# Supplementary material for: Single-cell transcriptome and translatome dual-omics reveals potential mechanisms of human oocyte maturation
Source: Nat Commun. 2022 Aug 30;13:5114. doi: 10.1038/s41467-022-32791-2 (PMC9427852; doi:10.1038/s41467-022-32791-2)
Supplement: Supplementary file 4 — Supplementary Data 1 [file 41467_2022_32791_MOESM4_ESM.xlsx]

## Sheet: Transcriptome
gene	mouse_10GV_a	mouse_10GV_b	mouse_10GV_c	mouse_1GV_a	mouse_1GV_b	mouse_10MII_a	mouse_10MII_b	mouse_10MII_c	mouse_1MII_a	mouse_1MII_b
ENSMUSG00000051951.5_Xkr4	0.171369	0.215086	0.372451	0.0518528	0.0619364	0.564558	0.406502	0.345427	0.0102623	1.26336
ENSMUSG00000025900.12_Rp1	0.14138	0.272825	0.176683	0.367899	0.37557	0.326035	0.259909	0.433726	0.0812783	0
ENSMUSG00000025902.13_Sox17	0.072948	0.051501	0.09909	0.132436	0.395474	0.24032	0.140594	0.215181	0.0262106	0
ENSMUSG00000033845.13_Mrpl15	6.65834	7.12354	7.37673	16.6553	14.3425	1.87674	1.22835	1.222	0	0.507385
ENSMUSG00000025903.14_Lypla1	11.9527	10.961	12.8125	8.99252	12.1103	59.7701	63.2235	25.2508	51.2038	47.7307
ENSMUSG00000104217.1_Gm37988	186.782	181.417	156.931	125.375	140.339	410.61	426.633	382.671	413.968	403.254
ENSMUSG00000033813.15_Tcea1	83.3056	86.9169	76.2339	72.7921	113.188	290.619	312.356	236.273	380.352	367.747
ENSMUSG00000002459.17_Rgs20	0.054747	0	0	0	0	0.01503	0	0	0	0.0153916
ENSMUSG00000033793.12_Atp6v1h	19.121	15.4663	16.2827	22.5229	20.9033	62.2732	59.9437	58.333	54.8191	59.2936
ENSMUSG00000025905.14_Oprk1	0.177521	0.116377	0.103345	0.345308	0.309344	0	0.349661	0.039274	0	0
ENSMUSG00000033774.4_Npbwr1	0	0	0	0	0	0	0	0	0	0
ENSMUSG00000025907.14_Rb1cc1	2.89892	2.47045	2.2468	3.44887	5.75539	12.9635	21.4691	10.7263	26.8205	16.5267
ENSMUSG00000087247.3_Alkal1	0	0	0	0	0	0	0	0.052876	0	0
ENSMUSG00000033740.17_St18	0.34107	0.405548	0.424284	0.162949	0.364945	1.10391	2.68263	1.50913	0.735293	2.63443
ENSMUSG00000051285.17_Pcmtd1	2.23212	2.00677	2.14612	2.89682	4.62299	4.63425	5.30514	4.10491	6.70124	2.51999
ENSMUSG00000025909.16_Sntg1	0.148927	0.127673	0.164728	0.115875	0.147059	0.186906	0.241295	0.583649	0.429996	1.04674
ENSMUSG00000061024.8_Rrs1	0.339948	0.240002	0.138532	2.10866	1.65867	1.05771	0	0.250695	0	0
ENSMUSG00000025911.14_Adhfe1	15.8091	12.3531	9.55722	9.3627	11.8075	9.25333	8.99741	9.35842	5.59208	9.61416
ENSMUSG00000067879.3_Vxn	0	0	0	0	0	0	0	0	0	0
ENSMUSG00000025912.16_Mybl1	0.794764	0.773409	0.682763	1.50138	2.4804	3.1608	3.37244	4.90423	0.798809	2.60884
ENSMUSG00000045210.8_Vcpip1	2.35666	2.40325	2.06623	3.0792	7.11403	4.79028	7.27362	7.6363	7.17824	5.00598
ENSMUSG00000025915.14_Sgk3	0	0	0.006608	0.0147202	0.0461548	0.146913	0.093762	0.032288	0	0
ENSMUSG00000046101.16_Mcmdc2	3.19706	1.96632	1.72646	1.99408	1.7545	0.129232	0.183196	0.373178	0.0317133	0.0992573
ENSMUSG00000099032.2_Tcf24	0.581146	0.488437	0.225546	1.20579	1.41776	0.562204	0.800041	0.79591	0.432535	0.575738
ENSMUSG00000025916.10_Ppp1r42	1.3714	1.29094	0.869337	0.276639	0.247827	2.17531	2.23649	5.39381	0	1.62791
ENSMUSG00000025917.9_Cops5	74.317	75.2426	74.1555	75.3199	92.08	13.0096	13.9231	15.719	7.97093	5.82112
ENSMUSG00000056763.16_Cspp1	1.41467	0.751395	0.932083	1.56618	1.70948	0.410152	0.329299	0.584997	0.156765	0.531536
ENSMUSG00000067851.11_Arfgef1	3.36276	3.48876	2.65716	5.9189	11.1385	14.5966	18.6135	20.1913	22.6549	15.2016
ENSMUSG00000042501.12_Cpa6	0.288393	0.251511	0.207394	0.0461975	0.20693	0.242178	0.01509	0.240198	0.00914307	0
ENSMUSG00000048960.13_Prex2	6.74877	8.6562	6.75876	4.95926	4.00529	29.9972	29.0002	22.2229	30.9888	30.2636
ENSMUSG00000057715.13_A830018L16Rik	0.492801	0.365757	0.576718	0.0573507	0.0924797	1.51942	0.753085	0.503191	0.946626	0.15631
ENSMUSG00000016918.15_Sulf1	0.071919	0.043521	0.041868	0.158546	0.242292	0.022565	0	0.104558	0	0
ENSMUSG00000025938.16_Slco5a1	0.441636	0.60488	0.439131	1.21871	2.25539	0.62562	0.734631	0.695663	0.00476049	0.620814
ENSMUSG00000042414.7_Prdm14	0.135767	0.03195	0	0	0.18401	0.521817	0.301924	0	0	0
ENSMUSG00000005886.14_Ncoa2	1.52073	1.44024	1.17897	3.19856	6.4065	6.40291	10.8483	8.7704	11.5746	11.5624
ENSMUSG00000025935.10_Tram1	32.44	30.0013	30.1779	48.6678	56.6996	73.8061	68.42	44.1329	61.7079	61.3246
ENSMUSG00000025937.6_Lactb2	18.4244	18.085	13.8771	13.5873	20.2112	16.7302	12.5349	13.6733	9.39586	12.1316
ENSMUSG00000067813.3_Xkr9	0.180741	0.127602	0.294615	0	0.0979856	0	0	0.21326	0	0
ENSMUSG00000025932.14_Eya1	7.01445	6.07481	6.51632	5.47696	9.83723	13.0883	13.464	10.8366	17.1565	16.3781
ENSMUSG00000025930.6_Msc	0	0	0	0	0	0	0	0	0	0
ENSMUSG00000032769.5_Trpa1	1.68759	1.97932	2.88395	1.26011	1.90358	8.71306	5.87151	4.46821	2.56727	9.71866
ENSMUSG00000092083.4_Kcnb2	0.107122	0.064824	0.08107	0.0764019	0.168	0.134439	0.125917	0.182821	0.111345	0.374304
ENSMUSG00000025925.14_Terf1	36.0093	32.7825	29.9025	37.2131	41.3645	8.75202	6.77589	14.1392	5.11655	4.50259
ENSMUSG00000032719.4_Sbspon	0.46448	0.655843	0.44739	0.0766597	0.0343377	1.64611	1.72781	2.05519	3.34541	1.1634
ENSMUSG00000067795.13_4930444P10Rik	0	0	0	0	0	0.21618	0	0	0	0
ENSMUSG00000043716.13_Rpl7	60.76	62.8658	53.181	97.0592	89.1979	2.01543	2.63134	3.93618	1.93178	1.3355
ENSMUSG00000025921.7_Rdh10	22.1472	23.8673	19.1416	31.0168	53.4632	89.5482	110.76	106.622	117.591	144.872
ENSMUSG00000025920.19_Stau2	6.12252	6.75084	5.76091	9.63226	13.0904	12.2475	10.4487	12.7462	13.125	7.16565
ENSMUSG00000025939.18_Ube2w	93.3227	103.024	87.7615	95.0751	107.088	33.497	30.2325	35.3356	21.8695	28.5993
ENSMUSG00000079658.9_Eloc	851.669	767.77	761.978	757.884	699.531	135.992	115.122	136.398	122.762	123.849
ENSMUSG00000025940.6_Tmem70	96.3988	88.0423	73.7346	183.518	178.714	108.87	79.9369	62.0339	79.4103	88.9054
ENSMUSG00000025779.10_Ly96	22.1615	17.3309	20.8409	28.2669	31.6998	1.37282	2.47682	3.21832	0	4.28151
ENSMUSG00000042686.5_Jph1	0.116082	0.081953	0.075687	0.0632235	0.302073	0.05099	0.598902	0.082181	0	0
ENSMUSG00000025777.8_Gdap1	11.1818	10.2573	9.78621	10.8995	17.7101	68.2769	103.451	56.1239	112.498	78.5034
ENSMUSG00000067780.3_Pi15	0.016761	0	0.027321	0	0.0136299	0	0	0	0	0
ENSMUSG00000025776.13_Crispld1	0.1285	0	0.020946	0	0	0	0	0	0	0
ENSMUSG00000025774.14_Crisp4	0	0	0	0	0	0	0	0	0	0
ENSMUSG00000073735.1_Defb18	0	0	0	0	0	0	0	0	0	0
ENSMUSG00000067773.6_Defb41	140.574	54.39	76.2773	14.6772	27.2252	23.6046	24.1123	7.15425	5.94629	8.44978
ENSMUSG00000042596.7_Tfap2d	0.296918	0.209623	0.338792	0.485145	0.338035	0.130423	0.343354	0.499234	0	0
ENSMUSG00000025927.13_Tfap2b	2.19695	2.05513	2.76045	0.116332	0.29776	7.44875	7.70305	8.95128	2.36814	3.08828
ENSMUSG00000043760.16_Pkhd1	1.05413	0.864432	0.766617	0.485801	0.514332	1.39355	0.685232	0.724748	2.01033	0
ENSMUSG00000025929.4_Il17a	0	0	0	0	0	0	0.044072	0	0	0
ENSMUSG00000041872.9_Il17f	55.7223	45.3359	39.8959	44.1221	56.7001	160.886	160.62	96.9714	190.338	159.789
ENSMUSG00000041859.10_Mcm3	10.3603	11.3755	11.519	15.5244	23.1625	13.6524	13.7688	18.0492	9.15077	11.4422
ENSMUSG00000025931.15_Paqr8	0.084574	0.1642	0.120627	0.230314	0.30949	0	0.648872	0.168397	0	0
ENSMUSG00000041809.5_Efhc1	0.735733	1.29856	0.6853	2.33749	0.811975	1.00992	0	0.116264	0	0
ENSMUSG00000041779.5_Tram2	4.63376	4.66115	4.4581	5.1076	6.1764	6.97277	5.88841	8.46327	6.81625	6.99369
ENSMUSG00000025933.15_Tmem14a	14.3434	13.2189	16.1702	16.4506	15.715	44.5178	46.5663	45.5278	51.7529	33.516
ENSMUSG00000025934.15_Gsta3	0.213694	0.132009	0.174165	0.0969893	0.0217219	0	0.035641	0.035457	0	0
ENSMUSG00000067750.3_Khdc1a	26.3372	24.366	30.8892	30.3746	54.1371	35.495	43.8428	49.5852	105.312	54.7047
ENSMUSG00000041722.7_Khdc1c	59.3296	65.124	70.2725	36.9143	37.2397	23.1797	115.47	83.5302	134.847	120.03
ENSMUSG00000085079.3_Khdc1b	650.235	684.676	635.524	1068.47	1531.79	2553.64	3810.7	1887.59	5613.62	4251.23
ENSMUSG00000028033.16_Kcnq5	0.075456	0.106543	0.036899	0.0958919	0	0.08286	0.06712	0.040064	0.0244005	0.00848551
ENSMUSG00000041670.16_Rims1	8.92096	8.9799	8.47829	1.71688	2.0892	56.3208	44.9281	47.8693	56.6602	60.8493
ENSMUSG00000073730.2_4933415F23Rik	0	0	0	0	0	0	0	0	0	0
ENSMUSG00000026158.11_Ogfrl1	0.629617	0.919322	0.688089	2.19519	2.79275	2.6242	2.323	4.93225	3.64789	3.36323
ENSMUSG00000026156.8_B3gat2	4.07799	3.92237	3.39988	8.25255	14.71	0.718975	0.640638	1.74645	1.19976	1.00976
ENSMUSG00000026155.13_Smap1	21.6816	23.9002	21.2951	37.8305	55.2699	37.3536	41.6768	79.9647	54.0019	38.3075
ENSMUSG00000026154.4_Sdhaf4	294.205	239.201	198.773	335.274	225.428	179.617	142.19	224.05	136.311	97.8676
ENSMUSG00000026153.15_Fam135a	1.53759	1.47548	1.22883	2.75081	3.33835	7.47521	7.99395	6.35421	9.23637	4.69214
ENSMUSG00000026147.16_Col9a1	0	0.016164	0.018661	0	0	0	0	0	0	0
ENSMUSG00000026141.13_Col19a1	0.235879	0.19032	0.274638	0.214117	0.10961	1.27663	1.184	1.40153	2.32465	0.805261
ENSMUSG00000073725.8_Lmbrd1	20.0531	16.2192	16.0898	10.1796	9.81598	13.1485	11.9583	10.1737	9.86347	17.3403
ENSMUSG00000033569.17_Adgrb3	1.04413	1.08586	0.978378	0.448359	0.605035	3.28186	4.79687	1.98077	4.33683	6.30338
ENSMUSG00000073722.3_4931408C20Rik	0	0	0	0	0	0	0	0	0	0
ENSMUSG00000048411.4_Gm597	0	0	0	0	0	0	0	0	0	0
ENSMUSG00000048874.15_Phf3	3.97416	4.81479	3.92548	5.74529	11.1317	17.5824	22.4911	23.5328	23.2217	20.8472
ENSMUSG00000026064.16_Ptp4a1	13.9888	15.982	13.7223	17.4695	29.2055	173.496	173.464	93.2241	143.813	121.765
ENSMUSG00000117310.2_Ptp4a1	18.7281	21.4832	18.5036	23.5564	39.4742	233.942	234.898	125.624	195.431	164.758
ENSMUSG00000117091.1_Gm5698	0	0	0.130264	0	0	0	0	0.070719	0	0
ENSMUSG00000086727.8_4931428L18Rik	163.706	157.246	128.053	108.644	104.624	149.47	118.999	133.687	84.8798	93.5278
ENSMUSG00000050217.13_Lgsn	256.572	244.662	195.295	166.071	153.305	212.218	170.519	190.049	119.621	125.606
ENSMUSG00000026063.4_Pih1d3	0	0.338749	0.130353	0.0725916	0.520249	0.30736	1.24487	0.035384	0	2.56304
ENSMUSG00000026058.11_Khdrbs2	0.597598	0.676636	0.505435	0.460584	0.641843	0.934839	1.5446	1.58652	1.63472	0.931982
ENSMUSG00000091318.2_Gm5415	0	0	0	0	0	0	0	0	0	0
ENSMUSG00000026134.11_Prim2	17.1572	15.6723	12.8367	23.0067	25.7273	47.0808	40.2927	30.2105	29.5947	41.171
ENSMUSG00000004768.14_Rab23	1.51259	1.76004	1.41543	3.16563	5.83131	2.36851	4.02405	3.01175	5.7217	4.49667
ENSMUSG00000042215.8_Bag2	0.075865	0	0.030916	0.0344329	0.123387	0	0	0.268544	0	0
ENSMUSG00000042197.13_Zfp451	3.32598	3.67218	3.04511	4.22279	6.81533	6.92664	10.7167	5.64995	14.3958	5.37565
ENSMUSG00000042182.16_Bend6	1.49242	1.07759	0.939909	1.41631	1.24122	3.3895	2.33831	2.28121	3.43679	0.400511
ENSMUSG00000026131.20_Dst	0.49906	0.627903	0.463552	1.37424	1.87954	1.45735	1.70876	1.98861	1.69949	1.4015
ENSMUSG00000042111.9_Ccdc115	145.056	145.995	134.587	243.258	304.453	91.7715	105.957	100.544	86.8359	128.155
ENSMUSG00000026127.13_Imp4	45.8553	49.48	43.8525	56.4151	67.9375	25.498	21.8732	29.1738	16.1593	22.0382
ENSMUSG00000026126.15_Ptpn18	9.34791	9.51451	7.79355	33.1469	47.2963	0.314043	0.421329	0.988569	1.12708	1.06531
ENSMUSG00000026125.9_Prss39	0.087048	0	0	0	0	0	0	0	0	0
ENSMUSG00000026124.4_Cfc1	3.34718	1.33909	2.72802	3.94989	1.45169	1.04144	0.198495	0.345573	3.9688	0.0627357
ENSMUSG00000037529.13_Prss40	1.21272	0.661592	1.1681	0.950726	0.717226	0.332934	0.073552	0.097563	1.30722	0
ENSMUSG00000045174.10_Amer3	0	0	0	0	0.0429691	0	0	0	0	0
ENSMUSG00000037509.21_Arhgef4	0.317712	0.332302	0.364437	1.31383	1.2344	0.148602	0.062804	0.343636	0.152208	0.0926307
ENSMUSG00000118272.1_Arhgef4	0	0.479069	0	0	0	0	0	0	0	0
ENSMUSG00000037503.12_Fam168b	5.95852	5.90193	5.92544	13.0578	12.638	2.17295	1.55252	3.50218	3.54693	4.288
ENSMUSG00000026123.11_Plekhb2	1.23489	1.32312	1.36168	3.03318	3.09532	4.16394	3.75419	2.86699	4.32219	4.41938
ENSMUSG00000045216.7_Hs6st1	0.8375	0.665181	1.02387	2.41374	4.46091	0.390868	0.866044	1.45448	0.338534	0.376731
ENSMUSG00000037470.14_Uggt1	2.29309	2.28177	1.82477	6.19542	7.83336	7.99553	7.54477	5.2289	3.41084	3.52292
ENSMUSG00000047180.8_Neurl3	0.108208	0	0	0	0	0	0	0	0	0
ENSMUSG00000037447.16_Arid5a	1.20292	1.03871	0.708909	4.82134	6.1477	0.167662	0.432131	0.212903	0.0698198	0
ENSMUSG00000010453.12_Kansl3	1.51456	1.44595	0.911769	2.84339	3.49897	1.18124	1.14822	2.2922	0	1.22903
ENSMUSG00000037432.15_Fer1l5	1.35095	1.54665	1.19033	3.56294	3.2067	0.080191	0.227352	0.2181	0.236143	0
ENSMUSG00000001143.13_Lman2l	3.50046	4.19678	3.22563	10.7062	9.24496	0.87442	0.88364	0.481399	3.4163	1.03733
ENSMUSG00000037408.10_Cnnm4	1.34562	0.899109	0.979203	3.35906	5.92071	1.26658	0.790857	1.24395	0.0129506	0.0405333
ENSMUSG00000001138.13_Cnnm3	0.018074	0.063801	0.073654	0.72189	1.21992	0	0	0.119959	0	0.924814
ENSMUSG00000067653.12_Ankrd23	0.043024	0.06075	0	0.156219	0	0	0	0.019037	0	0
ENSMUSG00000109510.1_Gm42417	0.847703	0.95052	0.934741	1.90111	1.2976	0.191654	0.554456	0.110319	1.04813	0.308421
ENSMUSG00000079610.9_Ankrd39	0.797838	0.809702	0.85346	1.65215	1.3787	0.177965	0.454654	0.187542	2.04252	0.280383
ENSMUSG00000026121.13_Sema4c	0	0.124852	0.061771	0.0687984	0.102722	0.041614	0.168546	0.134141	0	0.866525
ENSMUSG00000046337.17_Fam178b	9.93032	9.29633	9.60538	22.651	14.7604	5.05297	2.96063	4.47434	3.66606	1.96349
ENSMUSG00000061518.11_Cox5b	401.482	398.247	410.167	270.594	216.725	57.6093	55.999	62.1801	36.2149	41.5645
ENSMUSG00000037351.9_Actr1b	1.05882	1.0542	0.796578	4.85496	6.35838	0.372669	1.13505	0.480508	1.4925	0.0152656
ENSMUSG00000102416.4_4933424G06Rik	5.58887	3.71086	3.8501	2.899	2.05601	0.803699	2.04186	1.05982	1.90054	0
ENSMUSG00000026117.10_Zap70	2.17179	2.24515	1.58041	6.05509	2.99606	0	0	0.669234	0	0
ENSMUSG00000026116.11_Tmem131	1.36831	1.12268	0.984596	3.18912	5.83423	3.24886	5.26341	5.43259	3.42823	5.35103
ENSMUSG00000050122.19_Vwa3b	0.175104	0.274717	0.237856	0.0706441	0.0316432	0.149557	0.043267	0.111913	0	0
ENSMUSG00000026114.14_Cnga3	0	0	0	0	0	0	0	0	0	0
ENSMUSG00000026113.17_Inpp4a	3.29551	3.02066	2.0941	6.0945	8.72106	10.9426	7.75598	7.75547	3.35362	4.31533
ENSMUSG00000026112.7_Coa5	4.20129	4.01757	3.89518	5.87187	8.22487	3.63716	3.27251	2.36056	2.91128	4.19968
ENSMUSG00000026111.15_Unc50	834.663	698.323	623.129	932.03	945.991	3272.2	3059.56	2461.21	3265.43	2900.2
ENSMUSG00000026110.15_Mgat4a	1.99984	1.66627	1.32155	4.7673	7.2596	1.6075	1.25406	2.93362	1.32544	0.334305
ENSMUSG00000026090.16_2010300C02Rik	0.045728	0.032284	0	0.103774	0.204524	0.037662	0.1322	0.131517	0	0
ENSMUSG00000060771.14_Tsga10	2.42693	2.38186	2.25297	2.41049	2.83204	7.41567	5.66332	5.15253	4.73351	5.61149
ENSMUSG00000037216.5_Lipt1	96.8	80.1633	84.8423	105.741	128.957	50.1677	51.4578	50.5913	44.335	28.8211
ENSMUSG00000026088.15_Mitd1	50.8965	40.8716	42.9839	48.4063	55.4919	103.433	83.2821	104.408	52.0628	86.067
ENSMUSG00000026087.11_Mrpl30	37.0839	39.8684	38.3445	45.025	34.2516	3.1599	2.60764	2.99205	0	0
ENSMUSG00000061584.6_Lyg2	0	0	0	0	0	0	0	0.020024	0	0
ENSMUSG00000026085.11_Lyg1	0	0	0	0	0	0	0	0	0	0
ENSMUSG00000058407.12_Txndc9	133.768	135.599	133.504	127.989	125.399	16.1903	16.6246	18.4453	19.8843	12.7809
ENSMUSG00000026083.12_Eif5b	30.8262	34.3457	25.3083	29.721	40.4221	110.236	86.9248	93.3616	94.183	70.6705
ENSMUSG00000026082.11_Rev1	8.50325	10.2534	9.44488	7.99199	11.076	16.3307	23.495	21.6756	37.1805	11.4877
ENSMUSG00000037138.18_Aff3	0.244139	0.418591	0.397956	1.39301	2.15551	0.325547	1.18668	0.663576	1.05265	1.24529
ENSMUSG00000048814.11_Lonrf2	0.293722	0.294679	0.277188	0.996331	1.63427	1.30716	1.59516	1.6006	2.13294	0.643237
ENSMUSG00000026080.13_Chst10	0.232769	0.349211	0.569136	0.281726	0.181401	0.51655	0.060391	0.716664	0	0.152697
ENSMUSG00000067604.8_Nms	0	0	0	0	0	0	0	0	0	0
ENSMUSG00000026078.10_Pdcl3	33.3888	32.4654	26.4504	40.819	59.045	47.3872	45.8718	43.3349	30.1798	49.0537
ENSMUSG00000026077.15_Npas2	9.66358	10.7039	8.90247	13.6527	15.2638	13.2051	11.5153	8.13375	15.0766	18.8477
ENSMUSG00000073702.11_Rpl31	152.55	161.87	158.643	155.144	126.779	8.05018	9.53303	15.7549	14.9385	10.4424
ENSMUSG00000003134.10_Tbc1d8	15.2381	16.184	15.1632	33.3141	53.0607	61.2306	110.537	51.0287	88.7167	97.2512
ENSMUSG00000003135.15_Cnot11	56.7939	52.0528	41.1391	111.125	125.105	175.606	203.831	110.09	199.453	222.983
ENSMUSG00000048234.13_Rnf149	0.858614	0.692776	0.333233	6.42077	7.94646	2.71638	2.85503	3.34684	1.49846	5.05776
ENSMUSG00000050967.5_Creg2	0.495309	0.51108	0.357108	0.190221	0.294343	0	0.008473	0.042146	0	0
ENSMUSG00000057173.8_Rfx8	0	0	0	0	0	0	0	0	0	0
ENSMUSG00000091937.3_Gm3646	0	0	0	0	0	0	0	0	0	0
ENSMUSG00000026074.15_Map4k4	0.690472	0.598648	0.770078	1.75935	2.83701	0.286	0.172406	0.90046	0.835676	0.115791
ENSMUSG00000026073.13_Il1r2	23.2923	16.3154	20.6194	25.6701	31.1566	4.27414	1.81226	5.48943	3.53992	3.41955
ENSMUSG00000026072.12_Il1r1	5.9814	5.92229	5.95995	14.3519	17.7361	6.75864	5.23955	7.3911	7.17479	2.34813
ENSMUSG00000070942.8_Il1rl2	0	0.036078	0.041649	0.0154625	0	0	0	0.030148	0	0.00957797
ENSMUSG00000026069.15_Il1rl1	0	0.011883	0	0	0	0	0	0	0	0
ENSMUSG00000026070.15_Il18r1	0.987639	0.493191	0.844213	1.37758	0.783559	2.43365	3.4713	3.32547	9.29575	2.74959
ENSMUSG00000026068.11_Il18rap	0.96238	0.679437	0.658302	1.80959	0.852483	0.386873	0	0.311765	1.31524	0
ENSMUSG00000026065.8_Slc9a4	2.61983	2.22669	2.42544	3.00152	4.57115	8.11406	4.80792	6.52752	10.6516	6.63606
ENSMUSG00000026062.12_Slc9a2	0.116301	0.105568	0.054165	0.0301633	0.0810654	0.10947	0.266025	0.110271	0	0.00934208
ENSMUSG00000041945.12_Mfsd9	3.3056	4.34779	3.61678	4.97365	6.66504	24.6144	27.471	18.1226	34.4237	28.2368
ENSMUSG00000079588.3_Tmem182	10.4671	12.2459	11.7692	2.94739	5.83671	30.8705	27.0395	13.0246	23.5095	57.7261
ENSMUSG00000045515.3_Pou3f3	0.078307	0.055285	0.038293	0.113732	0.101887	0.077393	0.062691	0.083157	0	0
ENSMUSG00000060679.14_Mrps9	6.38266	7.3207	6.87584	6.14107	7.51541	11.0552	10.1821	10.9135	6.27231	8.55896
ENSMUSG00000041907.9_Gpr45	0	0.011318	0.026132	0	0	0	0	0.042561	0	0
ENSMUSG00000070939.9_Tgfbrap1	1.36425	1.32154	1.23257	1.88159	3.46583	3.89051	6.1289	5.37662	9.12544	6.51737
ENSMUSG00000010290.7_AI597479	3.89246	4.02733	3.50062	6.42704	12.7978	26.6048	24.4463	13.2587	8.86175	32.1509
ENSMUSG00000008136.14_Fhl2	0.122336	0.259106	0.249266	0.222099	0.348192	0.94039	0.680137	0.297715	0	0
ENSMUSG00000066877.11_Nck2	0.156277	0.220662	0.169825	1.22945	1.63092	0.014301	0.220105	0.023049	0.5194	0
ENSMUSG00000026051.8_Ecrg4	0	0	0	0	0	0	0	0	0	0
ENSMUSG00000057363.12_Uxs1	13.1812	15.9438	13.8601	14.321	18.661	27.437	29.1204	20.1259	21.7419	35.9187
ENSMUSG00000041763.14_Tpp2	1.70403	1.86146	1.78295	1.66179	3.41749	6.05631	7.01056	4.64108	11.1264	5.4058
ENSMUSG00000047343.4_Mettl21c	0.05397	0.057154	0.043987	0.0979818	0	0	0	0	0	0
ENSMUSG00000091844.2_Gm8251	0.005791	0.004089	0.00472	0	0.00941906	0	0.002576	0	0.00312131	0
ENSMUSG00000026049.11_Tex30	233.577	210.161	227.738	205.793	228.943	184.518	157.426	173.594	119.784	136.791
ENSMUSG00000026047.13_Poglut2	4.67915	4.76313	3.84317	5.63035	8.55406	24.4171	29.1519	16.1137	38.747	36.7934
ENSMUSG00000041684.11_Bivm	1.02076	0.87647	0.899396	1.4024	3.16328	3.78694	10.0984	4.38228	10.8692	14.8609
ENSMUSG00000026048.16_Ercc5	2.2756	2.87784	2.17721	3.26912	4.47342	13.0161	11.4588	9.25457	8.20126	9.05687
ENSMUSG00000046828.3_Mettl21e	0	0	0	0	0	0	0	0	0	0
ENSMUSG00000056870.9_Gulp1	1.32771	1.13355	1.13244	0.308311	0.30131	2.69561	5.75415	0.83339	2.03026	4.80918
ENSMUSG00000026043.18_Col3a1	0	0	0	0	0.00961289	0	0	0	0	0
ENSMUSG00000026042.16_Col5a2	0	0.008541	0.029581	0	0	0	0	0.053532	0	0
ENSMUSG00000025995.16_Wdr75	32.9873	35.8946	31.2086	30.2664	40.1897	48.5377	57.1172	47.0463	43.6494	37.2163
ENSMUSG00000098549.1_Gm5269	0	0	0	0.140628	0.755889	0.510372	0.620132	0.411287	0.333985	0
ENSMUSG00000025993.10_Slc40a1	0	0	0.031524	0	0	0.014158	2.5231	0.382215	0.00694873	0.00724946
ENSMUSG00000041144.11_Dnah7b	1.61999	1.54544	1.6232	0.78534	1.41181	2.31458	3.06802	2.16067	2.63185	1.63896
ENSMUSG00000101337.6_Dnah7c	10.7998	13.3577	9.47741	4.22893	6.60363	14.2204	18.2676	10.8404	12.4998	16.209
ENSMUSG00000025986.6_Slc39a10	29.9846	33.0237	28.8757	27.2356	47.0949	107.322	140.237	104.572	139.309	146.419
ENSMUSG00000026109.14_Tmeff2	0.726628	0.390855	0.944727	0.376909	0.168827	1.99484	1.7698	1.27839	1.78096	4.13436
ENSMUSG00000045954.7_Cavin2	0	0.026815	0	0	0	0	0	0	0	0
ENSMUSG00000026107.11_Nabp1	0.505215	0.45308	0.311603	1.36342	1.177	1.6269	2.67214	0.930421	0.507786	3.98473
ENSMUSG00000018417.14_Myo1b	4.09651	4.76707	3.65422	4.8117	6.65382	7.53297	7.34536	11.18	4.06223	6.40843
ENSMUSG00000062939.11_Stat4	11.5376	19.5704	13.6288	5.16859	10.3572	2.50107	3.07893	2.70502	2.30966	1.88725
ENSMUSG00000026104.14_Stat1	0.783914	0.818631	0.825254	1.95688	2.15149	3.8469	1.61981	3.04947	0.721769	0.633626
ENSMUSG00000026103.14_Gls	0.192661	0.108814	0.113056	0.314795	0.689354	0.368127	0.332473	0.433052	0.743469	0.398655
ENSMUSG00000002881.14_Nab1	2.80184	2.01805	2.81408	6.60242	11.0931	8.20479	12.8267	14.5637	30.2778	15.8339
ENSMUSG00000043015.15_Nemp2	0.836086	1.24999	1.04218	1.60719	1.9064	3.86157	4.02487	2.29945	5.31905	6.89507
ENSMUSG00000041439.15_Mfsd6	0.803551	0.766358	0.746828	1.11332	2.05205	4.70618	5.07247	2.98785	2.83403	12.6115
ENSMUSG00000026102.9_Inpp1	0.287395	0.291668	0.131756	0.750031	0.657307	0.187387	0.127824	0.07153	0.193618	0.545392
ENSMUSG00000041426.12_Hibch	0.153208	0.229849	0.265343	0.399835	0.700809	0.042061	0.102212	0.127106	0	0
ENSMUSG00000043629.12_1700019D03Rik	9.40612	11.4084	8.27773	7.00581	11.3101	11.3003	9.85692	19.5883	4.78066	11.1806
ENSMUSG00000026100.6_Mstn	0	0	0	0	0	0.094213	0	0	0	0
ENSMUSG00000060715.9_1700019A02Rik	0.597352	0	0	0.13556	0.242883	0	0.066421	0.132155	0	0
ENSMUSG00000026098.13_Pms1	7.508	7.63594	7.31042	7.52759	9.77131	17.5456	15.7796	10.3202	19.3453	17.2412
ENSMUSG00000026097.9_Ormdl1	15.8869	13.9636	13.4901	44.8733	35.8532	43.2226	31.6379	32.8804	36.4134	41.8117
ENSMUSG00000100679.1_Gm28778	63.5609	53.2224	50.7192	104.525	104.818	137.243	103.678	102.554	101.735	103.644
ENSMUSG00000026096.14_Osgepl1	13.8556	10.8748	10.7079	12.0289	11.6818	23.3826	21.5603	18.2333	15.6881	13.4481
ENSMUSG00000099913.1_Gm28551	20.4964	23.3091	23.0258	22.7624	29.3111	19.7501	18.9057	18.8734	9.59376	15.6572
ENSMUSG00000026095.15_Asnsd1	16.2805	19.3192	18.8178	18.6	24.7401	11.9007	10.9566	12.268	5.33563	10.3379
ENSMUSG00000117809.1_Asdurf	59.1781	60.3483	67.7762	58.2828	55.6725	70.9321	59.8662	96.5235	30.0185	68.0724
ENSMUSG00000096141.2_Dnah7a	0.945226	0.956073	1.00742	0.907523	1.27124	0.993074	1.38249	1.08178	1.08256	1.65579
ENSMUSG00000026094.14_Stk17b	0	0.0158	0	0.101572	0	0	0.159256	0.247552	0	0
ENSMUSG00000042807.15_Hecw2	0.663214	0.449245	0.591665	0.585756	0.728818	0.67909	0.609882	0.773287	0	0.196537
ENSMUSG00000025983.11_Ccdc150	0.485311	0.603678	0.640396	0.419559	0.78931	0.596383	0.513929	0.695335	1.56938	0
ENSMUSG00000041303.7_Gtf3c3	4.14665	4.90693	4.935	4.21322	6.97403	17.8392	16.9654	11.2067	12.9776	8.61103
ENSMUSG00000109809.1_Gm34066	16.7372	9.0361	9.85836	8.29876	6.74818	0	0	0	0	0
ENSMUSG00000073678.4_Pgap1	0.132724	0.261381	0.290358	0.431188	0.539655	1.38845	0.928965	1.35071	0.86216	1.2569
ENSMUSG00000052331.14_Ankrd44	4.4777	4.32287	3.96299	7.44558	14.1257	10.0365	13.3437	16.7157	12.0489	6.62807
ENSMUSG00000025982.13_Sf3b1	28.5547	32.1919	29.5525	31.6918	44.126	113.414	107.525	142.67	110.633	88.8297
ENSMUSG00000025981.13_Coq10b	46.0279	42.3839	34.1874	63.6586	56.9695	146.609	127.534	98.8379	121.355	100.319
ENSMUSG00000025980.14_Hspd1	32.5883	34.6969	27.9562	57.4094	78.7525	79.6754	81.1442	68.8127	83.5821	80.6797
ENSMUSG00000073676.4_Hspe1	259.86	248.819	245.475	264.469	199.347	97.2528	84.3457	129.261	61.3082	62.9876
ENSMUSG00000025979.13_Mob4	85.2521	91.9267	86.8577	89.1891	99.5494	202.538	166.232	208.658	198.797	151.737
ENSMUSG00000025978.14_Rftn2	1.30444	1.45116	1.11147	2.52965	1.1572	0.293001	0.325247	0.174901	0	0
ENSMUSG00000046994.9_Mars2	0.143837	0.174083	0.259582	0.811382	0.818779	0.24257	0.260466	0.700081	0.0885973	0.311956
ENSMUSG00000025977.15_Boll	0.132084	0	0.107651	0.209821	0	0.072523	0.308419	0.043832	0.0889849	2.39517
ENSMUSG00000038349.10_Plcl1	4.12987	6.28463	5.74189	1.0081	2.08842	7.23149	7.11579	9.1828	3.20783	4.8785
ENSMUSG00000045336.5_Hsfy2	0.583512	0.117702	0.407636	0.983689	0.745662	0.411927	0	0.184419	0	0
ENSMUSG00000038331.15_Satb2	0.273508	0.337917	0.264711	0.43448	1.19549	1.60499	1.17846	1.56568	2.6718	1.3841
ENSMUSG00000038323.3_1700066M21Rik	5.16511	5.41918	4.29737	9.18181	12.1049	62.5101	91.7153	34.043	102.285	73.9982
ENSMUSG00000048495.16_Tyw5	13.1408	13.5659	10.6427	14.2541	16.0627	27.6582	19.8863	22.38	20.2003	23.6304
ENSMUSG00000025971.6_Maip1	0.618621	0.592724	0.516194	1.09636	1.6649	1.42336	1.13987	0.94499	1.01611	0.637709
ENSMUSG00000038305.15_Spats2l	0.519498	0.326012	0.623341	0.537066	0.199493	0.158466	0.006418	0.019155	0	0.00811405
ENSMUSG00000054770.16_Kctd18	2.29871	2.38696	2.10677	3.70236	4.93876	10.5441	12.8097	9.22523	13.5895	10.4006
ENSMUSG00000026039.9_Sgo2a	5.28262	5.64688	4.73735	8.5984	10.3558	22.4586	31.5678	21.9306	24.6691	20.7365
ENSMUSG00000063558.4_Aox1	0.013353	0	0.010883	0	0	0	0	0	0	0
ENSMUSG00000064294.12_Aox3	0.032997	0.046592	0.094128	0	0.0805006	0.045295	0	0.021901	0	0
ENSMUSG00000038242.12_Aox4	0.3309	0.214146	0.438247	0.350434	0.437268	1.84715	0.539636	0.951687	0	0.542675
ENSMUSG00000079554.2_Aox2	0.06032	0.02839	0.032775	0	0	0.132479	0.134142	0.062276	0	0
ENSMUSG00000051223.14_Bzw1	9.63846	9.07973	8.23074	20.9982	21.2445	53.7432	51.9287	28.2618	55.0023	39.7651
ENSMUSG00000026034.17_Clk1	42.8641	41.6655	37.4704	48.3779	41.6219	170.866	142.419	119.719	141.035	152.995
ENSMUSG00000026035.15_Ppil3	60.2487	66.1704	52.1895	39.2995	37.2954	2.21231	2.52572	3.00324	1.00563	0.821076
ENSMUSG00000026036.17_Nif3l1	14.2148	14.204	13.2787	24.6671	25.0638	6.95138	7.17989	8.83593	6.70258	7.56416
ENSMUSG00000026037.14_Orc2	15.4935	16.6305	16.5997	22.5571	30.0181	20.1359	19.7096	19.2351	17.398	12.9069
ENSMUSG00000038174.14_Fam126b	2.66937	2.87107	2.88246	3.85771	6.17521	10.9105	17.2086	15.6914	9.59296	15.0853
ENSMUSG00000026032.8_Ndufb3	236.481	192.83	184.557	226.26	216.917	23.7143	19.0067	28.8001	11.2291	14.5369
ENSMUSG00000047528.13_Flacc1	0.307515	0.072368	0.278479	0.279144	0.277857	0.862993	0.531893	0.619857	0.534046	0.537945
ENSMUSG00000026031.15_Cflar	2.13405	1.86227	2.07521	1.63786	2.5696	2.71059	2.84747	1.62509	1.74747	2.18359
ENSMUSG00000026029.14_Casp8	30.162	30.9503	27.0998	26.5055	20.4507	21.8244	19.4804	21.5095	6.72295	13.3963
ENSMUSG00000026028.12_Trak2	0.392897	0.531653	0.440302	0.668717	1.2647	0.242693	0.291246	0.934418	0.0176463	0
ENSMUSG00000026027.13_Stradb	8.4596	8.96431	7.45519	16.026	18.9735	102.03	101.176	47.1959	91.7049	101.995
ENSMUSG00000072295.7_C2cd6	0.213722	0.258663	0.149304	0.0415723	0	0.100584	0.51602	0.121584	0	0
ENSMUSG00000038079.14_Tmem237	15.0084	15.3966	12.5488	14.6378	18.09	45.3634	40.8939	57.9616	33.5599	46.3461
ENSMUSG00000079550.9_Mpp4	0.345002	0.301563	0.227625	0.387737	1.00198	0.108245	0.526098	0.80688	0.150525	0.0184752
ENSMUSG00000026024.14_Als2	0.63541	0.681522	0.587586	1.15358	2.03705	0.717894	1.56522	1.58417	1.35667	0.0274832
ENSMUSG00000026023.16_Cdk15	9.48835	10.3912	7.92182	14.7471	21.5293	23.1008	22.9738	32.112	23.2243	7.5473
ENSMUSG00000041075.8_Fzd7	0.358451	0.198837	0.16694	0.557795	1.06186	0.815371	1.22986	0.849663	2.42868	3.18163
ENSMUSG00000047361.16_Gm973	3.9144	4.73539	4.05257	4.99378	5.19634	2.0331	1.741	2.20948	2.49744	1.8084
ENSMUSG00000026021.15_Sumo1	140.797	130.339	122.633	141.303	161.221	326.229	282.978	281.072	208.492	239.263
ENSMUSG00000026020.9_Nop58	10.3869	11.0644	10.1358	14.7451	15.8144	23.3632	23.353	31.0354	23.497	23.7255
ENSMUSG00000067336.6_Bmpr2	2.32936	2.87449	2.20875	0.866869	2.16709	5.83156	8.35705	9.41023	5.92244	5.89212
ENSMUSG00000041040.12_Fam117b	4.32945	4.39383	3.73616	8.33685	16.8657	10.1641	17.7339	23.2132	22.8708	20.1821
ENSMUSG00000026018.12_Ica1l	16.5084	16.4729	14.4435	26.7849	26.8845	5.0912	6.84134	3.78645	6.98247	4.08086
ENSMUSG00000026019.15_Wdr12	6.34774	6.96206	5.87759	6.96916	7.75087	2.15835	2.30955	4.12714	0.946841	0.971445
ENSMUSG00000026017.13_Carf	0.039856	0.073159	0.071463	0.267722	0.525051	0.070027	0.283623	0.211619	1.16425	0.00448204
ENSMUSG00000073664.11_Nbeal1	0.567102	0.653845	0.432273	0.774025	1.36028	0.750442	0.892779	1.76551	1.99219	0.456516
ENSMUSG00000049439.13_Cyp20a1	9.0859	10.2849	7.19835	10.275	14.1581	21.4044	12.5071	12.3078	9.73917	18.8943
ENSMUSG00000026782.15_Abi2	0.258068	0.172606	0.365312	1.12198	1.82248	0.477295	0.604106	0.594977	0.468509	0.504059
ENSMUSG00000026014.15_Raph1	0.5491	0.523544	0.415232	0.277483	0.35446	1.3303	1.79012	1.72076	0.9519	1.5915
ENSMUSG00000026012.2_Cd28	0	0	0	0	0	0	0	0	0	0
ENSMUSG00000026011.13_Ctla4	0.647409	1.33605	0.608829	0.994536	0.404979	2.2422	2.61366	1.27805	4.53606	6.97255
ENSMUSG00000026009.14_Icos	0	0	0	0	0	0	0	0	0	0
ENSMUSG00000052062.14_Pard3b	0.149974	0.230447	0.129422	0.216218	0.538053	0.469855	0.321746	0.480126	0.698941	0.94249
ENSMUSG00000025969.15_Nrp2	0	0.020753	0	0	0.103587	0.069942	0.082804	0.065034	0	0
ENSMUSG00000040865.15_Ino80d	1.80804	2.22457	1.97547	1.92667	3.24957	3.81269	6.39246	7.86671	6.21043	5.19736
ENSMUSG00000025968.16_Ndufs1	2.84134	3.25211	2.94732	3.39986	5.29798	4.30206	3.14018	2.0763	3.41851	0.0242067
ENSMUSG00000025967.16_Eef1b2	27.8632	29.3776	24.2405	48.0892	45.913	26.9742	29.086	45.8066	15.8569	25.8197
ENSMUSG00000046856.13_Gpr1	185.49	183.501	173.419	162.638	183.579	49.749	53.7178	38.3422	52.7669	53.3776
ENSMUSG00000027520.15_Zdbf2	0.036665	0.084127	0.082178	0.158091	0.11181	0.34727	0.093767	0.340687	0.340877	0
ENSMUSG00000025964.15_Adam23	0.0324	0.00915	0.005281	0	0	0.056926	0	0.13189	0	0.00364355
ENSMUSG00000115378.1_Gm39653	0	0	0	0	0	0	0	0	0	0
ENSMUSG00000069085.5_Dytn	0	0	0	0	0	0	0	0	0	0
ENSMUSG00000025963.5_Mdh1b	0	0	0	0	0	0	0	0	0	0
ENSMUSG00000025962.15_Fastkd2	4.80106	5.85845	5.41052	6.95866	8.91705	13.6796	10.7734	4.60708	5.96316	13.309
ENSMUSG00000025961.1_4933402D24Rik	0	0	0	0	0	0	0	0	0	0
ENSMUSG00000025959.13_Klf7	5.53706	5.41033	3.83822	8.3684	9.60892	21.4931	24.4048	36.2193	30.3271	29.5854
ENSMUSG00000025958.14_Creb1	0.455969	0.22057	0.227104	0.674507	0.707254	0.310629	0.2366	0.153183	0.277606	0
ENSMUSG00000025956.10_Mettl21a	0.270299	0.109046	0.283242	1.0165	1.16184	0.084807	0.154569	0.136685	0	0
ENSMUSG00000070871.10_Ccnyl1	21.8574	19.0105	17.8963	24.2601	27.0302	57.591	60.703	74.2651	50.4326	49.4247
ENSMUSG00000045005.9_Fzd5	0.01678	0.047387	0.013676	0.731144	1.00978	0	0	0	0	0
ENSMUSG00000051344.13_Plekhm3	0.669375	0.847637	0.718747	0.781225	1.27876	2.15852	3.21344	3.64346	5.18244	3.79367
ENSMUSG00000025955.13_Akr1cl	7.85701	10.0625	8.78533	2.65265	4.08019	10.0661	17.068	29.1659	8.08292	5.00693
ENSMUSG00000070870.6_Cryge	0.160492	0.113307	0.784825	0	0	0	0	0.142026	0	0
ENSMUSG00000067299.11_Crygd	0	0	0	0	0	0	0	0	0	0
ENSMUSG00000025952.15_Crygc	0	0	0.48128	0.134008	0	0	0	0	0	0
ENSMUSG00000073658.4_Crygb	0	1.29212	1.19333	0.332272	0	0	0	0.161963	0	0
ENSMUSG00000044429.8_Cryga	0.476859	1.00998	0.2591	1.29859	0.904823	0	0	0	0	0
ENSMUSG00000100846.1_Gm28845	4.43246	4.35867	2.83843	2.29916	2.0597	18.5137	14.856	7.84494	33.189	22.7868
ENSMUSG00000044816.10_D630023F18Rik	2.91503	3.04093	1.98575	1.46128	1.13218	13.4494	12.8103	7.46937	42.1614	19.3754
ENSMUSG00000025950.16_Idh1	11.725	13.6584	11.6039	33.7544	41.7827	64.7001	58.2392	40.0955	54.7974	26.1593
ENSMUSG00000025949.16_Pikfyve	0.718767	0.844324	0.718725	1.64484	2.30853	1.64494	1.54469	2.0926	1.65698	1.2668
ENSMUSG00000025946.13_Pth2r	0.08988	0.253821	0	0.0407941	0.219272	0	0.239855	0.218732	0	0
ENSMUSG00000025945.11_Crygf	0	0	0	0	0	0	0	0	0	0
ENSMUSG00000015222.17_Map2	0.275116	0.204192	0.218476	0.288155	0.6597	0.247889	1.38364	0.50253	0.813622	0.198325
ENSMUSG00000055567.18_Unc80	2.63041	2.41361	2.41264	2.45345	3.83982	1.02468	0.869389	1.19235	2.72265	1.08101
ENSMUSG00000026005.15_Rpe	25.4585	23.921	24.8808	38.505	53.9244	140.05	153.168	94.0423	172.729	161.467
ENSMUSG00000026004.15_Kansl1l	1.63676	1.25389	1.46171	3.82502	4.80013	8.17426	10.6098	5.97863	12.0685	8.37103
ENSMUSG00000026003.5_Acadl	2.43067	3.02351	1.65087	0.945609	2.72962	6.70479	5.68855	6.40178	5.36491	10.6735
ENSMUSG00000061816.15_Myl1	0	0.039499	0	0	0	0	0	0.074266	0	0
ENSMUSG00000026000.16_Lancl1	132.689	140.792	122.434	157.973	164.233	5.79279	8.85087	7.09201	7.27172	13.975
ENSMUSG00000025991.8_Cps1	3.21683	2.61025	2.17914	0.189614	0.424663	3.78484	4.19002	4.85233	5.584	2.37255
ENSMUSG00000062209.15_Erbb4	0.065743	0.106089	0.15309	0	0.0076374	0.28362	0.409362	0.365692	0.0759271	0
ENSMUSG00000025997.13_Ikzf2	0.039967	0.098759	0.105867	0.0907004	0.130006	0.395008	0.422185	0.221055	0	0.0842742
ENSMUSG00000053153.14_Spag16	1.4067	1.97414	1.07658	1.72851	3.08302	3.62639	5.84452	4.00021	2.2005	3.06741
ENSMUSG00000045648.15_Vwc2l	1.55438	1.32113	1.18076	2.15072	2.07398	1.56606	0.879276	2.23692	0.618147	1.08615
ENSMUSG00000026196.7_Bard1	3.03468	3.92305	2.90783	2.66164	3.16812	5.31398	6.33824	6.17849	3.92317	5.94919
ENSMUSG00000050296.14_Abca12	0.493668	0.365125	0.466215	0.113809	0.280378	1.74251	1.6485	1.56371	5.03417	2.85073
ENSMUSG00000026192.13_Atic	2.28148	2.1955	1.58705	3.6803	2.64705	3.49475	4.52425	6.84135	2.7882	1.11125
ENSMUSG00000026193.15_Fn1	1.49948	1.51432	1.80483	1.73973	2.26109	0.681551	1.05558	0.7162	0	0.480195
ENSMUSG00000039395.8_Mreg	2.59099	3.80193	3.02264	5.85681	7.72563	12.0505	11.1397	5.46242	3.03931	2.37099
ENSMUSG00000026189.13_Pecr	1163.34	1262.69	1103.17	1616.15	1553.39	994.251	820.634	1239.6	665.112	764.908
ENSMUSG00000026188.11_Tmem169	11.9303	13.4657	13.2227	18.2793	26.757	14.2694	19.0956	8.01908	33.4809	10.5324
ENSMUSG00000026187.9_Xrcc5	79.0262	86.2273	74.1286	120.868	135.154	8.67315	9.31347	16.295	16.708	7.37175
ENSMUSG00000039372.5_March4	0.535196	0.701715	0.643908	0	0.0621745	1.80513	1.84762	2.60489	3.33777	10.8193
ENSMUSG00000039354.16_Smarcal1	7.5966	8.02331	5.92723	16.0533	21.4814	3.37021	3.46882	2.33944	1.65954	4.37397
ENSMUSG00000039342.5_Ankar	0.075873	0.017855	0.020613	0	0	0.055546	0	0.022381	0.913271	0.967015
ENSMUSG00000046330.10_Rpl37a	85.998	82.5598	76.9986	80.6786	77.8303	14.0075	11.6028	18.1337	10.157	7.9127
ENSMUSG00000039323.18_Igfbp2	0.062824	0	0	0	0	0	0.335303	0.250179	0	0
ENSMUSG00000026185.8_Igfbp5	0.07728	0.040919	0.047238	0.0350751	0.0314219	0.021216	0.498387	0.555653	0	0
ENSMUSG00000026182.6_Tnp1	0	0	0	0	0	0	0	0	0	0
ENSMUSG00000055322.15_Tns1	0	0.005117	0.023628	0	0.0176815	0	0	0.038483	0	0
ENSMUSG00000061815.11_Rufy4	0.199288	0.070348	0.162424	0.271353	0.324122	0	0	0.066134	0	0
ENSMUSG00000026180.8_Cxcr2	0.152278	0.43003	0.620548	0.207343	0.0619161	0.062708	0	0.101068	0	0.0214059
ENSMUSG00000048480.5_Cxcr1	0	0	0	0	0	0	0	0	0	0
ENSMUSG00000006304.14_Arpc2	55.4779	51.82	44.0527	82.1194	98.1196	254.689	222.25	240.7	233.758	217.687
ENSMUSG00000064272.3_Gpbar1	0.10794	0	0	0.0979818	0	0	0	0.04776	0	0
ENSMUSG00000006299.13_Aamp	11.7781	10.4237	8.88829	31.0082	41.6134	45.1581	49.594	36.1831	73.7333	51.4527
ENSMUSG00000026179.14_Pnkd	13.1562	13.9219	12.6908	13.2604	11.8793	9.47699	8.27638	9.69551	4.24803	6.31458
ENSMUSG00000006301.17_Tmbim1	9.97288	9.26049	8.06834	17.7229	20.9159	32.1451	55.3636	25.6651	74.5138	54.1794
ENSMUSG00000073650.8_Catip	0	0	0	0	0	0	0.023342	0	0	0.0295093
ENSMUSG00000026177.11_Slc11a1	0.031319	0	0	0	0	0.017196	0	0.221721	0.0168795	0
ENSMUSG00000026176.13_Ctdsp1	0.765682	1.05657	0.850973	3.69636	6.62275	1.7963	0.882334	4.38889	0.0375157	2.50491
ENSMUSG00000026175.12_Vil1	38.8855	41.5486	35.5542	87.1475	98.5586	47.3664	63.0467	36.7247	102.446	50.785
ENSMUSG00000033364.13_Usp37	8.09453	7.45204	6.99834	8.84011	12.7136	23.3722	18.5505	19.5899	8.8325	10.6926
ENSMUSG00000026174.9_Cnot9	18.8944	18.7994	16.0173	34.7431	45.4783	86.6082	67.4718	72.6253	49.8217	51.9949
ENSMUSG00000026173.15_Plcd4	0.757649	0.790718	0.630924	1.73433	2.79933	0	0	0.094741	0.00887702	0
ENSMUSG00000026135.17_Zfp142	0.756198	0.844097	0.716261	1.79029	3.27414	0.70697	0.8681	0.592324	0.985857	1.16068
ENSMUSG00000026172.12_Bcs1l	4.39368	4.2231	4.83212	5.76626	8.99692	0.261589	0.117721	0.679255	0	2.64909
ENSMUSG00000026171.12_Rnf25	15.3224	25.5415	19.7295	50.0331	90.1202	37.8004	78.2296	28.3901	111.916	87.4721
ENSMUSG00000033276.18_Stk36	14.9078	17.8553	14.9857	31.892	64.9248	17.6971	31.3164	29.5356	34.626	24.6304
ENSMUSG00000033257.14_Ttll4	2.06361	1.84068	1.7065	3.36268	5.91848	2.83543	4.01158	5.05539	3.48311	4.47156
ENSMUSG00000026170.6_Cyp27a1	10.7332	8.25616	7.52916	19.7767	18.8025	0.351835	0.783751	0.354411	0	0
ENSMUSG00000006542.13_Prkag3	0	0	0	0	0	0	0	0	0	0
ENSMUSG00000033227.7_Wnt6	0	0	0	0	0.129142	0	0	0	0	0
ENSMUSG00000026167.14_Wnt10a	0	0	0	0	0	0	0	0	0	0
ENSMUSG00000090071.4_Cdk5r2	0.124368	0.029268	0	0.338683	0.303409	0.705628	1.56726	0.586979	1.47465	1.09558
ENSMUSG00000055197.4_Fev	0	0.050662	0	0.0651394	0	0	0	0.190509	0	0
ENSMUSG00000006546.3_Cryba2	0.097264	0.137336	0	1.14777	0	0	0	0.043036	0	0
ENSMUSG00000047021.14_Cfap65	0.014844	0	0.036295	0	0.0120711	0	0	0	0	0
ENSMUSG00000006538.12_Ihh	0.228416	0.080631	0.155137	0	0.0619161	0.334443	0	0.016845	0	0
ENSMUSG00000026162.7_Nhej1	169.694	132.773	152.6	209.436	191.759	17.8369	25.2505	22.7321	5.98536	4.84378
ENSMUSG00000026205.8_Slc23a3	20.9367	24.2322	22.7373	44.1833	47.9421	1.76405	2.97697	2.08497	2.79937	3.52269
ENSMUSG00000033159.14_Cnppd1	18.3062	17.3727	17.0346	36.0759	59.9316	94.069	131.591	92.6348	167.151	134.496
ENSMUSG00000049339.16_Retreg2	1.93457	1.5297	1.35598	6.6029	10.1943	0.191198	0.499051	0.753271	0	2.84999
ENSMUSG00000026197.12_Zfand2b	54.6782	57.9732	44.8841	133.625	118.749	0.539318	1.04849	2.66563	2.50578	0
ENSMUSG00000026198.15_Abcb6	2.83812	2.80519	2.3843	9.63134	13.83	0.443523	0.252461	0.627893	0.0117664	0
ENSMUSG00000033124.16_Atg9a	1.44994	1.60657	1.46075	3.76572	8.04075	2.23355	3.60957	1.88903	5.9695	1.17763
ENSMUSG00000026199.17_Ankzf1	1.55707	1.70469	1.06673	3.17507	3.39491	1.06557	2.38874	1.49773	5.76494	0.926272
ENSMUSG00000026200.13_Glb1l	0.353707	0.513305	0.656635	0.78485	1.03868	0.507102	0.55061	0.695577	1.32385	0.784488
ENSMUSG00000026201.12_Stk16	15.0245	14.5963	13.2291	31.4965	37.1551	0.944813	1.58779	1.57959	0.927421	0.12997
ENSMUSG00000026202.13_Tuba4a	151.558	157.998	149.485	269.061	341.746	5.76691	9.91458	7.61603	5.35659	5.3416
ENSMUSG00000096094.2_A630095N17Rik	0.516632	0.218844	0.421066	1.40691	0.252075	1.702	0	0.137157	0	0
ENSMUSG00000026203.16_Dnajb2	2.84013	2.7956	2.62637	7.83347	11.0816	0.974639	1.49397	1.86084	0.27965	0.0921324
ENSMUSG00000026204.15_Ptprn	0.682723	1.38816	0.712235	0.89242	1.28804	0.839689	1.90694	1.82459	2.66404	0.0153554
ENSMUSG00000033061.15_Resp18	0.112438	0.158761	0.458195	0	0.0914342	0	0.650111	0	0	0.189666
ENSMUSG00000026209.15_Dnpep	7.76456	6.89517	8.35686	6.85175	5.69813	0.534766	1.84102	1.83152	0.991519	0.334668
ENSMUSG00000026208.9_Des	0.03091	0	0	0	0	0	0	0	0	0
ENSMUSG00000026207.16_Speg	0.018215	0.032148	0.022268	0.115739	0.0222181	0.030003	0.20253	0.269989	1.77686	0
ENSMUSG00000033021.16_Gmppa	5.4263	4.37823	3.23794	12.3582	11.9772	0.239417	1.07743	0.685993	6.13636	0
ENSMUSG00000033007.15_Asic4	0.042551	0	0.03468	0	0.0346022	0.046726	0	0	2.36211	1.29198
ENSMUSG00000032997.16_Chpf	0.932859	1.2747	1.00556	7.73042	10.1065	0.346976	1.32502	0.81221	6.99018	0
ENSMUSG00000026211.17_Obsl1	0.054818	0.116104	0.022339	0.199042	0.111445	0.180592	0.353527	0.12734	0.0369308	0
ENSMUSG00000051703.14_Tmem198	0.2317	0	0	0.546843	0.150735	0.228995	0.659537	0.041008	0.0249755	0
ENSMUSG00000032968.4_Inha	0.786682	5.27625	5.57811	0.357052	0.255892	6.60871	20.1537	21.5115	0.0847981	0.0884679
ENSMUSG00000026213.15_Stk11ip	0.101023	0.042793	0.065869	0.366813	0.558635	0.299531	0.332496	0.14304	0.544477	2.204
ENSMUSG00000006576.16_Slc4a3	0.458799	0.333437	0.527902	0.502215	0.208494	0	0.018005	0.119415	0	0
ENSMUSG00000026235.14_Epha4	12.88	14.7486	11.7657	13.6273	18.3706	33.3824	38.3253	43.4248	34.8412	33.1653
ENSMUSG00000004872.15_Pax3	0.131283	0.092685	0.061142	0.0170245	0.045754	0.741429	0.22522	0.439816	0.252702	0
ENSMUSG00000032908.9_Sgpp2	0.869832	1.14632	0.874349	0.131597	1.24965	1.95815	4.28139	2.28359	7.36024	0.130425
ENSMUSG00000026245.16_Farsb	132.865	125.289	114.677	184.851	144.457	375.387	361.242	291.24	338.305	360.168
ENSMUSG00000090486.2_BC035947	0	0	0	0	0	0	0	0	0	0
ENSMUSG00000012187.13_Mogat1	0.372386	0.157742	0.182102	0.135212	0.24226	0	0	0	0	0
ENSMUSG00000032883.15_Acsl3	52.7047	49.6187	45.9508	55.1915	82.5136	129.836	154.601	115.788	174.568	219.485
ENSMUSG00000079470.8_Utp14b	4.18568	4.42728	3.53458	4.04642	4.39913	4.50518	6.84847	5.52269	5.95334	7.45998
ENSMUSG00000047330.8_Kcne4	0	0	0	0	0	0	0	0	0	0
ENSMUSG00000050711.7_Scg2	0.276824	0.293156	0.451236	0.753856	0.900454	0.202661	0.328326	0.285802	0	0
ENSMUSG00000054702.14_Ap1s3	1.20954	0.910863	0.755783	0.402583	0.819667	4.9145	2.31325	2.42618	0	4.46605
ENSMUSG00000073643.11_Wdfy1	2.30712	2.89147	1.8512	0.941609	2.29792	5.22418	1.88522	2.22367	1.86035	4.37448
ENSMUSG00000026248.9_Mrpl44	21.8096	22.2242	22.9526	56.8938	65.6044	69.6795	65.955	72.0479	58.202	38.8931
ENSMUSG00000026249.10_Serpine2	58.0108	60.5484	48.4555	89.4552	79.0566	281.047	247.787	194.459	270.545	220.835
ENSMUSG00000043230.2_Fam124b	2.4887	2.95276	2.90166	3.4514	2.47354	7.23088	6.21089	4.49647	10.9913	8.86261
ENSMUSG00000004364.14_Cul3	2.0002	2.31994	1.94072	4.66886	11.7345	2.85021	4.95648	8.34457	4.69713	4.73974
ENSMUSG00000110100.1_Gm45261	0	0	0	0	0	0	0	0	0	0
ENSMUSG00000038608.15_Dock10	0.069874	0.089693	0.056949	0.14992	0.237618	0.066268	0	0.185503	0	0
ENSMUSG00000054976.14_Nyap2	1.69767	1.35574	2.00363	0.429473	0.648782	0.68255	1.03152	0.944094	0.779983	0.490329
ENSMUSG00000055980.2_Irs1	0	0	0.020685	0	0.030958	0	0	0.157216	0	0
ENSMUSG00000022591.5_Gm9747	0	0	0	0	0	0	0	0.45484	0	0
ENSMUSG00000026142.15_Rhbdd1	0.866186	0.858486	0.936754	0.9526	2.26215	0.942044	3.56357	1.5699	0.475818	1.27381
ENSMUSG00000067158.9_Col4a4	0.021869	0	0.017823	0	0	0	0.01459	0.019353	0	0
ENSMUSG00000079465.8_Col4a3	0.663593	0.649316	0.607261	1.60632	2.39521	0.722323	1.04077	0.535728	0.0690202	0.124376
ENSMUSG00000026150.14_Mff	91.6083	87.0255	81.3216	110.512	99.0892	199.865	190.096	156.863	119.706	167.262
ENSMUSG00000026149.2_Tm4sf20	0	0	0	0.209543	0	0	0	0	0	0
ENSMUSG00000114299.1_Gm47791	0	0	0	0	0	0	0	0	0	0
ENSMUSG00000026159.13_Agfg1	2.3113	4.70966	4.23	8.05305	7.24808	4.32393	5.29384	2.93332	6.44482	4.6926
ENSMUSG00000113880.1_A030005L19Rik	0	0	0	0	0	0	0	0	0	0
ENSMUSG00000113973.1_A030014E15Rik	0	0	0	0	0	0	0	0	0	0
ENSMUSG00000113846.1_Gm6217	0	0	0	0	0	0	0	0	0	0
ENSMUSG00000113084.1_A030003K21Rik	0	0	0	0	0	0	0	0	0	0
ENSMUSG00000113925.1_Gm7544	0	0	0	0	0	0	0	0	0	0
ENSMUSG00000114011.1_Gm47955	0	0	0	0	0	0	0	0	0	0
ENSMUSG00000113097.1_Gm47959	0	0	0	0	0	0	0	0	0	0
ENSMUSG00000038496.16_Slc19a3	0.151433	0.160367	0.061711	0.137462	0.492581	1.66294	0.151543	0.536037	4.14203	0
ENSMUSG00000100190.1_Krtap28-10	0	0	0	0	0	0.266296	0	0	0	0
ENSMUSG00000113267.1_Gm47969	0	0	0	0	0	0	0	0	0	0
ENSMUSG00000104423.1_A030005K14Rik	0	0	0	0	0	0	0	0	0	0
ENSMUSG00000101315.1_Krtap28-13	0	0	0	0	0	0	0	0	0	0
ENSMUSG00000026166.14_Ccl20	0	0	0	0	0	0	0	0	0	0
ENSMUSG00000053161.16_Daw1	28.7378	29.1316	27.0015	34.7492	9.25964	75.8583	57.5414	87.6658	56.9861	49.4521
ENSMUSG00000026163.17_Sphkap	0.012085	0.008532	0	0	0	0.13934	0.209617	0.176452	0	0
ENSMUSG00000045658.16_Pid1	5.53767	7.27783	6.23764	4.26632	6.54701	27.9732	28.621	15.8576	34.6595	30.7463
ENSMUSG00000036766.12_Dner	1.33402	0.70208	0.988414	0.770603	0.749516	0.519387	0.355997	0.654657	0.117652	1.07742
ENSMUSG00000026219.14_Trip12	5.13042	5.48737	5.38911	8.34979	19.7462	17.3469	21.7304	40.9198	19.6646	18.6881
ENSMUSG00000073633.9_Fbxo36	11.9385	13.1577	10.9629	16.084	16.9567	3.73726	4.39684	4.58925	1.22282	1.24537
ENSMUSG00000026220.6_Slc16a14	0.034617	0	0.028213	0.314231	0.112602	0	0	0	0	0
ENSMUSG00000052477.15_C130026I21Rik	349.016	318.671	326.391	442.624	505.21	114.354	93.8722	162.331	67.3103	117.789
ENSMUSG00000089844.7_A530032D15Rik	488.464	458.868	499.642	716.746	783.783	174.64	155.824	289.541	107.287	199.276
ENSMUSG00000094127.1_G530012D18Rik	201.957	192.514	289.344	359.126	637.605	1.06186	3.31771	4.52301	4.61594	3.4176
ENSMUSG00000070034.13_Sp110	91.1207	89.5075	96.9703	163.269	204.918	83.1133	93.3692	153.777	73.8732	91.4644
ENSMUSG00000070031.11_Sp140	100.171	84.0377	84.0288	114.699	125.832	30.8219	25.6493	48.5037	19.3366	34.5046
ENSMUSG00000026222.16_Sp100	0.307135	0.433672	0.588255	0.209099	0.212298	0.84319	0.566904	1.25706	2.98788	1.1139
ENSMUSG00000052760.16_A630001G21Rik	0	0	0	0	0	0	0	0	0	0
ENSMUSG00000036707.16_Cab39	1.57403	1.52798	1.22942	5.16457	10.1867	6.39185	9.25414	6.68168	9.61453	14.0687
ENSMUSG00000026223.15_Itm2c	0.885057	0.88794	0.417618	2.62163	4.54565	1.48344	1.16021	1.05117	0	0
ENSMUSG00000026224.11_4933407L21Rik	0	0	0	0	0	0	0	0	0	0
ENSMUSG00000049608.8_Gpr55	0.093552	0.022016	0.050831	0.169842	0	0.102733	0.138696	0.179374	0	0.0175343
ENSMUSG00000026226.16_Spata3	0	0	0.035473	0	0	0.023898	0	0	0	0
ENSMUSG00000026227.11_2810459M11Rik	0	0	0	0	0	0	0	0	0	0
ENSMUSG00000026229.17_Psmd1	19.8051	25.4163	20.0208	23.1538	32.0292	153.863	128.883	92.6635	123.123	102.847
ENSMUSG00000026228.6_Htr2b	0	0	0	0	0	0	0	0	0	0
ENSMUSG00000094638.1_Gm21972	10.0185	5.70067	4.1436	7.46543	13.2542	1.72415	1.46314	2.51418	2.98187	3.69946
ENSMUSG00000062590.13_Armc9	2.31072	2.3872	1.74513	1.30387	1.81378	0.372295	0.281733	0.311859	1.06267	0.346141
ENSMUSG00000079445.3_B3gnt7	2.69263	2.47525	2.69747	5.52494	6.88826	3.74229	1.72154	5.00144	0.891897	4.3686
ENSMUSG00000026234.12_Ncl	63.2114	70.2775	53.1988	54.8363	64.898	57.4266	43.6101	92.1722	39.1818	36.7404
ENSMUSG00000026237.5_Nmur1	0.479203	0.386646	0.334766	0	0	0	0	0	0	0
ENSMUSG00000036574.5_Tex44	0	0	0	0	0	0	0	0	0	0
ENSMUSG00000026238.14_Ptma	53.0176	45.7792	44.8923	108.572	99.9107	57.3926	55.2094	91.0606	44.9149	79.4366
ENSMUSG00000026239.14_Pde6d	337.292	285.745	287.535	308.689	331.17	22.7583	17.3925	24.4453	12.8925	23.7255
ENSMUSG00000026240.12_Cops7b	3.59784	4.61965	3.34387	9.12927	9.34191	3.43106	6.21364	3.10009	2.95967	5.57216
ENSMUSG00000026241.5_Nppc	0	0.078619	0	0.808679	0.452784	0.122287	0	0.049273	0	0
ENSMUSG00000053333.15_Dis3l2	0.730029	0.745487	0.616239	0.946684	1.88699	1.80376	3.24693	1.75928	7.09628	6.24523
ENSMUSG00000026246.12_Alppl2	2.72601	2.97762	3.60512	1.6808	0.920178	1.32732	0.526153	0.796534	0	0
ENSMUSG00000079440.2_Alpi	0	0	0.040467	0	0	0	0	0	0	0
ENSMUSG00000036500.4_Akp3	0	0.117085	0	0	0	0	0	0	0	0
ENSMUSG00000026247.13_Ecel1	0.066306	0.023406	0.135102	0.180566	0.02696	0.400472	0.029491	0.117354	0.0178682	0
ENSMUSG00000036480.9_Prss56	1.96941	1.24008	0.520577	6.47444	7.7912	0.672185	0.804908	0.965612	0.975373	4.93828
ENSMUSG00000026251.13_Chrnd	5.43476	5.08267	5.75252	10.6996	14.0048	1.33701	1.56961	2.29541	3.25246	13.1165
ENSMUSG00000026253.14_Chrng	7.63722	6.63158	5.702	11.7905	15.7531	0.887644	0.768615	0.591984	0	0.0783631
ENSMUSG00000026254.17_Eif4e2	9.08535	9.67051	7.93457	14.2604	14.9652	0.722352	1.08766	1.12313	0.467142	0.426439
ENSMUSG00000026255.15_Efhd1	1.41973	1.15653	1.11261	0.793076	2.44226	7.34555	5.7559	7.70739	1.7658	4.69765
ENSMUSG00000048000.15_Gigyf2	1.40392	1.74606	1.15753	2.58584	4.82553	1.99883	2.91879	2.93622	6.07525	11.3454
ENSMUSG00000079436.3_Kcnj13	4.1115	3.87027	4.24454	6.05442	16.2715	1.3545	1.38165	0.040427	0	0.0513741
ENSMUSG00000026258.5_Snorc	0	0.113464	0.130985	0.437661	0.653463	0	0	0	0	0
ENSMUSG00000026259.14_Ngef	3.4469	4.44742	3.58427	6.52752	12.6136	4.0462	4.16306	5.79819	3.57135	4.56131
ENSMUSG00000079434.8_Neu2	0.134404	0.379555	0.219084	0.244009	1.31157	0.49198	0.318819	0.297349	0.386339	0.680161
ENSMUSG00000026288.14_Inpp5d	1.22111	1.83196	1.04499	1.4687	3.11555	2.8495	3.44873	2.16797	5.31438	4.11966
ENSMUSG00000026289.15_Atg16l1	5.78491	7.35142	5.24524	13.5218	22.1297	41.8412	46.4147	22.8662	59.3428	48.8322
ENSMUSG00000056055.13_Sag	0.390955	0.147207	0.722244	0.378546	0.16956	0.071554	0.063757	0.144155	0.0140473	0.0219829
ENSMUSG00000070738.10_Dgkd	4.91245	4.83153	5.0116	8.48794	15.6211	7.62677	14.3676	10.7107	2.76631	10.563
ENSMUSG00000005501.14_Usp40	0.068423	0.103514	0.103566	0.106475	0.333849	0.139541	0.182594	0.220576	1.1432	0.0219847
ENSMUSG00000090165.8_Ugt1a10	0	0	0	0	0	0	0.113826	0	0	0
ENSMUSG00000090175.1_Ugt1a9	0	0	0	0	0	0	0.117828	0	0	0
ENSMUSG00000089675.1_Ugt1a8	0	0	0	0	0	0	0.115871	0	0	0
ENSMUSG00000090124.7_Ugt1a7c	0	0	0	0	0	0.075505	0.061162	0	0	0
ENSMUSG00000090145.7_Ugt1a6b	0	0	0	0	0	0	0.108331	0	0	0
ENSMUSG00000054545.17_Ugt1a6a	0	0	0	0	0	0	0.059843	0	0	0
ENSMUSG00000089943.1_Ugt1a5	0	0	0	0	0	0	0.117133	0	0	0
ENSMUSG00000090171.1_Ugt1a2	0	0	0	0	0	0	0.116709	0	0	0
ENSMUSG00000081984.3_Dnajb3	0.22081	0.077945	0.179965	1.00219	0.628469	0	0	0	0	0
ENSMUSG00000089960.1_Ugt1a1	0	0	0	0	0	0	0.278465	0	0	0
ENSMUSG00000079429.9_Mroh2a	0.177633	0.115762	0.133638	0.421718	0.81115	0.307603	0.194475	0.513907	0.00736441	0
ENSMUSG00000044783.16_Hjurp	20.1541	21.2791	17.7768	51.3693	68.7285	97.6587	98.491	69.0788	129.176	77.0787
ENSMUSG00000036251.16_Trpm8	0.098086	0.069248	0.099928	0.133555	0.0797634	0.053856	0.141782	0.0651	0.0528644	0.0827284
ENSMUSG00000026295.12_Spp2	0	0	0	0	0	0	0	0	0	0
ENSMUSG00000062310.7_Glrp1	0	0	0	0	0	0	0	0	0	0
ENSMUSG00000049866.12_Arl4c	0	0	0	0	0	0	0	0.280457	0	0
ENSMUSG00000036206.12_Sh3bp4	1.22573	1.02561	0.665996	1.3805	2.08582	3.1407	9.84323	4.71039	14.1421	17.8556
ENSMUSG00000055013.16_Agap1	0.800337	1.33087	0.738545	2.81594	3.89962	1.63791	2.56823	2.27986	4.31706	4.77167
ENSMUSG00000034486.8_Gbx2	33.0997	29.5772	28.4974	104.992	133.933	6.49698	9.34032	5.5894	10.9162	11.9881
ENSMUSG00000067081.13_Asb18	0.02851	0	0	0	0	0	0	0	0	0
ENSMUSG00000026301.16_Iqca	7.7574	7.52568	7.07407	9.20841	15.6826	23.0541	25.3701	28.6355	23.843	32.592
ENSMUSG00000044337.5_Ackr3	4.2283	3.81709	1.92081	9.53259	10.7663	2.91154	3.17545	6.62481	0.130756	1.63697
ENSMUSG00000034432.11_Cops8	75.444	67.9603	64.5289	128.513	154.608	237.271	248.101	225.361	186.575	194.753
ENSMUSG00000048126.16_Col6a3	0.814761	0.808045	0.822154	1.19744	1.9798	2.89718	3.20533	5.28315	1.61535	2.20883
ENSMUSG00000026303.6_Mlph	0.606495	0.734029	0.529614	0.845474	0.775032	0.321114	0.423892	0.555881	0	0.706406
ENSMUSG00000090550.2_Prlh	0	0	0	0	0	0	0	0	0	0
ENSMUSG00000026304.13_Rab17	0.116502	0.08225	0.142427	0	0.0473695	0	0	0	0	0
ENSMUSG00000026305.15_Lrrfip1	32.538	40.0676	27.2209	18.1222	28.5166	132.81	169.53	102.613	214.868	228.897
ENSMUSG00000070732.2_Rbm44	0.783302	0.728966	0.725464	1.56751	2.41763	0.948145	0.696774	0.638037	0.00959475	0
ENSMUSG00000034353.14_Ramp1	0.729542	0.677703	0.438121	1.42904	0.124898	0.189743	0.700185	1.47809	0.0206944	0
ENSMUSG00000034343.14_Ube2f	8.47761	7.71771	7.88274	9.06542	10.4904	1.37626	1.3016	0.940675	3.38792	0.914996
ENSMUSG00000026307.12_Scly	0	0.072034	0.041579	0.231546	0.020743	0.098039	0.079416	0.03386	0	0
ENSMUSG00000049515.12_Espnl	0	0	0.017368	0.0193444	0.0173297	0	0	0	0.401993	0
ENSMUSG00000026308.8_Klhl30	1.31474	1.19341	0.857236	3.88723	6.38435	4.92944	5.86426	4.96968	3.92764	2.40788
ENSMUSG00000047443.14_Erfe	1.93736	1.48418	1.4782	13.7322	16.358	0.362125	0.751673	0.036478	0	0
ENSMUSG00000026309.14_Ilkap	3.19536	3.81884	2.91068	7.45048	9.79946	3.92176	3.52976	2.89239	2.33	2.24295
ENSMUSG00000067071.8_Hes6	31.4477	38.9214	25.7875	87.9695	107.042	13.2497	11.846	10.2798	8.43994	5.01608
ENSMUSG00000055866.9_Per2	0.03963	0.055957	0.064598	0.0539602	0.112794	0.119677	0.361332	0.210419	0	1.51526
ENSMUSG00000034292.13_Traf3ip1	1.34416	1.34622	0.891703	4.36985	4.77901	1.49324	0.709065	1.10651	4.31301	3.42748
ENSMUSG00000026311.16_Asb1	0.252565	0.203783	0.220549	0.622288	0.454783	0.009905	0	0.127717	0	0.923088
ENSMUSG00000007805.4_Twist2	0.219349	0.258099	0.178774	0	0	0	0.211378	0.258814	0	0
ENSMUSG00000026313.16_Hdac4	0.777827	0.953229	0.885131	1.67857	3.32376	2.62291	3.90991	4.72415	3.82833	3.61029
ENSMUSG00000026260.12_Ndufa10	64.3055	70.1651	56.7542	96.8875	99.4025	239.831	204.096	285.874	169.179	195.285
ENSMUSG00000067064.4_Olfr1416	3.06998	1.77794	2.30662	0.522515	0.312063	0.869151	0.309354	1.31593	0.542915	0.175318
ENSMUSG00000057464.4_Olfr1415	0	0	0.033596	0.0748351	0.0335205	0	0	0.054716	0	0.463553
ENSMUSG00000042849.11_Olfr1414	0.038151	0	0.046641	0	0	0	0.008484	0	0	0
ENSMUSG00000058904.3_Olfr1413	0	0	0	0	0	0	0	0	0	0
ENSMUSG00000046300.4_Olfr1412	0	0	0	0	0	0	0	0	0	0
ENSMUSG00000062497.3_Olfr1411	0	0	0	0	0	0	0	0	0	0
ENSMUSG00000063583.6_Olfr1410	0	0.010334	0	0	0	0	0	0.006477	0	0
ENSMUSG00000061616.5_Olfr12	0	0	0	0.050664	0	0	0	0	0	0
ENSMUSG00000073616.10_Cops9	380.618	382.005	419.799	280.225	220.446	227.474	207.158	321.069	168.967	141.502
ENSMUSG00000044055.5_Otos	0.075299	0	0.030685	0	0	0	0	0.049976	0.0202916	0
ENSMUSG00000034220.7_Gpc1	0.157443	0.285825	0.201645	0.83709	1.95707	0.629828	0.590215	0.656831	0	0
ENSMUSG00000034212.14_Ankmy1	0.287335	0.507144	0.54643	1.23893	1.55774	0.394417	0.276894	0.46617	0	0
ENSMUSG00000047067.7_Dusp28	0.264921	0.623445	0.431833	1.52304	1.43623	0	0.039276	0.156293	0	0.248269
ENSMUSG00000026269.14_Rnpepl1	0.220623	0.069226	0.169823	1.05698	1.17614	0.376871	0.496081	0.509789	0.00660596	0.0689185
ENSMUSG00000026270.11_Capn10	3.47092	4.05268	2.91592	9.86412	10.856	5.36548	10.355	3.60317	14.2316	11.6498
ENSMUSG00000026271.15_Gpr35	11.8458	13.2387	10.2995	13.082	22.0544	9.17687	14.11	6.03715	15.2243	20.2652
ENSMUSG00000045091.4_Aqp12	2.02636	1.5059	1.21691	0.096811	0.346912	0	0.664084	0.094379	1.37953	0
ENSMUSG00000014602.15_Kif1a	0.049747	0.026341	0.050681	0.0451577	0.171932	0	0	0.027515	0	0
ENSMUSG00000026272.6_Agxt	0	0	0	0	0	0	0	0	0	0
ENSMUSG00000034159.12_Mab21l4	0	0	0	0	0.119544	0	0	0	0	0
ENSMUSG00000084989.3_Crocc2	0.081349	0.057432	0.01326	0.0590748	0.0793831	0	0	0	0	0
ENSMUSG00000047793.13_Sned1	0.183388	0.267574	0.079715	0.743561	1.16322	0.422908	0.505702	0.275888	0.105428	0.116865
ENSMUSG00000026273.13_Mterf4	45.679	42.7399	45.8414	74.3967	102.147	6.51498	6.03131	5.66898	3.50007	7.22883
ENSMUSG00000026274.11_Pask	0.179304	0.244135	0.323589	0.488287	1.08316	0.302383	1.23041	0.561025	0	0.00720145
ENSMUSG00000026275.13_Ppp1r7	13.0464	14.7762	12.7777	17.7441	20.1397	4.69261	4.74044	4.42243	4.14739	6.01784
ENSMUSG00000034107.10_Ano7	0.524257	0.267312	0.379805	2.4852	1.11318	0.511738	0.505207	0.193307	0	0
ENSMUSG00000034088.15_Hdlbp	9.2767	10.3052	8.59665	18.498	25.3155	15.2919	14.3383	18.3054	12.2591	11.5677
ENSMUSG00000026276.20_Sept2	2.21048	1.99181	1.54083	3.53785	5.23894	12.9036	11.138	8.95707	6.0587	6.55804
ENSMUSG00000116048.1_Sept2	5.28858	4.7654	3.65809	8.46433	12.3927	30.8528	26.6478	21.3682	14.4955	15.6901
ENSMUSG00000034066.13_Farp2	4.52173	3.45835	3.7395	5.51299	9.22872	11.294	9.6021	8.83656	9.17472	13.7096
ENSMUSG00000026277.14_Stk25	28.4698	28.007	26.5718	50.9073	49.2257	129.823	121.749	84.9021	105.924	125.012
ENSMUSG00000026278.14_Bok	0.44144	0.712354	0.154193	0.343469	0.564109	0.380883	0.028048	0.558068	0	0
ENSMUSG00000026279.14_Thap4	9.98557	9.57564	8.76226	17.3046	19.5118	4.34907	3.73667	3.91427	4.94054	2.82238
ENSMUSG00000026280.17_Atg4b	27.9646	27.9568	24.2655	35.933	49.9158	7.88889	9.73821	9.11112	6.08161	8.32312
ENSMUSG00000026281.15_Dtymk	71.0944	68.8744	62.6522	114.658	93.2124	20.1232	16.8106	24.3734	9.95959	15.3503
ENSMUSG00000026283.13_Ing5	5.86435	6.30559	5.99946	7.59519	10.1364	6.1704	7.17001	10.2706	4.35086	1.79358
ENSMUSG00000073609.9_D2hgdh	0.027105	0.210495	0.132546	0.492083	0.308582	0	0.012055	0.059965	0	0
ENSMUSG00000094651.2_Gal3st2	0.492479	0.882593	0.555758	0.309492	0.677741	0.873614	1.44902	1.27392	1.4088	1.59758
ENSMUSG00000093805.7_Gal3st2b	0.760058	1.25206	0.619464	0.498288	0.789768	1.66929	2.27244	2.01782	2.68543	2.82539
ENSMUSG00000073608.4_Gal3st2c	0.828225	0.949118	0.743502	0.348668	0.390442	1.72674	2.32765	1.69955	2.60712	2.53097
ENSMUSG00000034000.15_Neu4	0	0	0	0	0	0	0	0	0	0
ENSMUSG00000026285.7_Pdcd1	0.420854	1.14604	1.17602	1.03693	1.07561	1.88163	4.25171	2.341	0.0324034	0
ENSMUSG00000051185.9_Fam174a	3.71198	3.30133	2.67173	7.46108	7.66406	2.39547	2.09051	1.61045	1.76677	3.51028
ENSMUSG00000040710.10_St8sia4	0	0	0	0	0	0	0	0	0	0
ENSMUSG00000040693.7_Slco4c1	0.874759	1.30192	1.21394	0.107305	0.0576773	4.816	9.37959	3.71363	2.31908	7.84324
ENSMUSG00000026331.13_Slco6c1	0	0	0	0	0	0	0	0	0	0
ENSMUSG00000044768.16_D1Ertd622e	1.6258	1.61764	1.40974	3.98137	5.18565	12.3494	8.78963	8.04102	12.67	10.1616
ENSMUSG00000040648.14_Ppip5k2	4.29253	4.03309	4.189	3.90384	5.86593	17.8672	31.8926	18.6683	27.8708	22.9476
ENSMUSG00000026333.14_Gin1	1.55405	1.57123	1.37604	6.13034	7.19246	0.452975	0.930119	0.993229	1.29255	1.93103
ENSMUSG00000026335.16_Pam	0.146362	0.11022	0.055668	0.070858	0.0555433	0.246445	0.164912	0.228821	0.00525888	0.0109729
ENSMUSG00000026336.13_Slco6d1	0	0	0	0	0	0	0	0	0	0
ENSMUSG00000067028.11_Cntnap5b	0	0	0	0	0	0	0.059491	0	0	0
ENSMUSG00000050840.8_Cdh20	2.60299	2.51153	2.07435	3.28173	6.30322	7.44782	8.43853	5.92509	17.5987	11.8066
ENSMUSG00000047496.6_Rnf152	0.204001	0.230438	0.288192	0.037036	0.0663573	0.642192	0.21171	0.998924	0	0
ENSMUSG00000056536.14_Pign	2.38985	2.04275	1.88517	1.96792	2.55421	5.90953	7.23928	5.51	5.70875	4.24249
ENSMUSG00000026319.13_Relch	1.40464	1.63841	1.25432	3.35948	5.59208	2.93743	4.145	4.53974	6.34602	6.24979
ENSMUSG00000026321.7_Tnfrsf11a	0	0	0	0	0	0	0	0	0	0
ENSMUSG00000038866.15_Zcchc2	1.73009	2.11635	1.96849	4.75806	10.0573	6.32035	5.63781	15.6361	9.50912	12.5212
ENSMUSG00000044340.7_Phlpp1	0.240595	0.339719	0.210097	0.514796	0.978259	0.471797	0.787279	0.395409	1.3986	0.193262
ENSMUSG00000057329.7_Bcl2	0.088703	0.008946	0.061967	0.195546	0.17518	0.076534	0.107084	0.145779	0	0.0213755
ENSMUSG00000009905.5_Kdsr	1.45276	2.75516	1.76444	5.24907	7.79481	2.33825	2.13479	3.14469	3.05516	3.94818
ENSMUSG00000009907.17_Vps4b	3.59639	3.44978	3.00547	4.42376	5.93393	5.04397	4.3698	3.93788	2.87235	4.92361
ENSMUSG00000067006.12_Serpinb5	0.042195	0	0.03439	0	0.137251	0	0	0.01867	0	0
ENSMUSG00000059956.14_Serpinb12	33.2127	40.4357	28.9999	25.8055	29.6906	2.95858	5.24765	4.21344	0	3.29099
ENSMUSG00000048775.10_Serpinb13	0	0	0	0	0	0	0	0	0	0
ENSMUSG00000044594.14_Serpinb3a	6.3318	9.09114	7.18998	10.0745	13.885	42.305	51.6404	25.561	36.6949	54.3642
ENSMUSG00000058017.6_Serpinb3d	0	0	0	0	0	0.36676	0	0.126667	0.411438	0
ENSMUSG00000073602.10_Serpinb3b	0	0.097062	0.224103	0	0.111801	0	0.366887	0	0.0370489	0.193262
ENSMUSG00000073601.2_Serpinb3c	0	0	0	0	0	0.038404	0	0	0	0
ENSMUSG00000026327.8_Serpinb11	0	0	0	0	0	0	0	0	0	0
ENSMUSG00000067001.11_Serpinb7	0	0	0	0	0	0	0	0.183646	0	0
ENSMUSG00000062345.10_Serpinb2	1.38314	1.11599	1.32859	0.089681	0.281192	1.97996	1.84553	2.53542	0.0266235	0
ENSMUSG00000026315.13_Serpinb8	0.67758	1.09342	1.4595	1.01047	0.806833	1.00982	1.3992	0.706693	0	1.98661
ENSMUSG00000026312.17_Cdh7	0.011561	0.008162	0	0	0	0	0	0	0	0
ENSMUSG00000047216.8_Cdh19	1.08445	1.07186	0.729172	0.861347	1.45509	3.52794	4.42533	1.81137	6.03468	1.23478
ENSMUSG00000038702.6_Dsel	0.140942	0.042645	0.06564	0.201047	0.704058	0.132663	0	0.195997	0.0217035	0.192463
ENSMUSG00000070695.4_Cntnap5a	0.275644	0.14221	0.086406	0.0288708	0.0086213	0.023284	0.004715	0.037527	0	0
ENSMUSG00000094429.2_Gm19965	0.306365	0.459621	0.280905	0.173813	0.0934258	1.49291	1.65216	0.47445	0.928791	0
ENSMUSG00000100265.1_Gm28363	1.20691	1.09552	0.702611	0.939052	9.81457	0.662674	2.91402	1.75464	4.27456	0
ENSMUSG00000101303.1_B020011L13Rik	14.3886	19.2353	15.1104	18.2563	21.4678	47.7338	56.0007	17.8155	80.2858	39.1607
ENSMUSG00000100305.1_Gm28360	2.33472	1.6483	1.83942	1.20095	2.02517	2.47838	2.52679	0.206609	17.4487	1.92541
ENSMUSG00000101415.1_Gm28168	0.26472	0.404931	0.503422	0.280347	0.143513	1.25969	1.15776	0.722306	4.80335	3.84524
ENSMUSG00000100617.1_Gm7145	16.4287	14.6124	21.7715	3.75761	7.36366	77.8103	115.357	28.6475	116.781	120.016
ENSMUSG00000102030.1_Gm29106	4.59862	5.22724	5.18587	4.27937	4.42166	18.0717	45.9874	7.2816	34.2934	17.3358
ENSMUSG00000026374.14_Tsn	20.5493	20.8107	16.8004	35.409	36.9784	35.7505	29.3473	52.1766	24.5357	23.1524
ENSMUSG00000026377.12_Nifk	66.0783	77.1264	67.2348	98.0939	109.967	10.8942	9.42878	16.8006	4.58298	8.40051
ENSMUSG00000064302.13_Clasp1	1.03584	1.07258	0.883198	1.23442	2.40177	1.58666	1.24746	2.10126	1.27402	1.19773
ENSMUSG00000026380.10_Tfcp2l1	0.430308	0.624951	0.290588	0.647294	0.989791	0.675052	0.667119	0.533116	0.695757	2.75138
ENSMUSG00000048402.14_Gli2	1.08113	1.19261	0.977518	3.49619	3.91507	1.20578	1.50266	1.75651	2.97716	0.31345
ENSMUSG00000037035.5_Inhbb	0	0.096264	0.244486	0	0	0	0	0.144796	0	0
ENSMUSG00000004451.14_Ralb	0	0.04985	0	0	0.0574199	0	0.104683	0.052071	0	0
ENSMUSG00000098923.1_Tmem185b	2.13663	1.50846	1.1721	11.5252	10.6589	0.97011	0.456877	0.636324	0	0
ENSMUSG00000026383.14_Epb41l5	6.94264	8.44853	7.04256	8.86437	14.8912	30.3534	35.2778	14.3785	30.7227	32.0213
ENSMUSG00000026384.13_Ptpn4	0.133245	0.079598	0.075183	0.707103	1.3836	0.399568	0.542483	0.281179	0.0165724	0
ENSMUSG00000036975.5_Tmem177	0.034731	0.147119	0.056613	1.51328	0.903778	0	0	0	0	0
ENSMUSG00000036962.12_Cfap221	3.1049	2.89463	2.3359	1.58989	1.84512	4.28385	6.23201	4.26238	4.82716	5.37181
ENSMUSG00000026387.15_Sctr	0	0.040716	0	0	0	0	0.02565	0.025518	0	0
ENSMUSG00000050777.7_Tmem37	1.06211	0.749846	1.58701	1.60687	1.22359	0.534573	0	0.195813	0	0
ENSMUSG00000026385.16_Dbi	297.188	278.369	268.351	186.439	175.117	189.208	168.981	261.189	128.508	123.378
ENSMUSG00000026388.15_3110009E18Rik	75.2702	63.7349	62.3985	54.0534	53.8257	116.245	86.5957	96.5946	69.3128	75.9133
ENSMUSG00000026389.16_Steap3	0	0.014334	0.033096	0	0	0	0	0	0	0
ENSMUSG00000036907.9_C1ql2	0	0	0	0	0	0	0	0	0	0
ENSMUSG00000026390.7_Marco	0.783617	1.27669	0.982561	1.42264	1.56858	0.132387	0.616625	0.240042	1.75433	0
ENSMUSG00000058665.8_En1	0	0.06244	0.036041	0.0802823	0	0	0	0.039133	0	0
ENSMUSG00000003721.14_Insig2	1.03573	1.98138	1.03476	3.82137	4.64601	0.587033	1.44142	1.44876	0	1.46534
ENSMUSG00000026339.18_Ccdc93	3.75126	3.44289	2.71857	4.57398	6.91727	0.534408	0.365252	0.551778	0	0.0741098
ENSMUSG00000050534.8_Htr5b	1.67907	0.719717	0.879734	15.3505	13.9955	6.32175	7.09454	9.18059	2.94109	5.63097
ENSMUSG00000001674.11_Ddx18	87.2019	88.2553	77.5082	71.9454	81.0212	75.1297	62.0636	129.255	51.7839	50.1623
ENSMUSG00000036815.17_Dpp10	2.55282	2.59643	2.17942	1.56525	2.19098	3.73903	4.29	2.4856	4.17844	2.93143
ENSMUSG00000026341.16_Actr3	12.8038	15.2485	11.4972	17.2859	30.2784	51.1507	69.7181	30.455	52.5994	57.7076
ENSMUSG00000026342.10_Slc35f5	1.60942	1.71823	0.927798	4.48973	5.07553	4.3322	5.74401	3.14376	5.81804	5.36352
ENSMUSG00000026343.6_Gpr39	0.307889	0	0.156835	1.083	0.125188	0.274709	0.855867	1.02174	0	0
ENSMUSG00000026344.9_Lypd1	0.181357	0	0.134373	0.463945	0.0536289	0.117682	0.32998	0.386636	0	0
ENSMUSG00000049690.15_Nckap5	1.05487	1.30667	1.37559	0.713809	1.94179	4.84944	6.5556	5.56703	4.33635	5.33824
ENSMUSG00000036155.13_Mgat5	0.902035	0.94729	0.9833	0.78811	1.42122	0.94103	1.0732	2.28997	1.28225	2.23803
ENSMUSG00000026347.13_Tmem163	0.702918	0.744387	0.484756	1.59517	1.73682	0.816432	0.396806	0.657928	3.39504	0.0912094
ENSMUSG00000026348.7_Acmsd	2.99209	3.81969	3.30716	2.64163	3.13312	0.04501	0.05469	0.108814	0	0
ENSMUSG00000026349.14_Ccnt2	3.44018	3.36442	3.65416	4.11253	6.78751	12.4894	15.1754	11.4413	16.9607	11.4582
ENSMUSG00000051590.10_Map3k19	0	0	0	0	0	0	0	0	0	0
ENSMUSG00000036104.12_Rab3gap1	8.41181	9.21861	8.30592	12.0772	16.8802	14.3987	19.2736	18.6799	15.0819	18.2079
ENSMUSG00000036086.16_Zranb3	0.677375	0.667709	0.562491	0.800506	1.19522	1.94383	2.03502	1.6739	5.23509	1.2648
ENSMUSG00000056211.13_R3hdm1	1.66944	1.76923	1.78114	2.32499	2.15177	3.40755	3.34541	4.16302	4.03007	2.65241
ENSMUSG00000026353.9_Ubxn4	47.2212	47.8794	31.5441	62.3979	65.8232	121.269	120.332	131.634	125.185	125.085
ENSMUSG00000026354.8_Lct	2.2642	2.11004	2.15539	1.16741	1.69394	0	0.249746	0.168309	0	0.87591
ENSMUSG00000026355.11_Mcm6	15.4184	21.7355	16.8226	23.951	37.5742	33.3167	33.027	14.5906	29.8352	27.6865
ENSMUSG00000026356.15_Dars	12.0083	16.5984	11.8703	24.0486	28.321	22.0168	15.2647	10.6148	12.6713	16.6332
ENSMUSG00000045382.6_Cxcr4	0.192537	0.09062	0.261536	0.174774	0.469713	0.176193	0.114179	0.056795	0.276719	0
ENSMUSG00000042581.14_Thsd7b	0.772236	1.02981	1.19661	0.129813	0.0155057	4.42855	4.6177	3.30302	8.95611	4.07949
ENSMUSG00000026401.15_Cd55b	37.3392	47.1961	42.7971	38.422	28.7869	83.1482	144.813	53.8558	133.963	90.7978
ENSMUSG00000026399.12_Cd55	65.4658	70.7796	64.9314	44.5804	52.984	292.576	342.609	133.661	435.064	344.201
ENSMUSG00000042554.10_Zp3r	2.57127	2.81953	2.36317	1.1422	1.86852	4.65595	3.06587	2.5659	13.7697	3.99899
ENSMUSG00000026405.14_C4bp	0	0	0.014052	0	0	0	0.276065	0	0	0
ENSMUSG00000101904.1_Gm29427	1.51959	0.815345	1.04034	0.441405	0.692007	3.20393	3.54151	1.31785	5.6347	3.14434
ENSMUSG00000026409.14_Pfkfb2	0.431894	0.304916	0.195557	0.174244	0.910561	2.14304	2.32645	1.33062	2.43982	3.00412
ENSMUSG00000046404.5_Yod1	0.018935	0	0	0.0515651	0.138584	0	0	0	0	0
ENSMUSG00000042510.7_AA986860	0	0	0	0	0	0	0	0	0	0
ENSMUSG00000026415.11_Fcamr	0.364319	0.042868	0.197952	0.110236	0.74066	0	0	0	0	0
ENSMUSG00000026417.13_Pigr	0.028829	0	0	0	0	0	0	0	0	0
ENSMUSG00000042474.6_Fcmr	0.334204	0.047189	0.054477	0.121348	0.271774	0	0	0.029575	0	0
ENSMUSG00000026420.16_Il24	1.50696	0.118212	0.272933	1.8239	0.408485	0	0	0.074087	0	0
ENSMUSG00000026416.12_Il20	13.893	11.0517	11.7218	30.1071	37.6327	13.4299	12.5758	20.1733	8.80603	7.86682
ENSMUSG00000016524.12_Il19	0.302965	0.213892	0.164615	0.550028	0.246371	0.554495	0	0.849002	2.50372	0
ENSMUSG00000016529.5_Il10	0	0	0	0.16081	0.504214	0	0	0	0	0
ENSMUSG00000016528.10_Mapkapk2	0.419727	0.377142	0.279889	1.10838	0.89985	0	0.135768	0.236367	0	0
ENSMUSG00000016526.8_Dyrk3	1.05885	0.644436	0.32734	2.51891	2.55348	1.12267	1.16924	0.953177	0	0.0410605
ENSMUSG00000026427.16_Eif2d	12.4942	11.2205	9.34942	20.0405	20.7812	4.81248	5.71098	3.91299	5.70769	4.6452
ENSMUSG00000026430.16_Rassf5	7.86731	8.01376	7.0272	15.2317	25.3547	39.2438	47.7869	47.9768	42.2765	78.1244
ENSMUSG00000042349.13_Ikbke	1.10657	0.972002	1.34233	2.20752	2.47986	0.233142	0.726804	0.819837	0.679617	0.274929
ENSMUSG00000026425.15_Srgap2	0.572787	0.534833	0.406597	1.09859	2.02093	0.634071	0.472533	0.797114	0.502898	0.820758
ENSMUSG00000055184.4_Fam72a	34.7948	32.9777	31.6821	48.6029	60.7247	78.6288	57.3798	68.8001	47.2679	61.9694
ENSMUSG00000026432.7_Avpr1b	0	0	0	0	0	0	0	0	0	0
ENSMUSG00000004552.16_Ctse	0.036604	0.077527	0	0	0.148833	0	0	0	0	0
ENSMUSG00000052688.12_Rab7b	0.125471	0.070866	0.061357	0.25057	0.326506	0	0	0.03331	0	0
ENSMUSG00000042268.10_Slc26a9	2.99748	2.71188	2.04489	2.6	6.26539	4.30351	6.54738	9.75563	7.02452	4.69425
ENSMUSG00000042251.12_Pm20d1	0.132084	0.116563	0.242215	0.284758	0.322231	0.290092	0.205613	0.357964	0	0
ENSMUSG00000013275.9_Slc41a1	0.850424	1.10073	0.808632	1.45816	3.6115	3.38532	4.32875	3.39704	3.41212	5.49908
ENSMUSG00000026433.13_Rab29	3.16173	3.57147	5.8624	10.6191	20.0547	0.260401	0.42187	1.25907	0	0
ENSMUSG00000026434.12_Nucks1	1.2153	1.09969	1.1579	1.63146	3.50771	5.00932	4.2633	5.61213	6.7345	6.95858
ENSMUSG00000026435.15_Slc45a3	88.1584	107.672	73.9744	192.421	382.605	983.048	1502.3	570.76	2632.57	2255.29
ENSMUSG00000026436.15_Elk4	4.40091	5.02495	4.05918	7.84183	16.4802	12.1814	12.6545	11.9	7.04743	7.78012
ENSMUSG00000059149.17_Mfsd4a	0.936422	1.03726	0.789521	1.37763	1.73306	2.5442	2.29069	3.32185	4.14198	2.86871
ENSMUSG00000026437.11_Cdk18	0	0	0	0	0	0.026747	0	0	0	0
ENSMUSG00000079330.9_Lemd1	2.49878	2.43123	1.81407	0.533704	0.734253	0.080706	0.354892	0.362351	0.645078	0.838292
ENSMUSG00000118219.1_Gm29695	0	0.015542	0.017942	0	0	0	0	0	0	0
ENSMUSG00000066936.4_Gm10188	0.322321	0.227558	0.131349	0	0	0	0	1.28356	3.64809	4.16844
ENSMUSG00000042115.4_Klhdc8a	0.027181	0.230276	0.066459	0.0986933	0.110518	0	0	0	0	0
ENSMUSG00000009772.15_Nuak2	0	0.041796	0	0	0.120357	0	0	0	0	0
ENSMUSG00000042066.16_Tmcc2	7.17578	7.35444	5.21705	14.1193	29.8398	10.8126	19.8656	8.4428	27.7754	17.3429
ENSMUSG00000042046.15_Dstyk	4.79291	5.54904	5.58624	8.05899	11.41	10.172	14.0385	18.7129	16.3758	15.8068
ENSMUSG00000026439.14_Rbbp5	9.33009	9.00502	8.25395	16.7778	21.7052	16.4385	14.5503	16.4609	5.87195	14.5432
ENSMUSG00000048174.2_Tmem81	0.172501	0.040595	0.23432	0.104391	0.467592	0.915575	1.22756	1.70463	5.60926	0
ENSMUSG00000053024.14_Cntn2	0.311789	0.440245	0.548888	1.3472	2.54561	0.808034	0.965169	1.99763	0.221816	0.568019
ENSMUSG00000026442.14_Nfasc	0.147659	0.133204	0.08023	0.454235	0.160102	0.319796	0.211616	0.25771	0.433283	0
ENSMUSG00000026443.3_Lrrn2	0.032277	0	0.026306	0	0.0524952	0	0.373249	0	0	0
ENSMUSG00000054387.13_Mdm4	222.364	250.44	210.974	169.968	157.22	270.423	254.79	263.585	206.532	170.216
ENSMUSG00000026447.16_Pik3c2b	1.79637	1.95999	1.37194	2.29202	3.42218	4.13155	4.23508	6.11416	2.7488	1.29968
ENSMUSG00000046062.5_Ppp1r15b	1.41051	1.28871	1.26794	2.7114	5.29658	1.75394	1.67908	2.85439	2.61602	0.501527
ENSMUSG00000041757.17_Plekha6	1.19462	1.26836	1.1095	1.4795	3.20809	1.64745	1.99763	1.39317	5.78969	3.20237
ENSMUSG00000103421.1_Golt1a	0	0	0	0	0	0	0	0	0	0
ENSMUSG00000115958.1_Gm28040	0	0.110554	0.127627	0	0	0	0	0	0	0
ENSMUSG00000098306.9_Gm28040	0	0.055919	0.064554	0	0	0	0	0	0	0
ENSMUSG00000116158.1_Kiss1	0	0.105161	0.121401	0	0	0	0	0	0	0
ENSMUSG00000070645.5_Ren1	0	0.098878	0.171222	0	0	0	0.716356	0.06197	0	0
ENSMUSG00000070644.13_Etnk2	0	0.017941	0	0	0.0413316	0.195348	0	0.371068	0	0
ENSMUSG00000070643.11_Sox13	0.05382	0.094992	0.043864	0.512973	0.656494	0.221631	0.191498	0.083348	0	0
ENSMUSG00000090553.8_Snrpe	319.351	312.815	314.112	273.537	213.892	523.297	441.27	621.459	445.884	466.417
ENSMUSG00000102976.6_Zc3h11a	7.38811	6.75089	5.72353	10.0597	12.6262	17.6207	17.7135	18.5585	21.2264	15.1889
ENSMUSG00000116275.1_Zc3h11a	9.37261	8.83513	7.46673	13.2052	16.6606	23.919	23.8023	24.9644	28.772	20.3084
ENSMUSG00000094410.7_Gm38394	4.07884	3.8476	3.24053	5.74567	7.27491	10.3635	10.3207	10.8438	12.4819	8.8334
ENSMUSG00000102049.1_Zbed6	0.092699	0.114529	0.037776	0.231403	0.282685	0	0.133995	0.17432	0.5121	0
ENSMUSG00000051998.14_Lax1	0	0	0	0	0	0.027593	0	0.044471	0	0
ENSMUSG00000026463.17_Atp2b4	0.24632	0.160524	0.162149	0.825581	0.716483	0.697039	0.492997	1.49231	2.00667	0.878955
ENSMUSG00000010311.15_Optc	0.045062	0	0.036727	0	0.0366447	0	0	0	0	0
ENSMUSG00000041577.5_Prelp	20.9923	23.2505	19.9607	31.6137	33.3066	9.21745	14.9758	10.2543	12.6634	9.36714
ENSMUSG00000041559.7_Fmod	0	0	0	0	0	0	0	0	0	0
ENSMUSG00000020423.6_Btg2	6.81069	5.25631	4.82683	10.4447	14.9641	13.0768	11.3265	13.7949	11.3085	4.21013
ENSMUSG00000026450.14_Chit1	1.34256	1.03811	0.57316	2.84363	2.70343	1.54452	1.13738	1.78213	0	0
ENSMUSG00000064246.10_Chil1	0	0	0	0	0	0	0	0	0	0
ENSMUSG00000042451.12_Mybph	0	0.035174	0	0	0	0	0	0	0	0.0280142
ENSMUSG00000042429.8_Adora1	0.020058	0.042483	0.016348	0.50981	0.228356	0	0	0	0	0.0112783
ENSMUSG00000026459.5_Myog	0	0	0	0	0	0	0	0	0	0
ENSMUSG00000026458.13_Ppfia4	0.035312	0.012465	0.02878	0.0480814	0.0861474	0	0	0	0	0
ENSMUSG00000042305.12_Tmem183a	23.7345	23.7901	18.442	36.5287	49.7482	10.2789	10.6867	9.34937	13.2131	10.6545
ENSMUSG00000050526.5_4933406M09Rik	0	0	0	0	0	0	0	0	0	0
ENSMUSG00000026456.18_Cyb5r1	0.026152	0.055389	0.063943	0.78339	0.765599	0	0.197735	0.185142	0	0
ENSMUSG00000026457.14_Adipor1	12.9313	11.3629	10.2005	34.0201	40.4293	7.72144	10.5683	7.86738	10.0684	3.03828
ENSMUSG00000026455.14_Klhl12	0.885923	0.941783	0.838238	3.03189	5.09271	4.51767	7.45938	2.07262	9.44528	3.97941
ENSMUSG00000042229.9_Rabif	39.3815	41.2896	32.2621	76.7612	65.6332	80.9253	74.3015	63.4915	40.461	55.3933
ENSMUSG00000046367.10_Mgat4e	0.506706	0.357732	0.309732	0.0574947	0.30904	0	0.253537	0.112101	0	0
ENSMUSG00000042207.17_Kdm5b	0.897164	0.856073	0.799759	0.871656	1.17986	1.14684	1.08486	1.36148	0.717749	1.91538
ENSMUSG00000026452.15_Syt2	0.774786	0.568447	0.43336	0.496451	0.803012	0.258583	0.560818	0.349542	0.00818782	1.27278
ENSMUSG00000073557.12_Ppp1r12b	0.960316	0.907618	0.965723	0.836569	1.46109	0.786666	1.01268	1.1034	0.576008	0.300468
ENSMUSG00000026429.9_Ube2t	385.514	373.098	332.447	309.501	323.997	196.47	179.073	160.185	101.412	159.335
ENSMUSG00000042793.13_Lgr6	3.0656	3.31222	3.54764	7.67185	12.024	9.65296	14.0114	10.7916	12.2686	10.2948
ENSMUSG00000031506.11_Ptpn7	0	0.013425	0	0.0345232	0.0618552	0	0	0.08414	0	0
ENSMUSG00000026426.10_Arl8a	21.1983	25.7984	24.3525	62.3094	57.7899	43.6197	57.4229	31.1314	35.2001	47.9051
ENSMUSG00000026424.8_Gpr37l1	0	0.036104	0	0	0	0	0.159216	0	0	0
ENSMUSG00000003051.13_Elf3	16.9055	15.113	14.8874	32.0695	47.1162	4.8854	8.93901	4.02957	1.41043	14.5087
ENSMUSG00000041926.15_Rnpep	6.66909	6.50481	6.5605	5.2084	8.54745	21.9524	19.6538	20.1999	12.549	17.5714
ENSMUSG00000062580.9_Timm17a	90.0882	86.8403	81.2598	145.258	128.754	3.12382	3.45889	3.28492	3.12178	2.2732
ENSMUSG00000048096.7_Lmod1	0.058782	0.06225	0.023954	0	0.0478015	0	0	0	0	0
ENSMUSG00000041889.7_Shisa4	1.24769	0.440434	0.664894	2.61366	2.45851	0.421581	0.512246	0.594534	0	0.593628
ENSMUSG00000041879.13_Ipo9	3.48121	3.5821	2.83726	6.33287	10.3609	2.29835	3.07785	3.01207	4.0791	2.24273
ENSMUSG00000009418.16_Nav1	0.326878	0.457195	0.251333	0.923754	1.30401	1.19539	1.64312	2.33597	1.92795	0.468167
ENSMUSG00000026421.14_Csrp1	1.95765	2.05221	1.49883	7.80823	9.84124	4.75556	9.70963	4.01604	11.4143	5.33702
ENSMUSG00000041801.5_Phlda3	0	0	0	0	0	0	0.297934	0.428127	0	0
ENSMUSG00000026418.16_Tnni1	0	0	0	0	0	0	0	0	0	0
ENSMUSG00000041782.14_Lad1	0.375409	0.120472	0.361597	2.91208	0.360789	0	0	0	0	0.172708
ENSMUSG00000026414.13_Tnnt2	0	0.042271	0	0	0	0	0	0	0	0
ENSMUSG00000026413.12_Pkp1	0.023096	0	0	0	0.0187819	0	0.030817	0.010219	0	0
ENSMUSG00000051985.12_Igfn1	0.012899	0.027319	0.021025	0.117086	0.47201	0	0	0.011414	0	0
ENSMUSG00000026411.17_Tmem9	22.177	24.432	19.7053	41.228	41.5032	18.5805	21.0903	17.9868	43.1989	17.7832
ENSMUSG00000097918.1_Ascl5	0	0	0	0	0	0	0	0	0	0
ENSMUSG00000026407.17_Cacna1s	0	0	0	0	0	0	0	0	0	0
ENSMUSG00000041642.18_Kif21b	0.152378	0.114302	0.20181	0.449539	0.642801	0.015687	0.165196	0.235979	0.169384	0.664018
ENSMUSG00000087230.10_Mroh3	10.6695	10.8298	10.3648	4.17408	5.7843	0	1.0865	0.588132	0	0.646391
ENSMUSG00000041605.16_Inava	0	0	0	0.296288	0.24647	0	0	0	0	0
ENSMUSG00000052759.7_Gpr25	0	0.152128	0	0	0.0876138	0	0	0	0	0
ENSMUSG00000041570.14_Camsap2	2.65008	3.20734	2.97239	3.91767	6.41382	5.39763	5.33207	8.74969	5.20985	3.3137
ENSMUSG00000026404.12_Ddx59	7.30871	7.37925	4.70776	8.77456	9.96964	35.9442	34.0796	19.612	41.0218	13.2567
ENSMUSG00000041498.13_Kif14	5.41081	5.05381	4.82992	6.93525	13.1364	8.84505	11.2704	16.9522	8.88147	8.39028
ENSMUSG00000041483.14_Zfp281	5.71129	4.84522	4.63567	11.6702	12.6527	4.86514	3.29284	4.33659	4.78825	3.50212
ENSMUSG00000026398.14_Nr5a2	6.13716	6.22147	5.46684	5.17813	7.58208	3.99614	2.89583	4.34308	2.89423	2.21207
ENSMUSG00000026395.16_Ptprc	0	0	0	0	0	0	0	0.005607	0	0.627048
ENSMUSG00000026394.5_Atp6v1g3	0	0	0.100235	0	0.200021	0	0	0	0	0.311185
ENSMUSG00000026393.10_Nek7	2.72155	3.10979	2.64123	2.89887	4.08092	14.8395	15.3581	9.20208	15.2362	9.98668
ENSMUSG00000019230.14_Lhx9	0.024444	0	0.009961	0	0	0.006711	0.038052	0	0	0
ENSMUSG00000079283.2_2310009B15Rik	4.04467	2.7619	2.81012	4.51416	4.044	1.52907	0.943704	1.73097	1.07209	1.86415
ENSMUSG00000056268.15_Dennd1b	0.167405	0.21527	0.248513	0.151961	0.223648	0.436604	0.316439	0.746008	0.283563	0.632011
ENSMUSG00000063681.14_Crb1	6.15072	5.84094	6.29734	7.09404	8.39512	2.62227	2.76425	2.35509	1.97166	2.91144
ENSMUSG00000033964.12_Zbtb41	0.828826	0.78995	0.652993	0.815057	1.96584	5.72644	9.25886	3.78955	8.90431	5.29728
ENSMUSG00000033952.14_Aspm	91.8173	94.276	80.8386	101.604	119.371	34.3404	33.1116	29.8884	27.0821	33.3544
ENSMUSG00000026368.6_F13b	0.595759	0.711791	0.597608	0.0831994	0	1.28329	1.30449	0.628598	0.246993	0
ENSMUSG00000057037.8_Cfhr1	0	0	0	0	0	0	0	0	0	0
ENSMUSG00000070594.10_Gm4788	0	0	0	0	0	0	0.032387	0.161099	0	0
ENSMUSG00000033898.16_Cfhr2	0	0	0	0	0.146446	0.131839	0	0	0	0
ENSMUSG00000026365.15_Cfh	0.207627	0.127039	0.394847	0	0.101305	0.562405	0.560229	0.581834	0.00746017	0
ENSMUSG00000052726.15_Kcnt2	0.033658	0	0	0	0	0	0	0	0	0
ENSMUSG00000026361.9_Cdc73	0.586338	0.572092	0.54768	0.334895	0.525026	0.589619	0.917138	0.746246	0.695939	0.444525
ENSMUSG00000033849.3_B3galt2	0	0.03528	0.020364	0	0	0.14405	0.383399	0.027639	0.00673327	0
ENSMUSG00000018196.18_Glrx2	0.357155	0.401572	0.344994	0.876552	0.613147	0.09442	0.05295	0.05853	0	0
ENSMUSG00000018199.9_Ro60	0.194589	0.317689	0.168506	0.275994	0.919766	1.29546	1.87157	0.667272	0	0.7659
ENSMUSG00000018189.12_Uchl5	17.5583	21.4548	17.1595	24.9533	35.6314	16.3586	14.9826	14.2549	9.78437	20.2369
ENSMUSG00000026360.9_Rgs2	703.028	745.892	749.845	729.094	851.478	1434.11	1234.58	1687.63	1017.88	1034.69
ENSMUSG00000051079.8_Rgs13	0.140224	0.197996	0	0	0	0.038496	0	0	0	0
ENSMUSG00000026358.13_Rgs1	0	0	0	0	0	0.009171	0	0.007391	0	0
ENSMUSG00000098509.2_Rgs21	0	0	0	0	0	0	0	0	0	0
ENSMUSG00000026357.3_Rgs18	0	0.040335	0	0	0	0	0	0	0	0
ENSMUSG00000035131.14_Brinp3	0.347958	0.198865	0.162053	0	0.0134742	1.25549	1.66551	0.960423	0.446513	0.0559004
ENSMUSG00000056220.14_Pla2g4a	0.145249	0.217908	0.073988	0.16481	0.0590581	0.458571	0.137279	0.40971	0	0
ENSMUSG00000032487.8_Ptgs2	0	0.089433	0.103244	0.275975	0.0824106	0.083465	0	0.168152	0	0
ENSMUSG00000006007.14_Pdc	0	0	0	0	0	0	0	0	0	0
ENSMUSG00000006010.14_Odr4	6.36781	6.73348	5.02843	11.6634	12.635	30.4727	20.5302	28.0254	16.3668	15.5474
ENSMUSG00000006005.18_Tpr	7.74971	8.3669	7.02799	13.2968	17.6745	30.2714	28.2973	30.4992	31.0429	28.0909
ENSMUSG00000006014.16_Prg4	9.516	9.03425	10.2305	2.31333	4.93847	14.3946	13.7463	15.9425	10.0968	10.8539
ENSMUSG00000066842.18_Hmcn1	0	0	0	0.00497052	0	0	0	0	0	0
ENSMUSG00000114212.1_Gm47985	1.22357	0.575893	0.77563	0.185115	0.33167	1.86618	2.69079	2.85736	0.95255	0.840886
ENSMUSG00000114943.1_Gm8947	0.34555	0.34154	0.337956	0	0.0562002	0.948651	0.614756	1.52896	0.931188	0.582892
ENSMUSG00000114694.1_Gm47995	1.028	0.635044	1.15203	0.46658	0.417985	1.76388	1.88604	2.16058	2.35472	0.144507
ENSMUSG00000114582.1_3110040M04Rik	2.94693	1.47371	1.70128	0.891686	0.49926	4.58453	4.31439	6.08501	3.24274	0.138085
ENSMUSG00000114591.1_Gm47996	1.97088	0.521788	0.903549	0.447263	0.50085	1.89376	1.91752	2.94319	2.19084	0.138525
ENSMUSG00000023150.14_Ivns1abp	1.15288	1.44699	1.06143	2.5194	3.45495	7.95953	8.03331	2.83398	3.1183	7.37084
ENSMUSG00000052748.14_Swt1	15.1617	16.416	13.8715	14.4261	17.1777	42.7136	39.1208	34.9678	34.1009	35.3536
ENSMUSG00000053286.11_Trmt1l	1.97844	2.38449	1.83131	5.38774	6.84918	6.4402	7.78752	9.78574	7.65452	7.00048
ENSMUSG00000026484.13_Rnf2	17.4039	19.7308	17.3469	25.165	41.5898	113.699	123.964	62.5886	98.2555	150.868
ENSMUSG00000026483.13_Fam129a	0.031446	0.033301	0.012815	0.0428172	0.102287	0.051798	0.097903	0.153053	0	0
ENSMUSG00000043019.12_Edem3	0.527352	0.231088	0.251953	0.660275	1.59707	0.778795	0.824964	1.56095	1.3133	2.11655
ENSMUSG00000032666.16_1700025G04Rik	4.04569	4.62837	4.82966	4.75363	6.92412	7.28022	5.3325	8.25362	6.74831	5.64004
ENSMUSG00000014980.14_Tsen15	0.63619	0.566317	0.315614	1.78271	0.877245	0.106312	1.03341	0.844486	0.0745395	2.48849
ENSMUSG00000032649.14_Colgalt2	2.59679	2.02631	2.65112	4.16855	6.22399	2.77659	1.75069	3.37444	0.545095	1.4294
ENSMUSG00000026482.13_Rgl1	3.27594	2.73978	2.6015	1.14374	1.99458	4.90726	3.28019	7.77531	3.85717	6.95242
ENSMUSG00000055547.4_Apobec4	0	0	0	0.269043	0	0	0	0	0	0
ENSMUSG00000008475.13_Arpc5	15.3456	14.5773	11.3851	31.1919	25.2484	15.0601	13.6051	16.1065	5.88017	14.9353
ENSMUSG00000026480.12_Ncf2	0.4106	0.434823	1.08203	0.509383	0.69006	0.007515	0.02435	0.036336	0.00737658	0.515619
ENSMUSG00000042772.15_Smg7	0.914963	0.633041	0.745714	2.45843	4.375	1.4368	2.051	2.30761	0.710106	1.45081
ENSMUSG00000042751.14_Nmnat2	7.86818	7.83639	7.96684	8.21726	8.86309	4.73896	4.48151	7.9398	2.89921	7.00868
ENSMUSG00000026479.13_Lamc2	0.793874	0.662377	0.51762	2.41085	3.28658	0.863857	1.99656	1.29649	0.599014	0.00811607
ENSMUSG00000026478.14_Lamc1	2.10413	1.71328	1.64631	2.33021	4.26628	3.60456	4.92255	5.83435	4.90662	5.49756
ENSMUSG00000042708.12_Shcbp1l	1.75148	1.58984	2.31968	3.46369	2.41623	10.4239	9.9879	8.15111	10.7209	3.28863
ENSMUSG00000042699.11_Dhx9	0.531664	0.733644	0.659824	0.647141	0.88435	0.683357	0.515927	0.630885	0.644728	0.0611482
ENSMUSG00000042684.8_Npl	0.039188	0.248999	0.063878	0.0355726	0.0637353	0.107584	0	0.052019	0	0
ENSMUSG00000042671.12_Rgs8	0.19259	0.110474	0.235448	0.185749	0.0293652	0	0	0.005326	0	0
ENSMUSG00000026475.7_Rgs16	0	0	0	0	0	0	0	0	0	0
ENSMUSG00000066800.11_Rnasel	0	0	0	0	0	0	0	0.100504	0	0
ENSMUSG00000042641.19_Rgsl1	6.24756	7.80123	6.63214	2.07876	2.9109	4.28486	5.21131	5.89271	3.52296	10.1137
ENSMUSG00000045968.7_Teddm2	1.60865	1.72025	2.14015	2.44805	3.38581	2.06526	1.53616	2.86805	0.803248	0.30594
ENSMUSG00000043282.3_Teddm1b	1.5153	6.74298	6.437	3.79306	1.45629	7.66453	7.00507	6.94858	11.9039	17.1956
ENSMUSG00000047053.5_Teddm1a	0	0	0	0	0	0	0	0	0	0
ENSMUSG00000026473.16_Glul	4.47943	5.71842	5.47624	9.02354	14.92	6.38462	4.59867	8.75616	3.07567	0.500293
ENSMUSG00000066797.6_Zfp648	0	0	0	0	0	0	0	0	0	0
ENSMUSG00000004110.17_Cacna1e	0.128785	0.097416	0.071225	0.108554	0.100988	0.161627	0.206615	0.264567	0.00247894	0.113794
ENSMUSG00000056708.5_Ier5	0	0	0	0	0.0288034	0	0.315072	0.156723	0	0
ENSMUSG00000026471.14_Mr1	0	0	0.015812	0	0	0	0.129432	0.094427	0	0
ENSMUSG00000026470.14_Stx6	2.83625	3.21152	2.8006	4.47582	6.74191	18.7894	20.5475	7.95451	17.4675	21.2904
ENSMUSG00000033722.9_BC034090	0.225805	0.1096	0.023004	0.256216	0.757451	0	0.100431	0.106157	0	0
ENSMUSG00000026469.14_Xpr1	0.454278	0.334464	0.433717	0.689242	1.66238	1.40037	0.877465	2.50969	2.28399	1.43773
ENSMUSG00000033701.13_Acbd6	9.90789	9.66088	8.48549	16.7634	15.5147	7.17778	8.06962	7.43123	4.61311	5.85416
ENSMUSG00000026468.14_Lhx4	0	0	0	0	0	0	0	0	0	0
ENSMUSG00000033684.14_Qsox1	1.28757	1.26473	1.33456	2.31216	4.21098	1.19108	2.29068	1.65341	3.78656	4.59572
ENSMUSG00000033671.18_Cep350	0.224766	0.366957	0.383553	0.816119	1.30231	0.721189	0.868477	1.35504	0.397491	0.387047
ENSMUSG00000026466.16_Tor1aip1	7.08319	6.59185	7.45236	8.76779	9.96663	10.2296	11.7518	14.9012	11.4295	9.80004
ENSMUSG00000050565.16_Tor1aip2	2.84487	2.41727	2.27759	2.79952	3.27568	5.54313	4.59093	3.90442	1.70967	0.934297
ENSMUSG00000015484.3_Fam163a	0	0	0	0	0	0	0	0	0	0
ENSMUSG00000060985.15_Tdrd5	14.2849	13.498	13.1285	31.4458	56.6269	9.57003	13.1012	9.25893	15.3169	14.7288
ENSMUSG00000026602.9_Nphs2	0	0	0	0	0.12113	0	0	0	0	0
ENSMUSG00000026601.14_Axdnd1	1.0033	1.11698	0.896337	0.823167	1.09831	2.28827	1.21856	1.56229	0.613531	0
ENSMUSG00000078193.2_Gm2000	506.385	501.465	670.926	404.753	297.923	5.01101	6.37861	14.1912	1.26483	5.27826
ENSMUSG00000026600.12_Soat1	6.43523	7.53861	6.61643	10.9946	11.748	10.4179	6.84709	5.20188	6.8217	10.5488
ENSMUSG00000026596.13_Abl2	4.77035	4.29325	4.97376	7.07079	15.1675	10.8899	12.1615	36.6622	13.0173	9.69615
ENSMUSG00000060519.11_Tor3a	0.417394	0.27363	0.388783	1.13666	1.30921	0.360136	0	0.356177	0	0
ENSMUSG00000033557.17_Fam20b	0.238157	0.252207	0.334289	0.76866	1.34493	0.203412	0.282465	0.169775	0	0
ENSMUSG00000026594.14_Ralgps2	11.6084	13.8421	11.5035	10.5025	12.8052	28.7848	30.4656	27.772	45.1354	42.0192
ENSMUSG00000033544.6_Angptl1	2.32806	2.42215	2.52989	0.630277	0.797129	2.10802	2.12539	4.2469	1.93713	0.964553
ENSMUSG00000026592.13_Tex35	10.2978	9.14394	7.70069	10.1187	6.21585	0.349742	1.32209	3.42908	1.83096	1.43265
ENSMUSG00000070565.11_Rasal2	1.5539	1.37131	1.21828	2.95906	3.6398	2.95372	2.84337	3.51997	2.25758	3.80359
ENSMUSG00000033488.11_Cryzl2	0.091583	0.064657	0.298568	0.290968	0.111713	0.050285	0	0	0.0246798	0
ENSMUSG00000026589.14_Sec16b	1.09387	1.07512	0.961447	0.486739	1.20348	2.42598	3.20528	1.82213	3.95346	3.99189
ENSMUSG00000004031.13_Brinp2	0.158826	0.056065	0.151021	0.372447	0.0968679	0.029069	0	0.023425	0	0
ENSMUSG00000026587.15_Astn1	0.495324	0.51622	0.519042	0.0428216	0.115085	0.938932	0.330456	0.527043	0.756387	0.855434
ENSMUSG00000073530.11_Pappa2	0.180354	0.350157	0.15618	0.0920899	0.146664	0.321837	0.090243	0.044888	0.376665	0
ENSMUSG00000040782.12_Cop1	4.41857	6.02386	4.27072	6.68688	13.5431	17.6592	39.8645	18.909	58.8468	47.4327
ENSMUSG00000015829.13_Tnr	0	0	0	0	0.0220005	0	0	0	0	0
ENSMUSG00000090394.8_4930523C07Rik	0	0	0.009276	0	0	0	0	0.010072	0	0
ENSMUSG00000026725.17_Tnn	0.139634	0.070415	0.032516	0	0.0324429	0.295721	0.532324	0.167699	0	1.16649
ENSMUSG00000058267.13_Mrps14	99.2606	91.9534	89.1723	85.0919	68.2938	118.369	88.0739	117.325	70.6583	67.9887
ENSMUSG00000014226.10_Cacybp	4.80649	4.49022	3.71955	13.2214	11.2127	3.30553	1.87865	4.40384	0.104667	4.06758
ENSMUSG00000026721.16_Rabgap1l	0.509454	0.63119	0.443711	0.389911	0.824514	1.27796	1.91934	1.64644	2.01086	1.18796
ENSMUSG00000118401.1_Gpr52	0	0.15013	0	0	0	0	0	0	0	0
ENSMUSG00000040423.10_Rc3h1	0.389932	0.383958	0.401435	0.475049	0.859488	1.03669	1.34179	2.03408	1.35497	1.35591
ENSMUSG00000026715.12_Serpinc1	38.9818	30.876	31.1513	53.0596	74.4524	12.7184	13.9077	10.093	17.036	29.7978
ENSMUSG00000043467.19_Zbtb37	1.89343	1.98989	1.84478	3.24714	4.43363	2.88181	3.99122	3.53944	4.33123	3.67251
ENSMUSG00000026709.10_Dars2	0.469056	0.583458	0.491517	1.35845	1.78004	0	0	0.009883	0	0
ENSMUSG00000026708.16_Cenpl	5.72537	5.96964	4.91539	5.69653	6.04766	0.89498	1.93023	1.18101	3.95327	0
ENSMUSG00000026705.16_Klhl20	0.234835	0.293326	0.426959	0.426339	0.381935	0.401699	0.606595	0.383658	0	0.401211
ENSMUSG00000044835.15_Ankrd45	0	0	0.02532	0.0282009	0	0.102348	0	0	0	0
ENSMUSG00000049160.15_Tex50	0	0.068725	0	0.0883644	0	0	0	0	0	0
ENSMUSG00000026701.15_Prdx6	4.68587	4.55305	6.83103	11.2917	12.4727	5.18551	3.43772	6.65825	3.38469	2.74345
ENSMUSG00000026700.4_Tnfsf4	0	0	0	0	0	0	0	0	0	0
ENSMUSG00000066755.2_Tnfsf18	0	0	0	0	0	0	0	0	0	0
ENSMUSG00000000817.10_Fasl	0	0	0	0	0	0	0	0	0	0
ENSMUSG00000040297.12_Suco	5.66661	6.7992	6.24968	7.43259	12.8731	13.7585	16.8099	27.8047	21.8969	26.5789
ENSMUSG00000086277.2_4930558K02Rik	0.596584	0.631779	0.40519	0.451287	0.080857	0	0	0.395956	0.375124	0
ENSMUSG00000026698.8_Pigc	18.8387	15.2276	15.3985	28.8729	36.7005	2.44352	5.40374	4.32483	4.53221	8.01363
ENSMUSG00000040265.16_Dnm3	7.88693	8.80115	9.11989	3.97595	5.44118	1.47996	1.46055	1.86245	1.87217	1.72639
ENSMUSG00000026694.19_Eef1aknmt	0.03574	0.008411	0.038838	0.162213	0.0968789	0	0	0.031628	0	0
ENSMUSG00000026696.15_Vamp4	3.99071	3.7147	4.10189	8.44489	9.67372	10.5092	9.88085	7.05183	7.09638	6.60312
ENSMUSG00000026697.10_Myoc	170.361	134.573	128.953	179.935	157.009	34.0368	34.2897	56.3428	27.8318	25.9219
ENSMUSG00000091060.2_Myocos	696.573	608.445	635.063	860.905	763.547	105.068	102.099	154.345	74.9302	101.133
ENSMUSG00000040225.15_Prrc2c	11.4218	12.9764	11.1015	15.3754	21.0451	14.5382	14.8233	22.0722	17.5506	11.4743
ENSMUSG00000026692.12_Fmo4	2.84846	2.74027	3.18895	0.255725	0.992728	6.8919	6.0143	4.61208	6.96748	5.08655
ENSMUSG00000040181.14_Fmo1	0	0	0.030004	0	0	0	0.008187	0	0	0
ENSMUSG00000040170.13_Fmo2	0	0.058421	0	0	0	0	0	0	0	0
ENSMUSG00000095576.5_Fmo6	1.83807	2.05116	1.06314	1.02263	2.12154	0.651113	2.05697	0.472234	0	0
ENSMUSG00000026691.10_Fmo3	2.88526	2.98758	2.86105	3.01193	2.11166	1.95385	2.93013	3.61715	4.61329	7.16533
ENSMUSG00000071890.4_Mroh9	0.039254	0	0	0	0	0	0	0	0	0
ENSMUSG00000026586.16_Prrx1	0.010486	0.014806	0	0.0475919	0.0255811	0.092118	0.041974	0.074234	0.00565142	0
ENSMUSG00000040124.5_Gorab	1.34122	1.52077	0.894371	2.1767	2.24746	2.23157	2.04266	1.16891	2.2343	5.59897
ENSMUSG00000040113.14_Mettl11b	0	0.265976	0.10235	0	0.255303	0	0	0.111131	0	0
ENSMUSG00000026585.13_Kifap3	0.838742	0.735081	0.754309	0.89263	2.21083	0.905172	1.45359	1.57405	0.389697	0.715549
ENSMUSG00000026584.14_Scyl3	4.49983	3.93931	4.35205	7.08012	11.0103	2.55856	2.71298	1.56628	2.20965	1.03457
ENSMUSG00000041406.14_BC055324	16.6724	20.8159	19.2654	18.6385	30.9605	2.47289	3.83209	1.94328	3.87474	0.408962
ENSMUSG00000041396.13_Mettl18	32.3642	28.8049	27.4401	39.8905	50.2048	3.49507	3.03581	2.8844	1.94271	3.70858
ENSMUSG00000026582.6_Sele	0	0	0	0	0.0648078	0	0	0	0	0
ENSMUSG00000026581.14_Sell	0.255196	0.194026	0.127994	0.106916	0.0798174	0	0.052386	0	0	0
ENSMUSG00000026580.16_Selp	14.5932	19.1018	13.6296	2.48229	2.75832	59.0626	43.9137	58.16	32.2542	45.2561
ENSMUSG00000026579.8_F5	0.171789	0.187436	0.203653	0.170116	0.165098	0.300121	0.361192	0.221124	0	0.00878131
ENSMUSG00000040918.12_Slc19a2	0.030233	0.021345	0.123204	0.192109	0.196686	0.182602	0.37651	0.668868	0	5.64392
ENSMUSG00000026578.6_Ccdc181	31.5466	31.1119	25.8102	43.975	40.9767	19.1568	15.1934	25.846	21.7526	17.3622
ENSMUSG00000026577.13_Blzf1	8.2634	9.16542	8.04637	10.8568	14.4299	21.8023	23.1833	11.2865	21.565	16.8371
ENSMUSG00000026575.15_Nme7	7.72122	5.86941	5.27901	6.23808	7.62782	22.5744	14.8872	14.7753	14.7193	16.3224
ENSMUSG00000026576.12_Atp1b1	5.64925	5.42416	5.70928	12.6834	13.0162	20.8649	17.5212	17.3307	12.1789	11.3718
ENSMUSG00000026574.5_Dpt	0	0	0	0	0	0	0	0	0	0
ENSMUSG00000026573.7_Xcl1	0.887461	0.313272	0.542475	0	0	0.243638	0	1.86521	0	2.74454
ENSMUSG00000026572.11_Tbx19	9.30611	10.1374	8.91792	10.5924	7.56773	23.7121	26.5158	19.8807	28.2717	22.1367
ENSMUSG00000040848.11_Sft2d2	4.55839	4.74111	3.9308	6.59469	10.4753	0.938576	3.54799	1.52172	0	1.38454
ENSMUSG00000040843.10_Tiprl	14.9682	14.6838	12.3549	25.5772	25.9305	38.6483	37.2851	24.4844	29.7781	40.5204
ENSMUSG00000040836.15_Gpr161	0	0	0	0.0302587	0	0	0	0	0	0
ENSMUSG00000026571.12_Dcaf6	0.596073	0.739633	0.471091	1.39369	1.63044	1.62651	1.24523	1.60644	2.82319	0.0710952
ENSMUSG00000026568.6_Mpc2	12.1818	11.1325	10.1989	14.2276	11.204	2.73272	2.50173	3.57243	3.01452	1.75017
ENSMUSG00000026567.16_Adcy10	0.703729	0.478082	0.55191	0.361587	0.539879	0.094776	0.206695	0.094001	0	0.343435
ENSMUSG00000026566.15_Mpzl1	104.432	96.1818	85.7004	163.129	147.787	26.6152	21.2105	23.9067	32.203	16.6697
ENSMUSG00000040723.14_Rcsd1	0.84756	0.582202	0.849472	0.810953	0.922086	0.654031	0.697898	0.521988	0.024692	0.212525
ENSMUSG00000040713.12_Creg1	18.9626	21.6421	19.1385	64.5717	57.2073	6.79732	6.59858	8.84687	3.09781	0
ENSMUSG00000005763.15_Cd247	1.13227	0.983848	0.976061	2.68811	3.87781	5.92998	6.19809	5.62655	7.20561	4.57903
ENSMUSG00000026565.18_Pou2f1	2.81053	2.63576	2.27924	5.32459	7.39098	12.6525	14.5028	11.0468	17.1899	10.3821
ENSMUSG00000026564.9_Dusp27	0	0	0	0	0.0699136	0	0	0	0	0
ENSMUSG00000000544.14_Gpa33	0.677086	0.537773	0.24143	1.114	1.37651	2.88119	3.14321	2.43417	4.12819	2.66501
ENSMUSG00000040629.8_Mael	46.8695	47.1292	54.0798	86.6712	53.9589	11.4335	12.5672	9.74704	15.8782	5.98613
ENSMUSG00000040612.13_Ildr2	0	0	0	0	0	0	0	0	0	0
ENSMUSG00000026563.13_Tada1	35.2624	32.5889	28.1413	61.9937	47.9377	105.225	104.825	91.5917	101.188	126.029
ENSMUSG00000040596.15_Pogk	11.7658	10.614	9.27365	19.4926	14.8736	31.776	31.6027	29.7952	31.6216	38.6461
ENSMUSG00000086056.1_Gm4846	0.399205	0.516702	0.488041	0.181188	0.216422	0.876763	0.680621	0.029439	2.86874	0
ENSMUSG00000051081.7_Gm4847	0.038524	0	0	0	0	0	0	0	0.560605	0
ENSMUSG00000026560.13_Fmo9	0	0	0	0	0	0	0	0	0	0
ENSMUSG00000060568.14_Fam78b	0	0	0	0.0499591	0	0	0.040797	0	0	0
ENSMUSG00000026558.13_Uck2	82.8431	78.0226	70.6517	90.0629	86.917	8.18547	9.26578	7.4514	11.7088	6.01822
ENSMUSG00000052428.10_Tmco1	31.0792	28.2011	29.1417	28.5657	33.5727	45.1356	46.7339	50.1784	31.6894	43.0996
ENSMUSG00000026687.14_Aldh9a1	54.948	59.9331	43.6935	116.197	146.045	183.903	227.61	124.19	259.287	206.285
ENSMUSG00000026688.5_Mgst3	558.811	550.221	588.033	612.875	474.123	1159.35	1083.27	1658.07	949.994	874.296
ENSMUSG00000040485.5_Lrrc52	0	0.215015	0.165479	0	0	0	0	0	0	0
ENSMUSG00000015843.10_Rxrg	0.050516	0	0	0	0	0	0	0	0	0
ENSMUSG00000026686.14_Lmx1a	0.512525	0.313595	0.194935	0.713368	0.472356	0.393975	0.379923	0.498909	0	0.057637
ENSMUSG00000052534.15_Pbx1	0.008382	0.017752	0.006831	0.0152168	0.0613436	0	0	0.085299	0	0
ENSMUSG00000026683.14_Nuf2	40.4779	45.1656	33.7361	54.9658	61.8006	151.155	146.59	84.0294	129.525	113.585
ENSMUSG00000026678.10_Rgs5	0	0	0.020803	0	0	0	0	0	0	0
ENSMUSG00000038530.11_Rgs4	0	0	0	0	0	0	0	0	0	0
ENSMUSG00000070532.5_Ccdc190	0	0	0	0	0	0	0	0	0	0
ENSMUSG00000026675.12_Hsd17b7	11.117	9.88698	9.61649	20.6162	26.1228	28.3481	34.2272	33.2256	41.2186	29.3373
ENSMUSG00000026674.9_Ddr2	1.50305	1.51214	1.26585	3.04712	5.87713	2.63401	4.90796	3.57467	5.2183	3.09886
ENSMUSG00000026670.15_Uap1	1.38861	2.02198	1.53257	4.88443	5.6696	6.9255	7.97743	5.90097	20.0822	14.526
ENSMUSG00000026667.14_Uhmk1	1.58992	1.93147	1.37754	2.54842	4.44952	10.2555	14.2703	15.7874	6.89384	14.932
ENSMUSG00000073494.5_Sh2d1b2	0	0	0	0	0	0	0	0	0	0
ENSMUSG00000102418.1_Sh2d1b1	0	0	0	0	0	0	0	0	0	0
ENSMUSG00000102752.1_Gm7694	0.848967	0.941863	0.864907	1.56881	2.44098	4.14532	4.65248	7.40553	11.7168	12.258
ENSMUSG00000038473.14_Nos1ap	1.69675	2.00027	1.96997	1.72911	2.27797	3.19919	2.61283	4.22127	4.18419	4.11326
ENSMUSG00000042800.5_Spata46	0	0	0	0	0	0	0	0	0	0
ENSMUSG00000038463.8_Olfml2b	0	0	0	0.0680649	0	0	0	0.016589	0	0
ENSMUSG00000026663.6_Atf6	2.87858	3.07946	2.79688	4.42728	6.22525	7.10205	9.57706	9.50536	24.823	14.7086
ENSMUSG00000026659.13_Dusp12	128.769	136.246	104.777	169.419	214.486	80.3187	87.9777	75.9933	99.4051	79.7308
ENSMUSG00000096968.1_Gm26620	52.6918	55.8505	45.3758	98.3685	110.414	51.4682	67.3378	43.3613	67.5907	61.5716
ENSMUSG00000070524.1_Fcrlb	0	0	0.073654	0	0.146978	0	0	0.039986	0	0
ENSMUSG00000038421.13_Fcrla	0	0	0	0	0	0	0	0	0	0
ENSMUSG00000026656.15_Fcgr2b	0	0.042446	0	0.0363836	0.0162971	0	0	0.062072	0	0
ENSMUSG00000059089.4_Fcgr4	0.92385	1.1088	1.05414	1.59337	0.90153	1.01451	0.903976	1.02194	0.448127	0
ENSMUSG00000059498.13_Fcgr3	2.1389	1.03817	1.6343	2.91236	3.04387	1.1744	1.81344	2.07025	0	0.0375836
ENSMUSG00000026649.14_Cfap126	0	0.092357	0	0	0	0.143656	0.232734	0	0	0
ENSMUSG00000058076.12_Sdhc	63.6232	58.6552	53.9785	91.4916	83.153	36.9134	40.8265	45.5762	28.1712	36.5975
ENSMUSG00000056569.11_Mpz	0	0	0	0	0	0	0	0	0	0
ENSMUSG00000038370.6_Pcp4l1	0.14716	0	0.239877	0.467541	0.418846	0.323203	0	0.227899	0	0
ENSMUSG00000005677.14_Nr1i3	0.026288	0.074237	0	0.477256	0.256529	0	0	0.20937	0	0
ENSMUSG00000005674.9_Tomm40l	0.045194	0.09572	0	0.492294	0.275638	0	0	0.179973	0	0
ENSMUSG00000005681.12_Apoa2	0	0	0	0	0	0	0	0	0	0
ENSMUSG00000058715.11_Fcer1g	0	0	0	0	0	0	0	0	0	0
ENSMUSG00000013593.12_Ndufs2	55.0329	48.0262	48.2057	73.5446	107.007	6.91378	5.55581	8.9233	2.24414	9.81638
ENSMUSG00000006403.13_Adamts4	2.29176	2.26517	1.84817	1.1825	3.82541	6.86123	10.9441	6.66062	22.9742	20.0619
ENSMUSG00000052423.14_B4galt3	1.93145	1.60335	1.2628	5.24051	6.55878	0.943959	2.71874	3.24	4.35837	6.87419
ENSMUSG00000062729.11_Ppox	4.5489	3.99171	3.83313	10.7547	17.2001	0.860774	1.69172	2.74053	2.29932	4.17626
ENSMUSG00000053483.13_Usp21	7.12413	7.1827	4.99105	14.8162	15.6341	50.7575	65.1078	23.62	51.9533	58.6054
ENSMUSG00000062963.10_Ufc1	23.2632	21.1728	22.2494	30.327	26.7126	1.66204	0.997271	2.28188	0.0302119	1.19774
ENSMUSG00000013973.12_Dedd	78.6373	63.8901	71.5942	117.641	147.167	7.91365	8.98157	10.2667	6.69028	12.7462
ENSMUSG00000013997.10_Nit1	97.308	79.3462	86.9398	145.31	179.173	9.98559	11.5314	12.9813	7.77294	15.372
ENSMUSG00000006412.10_Pfdn2	55.1723	58.4906	45.406	82.2197	81.0123	84.7622	76.5739	87.3641	47.9129	52.0075
ENSMUSG00000045259.4_Klhdc9	1.86193	1.94549	1.27471	3.71834	5.57197	0.368038	1.02688	0.560218	0	0
ENSMUSG00000006411.12_Nectin4	0	0	0	0	0	0	0	0	0	0
ENSMUSG00000048865.16_Arhgap30	0.013507	0	0	0	0	0	0	0	0	0
ENSMUSG00000026641.13_Usf1	9.09759	11.1524	8.29101	15.8033	23.9095	7.03868	10.41	4.1352	12.949	16.9507
ENSMUSG00000103711.1_Tstd1	0.803014	0.566925	0.763553	0.242977	0.21767	0.29394	0.476206	0.118437	0	0
ENSMUSG00000038235.4_F11r	0.479306	0.492201	0.532697	1.14705	0.28347	1.14838	3.29459	4.20301	0.0469685	0
ENSMUSG00000060244.1_Alyref2	9.29743	6.56395	8.69196	8.1087	9.4879	34.0829	26.676	32.9107	44.2143	27.5741
ENSMUSG00000038209.12_Itln1	0.101696	0.358986	0.082885	0.0923141	0	0	0.045231	0.089995	0	0
ENSMUSG00000004709.14_Cd244a	0.713919	0.537626	0.523673	0.0432036	0.154816	0.692515	1.64056	0.705483	0	0.0133809
ENSMUSG00000004707.14_Ly9	0	0	0	0	0	0	0	0.046576	0	0
ENSMUSG00000038179.13_Slamf7	4.99432	5.19052	5.88876	7.59428	3.97892	5.26173	3.89011	8.24483	0.505556	1.16891
ENSMUSG00000015355.13_Cd48	0.585545	0.688988	0.874925	0.974461	0.714248	1.60752	1.6928	4.53401	5.10197	2.08521
ENSMUSG00000015316.11_Slamf1	5.24007	4.08539	3.76381	1.71102	0.751079	2.38038	2.12941	3.90321	0.640015	1.62159
ENSMUSG00000038147.13_Cd84	0.129504	0.156736	0.060313	0.0503812	0.210625	0.020316	0.10697	0.016372	0	0
ENSMUSG00000073492.2_Gm10521	0.09016	0.031826	0.036741	0.163684	0.0733179	0.321775	0	0.05984	0	0
ENSMUSG00000015314.10_Slamf6	0.032137	0.022689	0.026192	0.126412	0.121957	0.029409	0.014293	0.052139	0	0.0602337
ENSMUSG00000026556.15_Vangl2	0.0332	0	0	0.0753436	0.0269986	0	0.007383	0.044071	0	0
ENSMUSG00000051251.3_Nhlh1	0	0	0	0	0	0	0	0	0	0.0264793
ENSMUSG00000003458.12_Ncstn	5.4004	6.75975	6.44751	21.5695	31.9756	70.6035	63.138	36.4627	85.5402	81.4784
ENSMUSG00000026553.17_Copa	3.38494	3.32827	3.11994	6.3129	9.79936	14.0507	22.3691	13.0875	34.6891	21.054
ENSMUSG00000003464.13_Pex19	16.0594	16.6418	14.5266	32.9934	36.3095	10.2205	12.0939	10.403	11.2783	6.24232
ENSMUSG00000026554.15_Dcaf8	9.42856	11.2077	8.50677	17.9198	34.0963	45.5432	73.998	35.682	107.753	92.8673
ENSMUSG00000013698.12_Pea15a	0.030053	0.063652	0.048988	0.0272806	0	0	0	0.013298	0	0.0168985
ENSMUSG00000007122.11_Casq1	0	0.125967	0.096947	0.215952	0.241825	0	0	0.078948	1.76301	0
ENSMUSG00000007107.6_Atp1a4	0	0	0	0	0	0	0	0	0	0
ENSMUSG00000038034.15_Igsf8	0.155693	0.157026	0.181276	0.827783	1.64592	0.036637	0.158279	0.078731	0	0
ENSMUSG00000007097.14_Atp1a2	0.016487	0.034919	0	0	0	0	0	0	0.00888585	0
ENSMUSG00000038026.12_Kcnj9	0.027061	0.076419	0.08822	0.24564	0.176045	0	0	0	0	0
ENSMUSG00000044708.5_Kcnj10	0.064381	0.045453	0.034981	0.0584411	0	0.011783	0.028634	0.056973	0.0462649	0.0120668
ENSMUSG00000050229.3_Pigm	3.28721	3.36185	3.00465	6.38619	7.88208	13.1657	14.0944	9.46101	16.119	13.6467
ENSMUSG00000026548.4_Slamf9	3.26985	2.87003	2.37689	0.802212	2.08411	0.727853	1.02196	0.156412	0	0
ENSMUSG00000037995.15_Igsf9	0.017549	0	0.042909	0	0	0	0	0	0.0189167	0
ENSMUSG00000026547.15_Tagln2	0	0.039347	0.090847	0	0	1.49945	3.39597	7.22541	0	0
ENSMUSG00000026546.16_Cfap45	6.04838	6.44819	6.15368	5.41668	7.77394	3.26525	3.59285	3.25099	2.94261	2.36238
ENSMUSG00000049598.9_Vsig8	0	0	0	0	0	0	0	0.027324	0	0
ENSMUSG00000053318.7_Slamf8	0	0	0	0	0	0	0	0	0	0
ENSMUSG00000070504.9_Fcrl6	0	0	0	0	0	0	0	0	0	0
ENSMUSG00000026544.6_Dusp23	15.0599	11.1552	11.6035	15.314	21.5489	33.9342	34.0398	52.0705	27.588	36.5558
ENSMUSG00000037942.5_Crp	0.067384	0.023787	0	0	0	0	0	0	0	0
ENSMUSG00000026542.6_Apcs	0	0	0	0	0	0	0	0	0	0
ENSMUSG00000037924.6_Olfr16	0	0	0	0	0	0	0	0	0	0
ENSMUSG00000062527.6_Olfr1408	0	0	0	0	0	0	0	0	0	0
ENSMUSG00000058981.4_Olfr1406	0	0	0	0	0	0	0	0	0	0
ENSMUSG00000046643.2_Olfr218	0	0	0	0	0	0	0	0	0	0
ENSMUSG00000049456.3_Olfr1404	0	0	0	0	0	0	0	0	0	0
ENSMUSG00000005339.10_Fcer1a	0	0	0.094761	0.211083	0	0	0	0.360116	0	0
ENSMUSG00000049605.3_Olfr418	0	0	0	0	0	0	0	0	0	0
ENSMUSG00000079180.4_Mptx2	0	0	0	0	0	0	0	0	0	0
ENSMUSG00000037872.5_Ackr1	0	0	0	0	0	0	0	0	0	0
ENSMUSG00000005338.13_Cadm3	0	0	0	0	0.0130188	0	0	0	0	0
ENSMUSG00000037860.15_Aim2	0	0	0	0	0	0	0	0	2.10784	0
ENSMUSG00000037849.8_Ifi206	0	0	0	0	0	0	0	0.016811	0	0
ENSMUSG00000070501.14_Ifi214	0	0	0	0	0	0	0	0	0	0
ENSMUSG00000073491.11_Ifi213	0.11875	0.119767	0.041479	0.0461975	0.0551813	0.195605	0.075451	0.120099	0.731446	0
ENSMUSG00000043263.13_Ifi209	0	0	0	0	0	0	0	0	0	0
ENSMUSG00000066677.12_Ifi208	0.308957	0.233703	0.161876	0.0600972	0.44865	0	0	0	0	0
ENSMUSG00000073490.11_Ifi207	0	0	0	0	0	0	0	0	0	0
ENSMUSG00000073489.6_Ifi204	0	0	0	0	0	0	0	0.028836	0	0
ENSMUSG00000090272.9_Mndal	0	0.022813	0	0	0	0	0	0	0	0
ENSMUSG00000026536.9_Ifi211	0	0	0	0	0	0	0	0.460211	0	0
ENSMUSG00000039997.16_Ifi203	0	0	0	0	0	0	0	0.007656	0	0
ENSMUSG00000026535.9_Ifi202b	0	0	0	0	0	0	0	0	0	0
ENSMUSG00000054203.7_Ifi205	0	0	0	0	0	0	0	0.1475	0	0
ENSMUSG00000045381.6_Olfr433	0	0	0	0	0	0	0	0	0	0
ENSMUSG00000047048.4_Olfr432	0	0	0	0	0	0	0	0	0	0
ENSMUSG00000050134.7_Olfr430	0	0	0	0	0	0	0	0	0	0
ENSMUSG00000049528.7_Olfr429	0	0	0	0	0	0	0	0	0	0
ENSMUSG00000059371.4_Olfr427	0	0	0	0	0	0	0	0	0	0
ENSMUSG00000046486.4_Olfr231	0	0.047226	0	0	0.0362644	0.012243	0.059503	0.078927	0.0240348	0
ENSMUSG00000051528.4_Olfr424	0.212002	0.049891	0.230381	0.192443	0.229866	0.34921	0.125722	0.125073	0.0380868	0
ENSMUSG00000055033.4_Olfr420	0	0.021524	0.099392	0	0.0991698	0.301315	0	0.148388	0	0
ENSMUSG00000026532.7_Spta1	0.119735	0.067626	0.097587	0.0652133	0.175264	0.072317	0.042603	0.068873	0	0.134651
ENSMUSG00000050788.5_Olfr419	0	0	0.035222	0.156917	0.10543	0	0	0	0	0
ENSMUSG00000026531.4_Mptx1	0	0	0	0	0	0	0	0	0	0
ENSMUSG00000066672.2_Olfr417	0	0	0.015555	0	0	0	0	0	0	0
ENSMUSG00000059503.2_Olfr248	1.49353	1.37886	1.31089	1.46003	0.747407	0	0	0	0	0
ENSMUSG00000051509.6_Olfr414	0.487114	0.2534	0.480588	0.0930892	0.125091	0	0	0	0	0
ENSMUSG00000066671.4_Olfr220	0	0	0	0	0	0	0	0	0	0
ENSMUSG00000028354.13_Fmn2	6.85135	7.33787	6.58198	7.82038	13.3598	27.9098	28.5145	46.2532	22.5877	26.9013
ENSMUSG00000050069.3_Grem2	0	0	0	0	0	0	0	0	0	0
ENSMUSG00000026527.13_Rgs7	0.134948	0.01361	0.078561	0	0.141093	0	0.31725	0.341201	0.0415608	0
ENSMUSG00000026526.14_Fh1	42.1108	34.7535	34.5721	61.3289	66.0409	22.7085	25.6218	17.5278	22.5301	27.2945
ENSMUSG00000039783.15_Kmo	0	0	0	0	0	0.013487	0	0	0	0
ENSMUSG00000026525.9_Opn3	15.6493	16.8295	16.5117	22.5197	29.0035	49.2906	52.0135	39.8554	72.0518	51.5344
ENSMUSG00000078185.3_Chml	0.81516	0.610735	0.921987	1.79703	1.73163	2.84075	2.98184	2.33341	3.85543	2.62851
ENSMUSG00000026523.14_Wdr64	0	0	0.047321	0	0	0	0	0	0	0
ENSMUSG00000039748.11_Exo1	19.1234	20.1154	15.687	23.4873	32.7605	38.7095	38.9915	50.3181	36.2073	35.7833
ENSMUSG00000104158.2_Gm38100	3.225	2.68667	2.41817	1.11244	0.891674	9.49119	6.56944	10.1029	6.25734	9.75594
ENSMUSG00000055214.15_Pld5	0.172432	0.129853	0.196751	0.135654	0.215007	0.164107	0.112482	0.081383	0	0
ENSMUSG00000078184.1_Rbm8a2	1.47429	0.734715	1.69635	1.10211	1.48099	0.238085	0	0.422097	0.280442	0.146289
ENSMUSG00000057335.11_Cep170	0.65575	0.971302	0.764997	0.507715	0.752831	6.95393	4.98388	2.90434	7.31101	3.48837
ENSMUSG00000026504.17_Sdccag8	0.393436	0.634891	0.526797	1.45406	1.02839	0.6635	0.762445	1.20615	2.13561	0.110612
ENSMUSG00000019699.16_Akt3	2.92127	3.53327	3.04533	4.83073	8.08432	6.42834	7.41297	9.59913	3.56387	0.0254665
ENSMUSG00000063659.11_Zbtb18	1.56907	1.44142	0.87823	2.23085	4.90402	1.46356	1.91704	6.02256	1.60982	0.393299
ENSMUSG00000015962.5_1700016C15Rik	0.75544	0	0.12314	0	0	0	0	0	0	0
ENSMUSG00000015961.8_Adss	114.192	131.261	119.054	144.64	212.753	125.792	135.247	96.9963	148.942	147.208
ENSMUSG00000102483.2_Catspere1	0.067561	0	0.055063	0.0306639	0	0	0	0	0.163857	0
ENSMUSG00000091476.8_Catspere2	1.08094	0.638546	0.431505	0.600744	1.20193	0.121124	0.18642	0.380675	2.0331	0.049616
ENSMUSG00000026502.13_Desi2	9.17538	9.69878	7.48846	11.2394	15.9225	28.5365	36.9423	49.4413	27.4785	38.6511
ENSMUSG00000026500.6_Cox20	4.46796	6.49428	5.03381	4.05576	4.48825	0.64938	0.701365	2.90727	0	2.36449
ENSMUSG00000039630.10_Hnrnpu	5.23205	5.48775	4.07671	7.28295	15.0338	19.4996	21.2059	21.3487	52.8605	43.8474
ENSMUSG00000026495.8_Efcab2	1.5095	1.57881	1.29862	0.634368	0.95474	0.230227	0.60921	0.408166	2.42561	0
ENSMUSG00000026494.12_Kif26b	0.063166	0.072467	0.045046	0.250855	0.179782	0.151735	0	0.157213	0	0.186465
ENSMUSG00000055067.15_Smyd3	12.9757	12.0687	10.6784	15.8271	15.9561	18.3489	24.0062	14.2444	15.7436	18.3573
ENSMUSG00000026492.11_Tfb2m	6.53838	7.59607	5.39637	5.29657	8.44664	45.0115	39.498	27.8684	71.9283	48.5615
ENSMUSG00000038949.8_Cnst	9.54847	9.20094	8.59352	6.0875	11.3543	8.47184	12.4551	12.1821	18.1001	26.4177
ENSMUSG00000038936.13_Sccpdh	0.184135	0.259997	0.287641	0.877521	1.55977	0.01685	0.443609	0.169738	0.00827011	0
ENSMUSG00000087236.3_Kif28	0.294009	0.392076	0.479247	0.770999	1.00948	0.735408	0.435885	0.823905	0.457771	0
ENSMUSG00000026491.13_Ahctf1	1.04398	1.0568	0.95097	1.82565	3.78289	3.33815	4.83107	6.304	7.48841	3.17679
ENSMUSG00000026490.18_Cdc42bpa	5.54784	6.89334	5.19831	10.6789	11.8948	24.8753	24.1762	19.9434	19.1812	23.158
ENSMUSG00000026489.13_Coq8a	0.17538	0.402407	0.410947	1.2537	1.60446	0.072222	0.526521	0.436502	2.20947	0
ENSMUSG00000010609.15_Psen2	30.375	32.1858	24.9746	49.0423	67.4156	153.381	172.351	163.627	162.237	114.586
ENSMUSG00000038855.10_Itpkb	0	0	0	0	0	0	0	0.009814	0	0
ENSMUSG00000053963.7_Stum	0	0	0	0	0	0	0	0	0	0
ENSMUSG00000026496.11_Parp1	3.04722	2.97162	2.26914	7.50228	10.9816	3.18978	3.05187	3.88971	3.01291	2.7242
ENSMUSG00000058729.13_Lin9	1.08923	1.19873	0.900805	2.60272	2.98295	3.66754	3.51231	1.96325	2.49498	4.92671
ENSMUSG00000026497.7_Mixl1	0	0.035711	0.041226	0.0459156	0.0411334	0.055546	0.022497	0.134287	0.0272618	0.0853249
ENSMUSG00000026499.5_Acbd3	27.7938	34.4478	27.5485	31.0709	43.5615	73.8601	114.217	96.7552	145.988	139.555
ENSMUSG00000060743.12_H3f3a	337.874	351.085	330.703	340.49	407.17	333.303	277.633	359.982	169.393	256.847
ENSMUSG00000038806.7_Sde2	6.3517	6.93883	6.59357	12.5632	10.0857	16.2261	16.1027	14.8805	16.1256	22.5378
ENSMUSG00000066652.5_Lefty2	0	0	0	0	0	0	0	0	0	0
ENSMUSG00000026520.8_Pycr2	8.39473	7.94836	6.20245	19.2999	20.9902	6.93546	11.9688	4.59963	5.37012	13.0358
ENSMUSG00000038793.8_Lefty1	0	0	0	0	0	0	0	0.11682	0	0
ENSMUSG00000026519.16_Tmem63a	0.051663	0.072948	0.042107	0.187588	0.147044	0	0	0.137157	0	0
ENSMUSG00000038776.13_Ephx1	0	0	0	0	0	0	0.211728	0	0	0
ENSMUSG00000038768.8_9130409I23Rik	64.8038	68.8859	62.5826	32.1874	42.9045	149.208	122.496	85.6967	109.36	137.022
ENSMUSG00000026516.8_Nvl	3.37233	3.49232	3.21829	3.83431	3.84072	2.68771	2.46795	5.24919	1.75728	2.74757
ENSMUSG00000062169.13_Cnih4	85.4547	84.411	84.0219	89.1814	70.2899	14.029	16.6027	28.2294	13.8534	14.8496
ENSMUSG00000038733.14_Wdr26	4.72701	4.54183	4.53651	7.99785	18.2533	16.0258	17.8768	37.5615	18.4593	18.4089
ENSMUSG00000026514.14_Cnih3	0	0.029779	0	0.153152	0	0	0	0	0	0
ENSMUSG00000050625.4_Ccdc121	0	0.045036	0	0	0	0	0	0	0	0
ENSMUSG00000047369.17_Dnah14	3.61647	3.27564	3.76435	4.66976	9.75176	6.71517	7.45952	9.59179	7.67567	7.87781
ENSMUSG00000004880.11_Lbr	28.5154	27.9091	27.6901	37.8977	70.4381	79.9169	78.9904	59.5381	109.117	82.3615
ENSMUSG00000022995.16_Enah	2.60718	2.9061	2.86113	1.74307	2.77556	4.74598	5.77628	4.60482	4.14844	2.84983
ENSMUSG00000026511.7_Srp9	38.9926	36.562	34.9032	60.7346	59.0581	59.0317	49.5318	51.8334	49.7736	40.7767
ENSMUSG00000091013.3_Vmn1r1	0	0.043505	0.025112	0.167813	0	0	0	0	0	0
ENSMUSG00000038633.5_Degs1	382.68	350.669	332.843	418.76	392.299	1328.4	1291.3	1071.17	1605.54	1348.57
ENSMUSG00000047539.9_Fbxo28	47.1517	55.2403	42.8933	53.6555	78.9055	148.772	155.981	91.9682	167.624	151.151
ENSMUSG00000026510.10_Trp53bp2	0	0.018542	0	0.143047	0.79025	0	0	0.034863	0	0
ENSMUSG00000026509.15_Capn2	0	0.012911	0	0	0	0	0.187077	0.210386	0	0
ENSMUSG00000038599.14_Capn8	0.061557	0	0.025085	0	0	0	0	0	0	0
ENSMUSG00000043429.7_Ccdc185	0	0	0	0	0	0	0	0	0	0
ENSMUSG00000038576.15_Susd4	0.511302	0.148638	0.31867	0.846356	1.174	1.00736	0.254165	0.958177	0	0
ENSMUSG00000079164.8_Tlr5	0.557165	0.307844	0.33564	0.747648	1.37896	0.252718	0.204711	0.300122	0.391682	1.47108
ENSMUSG00000030768.12_Disp1	21.8344	20.4488	17.9222	52.3627	48.318	5.13448	4.36659	4.1868	3.69916	2.34802
ENSMUSG00000046836.13_Brox	19.6404	19.3438	18.499	22.2644	27.856	63.5842	90.6193	44.6299	100.324	64.4247
ENSMUSG00000042901.10_Aida	3.30725	3.34316	3.43061	4.91257	6.49442	10.2248	12.0184	16.8037	9.65171	11.1788
ENSMUSG00000056050.13_Mia3	10.6264	10.4735	9.4624	11.7392	18.9612	57.8148	54.37	38.2427	47.999	52.0528
ENSMUSG00000072258.10_Taf1a	154.666	156.088	133.554	187.312	232.747	119.356	130.575	130.221	137.279	130.517
ENSMUSG00000053461.9_Hhipl2	0.377556	0.444256	0.547051	0.799688	1.29634	0	0	0.222743	0	0
ENSMUSG00000039384.8_Dusp10	19.7207	19.6319	18.1246	19.3556	26.025	22.766	24.9392	19.342	15.8505	20.8047
ENSMUSG00000044854.7_1700056E22Rik	5.47338	4.1862	3.79178	11.0133	16.0234	1.40245	3.48927	3.3098	12.2914	3.69312
ENSMUSG00000039377.7_Hlx	0	0	0	0.0462381	0	0	0	0	0	0
ENSMUSG00000026621.13_Marc1	0.206653	0	0.084213	0.281381	0	0	0	0	0	0
ENSMUSG00000073481.9_Marc2	28.9345	34.8741	30.3445	29.3635	35.942	67.1618	66.2296	83.6394	69.7463	64.5561
ENSMUSG00000039349.5_C130074G19Rik	2.10279	2.24034	1.09061	3.53993	4.19724	0	0	0.016917	0	0
ENSMUSG00000026620.11_Mark1	0.079914	0.150451	0.108553	0.749596	0.303269	0.087757	0.296194	0.153225	0	0
ENSMUSG00000039318.12_Rab3gap2	6.28526	6.43988	6.26098	11.8887	17.8061	27.6732	41.0051	23.2657	48.9191	37.7032
ENSMUSG00000026618.11_Iars2	0.522389	0.451786	0.372538	1.62412	2.46388	0.946529	1.14428	1.64688	1.06284	1.99737
ENSMUSG00000026617.16_Bpnt1	2.91597	4.08184	3.68779	4.51807	7.31822	1.2146	3.57773	1.26799	0.0270964	0
ENSMUSG00000026615.14_Eprs	5.25628	6.07775	4.84821	7.93673	10.3576	25.077	21.6533	18.3507	27.013	15.2534
ENSMUSG00000026614.7_Slc30a10	0	0	0	0	0.0144991	0	0	0	0	0
ENSMUSG00000039246.8_Lyplal1	157.95	133.991	121.241	167.607	174.847	155.483	166.437	111.6	138.275	145.623
ENSMUSG00000039239.14_Tgfb2	141.262	142.608	124.718	164.771	204.835	409.465	339.222	492.934	317.574	274.714
ENSMUSG00000001305.5_Rrp15	13.5058	16.4651	12.9346	25.3977	28.0837	4.03237	3.69658	4.83464	4.98146	2.23594
ENSMUSG00000039224.1_D1Pas1	0.25288	0	0.058886	0.754234	0.881321	0	0.44989	0.015985	0	0
ENSMUSG00000026611.17_Spata17	3.92176	3.76778	2.99861	4.07375	5.03035	6.03815	4.65738	6.78005	4.576	1.88688
ENSMUSG00000039210.16_Gpatch2	2.02352	2.37745	2.19075	3.3584	3.90506	10.7706	9.18803	8.06483	7.88651	11.811
ENSMUSG00000026610.13_Esrrg	1.2897	1.60991	1.35581	1.42522	1.85437	7.57394	10.1089	8.36132	7.77703	14.1147
ENSMUSG00000026609.15_Ush2a	1.70148	1.57485	1.54507	2.14042	2.1136	2.54154	2.38946	1.5887	2.04707	2.38049
ENSMUSG00000026608.13_Kctd3	6.26641	6.00624	5.97979	11.5968	22.5192	13.0417	21.5476	11.8803	32.7503	18.7653
ENSMUSG00000037624.15_Kcnk2	0.070424	0.049719	0.057397	0.149163	0.114538	0.090225	0.354987	0.093482	0	0
ENSMUSG00000026605.14_Cenpf	26.7664	31.6631	25.5165	35.258	40.9833	50.8354	47.5625	65.0919	64.354	49.3576
ENSMUSG00000026604.17_Ptpn14	0.051906	0.018323	0.028203	0.0863814	0.133664	0.038	0	0.038278	0	0
ENSMUSG00000026603.13_Smyd2	4.95404	5.1257	3.20227	8.33494	10.6272	0.375187	1.88048	0.548004	0.230175	1.27272
ENSMUSG00000010175.13_Prox1	0.02766	0.029292	0.011272	0	0.0674804	0.015187	0.030756	0.067314	0	0.0155531
ENSMUSG00000089872.10_Rps6kc1	0.452659	0.546643	0.611642	1.0705	0.774952	0.274703	0.508618	0.35841	1.16847	0.709987
ENSMUSG00000026634.16_Angel2	46.4852	57.959	44.164	32.6848	46.0513	296.392	258.536	185.438	286.751	317.658
ENSMUSG00000037568.12_Vash2	0	0.094948	0	0	0	0.014769	0.095705	0.059507	0	0.71083
ENSMUSG00000066595.9_Flvcr1	0.089655	0	0.036535	0.264496	0.400989	0.07384	0.08972	0.009917	0	0.0126029
ENSMUSG00000057072.11_Spata45	0.458639	0.647595	0.3738	0	0.372965	0	0.203987	0	0	0
ENSMUSG00000026632.17_Tatdn3	2.74887	2.6758	2.41011	2.57088	4.16593	0.343026	0.629827	0.534432	0	0
ENSMUSG00000062510.12_Nsl1	1.5098	1.82286	1.48019	2.84033	2.50891	0.985166	0.77856	1.71367	0.15331	0.688992
ENSMUSG00000026630.9_Batf3	11.1894	10.2593	7.46149	10.4209	4.25418	0.917572	1.03411	0.932327	0	0
ENSMUSG00000091017.1_Fam71a	0.103881	0	0.084666	0	0	0	0	0	0	0
ENSMUSG00000026628.13_Atf3	1.7777	1.59734	0.834196	2.83619	2.32177	0.029578	0	0.166851	0	0
ENSMUSG00000037499.9_Nenf	2.81488	1.76648	1.52946	2.12932	2.03472	0.343458	0.556429	2.76778	0	0
ENSMUSG00000026627.7_Pacc1	5.83794	4.26746	4.21066	14.7725	22.0986	0.368766	1.65442	1.41728	0.0278444	0.0580989
ENSMUSG00000026626.11_Ppp2r5a	3.75633	4.37445	3.8687	5.92052	9.11483	5.35847	8.36957	6.92082	16.4044	5.4603
ENSMUSG00000037474.13_Dtl	3.19946	3.97981	3.82866	3.81092	5.31373	11.6418	16.2781	10.0932	10.4375	11.3081
ENSMUSG00000037461.10_Ints7	0.126832	0.190279	0.103371	0.474915	0.41256	0.313378	0.042308	0.168358	0.461413	0
ENSMUSG00000026623.16_Lpgat1	8.75222	8.31048	7.46878	14.8099	21.8355	24.505	32.5929	22.8105	24.3169	17.6102
ENSMUSG00000026622.15_Nek2	10.6631	13.6776	10.5335	16.6532	28.542	11.9212	12.1479	15.8256	14.4022	13.9274
ENSMUSG00000037434.7_Slc30a1	2.34549	2.65571	1.96573	4.23812	5.20024	8.05505	10.1072	6.78494	14.9907	21.9226
ENSMUSG00000049353.17_Rd3	0.808078	0.70927	0.801	0.376676	0.337444	0	0.009714	0.019327	0	0
ENSMUSG00000026637.13_Traf5	1.3723	1.90179	0.952757	4.10618	3.47186	0.460464	0.915531	0.393557	0	1.55754
ENSMUSG00000037395.15_Rcor3	0.494058	0.402928	0.312415	1.55421	1.70405	1.08509	1.07218	0.878194	0.647331	0.718453
ENSMUSG00000058248.12_Kcnh1	7.66078	6.44772	5.80509	12.385	25.2665	24.4034	49.0041	37.6015	94.887	72.2938
ENSMUSG00000037375.16_Hhat	9.11799	7.24305	6.53215	14.8614	13.066	3.98283	5.97872	3.9671	0.662978	4.50655
ENSMUSG00000016262.14_Sertad4	0	0	0	0	0	0	0	0	0	0
ENSMUSG00000016200.14_Syt14	0.272293	0.315819	0.245702	0.556136	1.49464	0.491238	0.389272	0.718586	0.723293	0.267936
ENSMUSG00000016181.9_Utp25	2.27451	2.30833	1.82481	4.03256	6.67601	1.21959	1.02743	2.44525	1.0056	2.79765
ENSMUSG00000026638.15_Irf6	0	0	0	0	0	0	0	0	0	0
ENSMUSG00000079144.7_A130010J15Rik	0.579783	0.55817	0.322183	2.70323	3.38608	2.18497	1.75819	1.17774	0.0142036	2.05975
ENSMUSG00000037318.10_Traf3ip3	0.120954	0.170787	0.03286	0.365985	0.68852	0.619847	0.41244	0.240834	0	0.249373
ENSMUSG00000026639.18_Lamb3	0	0	0	0	0.0570841	0	0	0	0	0
ENSMUSG00000016194.14_Hsd11b1	0.327553	0.192709	0.133481	0.0991112	0.177577	0.34471	0.218527	1.0266	0	0.0153482
ENSMUSG00000009633.3_G0s2	0	0	0	0.12093	0	1.17036	0	0	0	0
ENSMUSG00000016179.11_Camk1g	1.13554	0.356306	0.616994	1.29802	0.649816	0.20783	0	0.428008	0	0
ENSMUSG00000026640.12_Plxna2	0.391875	0.367293	0.506613	1.39222	2.63729	0.853245	1.26813	1.94619	1.6423	1.38286
ENSMUSG00000016494.9_Cd34	0	0	0.025946	0.0288972	0.0129438	0.026219	0	0	0	0
ENSMUSG00000016493.13_Cd46	0.015262	0.010775	0.049755	0	0	0.01676	0	0.006753	0	0
ENSMUSG00000016481.15_Cr1l	11.6832	11.3829	10.8562	12.0811	14.6341	3.01658	3.23147	4.06313	2.71933	2.96941
ENSMUSG00000026616.16_Cr2	0.014246	0.010058	0.034833	0	0.0695102	0	0.025345	0	0	0
ENSMUSG00000050530.14_Fam171a1	0.052245	0.202865	0.106451	0.260836	0.701009	0.086058	0.232367	0.231167	0.0140789	0
ENSMUSG00000026643.16_Nmt2	3.59293	3.89861	3.30336	6.33011	7.11011	6.24869	3.99897	4.42471	2.62326	1.035
ENSMUSG00000049950.6_Rpp38	90.7572	90.4902	74.7859	95.7273	120.44	32.0391	31.3021	47.8932	42.9128	30.1179
ENSMUSG00000026644.7_Acbd7	13.6896	12.2728	9.91761	9.27065	13.2528	19.9247	15.1734	28.9401	20.4949	7.20873
ENSMUSG00000026645.11_Olah	39.2907	47.6057	35.0166	47.5743	53.3409	76.9291	70.3385	71.5425	119.209	96.4846
ENSMUSG00000026650.15_Meig1	0.737068	0.892059	0.343272	0.573487	0.171252	0	0	0	0	0
ENSMUSG00000026648.18_Dclre1c	6.37722	6.9557	5.41075	7.2474	7.79919	19.5593	18.1262	14.748	16.5476	15.5199
ENSMUSG00000026646.16_Suv39h2	34.8107	39.6229	31.8669	45.5954	50.6677	112.499	103.311	84.5576	90.9575	117.5
ENSMUSG00000109865.1_Hspa14	23.4531	23.8271	19.5343	33.0245	35.167	148.309	137.068	90.8266	128.638	150.126
ENSMUSG00000051396.15_Gm45902	6.3263	6.2755	6.37438	6.29995	6.66403	28.5214	25.9172	15.5669	24.5292	29.8834
ENSMUSG00000039496.8_Cdnf	0	0	0.060798	0	0	0	0.447907	0.148531	0	0
ENSMUSG00000026655.15_Fam107b	40.8229	42.162	35.041	27.7134	40.5646	93.3669	96.7084	57.5451	92.1538	84.1148
ENSMUSG00000026657.17_Frmd4a	0.321387	0.247843	0.112835	0.516149	0.599099	0.198182	0.279287	0.387233	0.890059	0.236315
ENSMUSG00000039449.14_Prpf18	8.69721	7.59039	7.90767	7.73613	11.7995	17.8176	21.7709	10.3748	14.6866	23.9724
ENSMUSG00000048186.14_Bend7	0	0.039066	0.022549	0	0	0.060764	0	0.036726	0	0
ENSMUSG00000026662.13_Sephs1	0.646274	0.428615	0.606534	2.29327	2.51627	2.8818	2.17759	1.92371	0.0211101	4.72408
ENSMUSG00000026664.7_Phyh	4.96507	4.02463	3.54705	6.17627	5.48315	16.1887	14.5312	16.9785	12.62	18.1983
ENSMUSG00000026668.10_Ucma	0.525048	0.834034	0.320944	0.714912	0	0.144143	0.350286	0.232318	0	0.147613
ENSMUSG00000026669.14_Mcm10	5.26474	5.76171	5.00398	7.01107	12.4145	10.2624	18.2831	10.0989	23.7243	23.3176
ENSMUSG00000026672.11_Optn	15.9228	16.4802	12.1207	18.3549	24.1117	5.04191	3.41033	5.93727	5.34903	1.72109
ENSMUSG00000026676.7_Ccdc3	48.1091	37.3399	38.0411	43.8285	56.298	12.2412	9.9545	9.4416	7.30788	19.1337
ENSMUSG00000039145.16_Camk1d	2.29665	2.15087	2.35569	2.75133	4.58651	5.86759	6.63611	8.53055	4.45441	6.65892
ENSMUSG00000039128.13_Cdc123	36.8245	35.2711	28.2376	36.8337	41.3353	13.6879	10.283	17.124	4.55089	5.95364
ENSMUSG00000025817.12_Nudt5	90.1047	79.6465	84.6826	108.563	111.256	41.495	38.7225	36.4559	38.9371	36.9595
ENSMUSG00000056718.2_Gm13199	169.543	147.544	138.929	195.812	190.212	83.6055	73.9114	63.1125	64.9281	62.9241
ENSMUSG00000025816.15_Sec61a2	0.253796	0.197097	0.12411	2.07343	2.10515	0.418054	0.361216	0.258284	0	0
ENSMUSG00000025815.13_Dhtkd1	1.59405	1.08658	0.925853	1.51351	2.27966	0.845059	0.994201	1.77546	1.25413	1.14357
ENSMUSG00000043241.14_Upf2	6.91041	6.21065	6.96242	3.73294	8.17075	9.88144	10.2482	11.9398	12.5557	10.2981
ENSMUSG00000045319.13_Proser2	0.109204	0.094231	0.118672	0.385503	0.907783	0.113259	0.496498	0.268442	0	0.218325
ENSMUSG00000039063.5_Echdc3	22.9478	24.9271	18.4212	43.7013	54.0857	24.1083	25.1028	12.9073	13.8121	7.38715
ENSMUSG00000118578.1_AL845275.1	0.141853	0.100148	0.578065	0.128766	0	0.077887	0.44164	0.251063	0.99389	2.31309
ENSMUSG00000039046.15_Usp6nl	0.287965	0.233798	0.305107	0.731915	1.20599	0.197641	0.832503	0.745384	2.9178	2.63118
ENSMUSG00000002107.18_Celf2	2.52836	2.53826	2.02778	2.84446	5.24587	11.3496	16.3456	14.7993	18.9157	21.0426
ENSMUSG00000015619.10_Gata3	13.5054	10.7086	10.4604	16.2576	18.9764	45.9978	44.2528	62.6226	36.7874	37.6906
ENSMUSG00000025783.2_4930412O13Rik	0	0	0	0	0	0	0	0	0	0
ENSMUSG00000079602.2_9230102O04Rik	0	0	0	0	0	0	0	0	0	0
ENSMUSG00000025782.12_Taf3	33.6174	38.9665	27.0733	43.3752	56.9055	148.733	115.205	164.104	132.967	117.439
ENSMUSG00000025781.14_Atp5c1	129.962	131.898	113.506	136.797	161.916	84.6814	83.2557	112.022	51.0666	48.4893
ENSMUSG00000037262.7_Kin	23.4113	22.294	19.1362	26.626	31.1582	28.2124	28.6951	30.6548	19.9903	21.0851
ENSMUSG00000037254.18_Itih2	0.175016	0.370682	0.228227	0.127095	0.199252	0.384383	0	0.170367	0	0.275545
ENSMUSG00000025780.7_Itih5	0.014688	0	0	0.013333	0	0	0	0	0	0
ENSMUSG00000061186.15_Sfmbt2	0	0.017949	0	0.0115393	0	0.104697	0	0.011249	0	0
ENSMUSG00000026778.13_Prkcq	0	0.057845	0.053423	0	0.0133258	0	0	0	0	0
ENSMUSG00000026773.19_Pfkfb3	2.48615	3.0337	2.70168	14.1118	15.5124	7.64267	5.11242	8.62382	1.6377	3.9953
ENSMUSG00000037197.11_Rbm17	116.808	127.394	89.2235	129.637	190.093	163.107	163.131	129.647	177.552	167.684
ENSMUSG00000091312.1_Gm17490	0	0	0	0	0	0	0	0	0	0
ENSMUSG00000026770.5_Il2ra	2.74292	2.6824	2.73232	3.31982	3.58539	0.859005	0.542204	0.197782	0	0
ENSMUSG00000023206.16_Il15ra	0.026099	0.092129	0.042542	0.023691	0.0636708	0	0.069647	0.103932	0	0
ENSMUSG00000058594.15_Fbh1	11.6376	12.9407	10.0026	17.936	31.8592	51.6542	60.7904	19.4428	93.056	60.8699
ENSMUSG00000047909.11_Ankrd16	1.17484	0.691197	1.24478	1.61746	1.73561	1.51591	1.73307	1.51618	0.401024	2.85158
ENSMUSG00000026768.10_Itga8	2.15756	2.11251	1.78412	1.41527	2.25399	2.50764	4.79805	2.94758	3.66676	7.2347
ENSMUSG00000026767.12_Mindy3	23.727	27.9056	22.854	18.4253	25.8014	105.224	101.012	72.4617	85.1336	84.5159
ENSMUSG00000026730.12_Pter	10.8551	10.2182	8.70575	16.4227	19.388	27.2019	29.453	18.4885	18.3929	19.1053
ENSMUSG00000049630.6_C1ql3	0	0	0	0	0.186115	0	0	0.081013	0	0
ENSMUSG00000026727.10_Rsu1	3.89323	3.31242	2.91881	5.95804	4.9722	15.45	10.8668	10.2585	11.8971	9.93516
ENSMUSG00000026726.10_Cubn	0.023308	0.076792	0.012664	0.0352629	0.0631805	0.055457	0.131311	0.061879	0	0
ENSMUSG00000026723.10_Trdmt1	4.72009	4.46452	3.50173	5.08113	5.26547	28.4085	24.4519	14.9408	26.532	17.4554
ENSMUSG00000026728.9_Vim	0	0	0.039878	0.111038	0.0198946	0.107462	0.174097	1.35311	0	0
ENSMUSG00000003418.11_St8sia6	0.620754	0.470317	0.604645	0.137435	0.480173	6.07686	5.04371	3.20889	6.64228	5.77194
ENSMUSG00000063275.15_Hacd1	4.65676	4.21594	3.66141	5.47042	4.00964	7.76088	6.28662	7.80558	0.0590544	3.97385
ENSMUSG00000026718.17_Stam	2.69818	3.71212	2.01864	5.55164	7.73019	7.14911	6.32032	4.03465	3.3335	4.07685
ENSMUSG00000061531.8_Tmem236	0	0	0.025846	0	0	0	0.014105	0.098222	0	0
ENSMUSG00000026712.3_Mrc1	2.51341	2.35308	2.2563	0.958902	2.02909	3.64008	4.35811	4.97225	5.8406	10.5175
ENSMUSG00000036949.16_Slc39a12	0.116113	0.05465	0.031545	0	0.157372	0.085005	0.206573	0.34251	0.146021	0
ENSMUSG00000057914.15_Cacnb2	9.63162	9.74155	8.665	7.20623	7.51856	2.38412	1.88051	2.59273	2.32132	1.23309
ENSMUSG00000026707.15_Nsun6	3.22192	2.58559	2.66372	3.68214	3.97722	6.60532	4.91758	4.53322	4.59732	6.26906
ENSMUSG00000017418.14_Arl5b	0.200292	0.219964	0.217656	0.494936	0.687703	0.782035	0.910627	0.753296	3.80821	0.0125134
ENSMUSG00000075520.5_Malrd1	0.688843	0.790271	0.547386	0.250117	0.560167	0.520055	1.30209	0.556246	0.584733	0.73592
ENSMUSG00000026748.13_Plxdc2	1.1191	1.49761	1.00738	2.3956	2.20042	3.80599	3.46188	3.90961	3.97899	10.5189
ENSMUSG00000053702.16_Nebl	0.8835	0.903359	0.869052	0.836559	0.997176	1.27967	1.06707	1.54347	0.172407	2.66805
ENSMUSG00000062651.4_H2al2a	0	0	0	0	0	0	0	0	0	0
ENSMUSG00000054057.2_A930004D18Rik	1.03051	0.727537	0.727903	1.77733	1.08941	0	0	0	0	0
ENSMUSG00000054074.9_Skida1	0.070653	0.033254	0.057584	0.106891	0.0574549	0	0	0.083365	0	0
ENSMUSG00000026743.16_Mllt10	50.9559	55.9868	51.2002	59.9315	80.2867	137.4	193.365	191.688	207.53	224.509
ENSMUSG00000026740.12_Dnajc1	3.3264	3.67733	2.50004	5.08978	8.63341	18.1111	21.16	13.6343	19.4256	19.9246
ENSMUSG00000051154.11_Commd3	112.599	110.435	99.1985	125.131	111.167	122.774	93.4053	131.815	92.8416	81.8784
ENSMUSG00000026739.13_Bmi1	29.4323	35.8893	30.9368	23.1388	42.8111	227.928	290.614	139.531	290.771	304.816
ENSMUSG00000037708.16_Spag6	0.547338	0.41057	0.39033	0.403684	1.44656	0.093914	0.121719	0.075681	0	0
ENSMUSG00000026737.12_Pip4k2a	1.5685	1.3194	1.44155	3.08993	4.99346	0.934507	1.08353	0.930275	1.70871	0.39406
ENSMUSG00000037683.14_Armc3	1.39407	1.24473	1.57062	2.04706	1.90054	0.337693	1.24007	0.943392	0	0
ENSMUSG00000023094.14_Msrb2	0.337068	0.297461	0.137359	0.305971	0	0.046268	0	0	0	0
ENSMUSG00000026735.2_Ptf1a	0	0	0	0	0	0	0	0	0.0414712	0
ENSMUSG00000026734.9_4921504E06Rik	0.101209	0.214359	0.123731	0	0.123454	0	0	0	0	0
ENSMUSG00000043415.5_Otud1	1.10627	1.12814	0.667877	3.1614	8.8296	10.0336	12.3008	3.82529	29.9664	19.145
ENSMUSG00000036617.17_Etl4	4.00965	5.09341	4.36898	1.47416	0.724588	2.89992	3.53796	5.64676	3.64821	3.70509
ENSMUSG00000036591.16_Arhgap21	2.22784	2.50949	2.6114	4.01053	8.16274	7.48374	10.4264	15.2238	15.8185	8.9025
ENSMUSG00000026679.3_Enkur	1.85835	0.787195	0.363503	0.607286	1.32987	0.81629	0.661227	0.197344	0.721137	0
ENSMUSG00000048550.17_Thnsl1	5.30957	5.71399	5.23968	12.401	15.2871	9.21869	12.765	5.65108	2.87712	17.7838
ENSMUSG00000045967.11_Gpr158	0.497092	0.431162	0.486169	1.03139	1.513	1.09955	1.28232	1.36997	1.50797	0.0399297
ENSMUSG00000025716.14_Myo3a	1.24172	0.814772	0.964407	0.185651	1.33052	0.802108	0.851159	0.665776	0.716482	0.673561
ENSMUSG00000026787.3_Gad2	0.157979	0.390364	0.305796	0.197181	0.176644	0.813199	0.73777	0.55047	0	0.033311
ENSMUSG00000026786.14_Apbb1ip	0.17216	0.066297	0.267872	0.0284139	0.0636364	0	0	0	0	0
ENSMUSG00000026784.14_Pdss1	1.69355	2.50699	2.13721	3.91766	3.55405	10.9935	8.33419	7.83188	6.27153	6.49686
ENSMUSG00000058835.14_Abi1	6.4752	7.05022	6.9662	12.252	24.5963	37.8919	50.4952	33.9098	88.0225	35.2926
ENSMUSG00000026781.17_Acbd5	4.09537	4.4166	3.94733	3.30807	5.82088	18.2498	20.5485	14.0502	27.8305	21.5259
ENSMUSG00000026779.6_Mastl	28.5017	33.5085	31.0545	23.1008	38.8253	155.435	161.196	63.8557	156.06	114.6
ENSMUSG00000026775.9_Yme1l1	1.07212	1.10469	0.814762	1.61763	2.29744	2.06034	2.64198	1.35263	1.99118	1.5071
ENSMUSG00000026774.11_4931423N10Rik	0.057902	0.040879	0	0	0	0	0	0	0	0
ENSMUSG00000069132.3_Nxph2	0	0.127058	0.03667	0.0816831	0	0	0	0	0	0
ENSMUSG00000026771.14_Spopl	6.84023	9.32366	14.1029	18.6685	18.101	35.0165	39.2237	36.9035	36.3125	35.2692
ENSMUSG00000026986.14_Hnmt	17.6447	17.9216	18.0162	28.6399	38.7255	77.1812	78.3905	48.1207	58.6852	81.4365
ENSMUSG00000061809.8_Tbpl2	14.8095	13.7822	12.9616	43.4612	44.6141	47.079	44.5729	24.126	51.1102	12.5853
ENSMUSG00000026985.1_Il1f8	0.190691	0.134627	0	0.519295	0	0	0	0	0	0
ENSMUSG00000044103.4_Il1f9	0.14082	0.049709	0.229542	0.0639141	0	0	0	0	0.0758964	0
ENSMUSG00000026984.4_Il1f6	0.131411	0	0.107102	0	0.427452	0.21646	0	0	0	0
ENSMUSG00000026983.10_Il1f5	0	0	0	0	0	0	0	0	0	0
ENSMUSG00000046845.1_Il1f10	0	0	0	0	0	0	0	0	0	0
ENSMUSG00000026981.15_Il1rn	0	0	0	0	0	0	0	0	0	0
ENSMUSG00000026979.16_Psd4	0	0	0	0	0	0	0	0	0	0
ENSMUSG00000026976.15_Pax8	0	0	0	0	0.0467052	0	0	0	0	0
ENSMUSG00000004113.18_Cacna1b	0.046685	0.01648	0.038049	0.0423779	0.0569463	0	0.072674	0.005164	0	0
ENSMUSG00000036893.17_Ehmt1	3.30264	3.80534	3.16947	6.33332	9.41741	9.78908	12.0056	12.8545	8.36828	7.47634
ENSMUSG00000026972.15_Arrdc1	204.565	199.808	186.506	401.053	536.499	62.5438	80.9292	62.9608	70.6611	76.0586
ENSMUSG00000026974.11_Zmynd19	57.0434	67.2387	45.1075	122.186	159.787	44.5735	56.1902	52.648	53.9711	51.0471
ENSMUSG00000026975.10_Dph7	31.8914	26.5333	24.0727	26.2769	30.0037	6.84258	2.40041	6.55618	0.0528868	5.35203
ENSMUSG00000036850.4_Mrpl41	50.1775	51.1082	43.8777	114.108	81.0774	0.573977	2.15037	3.00653	0	1.76338
ENSMUSG00000036833.16_Pnpla7	0.216715	0.065572	0.088314	0.295082	0.264349	0.348475	0.592097	0.253424	0.00834293	1.14022
ENSMUSG00000006476.19_Nsmf	0.0237	0.016732	0	0.279676	0.250548	0	0	0.178272	0	0
ENSMUSG00000036813.11_Entpd8	0	0	0	0.0387957	0	0	0	0.018911	0	0
ENSMUSG00000036805.13_Noxa1	0.07176	0.101324	0.350914	0.455976	1.05039	0	0	0.222261	0	0
ENSMUSG00000078202.3_Nrarp	0.449402	0.729735	0.549408	4.93609	5.51835	0.666231	0.459722	0.417579	0	0
ENSMUSG00000059555.6_Tor4a	0.035152	0	0.114597	0.319086	1.172	0.250908	0	0.248857	0	0
ENSMUSG00000013465.19_Nelfb	0.642388	0.930917	0.385781	5.64708	5.88376	7.83398	10.3458	4.50292	14.596	5.24698
ENSMUSG00000036770.11_Stpg3	0	0.042119	0	0	0.145543	0	0	0	0	0
ENSMUSG00000026969.3_Fam166a	377.399	421.837	339.617	497.44	692.226	33.4697	35.7821	39.1571	27.2946	29.7518
ENSMUSG00000036752.4_Tubb4b	1213.26	1423.77	1250.26	1803.13	2399.86	135.082	138.909	132.487	99.1093	113.898
ENSMUSG00000006469.13_Slc34a3	0.196837	0.034742	0	0.0446694	0.040017	0	0	0	0	0
ENSMUSG00000089953.3_Rnf224	0	0	0.040905	0	0	0	0	0	0	0
ENSMUSG00000036731.7_Cysrt1	0	0.123189	0	0	0	0.383227	0.038804	0.038603	0	0
ENSMUSG00000044628.5_Rnf208	0.086983	0.12282	0	0	0.141469	0	0	0	0	0
ENSMUSG00000115018.2_AL732309.1	0.170223	0.440649	0.601188	0.772594	1.1074	0	0	0.100425	0	0
ENSMUSG00000006471.18_Ndor1	4.55392	4.01531	4.40847	9.116	7.5197	10.5039	11.9315	6.80164	4.81231	6.69783
ENSMUSG00000115074.1_Ndor1	2.67496	2.88381	3.18184	7.57985	6.20249	13.9331	15.8363	8.58904	6.15645	8.41479
ENSMUSG00000078201.5_Tmem203	25.0006	22.1589	19.7116	38.358	29.9433	4.99844	4.23023	4.44886	4.24735	6.34115
ENSMUSG00000048707.9_Tprn	1.7809	1.84405	1.67726	5.67606	11.1031	8.67014	14.1167	4.65793	7.50805	15.4879
ENSMUSG00000026966.6_Ssna1	272.993	297.765	285.419	314.423	231.833	95.7669	81.8622	89.3662	61.5584	42.2866
ENSMUSG00000026965.12_Anapc2	3.36823	4.5419	4.09032	7.21567	14.7087	1.09114	2.30704	3.09991	3.59438	0.39772
ENSMUSG00000026963.4_Tmem210	0	0	0	0	0	0	0	0	0	0
ENSMUSG00000026961.6_Lrrc26	0	0	0	0	0	0	0	0	2.68023	0
ENSMUSG00000026959.13_Grin1	0	0	0.00975	0	0	0	0	0	0.328811	0
ENSMUSG00000036646.13_Man1b1	0.279811	0.212742	0.298222	0.801066	0.91017	0.307271	0.057439	0.133332	0.0116006	0
ENSMUSG00000026958.13_Dpp7	3.26861	2.995	2.80569	8.17518	9.16172	0.381848	0.139191	0.492344	0	0
ENSMUSG00000026956.15_Uap1l1	0.085509	0.221353	0.487841	0.93144	1.43707	0	0.228189	0.151341	0	0
ENSMUSG00000026955.13_Sapcd2	0.729575	0.866267	0.702732	13.7571	14.8323	0.200293	0	0	0	0
ENSMUSG00000015085.8_Entpd2	0.654336	1.73235	2.31096	18.0665	14.7216	0.479033	1.91593	1.01334	0	0
ENSMUSG00000015094.16_Npdc1	1.30711	2.16022	1.50113	11.164	12.9244	0.603513	1.46661	1.03841	0.0160109	0.0167038
ENSMUSG00000036587.13_Fut7	0	0	0	0	0.080136	0	0	0	0	0
ENSMUSG00000026944.18_Abca2	0.027806	0.117787	0.203964	1.03488	1.57154	0.34352	0.939916	1.04579	0.292236	1.01628
ENSMUSG00000047617.11_Paxx	0.954794	0.951644	0.549302	2.75307	1.64422	0.431733	0.249801	0.497021	0	1.04215
ENSMUSG00000015093.15_Clic3	0.343979	0.323797	0.1869	1.35306	2.14455	0	0	0.050733	0	0
ENSMUSG00000015090.13_Ptgds	3.09616	4.17304	5.27627	2.74664	0.572226	5.4091	5.35179	9.90106	5.99218	2.33442
ENSMUSG00000026943.12_Lcn12	0	0	0	0	0	0	0	0	0	0
ENSMUSG00000015083.11_C8g	16.3989	19.0947	16.2792	21.0943	20.6037	3.75526	0.898747	2.1321	0	0
ENSMUSG00000015095.12_Fbxw5	3.76393	2.81837	3.37755	11.1819	12.4597	16.074	23.7414	18.2188	13.1143	31.0833
ENSMUSG00000026942.13_Traf2	0.386709	0.208777	0.278097	2.49853	2.05332	0	0	0.301954	0.0490403	0
ENSMUSG00000015092.9_Edf1	54.009	62.949	55.2923	96.053	70.9313	1.11265	2.42957	3.74249	0.237428	1.0899
ENSMUSG00000026941.16_Mamdc4	10.3755	12.0315	10.9074	17.0622	12.2281	0.688028	0.601917	0.831679	0.945508	0.436846
ENSMUSG00000036504.6_Phpt1	45.8092	54.0799	50.896	77.0854	54.648	3.14405	2.59486	3.44194	4.60014	1.88324
ENSMUSG00000029419.8_Ajm1	0.023115	0	0	0	0.0187968	0	0	0	0	0
ENSMUSG00000015087.14_Rabl6	0.654849	0.423794	0.35581	1.40352	2.76616	0.81899	0.833313	1.02218	0.372545	0
ENSMUSG00000026940.3_Ccdc183	0	0.026992	0.062321	0	0	0	0	0	0	0
ENSMUSG00000026939.12_Tmem141	0.103419	0.292052	0.421441	1.31428	0	0	0	1.18975	0	0
ENSMUSG00000026938.10_Fcna	0.168902	0.059622	0.206488	0	0.0686755	0.231847	0	0	0	0
ENSMUSG00000036449.6_Lcn8	0.534726	0.251677	0.435813	0	0	0	0	0	0	0
ENSMUSG00000026937.12_Lcn5	0	0	0	0	0	0	0	0	0	0
ENSMUSG00000045684.10_Lcn6	0	0	0	0	0	0	0	0	0	0
ENSMUSG00000047356.2_Lcn10	0	0	0	0	0	0	0	0	0	0
ENSMUSG00000062061.3_Obp2a	0	0	0.127112	0	0	0	0	0	0	0
ENSMUSG00000049086.8_Bmyc	0	0.166675	0.288621	0.964368	0.863928	2.20365	0.577514	0.626763	0	0
ENSMUSG00000079539.2_Obp2b	0	0	0	0	0	0	0	0	0	0
ENSMUSG00000026936.3_Lcn3	0	0	0	0	0	0	0	0	0	0
ENSMUSG00000069080.5_Lcn11	0	0	0	0	0	0	0	0	0	0
ENSMUSG00000085484.2_Gm13539	0	0	0	0	0	0	0	0	0	0
ENSMUSG00000036401.5_Glt6d1	0	0	0	0	0	0	0	0	0	0
ENSMUSG00000023210.2_Lcn9	0	0	0	0	0	0	0	0	0	0
ENSMUSG00000059625.6_Sohlh1	0.09002	0	0.36684	2.53316	1.09806	0	0	0	0	0
ENSMUSG00000058740.14_Kcnt1	0	0.034497	0	0	0	0	0	0	0	0
ENSMUSG00000026933.17_Camsap1	6.11516	5.76617	4.95008	12.4362	22.4173	14.1691	22.5665	30.9354	26.5909	14.4946
ENSMUSG00000036352.16_Ubac1	39.6337	45.2556	34.566	64.4308	74.1042	21.5437	22.7651	17.9854	29.7961	15.2206
ENSMUSG00000026932.14_Nacc2	0.489977	0.88053	0.85919	2.70907	5.26436	1.6631	2.88587	2.27969	9.10671	0.70964
ENSMUSG00000087679.2_Tmem250-ps	1.40196	1.15474	1.02836	10.5203	19.8753	16.7554	24.2559	6.78223	18.1596	15.2142
ENSMUSG00000026934.15_Lhx3	0	0	0	0	0	0	0	0	0	0
ENSMUSG00000036327.18_Qsox2	0.099945	0.194041	0.224006	0.521662	0.975298	0.315539	0.566763	0.486447	0.673327	0
ENSMUSG00000048038.8_Ccdc187	0	0	0	0	0	0	0	0	0	0
ENSMUSG00000026930.15_Gpsm1	0.064668	0.060874	0.035137	0.273941	0.175293	0.118357	0	0.057227	0	0
ENSMUSG00000075467.4_Dnlz	27.2182	27.3069	26.0428	32.9067	29.5118	0.655467	1.1504	2.71149	0	0
ENSMUSG00000026928.14_Card9	0.35423	0.321538	0.618653	0.73497	0.576119	0.027785	0	0.089564	0	0.967437
ENSMUSG00000036281.13_Snapc4	0.57825	0.544324	0.628382	1.51108	1.96643	0.240529	0	0.666783	0	2.11835
ENSMUSG00000026927.17_Entr1	13.6189	13.9998	13.3143	23.286	23.886	32.5395	31.6674	26.0218	16.2318	21.8999
ENSMUSG00000026926.14_Pmpca	0.975544	0.746125	0.773003	2.70582	2.82067	0.074394	0.759307	0.599513	3.24231	0.0609482
ENSMUSG00000026925.16_Inpp5e	0.350724	0.209516	0.461753	1.44489	2.10615	3.0367	4.13974	1.09823	9.32045	8.14616
ENSMUSG00000026924.17_Sec16a	3.23268	3.36099	2.94346	6.39616	13.4727	9.02734	7.74497	11.9234	13.6525	8.91094
ENSMUSG00000026923.15_Notch1	0.146757	0.115122	0.1329	0.370048	0.331507	0.246215	0.373504	0.209236	0.804143	0.600556
ENSMUSG00000026921.19_Egfl7	1.0693	1.37259	1.05637	2.23544	2.71407	0.035583	0.028824	0.014337	0	0.109319
ENSMUSG00000092356.2_Gm20532	68.7288	83.7062	56.0154	121.265	138.274	173.899	153.9	98.5377	126.36	142.786
ENSMUSG00000026922.13_Agpat2	49.7373	48.4986	43.645	75.7093	94.5373	1.67504	1.478	2.28992	0	4.87041
ENSMUSG00000036186.5_Dipk1b	46.6298	60.4149	39.8376	87.2932	99.5811	122.302	110.846	77.0756	91.6105	104.218
ENSMUSG00000026919.1_Lcn4	0	0	0	0	0	0	0	0	0	0
ENSMUSG00000015787.15_Abo	0.060435	0.298669	0.295536	0.438877	0	0	0	0	0	0
ENSMUSG00000036160.13_Surf6	1.99521	2.05255	1.27768	3.77751	4.93704	0.798153	1.01417	1.47557	0.245792	1.53857
ENSMUSG00000015776.12_Med22	60.49	58.1651	47.2596	159.365	167.493	164.003	190.655	129.095	188.377	197.541
ENSMUSG00000062647.16_Rpl7a	79.5505	65.2238	50.6045	98.8249	98.8105	1.00164	0.724436	2.7963	1.01832	0.805947
ENSMUSG00000015790.16_Surf1	120.603	120.381	106.224	181.94	166.705	32.9642	34.5629	40.5056	32.9995	24.9368
ENSMUSG00000014873.15_Surf2	12.1892	10.168	8.93545	17.7714	26.3588	31.8557	30.3626	27.5091	43.4908	32.6608
ENSMUSG00000014867.9_Surf4	375.551	385.984	342.429	561.484	688.504	1651.6	1500.19	1446.16	1541.81	1349.64
ENSMUSG00000049897.14_Stkld1	0.10592	0.03739	0.086327	0.144222	0	0	0	0.023433	0	0
ENSMUSG00000052406.14_Rexo4	4.53115	5.34655	3.22813	18.4371	18.9132	1.79199	1.26838	2.43953	0	1.92421
ENSMUSG00000014852.16_Adamts13	0.047121	0.083168	0.019202	0	0.134116	0.090554	0.083832	0.239771	0	0.0132477
ENSMUSG00000015488.14_Cacfd1	3.51098	3.70066	3.42577	7.74323	13.7931	6.4078	6.92809	6.61881	13.3926	8.11914
ENSMUSG00000036067.12_Slc2a6	0	0	0.029452	0	0.058773	0	0	0.01599	0	0.0203192
ENSMUSG00000087364.1_Gm13398	3.31297	2.82983	2.86681	6.12602	7.05123	0.628805	0.036383	0.307656	0.0220439	2.92074
ENSMUSG00000009214.9_Mymk	0	0	0	0	0	0	0	0	0	0
ENSMUSG00000036040.14_Adamtsl2	0	0	0.011832	0	0	0	0	0	0	0
ENSMUSG00000009216.7_Fam163b	0.039214	0	0.031961	0	0	0	0	0	0	0
ENSMUSG00000000889.8_Dbh	1.46553	1.12595	1.68627	2.89541	3.365	0.828343	1.20778	2.38402	0	0.0484733
ENSMUSG00000009614.16_Sardh	0	0.030162	0.01741	0	0	0	0	0	0	0
ENSMUSG00000009621.18_Vav2	0.285265	0.319864	0.136763	0.670215	0.927908	0.018427	0.544822	0.423212	0	0.14153
ENSMUSG00000109946.1_Brd3os	1.22271	1.25169	1.04636	3.32973	3.33094	0.234974	0.734161	0.649218	0	0
ENSMUSG00000026918.16_Brd3	3.19509	3.49525	2.51383	8.93068	12.1294	14.9725	16.3283	15.4111	14.7395	13.99
ENSMUSG00000026917.15_Wdr5	23.9751	24.2391	21.3811	47.9201	82.8144	75.1568	120.483	57.7387	270.433	201.723
ENSMUSG00000015846.15_Rxra	0.294553	0.688846	0.870243	1.85494	3.17378	0.131405	0.589534	1.49066	1.40893	0.0207029
ENSMUSG00000026837.16_Col5a1	0	0	0	0.0123064	0	0	0	0.077982	0	0
ENSMUSG00000026835.15_Fcnb	0	0	0	0	0	0	0	0	0	0
ENSMUSG00000026833.18_Olfm1	14.533	13.2115	14.746	38.7466	34.5783	31.5957	35.0789	36.6462	47.2428	27.288
ENSMUSG00000035829.13_Ppp1r26	0.020651	0.029158	0.016831	0.281181	0.722101	0.07937	0.13777	0.191883	0	0
ENSMUSG00000026831.16_1700007K13Rik	0	0.254676	0.098002	0.218301	0.0977825	0	0	0	0	2.3664
ENSMUSG00000035772.11_Mrps2	14.2709	15.8004	15.2921	29.3366	31.9383	20.4732	21.7998	15.3552	22.5602	18.6415
ENSMUSG00000026829.9_Gbgt1	0	0.061272	0	0	0	0	0	0	0	0
ENSMUSG00000026821.16_Ralgds	2.81631	2.90499	2.17611	9.51211	12.2096	1.77729	3.27791	1.23804	2.02055	0.0102829
ENSMUSG00000026818.5_Cel	0.1103	0.077871	0	0.300372	0	0	0.490578	0	0	0
ENSMUSG00000026816.14_Gtf3c5	0.27991	0.125755	0.062218	1.27043	1.4899	0	0	0	0	0
ENSMUSG00000026815.14_Gfi1b	0.760889	0.537185	0.361749	1.26627	1.44376	0.27852	0	0.280559	0	0
ENSMUSG00000026812.16_Tsc1	0.921773	1.37769	1.07095	2.70603	4.7208	1.9114	0.9159	1.90044	0.364672	1.14688
ENSMUSG00000026809.15_Spaca9	0.466006	0.219333	0.126602	0.141005	0.631594	0.255869	0.414528	0	0	0
ENSMUSG00000026807.8_Ak8	3.7171	4.6362	4.19083	7.3107	4.48374	0.034016	1.92879	0.109647	3.27217	0.836029
ENSMUSG00000035666.14_Gtf3c4	0.208639	0.101976	0.170045	1.3403	1.72276	0.149806	0.214144	0.426077	0.00864988	0
ENSMUSG00000026806.15_Ddx31	1.01786	1.01995	0.856335	2.80166	3.89829	1.11774	0.715572	0.348674	0	0
ENSMUSG00000026805.14_Barhl1	0	0	0.096872	0.350652	0.507442	0.016315	0.224673	0.223513	0	0.0501243
ENSMUSG00000079502.8_Cfap77	0.48643	0.187319	0.324369	0.321129	1.11477	0.339924	0.137676	0.215231	0.548166	0
ENSMUSG00000026803.17_Ttf1	0.404574	0.258425	0.314034	0.961841	1.081	0.391387	0.616941	0.366548	0	1.00744
ENSMUSG00000043535.13_Setx	1.59065	1.71328	1.39613	2.83226	5.53889	4.64119	5.36496	5.23348	3.93477	5.59571
ENSMUSG00000035513.19_Ntng2	0	0	0	0	0	0.14371	0	0.012868	0	0
ENSMUSG00000026799.15_Med27	333.348	337.335	333.714	507.718	407.487	812.869	743.541	975.504	631.224	582.199
ENSMUSG00000039844.20_Rapgef1	1.19369	1.33525	1.36456	2.80037	6.00072	0.400058	0.324063	0.939732	0.743612	0
ENSMUSG00000079497.4_Gm13420	0	0	0	0	0	0	0	0	0	0
ENSMUSG00000075425.10_Gm13547	0.137646	0	0	0	0	0	0	0	0	0
ENSMUSG00000039826.13_Trub2	1.34113	1.25812	0.868452	2.31807	3.21207	0.332881	0.588321	0.674701	0	0.175612
ENSMUSG00000026798.10_Coq4	4.77934	5.27821	4.47955	8.70781	9.77192	1.53702	1.4728	2.32619	0.0183991	1.53563
ENSMUSG00000059316.2_Slc27a4	0	0.037135	0.064305	0.381978	1.28323	0	0	0.034911	0	0
ENSMUSG00000069020.9_Urm1	0.38	0.344929	0.619415	2.24212	2.31762	0.029807	0.084506	0.01201	0	0
ENSMUSG00000039787.13_Cercam	0.068599	0	0	0.155676	0.11157	0.018833	0	0.227648	0	0
ENSMUSG00000026790.19_Odf2	5.68538	5.58306	4.96741	9.66334	13.8605	15.3321	15.2084	11.7343	28.6307	17.5627
ENSMUSG00000019715.14_Gle1	24.4195	28.8142	21.8445	42.499	62.5347	90.496	144.186	74.5547	369.982	274.454
ENSMUSG00000057738.14_Sptan1	1.40822	1.30527	1.23222	3.77216	7.32062	0.85385	1.18734	1.46408	0.502879	1.025
ENSMUSG00000039715.8_Wdr34	0.836204	0.625084	0.641434	2.27717	4.16	0.62118	1.57517	0.435289	2.35945	0
ENSMUSG00000054766.13_Set	5.1603	3.66329	3.09042	10.6107	17.2955	10.8325	8.26755	11.1641	7.57531	7.63063
ENSMUSG00000026785.14_Pkn3	1.55441	1.65574	1.42246	2.4507	3.12686	0.808559	0.849028	0.591251	1.69023	1.04269
ENSMUSG00000015335.16_Zdhhc12	19.1117	18.633	16.3712	38.4146	41.9202	5.21113	4.1634	10.6136	2.38242	7.23727
ENSMUSG00000039686.14_Zer1	0.059299	0.041865	0.019332	0.161484	0.482216	0.104189	0.036924	0.167922	0	0
ENSMUSG00000039678.12_Tbc1d13	0.368835	0.347195	0.501014	0.959781	1.75963	0.877568	0.579628	1.15327	1.49753	0.829563
ENSMUSG00000015337.5_Endog	40.607	42.8485	28.7362	100.178	99.8637	1.91793	3.20431	5.69933	3.76526	1.16619
ENSMUSG00000039660.16_Spout1	19.1594	20.4666	14.7355	36.7432	47.2741	1.67216	2.12608	3.29205	2.45168	1.08381
ENSMUSG00000039648.14_Kyat1	2.85821	2.43828	2.16773	4.54041	7.36028	5.60172	7.48619	4.09263	3.72279	14.0624
ENSMUSG00000007476.18_Lrrc8a	13.3866	15.2508	11.2397	34.6211	49.4361	70.8693	59.192	82.7459	46.6281	31.2898
ENSMUSG00000099041.1_Gm28035	2.76536	5.4704	4.55228	8.32602	14.0716	16.1759	23.4298	31.2682	17.6342	16.2728
ENSMUSG00000079484.12_Phyhd1	0	0	0	0	0.106541	0	0	0.05797	0	0
ENSMUSG00000098794.1_Gm28038	1.22789	1.51705	2.2517	1.11461	1.24815	0.505646	0.682656	1.22244	0.165446	5.17818
ENSMUSG00000075419.4_Dolk	2.3163	2.64763	1.79794	10.9135	13.0956	2.11968	2.3793	0.43924	7.75788	0
ENSMUSG00000052533.14_Nup188	6.02396	6.81251	4.77327	19.0037	25.6274	9.2183	16.0673	8.08676	16.6843	8.49932
ENSMUSG00000026860.16_Sh3glb2	4.18775	5.00969	4.40859	8.39475	14.426	0.495001	1.35813	0.810668	0.0156738	1.37358
ENSMUSG00000026858.18_Miga2	0.074275	0	0.075669	0.286544	0.996602	0	0	0.049296	0	0
ENSMUSG00000026856.14_Dolpp1	0.107673	0.152033	0.175512	3.90957	2.77272	0.11824	0.015963	0.142926	0.116063	0.020181
ENSMUSG00000026853.15_Crat	0.47379	0.897053	0.509015	1.21204	2.66198	0.307442	1.19731	0.333515	2.75086	0.0242187
ENSMUSG00000039515.11_Ptpa	1.2525	0.915845	0.65624	3.0251	4.94718	0.23333	1.17383	0.762019	6.50942	1.04382
ENSMUSG00000089762.3_Ier5l	4.1951	12.9461	7.7194	23.2803	28.1005	3.60944	29.6226	10.5632	51.7931	40.4165
ENSMUSG00000047363.4_Cstad	0	0	0	0.171408	0	0	0	0	0	0
ENSMUSG00000044320.14_1700001O22Rik	0.083239	0.058767	0.033921	0.15112	0.13538	0	0	0	0	0
ENSMUSG00000026857.9_Ntmt1	14.0586	14.2878	9.19351	39.4518	43.8751	1.8444	1.29114	1.68817	0	0.0233185
ENSMUSG00000039483.10_Asb6	0.341344	0.210864	0.208652	1.80102	2.49823	0	0.341592	0.066078	0.0114982	0
ENSMUSG00000039476.13_Prrx2	0.059172	0	0	0.268563	0	0	0.184223	0	0	0
ENSMUSG00000050737.13_Ptges	1.97771	1.77137	1.87651	1.045	1.65628	0.648297	0.722077	0.235096	0	0
ENSMUSG00000026848.14_Tor1b	0.283173	0.09227	0.142026	0.47455	1.22224	0.358803	0.222828	1.77341	0.0939194	0.110232
ENSMUSG00000026849.18_Tor1a	429.07	461.507	405.78	545.659	723.191	681.026	691.687	571.534	606.985	715.276
ENSMUSG00000026851.9_BC005624	17.0516	19.9057	14.5317	25.7546	33.4288	4.70066	5.96333	5.66644	6.08226	4.97295
ENSMUSG00000026854.16_Usp20	0.450399	0.345235	0.398549	0.654153	2.04061	0.007066	0.515115	0.324555	1.44955	2.65553
ENSMUSG00000075415.13_Fnbp1	0.127257	0.187854	0.179148	0.609089	0.743215	0.355717	0.108054	0.2713	0	0
ENSMUSG00000000194.13_Gpr107	2.21782	2.29732	2.14093	3.95216	4.44969	0.064879	0.153622	0.140763	0	0
ENSMUSG00000062661.6_Ncs1	0.024938	0	0.020325	0	0.0608382	0.013693	0.377111	0	0	0
ENSMUSG00000055632.18_Hmcn2	0.267114	0.198775	0.170632	1.50069	1.00389	0.467738	0.472002	0.185271	2.34233	2.05806
ENSMUSG00000076441.9_Ass1	1.77851	1.62891	2.50728	3.31612	2.26714	0.448672	0.427579	0.276491	0.621759	0
ENSMUSG00000026843.15_Fubp3	1.00065	1.16357	0.86352	1.5495	1.89869	2.44547	2.43471	2.17905	1.96689	0.948779
ENSMUSG00000079466.2_Prdm12	0.093918	0.099459	0.038273	0.0426266	0.38187	0.128918	0.083543	0.083112	0	0
ENSMUSG00000039356.15_Exosc2	5.82589	6.01357	5.63237	20.4606	21.3682	4.54451	4.62835	6.06223	4.09273	4.74428
ENSMUSG00000026842.16_Abl1	0.700456	0.925458	0.530109	1.49875	2.49001	1.53839	1.77578	5.4725	0.614816	3.06645
ENSMUSG00000043102.2_Qrfp	0	0	0	0	0.0322378	0	0	0.035082	0	0
ENSMUSG00000026841.7_Fibcd1	0	0	0.019906	0.0443403	0.0198611	0	0	0	0	0
ENSMUSG00000026840.14_Lamc3	0	0	0	0	0	0	0	0	0	0
ENSMUSG00000001864.13_Aif1l	0	0.081271	0.04691	0.0261236	0	0	0	0.560283	0	0.0161818
ENSMUSG00000001855.15_Nup214	12.8181	12.0095	11.4359	20.4794	32.1991	26.094	27.1375	27.1249	29.5697	27.8908
ENSMUSG00000050592.8_Fam78a	3.1277	2.60588	3.13496	4.62022	8.56239	0.543995	0.786272	2.38961	1.04702	0.9831
ENSMUSG00000051373.5_Plpp7	6.64496	5.99228	5.0517	17.2847	20.5249	2.48346	2.40907	3.01432	0	2.07227
ENSMUSG00000039262.16_Prrc2b	0.123639	0.145482	0.117564	0.261876	0.259737	0.073544	0	0.045589	0	0.00579338
ENSMUSG00000039254.16_Pomt1	1.04472	1.0682	0.895507	1.94572	3.83768	2.20547	4.27803	1.26722	0.0485397	1.96485
ENSMUSG00000002550.16_Uck1	0.084359	0	0.068754	0	0.137201	0.393709	0.41272	0.391926	0	0
ENSMUSG00000044627.11_Swi5	38.8806	39.9347	26.4071	80.9095	67.2981	89.9719	86.464	89.6525	84.1809	76.6462
ENSMUSG00000002546.16_Golga2	3.77643	3.6492	3.3014	6.60709	10.9458	6.66074	11.1381	8.51349	15.248	6.67873
ENSMUSG00000026825.17_Dnm1	0	0.031214	0	0	0	0	0	0.313003	0	0.06215
ENSMUSG00000039205.16_Ciz1	0.10789	0.209467	0.274789	0.722279	0.76769	0.740486	0.581829	0.560922	2.3114	2.07777
ENSMUSG00000039195.4_1110008P14Rik	13.18	9.54829	12.8131	15.2483	11.6637	1.34801	1.74328	2.8587	1.20713	1.38046
ENSMUSG00000026822.14_Lcn2	0	0	0	0	0	0	0	0.117443	0	0
ENSMUSG00000026820.5_Ptges2	3.6935	4.43778	3.02898	8.87124	14.1036	3.50174	5.12211	3.27868	3.17762	3.14745
ENSMUSG00000026819.15_Slc25a25	0.30994	0.197977	0.156376	0.790447	0.93616	0.721231	1.62139	0.476722	1.33636	1.10374
ENSMUSG00000039164.2_Naif1	0.324401	0.422817	0.244055	3.3751	5.37751	1.64417	1.06547	1.85495	0.107593	2.73608
ENSMUSG00000039157.12_Fam102a	0.229546	0.526691	0.327399	2.08369	2.81556	0.325594	0.587044	0.431661	1.19592	0
ENSMUSG00000026810.12_Dpm2	57.9883	57.357	58.7773	87.4814	67.6463	14.1581	15.1082	17.9737	14.5321	7.11705
ENSMUSG00000046854.16_Pip5kl1	0.372207	0.45986	0.341276	3.58985	1.70257	0	0	0.041173	0	0
ENSMUSG00000079442.12_St6galnac4	0	0	0	0	0.058229	0	0	0	0	0
ENSMUSG00000026811.18_St6galnac6	0	0	0	0	0.0391942	0	0	0	0	0
ENSMUSG00000026817.14_Ak1	0	0.031593	0	0	0.0363903	0	0	0	0	0
ENSMUSG00000026814.16_Eng	1.28992	1.8416	1.02795	2.83622	2.82055	4.51709	4.88295	5.30165	9.54764	6.78562
ENSMUSG00000009566.12_Fpgs	41.995	46.2178	29.9733	99.5403	117.466	269.743	383.401	159.077	573.144	432.176
ENSMUSG00000009555.16_Cdk9	0.855608	1.27918	0.758869	3.7463	6.71223	6.36976	8.57348	4.68773	10.8232	5.88635
ENSMUSG00000059013.12_Sh2d3c	5.27737	4.46157	2.47588	13.667	13.9205	21.1479	36.0561	11.4105	51.1853	20.9961
ENSMUSG00000009551.2_6330409D20Rik	1.13522	1.20219	0.330438	2.3554	2.9673	5.7879	10.026	3.1932	13.3293	5.92723
ENSMUSG00000039021.15_Ttc16	1.19887	0.923339	0.769836	2.02812	2.46683	1.5858	1.66428	1.84054	4.5132	3.13561
ENSMUSG00000009563.16_Tor2a	9.89156	9.85735	9.48815	21.4805	24.0696	18.2779	23.9262	24.2403	56.5513	40.0241
ENSMUSG00000053746.8_Ptrh1	1.94245	1.66007	1.66646	4.08329	9.3113	0	0	0.271413	0	0
ENSMUSG00000038987.8_Cfap157	0.587027	0.690731	0.691079	1.71702	2.49293	0	0	0.086581	0	0
ENSMUSG00000026797.16_Stxbp1	1.81124	2.52467	2.2143	5.75449	9.04512	5.38047	7.05399	2.53783	10.2875	3.59063
ENSMUSG00000026796.16_Fam129b	0	0	0	0.157815	0.0201969	0	0	0	0	0
ENSMUSG00000026792.16_Lrsam1	0	0.06369	0	0.163779	0.275102	0	0	0	0	0
ENSMUSG00000038900.17_Rpl12	12.7065	12.8414	13.957	18.3845	13.48	0.017707	0.129094	0.913259	0	0
ENSMUSG00000026791.14_Slc2a8	0.072319	0.357398	0.235766	1.70682	1.55846	0.158832	0	0.031999	0	0
ENSMUSG00000038860.15_Garnl3	0.516674	0.656586	0.436413	1.06592	1.74175	2.60994	3.10856	1.68342	0.951851	0.993044
ENSMUSG00000038831.16_Ralgps1	2.5459	3.24174	2.60606	5.68127	6.55604	1.63917	2.91845	2.55471	1.60083	0.0596468
ENSMUSG00000004105.8_Angptl2	9.06355	8.56219	7.13122	26.9777	29.4369	15.0511	22.4218	14.0321	28.9214	20.2606
ENSMUSG00000068966.10_Zbtb34	0.614967	0.545807	0.673055	2.47217	3.88642	0.868266	2.07092	2.69773	1.23107	4.02101
ENSMUSG00000026788.13_Zbtb43	0.755064	0.627144	0.506794	3.58829	3.2868	1.08523	1.71865	1.04158	0	0
ENSMUSG00000038765.13_Lmx1b	0	0	0	0	0	0	0	0	0	0
ENSMUSG00000038740.9_Mvb12b	8.84106	9.01587	8.93674	16.7015	19.3125	12.2233	13.2786	12.7166	25.9427	11.9503
ENSMUSG00000038718.15_Pbx3	0.132959	0.362066	0.23221	0.706915	0.756858	1.75209	1.28409	1.12619	0.0102371	0
ENSMUSG00000038696.14_Mapkap1	66.208	71.5469	64.7951	58.8283	54.8632	109.827	112.703	115.877	128.22	115.895
ENSMUSG00000026867.18_Gapvd1	1.05502	1.156	1.00432	1.35609	3.12292	3.59616	6.11888	5.05282	2.58379	4.47528
ENSMUSG00000026864.13_Hspa5	54.0256	64.5448	48.1914	90.8098	98.1756	55.6364	46.4101	65.7531	40.1939	38.1535
ENSMUSG00000070953.13_Rabepk	3.37702	3.65142	2.95071	10.4115	10.5889	0.350797	0.365348	1.81731	0.0491914	0.0171067
ENSMUSG00000035949.15_Fbxw2	0.439667	0.620807	0.467831	1.24166	1.99625	1.9782	2.42807	1.56172	5.78586	2.58206
ENSMUSG00000107167.3_Gm34653	0.069985	0	0.171118	0	0	0	0	0	0	0
ENSMUSG00000026869.12_Psmd5	39.5933	41.4816	31.7854	49.8243	44.6612	35.7418	29.3592	23.1786	18.2512	26.5853
ENSMUSG00000026870.19_Cutal	0	0	0	0	0	0	0	0	0	0
ENSMUSG00000026873.9_Phf19	4.00678	4.34071	3.0967	4.03429	6.74134	11.3666	10.457	20.5206	16.643	13.6731
ENSMUSG00000026875.14_Traf1	0.894707	0.575925	0.439668	1.07492	1.17696	0.137262	0.187264	0.075683	0.0567308	0
ENSMUSG00000026874.10_Hc	0.370425	0.313822	0.332094	0.60525	0.783196	0.122033	0.107089	0.540877	0.638862	0
ENSMUSG00000035875.15_AI182371	0	0.026859	0.155035	0	0	0	0	0	0	0
ENSMUSG00000057110.15_Cntrl	2.23102	2.0653	1.69772	2.62448	3.66555	5.78115	3.89825	6.43667	3.6625	1.65129
ENSMUSG00000026878.17_Rab14	28.1699	26.3022	22.7364	35.6398	50.9471	157.213	159.023	162.736	161.991	158.813
ENSMUSG00000026879.14_Gsn	0.14702	0.025949	0.059912	0.0333641	0.0597783	0	0.081737	0.601731	0.0198095	0
ENSMUSG00000026880.11_Stom	36.8178	44.1045	38.1364	58.4217	107.912	137.97	146.356	87.4472	208.433	173.141
ENSMUSG00000026882.1_4930568D16Rik	4.82299	1.86942	1.61858	1.11597	1.53806	0	0.504731	0.543969	0	0
ENSMUSG00000079421.8_4930402F06Rik	0	0	0	0	0	0	0	0	0	0
ENSMUSG00000035778.17_Ggta1	15.1544	15.2047	14.8615	10.9379	19.377	76.5511	110.002	50.7099	164.202	193.408
ENSMUSG00000026883.17_Dab2ip	0.249658	0.195842	0.146955	1.83818	2.5265	0.312236	0.376301	0.435728	1.13625	0.226166
ENSMUSG00000026885.13_Ttll11	46.3681	51.8519	48.5313	67.6114	98.2292	15.6112	27.6769	12.8611	29.2645	30.9849
ENSMUSG00000026895.7_Ndufa8	362.796	352.326	285.252	450.193	390.811	21.6071	30.9892	25.2836	36.0995	11.3667
ENSMUSG00000026894.4_Morn5	8.61328	7.68724	7.54982	7.81864	5.94706	2.32002	0.939656	1.86961	0	4.29485
ENSMUSG00000026890.19_Lhx6	0	0.051147	0	0.372657	0	0	0.33296	0.074796	0	0
ENSMUSG00000026889.12_Rbm18	86.4201	106.199	88.9627	78.3568	99.455	560.298	495.476	275.078	475.246	444.246
ENSMUSG00000026887.9_Mrrf	17.04	19.479	18.53	19.5786	22.1521	30.9906	28.239	13.117	22.1169	22.1815
ENSMUSG00000047250.13_Ptgs1	0	0	0	0	0	0	0	0.132189	0	0
ENSMUSG00000068950.3_Olfr338	0	0	0	0	0	0	0	0	0.0216284	0
ENSMUSG00000094464.2_Olfr339	0	0	0	0	0	0	0	0	0	0
ENSMUSG00000094266.1_Olfr340	0	0	0	0	0	0	0	0	0	0
ENSMUSG00000075387.2_Olfr341	0.104946	0.222275	0.028511	0.0635094	0.0711186	0	0	0.015479	0	0
ENSMUSG00000111869.1_Olfr342	0	0	0	0	0	0	0	0	0	0
ENSMUSG00000096822.2_Olfr344	0	0	0	0	0	0	0	0	0	0
ENSMUSG00000059251.1_Olfr345	0	0	0	0	0	0	0	0	0	0
ENSMUSG00000094764.2_Olfr346	0	0	0.023044	0	0	0	0	0	0	0
ENSMUSG00000111863.2_Olfr347	0	0	0	0	0	0	0	0	0	0
ENSMUSG00000049315.4_Olfr348	0.031904	0	0.026003	0	0	0	0.297989	0	0	0
ENSMUSG00000111021.2_Olfr50	0	0	0	0.756173	0	0	0	0	0	0
ENSMUSG00000075384.2_Olfr3	0	0	0	0	0	0	0	0	0	0
ENSMUSG00000050015.3_Olfr350	0	0	0	0	0	0	0	0	0	0
ENSMUSG00000075383.4_Olfr351	0	0	0	0	0	0	0	0	0	0
ENSMUSG00000053146.2_Olfr352	0	0	0	0	0	0	0	0	0	0
ENSMUSG00000075382.3_Olfr353	0	0	0	0	0	0	0	0	0	0
ENSMUSG00000055088.5_Olfr354	0	0	0	0	0	0	0	0	0	0
ENSMUSG00000075380.2_Olfr355	0	0	0	0	0	0	0	0	0	0
ENSMUSG00000070943.3_Olfr356	0	0	0	0	0	0	0	0	0	0
ENSMUSG00000055838.4_Olfr357	0	0	0	0	0	0	0	0	0	0
ENSMUSG00000075379.4_Olfr358	0	0	0	0	0	0	0	0	0	0
ENSMUSG00000083361.4_Olfr360	0	0	0	0	0	0	0	0	0	0
ENSMUSG00000075378.2_Olfr361	0.422101	0.715205	0.447228	0.689686	0.274602	0	0.018774	0.037353	0	0
ENSMUSG00000075377.2_Olfr362	0	0	0	0	0	0	0	0.012227	0	0
ENSMUSG00000078198.2_Olfr364-ps1	0	0	0	0	0	0	0	0	0	0
ENSMUSG00000059429.3_Olfr365	0	0	0	0	0	0	0	0	0	0
ENSMUSG00000068947.2_Olfr366	0	0	0	0	0	0	0	0	0	0
ENSMUSG00000049018.8_Olfr368	0	0	0	0	0	0	0	0	0	0
ENSMUSG00000009030.14_Pdcl	1.36112	1.55062	1.41189	5.22299	7.54679	10.8366	10.0301	5.0918	1.68392	8.52309
ENSMUSG00000075376.10_Rc3h2	0.070955	0.070967	0.053011	0.198595	0.336588	0.318168	0.305066	0.26163	0.557697	0.20281
ENSMUSG00000066798.3_Zbtb6	0.662408	0.757928	0.632959	0.870842	1.15164	2.25749	2.88522	1.75857	6.61087	2.87695
ENSMUSG00000050714.9_Zbtb26	0.23234	0.198564	0.189362	0.754818	0.755756	0.537139	0.184919	0.919822	0.639292	0.797601
ENSMUSG00000035437.15_Rabgap1	2.73187	2.85732	3.30606	4.11636	5.20607	8.98475	8.77125	5.68571	8.91851	6.29953
ENSMUSG00000026915.16_Strbp	5.80926	6.91327	6.30443	5.8278	8.01371	22.0266	19.4753	16.3327	19.5215	17.0928
ENSMUSG00000053164.6_Gpr21	0.155419	0.08778	0.050668	0.112864	0.353882	0.187738	0.470051	0.206304	0.368564	0
ENSMUSG00000035403.10_Crb2	0.363802	0.171229	0.056477	0.345964	0.464897	0.19024	0.184923	0.528907	0.186738	0.175338
ENSMUSG00000035392.17_Dennd1a	1.30071	1.21728	0.949166	2.24472	2.74274	2.76952	3.94197	3.18213	4.01871	4.19263
ENSMUSG00000000247.11_Lhx2	0.765999	0.857809	0.688888	1.3427	2.01909	2.36398	3.37167	4.42948	2.80449	10.7529
ENSMUSG00000026749.11_Nek6	11.0794	12.6467	10.3716	11.4434	16.5487	0.285435	0.091522	0.354614	0.385248	0.243588
ENSMUSG00000026750.6_Psmb7	56.271	64.823	53.9618	61.6711	84.0166	1.15467	0.935325	0.885471	2.17541	1.35411
ENSMUSG00000026751.14_Nr5a1	0.054721	0.077265	0.066898	0	0	0.150227	0.401578	0.084743	0	0
ENSMUSG00000063972.13_Nr6a1	3.77352	3.17874	3.48614	5.54678	11.1412	10.4302	13.0691	23.3469	13.6875	10.0243
ENSMUSG00000046618.7_Olfml2a	0.041597	0.088103	0.084757	0.0566394	0.152221	0.525314	0	0.101231	0	0.619823
ENSMUSG00000035295.10_Wdr38	225.605	203.304	226.365	135.451	101.591	4.3717	5.17706	8.81635	3.83378	3.95425
ENSMUSG00000062997.6_Rpl35	629.079	594.899	724.032	420.727	316.916	14.1695	17.3831	28.9188	12.4472	14.8786
ENSMUSG00000026755.14_Arpc5l	161.8	164.679	127.812	189.445	177.014	144.151	126.773	109.567	142.415	118.509
ENSMUSG00000026754.16_Golga1	0.229031	0.249893	0.152726	0.963906	1.42226	0.251507	0.444504	0.202679	0.583529	0.0117074
ENSMUSG00000035236.17_Scai	0.535939	0.477943	0.436802	0.59745	0.818129	2.42125	2.68478	1.09	3.30404	0.576267
ENSMUSG00000026753.5_Ppp6c	4.85657	5.60394	4.59663	6.9209	8.42956	12.9315	11.2996	8.50313	9.97747	11.7306
ENSMUSG00000049252.17_Lrp1b	3.91438	4.82758	3.87451	0.403174	0.480255	18.6948	17.9287	8.70966	15.3124	25.7918
ENSMUSG00000026866.16_Kynu	1.39643	1.18571	0.738239	0.873614	1.70336	2.76646	2.35844	3.31483	0.884836	2.69511
ENSMUSG00000049744.15_Arhgap15	4.553	5.17462	4.67602	2.03064	3.39217	7.9549	8.71462	4.05824	10.6737	5.77128
ENSMUSG00000036890.13_Gtdc1	9.98187	10.8911	11.4397	7.18766	9.35507	23.4096	20.193	10.5107	11.9981	16.9779
ENSMUSG00000026872.18_Zeb2	0.005743	0.036494	0	0	0.023353	0.009461	0	0.020331	0	0
ENSMUSG00000052155.5_Acvr2a	0.489774	0.432223	0.399176	0.963275	2.43949	1.44544	1.3887	1.49891	0.0109987	0.39014
ENSMUSG00000026761.12_Orc4	34.9911	37.6651	30.0782	36.3812	39.6267	60.7813	47.187	29.9187	40.9629	38.4927
ENSMUSG00000036792.12_Mbd5	1.9091	1.56898	1.66194	1.62567	2.97999	3.86513	5.7124	6.1458	4.38649	2.63878
ENSMUSG00000069495.12_Epc2	2.49512	1.98828	1.69129	3.81226	8.33712	3.06553	3.55999	4.0007	3.43516	3.23656
ENSMUSG00000026764.15_Kif5c	3.85052	3.93431	3.52226	3.30356	5.23195	6.3426	8.7508	12.5516	10.9105	12.4881
ENSMUSG00000026765.12_Lypd6b	10.4717	11.1052	9.76948	13.591	17.5747	4.03701	3.60707	3.66731	2.80991	4.08408
ENSMUSG00000050447.15_Lypd6	5.04097	5.99741	5.1483	5.47978	5.94653	2.75075	1.8407	1.8725	0.352188	9.04578
ENSMUSG00000026766.16_Mmadhc	171.516	158.63	163.62	222.754	258.458	176.346	164.035	174.263	137.821	143.397
ENSMUSG00000017144.8_Rnd3	0.445082	0.203323	0.38409	0.142595	0.447103	0.46001	0.291115	0.301196	0	0
ENSMUSG00000056115.2_Tas2r134	0	0	0	0	0	0	0	0	0	0
ENSMUSG00000036249.16_Rbm43	0	0.031113	0.035918	0.120012	0.2867	0.314565	0	0.272994	0	0
ENSMUSG00000026946.9_Nmi	0	0	0.094524	0.0526389	0	0	0.386873	0.359216	0	0
ENSMUSG00000053475.5_Tnfaip6	0	0	0	0	0	4.88082	0.573431	3.84317	0	0
ENSMUSG00000036202.16_Rif1	10.616	14.9663	12.3616	18.9924	32.8518	59.0532	96.4226	64.6667	81.6086	87.2958
ENSMUSG00000026950.18_Neb	0.595947	0.592716	0.570797	1.82428	1.97741	1.12973	1.19372	1.20103	1.37151	0.530766
ENSMUSG00000036093.7_Arl5a	8.75254	9.39006	8.07765	10.3403	10.7985	5.90117	9.41724	3.47408	3.02923	5.35567
ENSMUSG00000017412.15_Cacnb4	0.828548	0.639791	0.55922	0.76386	0.873802	0.824559	0.708232	1.09982	1.78622	0.313013
ENSMUSG00000055371.17_Stam2	3.65086	4.11854	3.19594	5.15517	7.10018	7.79555	4.65656	1.96583	0.239452	4.84423
ENSMUSG00000036053.17_Fmnl2	0.700002	0.334311	0.503397	3.21448	5.27385	1.41305	1.08968	2.45962	3.29559	0.104188
ENSMUSG00000061136.14_Prpf40a	19.0952	21.6043	18.8184	20.5867	29.4232	55.5602	58.5127	75.6388	58.3765	46.2293
ENSMUSG00000026960.6_Arl6ip6	5.5807	6.213	4.86327	11.8852	15.6394	32.2682	30.4345	20.97	38.2913	25.9967
ENSMUSG00000075334.2_Rprm	0	0	0	0	0	0	0	0.070332	0	0
ENSMUSG00000060988.12_Galnt13	0.208002	0.241252	0.217962	0.0539464	0.0483278	0.432357	0.429523	0.262957	0.632593	1.79612
ENSMUSG00000026824.11_Kcnj3	0	0.015709	0	0	0	0	0	0.059071	0	0
ENSMUSG00000026826.13_Nr4a2	0.285872	0.282555	0.209693	1.19369	1.60405	1.05165	1.9962	1.30285	1.55615	4.4847
ENSMUSG00000026827.12_Gpd2	1.80724	1.85132	1.32854	2.44468	2.83844	5.82732	3.86928	7.23606	6.24527	9.8032
ENSMUSG00000026828.11_Galnt5	0	0	0	0	0	0	0	0	0	0
ENSMUSG00000026830.9_Ermn	0	0	0	0	0	0	0	0	0	0
ENSMUSG00000026832.12_Cytip	0.086029	0.024294	0	0	0.0279834	0	0	0	0	0
ENSMUSG00000026834.13_Acvr1c	0	0	0	0	0	0	0	0.005525	0	0
ENSMUSG00000026836.15_Acvr1	0.264318	0.441072	0.313345	0.872482	2.85288	1.33254	1.44278	1.44596	1.61883	3.48586
ENSMUSG00000026839.17_Upp2	0	0	0.012185	0.054287	0.0243165	0	0	0	0	0
ENSMUSG00000036641.9_Ccdc148	0.467461	0.50329	0.514338	0.350076	0.418153	0.128334	0.530174	0.636026	0	0.00657117
ENSMUSG00000079353.2_Gm11099	0	0	0	0	0	0	0	0	0	0
ENSMUSG00000026991.20_Pkp4	3.70045	3.97618	4.15935	7.34563	14.9799	12.749	13.6912	20.4668	10.3227	20.407
ENSMUSG00000026989.5_Dapl1	1.02535	1.08584	0	0	0	0.187663	0.152014	0.604917	0	0
ENSMUSG00000035168.16_Tanc1	2.32549	2.09721	2.1939	6.15933	9.85049	3.29708	5.34861	6.87853	7.86776	4.86763
ENSMUSG00000026988.15_Wdsub1	7.96575	6.78498	5.88772	16.2475	15.6043	4.05501	5.6084	4.40933	7.21332	1.70457
ENSMUSG00000026987.16_Baz2b	3.81644	3.21559	3.01378	5.35507	7.91694	5.94264	6.01868	6.90339	8.92749	7.44589
ENSMUSG00000026977.17_March7	15.5444	17.8174	15.1627	17.6378	35.2341	44.3546	48.8523	40.2744	63.0622	43.5135
ENSMUSG00000060703.12_Cd302	0	0.060503	0.209538	0	0	0	0	0.303352	0	0
ENSMUSG00000026980.15_Ly75	0.033609	0	0.027392	0	0.0136655	0	0	0.037178	0	0
ENSMUSG00000054580.14_Pla2r1	0.542899	0.442907	0.422809	0.251882	0.235459	0.271592	0.493659	0.587196	1.28094	0.29848
ENSMUSG00000026971.15_Itgb6	0.114224	0.218885	0.172891	0.0444369	0.0530784	0.474857	0.965261	1.3285	0.00879463	1.47721
ENSMUSG00000026970.16_Rbms1	0.339223	0.449045	0.518389	0.500382	0.655159	1.52498	1.43332	1.75425	0.354229	8.70253
ENSMUSG00000064289.15_Tank	8.98438	13.1294	10.4407	6.51403	10.1388	76.5979	65.9672	29.5454	76.9832	71.1531
ENSMUSG00000026914.15_Psmd14	32.3418	30.88	27.969	47.8842	46.3435	6.41633	7.55831	8.55705	3.7257	4.09517
ENSMUSG00000035033.15_Tbr1	0	0	0	0	0	0	0	0	0	0
ENSMUSG00000026904.17_Slc4a10	0.559948	0.94367	0.824409	0.0327928	0.0881321	5.40516	5.93694	2.42166	2.78425	8.36892
ENSMUSG00000035000.8_Dpp4	0.018363	0	0	0	0	0	0	0.008125	2.32577	0
ENSMUSG00000000394.15_Gcg	0.155335	0	0	0	0	0	0	0	0	0
ENSMUSG00000000392.17_Fap	0.020494	0.014469	0.066811	0.0372061	0.033331	0	0	0	0	0
ENSMUSG00000026896.14_Ifih1	0	0	0	0	0	0	0	0.018864	0	0
ENSMUSG00000026893.4_Gca	1.53171	1.68215	2.16385	0.556159	1.4947	12.1667	7.97824	3.38868	6.51253	8.70828
ENSMUSG00000059742.10_Kcnh7	0.076209	0.096846	0.074534	0.0622602	0.16113	0.150638	0.081348	0.06744	0.0246441	0.231396
ENSMUSG00000075324.13_Fign	0	0	0	0	0.0378614	0	0	0.030901	0	0
ENSMUSG00000026888.14_Grb14	0.113048	0.296442	0.17111	0	0.105063	0.29262	0.114926	0.178644	0.6441	0
ENSMUSG00000034903.18_Cobll1	3.95038	4.42894	3.96787	3.06824	7.05834	15.1145	17.8731	13.4049	17.655	14.6805
ENSMUSG00000061171.15_Slc38a11	0.080599	0.189675	0.13138	0.0975507	0.393258	0.649063	0	0.606265	0.0144799	0
ENSMUSG00000057182.15_Scn3a	0.072996	0.083744	0.052056	0	0.01484	0.045089	0.495107	0.189753	0	0
ENSMUSG00000075318.12_Scn2a	0.036455	0.04504	0.051995	0.0330915	0.0370563	0.02502	0.10539	0.056456	0.00491192	0
ENSMUSG00000044647.16_Csrnp3	0.714875	0.863302	0.567306	0.0341538	0.0841408	0.650749	0.38489	0.990553	0	0.497166
ENSMUSG00000026994.9_Galnt3	2.59979	2.04146	1.90267	3.8048	4.40088	5.27287	3.88187	3.66228	10.6662	12.6791
ENSMUSG00000034848.17_Ttc21b	0.137513	0.308902	0.285283	0.136174	0.0304978	0.56971	0.266885	0.459105	0.00673762	0.126526
ENSMUSG00000064329.13_Scn1a	0	0	0	0.00945006	0	0	0	0.004606	0	0
ENSMUSG00000075316.11_Scn9a	0	0.006414	0	0	0	0.064849	0.008082	0	0	0
ENSMUSG00000034810.7_Scn7a	0	0	0	0	0.0128591	0	0	0	0	0
ENSMUSG00000027022.14_Xirp2	0	0.017093	0	0	0	0	0	0.007142	0	0
ENSMUSG00000096240.1_Gm21830	0	0	0	0	0	0	0	0	0	0
ENSMUSG00000034780.6_B3galt1	0.040339	0.056959	0.065755	0.0549263	0.0656076	0.232564	0	0.24096	0	0
ENSMUSG00000027030.15_Stk39	2.90382	3.05859	2.80565	0.446405	0.495129	5.33607	4.9057	6.66258	2.4864	3.91076
ENSMUSG00000053896.14_4933409G03Rik	0	0	0	0	0	0	0	0	0	0
ENSMUSG00000079324.11_4932414N04Rik	0.213154	0.206918	0.304018	0	0.0866683	0.029259	0.154056	0	0.172322	0
ENSMUSG00000027035.10_Cers6	13.1398	14.2796	12.1052	15.761	25.0174	17.3582	22.4113	22.8567	28.729	16.5778
ENSMUSG00000034738.8_Nostrin	15.6107	16.011	11.9216	12.1063	11.6951	12.0809	7.9272	14.2225	13.8791	4.63074
ENSMUSG00000005233.16_Spc25	96.5992	89.8353	91.1007	95.2863	111.882	34.0141	28.006	26.9756	34.1922	22.0826
ENSMUSG00000005232.11_G6pc2	0.411474	0.207499	0.526994	0.373512	0.478015	2.03334	0	0.806287	3.48493	0.0330522
ENSMUSG00000027048.15_Abcb11	0.045097	0.063677	0	0.0409368	0.128356	0.136188	0.060173	0.179588	0	0
ENSMUSG00000027068.6_Dhrs9	0	0	0	0	0	0	0	0	0	0
ENSMUSG00000027070.14_Lrp2	0.069478	0.098103	0.13024	0.0630683	0.0621496	0.00763	0.179229	0.205972	0.056169	0
ENSMUSG00000063145.10_Bbs5	21.119	18.0594	15.3171	45.4062	39.2878	59.6203	52.2631	50.9223	55.7604	33.0895
ENSMUSG00000075307.3_Klhl41	0.091764	0	0.037395	0	0	0	0.326509	0.385727	0	0
ENSMUSG00000027086.16_Fastkd1	4.48044	4.78676	3.60318	5.14685	4.62692	23.719	32.3867	23.0527	23.9234	30.6662
ENSMUSG00000042133.16_Ppig	26.8588	31.338	23.6021	35.6764	44.171	119.171	101.013	149.931	91.2361	84.3479
ENSMUSG00000070883.3_Ccdc173	4.30937	4.86785	2.95767	1.35884	1.99196	11.5069	7.98948	13.5481	9.80375	4.02999
ENSMUSG00000027088.10_Phospho2	90.7674	97.0009	85.5833	92.4769	115.235	227.01	225.555	181.99	181.109	184.914
ENSMUSG00000042155.3_Klhl23	0	0.083168	0.019202	0.0427738	0	0.012936	0	0.010425	0	0.0264955
ENSMUSG00000068882.13_Ssb	703.197	836.16	712.394	470.037	581.232	1240.28	974.379	1775.33	673.419	750.591
ENSMUSG00000051730.15_Mettl5	32.7109	35.5315	26.8929	35.0093	49.2128	14.3004	9.6568	9.73334	8.13489	8.03181
ENSMUSG00000044308.17_Ubr3	0.549196	0.404588	0.447606	0.910356	2.2039	0.517872	0.700932	0.866358	3.3589	1.04725
ENSMUSG00000042064.13_Myo3b	0.065939	0.023276	0.013435	0	0	0	0	0.014588	0	0
ENSMUSG00000075304.2_Sp5	0.055255	0	0.045034	0.0501573	0	0.091016	0.196605	0	0	0
ENSMUSG00000075302.10_Erich2	0	0	0.03208	0.0714589	0.35209	0	0	0	0	0
ENSMUSG00000070880.10_Gad1	0	0	0.01238	0.055154	0	0.00834	0.006756	0	0	0.00854105
ENSMUSG00000014959.12_Gorasp2	114.496	112.713	99.6594	162.811	163.77	193.01	186.028	127.111	162.57	155.959
ENSMUSG00000041997.16_Tlk1	2.49134	2.88507	2.00128	3.3353	3.26485	3.21805	3.89816	3.55288	3.62249	0.231794
ENSMUSG00000041975.17_Mettl8	1.78389	1.88913	1.47081	2.93735	3.44109	2.51702	1.91895	1.56946	1.35273	2.79922
ENSMUSG00000041966.18_Dcaf17	3.72743	3.90138	3.49122	6.44485	7.49608	3.11215	4.0946	2.41371	6.9707	2.84108
ENSMUSG00000027015.4_Cybrd1	0	0	0.017713	0	0	0	0	0.076932	0	0
ENSMUSG00000027012.15_Dync1i2	34.5584	42.1179	34.4021	25.2513	39.727	37.9575	34.4433	28.3871	32.8177	26.8545
ENSMUSG00000027010.16_Slc25a12	1.64365	1.61788	1.12064	1.46332	1.81215	3.17603	4.35814	2.09089	2.01023	7.06481
ENSMUSG00000027018.11_Hat1	67.3457	59.3826	56.1006	77.9211	77.2602	141.463	106.526	151.127	74.2402	125.81
ENSMUSG00000041921.16_Metap1d	4.8849	4.89321	4.27312	4.94498	7.9656	0.112341	0.728006	0.611083	1.36463	0.503323
ENSMUSG00000041911.3_Dlx1	0	0	0	0	0	0	0	0	0	0
ENSMUSG00000023391.8_Dlx2	0	0	0.033125	0	0.0661016	0	0	0	0	0
ENSMUSG00000027111.16_Itga6	5.17857	5.44824	4.73788	9.42466	18.8163	25.5208	40.9562	49.4216	30.2295	39.4454
ENSMUSG00000006494.11_Pdk1	1.64082	1.41115	1.45887	3.14136	3.6269	12.4081	11.1059	6.48791	23.9333	16.7411
ENSMUSG00000049044.16_Rapgef4	2.22444	3.20223	2.45033	2.41359	3.37757	11.0782	12.8075	5.1596	7.2214	8.28633
ENSMUSG00000004085.14_Map3k20	0.581603	0.563582	0.353191	0.87991	1.88257	1.17717	1.618	0.852761	1.25385	1.16063
ENSMUSG00000055612.15_Cdca7	3.58761	2.89102	2.83537	19.6055	18.9192	4.5764	6.6566	5.29137	5.2734	13.8152
ENSMUSG00000027109.16_Sp3	1.9994	2.09244	2.08966	2.64767	6.04455	2.14395	2.89796	2.37301	3.52437	1.83845
ENSMUSG00000079286.1_Gm11084	0	0	0	0	0	0	0	0	0	0
ENSMUSG00000027108.15_Ola1	1.79218	1.24227	1.16853	8.78493	9.32737	3.86455	2.37682	4.54165	8.30687	2.71168
ENSMUSG00000068859.5_Sp9	0.575117	0.519719	0.412485	0.668234	1.15986	0.088418	0.184171	0.142504	0	0
ENSMUSG00000041777.12_Cir1	26.9978	29.2259	23.83	28.8417	29.3326	64.5383	44.1591	96.4598	29.5767	30.9599
ENSMUSG00000008226.14_Scrn3	3.9763	3.4878	2.41584	7.15328	9.07346	5.02811	6.22735	4.42514	9.6503	7.00555
ENSMUSG00000041762.16_Gpr155	1.71995	1.48412	1.91154	2.129	2.65604	4.26396	4.90666	2.99029	4.42892	4.8062
ENSMUSG00000075284.10_Wipf1	0.01968	0.027789	0.04812	0.0178647	0	0	0.113791	0.017416	0	0
ENSMUSG00000027107.3_Chrna1	0.952412	0.728433	0.560615	0.912575	0.752988	0.087157	0.353001	0.222413	0.128328	0.416521
ENSMUSG00000056486.18_Chn1	26.7255	29.7566	23.2528	31.7067	38.5742	81.2984	98.8716	60.7235	98.1458	100.569
ENSMUSG00000027104.18_Atf2	3.81258	4.45276	3.92748	3.5123	5.99331	23.6184	35.0362	16.556	34.0765	37.3285
ENSMUSG00000018770.9_Atp5g3	38.9445	38.2747	33.6052	99.7765	96.4801	7.303	11.2872	17.0435	8.17217	5.68389
ENSMUSG00000009207.15_Lnpk	0.266195	0.492204	0.309935	0.598337	0.85557	1.62167	1.22341	0.813266	1.03161	0.65573
ENSMUSG00000001815.15_Evx2	0	0	0	0	0	0	0	0	0	0.0467037
ENSMUSG00000001819.4_Hoxd13	0.373856	0.164963	0.15235	0.381786	0.114007	1.33427	1.57965	1.21997	0.554108	6.5429
ENSMUSG00000001823.5_Hoxd12	0.045791	0.064657	0	0.166267	0.186188	0	0	0	0	0
ENSMUSG00000042499.13_Hoxd11	0.027549	0.019449	0.067359	0.0500144	0.112013	0.015126	0	0.182843	0	0
ENSMUSG00000050368.4_Hoxd10	0	0	0.052077	0	0.103921	0	0	0.169633	0	0.0359279
ENSMUSG00000043342.9_Hoxd9	0.054324	0.076705	0	0.295872	0.353409	0.149137	0.434906	0.048073	0	0
ENSMUSG00000027102.4_Hoxd8	0.042287	0.029854	0.034465	0	0.171939	0	0	0.149686	0	0
ENSMUSG00000079277.9_Hoxd3	0	0	0.022565	0	0	0	0.123142	0	0	0
ENSMUSG00000101174.8_Hoxd4	0	0	0.03208	0	0.0320082	0	0.175064	0	0	0
ENSMUSG00000100642.1_Gm28230	0	0	0	0	0.0267536	0	0	0	0	0
ENSMUSG00000042448.5_Hoxd1	0.186953	0	0	0.509116	0.962858	0.4106	0.166301	0.358459	0	0
ENSMUSG00000027099.9_Mtx2	37.5103	33.4593	34.2001	46.5747	52.6876	4.49014	5.33642	7.50226	0.0170173	6.76419
ENSMUSG00000059005.13_Hnrnpa3	6.4727	6.58888	6.94038	8.4522	13.8672	8.04067	7.39318	17.612	8.34466	9.55219
ENSMUSG00000015839.6_Nfe2l2	7.7948	6.38792	5.85466	10.6551	10.5894	25.7128	20.6109	14.0934	8.07269	24.1489
ENSMUSG00000042410.16_Agps	2.16774	2.5391	1.74668	2.11309	4.28682	11.2058	17.2449	9.40085	23.5988	16.0533
ENSMUSG00000075273.4_Ttc30b	1.10227	0.987718	0.725612	4.31019	3.44757	7.61185	2.6964	1.57572	0	0.0238382
ENSMUSG00000075272.4_Ttc30a2	0.095463	0.168492	0.194511	0.736576	0.892753	1.3366	0.254753	0.253438	0	0
ENSMUSG00000075271.4_Ttc30a1	0.031184	0	0.076247	0.509526	0.329664	0.410931	0.097087	0.06899	0	0
ENSMUSG00000075270.11_Pde11a	0.245083	0.251677	0.090794	0.121348	0.0905915	0.122334	0.158552	0.029575	0	0.0125279
ENSMUSG00000056436.4_Cyct	21.0813	23.388	19.925	22.3526	36.5915	10.8942	6.06699	8.38721	24.2516	6.17587
ENSMUSG00000042369.8_Rbm45	0.305679	0.302131	0.099654	0.998918	0.646302	0.537083	0.842926	0.622167	0.0658995	0.171879
ENSMUSG00000042359.18_Osbpl6	0.092247	0.048845	0.075184	0.104671	0.2438	0.316563	0	0.066327	0.0248588	0.0324183
ENSMUSG00000002731.6_Prkra	2.17424	0.969476	0.839392	1.86977	1.48892	0.188495	1.01792	0.556968	2.59036	4.15021
ENSMUSG00000075267.9_Pjvk	0	0	0	0	0	0	0	0	0	0
ENSMUSG00000002732.14_Fkbp7	1.40649	0.441324	0.445791	0.283718	0.444795	0.300323	0	0.380313	0	0
ENSMUSG00000002733.8_Plekha3	7.72086	16.5623	15.4594	26.4168	25.5672	69.9073	111.918	93.372	162.588	132.243
ENSMUSG00000051747.15_Ttn	0.116694	0.141731	0.1209	0.688534	1.19102	0.121087	0.215524	0.447638	0.442387	0.255233
ENSMUSG00000044033.16_Ccdc141	0.40603	0.622253	0.476207	0.458466	0.515409	0.913503	1.40067	1.15243	0.341595	0.144779
ENSMUSG00000042272.17_Sestd1	5.61519	7.2305	5.79498	5.34292	9.98454	57.4547	53.9911	29.0073	72.3854	46.4401
ENSMUSG00000027016.17_Zfp385b	2.18722	1.92274	2.09315	1.87015	2.62781	4.3621	3.6841	3.5964	2.59342	3.40389
ENSMUSG00000027014.14_Cwc22	3.89507	4.63521	3.47954	3.82907	8.52035	9.37647	10.4171	10.2128	15.3826	21.9492
ENSMUSG00000027011.14_Ube2e3	11.3921	11.1965	11.2883	19.6985	27.0829	34.5986	43.4149	32.3375	47.025	34.9411
ENSMUSG00000027009.18_Itga4	0.074712	0.041025	0.033829	0.188386	0.263274	0.009116	0.014769	0	0.116326	0
ENSMUSG00000075256.9_Cerkl	0.065879	0.046511	0.107386	0.378743	0.375012	0.012057	0	0	0	0
ENSMUSG00000034701.9_Neurod1	0	0	0	0	0.0345768	0	0	0	0	0
ENSMUSG00000027007.16_Itprid2	0.663179	0.526727	0.624959	1.56143	3.06725	5.26851	3.21691	6.32723	14.1295	4.78938
ENSMUSG00000034683.12_Ppp1r1c	0	0	0	0	0	0	0	0	0	0
ENSMUSG00000059173.19_Pde1a	1.06154	0.708562	1.16405	0.823441	0.863241	0.349713	0	0.367219	0	0
ENSMUSG00000050114.7_Prdx6b	0	0	0	0	0	0	0	0	0	0
ENSMUSG00000027006.13_Dnajc10	7.37396	8.00544	6.38792	6.56736	10.9747	13.4578	16.7285	11.553	18.2717	15.3725
ENSMUSG00000027004.3_Frzb	0.143387	0.278384	0.20451	0.162698	0.466408	0.255869	0.127547	0.253777	0.560278	0
ENSMUSG00000027002.13_Nckap1	2.38429	2.68998	2.05756	4.54083	9.67552	20.2018	23.2052	23.313	31.8488	31.7814
ENSMUSG00000027001.10_Dusp19	9.81183	10.952	9.48243	10.6316	13.3719	5.04666	5.05394	3.43197	2.88447	4.95008
ENSMUSG00000026999.14_Nup35	281.678	250.849	243.031	250.246	249.104	714.757	639.943	690.726	537.821	596.355
ENSMUSG00000070866.4_Zfp804a	0.022123	0	0	0	0	0	0.00984	0.048944	0	0
ENSMUSG00000075249.12_Fsip2	0.120716	0.112342	0.093914	0.0547895	0.0892421	0.072307	0.15375	0.196658	0.615124	0
ENSMUSG00000027091.14_Zc3h15	65.7355	76.2518	50.5579	81.4243	91.2813	137.863	132.048	138.085	108.192	116.735
ENSMUSG00000027087.11_Itgav	0.0756	0.099122	0.07922	0.0882328	0.0702607	0.723454	0.129694	0.759812	0.611183	0
ENSMUSG00000048388.3_Fam171b	0.161609	0.213929	0.115251	0.421762	0.229986	0.277296	0.449241	0.473736	3.7018	0
ENSMUSG00000034552.8_Zswim2	0.417394	0.110505	0.127569	0.142082	0.169712	0	0	0.023086	0	0
ENSMUSG00000094125.1_Gm13698	0.418901	0.131441	0.455218	0.549256	0.94625	0.562235	1.05578	0.906162	1.78108	2.98353
ENSMUSG00000094336.1_Gm13693	0.418901	0.131441	0.455218	0.549256	0.94625	0.562235	1.03507	0.844378	1.70583	2.93119
ENSMUSG00000096729.1_Gm13695	0.418901	0.131441	0.379348	0.549256	1.0598	0.587791	1.07648	0.885567	1.83125	2.90502
ENSMUSG00000096484.1_Gm13696	0.837802	0.197162	0.569022	0.549256	1.4383	0.996689	1.73892	1.27686	3.1608	4.03038
ENSMUSG00000096337.1_Gm13694	3.16503	1.31441	2.76924	4.2673	7.38075	5.06011	8.65322	6.4667	13.3456	20.1257
ENSMUSG00000095824.1_Gm13697	0.651624	0.558625	0.910435	1.64777	2.08175	1.96782	3.33294	2.08005	4.74119	5.18192
ENSMUSG00000079247.2_Gm13691	0.372356	0.262882	0.493152	0.88726	1.17335	0.996689	1.63542	0.947351	2.25771	2.4601
ENSMUSG00000059588.13_Calcrl	0	0	0	0	0	0	0	0.010517	0	0
ENSMUSG00000027082.15_Tfpi	0.552247	0.6748	0.796318	0.134965	0.932719	1.94761	1.27534	2.96043	9.15813	2.67525
ENSMUSG00000034101.14_Ctnnd1	1.1732	1.22002	1.09832	2.24505	5.45352	4.63973	5.66928	12.7672	4.93883	8.5579
ENSMUSG00000101645.1_Gm28635	1.3236	1.52282	1.35844	2.64772	5.8402	5.67939	6.69366	11.4419	5.78621	10.8742
ENSMUSG00000086598.9_Btbd18	0.032974	0.046559	0	0.0598638	0.375402	0	0	0.01459	0	0
ENSMUSG00000076437.10_Selenoh	48.3225	43.4593	33.6979	80.1852	59.5695	9.68909	6.34272	12.9831	5.80597	16.2103
ENSMUSG00000050043.16_Tmx2	6.82269	6.60991	4.6271	18.8962	15.1057	14.1642	11.9608	14.8077	11.5146	7.14056
ENSMUSG00000027080.6_Med19	18.4845	19.774	15.5705	38.6228	46.6072	41.6801	42.41	53.4618	40.9736	32.6067
ENSMUSG00000034075.10_Zdhhc5	7.44908	8.8462	7.00807	17.1133	32.868	28.7187	41.7308	30.0709	42.0683	28.7378
ENSMUSG00000027079.15_Clp1	1.91077	1.41031	1.34495	8.86951	7.45134	0.071532	0.482867	0.403514	0	0
ENSMUSG00000034059.14_Ypel4	0	0	0	0	0	0	0	0	0	0
ENSMUSG00000097187.1_Gm19426	0	0	0	0	0	0	0	0	0	0
ENSMUSG00000023224.12_Serping1	0	0	0	0	0	0	0	0	0	0
ENSMUSG00000027078.14_Ube2l6	0	0	0	0	0.0472746	0	0	0.488729	0	0
ENSMUSG00000027077.7_Smtnl1	0	0	0	0	0	0	0	0	0	0
ENSMUSG00000027076.10_Timm10	58.9432	59.7066	60.108	105.718	85.2135	2.50155	6.77563	11.7174	6.29223	3.60249
ENSMUSG00000027075.16_Slc43a1	0.324802	0.200646	0.463261	0.718664	1.35366	0.100315	0.117375	0	0	0
ENSMUSG00000050896.12_Rtn4rl2	0	0	0	0.0699405	0	0	0	0	0	0
ENSMUSG00000027074.14_Slc43a3	28.9309	26.3343	22.3294	43.1562	49.463	124.597	127.623	111.771	122.051	110.54
ENSMUSG00000027073.5_Prg2	0	0	0	0	0	0	0	0	0	0
ENSMUSG00000027072.13_Prg3	0	0	0	0	0	0	0	0	0	0
ENSMUSG00000027071.14_P2rx3	0.208024	0.20561	0.27127	0.339897	0.372162	1.91888	3.33079	0.865216	3.90166	2.38616
ENSMUSG00000027067.16_Ssrp1	6.21009	6.9272	6.83283	11.218	19.9477	33.8419	50.4764	24.414	72.8641	41.0641
ENSMUSG00000033955.13_Tnks1bp1	2.31168	1.72129	2.04598	4.09846	9.12025	4.30362	6.88385	7.04808	7.6409	6.80377
ENSMUSG00000044338.9_Aplnr	0	0.110734	0	0	0.0255096	0	0.041856	0	0	0.0176386
ENSMUSG00000075224.10_Lrrc55	0.05377	0.139192	0.087647	0.0488093	0.218629	0.26571	0.430472	0.44411	2.21213	0
ENSMUSG00000075223.4_Olfr987	0.068296	0.048217	0	0	0	0	0	0	0	0
ENSMUSG00000075222.5_Olfr988	0	0	0.047763	0	0	0	0	0	0	0
ENSMUSG00000075221.3_Olfr992	0	0	0	0	0	0	0	0	0	0
ENSMUSG00000075220.1_Olfr993	0	0	0	0	0	0	0	0	0	0
ENSMUSG00000075219.3_Olfr994	0.063338	0.089433	0.051622	0.172484	0	0	0	0.112101	0	0
ENSMUSG00000075218.3_Olfr995	0.130818	0.092357	0.266549	0	0	0	0.436377	0	0	0
ENSMUSG00000075217.1_4833423E24Rik	0.357504	0.43268	0.457872	0	0	0	1.31748	0.723131	0	0
ENSMUSG00000111179.1_Olfr996	0	0	0	0	0	0	0	0	0	0
ENSMUSG00000111454.2_Olfr998	0	0	0	0	0	0	0	0	0	0
ENSMUSG00000075215.2_Olfr1000	0	0	0	0	0	0	0	0	0	0
ENSMUSG00000075214.3_Olfr1002	0	0	0	0	0	0	0	0	0	0
ENSMUSG00000075212.5_Olfr154	0	0	0	0	0	0	0	0	0	0
ENSMUSG00000075211.4_Olfr1006	0	0	0	0	0	0	0	0	0	0
ENSMUSG00000050603.1_Olfr1008	0	0	0	0	0	0	0	0	0	0
ENSMUSG00000043226.5_Olfr1009	0	0	0	0	0	0.062972	0.063762	0	0	0
ENSMUSG00000075210.4_Olfr1012	0	0	0.030013	0	0	0.323511	0	0	0	0
ENSMUSG00000053287.4_Olfr1013	0	0	0	0	0	0	0	0	0	0
ENSMUSG00000059379.3_Olfr1014	0	0	0	0	0	0	0	0	0	0
ENSMUSG00000033850.5_Olfr1015	0	0	0	0	0	0	0	0	0	0
ENSMUSG00000075209.3_Olfr1016	0	0	0	0	0	0	0	0	0	0
ENSMUSG00000043892.3_Olfr1018	0	0	0	0	0	0	0	0	0	0
ENSMUSG00000075208.6_Olfr1019	0	0	0	0	0	0	0	0	0	0
ENSMUSG00000046975.7_Olfr1020	0	0	0	0	0	0	0	0	0	0
ENSMUSG00000057761.1_Olfr1022	0	0	0	0	0	0	0	0	0	0
ENSMUSG00000050128.5_Olfr1023	0	0	0	0	0	0	0	0	0	0
ENSMUSG00000075206.1_Olfr1024	0	0	0.096109	0	0	0	0	0	0	0
ENSMUSG00000058884.6_Olfr1025-ps1	0	0	0	0	0	0.160258	0	0.086097	0	0
ENSMUSG00000042863.5_Olfr1026	0	0	0	0	0	0	0	0	0	0
ENSMUSG00000057207.2_Olfr1028	0	0	0	0	0	0	0	0	0	0
ENSMUSG00000059873.4_Olfr1029	0	0	0	0	0	0	0	0	0	0
ENSMUSG00000044923.4_Olfr1030	0	0	0	0	0	0	0	0	0	0
ENSMUSG00000043267.3_Olfr1031	0	0	0	0	0	0	0	0	0	0
ENSMUSG00000042796.2_Olfr1032	0	0	0	0	0	0	0	0	0	0
ENSMUSG00000045392.8_Olfr1033	0	0	0	0	0.0442901	0	0.012112	0.132543	0	0.0153122
ENSMUSG00000102091.2_Olfr1034	0	0	0	0	0	0.182704	0	0	0	0
ENSMUSG00000099820.2_Olfr1036	0	0	0	0	0	0	0	0	0	0
ENSMUSG00000075205.5_Olfr1037	0	0	0	0	0	0	0	0	0	0
ENSMUSG00000075204.3_Olfr1039	0	0	0	0	0	0	0	0	0	0
ENSMUSG00000075203.1_Olfr1040	0	0	0	0	0	0	0	0	0	0
ENSMUSG00000075202.5_Olfr1042	0	0	0	0	0	0	0	0	0	0
ENSMUSG00000075201.2_Olfr1043	6.04352	7.27585	6.74029	2.8296	5.17325	1.25746	1.07518	0.760001	0	0.0357703
ENSMUSG00000075200.2_Olfr1044	0	0.025083	0	0	0.0288916	0	0.031604	0	0	0
ENSMUSG00000075199.3_Olfr52	1.81371	1.48893	1.58135	0.612609	0.823207	0.254753	0	0.335936	0	0
ENSMUSG00000075198.2_Olfr1045	0	0.053895	0	0	0	0	0	0	0	0
ENSMUSG00000075197.3_Olfr1046	0	0	0	0	0	0	0	0	0.225771	0
ENSMUSG00000075196.3_Olfr1047	0	0	0	0	0	0	0	0	0	0
ENSMUSG00000075195.3_Olfr1048	0	0	0	0	0	0	0	0	0	0
ENSMUSG00000075194.3_Olfr1049	0	0	0	0	0	0	0	0	0	0
ENSMUSG00000075193.2_Olfr1051	0.120912	0.113818	0	0	0	0.331946	0.233037	0.0535	0.586503	0
ENSMUSG00000047149.5_Olfr1052	0.064861	0.641079	0.422902	0	0.316468	0.99716	1.15391	0.860966	3.91522	2.88114
ENSMUSG00000075192.4_Olfr1053	0	0	0	0	0	0	0	0	0	0
ENSMUSG00000075190.2_Olfr1054	0	0	0	0	0	0	0	0	0	0
ENSMUSG00000075189.5_Olfr1055	0	0	0	0	0	0	0	0	0	0
ENSMUSG00000075188.4_Olfr1056	0	0	0	0	0	0	0	0	0	0
ENSMUSG00000075187.2_Olfr1057	0	0	0	0	0	0	0	0	0	0
ENSMUSG00000075186.4_Olfr1058	0	0	0	0	0	0	0	0	0	0
ENSMUSG00000075185.1_Olfr1061	0	0	0	0	0	0	0	0	0	0
ENSMUSG00000090059.4_Olfr1062	0	0	0	0	0	0	0	0	0	0
ENSMUSG00000111306.2_Olfr1065	0	0	0	0	0	0	0	0	0	0
ENSMUSG00000075181.1_Olfr1066	0	0	0	0	0	0	0	0	0	0
ENSMUSG00000111772.2_Olfr228	0	0	0	0	0	0	0	0	0	0
ENSMUSG00000060742.1_Olfr1076	0	0	0	0	0	0	0	0	0	0
ENSMUSG00000075179.3_Olfr1079	0	0	0	0	0	0	0	0	0	0
ENSMUSG00000110912.1_Olfr1080	0.073347	0.103566	0	0	0.0596461	0	0	0	0	1.31975
ENSMUSG00000111689.1_Olfr1082	0.429761	0.809093	0.23351	0	0.174741	0	0	0.380313	0	5.67874
ENSMUSG00000110804.1_Olfr1084	0	0	0	0	0	0	0	0	0	0
ENSMUSG00000075176.3_Olfr1085	0	0	0	0	0	0	0	0	0	0
ENSMUSG00000075175.2_Olfr1086	0	0	0	0	0	0	0	0	0	0
ENSMUSG00000075174.2_Olfr1087	0	0	0	0	0	0	0	0	0	0
ENSMUSG00000111711.1_Olfr1089	0	0	0	0	0	0	0	0	0	0
ENSMUSG00000075172.3_Olfr1090	0	0	0	0	0	0	0	0	0	0
ENSMUSG00000047969.5_Olfr1093	0	0	0	0	0	0	0	0	0	0
ENSMUSG00000078420.6_Olfr141	0	0	0	0	0	0	0	0	0	0
ENSMUSG00000044213.4_Olfr1094	0	0	0	0	0	0	0	0	0	0
ENSMUSG00000075171.3_Olfr1095	0	0	0	0	0	0	0	0	0	0
ENSMUSG00000086338.2_Gm13723	0	0	0	0	0	0	0	0	0	0
ENSMUSG00000075170.4_Olfr1097	0	0	0	0	0	0	0	0	0	0
ENSMUSG00000075169.5_Olfr1098	0	0	0	0	0	0	0	0	0	0
ENSMUSG00000075168.4_Olfr1099	0	0	0	0	0	0	0	0	0	0
ENSMUSG00000070875.5_Olfr1100	0	0	0	0	0	0.130156	0	0	0	0
ENSMUSG00000075167.3_Olfr1101	0	0	0	0	0	0	0	0.015871	0	0
ENSMUSG00000049843.6_Olfr1102	0	0	0	0	0	0	0	0	0	0
ENSMUSG00000075166.2_Olfr1104	3.60926	4.12972	3.4488	0.414242	1.31571	14.0999	14.3922	10.408	11.2243	26.9891
ENSMUSG00000075165.3_Olfr1105	0.192622	0.027198	0.031398	0	0	0	0	0	0	0
ENSMUSG00000075164.2_Olfr1106	0	0	0	0	0	0	0	0	0	0
ENSMUSG00000075163.5_Olfr1107	0	0	0.021552	0	0	0	0	0	0	0
ENSMUSG00000075161.3_Olfr1109	0	0	0	0	0	0	0	0	0	0
ENSMUSG00000075160.3_Olfr259	0	0	0	0	0	0	0	0	0	0
ENSMUSG00000075159.5_Olfr1110	0	0	0.059874	0	0	0	0	0	0	0
ENSMUSG00000075158.5_Olfr1111	0	0	0	0	0	0	0	0	0	0
ENSMUSG00000044487.2_Olfr1112	0	0	0	0	0	0	0	0	0	0
ENSMUSG00000070857.4_Olfr1113	0	0	0	0	0	0	0	0	0	0
ENSMUSG00000070856.5_Olfr1115	0	0	0	0	0	0	0	0	0	0
ENSMUSG00000070855.8_Olfr1116	0	0	0	0	0	0	0	0	0	0
ENSMUSG00000083706.3_Olfr1118	0	0	0	0	0	0	0	0	0	0
ENSMUSG00000081234.3_Olfr1120	0	0	0	0	0	0	0	0	0	0
ENSMUSG00000070852.2_Olfr1121	0	0	0	0	0	0	0	0	0	0
ENSMUSG00000047594.4_Olfr1122	0	0	0	0	0	0	0	0	0	0
ENSMUSG00000043274.4_Olfr1123	0	0	0	0	0	0	0	0	0	0
ENSMUSG00000050772.2_Olfr1124	0.047909	0	0	0	0	0	0	0	0	0.0269385
ENSMUSG00000058194.3_Olfr1126	0	0	0	0	0	0	0	0	0	0
ENSMUSG00000025839.3_Pramel7	0	0	0.13295	0	0	0	0	0	0	0
ENSMUSG00000025838.12_Pramel6	0	0	0	0	0	0	0	0	0	0
ENSMUSG00000061520.4_Olfr153	0	0	0	0	0	0	0	0	0	0
ENSMUSG00000075156.4_Olfr1128	0	0	0	0	0	0	0	0	0	0
ENSMUSG00000062272.4_Olfr1129	0	0	0	0	0	0	0	0	0	0
ENSMUSG00000059205.5_Olfr1130	0	0	0	0	0	0	0	0	0	0
ENSMUSG00000068819.3_Olfr1131	0	0	0	0	0	0	0	0	0	0
ENSMUSG00000068818.5_Olfr1132	0	0	0	0	0	0	0	0	0	0
ENSMUSG00000075155.2_Olfr1133	0	0	0	0	0	0	0	0	0	0
ENSMUSG00000111747.2_Olfr1134	0	0	0	0	0	0	0	0	0	0
ENSMUSG00000075153.2_Olfr1135	0	0	0	0	0	0	0	0	0	0
ENSMUSG00000075151.6_Olfr1136	0	0	0	0	0	0	0	0	0	0
ENSMUSG00000075150.2_Olfr1137	0	0	0	0	0	0	0	0	0	0
ENSMUSG00000075149.2_Olfr1138	0	0	0	0	0	0	0	0	0	0
ENSMUSG00000068817.5_Olfr1140	0	0	0	0	0	0	0	0.029338	0	0
ENSMUSG00000075148.1_Olfr1141	0	0	0	0	0	0	0	0	0	0
ENSMUSG00000068816.3_Olfr152	0	0	0	0	0	0	0	0	0	0
ENSMUSG00000068815.3_Olfr1143	0	0	0	0	0	0	0	0	0	0
ENSMUSG00000068814.2_Olfr1145	0	0	0	0	0	0	0	0	0	0
ENSMUSG00000061875.2_Olfr1148	0	0	0	0	0	0	0	0	0	0
ENSMUSG00000070853.5_Olfr1150-ps1	0	0	0	0	0	0	0	0	0	0
ENSMUSG00000047039.4_Olfr1151	0	0	0	0	0	0	0	0.017914	0	0
ENSMUSG00000045225.4_Olfr1152	0	0	0	0	0.0152169	0	0	0.041398	0	0
ENSMUSG00000048197.4_Olfr1153	0	0	0	0	0	0	0	0	0	0
ENSMUSG00000075146.2_Olfr1154	0	0	0	0	0	0	0	0	0	0
ENSMUSG00000075145.2_Olfr1155	0	0	0	0	0	0	0	0	0	0
ENSMUSG00000075144.5_Olfr1156	0	0	0	0	0	0	0	0	0	0
ENSMUSG00000075143.5_Olfr1157	0	0	0	0	0	0	0	0	0	0
ENSMUSG00000075142.1_Olfr74	0	0	0	0	0	0	0	0	0	0
ENSMUSG00000062793.6_Olfr1158	0	0	0	0	0	0	0	0	0	0
ENSMUSG00000075141.5_Olfr1160	0	0	0	0	0	0	0	0	0	0
ENSMUSG00000045150.5_Olfr1161	0	0	0	0	0	0	0	0	0	0
ENSMUSG00000075140.4_Olfr73	0	0	0	0	0	0	0	0	0	0
ENSMUSG00000075139.3_Olfr1162	0	0	0	0	0	0	0.021504	0	0	0
ENSMUSG00000075137.4_Olfr1163	0	0.101702	0	0.392292	0	0.949146	1.02513	0.06374	0.0388197	0
ENSMUSG00000075136.4_Olfr1164	0.939137	1.03138	0.765416	0.568329	1.69712	3.78143	2.87747	1.84685	0	5.16328
ENSMUSG00000101078.3_Olfr1166	0.984334	1.92129	1.0854	0.735841	0.423773	0.826595	5.07332	1.69091	0	6.21847
ENSMUSG00000100899.2_Olfr1167	0.488457	0.862122	0.508686	0.59119	0.639954	0.744989	0.760373	0.852503	0.87753	0.97654
ENSMUSG00000061342.5_Olfr1168	0	0	0	0	0	0	0	0	0	0
ENSMUSG00000075133.2_Olfr1170	0	0.122088	0.084565	0.031395	0	0	0.092296	0.015303	0	0.233365
ENSMUSG00000075132.2_Olfr1173	7.03702	4.98331	6.31412	3.2232	3.675	0.165423	0.172285	0.161873	0.127582	0
ENSMUSG00000080713.3_Olfr1174-ps	1.75026	0.823784	2.69449	2.4126	5.11337	6.72707	10.8119	4.76135	12.9619	19.209
ENSMUSG00000083855.6_Olfr1175-ps	0.0418	0.014755	0.119236	0.0948581	0.152961	0.160656	0.43689	0.092475	0.450566	0.881373
ENSMUSG00000050023.4_Olfr1176	0	0	0	0	0	0	0	0	0	0
ENSMUSG00000075128.7_Olfr1177-ps	0	0	0	0.111816	0	0	0	0	0	0
ENSMUSG00000056995.3_Olfr1178	0.035371	0.024972	0.014414	0	0.0575279	0	0	0	0	0
ENSMUSG00000075127.2_Olfr1179	0	0	0	0	0	0	0	0	0	0
ENSMUSG00000081836.3_Olfr1180	0	0	0	0	0	0	0	0	0	0
ENSMUSG00000075125.2_Olfr1181	0	0	0	0	0	0	0	0	0	0
ENSMUSG00000090097.8_Gm13757	0	0	0	0	0	0	0	0	0	0
ENSMUSG00000049372.11_Olfr1183	0	0	0	0	0	0	0	0	0	0
ENSMUSG00000051424.2_Olfr1184	0	0	0	0	0	0	0	0	0	0
ENSMUSG00000057735.6_Olfr1185-ps1	0	0	0	0	0	0	0	0	0	0
ENSMUSG00000082882.2_Olfr1186	0	0	0	0	0	0	0	0	0	0
ENSMUSG00000068809.4_Olfr1188	0	0	0	0	0	0	0	0	0	0
ENSMUSG00000068808.2_Olfr1189	0	0	0	0	0	0	0	0	0	0
ENSMUSG00000081948.4_Olfr1191-ps1	0	0	0	0	0	0	0	0	0	0
ENSMUSG00000111590.2_Olfr1192-ps1	0	0	0	0	0	0	0	0.037349	0	0
ENSMUSG00000060827.2_Olfr1193	0	0	0	0	0	0	0	0	0	0
ENSMUSG00000075121.2_Olfr1195	0	0	0	0	0	0	0	0	0	0
ENSMUSG00000075120.4_Olfr1196	0.026922	0.038014	0	0	0.153253	0.192169	0.059871	0.035737	0	0
ENSMUSG00000075119.2_Olfr1197	0.480313	0.904265	0.489331	0.690334	0.911377	2.04386	2.79496	0.460469	0	0
[truncated: 20,249 more rows]

## Sheet: Translatome
gene	mouse_10GV_a	mouse_10GV_b	mouse_10GV_c	mouse_1GV_a	mouse_1GV_b	mouse_10MII_a	mouse_10MII_b	mouse_10MII_c	mouse_1MII_a	mouse_1MII_b
ENSMUSG00000051951.5_Xkr4	0.188021	0.146877	4.70006	0	0.0985998	0.644275	0.259641	0.387286	0	0
ENSMUSG00000025900.12_Rp1	0.542917	1.32323	1.84946	0.732435	0.202202	0.256274	0.637674	0.146976	0	0
ENSMUSG00000025902.13_Sox17	0.0400182	0	0	0	0	0.220382	0	0.313232	0	0
ENSMUSG00000033845.13_Mrpl15	12.3981	9.73428	6.94617	35.5462	9.40609	1.82568	0.867628	0.537634	0.0158636	0
ENSMUSG00000025903.14_Lypla1	9.35458	19.6802	19.8913	7.16693	9.93536	67.5793	45.2267	41.9944	82.1561	66.1018
ENSMUSG00000104217.1_Gm37988	118.863	119.885	132.631	205.775	250.231	319.621	325.155	343.767	492.925	293.732
ENSMUSG00000033813.15_Tcea1	85.5459	99.5344	105.511	185.67	202.063	205.151	211.271	214.995	212.929	103.546
ENSMUSG00000002459.17_Rgs20	0.04505	0	0	0	0	0.0165395	0	0.111353	0	0
ENSMUSG00000033793.12_Atp6v1h	17.1843	17.1189	21.1598	16.3338	22.3359	43.8823	47.3746	51.6372	12.9233	76.7465
ENSMUSG00000025905.14_Oprk1	0.125211	0.195622	0.919175	2.81009	0	0	0	0	0	0
ENSMUSG00000033774.4_Npbwr1	0	0	0	0	0	0	0	0	0	0
ENSMUSG00000025907.14_Rb1cc1	6.96139	4.61244	5.50873	14.9893	17.1735	28.1732	18.2402	23.3442	21.6066	22.2787
ENSMUSG00000087247.3_Alkal1	0	0	0	0	0	0	0	0	0	0
ENSMUSG00000033740.17_St18	0.487462	0.304633	0.123396	0	0.398383	1.32326	3.2292	3.65118	0	0.0333532
ENSMUSG00000051285.17_Pcmtd1	4.46279	4.81567	4.35899	12.3132	5.19879	6.77507	6.84102	6.53816	14.4367	0.0216006
ENSMUSG00000025909.16_Sntg1	0.175071	0.443103	0.292494	0	0.369856	0.250672	0.178528	0.180305	0	0
ENSMUSG00000061024.8_Rrs1	2.28452	0.349636	0	5.87045	0	0.0342338	0	0.768269	0	0
ENSMUSG00000025911.14_Adhfe1	20.3092	19.7483	9.80253	10.1308	11.0136	11.9819	16.0511	8.97013	12.2346	11.8634
ENSMUSG00000067879.3_Vxn	0	0	0	0	0	0	0	0	0	0
ENSMUSG00000025912.16_Mybl1	3.88863	2.35283	12.4433	27.6345	13.4907	5.06169	7.51404	10.9516	4.2743	0.186248
ENSMUSG00000045210.8_Vcpip1	9.00086	6.39925	7.7577	24.8015	25.5076	15.239	10.6743	16.2845	17.0485	11.6323
ENSMUSG00000025915.14_Sgk3	0.0867365	0.125088	0	0	0	0	0	0.0164917	0	0
ENSMUSG00000046101.16_Mcmdc2	1.63013	0.968296	1.06635	0.413973	2.01682	0.201468	0.174873	0.0797877	0	0
ENSMUSG00000099032.2_Tcf24	0.227721	0.640402	0	0.690281	0.798399	0.936373	0.754711	0.46906	0	0.0171393
ENSMUSG00000025916.10_Ppp1r42	0.940415	0.35262	0	0	1.35267	3.36054	5.3144	0.878137	0	0
ENSMUSG00000025917.9_Cops5	61.4076	44.3494	56.6463	16.3464	48.1159	10.7419	17.2096	8.41856	2.03775	4.2745
ENSMUSG00000056763.16_Cspp1	2.48052	1.13203	2.12335	0.82446	2.25929	0.794854	0.821674	0.690212	0	0.00818835
ENSMUSG00000067851.11_Arfgef1	12.5365	10.6921	8.521	33.5006	28.2209	30.8803	35.165	55.7604	16.4159	38.0406
ENSMUSG00000042501.12_Cpa6	0.390868	0.575775	1.67498	0	0.138044	0.143502	0	0.138019	0	0
ENSMUSG00000048960.13_Prex2	8.4049	10.1961	10.7748	3.20377	5.30254	22.0476	13.458	21.1159	6.14443	0.718261
ENSMUSG00000057715.13_A830018L16Rik	0.58228	0.526339	0	0.024245	0.962793	1.32847	0.563296	1.75623	16.3546	0.0234776
ENSMUSG00000016918.15_Sulf1	0.177542	0.602313	0	0	0.182408	0.0062078	0.625047	0.0835885	0	0
ENSMUSG00000025938.16_Slco5a1	2.76922	1.4308	0	4.35556	2.03863	0.864579	1.72789	2.64092	0.00512424	0.0218817
ENSMUSG00000042414.7_Prdm14	0.484121	0	0	0	0	0	0	0	0	0
ENSMUSG00000005886.14_Ncoa2	4.9689	2.94694	4.64498	12.3761	10.1632	16.0195	11.3293	20.324	3.43859	2.18232
ENSMUSG00000025935.10_Tram1	44.9636	56.6424	57.9957	115.405	69.3872	77.3615	62.511	78.8449	25.1641	87.3654
ENSMUSG00000025937.6_Lactb2	22.773	33.0897	39.2892	7.24099	19.119	10.8253	15.114	7.87396	7.34208	0.0629567
ENSMUSG00000067813.3_Xkr9	0.347033	0.604148	0	0	0	0	0	0	0	0
ENSMUSG00000025932.14_Eya1	7.49634	11.8188	5.36781	7.71321	9.37756	14.1425	9.5477	11.5467	0.120702	0.0368161
ENSMUSG00000025930.6_Msc	0	0	0	0	0.0337149	0	0	0	0	0
ENSMUSG00000032769.5_Trpa1	3.91968	5.39603	1.44581	8.17347	6.34272	5.32863	7.10913	11.9399	0.0473731	0.0505736
ENSMUSG00000092083.4_Kcnb2	0.081852	0.182968	1.42489	0	0.113206	0.0970873	0.545756	0.44095	0	0
ENSMUSG00000025925.14_Terf1	58.8483	68.6064	84.9905	96.7779	70.3582	17.1321	32.3825	20.5042	15.9528	6.9245
ENSMUSG00000032719.4_Sbspon	1.73733	1.75887	0	0	1.43688	1.42875	1.26229	2.37615	0	0
ENSMUSG00000067795.13_4930444P10Rik	0	0	0	0	0.374476	0	0.23599	0	0	0
ENSMUSG00000043716.13_Rpl7	61.0853	33.0779	20.0237	83.7705	79.7685	1.33072	1.69862	1.55175	0	15.0844
ENSMUSG00000025921.7_Rdh10	57.7492	44.4092	42.3392	82.5275	96.6298	290.286	168.421	308.972	75.5538	228.897
ENSMUSG00000025920.19_Stau2	11.3499	11.1436	10.3496	21.6306	13.1931	30.8106	20.9527	25.2558	36.4173	5.64525
ENSMUSG00000025939.18_Ube2w	84.715	112.074	101.973	60.2444	91.5665	18.9854	35.5136	25.1331	39.3116	15.029
ENSMUSG00000079658.9_Eloc	460.883	323.213	509.428	476.407	546.346	77.919	123.582	82.2845	126.848	84.7846
ENSMUSG00000025940.6_Tmem70	135.251	122.015	141.717	122.147	99.3742	78.2392	83.0248	67.432	47.8618	99.9398
ENSMUSG00000025779.10_Ly96	34.5087	25.4231	32.9535	12.9747	16.6464	0.686689	6.19883	0.385263	0	0.0703869
ENSMUSG00000042686.5_Jph1	0.4394	0.161177	0	0	0.360665	0.294584	0.280049	0.661098	0	0
ENSMUSG00000025777.8_Gdap1	22.6636	17.4012	9.24805	29.893	54.5163	126.22	99.5451	116.444	63.8342	152.858
ENSMUSG00000067780.3_Pi15	0	0	0	0	0	0	0	0	0	0
ENSMUSG00000025776.13_Crispld1	0	0	0	0	0.152094	0	0	0.0174243	0	0
ENSMUSG00000025774.14_Crisp4	0	0	0	0	0	0	0	0	0	0
ENSMUSG00000073735.1_Defb18	0	0	0	0	0	0	0	0	0	0
ENSMUSG00000067773.6_Defb41	67.7776	55.3182	176.287	28.469	4.08083	17.3553	21.948	17.5397	0	0
ENSMUSG00000042596.7_Tfap2d	0.244328	0.091614	0	0	0.79073	0.179404	0.467164	0	0	0
ENSMUSG00000025927.13_Tfap2b	1.64211	1.73704	2.27672	0	4.53704	9.60181	8.2767	10.8362	0.0106212	0.045355
ENSMUSG00000043760.16_Pkhd1	2.21527	3.17121	0.557394	2.35711	1.66758	0.896597	3.59351	1.03905	0.141126	0
ENSMUSG00000025929.4_Il17a	0	0	0	0	0	0	0	0	0	0
ENSMUSG00000041872.9_Il17f	101.528	138.51	128.492	31.2712	70.4705	233.183	263.859	182.592	255.153	164.629
ENSMUSG00000041859.10_Mcm3	15.7273	17.033	6.14573	50.32	31.4115	8.48357	16.6737	21.7435	0.053825	0.0574614
ENSMUSG00000025931.15_Paqr8	0.226182	0.260953	0.105702	0	0.484873	0	0	1.31882	0	0
ENSMUSG00000041809.5_Efhc1	1.38382	0.445913	2.72576	13.1085	0.349884	0.920841	0	0	0	0
ENSMUSG00000041779.5_Tram2	8.35714	9.16434	7.22832	8.40632	6.64953	4.87335	8.2408	7.90132	7.7009	6.44099
ENSMUSG00000025933.15_Tmem14a	13.7819	14.9068	19.9126	7.82791	21.2213	27.5047	38.9189	24.9813	47.8844	122.187
ENSMUSG00000025934.15_Gsta3	0.197825	0.123628	0	0	0	0	0.0140092	0	0	0
ENSMUSG00000067750.3_Khdc1a	58.7221	36.037	35.0699	128.745	90.0285	76.8856	67.5632	101.951	29.2374	70.8885
ENSMUSG00000041722.7_Khdc1c	71.539	42.0857	39.3487	111.149	116.142	52.4571	77.5552	146.83	11.6923	5.02243
ENSMUSG00000085079.3_Khdc1b	1276.43	1463.13	1107.01	1499.8	1249.72	5564.98	4787.69	4862.14	4098.01	3642.97
ENSMUSG00000028033.16_Kcnq5	0	0.0465636	0.169751	0.014478	0	0	0.0158293	0	0.00875499	0
ENSMUSG00000041670.16_Rims1	7.06853	7.84188	5.23992	0	23.9722	69.9871	47.1753	54.4668	46.2405	77.7904
ENSMUSG00000073730.2_4933415F23Rik	0	0	0	0	0	0	0	0	0	0
ENSMUSG00000026158.11_Ogfrl1	0.930225	0.309063	1.9315	3.78895	2.49819	3.85614	2.40902	4.22992	0.0747138	0.0354495
ENSMUSG00000026156.8_B3gat2	8.86644	7.82085	3.60046	16.0979	15.7894	1.68411	1.41274	1.78826	0.0217047	0
ENSMUSG00000026155.13_Smap1	19.4973	15.6981	8.11321	46.677	42.9071	21.9648	14.9629	30.324	14.2166	7.03574
ENSMUSG00000026154.4_Sdhaf4	322.393	315.629	380.646	266.457	498.922	140.623	144.62	114.856	62.1567	89.3791
ENSMUSG00000026153.15_Fam135a	2.44452	0.759996	3.66617	0	5.36696	7.20682	4.97933	9.47328	25.8079	0.1017
ENSMUSG00000026147.16_Col9a1	0	0	0	0	0.423432	0	0	0	0	0
ENSMUSG00000026141.13_Col19a1	0.374336	0.0649825	0	0	1.27131	0.804234	1.06036	1.81627	8.65045	0.0208698
ENSMUSG00000073725.8_Lmbrd1	19.5613	31.7179	26.9243	1.83045	16.5627	7.09344	11.5279	9.05505	0.0903586	11.1777
ENSMUSG00000033569.17_Adgrb3	2.05795	3.26023	2.28565	1.79347	2.06282	4.00817	3.19051	5.09098	9.29288	1.18491
ENSMUSG00000073722.3_4931408C20Rik	0	0	0	0	0	0	0	0	0	0
ENSMUSG00000048411.4_Gm597	0	0	0	0	0	0	0	0	0	0
ENSMUSG00000048874.15_Phf3	12.5293	6.22574	4.67571	42.8418	33.3371	17.5401	29.2443	46.1989	16.1485	17.5383
ENSMUSG00000026064.16_Ptp4a1	23.97	33.7125	45.0958	47.4737	62.6474	202.526	127.126	120.512	106.862	130.916
ENSMUSG00000117310.2_Ptp4a1	32.158	45.4984	60.0562	63.6504	84.0365	273.678	171.512	162.542	144.021	178.475
ENSMUSG00000117091.1_Gm5698	0	0	0	0	0	0	0	0	0	0
ENSMUSG00000086727.8_4931428L18Rik	128.117	150.26	238.22	61.1064	212.09	93.1199	103.395	70.9106	152.832	45.1192
ENSMUSG00000050217.13_Lgsn	194.171	225.5	369.11	93.9649	282.641	131.39	144.489	96.1757	209.284	58.8054
ENSMUSG00000026063.4_Pih1d3	0.394832	0	0	0	0	0	0	0	0	0
ENSMUSG00000026058.11_Khdrbs2	1.65155	0.495762	2.09975	0.032452	0.658946	1.79178	0.650485	1.54421	0.0130827	8.43582
ENSMUSG00000091318.2_Gm5415	0	0	0	0	0	0	0	0	0	0
ENSMUSG00000026134.11_Prim2	34.8134	40.9398	23.2873	33.0326	23.3026	44.0053	33.4103	43.3365	75.8537	7.22523
ENSMUSG00000004768.14_Rab23	3.48051	4.08372	2.75694	6.74511	6.52722	5.30592	7.16167	6.78933	8.14956	0.0520447
ENSMUSG00000042215.8_Bag2	0.218498	0	0	0	0	0	0	0	0	0
ENSMUSG00000042197.13_Zfp451	5.91384	6.61737	7.57668	11.4983	10.9255	8.68917	6.83519	11.1457	0.0680014	12.3004
ENSMUSG00000042182.16_Bend6	1.39555	0.444787	0.10598	0	2.0826	2.00844	2.31256	1.42578	9.83881	13.3185
ENSMUSG00000026131.20_Dst	1.48895	0.612928	1.00007	5.52339	3.40721	2.20007	2.42289	3.21344	3.40637	0.773578
ENSMUSG00000042111.9_Ccdc115	302.446	254.336	232.22	151.726	235.574	125.803	136.573	126.776	15.0358	127.085
ENSMUSG00000026127.13_Imp4	72.8546	77.4407	54.386	17.5709	46.4769	16.7224	22.4839	19.1871	13.3328	13.889
ENSMUSG00000026126.15_Ptpn18	15.2962	8.01039	14.4532	19.2223	11.1463	0.26999	0	0.533196	0	0
ENSMUSG00000026125.9_Prss39	0	0	0	0	0	0	0	0	0	0
ENSMUSG00000026124.4_Cfc1	1.19354	2.84012	0	9.52652	0.74283	0	0	0.30258	0	0
ENSMUSG00000037529.13_Prss40	0.544324	0.935463	0	4.70669	0.203891	0	0	0.448479	0	0
ENSMUSG00000045174.10_Amer3	0	0	0	0	0	0.0159633	0	0.0179123	0	0
ENSMUSG00000037509.21_Arhgef4	1.08449	0.49015	0.073534	2.65292	1.43629	0.291507	0.0555423	0.159559	0	0
ENSMUSG00000118272.1_Arhgef4	0	0	0	0	0	0	0	0	0	0
ENSMUSG00000037503.12_Fam168b	4.99464	4.83635	3.91806	6.44165	9.60519	4.21821	0.594683	5.60749	0.128985	0.110159
ENSMUSG00000026123.11_Plekhb2	3.89729	3.60851	0.517488	6.272	4.56757	8.45334	2.30867	10.0567	19.3093	0.0899775
ENSMUSG00000045216.7_Hs6st1	2.63605	1.29205	1.28224	9.7421	7.97666	1.55605	0.636889	2.24287	0.0121467	0.0129674
ENSMUSG00000037470.14_Uggt1	5.47509	3.81621	2.34128	7.47453	7.934	11.1442	5.79534	11.0664	9.77311	4.71347
ENSMUSG00000047180.8_Neurl3	0	0	0	0	0	0	0	0	0	0
ENSMUSG00000037447.16_Arid5a	4.34016	3.72588	0.277557	2.10392	0.835108	0.0223639	0.553235	0.200755	0.00536819	0
ENSMUSG00000010453.12_Kansl3	3.42732	2.23037	2.10803	12.2351	4.32883	2.02783	2.13023	3.85069	0.00998474	0.0106593
ENSMUSG00000037432.15_Fer1l5	2.80922	2.57705	2.46422	6.28765	3.2142	0	0.574473	0.841663	0	0
ENSMUSG00000001143.13_Lman2l	9.71833	5.5098	0.758719	14.9154	7.65183	0.228654	5.12714	2.08463	0.0365904	0
ENSMUSG00000037408.10_Cnnm4	2.55071	2.46519	2.22235	4.93326	8.78112	1.20505	2.50783	4.02395	0	0
ENSMUSG00000001138.13_Cnnm3	0.431312	0	0.0225894	1.76865	0.267409	0	0.0094791	0.281842	0	0
ENSMUSG00000067653.12_Ankrd23	0.0354036	0	1.9358	0	0	0	0	0	0	0
ENSMUSG00000109510.1_Gm42417	0.984789	0.500038	2.43056	0.526228	1.10664	0	0	0	0.0578575	0
ENSMUSG00000079610.9_Ankrd39	1.04634	0.673128	0.171386	0.382711	0.866866	0	0	0.0338078	0.0433931	0
ENSMUSG00000026121.13_Sema4c	0.311834	0	0.536774	0.0969485	0	0.183177	0.0529988	0.137027	0	0
ENSMUSG00000046337.17_Fam178b	14.6967	14.2818	5.97825	19.8214	8.98744	2.83521	5.41789	5.47489	0	0
ENSMUSG00000061518.11_Cox5b	241.326	249.908	352.416	233.374	265.195	52.6163	87.1232	45.5071	129.544	40.4382
ENSMUSG00000037351.9_Actr1b	3.86492	0.837687	2.5788	5.15713	0.783268	0.787394	0.968226	1.3437	0.0157504	0
ENSMUSG00000102416.4_4933424G06Rik	6.13197	4.20846	1.62154	1.59577	10.4345	1.68845	1.91919	0.405984	0	0
ENSMUSG00000026117.10_Zap70	5.1699	6.46172	0	3.90666	2.123	0.445223	0	0.394405	0	0
ENSMUSG00000026116.11_Tmem131	3.12429	1.52142	5.12274	10.9748	8.75434	7.06844	4.62254	10.2214	3.8046	1.62618
ENSMUSG00000050122.19_Vwa3b	0.35222	0.735385	0.437697	1.32525	0.63328	0.0117557	0.63264	0	0	0
ENSMUSG00000026114.14_Cnga3	0	0.0678596	0	0	0	0	0	0	0	0
ENSMUSG00000026113.17_Inpp4a	6.54513	6.27332	6.24103	27.1792	23.4367	11.819	13.0945	15.1403	4.43294	6.76654
ENSMUSG00000026112.7_Coa5	5.06685	6.17288	2.47263	8.08251	5.295	3.25035	3.82389	6.7066	0.180544	0.0275345
ENSMUSG00000026111.15_Unc50	1225.87	2074.19	1551.22	497.808	898.882	3316.75	2863.77	2339	3414.12	2906.51
ENSMUSG00000026110.15_Mgat4a	7.24225	5.42002	4.53164	28.6232	9.95592	2.31326	3.63784	5.80823	8.56555	7.02973
ENSMUSG00000026090.16_2010300C02Rik	0.0752579	0	0	0	0.202967	0	0.17987	0.310032	0	0
ENSMUSG00000060771.14_Tsga10	4.03893	6.26262	2.04029	6.80748	3.66314	6.1352	4.77737	7.14987	15.8349	6.48417
ENSMUSG00000037216.5_Lipt1	137.941	173.559	106.593	93.3556	114.841	46.0455	63.2889	39.2011	0.295395	21.7943
ENSMUSG00000026088.15_Mitd1	59.0826	66.7262	51.7269	39.7461	51.9367	70.6424	87.7906	71.5989	84.7175	53.8599
ENSMUSG00000026087.11_Mrpl30	22.613	19.7548	30.3444	24.0862	28.7103	1.82558	3.35782	1.14616	0	0
ENSMUSG00000061584.6_Lyg2	0	0	0	0	0	0	0	0	0	0
ENSMUSG00000026085.11_Lyg1	0	0	0	0	0	0	0	0	0	0
ENSMUSG00000058407.12_Txndc9	224.526	330.424	287.355	182.906	203.958	14.4273	30.8959	16.7333	21.5368	13.8882
ENSMUSG00000026083.12_Eif5b	25.4055	22.0349	63.8503	131.193	141.295	74.6182	57.9294	118.978	54.6033	51.9627
ENSMUSG00000026082.11_Rev1	11.3627	6.1964	8.15876	17.1819	23.6027	35.5556	17.7102	32.282	15.727	10.4745
ENSMUSG00000037138.18_Aff3	1.37758	1.07613	2.07052	3.02812	3.07026	0.50576	0.00914575	1.43059	0	0.0108003
ENSMUSG00000048814.11_Lonrf2	0.92863	0.393515	0	5.14634	1.45236	1.04615	2.6593	2.45256	7.82048	0
ENSMUSG00000026080.13_Chst10	0.470873	0.209478	1.24853	2.80071	0.538103	0.228546	0.849459	0.486596	0.00562664	0
ENSMUSG00000067604.8_Nms	0	0	0	0	0	0	0	0	0	0
ENSMUSG00000026078.10_Pdcl3	69.6833	76.4807	87.1895	44.4335	81.5859	37.2075	37.6184	50.253	52.1114	53.4006
ENSMUSG00000026077.15_Npas2	14.3494	21.4473	12.7588	9.29419	21.2132	19.8728	13.2864	18.2925	0.126457	0.36
ENSMUSG00000073702.11_Rpl31	60.898	29.0816	60.5138	204.558	170.798	12.1492	12.779	21.3007	5.54901	8.21562
ENSMUSG00000003134.10_Tbc1d8	27.3018	20.1771	16.692	80.5957	43.0911	102.229	68.4527	114.395	81.2843	56.9955
ENSMUSG00000003135.15_Cnot11	117.367	103.923	105.047	71.8446	82.1922	162.986	92.7063	143.011	71.4813	136.089
ENSMUSG00000048234.13_Rnf149	5.9551	3.37464	2.50393	29.7327	2.44993	0.815243	3.23793	3.3819	0	0.0506449
ENSMUSG00000050967.5_Creg2	0.956246	0.499628	0.845237	0.986922	1.86023	0	0	0	0	0
ENSMUSG00000057173.8_Rfx8	0.0892787	0	0	0	0	0	0	0	0	0
ENSMUSG00000091937.3_Gm3646	0	0	0	0	0.487717	0	0	0	0	0
ENSMUSG00000026074.15_Map4k4	2.28267	0.626053	2.11956	21.0231	5.95912	0.85635	1.89321	3.12088	0.00702758	0.345108
ENSMUSG00000026073.13_Il1r2	33.7295	36.8254	25.0067	12.9525	16.1509	5.2179	9.88748	7.99901	0.0352815	0.0753302
ENSMUSG00000026072.12_Il1r1	14.5859	7.00525	5.37884	14.1885	19.3045	6.22547	4.76288	9.24811	0.0317384	5.03722
ENSMUSG00000070942.8_Il1rl2	0.0420509	0	0	0	0	0	0	0.0808419	0.00988214	0
ENSMUSG00000026069.15_Il1rl1	0	0	0	0	0	0.0610191	0	0	0	0
ENSMUSG00000026070.15_Il18r1	1.58578	2.41559	2.60422	0	1.01573	4.52657	3.41106	4.57293	0.0978244	9.44376
ENSMUSG00000026068.11_Il18rap	1.35759	0.516997	3.73728	1.38492	0.851771	1.14221	0	0.524316	0.00996996	0.0106435
ENSMUSG00000026065.8_Slc9a4	4.31162	6.37653	5.69032	2.17176	1.88159	4.61054	10.7385	8.19127	11.4802	29.8361
ENSMUSG00000026062.12_Slc9a2	0.177733	0.102528	0	0	0.565372	0.41159	0	0.135173	0	0
ENSMUSG00000041945.12_Mfsd9	7.99267	9.67547	7.86665	5.92989	10.3508	39.481	36.5373	34.0779	47.4701	65.3025
ENSMUSG00000079588.3_Tmem182	13.0077	16.8402	23.9214	10.2468	14.9174	27.8533	18.911	23.9836	29.916	66.8112
ENSMUSG00000045515.3_Pou3f3	0.077325	0.0241616	0.00978699	0.240402	0.220128	0.0851664	0	0.0637096	0	0
ENSMUSG00000060679.14_Mrps9	8.58242	6.39889	10.5943	8.09362	9.14535	6.49648	8.5534	10.6205	9.8587	25.838
ENSMUSG00000041907.9_Gpr45	0	0.420452	0	0	0	0	0	0	0	0
ENSMUSG00000070939.9_Tgfbrap1	3.5071	1.66418	0.641054	7.52828	8.40231	5.56568	2.66785	9.21362	0.0490829	13.5582
ENSMUSG00000010290.7_AI597479	13.2539	13.9256	21.5774	45.359	9.95405	22.931	19.5344	17.1083	6.05426	5.98529
ENSMUSG00000008136.14_Fhl2	0.402672	0	0.114673	0	0.497744	0	2.02104	0.912365	0	0
ENSMUSG00000066877.11_Nck2	0.685852	1.12511	0.32553	2.77366	0.770713	0	0.0409804	0.211908	0	0
ENSMUSG00000026051.8_Ecrg4	0	0	0	0	0	0	0	0	0	0
ENSMUSG00000057363.12_Uxs1	17.628	21.1606	17.0432	23.697	33.3282	29.7803	34.9351	32.3203	1.6509	18.5267
ENSMUSG00000041763.14_Tpp2	3.08867	3.84565	4.24509	8.8699	4.83787	10.2961	10.0722	7.86083	6.03169	9.07049
ENSMUSG00000047343.4_Mettl21c	0	0.0208155	0	0	0.119774	0	0.0141525	0.0182955	0	0
ENSMUSG00000091844.2_Gm8251	0	0	0.0108572	0.00555605	0.0171368	0	0.0242986	0.00785294	0.00335981	0
ENSMUSG00000026049.11_Tex30	309.85	371.504	191.633	239.057	181.749	162.464	166.2	119.15	234.806	134.365
ENSMUSG00000026047.13_Poglut2	8.50666	11.2758	20.9897	10.3004	13.4164	23.4726	23.3227	37.7492	0.105216	133.284
ENSMUSG00000041684.11_Bivm	1.88424	3.00059	0.655124	0	4.65314	7.60118	4.48533	8.64143	1.23239	0.0854316
ENSMUSG00000026048.16_Ercc5	5.30826	5.49496	4.9957	13.6494	10.1735	15.8539	12.3704	16.193	5.28068	0.0490212
ENSMUSG00000046828.3_Mettl21e	0	0	0	0	0	0	0	0	0	0
ENSMUSG00000056870.9_Gulp1	1.65152	2.54849	9.18457	4.70997	2.83234	3.91785	4.51804	3.39134	3.83339	0.0573697
ENSMUSG00000026043.18_Col3a1	0	0	0	0	0	0	0	0	0	0
ENSMUSG00000026042.16_Col5a2	0	0	0	0	0	0	0	0	0	0
ENSMUSG00000025995.16_Wdr75	33.8674	45.6485	24.3137	34.6231	42.6913	42.5673	49.7155	44.8263	18.574	93.9819
ENSMUSG00000098549.1_Gm5269	0.509925	0.358505	0.193623	0.148626	1.26064	0.655242	0.487497	0.840275	0.988636	0.287844
ENSMUSG00000025993.10_Slc40a1	0.0318278	0	0	0	0	0.0155802	0.926361	2.41257	0.0149594	0
ENSMUSG00000041144.11_Dnah7b	2.46067	2.79933	2.68509	1.56531	2.17774	3.21716	4.46735	4.9681	0.242536	2.26197
ENSMUSG00000101337.6_Dnah7c	14.7131	18.515	13.1526	4.24863	10.5501	19.7376	20.6281	19.9501	16.6917	19.1081
ENSMUSG00000025986.6_Slc39a10	63.8228	36.2873	37.7966	70.5734	95.105	172.005	128.771	146.035	78.1851	66.6535
ENSMUSG00000026109.14_Tmeff2	1.42364	3.13614	1.6217	0	2.39328	2.97922	3.10313	2.16998	16.0288	0.0214299
ENSMUSG00000045954.7_Cavin2	0	0	0	0	0	0	0	0	0	0
ENSMUSG00000026107.11_Nabp1	0.831464	1.0638	0	2.24005	0.676766	2.49159	0.0143224	1.44418	0.00792153	0.0676536
ENSMUSG00000018417.14_Myo1b	6.42337	4.827	9.82323	12.0378	10.8173	9.65389	8.68403	10.7669	8.52068	0.366251
ENSMUSG00000062939.11_Stat4	13.415	14.7021	15.1503	4.9163	13.6561	2.20907	4.5579	4.06357	4.8332	0.0371204
ENSMUSG00000026104.14_Stat1	1.47828	0.327541	1.17366	0	0.894022	3.6511	4.78795	4.40689	0	0.0202294
ENSMUSG00000026103.14_Gls	0.634147	0.31506	1.23285	0.887198	1.32831	1.31775	0.683047	0.825528	0.0134125	0.00477287
ENSMUSG00000002881.14_Nab1	6.10163	6.41829	7.3573	10.2904	10.7821	7.6267	4.73488	21.9319	1.08364	0.0876403
ENSMUSG00000043015.15_Nemp2	2.23937	2.7062	0.819574	0.503288	2.03741	3.40748	0.32672	2.83428	0.0285323	0.0203066
ENSMUSG00000041439.15_Mfsd6	1.80967	2.21837	0.555005	2.32623	3.83774	8.21978	2.32156	4.69291	0.016357	0.0436551
ENSMUSG00000026102.9_Inpp1	0.487764	0.360244	0	1.96449	0.332191	0	0.150727	0.182672	0	0
ENSMUSG00000041426.12_Hibch	0.330938	0	1.04118	0	0	0	0	0.233714	0	0
ENSMUSG00000043629.12_1700019D03Rik	14.9289	9.24008	3.29904	5.09043	8.10804	7.86926	11.2576	14.3897	0.0310934	0.116179
ENSMUSG00000026100.6_Mstn	0	0	0	0	0	0	0	0	0	0
ENSMUSG00000060715.9_1700019A02Rik	0	0	0	0	0	0	0	0	0	0
ENSMUSG00000026098.13_Pms1	11.9766	20.2108	6.25898	9.83026	16.4233	17.8206	16.6301	19.3808	36.5683	0.152458
ENSMUSG00000026097.9_Ormdl1	29.8145	30.8933	14.1145	20.9598	13.3558	39.5723	29.7885	32.664	75.5049	78.8517
ENSMUSG00000100679.1_Gm28778	85.2662	91.1031	62.5357	30.7728	41.3335	112.177	83.6477	71.2546	112.167	154.075
ENSMUSG00000026096.14_Osgepl1	14.679	16.687	15.4178	9.61632	9.761	20.8382	15.0184	8.89477	0.0766585	13.2343
ENSMUSG00000099913.1_Gm28551	23.9165	27.0913	15.5086	15.6601	34.3134	16.3786	25.5471	21.483	4.09216	7.82236
ENSMUSG00000026095.15_Asnsd1	18.7828	21.1082	11.7359	19.1846	36.8121	8.50552	19.1468	17.0141	3.64444	3.72769
ENSMUSG00000117809.1_Asdurf	49.6514	41.4715	25.3791	25.9749	67.2399	43.7025	91.0809	132.954	42.8586	43.3586
ENSMUSG00000096141.2_Dnah7a	2.40822	2.89546	1.77772	5.03112	2.42716	2.61399	2.84569	2.62503	0.369092	9.94639
ENSMUSG00000026094.14_Stk17b	0	0	0	1.18084	0	0	0	0.318628	0	0
ENSMUSG00000042807.15_Hecw2	1.09887	1.037	1.37776	2.63105	3.04315	0.817699	0.98708	1.48263	0.0103989	0
ENSMUSG00000025983.11_Ccdc150	0.798707	0.374356	0	2.66053	0.0170958	0.460797	0.533292	0.987105	0.0134071	0
ENSMUSG00000041303.7_Gtf3c3	5.00198	3.1441	1.53121	8.56664	6.81477	16.1575	20.6107	19.1685	0.0820107	14.84
ENSMUSG00000109809.1_Gm34066	28.3557	13.5616	7.38302	10.5249	12.4856	0	0	0.476792	0	0
ENSMUSG00000073678.4_Pgap1	0.77026	0.366412	2.21757	1.38054	1.93783	1.38863	1.48742	2.68061	1.00504	0.0129791
ENSMUSG00000052331.14_Ankrd44	14.5364	10.6145	12.4153	21.6438	31.0834	15.2785	17.4046	39.0329	29.819	10.5301
ENSMUSG00000025982.13_Sf3b1	39.6714	23.1836	23.0864	64.3743	57.3462	97.9025	82.6933	157.999	62.1189	90.4792
ENSMUSG00000025981.13_Coq10b	64.126	80.3606	68.1807	27.0599	34.7461	115.475	101.169	107.225	111.042	72.4184
ENSMUSG00000025980.14_Hspd1	52.6569	52.105	19.2395	93.5401	78.3655	96.0907	77.6016	131.912	57.482	48.0098
ENSMUSG00000073676.4_Hspe1	116.731	61.5132	95.387	357.98	335.374	56.983	77.9896	68.2097	79.785	90.392
ENSMUSG00000025979.13_Mob4	94.6182	108.828	127.937	58.3547	49.9117	153.406	152.647	189.571	208.607	218.304
ENSMUSG00000025978.14_Rftn2	2.32569	3.17108	3.37178	7.6224	2.01766	0.0238838	0.507909	0.241198	0	0
ENSMUSG00000046994.9_Mars2	0.769347	0.443809	0.243975	1.82348	0.045602	1.7506	0.738202	1.28169	1.51395	0
ENSMUSG00000025977.15_Boll	0.0815169	0.356601	0	0	0	1.31682	0.0173181	0	0.0766274	0.0204511
ENSMUSG00000038349.10_Plcl1	3.0557	2.1684	6.78816	6.9919	15.4039	11.0613	9.54655	14.6706	25.741	21.5692
ENSMUSG00000045336.5_Hsfy2	0.823134	0	0	0	0	1.00734	0	0.282582	0	0
ENSMUSG00000038331.15_Satb2	0.872124	0.263721	0.416612	3.14874	0.910481	0.805635	1.37168	3.77823	0.16859	9.10488
ENSMUSG00000038323.3_1700066M21Rik	12.131	7.52577	6.29855	35.2373	20.8559	78.78	44.358	62.5718	0.62427	26.369
ENSMUSG00000048495.16_Tyw5	17.9542	25.1499	22.7503	3.64727	15.4374	26.8159	25.8767	17.9306	43.8233	46.2209
ENSMUSG00000025971.6_Maip1	1.12719	1.38612	2.79812	1.5685	1.47095	0.872159	1.44453	1.27822	1.49537	1.82445
ENSMUSG00000038305.15_Spats2l	0.368112	0.979555	0	0.0138442	0.0747254	0.0174384	0.348137	0.26416	0	0.00893733
ENSMUSG00000054770.16_Kctd18	3.81257	2.73219	2.73883	4.85684	8.14513	18.6883	14.3825	14.7117	7.43068	22.8176
ENSMUSG00000026039.9_Sgo2a	8.24426	5.09679	8.20635	11.4705	19.4903	42.2346	32.977	33.5139	6.80185	36.2966
ENSMUSG00000063558.4_Aox1	0	0.0103	0	0.0768615	0.00987781	0	0.00700297	0	0	0
ENSMUSG00000064294.12_Aox3	0.027153	0	0	0	0	0.578193	0	0	0	0
ENSMUSG00000038242.12_Aox4	0.544583	0	0	0	1.40752	1.16629	0	1.0563	0	0.0085391
ENSMUSG00000079554.2_Aox2	0	0	0	0	0.104118	0	0	0.231745	0	0
ENSMUSG00000051223.14_Bzw1	18.7037	15.4468	11.8666	21.3644	22.4333	63.9047	36.7429	53.351	33.2496	0.873143
ENSMUSG00000026034.17_Clk1	50.4541	54.6155	52.0031	6.98153	30.7379	122.349	113.637	121.789	108.062	82.2047
ENSMUSG00000026035.15_Ppil3	54.3395	77.3668	83.3607	39.8483	53.3513	1.20909	2.65207	2.58508	0.031376	3.36632
ENSMUSG00000026036.17_Nif3l1	20.7375	17.8137	20.2133	12.7195	14.4519	6.27684	7.7765	8.89771	9.64275	6.59126
ENSMUSG00000026037.14_Orc2	21.2653	23.6008	18.1045	33.076	32.4703	21.8676	25.7813	25.6185	38.1877	17.738
ENSMUSG00000038174.14_Fam126b	7.71576	5.76097	4.00468	26.0252	22.9976	23.7915	18.1339	27.1993	19.858	14.6583
ENSMUSG00000026032.8_Ndufb3	172.571	139.246	171.729	196.672	248.064	12.7725	25.443	21.4463	0.0882269	0.282562
ENSMUSG00000047528.13_Flacc1	0.196815	0.500774	0.29893	1.18008	1.21326	0.350967	0.770554	0.787634	0.0198225	0.76182
ENSMUSG00000026031.15_Cflar	7.80057	6.61287	3.22237	4.22649	3.78748	9.51304	3.53539	7.30882	0.148779	8.22514
ENSMUSG00000026029.14_Casp8	47.0322	75.5842	63.9899	19.8554	16.7048	20.0178	26.3786	8.56594	45.7701	22.183
ENSMUSG00000026028.12_Trak2	0.835211	0.618769	1.7596	4.33474	0.714511	1.19687	1.17625	0.344073	0	0
ENSMUSG00000026027.13_Stradb	10.0931	11.8545	7.88476	5.72254	9.78337	82.3629	54.7669	67.2431	84.7773	20.2046
ENSMUSG00000072295.7_C2cd6	0.12562	0	0	0.556532	0.575943	0.00922391	0	0.507152	0.0265691	0.00945468
ENSMUSG00000038079.14_Tmem237	28.657	41.5501	38.9117	13.42	27.0198	56.2296	48.1701	62.0738	76.5877	28.7581
ENSMUSG00000079550.9_Mpp4	1.60874	1.10252	0	2.26961	2.2848	0.258089	0.611746	1.42572	0	4.0496
ENSMUSG00000026024.14_Als2	3.35841	2.02653	1.17595	2.36804	3.10955	1.18131	2.12765	3.35527	0.028356	13.1758
ENSMUSG00000026023.16_Cdk15	14.8158	13.2457	13.1892	7.50429	12.9083	23.7712	23.3762	39.3824	0.268517	48.1011
ENSMUSG00000041075.8_Fzd7	0.610993	0.0592499	0	2.28439	4.88664	2.11942	1.23538	2.49969	0	0.0158572
ENSMUSG00000047361.16_Gm973	5.69349	4.40679	2.43293	7.93701	12.6942	3.324	2.61889	4.20323	0.0491008	17.2979
ENSMUSG00000026021.15_Sumo1	228.176	277.79	265.667	246.719	219.35	266.563	297.654	253.103	378.999	287.356
ENSMUSG00000026020.9_Nop58	18.2748	15.1008	17.2821	28.4356	20.8731	48.2265	38.0363	36.8856	65.0582	29.052
ENSMUSG00000067336.6_Bmpr2	6.16982	2.89181	11.0564	2.34614	9.64206	13.9926	16.0507	17.6826	4.56318	17.0801
ENSMUSG00000041040.12_Fam117b	11.906	8.68057	9.00181	30.1132	28.0122	31.9394	30.9121	47.0621	8.35693	21.106
ENSMUSG00000026018.12_Ica1l	8.87804	7.36977	2.47753	24.2554	13.5745	12.2393	7.58994	8.65143	0.100548	2.92505
ENSMUSG00000026019.15_Wdr12	8.34632	9.17155	8.4309	5.58701	5.25584	1.126	4.25558	2.41507	0.0225235	0.0300565
ENSMUSG00000026017.13_Carf	0.36732	0.338179	0.0348686	1.60592	0.259454	0.0144489	0.0376247	0	0	0
ENSMUSG00000073664.11_Nbeal1	1.68534	0.525567	1.62152	4.45034	2.22737	1.59741	1.04846	2.50609	4.19889	1.30383
ENSMUSG00000049439.13_Cyp20a1	16.5822	22.2397	1.87148	13.489	7.2095	9.87564	14.4286	14.213	41.1677	0.188622
ENSMUSG00000026782.15_Abi2	1.29651	0.544815	1.87582	0.96427	0.924395	0.0902751	0.113976	0.699868	0.0078798	0
ENSMUSG00000026014.15_Raph1	0.777917	0.685558	1.02941	0.847209	2.23201	2.06933	2.53541	3.11259	3.09032	0.0105179
ENSMUSG00000026012.2_Cd28	0	0	0	0	0	0	0	0.0128505	0	0
ENSMUSG00000026011.13_Ctla4	0.573721	0.0384149	6.90885	0	2.65251	5.32602	4.62296	1.95833	0.0866744	43.8901
ENSMUSG00000026009.14_Icos	0	0	0	0	0	0.633655	0	0	0	0
ENSMUSG00000052062.14_Pard3b	0.254081	0.244982	0.347316	1.25261	0.626508	0.762249	0.00462677	0.825405	0.0818881	0.00546378
ENSMUSG00000025969.15_Nrp2	0.0322525	0	0	0	0	0	0	0.00664336	0	0
ENSMUSG00000040865.15_Ino80d	3.73029	1.80398	4.15102	5.80079	6.26595	8.78316	6.75107	10.2641	3.4508	1.2983
ENSMUSG00000025968.16_Ndufs1	4.48723	8.06956	6.51943	6.15391	4.1401	3.39023	2.71691	2.89932	0.0166503	0.0266628
ENSMUSG00000025967.16_Eef1b2	29.716	39.2741	48.914	67.7072	50.3096	26.0562	27.4236	28.6471	21.3756	30.9656
ENSMUSG00000046856.13_Gpr1	215.297	256.436	234.443	126.262	116.48	39.2127	44.0571	35.427	41.5878	27.6116
ENSMUSG00000027520.15_Zdbf2	0.030171	0.0212118	0	0.131907	0.223766	0	0.32209	0.285872	0	0
ENSMUSG00000025964.15_Adam23	0.0373253	0	0	0	0.0575226	0	0	0.00439329	0	0
ENSMUSG00000115378.1_Gm39653	0	0	0	0	0	0	0	0	0	0
ENSMUSG00000069085.5_Dytn	0	0	0	0	0	0	0	0	0	0
ENSMUSG00000025963.5_Mdh1b	0	0.468622	0	0	0	0	0	0	0	0
ENSMUSG00000025962.15_Fastkd2	11.4619	27.7985	16.9026	0.928782	6.21168	11.5916	9.45012	10.2876	0.0573107	0.0367095
ENSMUSG00000025961.1_4933402D24Rik	0	0	0	0	0	0	0	0	0	0
ENSMUSG00000025959.13_Klf7	10.6275	6.16453	11.7628	11.7195	13.629	33.4646	29.9302	40.3077	23.6947	43.3347
ENSMUSG00000025958.14_Creb1	0.541967	0.801145	0	0.0648064	0.724584	0.132651	0.898977	0.291967	0	0
ENSMUSG00000025956.10_Mettl21a	0.953246	0.0893579	0	5.11225	0	0	0	0	0	0
ENSMUSG00000070871.10_Ccnyl1	28.6506	32.6586	21.5479	89.0955	59.4856	60.6776	62.7576	72.775	71.4271	66.9992
ENSMUSG00000045005.9_Fzd5	0.331396	0.155326	0	0	0.136547	0	0	0.0568841	0	0
ENSMUSG00000051344.13_Plekhm3	2.52676	1.26216	4.20955	1.73286	2.92389	3.47955	5.7674	6.47605	0.03082	1.72408
ENSMUSG00000025955.13_Akr1cl	11.4789	19.3091	49.1509	10.9761	15.7237	11.4436	23.0469	39.083	11.1955	0.102445
ENSMUSG00000070870.6_Cryge	0	0	0	0	0	0	0	0	0	0
ENSMUSG00000067299.11_Crygd	0	0	0	0	0	0	0	0	0	0
ENSMUSG00000025952.15_Crygc	0	0	0	0	0	0	0	0	0	0
ENSMUSG00000073658.4_Crygb	0.451815	0	0	15.2759	0	0	0	0	0	0
ENSMUSG00000044429.8_Cryga	0.915595	0.980897	0	0	1.99897	0	2.75102	0	0	0
ENSMUSG00000100846.1_Gm28845	2.99607	9.64671	0	0	8.54868	14.8256	12.5365	7.51289	76.5928	35.8835
ENSMUSG00000044816.10_D630023F18Rik	1.64688	6.44369	0	0	5.37494	11.4091	10.542	6.48952	102.023	43.922
ENSMUSG00000025950.16_Idh1	26.9807	45.4479	30.1195	33.6655	33.4555	60.3445	56.749	80.8568	31.4114	77.2335
ENSMUSG00000025949.16_Pikfyve	2.37578	1.98014	0.388773	9.98419	1.69344	1.5182	2.66092	2.65771	0.0140164	2.5475
ENSMUSG00000025946.13_Pth2r	0.0369804	0	0	0	0	0	0	0.121876	0	0
ENSMUSG00000025945.11_Crygf	0	0	0	0	0	0	0	0	0	0
ENSMUSG00000015222.17_Map2	0.586287	1.00667	0.568668	0.615856	0.834951	1.35542	0.862023	1.10959	1.36279	0.231555
ENSMUSG00000055567.18_Unc80	4.96448	6.49041	3.3177	5.71847	3.13599	1.8518	1.40063	1.63613	0	0.911702
ENSMUSG00000026005.15_Rpe	40.181	53.9111	61.4941	31.8622	42.602	157.992	155.434	125.802	80.746	80.6837
ENSMUSG00000026004.15_Kansl1l	3.71102	4.35177	4.4395	16.2872	6.82686	11.1837	9.70735	11.2505	2.77794	20.8995
ENSMUSG00000026003.5_Acadl	2.23827	1.87496	6.58212	0	7.92023	6.46909	2.48887	4.47305	0	0
ENSMUSG00000061816.15_Myl1	0	0	0	0	0	0	0	0	0	0
ENSMUSG00000026000.16_Lancl1	240.677	360.088	199.754	101.086	115.306	12.5654	17.8054	12.3457	0.0392348	14.1049
ENSMUSG00000025991.8_Cps1	1.08289	2.3847	2.75427	0	1.88519	3.00385	2.5635	2.37924	0.0121183	0.025874
ENSMUSG00000062209.15_Erbb4	0.13911	0.26805	0	0	0.430754	0.147542	0.536891	0.617649	0	0.00581668
ENSMUSG00000025997.13_Ikzf2	0.345329	0.123319	0	0.939419	0.170006	0.0784846	0.393024	0.968734	0	0
ENSMUSG00000053153.14_Spag16	2.72447	1.64087	3.00167	5.48047	2.10661	2.74681	1.29557	2.9077	0.00995227	0.148745
ENSMUSG00000045648.15_Vwc2l	2.4588	3.02663	5.06423	1.80975	1.62991	0.975662	1.22677	0.51158	0.00875499	0
ENSMUSG00000026196.7_Bard1	4.38694	2.41996	5.30481	7.3178	4.12581	13.368	11.0657	10.3708	32.8199	20.903
ENSMUSG00000050296.14_Abca12	0.677051	0.948985	0.940186	0	0.910089	1.27836	2.07949	1.94977	6.5326	0.0582375
ENSMUSG00000026192.13_Atic	2.15241	0.818284	1.8162	4.9631	1.53724	5.08381	6.17323	7.44835	0.227622	7.12801
ENSMUSG00000026193.15_Fn1	3.66899	4.67259	1.49554	3.15338	2.48295	0.282004	1.26034	1.36672	0	0.0184506
ENSMUSG00000039395.8_Mreg	3.34443	3.4486	0.730198	15.7916	9.05735	4.51239	8.3397	7.61218	0.0589467	0
ENSMUSG00000026189.13_Pecr	1201.86	617.928	558.284	990.582	770.901	814.693	766.679	652.718	600.925	497.888
ENSMUSG00000026188.11_Tmem169	17.2583	19.0502	0.261176	10.8259	23.6378	33.6321	26.6817	20.3761	4.25416	0.188252
ENSMUSG00000026187.9_Xrcc5	136.651	152.116	125.281	155.343	99.0388	8.71917	17.0463	13.6416	2.16556	87.9917
ENSMUSG00000039372.5_March4	0.650118	0.35386	0.0318523	0	1.05577	4.91223	4.71823	5.20094	0.0147852	29.9425
ENSMUSG00000039354.16_Smarcal1	15.2194	17.0325	16.0519	48.0811	33.9127	1.07712	4.89779	2.21124	20.8368	0.0125463
ENSMUSG00000039342.5_Ankar	0.208116	0	0	0	0	0.275065	0	0	0	0
ENSMUSG00000046330.10_Rpl37a	27.2907	14.8543	38.3644	59.845	81.7593	8.60226	5.26554	8.14605	19.9564	0.458713
ENSMUSG00000039323.18_Igfbp2	0	0	0	0	0	0	0	0.425938	0	0
ENSMUSG00000026185.8_Igfbp5	0.461043	0	0	0	0.82894	0	0.354638	0.458454	0	0
ENSMUSG00000026182.6_Tnp1	0	0	0	0	0	0	0	0	0.154044	0
ENSMUSG00000055322.15_Tns1	0	0	1.24552	0	0	0.0043792	0	0.216209	2.38827	0.00448876
ENSMUSG00000061815.11_Rufy4	0.204988	0	0	0	0	0	1.25422	0.202673	0	0
ENSMUSG00000026180.8_Cxcr2	0	0.0880973	0.0713699	0.292181	0.0281621	0.0920091	0	0	0.0220857	0
ENSMUSG00000048480.5_Cxcr1	0	0	0	0	0	0	0	0.0527637	0	0
ENSMUSG00000006304.14_Arpc2	94.4033	83.8274	62.0613	133.717	108.892	272.305	207.742	218.444	284.302	152.285
ENSMUSG00000064272.3_Gpbar1	0	0	0	0	0.239548	1.43483	0	0	0	0
ENSMUSG00000006299.13_Aamp	33.9908	26.6605	17.1109	46.9686	24.6989	56.4253	46.8298	109.042	163.757	93.7903
ENSMUSG00000026179.14_Pnkd	9.81413	11.4055	10.2028	22.1448	13.1081	6.91978	6.58132	4.96212	4.5984	0.0734066
ENSMUSG00000006301.17_Tmbim1	18.0724	15.1877	6.73623	7.71219	10.1441	59.0618	39.9392	52.8739	41.8027	27.0849
ENSMUSG00000073650.8_Catip	0.0863713	0	0	0	0	0	0	0	0	0
ENSMUSG00000026177.11_Slc11a1	0	0	0	0	0.0231682	0	0	0	0	0
ENSMUSG00000026176.13_Ctdsp1	2.66346	1.15441	4.30634	6.91166	4.06792	2.98613	3.46809	5.49798	0.0403822	0
ENSMUSG00000026175.12_Vil1	82.3885	49.0763	30.9161	56.3032	63.0431	43.7724	64.4548	64.0266	73.6678	67.3722
ENSMUSG00000033364.13_Usp37	14.2437	6.87396	4.83587	21.2978	27.4688	21.4933	33.605	29.8822	23.0061	10.4999
ENSMUSG00000026174.9_Cnot9	26.7034	18.8793	23.8042	157.38	85.1651	95.2343	76.8253	111.344	140.335	20.2297
ENSMUSG00000026173.15_Plcd4	1.84326	0.35574	0.741072	3.2867	4.02081	0.0298556	0	0.134003	0	0
ENSMUSG00000026135.17_Zfp142	1.81633	0.338951	0.57473	2.03917	3.37154	0.598922	1.40952	0.824466	0	0.00632893
ENSMUSG00000026172.12_Bcs1l	5.61924	10.7392	2.24945	13.8136	1.60555	0	0	1.29204	0	0.0327852
ENSMUSG00000026171.12_Rnf25	138.913	162.27	97.7131	97.591	76.5105	91.8418	87.0007	98.6901	86.0524	82.2115
ENSMUSG00000033276.18_Stk36	30.7203	13.9468	15.7257	39.8107	49.6733	43.8506	30.4137	75.7864	5.67861	51.6799
ENSMUSG00000033257.14_Ttll4	5.72388	3.69613	7.78777	16.4369	9.74774	14.774	6.5676	16.1955	11.5514	0.037407
ENSMUSG00000026170.6_Cyp27a1	16.6536	15.4876	19.2542	28.0224	16.1564	0.0322646	0	0.57926	0	0
ENSMUSG00000006542.13_Prkag3	0	0	0	0	0	0	0	0	0	0
ENSMUSG00000033227.7_Wnt6	0	0	0	0	0	0	0	0	0	0
ENSMUSG00000026167.14_Wnt10a	0	0	0	0	0	0	0	0	0	0
ENSMUSG00000090071.4_Cdk5r2	0.136454	0	0	0.0397717	0.337342	0.250486	0	0.646455	0	0
ENSMUSG00000055197.4_Fev	0	0	0	0	0	0	0	0	0	0
ENSMUSG00000006546.3_Cryba2	0.400182	0	3.5253	0	1.29513	0	0	0	0	0
ENSMUSG00000047021.14_Cfap65	0.0122149	0	0	0	0	0	0	0	0	0
ENSMUSG00000006538.12_Ihh	0	0	3.73503	0	0.0281621	0.966095	0.0199658	0	0	0
ENSMUSG00000026162.7_Nhej1	180.035	201.831	167.659	162.401	148.105	16.7438	28.5772	16.5363	0.180636	0
ENSMUSG00000026205.8_Slc23a3	31.725	23.8327	17.7682	14.3325	23.8065	2.0383	0.028083	3.6667	0.0310647	0.0331634
ENSMUSG00000033159.14_Cnppd1	40.1759	25.7005	25.1958	23.7656	42.0127	118.697	96.2462	117.245	82.3575	70.0031
ENSMUSG00000049339.16_Retreg2	1.75111	0.119382	4.32798	5.41943	2.97672	0.701343	1.82628	4.19717	0	0.023963
ENSMUSG00000026197.12_Zfand2b	98.3933	105.418	70.6295	99.3221	79.6377	0.39566	3.09087	1.46509	0.0379894	0
ENSMUSG00000026198.15_Abcb6	13.2222	7.30874	3.82	7.74954	9.1087	0.870615	2.11822	2.24985	0	0
ENSMUSG00000033124.16_Atg9a	3.24796	1.75534	3.69984	3.80601	3.53066	3.80852	5.22798	5.21559	0.0233659	0.0374167
ENSMUSG00000026199.17_Ankzf1	2.50686	3.95139	3.35625	0	4.37371	3.69507	1.29002	4.3604	4.28096	0.111809
ENSMUSG00000026200.13_Glb1l	0.646798	0.712417	0.245595	0.716376	1.96243	1.24668	0.391621	1.42553	3.49981	0.0973616
ENSMUSG00000026201.12_Stk16	16.0196	10.4603	9.19639	50.3631	30.0187	0.0155181	0.942875	1.18407	0.0148998	0
ENSMUSG00000026202.13_Tuba4a	122.057	90.9579	77.0573	121.728	100.288	0.814582	6.31414	4.29384	0.0363778	0.0388355
ENSMUSG00000096094.2_A630095N17Rik	0.425127	0	0	11.7963	0	0	1.30057	0.280216	0	0
ENSMUSG00000026203.16_Dnajb2	5.7753	3.223	2.37212	14.4097	5.95958	3.30011	0.9596	2.88836	0	0.0169134
ENSMUSG00000026204.15_Ptprn	1.75282	1.79056	0	0	0.909089	0.676523	1.30334	0.962786	0	0
ENSMUSG00000033061.15_Resp18	0.370091	0	0	0	0.665412	0	0	0	0	0
ENSMUSG00000026209.15_Dnpep	6.278	4.98767	6.64424	14.5608	10.8874	1.50389	0.496609	1.85259	0	5.16075
ENSMUSG00000026208.9_Des	0	0	0	0	0	0	0	0	0	0
ENSMUSG00000026207.16_Speg	0.0599535	0	0	0	0	0.709859	0.00955276	0.339604	2.50967	0
ENSMUSG00000033021.16_Gmppa	14.7112	12.146	18.7411	1.2085	2.68804	1.40515	0.203276	1.31392	0.0562147	0
ENSMUSG00000033007.15_Asic4	0	0	0	0	0	1.00269	0	0.0865464	0	0
ENSMUSG00000032997.16_Chpf	2.62481	0.301761	1.9181	3.00244	2.60453	0	0	0.938499	0	0
ENSMUSG00000026211.17_Obsl1	0.0451085	0	2.23522	0	0	0	0.00718742	0.483155	0	0
ENSMUSG00000051703.14_Tmem198	0.266927	0	0.0868752	0	0	0	0	0.502688	0	0
ENSMUSG00000032968.4_Inha	0.84155	7.88874	494.899	0	0	3.70756	16.3795	23.7879	0.136916	0
ENSMUSG00000026213.15_Stk11ip	0.399026	0.0467561	0	0	0.642703	0	0	0.917802	0	0.025027
ENSMUSG00000006576.16_Slc4a3	0.310913	0.260225	0.22768	3.92258	0.159717	0	0.0778479	0.329358	0	0
ENSMUSG00000026235.14_Epha4	20.9604	16.5478	26.0193	22.9443	26.8471	50.1675	36.246	56.9957	25.1917	20.1122
ENSMUSG00000004872.15_Pax3	0.0771646	0.202537	0	0	0	0.623258	0.186886	0.190732	0.0108804	0
ENSMUSG00000032908.9_Sgpp2	0.763486	1.2301	0.706637	0	2.03764	9.07483	3.90803	4.04952	8.07402	0.0359146
ENSMUSG00000026245.16_Farsb	162.504	172.591	137.191	90.9689	104.644	297.998	314.313	237.093	330.265	293.495
ENSMUSG00000090486.2_BC035947	0	0.0270413	0	0	0	0	0	0	0	0
ENSMUSG00000012187.13_Mogat1	0.122572	0.172349	0	0	0.275475	0	0	0	0	0
ENSMUSG00000032883.15_Acsl3	52.837	63.3553	83.8954	65.5867	84.9319	176.798	123.821	118.051	103.425	202.416
ENSMUSG00000079470.8_Utp14b	3.15833	1.36376	1.89802	3.50823	3.0405	5.93464	4.92141	6.42356	4.04131	6.61656
ENSMUSG00000047330.8_Kcne4	0	0	0	0	0	0	0	0	0	0
ENSMUSG00000050711.7_Scg2	1.06304	0	0	2.43446	1.57	1.31022	1.18566	2.00196	0	0
ENSMUSG00000054702.14_Ap1s3	2.09015	2.11482	0	0	0.656164	3.38618	4.75767	2.4055	0	0.0249705
ENSMUSG00000073643.11_Wdfy1	4.53282	8.27745	8.6281	10.5522	7.19728	5.17619	2.87958	3.61342	0.591411	0.210456
ENSMUSG00000026248.9_Mrpl44	28.1688	19.3278	13.2321	14.9647	19.5277	49.47	48.048	68.9565	88.9373	88.4762
ENSMUSG00000026249.10_Serpine2	124.75	151.428	135.241	85.2338	93.8036	338.82	267.349	310.961	349.193	346.794
ENSMUSG00000043230.2_Fam124b	5.29042	7.11895	9.39608	0.431092	1.66204	6.47435	7.77693	2.90592	0.0401055	0.042815
ENSMUSG00000004364.14_Cul3	11.208	4.04094	5.23787	28.3957	27.0743	9.58216	9.666	13.7064	24.0783	7.15259
ENSMUSG00000110100.1_Gm45261	0	0	0	0	0	0	0	0	0	0
ENSMUSG00000038608.15_Dock10	0.266582	0.0930985	0.809789	0.554564	0.671969	0.0268668	0.349804	0.310083	0	0
ENSMUSG00000054976.14_Nyap2	1.6489	1.33101	2.60876	2.9637	1.05685	1.08743	1.10444	0.767335	0	0
ENSMUSG00000055980.2_Irs1	0	0	0	0	0	0	0	0	0	0
ENSMUSG00000022591.5_Gm9747	0	0	0	0	0	0	0	0	0	0
ENSMUSG00000026142.15_Rhbdd1	2.11089	2.08155	2.08188	3.11622	3.14222	6.32065	3.38962	4.57388	8.8326	0.0103165
ENSMUSG00000067158.9_Col4a4	0.0539862	0	0.054664	0	0	0	0	0.00741337	0	0
ENSMUSG00000079465.8_Col4a3	2.96979	1.17642	0.39286	2.23379	1.52437	1.63196	2.11258	1.40498	0.013508	0
ENSMUSG00000026150.14_Mff	75.2849	79.8929	64.218	49.8931	70.8119	145.051	130.331	108.415	78.6804	131.15
ENSMUSG00000026149.2_Tm4sf20	0	0	0	0	0	0.0929853	0	0	0	0
ENSMUSG00000114299.1_Gm47791	0	0	0	0	0	0	0	0	0	0
ENSMUSG00000026159.13_Agfg1	7.53937	8.89303	5.95905	14.5392	11.0472	3.21119	3.78171	4.94507	0.0481754	0.0514301
ENSMUSG00000113880.1_A030005L19Rik	0	0	0	0	0	0	0	0	0	0
ENSMUSG00000113973.1_A030014E15Rik	0	0	0	0	0	0	0	0	0	0
ENSMUSG00000113846.1_Gm6217	0	0	0	0	0	0	0	0	0	0
ENSMUSG00000113084.1_A030003K21Rik	0	0	0	0	0	0	0	0	0	0
ENSMUSG00000113925.1_Gm7544	0	0	0	0	0	0	0	0	0	0
ENSMUSG00000114011.1_Gm47955	0	0	0	0	0	0	0	0	0	0
ENSMUSG00000113097.1_Gm47959	0	0	0	0	0	0	0	0	0	0
ENSMUSG00000038496.16_Slc19a3	0.124611	0	0	0	0	0	0	1.43738	0.0219632	0
ENSMUSG00000100190.1_Krtap28-10	0	0	0	0	0	0	0	0	0	0
ENSMUSG00000113267.1_Gm47969	0	0	0	0	0	0	0	0	0	0
ENSMUSG00000104423.1_A030005K14Rik	0	0	0	0	0	0	0	0	0	0
ENSMUSG00000101315.1_Krtap28-13	0	0	0	0	0	0	0	0	0	0
ENSMUSG00000026166.14_Ccl20	0	0	0	0	0	0	0	0	0	0
ENSMUSG00000053161.16_Daw1	67.0169	67.3393	83.4225	96.1315	41.4751	66.0484	68.7899	63.488	119.504	77.809
ENSMUSG00000026163.17_Sphkap	0	0	0.00755174	0	0	0	0	0	0	0
ENSMUSG00000045658.16_Pid1	10.7378	15.2245	15.2885	5.89844	12.3841	49.0828	30.1226	33.2512	23.8641	40.0042
ENSMUSG00000036766.12_Dner	1.47696	1.34709	0.591129	0.698084	1.43542	1.17242	0.954053	0.888006	2.0122	0
ENSMUSG00000026219.14_Trip12	20.0043	15.3015	14.7374	66.0108	71.6344	37.8914	39.9608	83.9072	34.8082	23.766
ENSMUSG00000073633.9_Fbxo36	21.2926	20.6266	10.2961	2.33215	16.4643	2.64385	3.51309	3.62588	0.0313395	0
ENSMUSG00000026220.6_Slc16a14	0	0	0	0	0	0	0	0	0	0
ENSMUSG00000052477.15_C130026I21Rik	277.718	195.783	137.824	175.141	214.18	71.0086	61.476	76.6356	67.88	38.5146
ENSMUSG00000089844.7_A530032D15Rik	426.072	276.84	195.37	367.714	405.201	114.417	97.377	134.226	137.406	73.0307
ENSMUSG00000094127.1_G530012D18Rik	325.326	362.503	241.706	1272.77	641.538	0	3.62237	3.55891	0	0
ENSMUSG00000070034.13_Sp110	89.5836	71.8061	58.2896	165.857	118.244	94.7185	86.5228	89.0658	51.8405	67.3927
ENSMUSG00000070031.11_Sp140	76.7483	56.0493	38.413	57.9351	72.4259	20.6035	18.7614	24.49	19.7218	16.7138
ENSMUSG00000026222.16_Sp100	0.871938	0.698902	1.24756	1.28175	0.181764	2.22692	2.97997	1.67628	0.0089091	11.7841
ENSMUSG00000052760.16_A630001G21Rik	0	0	0	0	0	0	0	0	0	0
ENSMUSG00000036707.16_Cab39	7.77144	4.13575	6.46531	26.2376	12.6265	13.5823	6.50092	16.997	12.0518	16.014
ENSMUSG00000026223.15_Itm2c	3.52649	0.17966	0	4.29018	1.1027	1.74503	0	1.76859	0	0
ENSMUSG00000026224.11_4933407L21Rik	0	0	0	0	0	0	0	0	0	0
ENSMUSG00000049608.8_Gpr55	0.461893	0.457036	0	0.179502	0	0	0	0	0	0
ENSMUSG00000026226.16_Spata3	0	0	0	0	0	0	0	0	0	0
ENSMUSG00000026227.11_2810459M11Rik	0	0	0	0	0	0	0	0	0	0
ENSMUSG00000026229.17_Psmd1	22.9213	22.8788	15.8598	29.9257	35.1505	153.414	116.962	136.962	80.2339	84.1311
ENSMUSG00000026228.6_Htr2b	0	0	0	0	0	0	0	0	0	0.0337236
ENSMUSG00000094638.1_Gm21972	14.7655	4.84444	5.51314	96.6887	53.317	4.7885	4.15639	3.64967	0	0
ENSMUSG00000062590.13_Armc9	2.98065	2.87666	1.16523	1.05278	1.92717	0.986491	0.266706	0.750051	0.0103517	0
ENSMUSG00000079445.3_B3gnt7	4.13139	1.47123	4.83763	7.07698	4.83449	1.91504	3.07442	2.03475	0	0
ENSMUSG00000026234.12_Ncl	46.0267	29.4051	32.8396	147.117	168.871	66.0851	81.0336	85.8521	117.653	63.1323
ENSMUSG00000026237.5_Nmur1	0.506992	1.26735	0	0	0.810272	0	0	0	0.0397151	0.0423983
ENSMUSG00000036574.5_Tex44	0	0	0	0	0	0	0	0	0	0
ENSMUSG00000026238.14_Ptma	63.2856	29.2642	108.371	161.576	143.142	46.3729	74.0926	49.1288	1.88783	20.252
ENSMUSG00000026239.14_Pde6d	272.948	230.548	272.369	339.892	266.697	20.0869	21.5147	18.8188	0.649063	28.9044
ENSMUSG00000026240.12_Cops7b	6.56179	4.96629	8.83553	5.18758	9.93014	8.47942	7.27181	8.74436	0.0122062	0.0912158
ENSMUSG00000026241.5_Nppc	0.366539	0.0858991	5.56713	0.747839	0	0.201855	2.0441	0.754997	0	0
ENSMUSG00000053333.15_Dis3l2	1.09418	0.633516	0.30142	2.6639	1.45619	4.48187	1.34005	3.74749	0.0226886	0.0565167
ENSMUSG00000026246.12_Alppl2	2.32783	0.119025	4.94983	0	2.62537	2.4862	2.45474	0	0	0
ENSMUSG00000079440.2_Alpi	0	0	0	0	0	0	0	0	0	0
ENSMUSG00000036500.4_Akp3	0	0	0	0	0	0	0	0	0	0
ENSMUSG00000026247.13_Ecel1	0.436496	0.332454	0	0	0	0	0	0	0	0
ENSMUSG00000036480.9_Prss56	7.22696	2.7509	3.39276	3.67666	1.77189	0.900507	0	1.26306	0	0
ENSMUSG00000026251.13_Chrnd	11.4708	3.70223	5.44721	17.5378	6.34388	3.88084	2.20251	2.77549	12.0999	0.0218568
ENSMUSG00000026253.14_Chrng	12.936	9.63225	9.56257	11.953	7.44357	1.78519	0	0.831494	0	0
ENSMUSG00000026254.17_Eif4e2	12.1376	13.9806	20.6016	12.859	11.839	0.673334	1.60724	1.36417	0.610586	0.0383434
ENSMUSG00000026255.15_Efhd1	0.269601	1.2215	0	0	0.565522	9.37012	3.40793	3.77619	0	0
ENSMUSG00000048000.15_Gigyf2	5.62853	2.35478	4.80998	16.28	14.564	11.8315	5.71487	14.7812	4.29966	16.7783
ENSMUSG00000079436.3_Kcnj13	13.6083	11.4174	8.96406	13.0605	13.4502	0.717671	0	0.371673	0	0
ENSMUSG00000026258.5_Snorc	0	0	0	0	0	0	0	0	0	0
ENSMUSG00000026259.14_Ngef	8.68032	6.3033	10.5472	6.10057	8.7267	8.11527	6.90375	9.14635	0.0172387	0.0184033
ENSMUSG00000079434.8_Neu2	0.368662	0.345586	0.419953	0	0.132569	0.730886	0.516922	0.75937	0	0
ENSMUSG00000026288.14_Inpp5d	3.12752	2.15466	3.84402	5.28636	4.2569	8.60477	2.21745	5.25713	0.0531311	0.00945344
ENSMUSG00000026289.15_Atg16l1	18.9916	11.1651	11.3648	40.3406	27.1298	64.4819	32.0776	71.1452	64.3316	48.5918
ENSMUSG00000056055.13_Sag	0.128684	0.130682	0.138444	2.1004	0.588065	0.102363	0.082016	0.0530126	0	0.0161422
ENSMUSG00000070738.10_Dgkd	12.8659	6.07601	6.26672	31.5112	21.9796	12.7837	13.5038	23.1303	8.79545	28.9978
ENSMUSG00000005501.14_Usp40	0.217173	0.143259	0.0488665	0.412613	0.282006	0.129933	0.0256321	0.397628	0.00567072	0.00605383
ENSMUSG00000090165.8_Ugt1a10	0	0	0	0	0	0	0	0	0	0
ENSMUSG00000090175.1_Ugt1a9	0	0	0	0	0	0	0	0	0	0
ENSMUSG00000089675.1_Ugt1a8	0	0	0	0	0	0	0	0	0	0
ENSMUSG00000090124.7_Ugt1a7c	0	0	0	2.08447	0	0.299122	0	0	0	0
ENSMUSG00000090145.7_Ugt1a6b	0	0	0	0	0	0	0	0	0	0
ENSMUSG00000054545.17_Ugt1a6a	0	0	0	0	0	0	0	0	0	0
ENSMUSG00000089943.1_Ugt1a5	0	0	0	0	0	0	0	0	0	0
ENSMUSG00000090171.1_Ugt1a2	0	0	0	0	0	0	0	0	0	0
ENSMUSG00000081984.3_Dnajb3	1.0902	0	0	0	0	0	0	0.673679	0	0
ENSMUSG00000089960.1_Ugt1a1	0	0	0	0.0500545	0	0	0	0	0	0
ENSMUSG00000079429.9_Mroh2a	0.68588	0.77997	0.853884	3.91957	0.53573	0.140354	0.0143325	0.731864	0	0
ENSMUSG00000044783.16_Hjurp	40.355	23.1959	26.3727	105.802	49.9306	118.299	89.7242	172.28	63.6729	50.3599
ENSMUSG00000036251.16_Trpm8	0.0201783	0	0	0	0.0181399	0.118531	0.154326	0.0332505	0	0
ENSMUSG00000026295.12_Spp2	0	0	0	0	0	0	0	0.15861	0	0
ENSMUSG00000062310.7_Glrp1	0	0	0	0	0	0	0	0	0	0
ENSMUSG00000049866.12_Arl4c	0	0	0	0	0	0.140426	0	0.128921	0	0
ENSMUSG00000036206.12_Sh3bp4	3.25003	1.94352	6.53911	6.85958	6.26323	10.2588	8.84505	20.4064	8.23029	14.2127
ENSMUSG00000055013.16_Agap1	2.53636	1.44901	1.80215	5.15264	2.88199	2.48184	3.55221	4.74455	0.00767453	2.14247
ENSMUSG00000034486.8_Gbx2	60.7902	28.8214	47.0977	93.2704	85.1284	5.95798	3.41039	9.25113	0.061844	0.0990331
ENSMUSG00000067081.13_Asb18	0	0.0219919	0	0.0820549	0	0	0	0	0	0
ENSMUSG00000026301.16_Iqca	10.1778	4.03806	7.20372	8.40503	18.7407	17.4868	15.2211	23.4835	34.823	41.1737
ENSMUSG00000044337.5_Ackr3	9.81073	7.21829	7.75365	12.901	2.53823	11.5595	5.07132	10.4095	65.8695	0.236116
ENSMUSG00000034432.11_Cops8	137.859	100.715	68.7134	107.242	108.842	228.144	216.389	245.333	126.25	228.924
ENSMUSG00000048126.16_Col6a3	1.99539	0.53122	1.02437	0.558327	4.21908	4.58889	3.85086	7.27324	2.72915	0.0180218
ENSMUSG00000026303.6_Mlph	0.712963	0.918961	0.866298	1.64166	0.368542	0.117789	0.886085	0.0146856	0	0
ENSMUSG00000090550.2_Prlh	0	0	0	0	0	0	0	0	0	0
ENSMUSG00000026304.13_Rab17	0	0	0	0	0	0	0	0	0	0
ENSMUSG00000026305.15_Lrrfip1	72.7086	78.341	107.439	76.5946	144.713	395.142	328.908	353.672	518.058	348.227
ENSMUSG00000070732.2_Rbm44	3.47186	1.92252	0.222497	0	1.96224	0.978842	0.336117	1.70184	1.28066	0.308718
ENSMUSG00000034353.14_Ramp1	1.07427	0.473895	0	5.23084	0	0	1.04716	0.312392	0	0
ENSMUSG00000034343.14_Ube2f	21.5977	34.3268	18.3207	20.8113	10.8438	0.880153	2.22308	1.59263	0.00761334	0
ENSMUSG00000026307.12_Scly	0.02099	0	0	0	0	0	0	0	0	0
ENSMUSG00000049515.12_Espnl	0	0	0	0	0	0.682439	0	0	0	0
ENSMUSG00000026308.8_Klhl30	3.09108	0.927232	1.52582	8.21664	2.97335	6.87718	7.48631	10.8748	0.0871702	49.0888
ENSMUSG00000047443.14_Erfe	6.64823	4.76946	0	33.4557	5.67172	0.348687	0	0.167682	0	0
ENSMUSG00000026309.14_Ilkap	6.10091	4.84909	4.38516	21.6992	6.45795	3.54593	1.3801	4.26204	0.0121161	20.4109
ENSMUSG00000067071.8_Hes6	77.4219	68.9123	40.6275	67.0513	55.0732	21.4055	16.7286	23.7143	0.148932	28.6188
ENSMUSG00000055866.9_Per2	0.130442	0	0	0	0.542352	0	0.0103921	0	0.0114954	0
ENSMUSG00000034292.13_Traf3ip1	3.16392	0.434031	1.09393	10.0165	3.3068	2.77648	4.83634	3.07307	0	0.0193602
ENSMUSG00000026311.16_Asb1	0.816479	0	0	0.0519222	1.06764	0	0	0.379165	0	0
ENSMUSG00000007805.4_Twist2	0	0.1974	0	0	1.00063	0	0	0.12393	0	0
ENSMUSG00000026313.16_Hdac4	1.71488	0.871691	1.29772	4.5759	1.73164	4.60667	2.8979	5.20889	0.0212854	6.408
ENSMUSG00000026260.12_Ndufa10	87.5146	75.8296	72.5771	40.9392	46.4108	244.746	244.227	177.511	179.701	148.282
ENSMUSG00000067064.4_Olfr1416	1.00654	0.999043	1.97841	0	2.80331	0.362293	0.352204	0.146349	0.0139143	0
ENSMUSG00000057464.4_Olfr1415	0.135678	0	0	0	0	0.0249062	0	0.0838409	0	0
ENSMUSG00000042849.11_Olfr1414	0	0	0	0	0	0	0	0.349188	0	0
ENSMUSG00000058904.3_Olfr1413	0	0	0	0	0	0	0	0	0	0
ENSMUSG00000046300.4_Olfr1412	0	0	0	0	0	0	0	0	0	0
ENSMUSG00000062497.3_Olfr1411	0	0	0	0	0	0	0	0	0	0
ENSMUSG00000063583.6_Olfr1410	0.0120454	0	0	0.0140433	0	0	0	0	0	0
ENSMUSG00000061616.5_Olfr12	0	0	0	0	0.144509	0	0	0	0	0.311104
ENSMUSG00000073616.10_Cops9	230.969	175.491	213.617	403.697	287.177	170.53	211.676	174.661	285.031	110.794
ENSMUSG00000044055.5_Otos	0	0	0	0	0	0	0	0	0	0
ENSMUSG00000034220.7_Gpc1	0.314638	0.763384	0.716826	4.20772	1.39764	0.25821	1.25038	0.411729	0	0
ENSMUSG00000034212.14_Ankmy1	0.768439	2.4196	0.763125	4.47949	2.21415	0.491905	0.188369	0.535727	0	0
ENSMUSG00000047067.7_Dusp28	0.508664	0	0	0	0.457281	0	0	0	0	0.0546918
ENSMUSG00000026269.14_Rnpepl1	0.312664	0	0	0	0.507757	0	1.5042	0.55677	0.0142214	0
ENSMUSG00000026270.11_Capn10	6.67901	1.97714	6.07324	3.30429	4.91802	13.6479	8.58367	13.3592	31.2422	0.0992154
ENSMUSG00000026271.15_Gpr35	21.0936	20.6241	26.5832	5.95829	14.741	11.6779	11.2305	13.4126	0.0556455	21.0145
ENSMUSG00000045091.4_Aqp12	1.05313	0.164535	0	0	2.76134	0	0	0	0	0
ENSMUSG00000014602.15_Kif1a	0.143276	0.0575607	0	0	0	0.135262	0.273949	0	0	0
ENSMUSG00000026272.6_Agxt	0.112532	0	0	0	0	0	0	0	0	0
ENSMUSG00000034159.12_Mab21l4	0	0	0	0	0	0	0	0	0	0
ENSMUSG00000084989.3_Crocc2	0.107104	0	0	0	0	0	0	0	0	0
ENSMUSG00000047793.13_Sned1	0.553324	0.509258	0.00764006	2.87364	0.777798	0.288097	0.82073	0.853765	0	0
ENSMUSG00000026273.13_Mterf4	71.5175	64.1202	36.5654	85.323	53.3333	4.60223	6.4077	4.71636	0.0638561	40.7249
ENSMUSG00000026274.11_Pask	1.20145	0.237104	0.00800351	2.34684	0.767427	3.79961	1.84717	2.31844	0.00743015	0
ENSMUSG00000026275.13_Ppp1r7	27.8035	23.9225	23.5119	25.4782	21.1753	6.60693	9.36467	8.23063	2.52079	13.3048
ENSMUSG00000034107.10_Ano7	0.0239667	0.673997	0	0	0.60328	0	0	0	0	0
ENSMUSG00000034088.15_Hdlbp	22.4201	8.4051	10.1145	50.478	31.1505	11.6748	15.2032	21.3982	7.43343	1.52999
ENSMUSG00000026276.20_Sept2	7.37158	6.32684	8.76976	12.0404	10.1125	13.5758	16.276	19.1377	13.0433	12.7626
ENSMUSG00000116048.1_Sept2	17.522	15.1101	20.9817	28.8066	23.139	32.3961	38.9222	45.386	31.2061	30.5346
ENSMUSG00000034066.13_Farp2	6.45677	4.70189	5.11115	13.9922	8.674	9.88383	9.60209	14.1262	2.45608	2.59455
ENSMUSG00000026277.14_Stk25	29.9331	32.6641	18.4149	23.0802	34.3973	112.633	69.5466	103.496	47.5575	56.3841
ENSMUSG00000026278.14_Bok	0.311359	1.65393	3.23151	0	0	0	1.58754	0.726849	0	0
ENSMUSG00000026279.14_Thap4	10.5605	6.24722	2.64731	10.2971	13.0225	3.22646	2.63251	3.2704	1.29079	1.26775
ENSMUSG00000026280.17_Atg4b	41.3285	42.645	38.5684	24.8785	29.4181	11.3831	18.6067	14.9682	0.0569244	9.89685
ENSMUSG00000026281.15_Dtymk	87.4993	96.549	115.01	72.3524	100.389	10.4993	15.4048	15.7581	13.3816	0.136574
ENSMUSG00000026283.13_Ing5	7.51107	6.77595	7.46738	22.6456	16.9716	11.653	5.3791	10.6469	11.0606	3.93594
ENSMUSG00000073609.9_D2hgdh	0.178432	0.0836317	0	0	0.62158	0	0	1.3415	0	0
ENSMUSG00000094651.2_Gal3st2	0.841676	0.496773	0	0	0.812702	0.206007	0.774854	2.1061	0	0
ENSMUSG00000093805.7_Gal3st2b	0.833917	0.716576	0	0	1.46812	0.586809	1.24015	3.12049	0	0
ENSMUSG00000073608.4_Gal3st2c	1.28404	0.84257	0.570073	0.610326	1.24313	0.870312	2.19703	2.22169	0	0.0148681
ENSMUSG00000034000.15_Neu4	0.0411833	0	0	0	0	0	0	0	0	0
ENSMUSG00000026285.7_Pdcd1	3.66103	2.7826	0	0	1.51217	0	2.49099	2.52725	0	0
ENSMUSG00000051185.9_Fam174a	2.87601	1.63619	1.06945	0	3.9763	1.42727	1.56754	1.56884	0	0.0149283
ENSMUSG00000040710.10_St8sia4	0	0	0	0	0	0	0	0	0	0
ENSMUSG00000040693.7_Slco4c1	1.49801	0.328265	0	0	3.3055	6.11399	6.16246	10.3227	0.0137158	0.0292849
ENSMUSG00000026331.13_Slco6c1	0	0	0	0	0	0	0	0	0	0
ENSMUSG00000044768.16_D1Ertd622e	2.60405	2.20496	2.52854	11.1014	4.59476	9.50953	6.48556	8.1633	1.6567	0.732146
ENSMUSG00000040648.14_Ppip5k2	8.32601	8.726	5.63718	3.74657	15.3997	36.7252	32.8125	41.1871	50.8027	27.5547
ENSMUSG00000026333.14_Gin1	5.82563	3.28547	2.28997	10.105	1.46186	1.55338	0.674164	2.44545	0	1.23577
ENSMUSG00000026335.16_Pam	0.136497	0.0677398	0.371949	2.98616	0.606324	0.277095	0.1177	0.522619	0	0.773522
ENSMUSG00000026336.13_Slco6d1	0	0	0	0	0	0	0	0	0	0
ENSMUSG00000067028.11_Cntnap5b	0	0	0	0	0	0	0	0	0	0
ENSMUSG00000050840.8_Cdh20	7.11604	4.5735	3.94007	0	1.69023	11.289	13.4848	10.4515	0.151011	20.5457
ENSMUSG00000047496.6_Rnf152	0.190251	0.43012	0	0.026095	2.2536	0.903915	1.65478	2.06543	0.0236699	0
ENSMUSG00000056536.14_Pign	3.20971	3.20631	3.92028	0.196521	2.60766	5.81206	6.6787	5.16756	2.78776	9.06044
ENSMUSG00000026319.13_Relch	5.0154	4.47534	3.12183	9.25723	10.3187	6.4502	7.20021	8.45503	3.67764	0.0832122
ENSMUSG00000026321.7_Tnfrsf11a	0	0	0	0	0	0	0	0	0	0
ENSMUSG00000038866.15_Zcchc2	8.40097	4.46609	0.310429	21.7745	16.7393	10.8675	16.2875	37.814	1.13288	6.69425
ENSMUSG00000044340.7_Phlpp1	0.636368	0.927944	3.23253	5.06155	0.483094	0.52957	0.603872	0.466059	0.0199399	0
ENSMUSG00000057329.7_Bcl2	0.0521369	0.00977469	0.0316749	1.42236	0.515573	0	0.0731041	0.0343653	0	0
ENSMUSG00000009905.5_Kdsr	2.78938	2.53788	2.97274	20.1272	6.67993	2.28052	0.679745	3.96878	0.00826281	0.0264631
ENSMUSG00000009907.17_Vps4b	6.22975	10.4634	6.4084	1.21259	5.77395	5.44039	5.89765	6.67	0.0755948	2.32422
ENSMUSG00000067006.12_Serpinb5	0	0	0	0	0	0	0	0	0	0
ENSMUSG00000059956.14_Serpinb12	57.4507	82.9855	44.2967	68.7624	61.1313	4.74329	8.20994	4.25162	0	0.028769
ENSMUSG00000048775.10_Serpinb13	0	0	0	0	0	0	0	0	0	0
ENSMUSG00000044594.14_Serpinb3a	21.4267	22.6099	32.188	0.0682533	9.2101	45.0068	64.3632	37.9607	0.206368	0.132186
ENSMUSG00000058017.6_Serpinb3d	0	0.29443	0	0	0.211772	0.57657	0	0	0	0
ENSMUSG00000073602.10_Serpinb3b	0.169698	0.159076	0.171829	0	0	0.0415349	1.00946	0.0466059	0	0.0425741
ENSMUSG00000073601.2_Serpinb3c	0	0	0	0	0	0.0845219	0	0.0948411	0	0
ENSMUSG00000026327.8_Serpinb11	0	0	0	0	0	0	1.47546	0	0	0
ENSMUSG00000067001.11_Serpinb7	0	0	0	0	0	0	0	0	0	0
ENSMUSG00000062345.10_Serpinb2	1.17881	2.78161	2.03737	2.51172	1.16936	1.73113	1.63215	1.37314	0	0
ENSMUSG00000026315.13_Serpinb8	2.7281	1.60534	0	0	2.39881	2.03241	3.51555	1.36177	0.014039	0
ENSMUSG00000026312.17_Cdh7	0	0	0	0	0.0598652	0	0	0	0	0
ENSMUSG00000047216.8_Cdh19	1.87398	0.0209128	0	1.14442	0.32089	7.87929	6.15668	3.69458	0.0314566	0.0167909
ENSMUSG00000038702.6_Dsel	0.430778	0.0931877	0	0	1.25115	0	0.232315	0.68255	0	0
ENSMUSG00000070695.4_Cntnap5a	0.305338	0.38436	0	0	0.11764	0.128115	0	0.107817	0	0
ENSMUSG00000094429.2_Gm19965	1.13446	0	0	0	0	0.161972	0	1.09049	0	0
ENSMUSG00000100265.1_Gm28363	2.83755	2.12795	0.323233	11.5787	1.02036	0	1.98934	0	3.20082	0.640699
ENSMUSG00000101303.1_B020011L13Rik	30.048	56.241	42.5651	6.80532	22.9876	45.1496	37.4351	27.5716	185.163	122.263
ENSMUSG00000100305.1_Gm28360	4.22663	4.14217	2.09122	0	4.89352	3.80884	3.06116	0.474874	9.16525	9.01326
ENSMUSG00000101415.1_Gm28168	0.145222	0.306297	0.27571	0.16931	0	2.53252	0.0231391	0.867472	0.588705	0.245926
ENSMUSG00000100617.1_Gm7145	19.8525	40.6622	42.3188	0	9.091	79.2949	89.2145	60.1651	97.1859	66.8978
ENSMUSG00000102030.1_Gm29106	7.33024	14.1444	9.83211	1.3596	4.53582	23.4693	27.2881	12.6477	146.749	10.1564
ENSMUSG00000026374.14_Tsn	31.7399	25.5677	23.6309	77.9469	40.3855	47.0455	41.7905	51.9108	45.0369	30.4112
ENSMUSG00000026377.12_Nifk	86.2996	119.525	58.3785	142.593	126.857	4.81678	19.4491	12.8516	13.5319	8.00939
ENSMUSG00000064302.13_Clasp1	2.0151	0.856387	0.896273	1.8754	2.71535	1.98354	3.67743	2.74793	0.00924517	3.64194
ENSMUSG00000026380.10_Tfcp2l1	1.52766	1.0432	1.69794	0.28308	0.127329	2.66686	0.257918	1.85882	0.00713257	0.00761444
ENSMUSG00000048402.14_Gli2	2.69672	2.30641	0	2.09061	1.3996	5.07281	4.54492	1.78667	0.00980014	0
ENSMUSG00000037035.5_Inhbb	0.0448806	0	25.1193	0	0	0	0	0.295824	0	0
ENSMUSG00000004451.14_Ralb	0.0193679	0	0.117666	0	0.644221	0	0	0	0.0273092	0
ENSMUSG00000098923.1_Tmem185b	3.51639	2.31374	0	9.06652	2.73564	0	1.70241	0.863595	0	0
ENSMUSG00000026383.14_Epb41l5	15.5861	20.9787	11.9445	16.4138	14.349	42.248	34.0526	34.1592	37.1252	36.5899
ENSMUSG00000026384.13_Ptpn4	0.742209	0.134407	1.79342	4.50358	0.51559	0	0.134387	0.514233	0	0
ENSMUSG00000036975.5_Tmem177	0.685904	0.696551	0.130222	0.0999591	0.0256924	0	0	0	0	0
ENSMUSG00000036962.12_Cfap221	4.81512	5.71124	1.36815	0	1.79627	4.01665	4.92692	2.56388	0	0
ENSMUSG00000026387.15_Sctr	0	0	0	0	0	0	0	0	0	0
ENSMUSG00000050777.7_Tmem37	1.89365	1.50202	0	2.80213	0	0	0	0.420057	0	0
ENSMUSG00000026385.16_Dbi	160.348	127.714	150.378	341.4	271.821	116.605	166.219	127.964	133.877	310.202
ENSMUSG00000026388.15_3110009E18Rik	96.9386	109.487	175.695	91.2393	145.444	93.2695	127.376	54.8232	147.305	91.0449
ENSMUSG00000026389.16_Steap3	0	0	0	0	0	0.0245358	0.0106484	0	0	0
ENSMUSG00000036907.9_C1ql2	0	0	0	0	0	0	0	0	0	0
ENSMUSG00000026390.7_Marco	1.43845	1.85988	0	6.65035	4.36994	1.63896	1.89681	1.10343	0.0349699	0
ENSMUSG00000058665.8_En1	0.0727771	0	0	0	0	0	0	0.0599624	0	0
ENSMUSG00000003721.14_Insig2	4.15146	5.25753	4.34278	11.1866	4.96789	1.23143	1.4719	2.58234	0	0
ENSMUSG00000026339.18_Ccdc93	7.53356	8.45407	11.3979	7.27551	4.26003	0.765737	0.935835	1.27853	0.0058818	0.00627917
ENSMUSG00000050534.8_Htr5b	3.65157	3.00669	0	14.1525	0.487969	9.52929	10.1898	8.98513	0	0.0371396
ENSMUSG00000001674.11_Ddx18	72.2952	59.8034	57.0633	259.316	214.613	64.9437	79.5317	112.065	55.1171	58.1462
ENSMUSG00000036815.17_Dpp10	5.8586	10.033	7.0925	1.97091	4.74858	10.4676	11.4915	6.914	5.0526	2.64066
ENSMUSG00000026341.16_Actr3	26.0203	31.9488	46.2535	68.4609	70.0088	65.5085	57.9386	65.3183	5.91623	0.71384
ENSMUSG00000026342.10_Slc35f5	3.68238	4.33	2.40398	1.35574	1.24866	11.2898	4.81741	7.42528	0.0227731	0.0729348
ENSMUSG00000026343.6_Gpr39	0.380034	0.712492	3.1987	0	0	1.95334	0	0.365303	0.0223274	0
ENSMUSG00000026344.9_Lypd1	0.162802	0.292506	1.26726	0	0	0.757094	0	0.156492	0.00956481	0
ENSMUSG00000049690.15_Nckap5	2.65144	2.65562	0.413497	0.257603	3.32712	6.91259	4.52647	9.37547	0.0445072	0.0534533
ENSMUSG00000036155.13_Mgat5	2.0134	0.869758	0.979414	5.36539	3.01947	0.592717	0.833804	3.23367	0.00654136	0.00698329
ENSMUSG00000026347.13_Tmem163	1.33481	0.542213	0.118263	2.51588	0.619987	0.212358	0.595514	0.714855	0.047053	7.71896
ENSMUSG00000026348.7_Acmsd	1.18047	1.07497	3.56028	0.235933	2.75919	0	0	0.166734	0	0
ENSMUSG00000026349.14_Ccnt2	6.90699	5.43059	6.47878	13.391	11.9318	28.1636	16.9036	25.1848	22.3736	4.41843
ENSMUSG00000051590.10_Map3k19	0	0	0	0.0416543	0.0802976	0	0.0113856	0	0	0
ENSMUSG00000036104.12_Rab3gap1	12.2171	6.04642	8.31425	16.5573	22.3388	26.3147	18.0147	30.841	17.1117	27.5914
ENSMUSG00000036086.16_Zranb3	1.31462	0.581661	2.31616	1.56946	2.81747	4.7415	5.20147	3.70001	18.0694	0.0712397
ENSMUSG00000056211.13_R3hdm1	2.07428	1.15131	1.28046	5.33872	4.09208	3.36459	4.97307	5.04716	3.32032	11.5012
ENSMUSG00000026353.9_Ubxn4	60.4995	53.6388	37.8823	87.6663	105.81	224.945	158.599	215.26	155.99	153.648
ENSMUSG00000026354.8_Lct	2.47428	1.85832	2.02617	0	1.27297	0.0437783	0.873983	0.3193	0	0
ENSMUSG00000026355.11_Mcm6	30.4704	41.8376	23.5127	49.1473	51.3815	20.7057	24.1154	39.4534	56.944	0.231028
ENSMUSG00000026356.15_Dars	24.9773	43.6238	11.5307	31.9556	17.2346	12.9507	10.6407	11.8421	0.0308936	0.0989423
ENSMUSG00000045382.6_Cxcr4	0.158435	0.544566	0	0	0.237384	1.31846	0	0	0	0
ENSMUSG00000042581.14_Thsd7b	0.494245	1.09576	2.67503	0	2.56718	5.67408	6.42509	7.01967	6.24997	13.6751
ENSMUSG00000026401.15_Cd55b	37.7944	25.6497	24.2861	13.5579	14.5028	82.8774	54.4978	32.5485	58.3147	14.2014
ENSMUSG00000026399.12_Cd55	59.7928	76.6516	54.6864	34.8896	71.8472	227.582	190.593	196.717	256.882	188.363
ENSMUSG00000042554.10_Zp3r	4.59185	12.3647	0.13675	0	0.930824	0.892501	3.47174	1.52074	0.0634768	0
ENSMUSG00000026405.14_C4bp	0	0	0	0	0	0	0	0	0	0
ENSMUSG00000101904.1_Gm29427	1.00035	1.82858	0.151937	0	0	2.75449	0.0318784	3.09078	0	0
ENSMUSG00000026409.14_Pfkfb2	0.487026	0.900744	0.0399845	0	0.0236664	1.53676	0.0167786	2.3534	0.91872	0
ENSMUSG00000046404.5_Yod1	0.0934891	0.438186	0	0	0	0	0	0	0.120837	0
ENSMUSG00000042510.7_AA986860	0.0786952	0	0	0	0	0	0	0	0	0
ENSMUSG00000026415.11_Fcamr	0.349756	0	0	0	0	0	0	0	0	0
ENSMUSG00000026417.13_Pigr	0.213504	0	0	0	0.618461	0	0	0	0	0
ENSMUSG00000042474.6_Fcmr	0.715026	0.309355	0	0	0	0	0	0.0906345	0	0
ENSMUSG00000026420.16_Il24	1.03337	1.29158	0	0	0	0	0	0.056761	0	0
ENSMUSG00000026416.12_Il20	36.39	45.8855	24.4559	26.1877	13.2448	14.0104	13.1358	16.2515	0.0567598	0.121189
ENSMUSG00000016524.12_Il19	0.997217	1.2464	0	0	0.373534	0.854267	0.105928	0	0	0
ENSMUSG00000016529.5_Il10	0	0	0	0	0	0	0	0.90081	0	0
ENSMUSG00000016528.10_Mapkapk2	0.50238	0.5298	0	8.85883	1.12908	0	0	0.23283	0	0
ENSMUSG00000016526.8_Dyrk3	1.38208	2.50664	3.14872	3.74807	0.486182	0.970699	0.689368	0.965437	0	0
ENSMUSG00000026427.16_Eif2d	16.147	18.4621	9.68594	24.109	13.3518	4.1169	4.96816	3.42464	0.0365159	0
ENSMUSG00000026430.16_Rassf5	18.9438	21.0947	18.1778	51.7196	37.9475	50.5353	47.8838	94.5151	19.8735	20.2272
ENSMUSG00000042349.13_Ikbke	1.37645	1.81634	1.84938	1.18506	1.31356	0.482022	0.708568	0.567043	1.12718	0
ENSMUSG00000026425.15_Srgap2	1.35319	0.969182	1.41444	2.83621	2.90456	0.641939	0.712246	1.42184	0.00535965	0.0114435
ENSMUSG00000055184.4_Fam72a	54.0391	65.9352	50.6358	46.6421	39.8045	55.1031	55.9952	59.4249	31.8305	70.3562
ENSMUSG00000026432.7_Avpr1b	0	0	0	0	0	0	0	0.0195552	0	0
ENSMUSG00000004552.16_Ctse	0	0	0	0	0	0	0	0	0	0
ENSMUSG00000052688.12_Rab7b	0.185846	0.735567	0	0	0.334145	0	0	0.23819	0	0
ENSMUSG00000042268.10_Slc26a9	3.70898	1.98676	0.0277504	3.0461	4.45123	9.08249	5.12372	9.07739	0.0257624	0.0687572
ENSMUSG00000042251.12_Pm20d1	0.203792	0.445751	1.01112	0	0	0	0	0.447756	0	0
ENSMUSG00000013275.9_Slc41a1	1.57454	0.0911104	0	4.91789	2.3941	6.60858	3.63004	3.95596	0.0137046	0.0146305
ENSMUSG00000026433.13_Rab29	12.9436	8.10927	7.01409	2.95744	2.39739	2.14918	1.40947	1.17899	0	0
ENSMUSG00000026434.12_Nucks1	4.39458	2.68032	3.23035	22.6945	14.5364	7.90157	12.4423	13.9029	2.78047	0.116612
ENSMUSG00000026435.15_Slc45a3	227.226	111.588	91.0926	315.811	335.643	1841.68	1284.5	2039.5	569.711	635.026
ENSMUSG00000026436.15_Elk4	9.71676	5.11308	4.5044	22.1878	18.8504	14.6087	21.6372	28.5975	18.6811	23.6335
ENSMUSG00000059149.17_Mfsd4a	3.06897	2.78969	2.12884	0.154892	1.27796	3.83381	2.41323	2.9117	0.00936652	0.889939
ENSMUSG00000026437.11_Cdk18	0.0200427	0	0	0	0	0.0147168	0	0	0	0.0754251
ENSMUSG00000079330.9_Lemd1	2.59184	4.01696	0.104976	0.24174	2.48536	0.456749	0	0.128128	0	0
ENSMUSG00000118219.1_Gm29695	0	0	0	0	0	0	0	0	0	0
ENSMUSG00000066936.4_Gm10188	0.530464	0	0	0	0	0.77901	0	0	0	0
ENSMUSG00000042115.4_Klhdc8a	0.313134	0.398367	0	0	0.0804293	0	0	0	0	0
ENSMUSG00000009772.15_Nuak2	0.024358	0.0228334	0	0.0283982	0	0	0	0.0200691	0	0.0916646
ENSMUSG00000042066.16_Tmcc2	19.8952	13.382	12.3826	30.2945	25.4257	35.9793	28.3965	28.4995	42.3157	27.9405
ENSMUSG00000042046.15_Dstyk	8.39887	2.73932	5.97476	47.2206	23.1566	23.9105	18.2665	39.9625	0.208903	19.0871
ENSMUSG00000026439.14_Rbbp5	14.8935	11.4787	12.8233	24.247	18.6966	20.8549	14.5094	16.8151	0.102774	4.663
ENSMUSG00000048174.2_Tmem81	0.520475	1.90723	0	0	2.4671	3.99542	1.65861	1.2475	0.0333583	0
ENSMUSG00000053024.14_Cntn2	1.80622	0.634937	0.233809	7.16695	3.21985	3.42115	2.14539	6.63763	0.0144706	0.0231723
ENSMUSG00000026442.14_Nfasc	0.20926	0	0	0.46433	0.15778	0.629486	0.180696	0.083426	5.83939	0
ENSMUSG00000026443.3_Lrrn2	0	0	0	0	0	0	0	0	0	0
ENSMUSG00000054387.13_Mdm4	356.073	452.609	320.075	198.389	289.905	279.951	372.028	386.644	173.552	261.867
ENSMUSG00000026447.16_Pik3c2b	3.68	2.36437	4.87494	12.2445	8.40075	5.75339	5.34968	8.21882	2.15718	2.52854
ENSMUSG00000046062.5_Ppp1r15b	5.90585	3.68012	1.97029	12.2187	18.03	6.89328	2.61091	8.84588	6.763	0.0128468
ENSMUSG00000041757.17_Plekha6	3.56634	2.04301	1.64352	6.84096	4.35014	4.81768	3.22492	5.84537	3.93803	0
ENSMUSG00000103421.1_Golt1a	0	0	0	0	0	0	0	0	0	0
ENSMUSG00000115958.1_Gm28040	0	0	0	0	0	0	0	0	0	0
ENSMUSG00000098306.9_Gm28040	0	0	0	0	0	0	0	0	0	0
ENSMUSG00000116158.1_Kiss1	0	0	0	0	0	0	0	0	0	0
ENSMUSG00000070645.5_Ren1	0.345746	0	0	0	0	0	0	0	0	0
ENSMUSG00000070644.13_Etnk2	0	0	0.444663	0	0	0	0	0.241216	0	0
ENSMUSG00000070643.11_Sox13	0.177149	0.685001	0	3.48524	0.238882	0	0	0.67505	0	0
ENSMUSG00000090553.8_Snrpe	195.073	205.37	298.398	251.608	197.953	297.256	426.39	374.603	595.207	420.61
ENSMUSG00000102976.6_Zc3h11a	13.9956	8.05873	7.76698	12.7915	17.4494	33.6198	21.5231	31.5805	20.0913	53.8124
ENSMUSG00000116275.1_Zc3h11a	18.3363	10.2235	9.68474	17.0971	23.4175	45.7197	28.5517	42.8885	27.5702	73.7782
ENSMUSG00000094410.7_Gm38394	8.00083	4.42422	4.1982	7.38779	10.1424	19.8266	12.6433	18.5832	11.931	31.9416
ENSMUSG00000102049.1_Zbed6	0.47675	0	0.173785	0	0	0.392072	0.583399	0.329955	0	1.464
ENSMUSG00000051998.14_Lax1	0.0827055	0	0	0	0	0.0303642	0	0	0	0
ENSMUSG00000026463.17_Atp2b4	1.20836	0.146157	0.378899	3.12659	0.939118	0.343456	0.685672	2.7748	0.11542	0.00586749
ENSMUSG00000010311.15_Optc	0	0	0	0	0	0	0	0	0	0
ENSMUSG00000041577.5_Prelp	25.5943	19.4117	24.8325	30.086	24.861	7.3311	8.28246	6.61574	6.34997	14.3333
ENSMUSG00000041559.7_Fmod	0	0	0	0	0	0	0	0	0.834847	0
ENSMUSG00000020423.6_Btg2	9.22462	6.78725	21.1217	14.7725	13.8004	21.6237	14.8867	20.736	0.0981657	23.9725
ENSMUSG00000026450.14_Chit1	1.20998	0	0	0	0.898581	1.39063	4.12412	1.04027	0.0370893	0
ENSMUSG00000064246.10_Chil1	0	0	0	0.0397008	0	0	0	0	0	0
ENSMUSG00000042451.12_Mybph	0	0	0	0	0	0	0	0.0337788	0	0
ENSMUSG00000042429.8_Adora1	0.231075	0	0	0.558049	0	0	0	0	0	0.037268
ENSMUSG00000026459.5_Myog	0	0	0	0	0	0	0	0	0	0
ENSMUSG00000026458.13_Ppfia4	0.087173	0	0	0.38959	0	0	0	0	0	0
ENSMUSG00000042305.12_Tmem183a	23.4958	31.5434	22.8888	19.553	33.2852	12.0392	15.0432	11.2576	0	0.0201642
ENSMUSG00000050526.5_4933406M09Rik	0	0	0	0	0	0	0	0	0	0
ENSMUSG00000026456.18_Cyb5r1	0.408877	0.484148	0	0	0.019346	0.0474043	0	0	0	0.0161968
ENSMUSG00000026457.14_Adipor1	12.2371	8.46084	4.54552	7.08911	10.3347	6.15302	3.29409	5.71439	15.4863	4.791
ENSMUSG00000026455.14_Klhl12	4.62544	5.18425	3.00993	13.8236	5.06215	5.72824	4.50745	11.288	0.100429	0.0315336
ENSMUSG00000042229.9_Rabif	63.1439	65.7614	47.0148	27.9762	27.6626	82.1432	67.939	49.4957	83.0817	41.6722
ENSMUSG00000046367.10_Mgat4e	0.469078	0.0977149	0	0	0	0	0	0.128828	0	0
ENSMUSG00000042207.17_Kdm5b	1.45922	0.924534	0.876011	0.463978	1.58662	0.719955	1.18367	1.68699	0.0121988	2.44832
ENSMUSG00000026452.15_Syt2	0.600054	0.550775	0.113923	0.991076	1.04516	0.798592	0	0.401696	0	0.912662
ENSMUSG00000073557.12_Ppp1r12b	2.50451	1.92957	2.29881	0.995597	1.80465	1.71265	2.22985	1.49119	0	2.06727
ENSMUSG00000026429.9_Ube2t	438.699	606.226	652.771	206.759	440.586	191.877	198.662	131.834	53.425	251.424
ENSMUSG00000042793.13_Lgr6	6.38322	1.50245	1.55587	4.11097	7.02893	9.00563	8.51858	15.64	0.0589553	16.0178
ENSMUSG00000031506.11_Ptpn7	0	0	0	0.0912169	0	0	0	0	0	0.0117773
ENSMUSG00000026426.10_Arl8a	16.6961	17.7924	16.2749	38.1562	32.8567	28.453	13.7912	27.3756	0.117124	4.34504
ENSMUSG00000026424.8_Gpr37l1	0	0	0	0	0	0	0	0	0	0
ENSMUSG00000003051.13_Elf3	26.7457	23.7797	20.3112	27.9181	14.1321	1.42309	11.1446	7.77126	0.0303641	0.0324155
ENSMUSG00000041926.15_Rnpep	10.1409	13.265	10.6216	6.94062	14.8128	16.7716	12.6997	15.9664	19.5381	13.2359
ENSMUSG00000062580.9_Timm17a	117.621	119.83	136.774	146.157	105.294	1.52782	5.08867	2.64129	0.0852872	0.0273147
ENSMUSG00000048096.7_Lmod1	0	0.136029	1.01017	0	0.0217422	0	0	0	0	0
ENSMUSG00000041889.7_Shisa4	1.42159	0.555253	0	1.97966	0.283997	1.65274	0	0.227748	0	0
ENSMUSG00000041879.13_Ipo9	7.20215	4.44653	2.78316	10.3168	18.6002	2.3674	4.38328	7.61576	0.016353	0.0349156
ENSMUSG00000009418.16_Nav1	1.38044	0.965764	1.19864	2.14193	3.66366	1.92662	2.65561	4.44075	0.0178902	2.42937
ENSMUSG00000026421.14_Csrp1	9.81196	9.70115	7.34015	16.1063	4.34457	6.66699	6.75139	8.04404	0	0.0367408
ENSMUSG00000041801.5_Phlda3	0	0	0	0	0	0	0	0.555085	0	0
ENSMUSG00000026418.16_Tnni1	0	0	0	0	0	0	0	0	0	0
ENSMUSG00000041782.14_Lad1	0.280834	0.737115	0	3.92898	0	0	0	0.370215	0	0
ENSMUSG00000026414.13_Tnnt2	0	0	0.00935395	0.0287206	0.121803	0	0	0	0	0
ENSMUSG00000026413.12_Pkp1	0	0	0.0144331	0	0.136685	0	0.012113	0.266203	0	0
ENSMUSG00000051985.12_Igfn1	0.074298	0.109446	0	0.606351	0	0	0.0473534	0.288588	0.00748301	0
ENSMUSG00000026411.17_Tmem9	66.1659	60.8095	56.738	36.794	32.8742	37.8331	17.6138	25.9735	54.6736	40.0979
ENSMUSG00000097918.1_Ascl5	0	0	0	0	0	0	0	0	0	0
ENSMUSG00000026407.17_Cacna1s	0	0	0	0	0	0	0	0	0	0
ENSMUSG00000041642.18_Kif21b	0.525065	0.448122	0.0773682	0.475107	0.605883	0.30498	0.119874	0.503637	0.00552505	0.0176949
ENSMUSG00000087230.10_Mroh3	5.38019	3.13135	3.97356	0	4.96958	0	0.828996	0.340988	0	0
ENSMUSG00000041605.16_Inava	0.249404	0	0	0	0	0	0	0	0	0
ENSMUSG00000052759.7_Gpr25	0.0886569	0	0	0	0	0	0	0	0	0
ENSMUSG00000041570.14_Camsap2	6.65633	3.51408	8.1699	16.0414	19.0067	9.005	15.6392	20.7735	5.47615	2.67296
ENSMUSG00000026404.12_Ddx59	9.27998	5.42557	4.69006	6.74788	7.64492	24.0747	17.0429	28.7722	35.904	0.219027
ENSMUSG00000041498.13_Kif14	13.9105	6.61925	8.27467	14.8421	28.5658	12.1229	21.568	29.0819	9.45612	11.6699
ENSMUSG00000041483.14_Zfp281	10.173	8.23093	4.59716	26.4717	4.8335	3.33726	7.82732	4.23869	19.6075	0.0291128
ENSMUSG00000026398.14_Nr5a2	10.0356	6.16033	10.264	5.45377	11.2482	2.50778	5.9525	5.70793	0.0114116	1.02334
ENSMUSG00000026395.16_Ptprc	0	0	0	0	0	0	0	0.0300713	0	0.0902581
ENSMUSG00000026394.5_Atp6v1g3	0.0506007	0	0	0	0	0	0	0	0	0
ENSMUSG00000026393.10_Nek7	2.93855	4.47777	6.24255	3.9391	5.45798	17.7178	19.991	11.6897	0.337681	38.0175
ENSMUSG00000019230.14_Lhx9	0.0502862	0	0	0.0469017	0	0	0	0	0	0
ENSMUSG00000079283.2_2310009B15Rik	1.03668	1.27867	1.4088	0	3.13922	0.12019	0.173874	0.584411	0	0
ENSMUSG00000056268.15_Dennd1b	0.285349	0.202922	0.336256	0.407244	0.43786	0.494909	0.266527	0.693152	0.00346853	0
ENSMUSG00000063681.14_Crb1	11.4458	17.0554	11.3249	0.732782	5.01991	4.34307	2.50895	4.0938	0.517752	0.0149387
ENSMUSG00000033964.12_Zbtb41	1.37542	0.863102	0.371192	4.04202	2.84083	9.99081	4.21644	7.41752	0.0801395	13.3806
ENSMUSG00000033952.14_Aspm	120.495	156.448	106.315	128.744	146.91	31.0146	41.0081	42.003	28.8726	22.0804
ENSMUSG00000026368.6_F13b	0.339396	1.41401	0	0	0.169507	1.52295	1.8026	2.85849	0	0
ENSMUSG00000057037.8_Cfhr1	0	0	0	0	0	0	0	0	0	0
ENSMUSG00000070594.10_Gm4788	0.0898809	0	0.136514	0	0	0	0.019095	0	0	0
ENSMUSG00000033898.16_Cfhr2	0.444569	0	0.15005	0	0	0	0.0629652	0.284891	0	0
ENSMUSG00000026365.15_Cfh	0.0911211	0.224221	5.37157	0.0132794	0.0409582	0.00836346	1.66241	1.45461	0	0
ENSMUSG00000052726.15_Kcnt2	0	0	0.178782	0	0	0	0	0	0	0
ENSMUSG00000026361.9_Cdc73	0.596332	1.19424	0.642244	4.67709	1.44258	0.94341	0.649571	1.35339	0.00382201	0
ENSMUSG00000033849.3_B3galt2	0.0308409	0	0	0	0	0	0	0.0254104	0	0
ENSMUSG00000018196.18_Glrx2	0.457171	0.2755	1.15728	0	0.136997	0.167844	0	0.0269052	0.00767409	0
ENSMUSG00000018199.9_Ro60	0.800616	1.70739	0	1.31845	0.962654	1.75626	0.191351	2.08612	0	0.0225967
ENSMUSG00000018189.12_Uchl5	37.3304	48.3846	49.028	20.3892	27.1532	24.2184	19.313	23.5393	9.37969	0.0984116
ENSMUSG00000026360.9_Rgs2	481.498	424.707	416.958	580.423	551.736	877.44	1041.7	1075.3	881.285	533.331
ENSMUSG00000051079.8_Rgs13	0.230776	0	0	0	0	0	0	0	0	0
ENSMUSG00000026358.13_Rgs1	0.0137446	0	0	0	0	0	0	0	0	0
ENSMUSG00000098509.2_Rgs21	0	0	0	0	0	0	0	0	0	0
ENSMUSG00000026357.3_Rgs18	0	0	0	0	0	0	0	0.038735	0	0
ENSMUSG00000035131.14_Brinp3	0.231789	0	1.7706	0	0.698668	2.0824	0.851617	1.71878	0	0
ENSMUSG00000056220.14_Pla2g4a	0.224105	0	2.31457	0	0.147742	0.0109703	0.580849	0.369288	0	0
ENSMUSG00000032487.8_Ptgs2	0.375263	0	0.0158323	0	0	0	0	0.790143	0	0
ENSMUSG00000006007.14_Pdc	0	0	0	0	0	0	0	0	0	0
ENSMUSG00000006010.14_Odr4	9.92097	6.65843	3.30725	27.0157	12.6036	18.4169	18.9395	25.2514	16.6651	9.00942
ENSMUSG00000006005.18_Tpr	16.3748	9.98595	9.76865	38.6803	31.4533	29.4511	27.8652	55.825	31.324	34.4399
ENSMUSG00000006014.16_Prg4	7.11665	9.26438	6.6921	7.02259	15.864	11.7125	10.6356	19.2449	17.946	8.51299
ENSMUSG00000066842.18_Hmcn1	0	0	0	0	0	0	0	0.0593993	0	0
ENSMUSG00000114212.1_Gm47985	0.335619	1.88767	0	0	1.05601	5.21622	4.59895	1.98175	0	0
ENSMUSG00000114943.1_Gm8947	0	1.06619	0	0	0.102249	1.75382	2.60966	0.562268	0	0
ENSMUSG00000114694.1_Gm47995	0.634442	1.48682	0	0	0.0950589	3.57154	4.17836	2.70077	0	0
ENSMUSG00000114582.1_3110040M04Rik	0.303122	4.35695	0	0	1.72585	7.41914	11.0764	5.24471	0	0
ENSMUSG00000114591.1_Gm47996	0.101363	2.09039	0	0	1.00236	3.05154	5.29743	2.33841	0	0
ENSMUSG00000023150.14_Ivns1abp	2.77579	2.00917	12.6879	3.97356	1.29507	4.63106	7.68116	6.41235	7.91456	0.0661132
ENSMUSG00000052748.14_Swt1	20.1877	19.7103	17.2191	28.3646	28.1701	37.5433	33.1455	43.5823	20.789	44.4262
ENSMUSG00000053286.11_Trmt1l	5.31433	4.91628	2.89659	10.2902	4.23389	8.09465	9.16803	9.63862	7.79669	14.6863
ENSMUSG00000026484.13_Rnf2	37.4114	40.0579	26.9525	81.9466	69.2196	107.044	97.7203	104.043	4.55088	69.1312
ENSMUSG00000026483.13_Fam129a	0.103505	0.0363849	0	0	0	0.598508	0	0.3731	0	0.00973781
ENSMUSG00000043019.12_Edem3	1.76572	1.31855	0.409094	5.11159	2.09854	3.3292	1.41148	3.60004	0	0
ENSMUSG00000032666.16_1700025G04Rik	6.61775	4.49508	4.3859	7.94206	6.11673	7.3394	11.3937	10.024	6.56154	3.35305
ENSMUSG00000014980.14_Tsen15	0.751122	0.213366	0	1.27376	0.470626	0.484676	0.681818	0.393822	0	0
ENSMUSG00000032649.14_Colgalt2	2.78915	1.32837	1.60568	9.17842	8.00752	4.78967	0.989176	2.77988	0	0.0169293
ENSMUSG00000026482.13_Rgl1	3.24868	4.78182	4.59826	1.45054	3.85259	2.58843	2.99565	5.88863	0.0292387	0.634685
ENSMUSG00000055547.4_Apobec4	0	0	0	0	0	0	0	0	0	0
ENSMUSG00000008475.13_Arpc5	26.6397	28.7083	35.0453	33.8463	17.2355	10.0731	18.3156	23.8846	13.9899	0.157876
ENSMUSG00000026480.12_Ncf2	1.59928	0.232266	0.0684235	0.131306	0.485991	0.0496185	0.107671	0.0835146	0.0238206	0.02543
ENSMUSG00000042772.15_Smg7	3.5236	1.15748	4.20822	22.9103	8.4877	1.82437	0.47986	5.65744	0.0106162	0.0680004
ENSMUSG00000042751.14_Nmnat2	5.46705	4.39715	6.64786	5.79617	4.43965	4.0992	3.15806	6.83146	0.652095	1.76524
ENSMUSG00000026479.13_Lamc2	2.60118	0.979799	0	8.15625	5.11463	3.99438	2.93719	4.20804	0.00837382	4.78266
ENSMUSG00000026478.14_Lamc1	3.92461	2.99727	6.8199	4.03727	6.78653	6.45	6.04733	9.48195	3.1738	5.09971
ENSMUSG00000042708.12_Shcbp1l	2.29057	1.85769	2.71675	3.51067	4.28034	15.8175	9.08737	15.6069	0.0544344	0.0387413
ENSMUSG00000042699.11_Dhx9	1.16334	0.484677	1.5404	1.69248	1.09052	0.0511066	0.868192	1.04042	0	0
ENSMUSG00000042684.8_Npl	0	0.0302286	2.13054	0	0	0	0	0	0	0
ENSMUSG00000042671.12_Rgs8	0.118859	0.408537	0	0.0115478	0.356175	0	0	0	0	0.0223646
ENSMUSG00000026475.7_Rgs16	0	0	0	0	0	0	0	0	0	0
ENSMUSG00000066800.11_Rnasel	0	0	0	0.0670508	0	0	0	0.0118462	0	0
ENSMUSG00000042641.19_Rgsl1	6.91565	9.31255	6.30779	2.09034	5.14799	5.30634	6.51819	3.91922	1.79289	33.4608
ENSMUSG00000045968.7_Teddm2	2.84212	3.64962	5.115	1.77024	2.87002	3.68779	3.7841	4.00972	7.58948	2.52004
ENSMUSG00000043282.3_Teddm1b	2.26712	5.84433	18.1925	9.77969	6.5559	14.1221	14.0881	6.22641	16.3298	61.4564
ENSMUSG00000047053.5_Teddm1a	0	0	0	0	0	0	0	0	0	0
ENSMUSG00000026473.16_Glul	14.9461	22.3885	32.8815	9.06581	14.7754	10.7335	11.9234	10.3383	29.6003	9.84297
ENSMUSG00000066797.6_Zfp648	0	0	0	0	0	0	0	0	0	0
ENSMUSG00000004110.17_Cacna1e	0.147608	0.00354792	0	0.277994	0.20415	0.0500236	0.00241223	0.134091	0	0
ENSMUSG00000056708.5_Ier5	0	0.027322	0.420551	0	0	0	0	0	0	0
ENSMUSG00000026471.14_Mr1	0	0	0.0242474	0	0	0	0.0101749	0	0	0
ENSMUSG00000026470.14_Stx6	3.51881	1.9522	5.50809	11.1876	4.511	16.8867	9.766	17.7281	0.0822716	3.37131
ENSMUSG00000033722.9_BC034090	0.685177	0.370133	0	2.24754	1.43029	0	0.0962206	0.133956	0	0
ENSMUSG00000026469.14_Xpr1	1.14815	0.670801	1.03415	1.71838	2.67884	3.91727	1.38185	3.79714	1.90506	0.0080386
ENSMUSG00000033701.13_Acbd6	4.92732	3.89763	3.68571	12.1447	12.198	4.30248	4.05517	4.86434	4.21449	7.79568
ENSMUSG00000026468.14_Lhx4	0	0	0	0	0	0	0	0	0	0
ENSMUSG00000033684.14_Qsox1	3.73135	2.39664	2.70247	6.76708	3.79961	1.70817	1.82766	3.6057	0.0162386	0.00866784
ENSMUSG00000033671.18_Cep350	1.33515	0.682679	0.136069	2.81672	2.24987	1.15012	2.30236	2.90967	0.00814978	0.0217509
ENSMUSG00000026466.16_Tor1aip1	8.56632	6.49032	8.20889	28.829	16.8628	17.3397	11.9888	21.3921	1.02109	31.2133
ENSMUSG00000050565.16_Tor1aip2	1.42946	2.36924	0.700103	4.48038	2.74704	3.95505	2.92462	4.60861	0.0219084	14.8283
ENSMUSG00000015484.3_Fam163a	0	0	1.8679	0	0.0221118	0	0	0	0	0
ENSMUSG00000060985.15_Tdrd5	30.1578	22.2832	19.202	76.8993	51.587	7.70139	10.9834	19.6422	6.18149	0.0517984
ENSMUSG00000026602.9_Nphs2	0	0	0	0	0	0	0.292952	0	0	0
ENSMUSG00000026601.14_Axdnd1	1.27015	1.57761	0.675202	0.0370207	0.742199	1.80698	2.10476	1.51743	0	0.0119496
ENSMUSG00000078193.2_Gm2000	226.156	139.993	302.594	803.513	701.172	5.67189	9.16257	9.36977	14.2198	15.019
ENSMUSG00000026600.12_Soat1	23.2394	26.5842	10.2647	21.1363	17.727	10.7984	9.98207	13.6434	5.40407	1.28448
ENSMUSG00000026596.13_Abl2	14.2518	8.01418	6.41193	37.3235	50.3584	26.2591	30.5575	74.4895	56.5713	32.4258
ENSMUSG00000060519.11_Tor3a	0.392532	0	0	0	0.110275	0.738578	0	0.202134	0	0
ENSMUSG00000033557.17_Fam20b	0.566151	0.459271	0.115754	5.16621	1.26261	0.0079944	0	0.0986748	0	0
ENSMUSG00000026594.14_Ralgps2	14.5852	15.1388	17.0944	22.126	24.1213	46.2784	33.8497	44.2665	26.0579	30.5479
ENSMUSG00000033544.6_Angptl1	2.28542	1.07118	1.99082	9.9135	5.71046	3.47963	2.01353	5.20595	1.58756	1.03712
ENSMUSG00000026592.13_Tex35	6.72665	4.99535	11.0791	29.3326	13.5079	0	1.67033	2.15931	0	0
ENSMUSG00000070565.11_Rasal2	1.71648	1.28332	0.891885	3.57297	2.41147	3.2198	0.584641	3.03461	0.00489936	0.0209214
ENSMUSG00000033488.11_Cryzl2	0.678257	0.317901	0	0.922551	0.406495	0.0276681	0.0960629	0	0.0531311	0
ENSMUSG00000026589.14_Sec16b	1.37666	0.545975	0	1.21404	2.74492	7.28324	3.57711	5.0896	0	0.0132837
ENSMUSG00000004031.13_Brinp2	0.294064	0.020419	0	0.685678	0.332896	0.50382	0	0.33202	0	0
ENSMUSG00000026587.15_Astn1	0.310547	0.773258	0.346382	0	0.279177	0.420423	0.426776	0.303841	0	0
ENSMUSG00000073530.11_Pappa2	0.649295	0.686909	1.91599	1.12467	0	0	0.0118236	0.86359	0	0
ENSMUSG00000040782.12_Cop1	9.35429	9.20823	6.74779	20.3754	19.5875	41.2676	27.4956	48.3989	14.1198	39.1163
ENSMUSG00000015829.13_Tnr	0	0	0	0	0	0	0	0	0	0
ENSMUSG00000090394.8_4930523C07Rik	0.0280972	0.0351179	0	0	0	0	0	0	0	0
ENSMUSG00000026725.17_Tnn	0.0656583	0	1.19669	0	0.811604	4.06178	0.826476	1.10899	0	0.0123543
ENSMUSG00000058267.13_Mrps14	123.15	127.282	118.16	161.105	104.465	88.295	121.114	104.725	264.475	170.641
ENSMUSG00000014226.10_Cacybp	8.82923	6.9658	9.73904	16.0228	9.33804	4.89896	6.16197	2.83083	0	0.0300691
ENSMUSG00000026721.16_Rabgap1l	0.98229	0.662671	1.41078	5.63026	1.76243	2.09138	1.9489	3.38292	0.00579521	0.00309336
ENSMUSG00000118401.1_Gpr52	0	0	0	0	0	0	0.743505	0	0	0
ENSMUSG00000040423.10_Rc3h1	1.20748	0.467006	0.71178	8.15121	4.11428	2.70325	2.7877	5.67698	6.74481	6.24085
ENSMUSG00000026715.12_Serpinc1	93.5394	117.492	46.3784	24.7105	45.9424	27.1633	17.2684	18.4019	16.3291	28.6165
ENSMUSG00000043467.19_Zbtb37	4.01443	3.1542	3.78862	3.92292	3.58153	4.19234	2.32245	3.97242	4.27933	4.2132
ENSMUSG00000026709.10_Dars2	0.900615	0.568571	0.195412	9.3214	0.0330465	0	0	0.439163	0	0
ENSMUSG00000026708.16_Cenpl	12.2226	13.4378	3.99802	4.55449	5.32061	1.13261	1.3571	0.704514	0.0236408	0.012619
ENSMUSG00000026705.16_Klhl20	0.631751	0.320488	0.0169328	3.04147	0.608023	0.742203	0.00473697	0.796076	0.00523991	0.0111878
ENSMUSG00000044835.15_Ankrd45	0	0	0	0	0	0	0.228108	0	0	0
ENSMUSG00000049160.15_Tex50	0	0	0	0	0.0720119	0	0	0	0	0
ENSMUSG00000026701.15_Prdx6	3.6174	5.01194	2.24901	5.44556	7.2723	5.108	1.45679	6.07553	0.0420382	13.2989
ENSMUSG00000026700.4_Tnfsf4	0	0	0	0	0	0	0	0.68335	0	0
ENSMUSG00000066755.2_Tnfsf18	0	0	0	0	0	0	0	0	0	0
ENSMUSG00000000817.10_Fasl	0	0	0	0	0	0	0	0	0	0
ENSMUSG00000040297.12_Suco	15.5075	8.17071	7.01727	54.4137	65.4843	23.2996	31.8184	71.3923	19.0159	40.8105
ENSMUSG00000086277.2_4930558K02Rik	0.245459	0.920379	0.559217	0	0.0735545	0	0	0.0674128	0	0
ENSMUSG00000026698.8_Pigc	24.983	23.9036	29.4313	20.9284	18.3795	4.33863	5.48419	6.90451	0.047518	0.118366
ENSMUSG00000040265.16_Dnm3	3.14738	2.86618	5.43572	3.40993	4.72861	1.28741	1.43603	0.810773	0.0137652	0.00587805
ENSMUSG00000026694.19_Eef1aknmt	0.166655	0.128655	0	0	0	0.482282	0	0	0	0
ENSMUSG00000026696.15_Vamp4	7.44625	8.50952	8.67283	11.9978	7.9727	11.4266	4.6925	9.87477	20.1583	15.9
ENSMUSG00000026697.10_Myoc	96.6345	58.6067	90.7272	176.428	130.371	25.2183	30.3986	20.2177	23.8564	12.3356
ENSMUSG00000091060.2_Myocos	472.786	309.995	432.976	896.773	675.189	70.4727	95.3974	55.3699	120.184	65.1161
ENSMUSG00000040225.15_Prrc2c	22.8503	18.956	21.3723	52.9419	64.864	41.2117	40.3701	29.8168	28.1283	31.4175
ENSMUSG00000026692.12_Fmo4	2.8591	2.22137	4.16645	0	0.717827	3.97175	3.25046	7.53388	0	0.0193863
ENSMUSG00000040181.14_Fmo1	0	0	0	0	0	0	0	0	0	0
ENSMUSG00000040170.13_Fmo2	0	0	0	0	0	0	0	0	0	0
ENSMUSG00000095576.5_Fmo6	2.87865	2.92715	0	0	0.219311	0.179129	0	1.80898	0	0
ENSMUSG00000026691.10_Fmo3	5.50029	5.56404	4.56767	27.911	4.55337	6.94426	4.33784	2.08658	0.0278977	0
ENSMUSG00000071890.4_Mroh9	0	1.12035	0	0	0	0	0	0	0	0
ENSMUSG00000026586.16_Prrx1	0.138057	0	0	0	0.310277	0.107707	0.131984	0.0355461	0	0
ENSMUSG00000040124.5_Gorab	3.04343	2.47672	0	4.05513	4.0589	4.12562	1.04446	4.71198	0	0.0251716
ENSMUSG00000040113.14_Mettl11b	0.620023	0	0	0	0	0	0	0	0	0
ENSMUSG00000026585.13_Kifap3	1.26137	0.624674	0.198811	0	2.2893	1.90481	0.227527	1.29418	0	0
ENSMUSG00000026584.14_Scyl3	6.64863	5.69252	3.64934	30.2382	19.9875	1.00297	2.91588	3.01015	0.0348072	0
ENSMUSG00000041406.14_BC055324	23.9169	32.4106	22.9528	41.0879	34.8899	3.44808	6.85142	3.79319	0.0324576	0.0173252
ENSMUSG00000041396.13_Mettl18	40.642	54.2484	28.3721	60.627	42.9474	3.47543	6.99862	2.75581	0.0444925	0.0474984
ENSMUSG00000026582.6_Sele	0	0	0	0	0	0	0	0	0	0
ENSMUSG00000026581.14_Sell	0.113075	0.121139	1.26353	0	0.566349	0	0	0	0	0
ENSMUSG00000026580.16_Selp	10.6237	13.7921	10.3025	1.94238	15.95	72.6052	54.7055	56.2265	52.7188	58.3323
ENSMUSG00000026579.8_F5	0.59115	0.530054	0	0.719167	0.392799	0.764332	0	0.391765	0	0
ENSMUSG00000040918.12_Slc19a2	0.0497569	0	0	0	0.67096	2.28345	0.0158561	0.717424	0.0175396	12.4893
ENSMUSG00000026578.6_Ccdc181	49.6674	44.0736	33.3121	77.849	42.9416	23.7621	32.4522	28.8473	2.67999	8.31963
ENSMUSG00000026577.13_Blzf1	17.6079	37.8089	19.0384	16.0431	14.3493	26.5281	25.2045	23.7811	44.4828	54.855
ENSMUSG00000026575.15_Nme7	8.28737	9.71841	15.5858	21.8436	10.3427	16.609	15.2036	14.8612	8.52348	25.0231
ENSMUSG00000026576.12_Atp1b1	10.475	10.5746	17.4631	26.7012	17.2456	19.5473	15.7423	18.691	6.62028	14.2051
ENSMUSG00000026574.5_Dpt	0	0	0	0	0	0	0	0	0	0
ENSMUSG00000026573.7_Xcl1	0	0	0	0	0.984759	1.34055	0	1.20338	0	0
ENSMUSG00000026572.11_Tbx19	11.4568	8.72075	14.2207	11.2646	11.6979	26.9945	24.4224	28.4664	0.147625	0.292683
ENSMUSG00000040848.11_Sft2d2	11.7722	10.5016	10.3134	9.00018	6.29259	4.24207	3.78882	6.78814	0.0944471	18.275
ENSMUSG00000040843.10_Tiprl	28.263	20.5082	20.006	15.9873	18.6325	34.8953	22.5944	33.0897	60.4661	40.9682
ENSMUSG00000040836.15_Gpr161	0	0	0	0	0	0	0	0	0	0
ENSMUSG00000026571.12_Dcaf6	1.54581	0.96139	1.42224	22.9435	11.8255	2.47746	2.40619	3.5392	0.377244	0.011187
ENSMUSG00000026568.6_Mpc2	6.11074	8.01954	16.4791	7.97316	11.6531	2.13846	2.58538	1.68182	0.357485	1.06662
ENSMUSG00000026567.16_Adcy10	0.415193	0.635018	0.240627	0	0.392897	0	0	0.00900226	0	0
ENSMUSG00000026566.15_Mpzl1	132.574	186.552	90.3845	119.098	87.9176	28.3999	27.4451	23.7563	29.4299	0.242924
ENSMUSG00000040723.14_Rcsd1	1.87555	0.583106	1.37422	2.16467	1.16925	0.0830452	0.144165	1.29681	0.292365	0
ENSMUSG00000040713.12_Creg1	44.0227	35.5829	40.4003	40.1548	32.8889	2.70114	6.93066	9.85882	0.0285001	0
ENSMUSG00000005763.15_Cd247	3.08185	1.81399	2.54451	1.06537	4.04304	5.10472	5.00185	7.35185	0.0378967	1.25417
ENSMUSG00000026565.18_Pou2f1	4.98215	2.28661	4.70975	7.30425	6.56832	11.7309	12.2064	15.2819	1.8982	2.81883
ENSMUSG00000026564.9_Dusp27	0	0	0	0	0	0	0	0	0	0
ENSMUSG00000000544.14_Gpa33	1.70631	0.685501	0	0	0.907843	3.40071	1.22067	3.12732	7.21781	3.98377
ENSMUSG00000040629.8_Mael	32.7278	50.9771	55.022	5.07465	37.743	6.27074	8.3927	3.31388	0.0388443	0.124406
ENSMUSG00000040612.13_Ildr2	0.0231447	0	0	0	0	0	0	0	0	0
ENSMUSG00000026563.13_Tada1	52.3185	67.5548	49.5586	36.3486	33.0613	114.037	86.3531	116.858	114.57	73.6486
ENSMUSG00000040596.15_Pogk	16.6245	21.6717	15.7111	14.098	10.9603	37.3959	27.8505	38.925	33.8201	23.8401
ENSMUSG00000086056.1_Gm4846	0.602247	0.821164	1.16418	0	0.935163	0.924628	0	0.451094	0	0
ENSMUSG00000051081.7_Gm4847	0.0634021	0	0	0	0	0	0	0	0	0
ENSMUSG00000026560.13_Fmo9	0	0	0	0	0	0	0	0	0	0
ENSMUSG00000060568.14_Fam78b	0.0150962	0	0	0	0	0	0	0	0	0
ENSMUSG00000026558.13_Uck2	73.5873	69.3416	61.5899	43.4772	60.8125	5.78697	9.09942	7.40058	11.5563	12.3765
ENSMUSG00000052428.10_Tmco1	33.4914	37.9333	28.6151	43.977	28.883	44.6803	42.8316	39.6326	26.7206	48.3022
ENSMUSG00000026687.14_Aldh9a1	169.629	122.764	105.135	145.412	137.93	260.486	236.75	286.01	204.797	324.317
ENSMUSG00000026688.5_Mgst3	466.015	420.364	625.439	418.393	397.892	1104.97	1174.18	1525.44	1327.32	1590.99
ENSMUSG00000040485.5_Lrrc52	0	0	0	0	0	0	0	0	0	0
ENSMUSG00000015843.10_Rxrg	0	0	0	0	0	0	0	0	0	0
ENSMUSG00000026686.14_Lmx1a	1.23712	0.289922	0	3.47469	1.16271	0	0.0358397	0.810799	0	0
ENSMUSG00000052534.15_Pbx1	0.0275884	0.129308	0.0890423	0	0.0124008	0	0	0.244354	0	0
ENSMUSG00000026683.14_Nuf2	64.765	73.9374	72.7863	45.7679	48.9092	142.168	142.739	119.141	131.725	146.507
ENSMUSG00000026678.10_Rgs5	0	0	0	0	0	0	0	0	0	0
ENSMUSG00000038530.11_Rgs4	0	0	0	0	0	0	0	0	0	0
ENSMUSG00000070532.5_Ccdc190	0	0	0	0	0	0	0	0	0	0
ENSMUSG00000026675.12_Hsd17b7	29.4832	13.5909	8.9077	17.3176	17.0701	46.6765	34.1956	44.5143	0.158269	0.197122
ENSMUSG00000026674.9_Ddr2	3.61774	2.76327	0.665318	10.178	4.92013	9.60392	1.4452	6.47097	0.0363327	0.977439
ENSMUSG00000026670.15_Uap1	3.11851	2.16459	0.30733	6.96624	4.53695	7.02682	10.0592	10.5522	0.0503494	0.143336
ENSMUSG00000026667.14_Uhmk1	6.38836	3.63508	9.99824	8.91833	27.094	23.0212	20.1325	44.6134	0.182814	28.432
ENSMUSG00000073494.5_Sh2d1b2	0	0	0	0	0	0	0	0	0	0
ENSMUSG00000102418.1_Sh2d1b1	0	0	0	0	0	0	0	0	0	0
ENSMUSG00000102752.1_Gm7694	2.7445	0.3976	0.416844	3.19972	9.71203	16.1949	7.10807	15.5409	23.9401	0.0187784
ENSMUSG00000038473.14_Nos1ap	1.81773	0.370424	0.420126	4.00811	1.66963	3.83971	3.29087	5.57825	0.0371456	0.0297414
ENSMUSG00000042800.5_Spata46	0	1.97356	0	0	0	0	0	0	0	0
ENSMUSG00000038463.8_Olfml2b	0.0617018	0	0	0	0	0	0	0	0	0
ENSMUSG00000026663.6_Atf6	4.49955	3.65552	2.23089	5.9815	8.73167	12.8966	11.5172	17.292	7.87591	18.9881
ENSMUSG00000026659.13_Dusp12	151.423	151.669	141.746	174.956	126.176	69.1652	69.0646	67.9442	94.4109	100.056
ENSMUSG00000096968.1_Gm26620	85.3158	94.3273	77.0383	54.9111	49.5907	55.4365	47.1502	39.0946	52.6507	62.1013
ENSMUSG00000070524.1_Fcrlb	0.297456	0	0	0	0	0.0546035	0	0.42889	0.0524277	0
ENSMUSG00000038421.13_Fcrla	0	0	0	0	0	0	0	0	0	0
ENSMUSG00000026656.15_Fcgr2b	0.115438	0	0	0	0	0	0	0	0	0
ENSMUSG00000059089.4_Fcgr4	1.59646	2.06664	1.38558	0	2.05027	0.279104	1.55047	0.814267	0	0
ENSMUSG00000059498.13_Fcgr3	3.02511	0.154678	0	1.7955	2.62064	1.61546	0	0	0	0
ENSMUSG00000026649.14_Cfap126	0	0	0	0	0.967736	0	0.0343043	0	0	0
ENSMUSG00000058076.12_Sdhc	95.6892	89.8373	97.8798	52.0983	72.3946	43.7061	42.9174	42.6516	22.9707	9.26506
ENSMUSG00000056569.11_Mpz	0	0	0	0	0	0	0	0	0	0
ENSMUSG00000038370.6_Pcp4l1	0.363285	0	0	0.0705904	0	0	1.35064	0	0	0
ENSMUSG00000005677.14_Nr1i3	0.151424	0	0	0	0	0	0	0	0	0
ENSMUSG00000005674.9_Tomm40l	0.148757	0.0348615	0	0	0	0	0.0948095	0	0	0
ENSMUSG00000005681.12_Apoa2	0	0.500038	0	0	0	0	1.69988	0	0	0
ENSMUSG00000058715.11_Fcer1g	0	0	0	0	0	0	0	0	0	0
ENSMUSG00000013593.12_Ndufs2	143.246	145.85	86.0549	70.0269	82.6095	6.91106	16.2598	10.3738	0.0291038	3.35557
ENSMUSG00000006403.13_Adamts4	3.23572	1.04208	4.25121	7.05882	2.76609	14.9405	6.33862	13.0191	0.0419857	0.0149408
ENSMUSG00000052423.14_B4galt3	6.86391	2.63592	2.79861	6.37342	1.96264	2.06473	3.30605	4.84947	0.0369401	10.5162
ENSMUSG00000062729.11_Ppox	11.7795	8.76235	5.20351	11.465	3.76433	0.791951	2.02179	4.40835	0.0298193	0
ENSMUSG00000053483.13_Usp21	14.8566	12.421	7.63844	3.55778	12.7783	54.3522	35.5334	52.2542	0.198158	3.56605
ENSMUSG00000062963.10_Ufc1	15.96	16.4312	22.8745	38.1288	29.0689	1.28706	0.470383	0.608083	0	0
ENSMUSG00000013973.12_Dedd	78.9315	94.2868	69.1343	124.237	97.7304	7.63193	11.6292	8.12076	0.057428	0.085831
ENSMUSG00000013997.10_Nit1	100.188	118.707	92.2423	148.834	122.004	9.90821	13.832	10.0651	0.0818943	0.101998
ENSMUSG00000006412.10_Pfdn2	76.0615	55.266	58.848	204.941	172.917	65.7312	64.8145	79.5642	94.0772	83.9601
ENSMUSG00000045259.4_Klhdc9	4.41259	3.15974	0	7.93109	4.18723	0.0900012	0	2.07028	0	0
ENSMUSG00000006411.12_Nectin4	0.152937	0	0	0	0	0	0	0	0	0.0191845
ENSMUSG00000048865.16_Arhgap30	0.111144	0	0	0	0.0299749	0	0	0	0	0
ENSMUSG00000026641.13_Usf1	15.4829	11.1006	10.6985	18.0907	18.8134	9.26983	12.4705	5.88769	0.0959617	0.0512224
ENSMUSG00000103711.1_Tstd1	0.220262	0.41295	0	0	2.97018	0	0	2.35921	0	0
ENSMUSG00000038235.4_F11r	0.645401	1.31084	0.0272294	0.543438	0.676906	1.86927	4.52477	7.68096	0	0
ENSMUSG00000060244.1_Alyref2	13.2762	11.4608	7.40498	19.0636	7.41728	32.9901	26.723	34.4223	155.416	22.0732
ENSMUSG00000038209.12_Itln1	0.334736	0.078446	0	0	0.526614	0	0	0.62054	0	0
ENSMUSG00000004709.14_Cd244a	0.842041	3.21241	5.14543	0	1.63719	3.19209	2.03435	0.580834	0.0138058	0
ENSMUSG00000004707.14_Ly9	0	0	0	0	0	0	0	0	0	0
ENSMUSG00000038179.13_Slamf7	7.19725	5.80807	0.77629	13.45	4.10718	3.53848	4.29461	2.85325	11.7956	0.0314027
ENSMUSG00000015355.13_Cd48	1.28489	1.50558	6.89137	0	0.721936	6.78112	0	0.926316	0	0
ENSMUSG00000015316.11_Slamf1	5.63036	10.5123	5.14744	0.343584	0.362539	2.30059	2.26381	3.96165	0.0328056	0.0583699
ENSMUSG00000038147.13_Cd84	0.0152238	0	0.0231224	2.25411	0.0684297	0	0	0	0	0
ENSMUSG00000073492.2_Gm10521	0	0	0	6.09801	0	0	0	0	0	0
ENSMUSG00000015314.10_Slamf6	0	0.0330527	0.0267769	0.215818	0.0871695	0.0841435	0.0561815	0.152519	0.018644	0.165863
ENSMUSG00000026556.15_Vangl2	0.02732	0	0	0	0.0982411	0	0.0261184	0.0112548	0	0
ENSMUSG00000051251.3_Nhlh1	0	0	0	0	0	0	0	0	0	0
ENSMUSG00000003458.12_Ncstn	21.5228	21.3465	30.4641	21.9002	16.2175	86.3378	46.9853	87.9727	104.879	36.3935
ENSMUSG00000026553.17_Copa	7.24204	3.88335	7.19965	12.1158	11.992	30.8943	24.7891	27.2389	2.53502	18.5399
ENSMUSG00000003464.13_Pex19	48.6553	76.7201	33.1673	21.7973	18.4501	17.5507	13.3037	18.6211	30.1736	33.1163
ENSMUSG00000026554.15_Dcaf8	29.3812	20.2141	15.6841	48.3025	51.2479	119.446	74.8008	106.293	64.4009	42.9443
ENSMUSG00000013698.12_Pea15a	0.098921	0	2.5166	0	0.200089	0.0181587	0.0315234	0.163006	0	0
ENSMUSG00000007122.11_Casq1	0.636231	0.137632	0	0	0	0	0	0.0403233	0	0
ENSMUSG00000007107.6_Atp1a4	0	0	0	0	0	0	0	0	0	0
ENSMUSG00000038034.15_Igsf8	0.512467	0.514703	0	6.70018	1.03657	0	0	0.165877	0	0
ENSMUSG00000007097.14_Atp1a2	0	0	0	0	0	0	0	0	0	0
ENSMUSG00000038026.12_Kcnj9	0	0.0208738	0	0	0	0	0.0141921	0	0	0
ENSMUSG00000044708.5_Kcnj10	0.0529777	0	0.147518	0	0.0158754	0	0.04502	0.0145498	0.01245	0
ENSMUSG00000050229.3_Pigm	4.43668	4.4315	1.94862	4.9368	6.96569	13.4393	7.49218	18.7252	23.0272	34.829
ENSMUSG00000026548.4_Slamf9	7.34489	4.90822	4.14196	0.0847838	8.36808	1.22814	0	0.299584	0	0
ENSMUSG00000037995.15_Igsf9	0.0577638	0	0	0	0.337537	0	0	0.0118982	0	0
ENSMUSG00000026547.15_Tagln2	0	0.687853	0	0	0	1.27964	6.83971	8.65302	0.0323329	0
ENSMUSG00000026546.16_Cfap45	9.85399	11.523	8.95458	0	18.5279	3.2008	6.44005	5.00895	0.117749	8.87471
ENSMUSG00000049598.9_Vsig8	0	0	0	0	0	0	0	0	0	0
ENSMUSG00000053318.7_Slamf8	0	0	0	0	0	0	0	0	0	0
ENSMUSG00000070504.9_Fcrl6	0	0	0	0	0	0	0	0	0	0
ENSMUSG00000026544.6_Dusp23	8.39713	7.10976	4.9884	8.76358	15.9501	29.3372	21.8822	36.992	1.05034	31.1925
ENSMUSG00000037942.5_Crp	0.221797	0	0	2.13333	0	0	0	0	0	0
ENSMUSG00000026542.6_Apcs	0	0	0	0	0	0	0	0	0	0
ENSMUSG00000037924.6_Olfr16	0	0	0	0	0	0	0	0	0	0
ENSMUSG00000062527.6_Olfr1408	0	0	0	0	0	0	0	0	0	0
ENSMUSG00000058981.4_Olfr1406	0	0	0	0	0	0	0	0	0	0
ENSMUSG00000046643.2_Olfr218	0	0	0	0	0	0	0	0	0	0
ENSMUSG00000049456.3_Olfr1404	0	0	0	0	0	0	0	0	0	0
ENSMUSG00000005339.10_Fcer1a	0	0	0	0	0	0	0	0	0	0
ENSMUSG00000049605.3_Olfr418	0	0	0	0	0	0	0	0	0	0
ENSMUSG00000079180.4_Mptx2	0	0	0	0	0	0	0	0	0	0
ENSMUSG00000037872.5_Ackr1	0	0	0	0	0	0	0	0	0	0
ENSMUSG00000005338.13_Cadm3	0	0	0	0	0	0	0	0	0	0
ENSMUSG00000037860.15_Aim2	0	0	0	0	0	0	0	0	0	0
ENSMUSG00000037849.8_Ifi206	0	0	0	0	0	0	0	0	0	0
ENSMUSG00000070501.14_Ifi214	0	0	0	0	0	0	0	0.0291121	0	0
ENSMUSG00000073491.11_Ifi213	0.237313	0.353316	0	0	0	0.379255	0	0.115016	0	0
ENSMUSG00000043263.13_Ifi209	0	0	0	0	0	0	0	0	0	0
ENSMUSG00000066677.12_Ifi208	0.54479	0.0510689	0	0	0.130602	0	0	0.0299242	0	0
ENSMUSG00000073490.11_Ifi207	0	0	0	0	0	0	0	0	0	0
ENSMUSG00000073489.6_Ifi204	0	0	0	0	0	0	0	0	0	0
ENSMUSG00000090272.9_Mndal	0	0	0	0	0	0	0.0677871	0	0	0
ENSMUSG00000026536.9_Ifi211	0	0	0	0	0	0	1.36372	0	0	0
ENSMUSG00000039997.16_Ifi203	0	0	0	0	0	0	0	0.0234628	0	0
ENSMUSG00000026535.9_Ifi202b	0	0	0	0	0	0	0	0	0	0
ENSMUSG00000054203.7_Ifi205	0	0	0	0	0	0	0.364232	0	0	0
ENSMUSG00000045381.6_Olfr433	0	0	0	0	0	0	0	0	0	0
ENSMUSG00000047048.4_Olfr432	0	0	0	0	0	0	0	0	0	0
ENSMUSG00000050134.7_Olfr430	0	0	0	0	0	0	0	0	0	0
ENSMUSG00000049528.7_Olfr429	0	0	0	0	0	0	0	0	0	0
ENSMUSG00000059371.4_Olfr427	0	0	0	0	0	0	0	0	0	0
ENSMUSG00000046486.4_Olfr231	0	0	0	0.44922	0.0164947	0	0.233881	0.196526	2.81997	0.0138096
ENSMUSG00000051528.4_Olfr424	0.232603	1.74435	0	0	0	0.0426985	3.2244	1.34152	25.5822	0.0875336
ENSMUSG00000055033.4_Olfr420	0	0	0	0	0.112767	0	0	0	0	0
ENSMUSG00000026532.7_Spta1	0.206909	0.0461804	0.127201	0	0.363158	0	0	0.186712	0	0
ENSMUSG00000050788.5_Olfr419	0	0	0	0	1.31075	0	0	0	0	0
ENSMUSG00000026531.4_Mptx1	0	0	0	0	0	0	0	0	0	0
ENSMUSG00000066672.2_Olfr417	0.125636	0.309152	0	0	0.0141181	0	0	0	0	0
ENSMUSG00000059503.2_Olfr248	9.64289	17.8127	0	0	2.80461	0	0	0	0	0
ENSMUSG00000051509.6_Olfr414	0.295353	0.158209	0.0160212	0	0.568967	0	0	0	1.10063	0
ENSMUSG00000066671.4_Olfr220	0	0	0	0	0	0	0	0	0	0
ENSMUSG00000028354.13_Fmn2	19.3846	15.9898	20.7515	40.305	45.7768	40.393	35.5502	86.8442	0.228337	28.2314
ENSMUSG00000050069.3_Grem2	0.101985	0	0.0387246	0	0	0	0	0	0	0
ENSMUSG00000026527.13_Rgs7	0.111046	0.178449	0.674641	0	0.442097	0	0	0.300619	0	0
ENSMUSG00000026526.14_Fh1	40.6762	40.0036	30.2703	75.5487	28.3681	18.1271	27.3421	21.0129	31.0389	42.9453
ENSMUSG00000039783.15_Kmo	0	0	0	0	0	0	0	0	0.01425	0
ENSMUSG00000026525.9_Opn3	15.2734	14.3173	30.665	12.5695	20.2817	31.702	24.336	28.5402	114.26	0.150267
ENSMUSG00000078185.3_Chml	1.39632	0.397808	1.00841	0	0.935298	2.13097	1.1953	2.4137	6.39875	0
ENSMUSG00000026523.14_Wdr64	0.0238888	0.582231	0	0	0	0	0	0	0	0
ENSMUSG00000039748.11_Exo1	28.4342	28.4823	14.7142	27.1892	44.7129	27.9961	28.9755	28.1354	7.30561	14.4549
ENSMUSG00000104158.2_Gm38100	4.03377	2.33842	10.4798	0	1.81315	6.62527	9.91149	8.17756	0	0.0399472
ENSMUSG00000055214.15_Pld5	0.132432	0.0886733	0	0	0.297636	0.118079	0	0.00779381	0	0
ENSMUSG00000078184.1_Rbm8a2	1.78407	1.47171	1.13808	7.90397	6.60787	0	0.318379	0.587972	0.251559	0.107422
ENSMUSG00000057335.11_Cep170	0.740633	0.540542	0.650835	4.62579	1.1842	2.24523	2.98058	3.42596	0.0261078	0.0398166
ENSMUSG00000026504.17_Sdccag8	0.878754	1.56079	1.1415	0.215686	2.14128	0.203761	3.41936	0.819288	7.51591	0
ENSMUSG00000019699.16_Akt3	6.65254	6.56803	10.557	15.8161	13.9378	9.70114	16.4966	23.0301	5.37329	17.826
ENSMUSG00000063659.11_Zbtb18	3.85792	1.58948	1.59483	33.7881	11.2717	3.84936	1.57642	7.07498	0.658037	0
ENSMUSG00000015962.5_1700016C15Rik	0	0	0	0	0	0	0	0	0	0
ENSMUSG00000015961.8_Adss	285.544	336.12	220.624	253.771	245.996	210.333	250.555	236.099	180.617	301.513
ENSMUSG00000102483.2_Catspere1	0	0.312688	0	0	0	0	0	0	0	0
ENSMUSG00000091476.8_Catspere2	0.544583	0.374363	3.15688	0	0.522209	1.33291	0.0115696	0.0897385	0.0383938	0.0273251
ENSMUSG00000026502.13_Desi2	9.44824	9.15011	4.7676	18.8939	25.1533	33.8532	24.6255	46.2006	21.1451	9.90538
ENSMUSG00000026500.6_Cox20	2.70338	1.62187	1.47816	24.3318	3.79127	0	0.689194	0	0	0
ENSMUSG00000039630.10_Hnrnpu	15.7397	9.63053	16.8792	45.7608	61.1724	45.3282	44.1977	59.1777	23.0001	28.2466
ENSMUSG00000026495.8_Efcab2	1.63318	1.6172	5.25802	5.33676	1.34413	0.236462	0	2.55855	0	0
ENSMUSG00000026494.12_Kif26b	0.415824	0	0	0.136349	0.0116818	0.00477075	0	0.208775	0.00458064	2.75802
ENSMUSG00000055067.15_Smyd3	26.4597	40.241	26.6393	25.7697	20.095	23.1769	18.6663	24.7045	35.579	25.0714
ENSMUSG00000026492.11_Tfb2m	13.587	14.1411	9.72341	12.0293	13.4084	53.9584	29.8853	44.8625	92.0689	5.63849
ENSMUSG00000038949.8_Cnst	22.1491	21.278	24.9155	36.9688	46.9063	35.5343	29.449	31.2054	5.9574	0.957227
ENSMUSG00000038936.13_Sccpdh	0.391429	0.29591	1.53424	0.986315	0.0340538	0.00927148	0	0.801064	0	0
ENSMUSG00000087236.3_Kif28	0.591396	0.050398	0.65326	4.76374	1.44997	1.14483	1.79895	1.2846	0	0
ENSMUSG00000026491.13_Ahctf1	4.4217	2.36853	0.700366	5.89156	12.0898	12.0686	12.1824	16.368	7.52174	6.72725
ENSMUSG00000026490.18_Cdc42bpa	12.5288	7.93925	9.71002	20.7932	15.3394	23.2107	21.1223	21.4935	29.192	11.2963
ENSMUSG00000026489.13_Coq8a	1.76788	2.84095	1.49325	0.0630953	1.11899	0.847742	0	0.966105	0.0127181	0
ENSMUSG00000010609.15_Psen2	80.4733	78.1635	33.0588	25.6974	41.9085	240.403	172.102	288.586	103.493	211.946
ENSMUSG00000038855.10_Itpkb	0	0	1.31676	0	0	0	0	0.0375947	0	0
ENSMUSG00000053963.7_Stum	0	0	0	0	0	0	0	0	0	0
ENSMUSG00000026496.11_Parp1	7.08956	2.33364	5.12364	14.8905	9.61686	3.64264	6.71449	5.90068	0.0254363	0
ENSMUSG00000058729.13_Lin9	2.14851	0.901988	5.3553	8.40594	2.7017	2.43898	2.60427	2.40009	0.139392	6.11111
ENSMUSG00000026497.7_Mixl1	0.0416232	0	0	0	0	0.244502	0	0.308647	0.586898	0
ENSMUSG00000026499.5_Acbd3	57.2197	39.3012	39.1863	140.662	165.017	168.742	155.703	266.088	170.696	156.28
ENSMUSG00000060743.12_H3f3a	210.205	173.138	264.676	169.682	233.63	155.669	202.87	124.697	58.7104	132.573
ENSMUSG00000038806.7_Sde2	11.1961	11.1916	12.3882	29.3777	11.0544	32.1973	16.0774	24.1837	0.252124	47.2268
ENSMUSG00000066652.5_Lefty2	0	0	0	0	0	0	0	0	0	0
ENSMUSG00000026520.8_Pycr2	19.9489	14.6757	10.9577	18.403	8.35747	6.02034	4.58785	12.0214	0.068273	30.1503
ENSMUSG00000038793.8_Lefty1	0	0	0	0	0	0	0	0	0	0
ENSMUSG00000026519.16_Tmem63a	0.0212563	0	0	0	0.133764	0	0	0	0	0
ENSMUSG00000038776.13_Ephx1	0.0979318	0	0	0	0	0.431452	0	0	0	0
ENSMUSG00000038768.8_9130409I23Rik	114.248	93.5625	105.406	13.0794	78.6925	130.322	118.441	133.218	86.2567	349.519
ENSMUSG00000026516.8_Nvl	3.99972	1.6391	2.45147	5.46371	6.55496	3.80495	3.46961	6.73087	10.2014	3.12758
ENSMUSG00000062169.13_Cnih4	72.8683	78.4102	120.949	42.4038	42.0228	17.2358	25.6904	17.0526	0.124563	12.6709
ENSMUSG00000038733.14_Wdr26	19.6905	14.0889	15.3466	56.4723	50.9525	32.6598	29.7421	66.3064	30.2388	20.5106
ENSMUSG00000026514.14_Cnih3	0.242961	0	0	0	0.842468	0	0	0	0	0
ENSMUSG00000050625.4_Ccdc121	0	0	5.82008	0	0	0	0	0	0	0
ENSMUSG00000047369.17_Dnah14	8.35106	6.72545	4.55498	23.2513	16.9799	6.05573	6.02457	13.5664	6.90818	5.4997
ENSMUSG00000004880.11_Lbr	46.9095	35.6072	38.3958	109.965	92.9237	57.1225	55.743	94.7486	131.637	95.4276
ENSMUSG00000022995.16_Enah	4.22848	5.07784	4.641	7.1353	8.03082	6.262	6.38856	8.52278	0.33577	9.69502
ENSMUSG00000026511.7_Srp9	55.591	42.7261	41.183	78.634	67.1245	46.5129	58.22	49.1106	61.2913	15.5117
ENSMUSG00000091013.3_Vmn1r1	0	0.0475342	0	0	0.250722	0	0	0	0	0
ENSMUSG00000038633.5_Degs1	540.914	610.588	544.58	236.348	299.721	1349.1	1115.46	1249.68	2425.21	1438.49
ENSMUSG00000047539.9_Fbxo28	90.9769	102.702	102.755	127.691	141.622	201.117	160.882	203.748	181.42	195.338
ENSMUSG00000026510.10_Trp53bp2	0.108062	0.0202596	0	5.24101	0.641163	0	0	0.0534206	0	0
ENSMUSG00000026509.15_Capn2	0	0	0	0	0	0	0.268552	0.495954	0	0
ENSMUSG00000038599.14_Capn8	0.151963	0	0	0	0	0	0	0	0	0
ENSMUSG00000043429.7_Ccdc185	0	0	0	0	0	0	0	0	0	0
ENSMUSG00000038576.15_Susd4	0.841483	0.626409	0	0	2.58093	2.03536	0.741375	1.12154	0	0
ENSMUSG00000079164.8_Tlr5	0.797357	0.130803	2.48266	0	1.0573	0	0.711467	0.0821197	0	0.0150031
ENSMUSG00000030768.12_Disp1	30.9261	19.8409	25.2625	11.8907	25.3702	5.38179	5.6266	2.13845	0.0257723	0.0275134
ENSMUSG00000046836.13_Brox	25.8434	28.1205	19.8141	27.8858	27.6533	81.5862	64.0626	62.4655	117.194	73.8159
ENSMUSG00000042901.10_Aida	5.00999	4.10209	2.33682	23.5983	8.49346	16.4065	17.8083	21.5309	4.44784	23.7067
ENSMUSG00000056050.13_Mia3	14.1182	12.6872	9.24032	30.7541	33.9607	71.8062	49.4306	65.0925	27.0167	30.5996
ENSMUSG00000072258.10_Taf1a	308.132	421.451	272.198	239.925	248.856	218.074	207.829	206.947	166.602	0.984453
ENSMUSG00000053461.9_Hhipl2	2.10575	3.689	0.550524	0	2.5137	0	0	0.14221	0	0
ENSMUSG00000039384.8_Dusp10	24.7341	21.9206	30.3444	7.68489	41.4235	33.5804	28.9275	19.4737	18.0132	28.609
ENSMUSG00000044854.7_1700056E22Rik	6.53071	4.15165	1.08312	8.05153	2.83428	0.0551186	0	0.865873	0.0529223	0
ENSMUSG00000039377.7_Hlx	0	0	0	0	0	0	0	0	0	0
ENSMUSG00000026621.13_Marc1	0	0	0	0	0	0	0	0	0	0
ENSMUSG00000073481.9_Marc2	43.6006	35.133	37.4318	39.3965	45.5024	71.1897	59.2218	84.3316	64.8901	96.5067
ENSMUSG00000039349.5_C130074G19Rik	7.92812	5.48543	7.16756	7.5559	1.58383	0	0	0	0	0
ENSMUSG00000026620.11_Mark1	0.08768	0	3.56234	0	0.827641	0	1.45294	0.758533	0	0.0164979
ENSMUSG00000039318.12_Rab3gap2	9.2566	9.17445	15.2879	26.7583	17.716	45.1501	32.4283	52.6802	13.6006	20.5947
ENSMUSG00000026618.11_Iars2	1.39706	1.03761	2.30961	3.15733	1.28492	0.441892	0.445203	4.55998	6.85673	0.0242651
ENSMUSG00000026617.16_Bpnt1	4.88174	6.01107	0	12.6852	2.6406	1.79226	6.03812	2.65872	0.0291669	0.0311374
ENSMUSG00000026615.14_Eprs	10.6392	8.83102	8.93279	25.9208	15.2832	34.3467	26.1685	29.2831	39.973	44.3926
ENSMUSG00000026614.7_Slc30a10	0	0	0	0	0	0	0	0	0	0
ENSMUSG00000039246.8_Lyplal1	176.566	240.84	226.083	165.289	92.3114	151.374	144.465	111.076	74.6546	107.433
ENSMUSG00000039239.14_Tgfb2	132.005	108.935	87.1369	142.52	190.131	305.456	321.608	379.483	274.546	254.363
ENSMUSG00000001305.5_Rrp15	25.9713	26.0866	26.9541	39.2837	23.5863	4.41575	3.08131	4.6877	0.0415666	0
ENSMUSG00000039224.1_D1Pas1	0.237817	0.919591	0	0	0.240518	0	0.47366	0.220435	0	0
ENSMUSG00000026611.17_Spata17	5.85544	9.20018	2.82973	0	3.67878	6.08279	3.83795	7.2092	0.0703664	24.1386
ENSMUSG00000039210.16_Gpatch2	5.00779	6.38336	4.20878	5.37482	7.99845	16.3781	15.0556	14.0469	5.48419	30.6203
ENSMUSG00000026610.13_Esrrg	4.01437	2.50873	9.08734	7.96175	5.37871	21.5031	12.4986	20.3773	39.7527	19.6217
ENSMUSG00000026609.15_Ush2a	3.4617	3.36387	4.22379	1.21462	1.2785	2.65112	2.61383	3.17917	0.0116587	0.0124463
ENSMUSG00000026608.13_Kctd3	16.0216	13.5653	7.35912	36.1804	34.9625	33.4556	20.5423	38.7595	20.4212	14.2775
ENSMUSG00000037624.15_Kcnk2	0.212486	0.181078	0.0146696	0	0	0	1.76055	0.0159156	0	0
ENSMUSG00000026605.14_Cenpf	48.4811	29.2595	34.6984	86.5582	100.889	58.1085	66.1516	90.8998	59.0034	78.0676
ENSMUSG00000026604.17_Ptpn14	0.0854248	0	0	0	0	0.00522709	0	0	0	0
ENSMUSG00000026603.13_Smyd2	3.79544	6.45688	3.97654	0.942358	8.40374	0	0.0223982	0.318505	0	0.0264501
ENSMUSG00000010175.13_Prox1	0.0682838	0.149356	0	0	0.153465	0	0	0.00937672	0	0
ENSMUSG00000089872.10_Rps6kc1	0.705761	1.20372	0.416863	0	0.801896	0.187135	0.43107	0.961073	0.0069107	0
ENSMUSG00000026634.16_Angel2	85.7445	130.662	122.471	59.8959	116.103	345.207	271.897	328.509	294.008	334.53
ENSMUSG00000037568.12_Vash2	0	0	0	0	0.0596927	0	0.0141066	0.401195	0.0156043	0.0166586
ENSMUSG00000066595.9_Flvcr1	0.0553314	0	0	0	0.165807	0	0	0	0.0130031	0
ENSMUSG00000057072.11_Spata45	0.943513	0.176891	0	0	0	0	0	0	0	0
ENSMUSG00000026632.17_Tatdn3	2.84463	3.95167	4.50271	0.0399573	2.927	0.855625	0.677147	0.254141	0	0
ENSMUSG00000062510.12_Nsl1	3.29502	2.7512	6.94626	4.03048	5.21212	1.34854	1.45742	1.32033	0.0126942	0.569174
ENSMUSG00000026630.9_Batf3	15.5452	8.68726	8.0821	5.64622	19.8874	1.09754	1.1813	1.23154	0	0
ENSMUSG00000091017.1_Fam71a	0	0	0	0	0	0	0	0	0	0
ENSMUSG00000026628.13_Atf3	3.76792	2.1608	0	3.10087	3.26775	0.130197	0	0.255662	0	0
ENSMUSG00000037499.9_Nenf	5.01868	2.8951	3.42037	0.450085	1.85096	0	1.72234	0.21205	0	0
ENSMUSG00000026627.7_Pacc1	10.6707	8.52826	4.29389	7.13724	3.9747	0.998909	3.08885	2.52195	0	0
ENSMUSG00000026626.11_Ppp2r5a	7.04672	6.46588	5.37404	9.86096	9.63189	5.71425	4.35816	9.81848	10.0412	0.014961
ENSMUSG00000037474.13_Dtl	6.42175	4.9882	3.76073	8.65623	11.2706	20.0324	13.4416	17.893	0.10803	8.28789
ENSMUSG00000037461.10_Ints7	0.247874	0.330193	1.44647	0.0456296	0.293203	0.0095793	0.349221	0.171981	0	0
ENSMUSG00000026623.16_Lpgat1	16.1732	12.5263	20.2385	22.8786	18.2279	21.798	19.3923	32.8742	107.805	12.1916
ENSMUSG00000026622.15_Nek2	29.6642	29.5119	6.96859	28.7177	36.4185	21.083	25.6576	26.1829	0.119251	43.1891
ENSMUSG00000037434.7_Slc30a1	6.00869	6.28118	3.3601	17.2798	5.35261	9.45241	12.5332	13.7119	0.141207	1.3019
ENSMUSG00000049353.17_Rd3	0.557122	0.62333	0.232016	0.817151	0.920906	0	0	0.0148072	0	0
ENSMUSG00000026637.13_Traf5	1.86115	1.333	1.73101	13.1898	3.2711	0.03071	0.0666402	0.637498	0	0
ENSMUSG00000037395.15_Rcor3	0.925255	0.289113	0.835733	1.234	1.56276	0.725711	0.424409	1.36296	0	0
ENSMUSG00000058248.12_Kcnh1	19.1853	10.207	7.8041	47.1797	48.8145	58.4146	43.689	106.121	41.5785	11.1263
ENSMUSG00000037375.16_Hhat	19.295	22.6751	14.3597	16.6191	17.4584	12.0913	12.1579	4.4967	18.3338	22.502
ENSMUSG00000016262.14_Sertad4	0	0	0	0	0.490504	0	0	0	0	0
ENSMUSG00000016200.14_Syt14	0.792228	0.0300056	0.0364625	1.49274	0.258982	0.158649	0.188708	0.718665	0	0.373419
ENSMUSG00000016181.9_Utp25	6.91634	6.03109	4.48618	12.6834	14.4729	2.20103	4.30557	5.83103	0.0309267	0.0110054
ENSMUSG00000026638.15_Irf6	0	0	0	0	0	1.05132	0	0.011129	0.00952287	0
ENSMUSG00000079144.7_A130010J15Rik	2.34209	1.50432	0.0658749	7.96415	1.57913	2.96176	0	1.57234	0	0
ENSMUSG00000037318.10_Traf3ip3	0.232239	0.264353	0	0	0.0596513	0.438498	0	0.205014	0	0
ENSMUSG00000026639.18_Lamb3	0.0577638	0	0	0	0	0	0	0	0	0
ENSMUSG00000016194.14_Hsd11b1	0.561536	1.03172	0	0	0.504812	0.280378	0.501048	0.777269	0	0
ENSMUSG00000009633.3_G0s2	0	0	0	0	0	1.36841	0	0	0	0
ENSMUSG00000016179.11_Camk1g	0.276864	1.52476	0	1.29115	1.0267	0	0	0	0	0
ENSMUSG00000026640.12_Plxna2	1.8792	0.682741	1.08932	3.05948	3.82858	1.22472	1.21187	5.84052	0.0156789	0.0292917
ENSMUSG00000016494.9_Cd34	0	0.0491121	0	0	0	0	0	0	0	0
ENSMUSG00000016493.13_Cd46	0.0251173	0	0	0	0	0	0	0	0	0
ENSMUSG00000016481.15_Cr1l	18.8402	26.2752	11.554	6.43251	9.65462	5.57554	6.78006	5.5949	18.6099	12.2773
ENSMUSG00000026616.16_Cr2	0	0	0	0.0683371	0	0	0	0	0	0
ENSMUSG00000050530.14_Fam171a1	0.171965	0.0201501	0	0.200488	0.483105	0	0	0.0177107	0.0151547	0
ENSMUSG00000026643.16_Nmt2	4.96642	3.59065	6.9791	9.32204	6.24539	5.6679	3.58303	6.46789	3.07014	1.42502
ENSMUSG00000049950.6_Rpp38	154.405	178.842	209.115	109.932	142.762	77.1085	71.7188	60.6263	155.566	35.2428
ENSMUSG00000026644.7_Acbd7	11.4437	12.0683	7.60424	26.4752	32.7921	15.2301	15.7268	25.1923	0.126062	0.269158
ENSMUSG00000026645.11_Olah	71.0864	70.4822	63.5759	34.485	65.1671	122.783	111.357	94.2359	51.1823	227.864
ENSMUSG00000026650.15_Meig1	0.173291	0.974666	0	0	0.701038	0	0	0	0	0
ENSMUSG00000026648.18_Dclre1c	8.36352	8.27237	6.71723	8.6753	7.62003	23.0517	18.4932	25.8661	45.9933	50.8594
ENSMUSG00000026646.16_Suv39h2	46.1612	48.4879	38.5908	56.6703	49.7122	136.104	101.123	137.326	222.467	214.177
ENSMUSG00000109865.1_Hspa14	70.3476	86.3078	94.9428	38.2503	40.7927	161.443	137.612	173.184	158.395	181.585
ENSMUSG00000051396.15_Gm45902	14.6729	16.9871	17.248	6.91435	9.06366	29.4346	27.551	31.7072	32.2571	36.3045
ENSMUSG00000039496.8_Cdnf	0.0613845	0	0	0.858794	0	0	0	0	0	0
ENSMUSG00000026655.15_Fam107b	67.3833	79.4169	44.4887	45.5159	81.9914	101.158	80.5788	77.8166	57.365	116.571
ENSMUSG00000026657.17_Frmd4a	0.532996	0.24791	0.305892	0.711529	1.1924	0.0776753	0.477138	1.21016	1.1732	0
ENSMUSG00000039449.14_Prpf18	9.44046	8.02359	15.7587	12.7673	16.0684	23.2647	19.506	28.9052	0.164807	24.4287
ENSMUSG00000048186.14_Bend7	0.0683001	0	0.276631	0.291972	0	0	0	0.0937896	0	0
ENSMUSG00000026662.13_Sephs1	1.70823	3.51985	1.54202	10.1645	1.89786	1.88146	0.934664	3.49205	0	0
ENSMUSG00000026664.7_Phyh	10.542	8.13269	15.5136	18.9358	7.16452	24.6666	10.8017	16.7482	0	0.189818
ENSMUSG00000026668.10_Ucma	2.05225	0.911269	0.902297	1.51115	0.291306	0.079311	0.0688415	0.177988	0	0
ENSMUSG00000026669.14_Mcm10	13.4312	6.99345	8.43709	12.9383	24.8185	24.382	20.2299	20.8439	18.8597	9.37086
ENSMUSG00000026672.11_Optn	20.9387	20.9875	9.02292	19.6658	28.4069	4.0912	5.46454	2.87181	0.0179369	2.62337
ENSMUSG00000026676.7_Ccdc3	112.935	155.682	68.3567	22.6395	41.5688	9.08553	16.9804	12.11	37.9195	0.0538315
ENSMUSG00000039145.16_Camk1d	5.2325	2.65134	1.33757	10.3422	10.0435	7.01392	10.3734	13.4101	18.0733	7.56678
ENSMUSG00000039128.13_Cdc123	50.3198	65.1076	53.2061	23.145	36.2389	13.0787	14.4451	11.4042	0.019439	13.5927
ENSMUSG00000025817.12_Nudt5	114.73	89.4654	69.7608	68.3825	104.266	25.7888	45.2289	40.9005	69.0198	43.8794
ENSMUSG00000056718.2_Gm13199	194.489	182.905	143.877	46.4938	98.8439	44.5237	76.7313	61.1538	148.204	68.2671
ENSMUSG00000025816.15_Sec61a2	1.44102	4.20909	0.36478	0.681757	0.0563243	0.0306697	0	2.16809	0.0147238	0
ENSMUSG00000025815.13_Dhtkd1	3.19635	1.07414	0.561042	2.12693	4.62195	1.096	2.18132	0.745341	0.0106296	0
ENSMUSG00000043241.14_Upf2	10.1519	15.4519	7.1664	13.3203	23.8195	15.9331	13.9855	19.9623	1.32814	4.04356
ENSMUSG00000045319.13_Proser2	0.409372	0.0655179	0	0.256098	0.233378	0.0879777	1.05001	0.337289	0	0
ENSMUSG00000039063.5_Echdc3	35.2773	50.8372	51.825	21.0619	28.6767	13.2127	29.442	15.4118	0.200573	29.9772
ENSMUSG00000118578.1_AL845275.1	0	0	0	0	0	0	0	0.480872	7.57112	0
ENSMUSG00000039046.15_Usp6nl	1.10187	1.02179	0.314917	2.58308	1.56573	0.0086997	0.596552	1.98165	7.56785	0.0356695
ENSMUSG00000002107.18_Celf2	4.63695	4.40549	4.02003	14.5151	16.3193	25.0686	17.7155	28.2235	15.5965	31.6374
ENSMUSG00000015619.10_Gata3	15.0258	11.2052	7.2366	59.8582	27.2317	49.4901	60.3051	58.5976	14.7901	11.3091
ENSMUSG00000025783.2_4930412O13Rik	0	0	0	0	0	0	0	0	0	0
ENSMUSG00000079602.2_9230102O04Rik	0	0	0	0.11906	0	0	0	0	0	0
ENSMUSG00000025782.12_Taf3	34.8517	18.4085	17.2399	99.107	111.15	142.449	96.4226	179.506	79.5921	56.41
ENSMUSG00000025781.14_Atp5c1	128.012	124.643	137.613	140.727	105.318	56.6987	65.7996	42.9638	104.539	29.4165
ENSMUSG00000037262.7_Kin	36.2333	37.8501	41.5508	33.0372	42.3905	37.0909	36.8347	42.819	105.496	49.1886
ENSMUSG00000037254.18_Itih2	0.0864104	0	0.743711	0	0	0	0	0	0	0
ENSMUSG00000025780.7_Itih5	0	0	0.137681	0	0	0	0	0	0	0
ENSMUSG00000061186.15_Sfmbt2	0.020921	0	0	0	0.0846345	0.00768086	0	0.0258558	0	0
ENSMUSG00000026778.13_Prkcq	0.0269689	0	0	0	0	0.0297038	0	0	0	0
ENSMUSG00000026773.19_Pfkfb3	8.51156	7.15013	3.80733	12.0435	1.21474	6.18489	5.86747	10.6233	0.044516	14.3236
ENSMUSG00000037197.11_Rbm17	206.173	190.402	125.426	206.118	305.555	147.772	136.312	190.74	60.4595	206.123
ENSMUSG00000091312.1_Gm17490	0	0	0	0	0	0	0	0	0	0
ENSMUSG00000026770.5_Il2ra	3.69495	5.89294	2.8314	1.44244	3.65237	0.969841	0.905752	0.592338	0	0
ENSMUSG00000023206.16_Il15ra	0	0.221452	0	0	0	0.0157694	0	0.212337	0	0
ENSMUSG00000058594.15_Fbh1	30.8011	35.2078	21.4204	58.8707	62.6291	70.7414	58.3574	55.3079	25.5845	62.9434
ENSMUSG00000047909.11_Ankrd16	1.4018	2.15988	0	0	1.36159	0.579722	0.985852	1.34083	0	0
ENSMUSG00000026768.10_Itga8	2.08643	3.88738	3.61181	0	3.89114	10.0199	5.76512	4.03604	0.0182728	1.20946
ENSMUSG00000026767.12_Mindy3	31.4637	34.173	30.3688	18.5358	16.8976	89.9501	88.5088	69.7212	19.3267	128.772
ENSMUSG00000026730.12_Pter	23.2081	28.2744	16.6489	10.842	10.3585	25.292	31.3378	23.4063	0.129401	21.4736
ENSMUSG00000049630.6_C1ql3	0.112998	0	0	0	0	0	0	0.0931014	0	0
ENSMUSG00000026727.10_Rsu1	4.4153	4.67796	5.82496	0.514766	3.47082	8.50469	11.6555	8.62087	5.2846	17.5431
ENSMUSG00000026726.10_Cubn	0.00639327	0	0	0	0.0114949	0	0.00407471	0.226504	0	0
ENSMUSG00000026723.10_Trdmt1	6.77223	7.7487	9.00016	0	3.33504	21.3532	16.2811	20.1651	34.9136	0.26235
ENSMUSG00000026728.9_Vim	0	0	0	0	0	0.192166	0.372089	1.47622	0	0
ENSMUSG00000003418.11_St8sia6	0.809816	1.72847	0	0	3.12485	3.53116	3.77173	4.85533	0	5.2511
ENSMUSG00000063275.15_Hacd1	1.17213	3.76115	7.77157	0	3.60699	4.1378	0.775783	2.26578	0	16.0153
ENSMUSG00000026718.17_Stam	6.8658	10.1717	4.84219	4.02222	5.31243	8.45244	3.91144	8.2836	4.35081	0.0514179
ENSMUSG00000061531.8_Tmem236	0.104382	0.0244621	0	0	0	0	0	0	0	0
ENSMUSG00000026712.3_Mrc1	4.88583	5.4932	0	5.13709	7.85491	6.20665	4.89063	7.58183	26.5739	0.0902402
ENSMUSG00000036949.16_Slc39a12	0.318491	0.059711	0	0	0	0	0	0.0262411	0	0
ENSMUSG00000057914.15_Cacnb2	9.21775	8.39719	10.2343	14.3401	9.44168	1.52645	3.16057	2.39081	0.015267	1.22781
ENSMUSG00000026707.15_Nsun6	5.20715	7.34864	3.62125	2.24599	4.52682	6.07833	6.56455	5.28034	0.0268946	7.89568
ENSMUSG00000017418.14_Arl5b	0.631795	0.583666	1.82879	1.60128	0.551511	1.59343	0.566074	1.53147	0.00645542	0
ENSMUSG00000075520.5_Malrd1	1.30372	1.38152	1.37749	0.0165214	0.178352	1.53998	0.108381	0.875676	0	0.0106656
ENSMUSG00000026748.13_Plxdc2	3.93095	5.02485	1.44043	0	2.24882	4.12773	4.01209	6.90789	0.0096901	0.465514
ENSMUSG00000053702.16_Nebl	2.03063	2.86704	0.828163	2.04594	1.91565	2.13991	1.48994	2.19978	3.98115	0
ENSMUSG00000062651.4_H2al2a	0	0	0	0	0	0	0	0	0	0
ENSMUSG00000054057.2_A930004D18Rik	0.932787	0.688922	0.965966	0	0.203288	0	0	0	0	0
ENSMUSG00000054074.9_Skida1	0.0193796	0	0	0	0.383284	0	0.370545	0.0798363	0	0
ENSMUSG00000026743.16_Mllt10	104.455	83.3548	90.0045	161.733	205.404	254.296	197.207	258.507	266.682	325.382
ENSMUSG00000026740.12_Dnajc1	7.08075	5.55432	6.26722	13.8638	13.3793	32.3746	16.9442	26.7863	18.7605	19.6702
ENSMUSG00000051154.11_Commd3	88.6808	90.7745	101.766	56.9028	70.8441	71.2243	84.7019	64.2196	121.142	54.1918
ENSMUSG00000026739.13_Bmi1	55.983	79.1912	90.6489	109.78	171.871	244.03	205.14	241.436	211.2	259.792
ENSMUSG00000037708.16_Spag6	0.675591	1.84713	0	0	0.430203	0.0206695	1.20205	0	0	0.0211866
ENSMUSG00000026737.12_Pip4k2a	2.77361	2.03366	3.73299	23.6601	1.30843	0.201642	1.05014	1.40281	0	0
ENSMUSG00000037683.14_Armc3	2.15934	0.695813	1.38362	0	2.12321	0.792774	1.01068	0.389184	0	0
ENSMUSG00000023094.14_Msrb2	0	1.17002	0	0	0	0	0	0	0	0
ENSMUSG00000026735.2_Ptf1a	0	0	0	0	0	0	0	0	0	0
ENSMUSG00000026734.9_4921504E06Rik	0.124924	0.351313	1.01194	0	0	0	0	0	0	0
ENSMUSG00000043415.5_Otud1	4.31564	3.09734	3.76386	18.0425	11.8816	14.2351	14.9776	13.9452	13.2638	24.8939
ENSMUSG00000036617.17_Etl4	5.88937	6.43531	3.31844	2.39904	8.23404	5.7485	6.76469	7.8924	2.71803	6.22611
ENSMUSG00000036591.16_Arhgap21	7.78617	3.26322	5.28724	10.8187	15.4159	18.5052	15.2353	33.8409	29.7993	14.2087
ENSMUSG00000026679.3_Enkur	0.917523	0.0573394	2.32261	0	0	0.718626	0	0.755965	0	0
ENSMUSG00000048550.17_Thnsl1	19.0589	24.8839	14.5275	26.0474	19.4691	19.7344	16.7681	10.0017	0	8.99424
ENSMUSG00000045967.11_Gpr158	1.82319	1.73098	1.90821	2.71149	0.945586	1.04694	2.62194	2.23398	0.0164791	8.8314
ENSMUSG00000025716.14_Myo3a	3.41399	2.80589	2.01751	2.59277	1.49133	0.962116	0.513325	0.772544	0.00847503	6.29713
ENSMUSG00000026787.3_Gad2	0.341245	0.883492	0.111063	0	0.715805	0.942608	0.849248	0.26777	0	0
ENSMUSG00000026786.14_Apbb1ip	0.193182	0.325962	0.537922	0	0.312602	0.132392	0	0	0	0
ENSMUSG00000026784.14_Pdss1	4.83262	5.41508	2.97012	12.8931	3.63721	7.98815	6.23171	10.6672	0.507097	0.0338348
ENSMUSG00000058835.14_Abi1	26.5706	21.7773	36.112	59.0841	45.3248	56.3391	57.3089	59.9201	176.023	11.3893
ENSMUSG00000026781.17_Acbd5	7.15027	5.80535	4.65114	6.5483	18.9854	24.9961	25.4007	30.1725	9.82038	29.268
ENSMUSG00000026779.6_Mastl	63.6006	106.317	84.913	20.8884	45.497	145.368	161.678	131.195	147.813	92.1296
ENSMUSG00000026775.9_Yme1l1	2.05059	3.41979	2.20007	7.29724	3.89053	2.52991	3.31292	2.4557	0.142888	0.0179461
ENSMUSG00000026774.11_4931423N10Rik	0	0	0	0	0	0	0	0	0	0
ENSMUSG00000069132.3_Nxph2	0.0740469	0	0	0	0	0	0	0.0610087	0	0
ENSMUSG00000026771.14_Spopl	14.081	10.8053	10.2067	8.51152	13.0177	34.0597	30.3924	31.981	32.4799	47.9287
ENSMUSG00000026986.14_Hnmt	43.9904	69.4197	66.7732	43.7355	26.9791	90.6805	136.126	67.3304	50.0407	274.176
ENSMUSG00000061809.8_Tbpl2	39.6059	36.4778	6.30995	36.1652	7.53185	30.6068	23.8304	14.1482	73.0286	0
ENSMUSG00000026985.1_Il1f8	0.470749	0	0	0	0	0	0	0	0	0
ENSMUSG00000044103.4_Il1f9	0.289695	0.0543124	0	0.337746	0.104173	0	0	0	0	0
ENSMUSG00000026984.4_Il1f6	0	0	0	0	0	0	0	0	0	0
ENSMUSG00000026983.10_Il1f5	0	0	0	0	0	0	0	0	0	0
ENSMUSG00000046845.1_Il1f10	0	0	0	0	0	0	0	0	0	0
ENSMUSG00000026981.15_Il1rn	0.0172509	0	0	0	0	0	0	0	0	0
ENSMUSG00000026979.16_Psd4	0.0243043	0	0.0922855	0	0	0	0	0.0266997	0	0
ENSMUSG00000026976.15_Pax8	0	0	0	0	0	0	0	0	0	0.0237139
ENSMUSG00000004113.18_Cacna1b	0.0384162	0	0	0	0	0	0	0.205737	0.00677099	0
ENSMUSG00000036893.17_Ehmt1	6.34125	5.83405	5.64656	13.0304	11.9196	19.8602	15.199	17.8841	15.4027	0.177095
ENSMUSG00000026972.15_Arrdc1	322.514	264.455	163.542	174.965	153.688	76.2002	56.3705	83.4035	30.5475	32.4109
ENSMUSG00000026974.11_Zmynd19	41.3273	27.9816	42.7277	50.2921	77.2296	27.8223	28.2232	38.8257	24.501	0.172421
ENSMUSG00000026975.10_Dph7	37.3859	47.6108	24.3137	5.31894	21.5231	3.14239	3.52526	5.85456	0.0284639	31.2377
ENSMUSG00000036850.4_Mrpl41	44.731	39.512	53.2407	100.54	62.6387	0.394769	2.87832	0.620152	0	0
ENSMUSG00000036833.16_Pnpla7	0.496779	0	1.43166	0.0148507	1.06496	0.701483	0.819963	0.787127	0	0
ENSMUSG00000006476.19_Nsmf	0.175521	0.0731265	0	0	0	0	0	0	0	0
ENSMUSG00000036813.11_Entpd8	0	0.0329675	0	0	0.0316163	0	0	0	0	0
ENSMUSG00000036805.13_Noxa1	1.65339	1.93738	0	0	0.318509	0	0	0	0	0
ENSMUSG00000078202.3_Nrarp	0.517726	0	0.870591	0	0.166224	0.896073	0.235693	0.609378	0	0
ENSMUSG00000059555.6_Tor4a	0.144628	0	0	4.3166	0	0	0	0.119162	0	0
ENSMUSG00000013465.19_Nelfb	5.98163	4.43361	7.77516	9.17945	3.65162	10.3369	9.57522	12.9284	37.5815	37.0005
ENSMUSG00000036770.11_Stpg3	0.0981836	0.0460189	0	0	0	0	0.0312884	0	0	0
ENSMUSG00000026969.3_Fam166a	338.648	270.112	235.261	595.89	520.828	26.2994	34.8366	24.0558	2.3935	16.1617
ENSMUSG00000036752.4_Tubb4b	1006.92	841.87	692.509	722.787	859.574	90.5264	130.514	85.0005	11.8643	70.6948
ENSMUSG00000006469.13_Slc34a3	0	0	0	0	0	0	0.0258082	0	0	0
ENSMUSG00000089953.3_Rnf224	0	0	0	0	0.0371272	0	0	0	0	0
ENSMUSG00000036731.7_Cysrt1	0.0717921	0	0	0	0	0	0	0	0	0
ENSMUSG00000044628.5_Rnf208	0	0	0	3.83866	0.643464	0	0	0	0	0
ENSMUSG00000115018.2_AL732309.1	0.466912	0	0	5.98793	1.13332	0	0	0	0	0
ENSMUSG00000006471.18_Ndor1	6.48012	4.54053	3.46715	16.8842	4.08963	3.37638	5.99693	8.22436	0.0346104	23.9304
ENSMUSG00000115074.1_Ndor1	5.20549	1.84033	0.0903574	15.1896	1.23008	4.17171	7.81078	10.3424	0.0419421	32.4176
ENSMUSG00000078201.5_Tmem203	21.8024	29.7657	30.2274	66.3495	27.5406	3.94066	1.85275	1.56604	0	0
ENSMUSG00000048707.9_Tprn	4.26615	2.9917	3.8086	3.34115	7.72895	8.82364	9.90049	14.2745	35.2657	21.0056
ENSMUSG00000026966.6_Ssna1	438.88	583.267	433.423	722.802	536.219	113.408	141.361	103.086	132.049	172.228
ENSMUSG00000026965.12_Anapc2	12.0844	11.4319	7.87211	19.7114	19.2856	4.31452	4.8932	5.0468	0.0195405	0
ENSMUSG00000026963.4_Tmem210	0	0	0	0	0	0	0	0	0	0
ENSMUSG00000026961.6_Lrrc26	0	0	0	0	0	0	0	0	0	0
ENSMUSG00000026959.13_Grin1	0	0	0	0	0	0	0	0	0	0
ENSMUSG00000036646.13_Man1b1	0.797024	0.87996	0.0807032	2.56053	1.08273	0.0130052	0	0.904764	0.012487	0
ENSMUSG00000026958.13_Dpp7	4.95015	3.13824	8.77878	0.93407	3.67841	0	1.49541	2.1925	0	0
ENSMUSG00000026956.15_Uap1l1	0.774001	0.351783	0	3.00794	0.35845	0.602771	0	0	0	0
ENSMUSG00000026955.13_Sapcd2	5.70336	0.230226	0	3.18151	1.25114	0	0	0.112419	0	0
ENSMUSG00000015085.8_Entpd2	2.6922	1.13566	0	0.156938	0	1.74618	0	0.591509	0	0
ENSMUSG00000015094.16_Npdc1	3.98459	0.252067	0	3.9045	0.944967	0.430789	0	1.08761	0.0172343	0
ENSMUSG00000036587.13_Fut7	0	0	0	0	0	0	0	0	0	0
ENSMUSG00000026944.18_Abca2	0.480507	0.428981	0	1.00037	0.236554	0.982863	1.72811	2.08318	0	2.91042
ENSMUSG00000047617.11_Paxx	1.6638	0.649856	0	0	0.540124	0	0.795309	0.380788	0	0
ENSMUSG00000015093.15_Clic3	0.566108	0	0	12.1001	1.2723	0	0	0	0	0
ENSMUSG00000015090.13_Ptgds	1.27389	0	0	0	3.22739	1.61565	3.43214	1.71749	0.081646	30.0709
ENSMUSG00000026943.12_Lcn12	0	0	0	0	0	0	0	0	0	0
ENSMUSG00000015083.11_C8g	24.3026	28.7165	23.8468	9.76763	9.94642	2.67671	0.0407608	1.47541	0	0
ENSMUSG00000015095.12_Fbxw5	9.60467	3.57793	3.75389	7.18554	4.95004	35.423	14.4762	35.6235	0.110284	0.235469
ENSMUSG00000026942.13_Traf2	1.92801	0.965081	4.50622	4.14644	0.992835	0	0	1.00247	0.0263937	0
ENSMUSG00000015092.9_Edf1	28.1303	33.5056	22.2436	65.2543	72.6724	0	0	2.38939	0	0
ENSMUSG00000026941.16_Mamdc4	8.45534	4.27236	8.84864	12.2862	10.79	0.423997	0.486321	0.747627	0	0
ENSMUSG00000036504.6_Phpt1	37.6066	19.4181	40.3069	57.9409	52.6698	1.82785	2.32317	3.44276	0	0
ENSMUSG00000029419.8_Ajm1	0	0	0	0	0	0	0	0	0	0
ENSMUSG00000015087.14_Rabl6	1.66149	1.64168	0	9.85992	2.5298	1.39584	1.26882	2.76254	1.55128	0.0112659
ENSMUSG00000026940.3_Ccdc183	0	0	0	0	0	0	0	0	0	0
ENSMUSG00000026939.12_Tmem141	0.170202	0	0	0	0	0	8.51548	0	0.0599975	0.0640509
ENSMUSG00000026938.10_Fcna	0	0	0	0	0.374839	1.53081	0.752947	0	0	0
ENSMUSG00000036449.6_Lcn8	0.586688	0	0	0	0	0	0	0.241692	0	0
ENSMUSG00000026937.12_Lcn5	0	0	0	0	0	0	0	0	0	0
ENSMUSG00000045684.10_Lcn6	0	0	0	0	0	0	0	0	0	0
ENSMUSG00000047356.2_Lcn10	0	0	0	0	0	0	0	0	0	0
ENSMUSG00000062061.3_Obp2a	0	0	0	0	0	0	0	0	0	0
ENSMUSG00000049086.8_Bmyc	0.0971348	0	1.18025	0	0	0.927204	0	1.84072	0	0
ENSMUSG00000079539.2_Obp2b	0	0	0	0	0	0	0	0	0	0
ENSMUSG00000026936.3_Lcn3	0	0	0	0	0	0	0	0	0	0
ENSMUSG00000069080.5_Lcn11	0	0	0	0	0	0	0	0	0	0
ENSMUSG00000085484.2_Gm13539	0	0	0	0	0	0	0	0	0	0
ENSMUSG00000036401.5_Glt6d1	0	0	0	0	0	0	0	0	0	0
ENSMUSG00000023210.2_Lcn9	0	0	0	0	0	0	0	0	0	0
ENSMUSG00000059625.6_Sohlh1	0.814832	0.69439	0	0	0.332964	0	0	0	0	0
ENSMUSG00000058740.14_Kcnt1	0.0201039	0	0	0	0	0	0	0.008282	0	0
ENSMUSG00000026933.17_Camsap1	17.7548	7.18793	10.1905	52.7072	41.0009	31.0589	31.9406	53.5784	4.40844	20.6028
ENSMUSG00000036352.16_Ubac1	39.0351	28.0219	25.6216	44.8753	48.6916	20.6444	21.4337	21.7002	0.153459	34.813
ENSMUSG00000026932.14_Nacc2	1.33176	0.96207	0.44537	9.34442	4.50335	3.25659	1.68979	5.88898	3.2991	0.00919578
ENSMUSG00000087679.2_Tmem250-ps	11.8441	14.9599	8.96542	31.742	17.3543	57.2916	28.9696	46.6068	0.352446	0.260485
ENSMUSG00000026934.15_Lhx3	0	0	0.238134	0	0	0	0	0	0	0
ENSMUSG00000036327.18_Qsox2	0.842985	0.192736	1.95176	0	0.35119	0.634078	0	1.10112	0	0
ENSMUSG00000048038.8_Ccdc187	0	0	0	0	0	0	0	0	0	0
ENSMUSG00000026930.15_Gpsm1	0.230594	0	0	0.785845	0.111623	0.0390735	0.486123	0.482284	0.0125055	0
ENSMUSG00000075467.4_Dnlz	32.0243	28.8534	27.5028	97.6923	47.5996	0.264479	1.31479	1.78061	0	0
ENSMUSG00000026928.14_Card9	0.0832826	0.351313	0.347854	0	0.861002	0.0305761	0.0530797	0.137236	0	0
ENSMUSG00000036281.13_Snapc4	0.893986	0.919128	0	6.08551	2.55363	0	0.110279	0.320766	0.0406627	0.0217049
ENSMUSG00000026927.17_Entr1	10.1952	6.98687	10.4108	9.37245	14.8847	11.9621	8.38104	13.4664	0.0563009	21.277
ENSMUSG00000026926.14_Pmpca	2.69816	2.94733	1.16845	0.519949	3.72861	0.72043	0.540057	0.845131	0.015721	0
ENSMUSG00000026925.16_Inpp5e	1.08782	0.665942	0.0168593	1.88943	3.05353	5.99879	3.6788	3.23755	0.031303	0
ENSMUSG00000026924.17_Sec16a	12.3862	5.35736	2.77769	18.7655	23.7739	13.8024	14.3182	22.1483	1.2747	2.42444
ENSMUSG00000026923.15_Notch1	0.194563	0.14465	0	0.430204	0.0301567	0.118231	0.0256559	0.425636	0.00472999	0.00504954
ENSMUSG00000026921.19_Egfl7	2.23977	1.4747	0.688468	8.85968	2.58881	0.0195786	0	0.307565	0	0
ENSMUSG00000092356.2_Gm20532	35.6227	57.4909	47.6905	3.28255	35.7659	116.312	42.287	128.092	0.604128	59.9797
ENSMUSG00000026922.13_Agpat2	76.2972	60.5537	25.4302	55.9219	29.6202	1.90912	0	1.84673	0	0
ENSMUSG00000036186.5_Dipk1b	27.6501	41.753	40.2974	16.0507	31.3399	90.4419	33.1315	95.1293	0.407818	47.4263
ENSMUSG00000026919.1_Lcn4	0	0	0	0	0	0	0	0	0	0
ENSMUSG00000015787.15_Abo	0.149193	0	0	0	0	0	0	0	0	0
ENSMUSG00000036160.13_Surf6	5.74637	1.27521	0	18.3211	5.25023	3.27219	3.06447	2.12571	0.0165358	4.2367
ENSMUSG00000015776.12_Med22	78.1253	102.757	55.4172	88.0034	56.125	174.482	115.852	172.427	217.952	184.316
ENSMUSG00000062647.16_Rpl7a	65.2462	50.8596	57.4069	109.633	105.551	0.157464	0.820068	2.16444	0	0
ENSMUSG00000015790.16_Surf1	118.851	114.577	103.204	84.9038	95.8273	54.5929	33.2919	42.8134	25.4215	15.9062
ENSMUSG00000014873.15_Surf2	21.8256	21.1686	21.4897	28.6142	34.0532	69.5143	40.4813	59.811	35.0808	51.4949
ENSMUSG00000014867.9_Surf4	544.323	741.807	511.539	214.228	564.946	2578.97	1440.88	2059.06	1721.44	1430.64
ENSMUSG00000049897.14_Stkld1	0.13074	0	0	0	0.352599	0.383994	0	0.0359063	0.0307244	0
ENSMUSG00000052406.14_Rexo4	15.8009	9.36131	4.65327	42.2546	5.39126	2.25917	0.997092	1.1386	0.0367652	0.0392491
ENSMUSG00000014852.16_Adamts13	0	0	0.0147232	0.0226033	0.55773	0.0284714	0.024713	0.0159737	0	0.0437757
ENSMUSG00000015488.14_Cacfd1	6.87693	3.90984	7.9882	2.77532	11.5231	6.90203	3.50119	13.0587	0.129097	21.1935
ENSMUSG00000036067.12_Slc2a6	0	0	0	0	0	0	0	0	0.0209645	0.0223809
ENSMUSG00000087364.1_Gm13398	8.5151	5.89982	9.35472	0	5.658	0.469548	0.171606	0.859638	0	0.0253314
ENSMUSG00000009214.9_Mymk	0	0	0	0	0	0	0	0	0	0
ENSMUSG00000036040.14_Adamtsl2	0	0	0	0	0	0	0	0	0	0
ENSMUSG00000009216.7_Fam163b	0.193613	0	0	0	0	0	0	0	0	0
ENSMUSG00000000889.8_Dbh	2.44739	2.0282	4.98317	0	1.65809	0.104177	1.80849	2.48403	0	0
ENSMUSG00000009614.16_Sardh	0	0	0.160188	0	0	0	0	0	0	0
ENSMUSG00000009621.18_Vav2	0.234739	0.0906071	0.545281	1.96402	1.71304	1.25723	0	1.17181	0	0
ENSMUSG00000109946.1_Brd3os	2.76691	0.0471585	0	2.99124	0.452256	0	0	0.290145	0	0
ENSMUSG00000026918.16_Brd3	3.54028	2.97705	5.0608	40.8349	11.0106	15.8648	7.44107	17.5443	0.330346	1.0384
ENSMUSG00000026917.15_Wdr5	69.4088	61.8533	58.1546	100.579	124.103	260.518	184.243	238.397	144.5	62.7121
ENSMUSG00000015846.15_Rxra	1.65123	0.752636	2.26635	7.02932	2.73734	0.0222468	0.347582	1.84726	0	0
ENSMUSG00000026837.16_Col5a1	0	0	0.008472	0	0	0	0	0.211406	0	0
ENSMUSG00000026835.15_Fcnb	0	0	0	0	0	0	0	0	0	0
ENSMUSG00000026833.18_Olfm1	21.0424	11.6387	17.1432	43.6762	19.9798	30.3492	38.0071	37.7301	39.6173	4.59143
ENSMUSG00000035829.13_Ppp1r26	0.118951	0	0	0	0.305528	0	0	0.350021	0	0
ENSMUSG00000026831.16_1700007K13Rik	0	1.29854	0	0	0	0	0	0	0	0
ENSMUSG00000035772.11_Mrps2	23.2903	17.4475	14.7557	11.8224	12.7037	21.3767	17.3665	16.4942	0.13837	3.42215
ENSMUSG00000026829.9_Gbgt1	0.0714162	0	0	0	0	0	0	0	0	0
ENSMUSG00000026821.16_Ralgds	3.44613	1.76333	1.31424	5.77221	4.0856	1.01658	2.68552	2.07061	0	0.0226525
ENSMUSG00000026818.5_Cel	0	0	0	0	0	0	0	0	0	0
ENSMUSG00000026816.14_Gtf3c5	0.293151	0.628118	4.24576	2.27036	0.564725	0	0	0	0	0
ENSMUSG00000026815.14_Gfi1b	0.834829	0.684752	0	0	0.469061	0.612992	0	0	0	0
ENSMUSG00000026812.16_Tsc1	4.05884	1.05142	2.91077	7.62963	7.44274	2.37001	3.02402	4.38131	0.119468	1.88879
ENSMUSG00000026809.15_Spaca9	0.255645	0	0	0	0.114911	0	0	0.94784	0	0
ENSMUSG00000026807.8_Ak8	8.7174	10.0355	9.44628	8.85576	6.64524	3.10689	2.2094	0.714043	44.4947	0
ENSMUSG00000035666.14_Gtf3c4	0.686742	0.507577	0.57167	9.0843	0.629242	0.397586	0.698622	0.391721	0	0.0198797
ENSMUSG00000026806.15_Ddx31	2.48571	2.33012	0.410367	8.34751	2.06459	0.0793559	0.774905	0.734616	0.0571453	0.0406707
ENSMUSG00000026805.14_Barhl1	0.14671	0	0	0	0.0659448	0	1.01297	0.463361	0	0
ENSMUSG00000079502.8_Cfap77	1.12804	0.341108	0.663218	0	0.261702	0.0267191	0.11596	0.0299812	0	0
ENSMUSG00000026803.17_Ttf1	1.07801	2.67495	1.02333	0	0.997621	1.19897	0.404156	0.274296	0	4.14032
ENSMUSG00000043535.13_Setx	6.87179	4.83714	6.51205	27.6542	13.9694	4.23253	8.02677	9.96173	12.4696	0.0820954
ENSMUSG00000035513.19_Ntng2	0	0	0	0	0	0.263575	0	0.138019	0	0
ENSMUSG00000026799.15_Med27	383.174	432.499	404.642	247.362	213.999	610.156	668.238	640.727	909.92	632.977
ENSMUSG00000039844.20_Rapgef1	3.39327	1.38715	1.60814	8.17991	4.484	0.646313	0.6423	1.29279	0.00899361	0.00960121
ENSMUSG00000079497.4_Gm13420	0	0	0	0	0	0	0	0	0	0
ENSMUSG00000075425.10_Gm13547	0	0	0	0	0	0	0	0	0	0
ENSMUSG00000039826.13_Trub2	3.43172	3.11772	0.34442	0	3.53355	0.499524	0	0.79717	0	0
ENSMUSG00000026798.10_Coq4	3.56764	3.97633	0	0	2.55065	0.288777	0.340177	1.24984	0	0
ENSMUSG00000059316.2_Slc27a4	0.281343	0.0405743	0.871062	3.10347	0.466935	0	0	0	0	0
ENSMUSG00000069020.9_Urm1	0.960419	0.858428	0.37316	4.6872	0.461819	0	0.185059	0.276038	0	0
ENSMUSG00000039787.13_Cercam	0.0282245	0	0.450118	1.87564	0	0	0.305808	0.976698	0	0
ENSMUSG00000026790.19_Odf2	11.2821	8.25675	6.67439	21.2115	17.6453	24.1243	16.4794	22.7629	15.08	13.889
ENSMUSG00000019715.14_Gle1	110.668	130.988	69.8077	85.0773	89.3777	301.107	213.77	284.983	449.157	219.798
ENSMUSG00000057738.14_Sptan1	4.55699	2.27249	2.00837	12.6729	15.1084	0.605529	2.81375	2.8877	0.0551328	0
ENSMUSG00000039715.8_Wdr34	2.18572	1.51771	4.2419	2.12355	1.89215	0.0891618	0.257973	0.100048	0	0
ENSMUSG00000054766.13_Set	9.59527	8.99467	8.32015	46.3063	29.5055	13.6777	9.92833	13.8785	0.0496195	0.0882863
ENSMUSG00000026785.14_Pkn3	1.66058	1.51457	1.17587	1.93602	1.2911	0.60966	0.0143022	2.20019	0	0
ENSMUSG00000015335.16_Zdhhc12	22.5737	18.1019	6.7434	13.6579	10.868	2.35667	2.45469	11.3709	0.0377127	0
ENSMUSG00000039686.14_Zer1	0.0585549	0	0.0741127	1.39948	0.0789599	0	0	0.0723668	0	0
ENSMUSG00000039678.12_Tbc1d13	0.829588	0.455216	0.0153659	6.15698	2.72849	0.0445715	0.0128959	2.05054	0	0
ENSMUSG00000015337.5_Endog	82.5488	60.5413	29.2639	109.227	64.6007	5.34241	0.744239	5.62462	0	0
ENSMUSG00000039660.16_Spout1	34.3233	31.818	11.1538	25.038	25.78	1.77024	0.76828	3.55456	0.24601	0.0477509
ENSMUSG00000039648.14_Kyat1	6.72925	3.95018	1.06672	0.0761691	2.20248	13.2882	9.5354	11.0887	0.0460603	0.0983442
ENSMUSG00000007476.18_Lrrc8a	25.2894	18.9693	28.5974	165.948	67.8855	72.5358	45.9385	113.386	67.3171	39.7193
ENSMUSG00000099041.1_Gm28035	2.88388	0.253441	3.49042	0	1.6001	6.38575	11.2723	23.8165	0.651251	0.135658
ENSMUSG00000079484.12_Phyhd1	0	0	0	0	0	0.0263872	0	0	0	0
ENSMUSG00000098794.1_Gm28038	5.30464	8.05088	5.94674	0	3.86045	4.45149	7.08375	2.70561	0	62.7393
ENSMUSG00000075419.4_Dolk	10.5286	2.46739	1.10284	7.61894	7.01719	0	0	1.75738	0.0639897	0
ENSMUSG00000052533.14_Nup188	14.718	9.0353	6.72718	26.9161	10.1779	9.49266	12.5105	20.3074	3.49475	22.8918
ENSMUSG00000026860.16_Sh3glb2	9.57228	4.75575	8.35976	10.881	11.6387	0.966441	0.152521	0.0985849	0.0168715	0.0180113
ENSMUSG00000026858.18_Miga2	0.0916788	0.572935	0	0.427541	0	0	0	0.440626	0	0
ENSMUSG00000026856.14_Dolpp1	0.856487	0.996674	0	3.75317	0.477911	0.130116	0.11294	0.0243337	31.1287	0
ENSMUSG00000026853.15_Crat	1.06329	0.88045	1.9245	3.18178	1.00368	1.18413	2.5639	1.10968	0.612201	0
ENSMUSG00000039515.11_Ptpa	3.58891	0.931644	0.908494	11.2222	3.5242	0.0810843	1.27858	3.29058	0.0778533	0.0138522
ENSMUSG00000089762.3_Ier5l	10.9968	4.13673	6.72957	35.9729	15.7727	10.9752	18.8714	26.2138	0.200722	1.84819
ENSMUSG00000047363.4_Cstad	0.233076	0	0	0	0	0	0	0	0	0
ENSMUSG00000044320.14_1700001O22Rik	0.17124	0	0	0	0	0	0	0	0	0
ENSMUSG00000026857.9_Ntmt1	35.047	23.1285	11.8953	44.4011	15.6767	0.10023	1.28324	2.10876	0	0
ENSMUSG00000039483.10_Asb6	1.43954	0.0822824	0	0.552614	0	0	0	0.0289284	0	0
ENSMUSG00000039476.13_Prrx2	0.146074	0	0	0	0	0	0	0	0	0
ENSMUSG00000050737.13_Ptges	2.4047	2.48187	1.47569	0	2.75136	0.160518	1.19204	0.780503	0.0171247	0
ENSMUSG00000026848.14_Tor1b	0.412262	0.873729	0.340303	3.00924	0.322276	0.776524	0.70829	0.280598	0.0379109	0.0404722
ENSMUSG00000026849.18_Tor1a	783.252	728.438	871.814	458.23	510.081	693.94	676.278	538.589	848.972	652.189
ENSMUSG00000026851.9_BC005624	35.457	33.4013	30.6628	19.7866	40.5899	5.02319	8.70164	6.83572	0.0205235	0.0438202
ENSMUSG00000026854.16_Usp20	2.30846	0.545955	0.345792	0.283951	1.83728	0.629809	0.0337451	2.26842	0.0149312	0
ENSMUSG00000075415.13_Fnbp1	0.314153	0.133859	0	1.8535	0.513488	0	0.188089	0.117653	0	0.00716501
ENSMUSG00000000194.13_Gpr107	3.87439	2.46098	4.2771	1.2121	3.29474	0	0.162079	0.449864	0.00527316	0
ENSMUSG00000062661.6_Ncs1	0	0	0.0467517	0	0.627229	0	0	0	0	0
ENSMUSG00000055632.18_Hmcn2	0.950499	0.111375	0.748893	0.408632	0.176237	0.763355	0.238532	0.758661	1.68366	0.00447117
ENSMUSG00000076441.9_Ass1	4.86515	5.4505	0	0	3.20026	0.0290435	0	0	0	0
ENSMUSG00000026843.15_Fubp3	1.889	0.620524	2.15794	7.07757	7.62006	4.51678	3.76619	4.09716	21.6157	0.0972135
ENSMUSG00000079466.2_Prdm12	0.0386417	0	0	0	0	0	0	0.0955128	0	0
ENSMUSG00000039356.15_Exosc2	18.2503	18.5956	19.9357	24.4768	10.1056	8.42399	6.0898	9.72488	0	0.049768
ENSMUSG00000026842.16_Abl1	2.12442	1.42025	2.08856	1.74719	1.96904	4.1416	3.22752	7.35418	12.7656	0.0495792
ENSMUSG00000043102.2_Qrfp	0	0	0	0	0	0	0	0	0	0
ENSMUSG00000026841.7_Fibcd1	0.0200976	0	0	0	0	0	0	0	0	0
ENSMUSG00000026840.14_Lamc3	0	0	0	0	0	0	0	0	0	0
ENSMUSG00000001864.13_Aif1l	0	0	0.197825	0	0.0212892	0	1.17727	0.0780463	0	0
ENSMUSG00000001855.15_Nup214	21.1746	9.92461	12.537	39.1854	44.0166	22.1097	21.6294	33.6869	46.4787	32.1194
ENSMUSG00000050592.8_Fam78a	5.89878	2.60743	2.8286	26.8565	30.8402	1.56115	1.07998	2.88446	3.35853	0
ENSMUSG00000051373.5_Plpp7	7.71955	5.55649	0	7.12498	2.85026	0.573573	0	3.4073	0	0
ENSMUSG00000039262.16_Prrc2b	0.195003	0.0238431	0.804829	0.237232	0.152439	0	0.0432292	0.27942	0	0.0063812
ENSMUSG00000039254.16_Pomt1	2.65314	3.47357	2.23996	8.70938	0.786161	3.67859	4.82728	4.66504	0	0.0111557
ENSMUSG00000002550.16_Uck1	0.0347087	0	8.19745	0.121397	0	2.49759	0.442427	1.20108	0	0
ENSMUSG00000044627.11_Swi5	62.5089	35.6673	41.6313	83.165	62.7511	92.3024	96.1897	72.1231	43.8028	72.59
ENSMUSG00000002546.16_Golga2	9.73932	5.76099	7.14571	13.2573	12.704	24.4623	9.84758	25.8326	0.501819	4.33804
ENSMUSG00000026825.17_Dnm1	0	0	0	0.890739	0	0	0	0.0449633	0	0
ENSMUSG00000039205.16_Ciz1	0.588171	0	0	0	0.428991	2.38755	0.473889	1.0515	0.0234718	0.175403
ENSMUSG00000039195.4_1110008P14Rik	4.21772	1.92702	1.56113	15.2478	3.31372	2.16006	1.21983	1.3725	0	0.533519
ENSMUSG00000026822.14_Lcn2	0	0	0	0	0	0	0	0	0	0
ENSMUSG00000026820.5_Ptges2	19.8971	19.0587	12.7018	8.58348	5.97371	11.6297	11.7789	7.91684	16.9557	0.0568328
ENSMUSG00000026819.15_Slc25a25	0.752986	0.421235	0.747069	4.57348	1.25558	0.34779	1.42425	1.01065	0.025687	0.00914081
ENSMUSG00000039164.2_Naif1	1.43739	1.13568	0	4.28526	0.959911	1.17605	3.32417	1.16737	0.0434304	0
ENSMUSG00000039157.12_Fam102a	1.74723	0.132799	0	9.01066	5.0801	0.161812	0.0100323	1.90646	0	0
ENSMUSG00000026810.12_Dpm2	65.2543	71.66	44.5151	70.6559	65.2387	11.3828	18.8341	13.2116	0	22.9706
ENSMUSG00000046854.16_Pip5kl1	0.535994	0.825444	0	0.178542	2.37483	0	0	0	0	0
ENSMUSG00000079442.12_St6galnac4	0	0	0	0	0	0	0	0	0	0
ENSMUSG00000026811.18_St6galnac6	0	0	0	0.0462393	0.0178272	0	0	0	0	0
ENSMUSG00000026817.14_Ak1	0.294589	0.172593	0	0	0	0	0.0234693	0.424755	0	0
ENSMUSG00000026814.16_Eng	2.1229	0.9729	1.63008	15.7852	10.7086	6.77208	5.74282	8.45399	3.30932	5.89407
ENSMUSG00000009566.12_Fpgs	82.3991	43.7882	41.2528	70.4175	61.4323	374.435	293.491	458.781	174.667	262.793
ENSMUSG00000009555.16_Cdk9	3.06475	2.89233	2.45323	38.6522	6.45974	3.64923	2.38883	6.89286	0.0875955	0.0623423
ENSMUSG00000059013.12_Sh2d3c	15.0715	9.21922	1.17781	7.12642	8.6117	33.0927	24.9796	43.1313	0.295871	16.2737
ENSMUSG00000009551.2_6330409D20Rik	3.93678	1.50116	0.101344	0	0.599847	8.81898	5.8687	10.1706	0.047042	0
ENSMUSG00000039021.15_Ttc16	1.71894	1.21902	0.805939	3.17164	1.30343	2.0085	1.20988	3.11579	5.52195	1.2375
ENSMUSG00000009563.16_Tor2a	19.848	14.0276	9.86636	7.11725	12.9179	20.0908	15.8225	33.7381	64.0506	14.2788
ENSMUSG00000053746.8_Ptrh1	6.0571	1.89266	4.15266	31.4838	1.13443	0	0	0.0693134	0	0
ENSMUSG00000038987.8_Cfap157	1.50283	0.352191	0.978237	6.63296	0.337756	0	0	0.0442219	0	0
ENSMUSG00000026797.16_Stxbp1	4.66239	2.40022	0	20.8073	3.45277	7.45025	7.46541	7.95051	16.4487	17.3155
ENSMUSG00000026796.16_Fam129b	0	0	1.64517	0.595682	0	0	0	0	0	0
ENSMUSG00000026792.16_Lrsam1	0.12991	0	0.15503	1.60112	0	0	0	0	0	0
ENSMUSG00000038900.17_Rpl12	7.93484	8.20935	6.34831	7.02332	16.6762	0.0584582	0.287535	0.677819	0	0
ENSMUSG00000026791.14_Slc2a8	0.238039	0	2.25964	2.56708	0.695479	0	0	0	0	0
ENSMUSG00000038860.15_Garnl3	0.858053	0.442027	0.510729	1.97371	1.00765	2.03204	2.69496	1.49036	0.0817485	0.203633
ENSMUSG00000038831.16_Ralgps1	4.57652	2.11581	0.5682	4.36154	5.381	3.62595	3.02014	4.84949	0.0263747	4.19533
ENSMUSG00000004105.8_Angptl2	9.05316	6.63541	8.58237	9.74015	3.79622	13.6965	12.1305	11.7768	0.0749634	20.8758
ENSMUSG00000068966.10_Zbtb34	3.52786	0.867419	0.439199	19.0648	4.58826	1.08288	1.52047	2.97815	0	0.010882
ENSMUSG00000026788.13_Zbtb43	3.12492	4.19697	1.01308	2.79102	1.69212	0.724591	1.32776	1.77668	0.0128837	0.0137541
ENSMUSG00000038765.13_Lmx1b	0	0	0	0	0	0	0	0	0	0
ENSMUSG00000038740.9_Mvb12b	10.6069	7.87447	10.2368	25.2927	13.6206	5.5585	10.7774	20.2414	20.2853	11.5596
ENSMUSG00000038718.15_Pbx3	0.687719	0.776537	0	1.82225	0.843066	2.5593	0.547892	2.51118	0.0110193	0
ENSMUSG00000038696.14_Mapkap1	49.4708	35.2823	44.2145	50.5731	60.9263	121.342	104.71	115.981	102.974	106.425
ENSMUSG00000026867.18_Gapvd1	2.47946	1.86852	1.8724	2.97169	5.79414	15.9519	5.85629	12.5891	0.156688	0.0156819
ENSMUSG00000026864.13_Hspa5	126.867	86.5649	93.2246	175.102	163.72	48.0614	69.605	72.6062	21.5529	56.2991
ENSMUSG00000070953.13_Rabepk	7.56057	11.0769	7.2816	0.058375	6.36922	2.05884	1.73919	1.05197	0.01765	0
ENSMUSG00000035949.15_Fbxw2	1.51753	0.527564	1.81642	1.89812	1.06609	2.76724	5.08573	4.07389	0.0141705	0.0151279
ENSMUSG00000107167.3_Gm34653	0	0.215939	0	0	0.207088	0	0	0	0	0
ENSMUSG00000026869.12_Psmd5	95.6816	112.793	85.239	26.9603	42.5866	32.6893	36.9344	38.4105	33.4072	20.7444
ENSMUSG00000026870.19_Cutal	0	0	0	0	0	0	0	0	0	0
ENSMUSG00000026873.9_Phf19	3.08867	2.13154	9.68455	10.8029	2.91294	13.7606	10.0722	17.2673	0.0667961	0.0427853
ENSMUSG00000026875.14_Traf1	0.844508	0.192837	1.628	1.6536	0.652133	0	0	0	0	0
ENSMUSG00000026874.10_Hc	0.670595	0.98579	0	3.19837	0.411037	0.1231	0.233127	0.439501	0	0
ENSMUSG00000035875.15_AI182371	0	0	0	0	0	0	0	0	0	0
ENSMUSG00000057110.15_Cntrl	2.58519	1.62436	2.16952	10.0139	4.09234	3.52136	4.29824	7.85627	8.6111	6.64791
ENSMUSG00000026878.17_Rab14	32.8701	35.5419	30.2075	41.5744	78.3023	177.813	133.261	222.465	129.438	112.052
ENSMUSG00000026879.14_Gsn	0.12098	0	0	0.0352617	0.0543796	0	0.038553	0.622986	0	0.0227637
ENSMUSG00000026880.11_Stom	73.1241	57.7821	59.4048	74.3453	102.447	141.685	100.056	130.821	135.968	189.793
ENSMUSG00000026882.1_4930568D16Rik	2.1011	4.66865	0	0	0	0	0	0	0	0
ENSMUSG00000079421.8_4930402F06Rik	0	0	0	0	0	0	0	0	0	0
ENSMUSG00000035778.17_Ggta1	23.3386	28.6635	36.741	46.2636	43.5297	148.366	82.6187	88.8282	90.8331	50.423
ENSMUSG00000026883.17_Dab2ip	0.467945	0	0.320695	0.226208	0.451456	0.00838046	0.669225	0.517199	0	0.0171803
ENSMUSG00000026885.13_Ttll11	79.799	92.8878	72.7821	60.5848	53.1369	33.1215	30.6699	31.2611	32.6214	0.142873
ENSMUSG00000026895.7_Ndufa8	525.437	512.715	661.534	886.044	583.321	19.3803	27.4947	26.5891	0.15637	0
ENSMUSG00000026894.4_Morn5	4.54683	3.00863	2.53893	0	4.92908	2.35667	3.57976	1.65275	0	0.100651
ENSMUSG00000026890.19_Lhx6	0.139102	0	0	0	0	0	0	0	0	0
ENSMUSG00000026889.12_Rbm18	119.183	225.01	113.938	131.395	130.435	440.386	394.749	420.89	481.766	438.002
ENSMUSG00000026887.9_Mrrf	18.1517	26.1264	27.2193	17.9601	11.7939	21.5227	25.1822	16.0475	17.4285	12.9678
ENSMUSG00000047250.13_Ptgs1	0	0	0	0	0	0	0	0	0	0
ENSMUSG00000068950.3_Olfr338	0	0	0	0	0	0	0	0	0	0
ENSMUSG00000094464.2_Olfr339	0	0	0	0	0	0	0	0	0	0
ENSMUSG00000094266.1_Olfr340	0	0	0	0	0	0	0	0	0	0
ENSMUSG00000075387.2_Olfr341	0.143931	0.18889	0	0	0	0	0	0.0592936	0	0
ENSMUSG00000111869.1_Olfr342	0	0	0	0	0	0	0	0	0	0
ENSMUSG00000096822.2_Olfr344	0	0	0	0	0	0	0	0	0	0
ENSMUSG00000059251.1_Olfr345	0	0	0	0	0	0	0	0	0	0
ENSMUSG00000094764.2_Olfr346	0	0	0	0	0	0	0	0	0	0
ENSMUSG00000111863.2_Olfr347	0	0	0	0	0	0	0	0	0	0
ENSMUSG00000049315.4_Olfr348	0	0	0	0	0	0	0	0	0	0
ENSMUSG00000111021.2_Olfr50	0	0	0	0.282064	0	0	0	0	0	0
ENSMUSG00000075384.2_Olfr3	0	0	0	0	0	0	0	0	0	0
ENSMUSG00000050015.3_Olfr350	0	0	0	0	0	0	0	0	0	0
ENSMUSG00000075383.4_Olfr351	0	0	0	0	0	0	0	0	0	0
ENSMUSG00000053146.2_Olfr352	0	0	0	0	0	0	0	0	0	0
ENSMUSG00000075382.3_Olfr353	0	0	0	0	0	0	0	0	0	0
ENSMUSG00000055088.5_Olfr354	0	0	0	0	0	0	0	0	0	0
ENSMUSG00000075380.2_Olfr355	0	0	0	0	0	0	0	0	0	0
ENSMUSG00000070943.3_Olfr356	0	0	0	0	0	0	0	0	0	0
ENSMUSG00000055838.4_Olfr357	0	0	0	0	0	0	0	0	0	0
ENSMUSG00000075379.4_Olfr358	0	0	0	0	0	0	0	0	0	0
ENSMUSG00000083361.4_Olfr360	0	0	0	0	0	0	0	0	0	0
ENSMUSG00000075378.2_Olfr361	0.382073	0.651196	0.0263775	0.0809903	1.03043	0.0510083	0.0221374	0.14309	0.0244879	0.0784268
ENSMUSG00000075377.2_Olfr362	0	0	0	0	0	0	0	0	0	0
ENSMUSG00000078198.2_Olfr364-ps1	0	0	0	0	0	0	0	0	0	0
ENSMUSG00000059429.3_Olfr365	0	0	0	0	0	0	0	0	0	0
ENSMUSG00000068947.2_Olfr366	0	0	0	0	0	0	0	0	0	0
ENSMUSG00000049018.8_Olfr368	0	0	0	0	0	0	0	0	0	0
ENSMUSG00000009030.14_Pdcl	4.73472	6.34733	0	14.7498	3.68434	11.7007	7.91726	7.73913	0.0358929	27.9912
ENSMUSG00000075376.10_Rc3h2	0.180029	0.132272	0.210618	0.41978	0.376176	0.307253	0.551995	0.260579	0.0548856	0
ENSMUSG00000066798.3_Zbtb6	0.827023	0.0880973	0.528137	0	0.74348	0.648664	1.64119	4.5375	0.0265028	0.04244
ENSMUSG00000050714.9_Zbtb26	0.573565	0.10376	0.343875	0.0117316	0.931745	0.805363	0.686224	0.870526	0	0.0227205
ENSMUSG00000035437.15_Rabgap1	6.13093	4.72545	4.04664	2.77089	3.57234	10.8876	10.5503	8.97401	7.17196	5.04736
ENSMUSG00000026915.16_Strbp	5.39582	4.8898	4.42098	6.75724	9.12515	14.1645	12.1084	16.2869	25.2982	11.365
ENSMUSG00000053164.6_Gpr21	0.127891	0	0	0	0	0.582223	1.25526	0.779753	0	0.0192513
ENSMUSG00000035403.10_Crb2	0.327877	0.0534529	0.151562	6.78098	2.06329	0.293088	0.281656	0.763451	0.90453	0
ENSMUSG00000035392.17_Dennd1a	1.79218	0.548334	0.817554	5.76775	2.55098	5.96747	2.83973	5.99874	2.84729	0.0140508
ENSMUSG00000000247.11_Lhx2	1.32586	0.0611246	1.68363	2.15395	4.43553	3.11214	1.82858	4.85312	0.0153237	29.528
ENSMUSG00000026749.11_Nek6	14.6425	17.7777	20.6152	21.3312	15.9354	0.0981579	0.653204	0.484625	0.0439817	0.0335379
ENSMUSG00000026750.6_Psmb7	74.5503	86.184	95.4884	87.8269	76.8554	0.614828	3.50441	1.21881	0.0196776	0
ENSMUSG00000026751.14_Nr5a1	0	0.147736	1.64139	0	0	0.148785	0	0.463751	0	0
ENSMUSG00000063972.13_Nr6a1	10.9474	10.4937	10.2966	29.5375	30.3891	23.6553	13.4542	43.2674	10.3177	6.57302
ENSMUSG00000046618.7_Olfml2a	0.119804	0	0	0	0.0307719	0.628347	1.82164	0.719162	0.0120662	0
ENSMUSG00000035295.10_Wdr38	81.2824	51.2225	121.459	272.041	230.486	3.46769	5.95628	4.60351	7.40934	7.93494
ENSMUSG00000062997.6_Rpl35	262.291	165.094	363.494	871.372	771.091	13.1635	19.8603	15.8483	24.7896	31.6762
ENSMUSG00000026755.14_Arpc5l	116.499	134.061	124.727	101.496	166.142	104.855	92.515	108.142	92.939	35.8846
ENSMUSG00000026754.16_Golga1	0.805262	0.144547	0	2.65669	0.86254	0.138385	0.393112	0.988148	0.0483166	0
ENSMUSG00000035236.17_Scai	0.90524	0.790555	1.15751	2.48062	1.86408	1.83501	1.87878	2.4734	12.1314	0.0116466
ENSMUSG00000026753.5_Ppp6c	8.27209	10.0504	3.99761	11.5479	7.224	9.4817	6.71003	11.4005	19.5711	63.7147
ENSMUSG00000049252.17_Lrp1b	5.12882	12.1719	14.2712	1.11911	5.15953	25.6391	21.7503	15.0432	43.6086	14.2346
ENSMUSG00000026866.16_Kynu	1.87892	4.52702	2.06368	2.46214	1.81476	1.91554	4.18638	2.41808	17.2316	10.3783
ENSMUSG00000049744.15_Arhgap15	5.66318	7.38954	6.61964	3.88829	4.55571	7.78392	5.43134	5.54032	14.9628	16.3241
ENSMUSG00000036890.13_Gtdc1	15.4522	22.309	16.445	5.30769	15.851	23.3113	16.6571	20.2135	38.439	0.217553
ENSMUSG00000026872.18_Zeb2	0.0283572	0	0.312257	0	0	0	0.0512077	0.288157	0.00333204	0.00355715
ENSMUSG00000052155.5_Acvr2a	2.0823	1.19636	3.44323	9.02551	4.37796	1.43033	1.72314	4.17843	0	8.03837
ENSMUSG00000026761.12_Orc4	57.4335	78.5735	74.7578	30.7484	37.5326	40.7147	45.4257	33.0379	35.888	41.4154
ENSMUSG00000036792.12_Mbd5	2.54856	2.10636	3.79697	1.34955	2.64528	6.74253	5.03102	8.72783	5.05427	1.98039
ENSMUSG00000069495.12_Epc2	7.7452	5.24045	1.21959	47.7327	13.6332	7.85147	4.88453	8.37457	0.0429958	0.0153002
ENSMUSG00000026764.15_Kif5c	8.56972	8.12103	3.00525	18.9692	18.3527	20.3108	17.8341	33.2109	51.5482	35.5602
ENSMUSG00000026765.12_Lypd6b	46.6051	68.78	0.83539	27.018	25.7449	4.84638	7.45508	6.46526	0	0
ENSMUSG00000050447.15_Lypd6	9.78136	19.2503	24.8901	9.82157	5.01816	3.25267	7.36015	3.96624	0	0
ENSMUSG00000026766.16_Mmadhc	217.828	235.022	181.748	141.309	152.137	170.852	131.27	141.349	48.4135	353.253
ENSMUSG00000017144.8_Rnd3	0.280073	0.141369	4.05752	1.68288	1.35575	0	1.56534	0.426015	2.91627	0
ENSMUSG00000056115.2_Tas2r134	0	0	0	0	0	0	0	0	0	0
ENSMUSG00000036249.16_Rbm43	0	0	0	0	0	0	0	0.627453	0	0
ENSMUSG00000026946.9_Nmi	0	0	0	0	0	0	1.15568	0	0	0
ENSMUSG00000053475.5_Tnfaip6	0	0	0	0	0	2.87004	0.99647	3.03641	0	0
ENSMUSG00000036202.16_Rif1	31.9157	20.289	21.7246	116.398	93.054	74.8232	74.0247	125.72	52.1541	70.6472
ENSMUSG00000026950.18_Neb	1.71101	1.1677	0.608909	1.86126	1.62827	1.40353	1.72701	2.74868	0.0151416	0.479549
ENSMUSG00000036093.7_Arl5a	14.4223	20.2545	10.8721	10.6814	12.2671	4.74406	2.71145	6.82133	0	0.0265724
ENSMUSG00000017412.15_Cacnb4	1.2251	1.42803	0	1.30411	0.842771	1.04036	0.930185	0.947946	0.0225317	0.00801797
ENSMUSG00000055371.17_Stam2	7.9	8.26973	5.73383	7.85752	8.1737	4.52856	2.15787	5.56602	0.0112065	0.0957084
ENSMUSG00000036053.17_Fmnl2	5.15028	1.88987	0	12.3251	3.47252	1.56742	1.81401	3.69903	0	1.35161
ENSMUSG00000061136.14_Prpf40a	21.7299	14.7295	18.3048	27.1863	34.3582	66.9667	54.2047	82.9285	57.3914	54.5688
ENSMUSG00000026960.6_Arl6ip6	13.1409	13.6098	9.38925	16.8032	10.575	34.2384	29.9664	33.3543	65.2252	41.6089
ENSMUSG00000075334.2_Rprm	0	0	0	0	0	0	0	0	0	0
ENSMUSG00000060988.12_Galnt13	0.782451	1.15751	1.32768	0.0142537	0.373687	0.879753	0.670116	0.765554	0	0
ENSMUSG00000026824.11_Kcnj3	0	0	0	0	0	0	0	0.0150855	0	0
ENSMUSG00000026826.13_Nr4a2	1.31734	0	0	1.59069	1.92443	1.31274	0	2.19014	0	0
ENSMUSG00000026827.12_Gpd2	7.02749	2.73345	0.531466	21.0268	6.88121	6.11289	3.54969	14.7275	9.37445	36.3111
ENSMUSG00000026828.11_Galnt5	0	0	0	0	0	0	0	0	0	0
ENSMUSG00000026830.9_Ermn	0	0	0	0	0	0	0	0	0	0
ENSMUSG00000026832.12_Cytip	0	0	0	0	0	0	0	0	0	0
ENSMUSG00000026834.13_Acvr1c	0	0	0	0	0	0	0	0	0	0
ENSMUSG00000026836.15_Acvr1	1.1666	0.333635	1.9821	5.60179	3.8573	2.45366	2.64645	4.20316	0.0278804	29.3026
ENSMUSG00000026839.17_Upp2	0	0	0	0	0	0	0	0	0	0
ENSMUSG00000036641.9_Ccdc148	0.221182	0.351573	0	0.762397	0.950972	0.423674	0.300326	0.736869	0	0
ENSMUSG00000079353.2_Gm11099	0	0	0	0	0	0	0	0	0	0
ENSMUSG00000026991.20_Pkp4	12.5147	13.0645	1.7534	50.7743	27.1939	22.8502	14.0543	31.0161	1.66317	5.75475
ENSMUSG00000026989.5_Dapl1	0.140624	0	0.640753	0	0	0	0	0	0	0
ENSMUSG00000035168.16_Tanc1	7.67407	2.76445	3.4091	38.1334	14.4163	3.7293	7.35533	10.5884	1.19203	9.55899
ENSMUSG00000026988.15_Wdsub1	7.2714	5.92069	2.61994	16.6456	6.89473	2.20193	5.10797	7.47787	0.0374192	0
ENSMUSG00000026987.16_Baz2b	9.15566	6.6403	6.05089	18.1867	11.0004	13.9194	17.8516	11.36	12.73	3.86187
ENSMUSG00000026977.17_March7	32.6947	27.4008	37.2154	68.3932	92.1907	49.5115	35.8423	93.2147	25.3954	57.86
ENSMUSG00000060703.12_Cd302	0.141039	0.661055	0	0	0	0	0	0	0	0
ENSMUSG00000026980.15_Ly75	0.0691409	0.103701	0	0	0	0	0	0.296226	0	0
ENSMUSG00000054580.14_Pla2r1	1.18138	1.47968	0.301567	0.54399	1.20484	1.10801	2.65746	0.253565	0	0
ENSMUSG00000026971.15_Itgb6	0.214841	0.0251742	0	0	1.38819	0.276066	0.735987	1.18377	0.00946662	0
ENSMUSG00000026970.16_Rbms1	0.47105	0.441565	0.0794941	0	0.109788	2.58769	0.522606	0.560599	0	10.0976
ENSMUSG00000064289.15_Tank	17.2453	41.391	31.0459	4.3462	5.75915	67.1321	70.4594	46.2784	58.5823	39.6342
ENSMUSG00000026914.15_Psmd14	56.8499	62.623	90.9998	48.4365	40.9101	3.58013	8.04937	9.12246	21.6513	0
ENSMUSG00000035033.15_Tbr1	0	0	0	0	0	0	0	0	0	0
ENSMUSG00000026904.17_Slc4a10	0.431043	3.83163	1.76087	0	0.440949	5.15136	6.31863	4.09029	22.3832	0.0335609
ENSMUSG00000035000.8_Dpp4	0.105774	0	0	0	0	0	0	0	0	0
ENSMUSG00000000394.15_Gcg	0	0	0	0	0	0	0	0	0	0
ENSMUSG00000000392.17_Fap	0	0	0	0	0	0.0619136	0	0	0	0
ENSMUSG00000026896.14_Ifih1	0	0	0	0	0	0	0	0	0	0
ENSMUSG00000026893.4_Gca	1.62454	2.41556	1.06354	1.53479	2.9964	14.7873	5.53397	7.59245	0.0987345	0.021081
ENSMUSG00000059742.10_Kcnh7	0.11288	0.0352713	0.342891	0.124291	0.0958393	0.253258	0.023981	0.320346	0	0.00471989
ENSMUSG00000075324.13_Fign	0	0	0	0	0	0	0	0.00789154	0	0.00720885
ENSMUSG00000026888.14_Grb14	0.0265786	0.348809	6.70116	0	0.537609	0	0	0.109493	0	0
ENSMUSG00000034903.18_Cobll1	8.13819	7.91849	12.9516	11.81	24.8603	30.7859	18.4712	36.3175	6.50415	29.1613
ENSMUSG00000061171.15_Slc38a11	0.0442156	0	0	0	1.13285	1.03892	0.493159	0.0910751	0	5.34121
ENSMUSG00000057182.15_Scn3a	0.022525	0	0.632918	0	0.114748	0.33079	0.23927	0.729979	0.0158804	0
ENSMUSG00000075318.12_Scn2a	0.0374975	0.00703007	0	0	0.161806	0	0	0.0741477	0.0105745	0
ENSMUSG00000044647.16_Csrnp3	0.719842	0.362787	0.429099	0	2.24755	1.07417	0.907707	1.76652	0	0.0174769
ENSMUSG00000026994.9_Galnt3	4.12583	5.03399	1.30966	14.5069	5.84814	10.3708	8.41742	4.8742	0.107732	40.9437
ENSMUSG00000034848.17_Ttc21b	0.360043	0.433937	0.539034	0	0.360665	1.36717	0.64252	1.38153	0.00725244	0
ENSMUSG00000064329.13_Scn1a	0	0	0	0	0	0	0	0	0	0
ENSMUSG00000075316.11_Scn9a	0.007476	0	0	0	0	0	0	0	0	0
ENSMUSG00000034810.7_Scn7a	0	0	0	0	0	0.0095545	0	0	0	2.11541
ENSMUSG00000027022.14_Xirp2	0	0	0	0	0	0	0	0	0	0
ENSMUSG00000096240.1_Gm21830	0	0	0	0	0	0	0	0	0	0
ENSMUSG00000034780.6_B3galt1	0	0	0	0	0.104444	0.572782	0	0	0	0
ENSMUSG00000027030.15_Stk39	3.14103	4.67856	9.08776	0	6.32309	6.38144	9.44463	8.82763	1.38574	0.0290071
ENSMUSG00000053896.14_4933409G03Rik	0.0664002	0	0	0	0	0	0	0	0	0
ENSMUSG00000079324.11_4932414N04Rik	0.21925	0.369948	0	0	0.413915	0	0	0	0	0
ENSMUSG00000027035.10_Cers6	19.1397	17.1853	19.903	27.1435	39.7419	19.2124	29.4508	42.593	4.39932	26.6083
ENSMUSG00000034738.8_Nostrin	16.3859	15.5499	10.0241	22.2878	15.4127	15.5224	19.2431	12.084	0	32.0119
ENSMUSG00000005233.16_Spc25	176.501	235.503	138.064	105.001	138.37	34.7696	51.0823	30.4022	17.5683	0.135254
ENSMUSG00000005232.11_G6pc2	0.677188	0	0	0	0.913172	0.0355172	2.86707	0.717362	0	0
ENSMUSG00000027048.15_Abcb11	0	0	0	0	0.150125	1.19894	0	0.443344	0	0
ENSMUSG00000027068.6_Dhrs9	0	0	0	0	0.180459	0	0	0	0	0
ENSMUSG00000027070.14_Lrp2	0.262993	0.198297	0	1.06649	0.359779	0.029386	0.0510138	0.541712	0	0
ENSMUSG00000063145.10_Bbs5	35.655	21.9649	22.836	41.1137	27.9808	43.6724	55.9525	39.7697	131.441	47.9394
ENSMUSG00000075307.3_Klhl41	0	0	0	0.704285	0	0.0277228	1.20316	0.0311074	0	0
ENSMUSG00000027086.16_Fastkd1	6.42756	8.83905	3.64232	2.18724	10.1486	27.2753	28.4784	30.9817	25.4179	32.955
ENSMUSG00000042133.16_Ppig	31.8827	21.6218	22.3731	102.714	89.4315	122.517	106.142	140.1	143.693	76.5723
ENSMUSG00000070883.3_Ccdc173	2.53826	1.81953	5.55603	0	7.58382	8.49663	6.25688	7.65794	0.0526326	0.421414
ENSMUSG00000027088.10_Phospho2	162.289	247.254	186.908	155.567	164.449	262.863	202.025	169.918	238.941	82.6241
ENSMUSG00000042155.3_Klhl23	0	0.018174	2.90047	0	0	0.29895	0	0.591029	0.0410054	0
ENSMUSG00000068882.13_Ssb	401.163	413.057	455.582	584.281	1019.13	716.332	866.97	903.948	623.307	538.822
ENSMUSG00000051730.15_Mettl5	36.9083	58.9856	67.8106	94.5567	154.171	9.89666	8.41544	12.2025	3.25951	3.56819
ENSMUSG00000044308.17_Ubr3	2.11225	0.561778	0.462572	6.89529	3.85958	0.98829	0.851569	1.87793	0.00692635	0
ENSMUSG00000042064.13_Myo3b	0.0678246	0	0	0	0.0609733	0	0.0259366	0	0	0
ENSMUSG00000075304.2_Sp5	0.0454683	0	0	0	0	0	0	0	0	0
ENSMUSG00000075302.10_Erich2	0	0	0	0	0	0	0	0	0	0
ENSMUSG00000070880.10_Gad1	0.0124995	0	0	0	0.0112368	0	0	0.0308957	0	0
ENSMUSG00000014959.12_Gorasp2	123.173	131.982	108.164	75.8434	114.582	122.462	112.022	135.913	90.5412	54.7527
ENSMUSG00000041997.16_Tlk1	3.86418	3.99559	2.60971	3.49061	9.05583	3.22722	4.95382	6.4526	0.0311942	3.68539
ENSMUSG00000041975.17_Mettl8	2.85051	2.86409	0.103699	5.73123	2.65463	0.676795	0.0217575	4.06433	20.4815	0.0256936
ENSMUSG00000041966.18_Dcaf17	7.02056	8.46143	2.59552	7.53796	5.18215	3.38185	3.27055	4.96606	0.919896	7.64382
ENSMUSG00000027015.4_Cybrd1	0	0	0	0	0	0	0	0	0.0126086	0
ENSMUSG00000027012.15_Dync1i2	59.7233	106.987	57.808	66.7389	77.752	67.5114	78.0689	66.224	28.5285	49.4029
ENSMUSG00000027010.16_Slc25a12	2.32791	3.24282	2.24192	2.25917	2.01092	5.424	3.44811	4.63966	0.00916878	0.0293646
ENSMUSG00000027018.11_Hat1	143.788	105.2	100.426	131.186	63.8581	110.414	116.44	121.359	59.2466	31.9981
ENSMUSG00000041921.16_Metap1d	5.36661	5.78036	5.97739	4.76004	4.59746	0.185438	0.0134132	1.00571	0	0
ENSMUSG00000041911.3_Dlx1	0.0176952	0	0	0	0	0	0	0	0	0
ENSMUSG00000023391.8_Dlx2	0.0668886	0	0	0	0	0	0	0	0	0
ENSMUSG00000027111.16_Itga6	21.8603	10.809	11.3186	67.1068	57.6511	53.469	51.137	83.8942	29.9768	72.4625
ENSMUSG00000006494.11_Pdk1	2.52855	0.529286	0.624539	5.99608	5.12005	19.8553	8.69146	12.9247	3.52206	6.25436
ENSMUSG00000049044.16_Rapgef4	4.23291	12.3596	4.21366	6.61891	2.05693	15.3725	8.42157	8.12982	0.0100819	0.0861046
ENSMUSG00000004085.14_Map3k20	1.27624	1.06441	0.213794	1.46605	0.953289	0.599474	0.155504	0.889153	0.0264637	0
ENSMUSG00000055612.15_Cdca7	8.64779	6.62496	3.44216	37.8603	3.10969	10.3787	3.70609	8.64837	0.252282	0.0673314
ENSMUSG00000027109.16_Sp3	3.85186	1.66929	0.67617	23.6949	3.77597	1.84764	3.96001	3.09388	0.0545852	0.0145682
ENSMUSG00000079286.1_Gm11084	0	0	0	0	0	0	0	0	0	0
ENSMUSG00000027108.15_Ola1	4.34382	1.80974	1.01814	5.56449	3.88092	1.16162	0.632313	2.82782	0.037808	0.100906
ENSMUSG00000068859.5_Sp9	0.548973	1.31315	1.40883	2.16286	1.82091	0.111199	0.591185	0.20276	0	0
ENSMUSG00000041777.12_Cir1	15.1734	13.2603	21.2554	64.488	42.4707	43.0786	42.7474	58.947	44.4519	71.4101
ENSMUSG00000008226.14_Scrn3	6.20692	5.94853	10.2556	16.7386	9.3593	10.3528	5.21983	7.8589	0.0279614	8.91037
ENSMUSG00000041762.16_Gpr155	2.67337	2.38542	2.48618	4.9002	4.09977	1.4906	2.19588	4.51129	0.0100789	0.0537993
ENSMUSG00000075284.10_Wipf1	0	0	0	0	0	0	0	0	0	0
ENSMUSG00000027107.3_Chrna1	0.761952	0.530592	1.15728	2.5381	1.01769	0.351674	0.111	0.699534	0	0
ENSMUSG00000056486.18_Chn1	45.6191	54.2525	42.6869	27.5636	43.4518	74.7262	74.6141	69.5244	77.8827	70.7812
ENSMUSG00000027104.18_Atf2	8.84042	9.89418	12.01	14.7803	16.9013	34.3746	40.1543	38.4945	19.923	84.9003
ENSMUSG00000018770.9_Atp5g3	30.7771	22.6948	40.4617	56.9111	45.1821	4.85408	5.55264	6.88955	14.8462	17.3649
ENSMUSG00000009207.15_Lnpk	0.688433	0.195558	0.681234	2.21329	1.11588	0.865472	0.837649	1.51257	0.00735385	13.1106
ENSMUSG00000001815.15_Evx2	0.091132	0	0	0	0.0204815	0	0	0.0187713	0	0
ENSMUSG00000001819.4_Hoxd13	0.346094	0.648861	0	0	0.483985	0.762382	2.64697	1.42577	0	0.0578857
ENSMUSG00000001823.5_Hoxd12	0.0753619	0.141289	0	0	0.135498	0	0	0.217322	0	0
ENSMUSG00000042499.13_Hoxd11	0	0	0	0	0.244553	0	0	0.130744	0	0
ENSMUSG00000050368.4_Hoxd10	0.157737	0.591455	0	0	0	0.0386073	0	0.346567	0	0
ENSMUSG00000043342.9_Hoxd9	0.89404	0.377136	0	3.02276	0.241118	0	0.0284906	0.0736617	0	0
ENSMUSG00000027102.4_Hoxd8	0.0347972	0.326191	0	0	0	0	0.443556	0	0	0
ENSMUSG00000079277.9_Hoxd3	0	0	0	0	0	0	0	0.056314	0	0
ENSMUSG00000101174.8_Hoxd4	0.0647785	0	0	0	0	0	0	0	0	0
ENSMUSG00000100642.1_Gm28230	0	0	0	0	0	0	0	0	0	0
ENSMUSG00000042448.5_Hoxd1	0	0	0	0	0	0	0	0.802762	0	0
ENSMUSG00000027099.9_Mtx2	29.3596	20.5805	16.3374	18.296	35.5966	3.45308	3.80867	6.10099	0.0183176	0.0391102
ENSMUSG00000059005.13_Hnrnpa3	23.2515	11.8602	9.79635	74.7642	34.6789	18.3463	24.1687	38.4314	3.74261	13.2516
ENSMUSG00000015839.6_Nfe2l2	17.6076	24.1687	15.2244	20.3228	15.1732	28.6465	21.9152	21.5951	0.14187	30.518
ENSMUSG00000042410.16_Agps	5.3311	5.22543	8.38185	5.40004	13.0839	19.5724	16.3751	27.9911	5.51628	9.33689
ENSMUSG00000075273.4_Ttc30b	3.13976	0.981076	0	6.71099	1.69356	8.0178	0	6.89842	0.0245952	0
ENSMUSG00000075272.4_Ttc30a2	0.746272	0.220914	0	0.0457923	0	1.2113	0	0.711952	0	0
ENSMUSG00000075271.4_Ttc30a1	0.128304	0.144327	0	0	0	0.433365	0	0.169139	0	0
ENSMUSG00000075270.11_Pde11a	0.165006	0.326542	0	0	0.16482	0.215395	0	0	0	0
ENSMUSG00000056436.4_Cyct	22.158	29.7901	13.9488	38.58	23.0649	11.2392	7.99023	6.72605	0	0
ENSMUSG00000042369.8_Rbm45	0.653997	0.188634	0.0764087	1.87686	2.48741	0.147757	0.384758	1.69942	16.7052	0
ENSMUSG00000042359.18_Osbpl6	0.0948857	0.0711572	1.21057	0.36506	0.153541	1.18442	0.278184	0.0156356	0	0.00714151
ENSMUSG00000002731.6_Prkra	0.988735	2.95708	5.75661	1.04295	1.73539	0.172857	0.870227	0.0387923	0	0
ENSMUSG00000075267.9_Pjvk	0	0	0	0	0	0	0	0	0	0
ENSMUSG00000002732.14_Fkbp7	0.96448	0	1.56254	0	2.13873	0.0472127	1.18843	0.635723	0	0
ENSMUSG00000002733.8_Plekha3	22.8782	27.9745	26.8382	81.3363	59.3398	49.589	87.6239	158.247	123.652	51.8412
ENSMUSG00000051747.15_Ttn	1.12871	0.398964	0.236692	13.0198	1.35999	0.493562	0.558073	1.16128	0.00803211	0.0269492
ENSMUSG00000044033.16_Ccdc141	0.912704	0.328479	1.52858	0.418036	2.35896	2.09429	1.17899	1.57785	0.00574525	0.0061334
ENSMUSG00000042272.17_Sestd1	14.4625	20.9216	21.613	12.9086	18.8536	75.5451	54.5523	56.7064	32.3576	78.0476
ENSMUSG00000027016.17_Zfp385b	2.10173	2.34026	1.90473	0	1.75372	4.21194	4.67723	3.77903	0.0245593	0.017479
ENSMUSG00000027014.14_Cwc22	9.3496	8.01652	6.41999	10.8188	17.8295	13.9359	16.9847	20.7805	8.24936	61.4677
ENSMUSG00000027011.14_Ube2e3	17.7699	15.577	20.9607	16.4319	23.933	27.4215	21.8748	22.8306	9.55321	0.229182
ENSMUSG00000027009.18_Itga4	0.286901	0.339381	0	2.85908	0.417584	0	0	0.0281409	0	0
ENSMUSG00000075256.9_Cerkl	0.325266	0.491237	0	6.42561	0.113714	0	0	0	0	0
ENSMUSG00000034701.9_Neurod1	0	0	0	0	0	0	0	0	0	0
ENSMUSG00000027007.16_Itprid2	3.70065	4.92375	2.95279	10.7563	5.90243	12.6097	9.07566	13.7979	3.67906	0.0513414
ENSMUSG00000034683.12_Ppp1r1c	0	0	0	0	0	0	0	0	0	0
ENSMUSG00000059173.19_Pde1a	1.5088	0.491305	0	5.75863	0.242723	0.0583091	0.334039	0	0	0
ENSMUSG00000050114.7_Prdx6b	0	0	0	0	0	0	0	0	0	0
ENSMUSG00000027006.13_Dnajc10	8.41491	11.1436	2.47792	14.3712	24.1012	16.3928	14.7762	20.9097	1.26455	9.26318
ENSMUSG00000027004.3_Frzb	0.265478	0.801884	0.873637	0	0	4.59176	0	1.04505	0	0
ENSMUSG00000027002.13_Nckap1	8.84819	10.1516	5.0396	26.9108	11.3263	30.4934	26.4436	53.7573	0.325466	44.2714
ENSMUSG00000027001.10_Dusp19	13.7226	13.2824	14.6866	14.9569	15.0618	6.88924	3.88485	3.94405	37.6859	0.0480381
ENSMUSG00000026999.14_Nup35	289.004	355.927	258.509	70.8738	140.947	523.124	444.721	602.955	614.254	631.584
ENSMUSG00000070866.4_Zfp804a	0	0.102391	0	0.509382	0.180023	0	0	0	0	0
ENSMUSG00000075249.12_Fsip2	0.108365	0.131211	0.0891525	0	0.235429	0.232078	0	0.312495	0.0031833	0
ENSMUSG00000027091.14_Zc3h15	95.9971	115.951	71.7059	187.478	168.229	154.274	161.555	178.864	165.795	102.348
ENSMUSG00000027087.11_Itgav	0.0355486	0.0333235	0.445438	0	0	0.541624	1.03088	0.768841	0.0187967	0.00668885
ENSMUSG00000048388.3_Fam171b	0.232724	0	0	0	0	0.341766	0	0.657415	0.0117196	0
ENSMUSG00000034552.8_Zswim2	0.0429332	0	3.32563	0	0	0.378296	0	0.141494	0	0
ENSMUSG00000094125.1_Gm13698	0.919216	0.682162	0.639896	0.223267	1.4117	1.01243	2.07491	1.79873	0.378035	8.87863
ENSMUSG00000094336.1_Gm13693	0.880915	0.646259	0.639896	0.178614	1.3084	0.984309	2.07491	1.79873	0.351032	8.61919
ENSMUSG00000096729.1_Gm13695	0.919216	0.646259	0.639896	0.267921	1.37727	1.04056	1.90403	2.05118	0.405037	8.87863
ENSMUSG00000096484.1_Gm13696	1.41712	0.861678	0.930758	0.535842	1.75602	1.54677	3.24662	2.68231	0.783072	13.5197
ENSMUSG00000096337.1_Gm13694	7.46863	5.27778	4.74105	1.69683	9.29655	9.30875	15.7449	14.1374	2.97027	65.1773
ENSMUSG00000095824.1_Gm13697	2.41294	2.1901	1.45431	0.357228	2.1692	3.68413	5.41917	4.35482	0.756069	18.8239
ENSMUSG00000079247.2_Gm13691	1.22562	1.04119	0.843499	0.223267	1.17068	1.91237	2.85605	2.33519	0.432039	9.94522
ENSMUSG00000059588.13_Calcrl	0	0	0	0	0	0	0	0	0	0
ENSMUSG00000027082.15_Tfpi	1.31087	0.851978	0	0	0.267115	0.628855	2.69579	3.41295	0	0
ENSMUSG00000034101.14_Ctnnd1	5.17925	1.28408	3.82423	2.32711	13.9213	6.79173	11.1501	14.9839	0.0735807	14.8954
ENSMUSG00000101645.1_Gm28635	6.41398	1.47476	6.15753	0.376244	8.61283	7.53833	12.3409	15.0894	0.0284399	12.7669
ENSMUSG00000086598.9_Btbd18	0.488407	0	0	0.0316343	0.317106	0	0	0	0	0
ENSMUSG00000076437.10_Selenoh	37.8219	30.3104	63.2796	105.415	29.2958	7.99674	8.82437	8.06879	0	0.0635412
ENSMUSG00000050043.16_Tmx2	16.1871	11.8318	28.569	7.59659	7.14704	11.7955	11.5182	11.5136	4.01592	8.97542
ENSMUSG00000027080.6_Med19	37.7946	42.732	24.4054	120.512	87.9643	43.1426	40.876	49.5943	18.9626	42.8608
ENSMUSG00000034075.10_Zdhhc5	13.2432	8.31756	10.6462	43.6285	29.2023	36.6738	25.2009	66.8865	0.146719	3.0899
ENSMUSG00000027079.15_Clp1	6.64668	10.1499	0	0.916566	1.99175	0	0	0.235541	0	0
ENSMUSG00000034059.14_Ypel4	0	0	0	0	0	0	0	0	0	0
ENSMUSG00000097187.1_Gm19426	0	0	0	0	0	0	0	0	0	0
ENSMUSG00000023224.12_Serping1	0	0	0	0	0	0	0	0	0	0
ENSMUSG00000027078.14_Ube2l6	0	0	0	0	0	0.0351257	0	2.75899	0	0
ENSMUSG00000027077.7_Smtnl1	0	0	0	0	0	0	0	0	0	0
ENSMUSG00000027076.10_Timm10	45.8087	43.9297	59.344	89.1935	32.4395	0	3.2108	5.11601	0	0
ENSMUSG00000027075.16_Slc43a1	0.551252	0.031318	1.52229	0.817965	0.0300343	0	0	0	0	0
ENSMUSG00000050896.12_Rtn4rl2	0	0	0	0	0	0	0	0	0	0
ENSMUSG00000027074.14_Slc43a3	45.0253	48.5029	30.6518	31.4712	33.6507	127.28	89.9887	121.971	85.187	65.3289
ENSMUSG00000027073.5_Prg2	0	0	0	0	0	0	0	0	0	0
ENSMUSG00000027072.13_Prg3	0	0	0	0	0	0	0	0	0	0
ENSMUSG00000027071.14_P2rx3	0.684715	0.706042	0.363989	0	0.338551	2.84064	1.59286	2.53867	4.10323	0.824554
ENSMUSG00000027067.16_Ssrp1	25.1931	23.233	15.0961	56.8968	46.5139	53.6573	45.0271	69.8079	58.4364	42.1344
ENSMUSG00000033955.13_Tnks1bp1	7.19284	2.59117	5.15765	26.5438	18.4368	10.5194	9.14022	20.1666	4.99771	1.3646
ENSMUSG00000044338.9_Aplnr	0	0	0	0	0.348087	0.170586	0.016452	0	0	0
ENSMUSG00000075224.10_Lrrc55	0.206483	1.2443	0.0112005	0	0.132589	0.27074	0.432402	0.959992	0	0
ENSMUSG00000075223.4_Olfr987	0.1124	0	0	0	0	0	0	0	0	0
ENSMUSG00000075222.5_Olfr988	0.819808	0	0	0	0	0	0	0	0	0
ENSMUSG00000075221.3_Olfr992	0	0	0	0	0	0	0	0	0	0
ENSMUSG00000075220.1_Olfr993	0	0	0	0	0	0	0	0	0	0
ENSMUSG00000075219.3_Olfr994	0	0	0	0	0	0	0	0	0	0
ENSMUSG00000075218.3_Olfr995	0.269119	0	0	0	0	0	0	0.0443465	0	0
ENSMUSG00000075217.1_4833423E24Rik	0.0840524	1.65462	6.0001	0	0	1.17263	0.0267851	0	0	0
ENSMUSG00000111179.1_Olfr996	0	0	0	0	0	0	0	0	0	0
ENSMUSG00000111454.2_Olfr998	0	0	0	0	0	0	0	0	0	0
ENSMUSG00000075215.2_Olfr1000	0	0	0	0	0	0	0	0	0	0
ENSMUSG00000075214.3_Olfr1002	0	0	0	0	0	0	0	0	0	0
ENSMUSG00000075212.5_Olfr154	0	0	0	0	0	0	0	0	0	0
ENSMUSG00000075211.4_Olfr1006	0	0	0	0	0	0	0	0	0	0
ENSMUSG00000050603.1_Olfr1008	0	0	0	0	0	0	0	0	0	0
ENSMUSG00000043226.5_Olfr1009	0	0	0	0	0	0	0	0	0	0
ENSMUSG00000075210.4_Olfr1012	0	0	0	0	0	0	0	0	0	0
ENSMUSG00000053287.4_Olfr1013	0	0	0	0	0	0	0	0	0	0
ENSMUSG00000059379.3_Olfr1014	0	0	0	0	0	0	0	0	0	0
ENSMUSG00000033850.5_Olfr1015	0	0	0	0	0	0	0	0	0	0
ENSMUSG00000075209.3_Olfr1016	0	0	0	0	0	0	0	0	0	0
ENSMUSG00000043892.3_Olfr1018	0	0	0	0	0	0	0	0	0	0
ENSMUSG00000075208.6_Olfr1019	0	0	0	0	0	0	0	0	0	0
ENSMUSG00000046975.7_Olfr1020	0	0	0	0	0	0	0	0	0	0
ENSMUSG00000057761.1_Olfr1022	0	0	0	0	0	0	0	0	0	0
ENSMUSG00000050128.5_Olfr1023	0	0	0	0	0	0	0	0	0	0
ENSMUSG00000075206.1_Olfr1024	0	0	0	0	0	0	0	0	0	0
ENSMUSG00000058884.6_Olfr1025-ps1	0.0800588	0	0	0	0	0	1.2246	0	0	0
ENSMUSG00000042863.5_Olfr1026	0	0	0	0	0	0	0	0	0	0
ENSMUSG00000057207.2_Olfr1028	0	0	0	0	0	0	0	0	0	0
ENSMUSG00000059873.4_Olfr1029	0	0	0	0	0	0	0	0	0	0
ENSMUSG00000044923.4_Olfr1030	0	0	0	0	0	0	0	0	0	0
ENSMUSG00000043267.3_Olfr1031	0	0	0	0	0	0	0	0	0	0
ENSMUSG00000042796.2_Olfr1032	0	0	0	0	0	0	0	0	0	0
ENSMUSG00000045392.8_Olfr1033	0	0	0.76579	0	0	0	0.285641	0.295408	0	0
ENSMUSG00000102091.2_Olfr1034	0	0	0	0	0	0	0	0	0	0
ENSMUSG00000099820.2_Olfr1036	0	0	0	0	0	0	0	0	0	0
ENSMUSG00000075205.5_Olfr1037	0	0	0	0	0	0	0	0	0	0
ENSMUSG00000075204.3_Olfr1039	0	0	0	0.0267213	0	0	0	0	0	0
ENSMUSG00000075203.1_Olfr1040	0	0	0	0	0	0	0	0	0	0
ENSMUSG00000075202.5_Olfr1042	0	0	0	0	0	0	0	0	0	0
ENSMUSG00000075201.2_Olfr1043	4.18787	4.26924	7.43405	0	2.7295	0	1.43465	0.215654	0	17.1783
ENSMUSG00000075200.2_Olfr1044	0	0	0	0	0	0	0	0	0	0
ENSMUSG00000075199.3_Olfr52	1.11068	2.3426	2.16138	2.26608	1.49772	0	0	0	0	0
ENSMUSG00000075198.2_Olfr1045	0	0	0	0	0	0	0	0	0	0
ENSMUSG00000075197.3_Olfr1046	0	0	0	0	0	0	0	0.056802	0	0
ENSMUSG00000075196.3_Olfr1047	0	0	0	0.0454372	0	0	0	0	0	0
ENSMUSG00000075195.3_Olfr1048	0	0	0	0	0	0	0	0	0	0
ENSMUSG00000075194.3_Olfr1049	0	0	0	0	0	0	0	0.373606	0	0
ENSMUSG00000075193.2_Olfr1051	0	0.279806	0	0	0	0	0	0.9564	0	0
ENSMUSG00000047149.5_Olfr1052	0.747216	3.40216	0	0	0.335868	3.44872	0	1.67104	0.0376284	0
ENSMUSG00000075192.4_Olfr1053	0	0	0	0	0	0	0	0	0	0
ENSMUSG00000075190.2_Olfr1054	0	0	0	0	0	0	0	0	0	0
ENSMUSG00000075189.5_Olfr1055	0	0	0	0	0	0	0	0	0	0
ENSMUSG00000075188.4_Olfr1056	0	0	0	0	0	0	0	0	0	0
ENSMUSG00000075187.2_Olfr1057	0	0	0	0	0	0	0	0	0	0
ENSMUSG00000075186.4_Olfr1058	0	0	0	0	0	0	0	0	0	0
ENSMUSG00000075185.1_Olfr1061	0	0	0	0	0	0	0	0	0	0
ENSMUSG00000090059.4_Olfr1062	0	0	0	0	0	0	0	0	0	0
ENSMUSG00000111306.2_Olfr1065	0	0	0	0	0	0	0	0	0	0
ENSMUSG00000075181.1_Olfr1066	0	0	0	0	0	0	0	0	0	0
ENSMUSG00000111772.2_Olfr228	0	0	0	0	0	0	0	0	0	0
ENSMUSG00000060742.1_Olfr1076	0	0	0	0	0	0	0	0	0	0
ENSMUSG00000075179.3_Olfr1079	0	0	0	0	0	0	0	0	0	0
ENSMUSG00000110912.1_Olfr1080	0	0	0.137507	0	0	0	0	0.298372	0	0
ENSMUSG00000111689.1_Olfr1082	0.648345	0.552511	2.73038	0	0.794798	0	0	1.31118	0	0
ENSMUSG00000110804.1_Olfr1084	0	0	0	0	0	0	0	0	0	0
ENSMUSG00000075176.3_Olfr1085	0	0	0	0	0	0	0	0	0	0
ENSMUSG00000075175.2_Olfr1086	0	0	0	0	0	0	0	0	0	0
ENSMUSG00000075174.2_Olfr1087	0	0	0	0	0	0	0	0	0	0
ENSMUSG00000111711.1_Olfr1089	0	0	0	0	0	0	0	0	0	0
ENSMUSG00000075172.3_Olfr1090	0	0	0	0	0	0	0	0	0	0
ENSMUSG00000047969.5_Olfr1093	0	0	0	0	0	0	0	0	0	0
ENSMUSG00000078420.6_Olfr141	0	0	0	0	0	0	0	0	0	0
ENSMUSG00000044213.4_Olfr1094	0	0	0	0	0	0	0	0	0	0
ENSMUSG00000075171.3_Olfr1095	0	0	0	0	0	0	0	0	0	0
ENSMUSG00000086338.2_Gm13723	0	0	0	0	0	0	0	0	0	0
ENSMUSG00000075170.4_Olfr1097	0	0	0	0	0	0	0	0	0	0
ENSMUSG00000075169.5_Olfr1098	0	0	0	0	0	0	0	0	0	0
ENSMUSG00000075168.4_Olfr1099	0	0	0	0	0	0	0	0	0	0
ENSMUSG00000070875.5_Olfr1100	0	0	0	0	0	0	0	0	0	0
ENSMUSG00000075167.3_Olfr1101	0	0	0	0	0	0	0	0	0	0
ENSMUSG00000049843.6_Olfr1102	0	0	0	0	0	0	0	0	0	0
ENSMUSG00000075166.2_Olfr1104	3.68689	8.22426	1.84066	3.02481	4.14306	5.91569	11.6838	10.0131	8.73655	16.3154
ENSMUSG00000075165.3_Olfr1105	0	0	0	0	0.0569974	0	0	0	0	0
ENSMUSG00000075164.2_Olfr1106	0	0	0	0	0.100083	0	0	0.0305755	0	0
ENSMUSG00000075163.5_Olfr1107	0	0	0	0	0	0	0	0	0	0
ENSMUSG00000075161.3_Olfr1109	0	0	0	0	0	0	0	0	0	0
ENSMUSG00000075160.3_Olfr259	0	0	0	0	0	0	0	0	0	0
ENSMUSG00000075159.5_Olfr1110	0	0	0	0	0	0	0	0	0	0
ENSMUSG00000075158.5_Olfr1111	0	0	0	0	0	0	0	0	0	0
ENSMUSG00000044487.2_Olfr1112	0	0	0	0	0	0	0	0	0	0
ENSMUSG00000070857.4_Olfr1113	0	0	0	0	0	0	0	0	0	0
ENSMUSG00000070856.5_Olfr1115	0	0	0	0	0	0	0	0	0	0
ENSMUSG00000070855.8_Olfr1116	0	0	0	0	0	0	0	0	0	0
ENSMUSG00000083706.3_Olfr1118	0	0	0	0	0	0	0	0	0	0
ENSMUSG00000081234.3_Olfr1120	0	0	0	0	0	0	0	0	0	0
ENSMUSG00000070852.2_Olfr1121	0	0	0	0	0	0	0	0	0	0
ENSMUSG00000047594.4_Olfr1122	0	0	0	0	0	0	0	0	0	0
ENSMUSG00000043274.4_Olfr1123	0	0	0	0	0	0	0	0	0	0
ENSMUSG00000050772.2_Olfr1124	0	0	0.0299388	0.0919249	0.070882	0.0289475	0	0	0	0
ENSMUSG00000058194.3_Olfr1126	0	0	0	0	0	0	0	0	0	0
ENSMUSG00000025839.3_Pramel7	0.0447439	0	0	0	0	0	0	0	0.0630901	0
ENSMUSG00000025838.12_Pramel6	0	0	0	0	0	0	0	0	0	0
ENSMUSG00000061520.4_Olfr153	0	0	0	0	0	0	0	0	0	0
ENSMUSG00000075156.4_Olfr1128	0	0	0	0	0	0	0	0	0	0
ENSMUSG00000062272.4_Olfr1129	0	0	0	0	0	0	0	0	0	0
ENSMUSG00000059205.5_Olfr1130	0	0	0	0	0	0	0	0	0	0
ENSMUSG00000068819.3_Olfr1131	0	0	0	0	0	0	0	0	0	0
ENSMUSG00000068818.5_Olfr1132	0	0	0	0	0	0	0	0	0	0
ENSMUSG00000075155.2_Olfr1133	0	0	0	0	0	0	0	0	0	0
ENSMUSG00000111747.2_Olfr1134	0	0	0	0	0	0	0	0	0	0
ENSMUSG00000075153.2_Olfr1135	0	0	0	0	0	0	0	0	0	0
ENSMUSG00000075151.6_Olfr1136	0	0	0	0	0	0	0	0	0	0
ENSMUSG00000075150.2_Olfr1137	0	0	0	0	0	0	0	0	0	0
ENSMUSG00000075149.2_Olfr1138	0	0	0	0	0	0	0	0	0	0
ENSMUSG00000068817.5_Olfr1140	0	0	0	0	0	0	0	0	0	0
ENSMUSG00000075148.1_Olfr1141	0	0	0	0	0	0	0	0	0	0
ENSMUSG00000068816.3_Olfr152	0	0	0	0	0	0	0	0	0	0
ENSMUSG00000068815.3_Olfr1143	0	0	0	0	0	0	0	0	0	0
ENSMUSG00000068814.2_Olfr1145	0	0	0	0	0	0	0	0	0	0
ENSMUSG00000061875.2_Olfr1148	0	0	0	0	0	0	0	0	0	0
ENSMUSG00000070853.5_Olfr1150-ps1	0	0	0	0	0	0	0	0	0	0
ENSMUSG00000047039.4_Olfr1151	0	0	0	0	0	0	0	0	0	0
ENSMUSG00000045225.4_Olfr1152	0.0153981	0	0.0116936	0.0179521	0.0276853	0	0	0	0	0
ENSMUSG00000048197.4_Olfr1153	0	0	0	0	0	0	0	0	0	0
ENSMUSG00000075146.2_Olfr1154	0	0	0	0	0	0	0	0	0	0
ENSMUSG00000075145.2_Olfr1155	0	0	0	0	0	0	0	0	0	0
ENSMUSG00000075144.5_Olfr1156	0.028494	0	0	0	0	0	0	0	0	0
ENSMUSG00000075143.5_Olfr1157	0	0	0	0	0	0	0	0	0	0
ENSMUSG00000075142.1_Olfr74	0	0	0	0	0	0	0	0	0	0
ENSMUSG00000062793.6_Olfr1158	0	0	0	0	0	0	0	0	0	0
ENSMUSG00000075141.5_Olfr1160	0	0	0	0	0	0	0	0	0	0
ENSMUSG00000045150.5_Olfr1161	0	0	0	0	0	0	0	0	0	0
ENSMUSG00000075140.4_Olfr73	0	0	0	0	0	0	0	0	0	0
ENSMUSG00000075139.3_Olfr1162	0	0	0	0	0	0	0	0	0	0
ENSMUSG00000075137.4_Olfr1163	0.651967	0	0	0	0	0	0	0	0	0
ENSMUSG00000075136.4_Olfr1164	2.0608	0.885409	8.4771	0	2.16139	9.77265	0.766171	2.82988	0.121074	0.0646268
ENSMUSG00000101078.3_Olfr1166	2.33468	0	10.3485	0	2.69851	12.8397	1.6702	4.86785	0	0.143443
ENSMUSG00000100899.2_Olfr1167	1.1835	0.774498	1.30576	2.9939	0.662455	1.59045	1.43743	1.87662	0	0.0168066
ENSMUSG00000061342.5_Olfr1168	0	0	0	0	0	0	0	0	0	0
ENSMUSG00000075133.2_Olfr1170	0.0853802	0	0.237744	0	0.102341	0.480641	0.0544166	0.140693	0	0
ENSMUSG00000075132.2_Olfr1173	5.75522	3.61879	1.99031	2.82845	4.52115	0.494105	1.19635	0.714923	0.237208	0.27989
ENSMUSG00000080713.3_Olfr1174-ps	2.77382	5.40041	0	0	1.05499	6.03189	15.8429	2.81281	0.0752147	0
ENSMUSG00000083855.6_Olfr1175-ps	0.0859902	0.306309	0	0	0	0.252561	0.591898	0.0850188	0.0121248	0
ENSMUSG00000050023.4_Olfr1176	0	0	0	0	0	0	0	0	0	0
ENSMUSG00000075128.7_Olfr1177-ps	0	0	0	0	0	0	0	0	0	0
ENSMUSG00000056995.3_Olfr1178	0.0291064	0.0272845	0	0.0169671	0.0523324	0	0.00927539	0	0	0
ENSMUSG00000075127.2_Olfr1179	0	0	0	0	0	0	0	0	0	0
ENSMUSG00000081836.3_Olfr1180	0	0	0	0	0	0	0	0	0	0
ENSMUSG00000075125.2_Olfr1181	0	0	0	0	0	0	0	0	0	0
ENSMUSG00000090097.8_Gm13757	0	0	0	0	0	0	0	0	0	0
ENSMUSG00000049372.11_Olfr1183	0	0	0	0	0	0	0	0	0	0
ENSMUSG00000051424.2_Olfr1184	0	0	0	0	0	0	0	0	0	0
ENSMUSG00000057735.6_Olfr1185-ps1	0	0	0	0	0	0	0	0	0	0
ENSMUSG00000082882.2_Olfr1186	0	0	0	0	0	0	0	0	0	0
ENSMUSG00000068809.4_Olfr1188	0	0	0	0	0	0	0	0	0	0
ENSMUSG00000068808.2_Olfr1189	0	0	0	0	0	0	0	0	0	0
ENSMUSG00000081948.4_Olfr1191-ps1	0	0.0294285	0	0	0	0	0	0	0	0
ENSMUSG00000111590.2_Olfr1192-ps1	0	0	0	0	0	0	0	0	0	0
ENSMUSG00000060827.2_Olfr1193	0	0	0	0	0	0	0	0	0	0
ENSMUSG00000075121.2_Olfr1195	0	0	0	0	0	0	0	0	0	0
ENSMUSG00000075120.4_Olfr1196	0.0886158	0.0623017	0.100945	0	0	0	0.282394	0.219037	0	0
ENSMUSG00000075119.2_Olfr1197	1.67977	2.0995	4.25216	0.460798	1.09555	0	5.01709	1.95388	0	0
[truncated: 20,249 more rows]
