# Supplementary material for: Single-cell transcriptome and translatome dual-omics reveals potential mechanisms of human oocyte maturation
Source: Nat Commun. 2022 Aug 30;13:5114. doi: 10.1038/s41467-022-32791-2 (PMC9427852; doi:10.1038/s41467-022-32791-2)
Supplement: Supplementary file 5 — Supplementary Data 2 [file 41467_2022_32791_MOESM5_ESM.xlsx]

## Sheet: Sheet1
species	method	Stage	Cell	replicates	Transcriptome		Translatome
			number		Average mapping rate	Mapped reads	Average mapping rate	Mapped reads
Mouse	miniRibo-seq	GV	50	2	\	\	0.2265	1.4M
		MII	50	2	\	\	0.2055	1.8M
	T&T-seq	GV	10	3	0.8744	19M	0.9069	25M
		GV	1	2	0.9191	23M	0.7812	23M
		MII	10	3	0.9401	41M	0.922	36M
		MII	1	2	0.9455	37M	0.8045	33M
Human	T&T-seq	GV	10	2	0.9429	40M	0.9442	39M
		GV	1	3	0.8028	48M	0.7478	19M
		MII	10	2	0.9432	34M	0.8204	23M
		MII	1	3	0.8825	33M	0.8221	26M
		Morula	1	3	0.9137	17M	0.9584	18M
		GV IVM	1	4	0.9531	23M	0.9567	24M
		GV ( IVM+hRecOOSP2)	1	4	0.9636	21M	0.9664	22M
		GV (IVM+ab-OOSP2)	1	6	0.9487	18M	0.9565	25M
