# Supplementary material for: Single-cell transcriptome and translatome dual-omics reveals potential mechanisms of human oocyte maturation
Source: Nat Commun. 2022 Aug 30;13:5114. doi: 10.1038/s41467-022-32791-2 (PMC9427852; doi:10.1038/s41467-022-32791-2)
Supplement: Supplementary file 6 — Supplementary Data 3 [file 41467_2022_32791_MOESM6_ESM.xlsx]

## Sheet: T&Tseq10GV
GroupID	Category	Term	Description	LogP	Log(q-value)	InTerm_InList	Genes	Symbols
1_Summary	GO Cellular Components	GO:0098798	mitochondrial protein complex	-87.9221	-83.575	174/270	11949,11950,11951,11957,11958,12034,12039,12040,12857,12858,12862,12867,14356,15108,17713,17714,17827,17991,17993,17995,18100,18120,18673,19935,21854,21855,22272,22273,24030,27393,27395,27397,27398,27425,28080,30055,30056,30059,50529,52443,53333,53375,54405,56280,56282,56322,56451,57312,57423,59054,60441,64655,64657,64658,64660,66043,66046,66047,66052,66091,66098,66108,66119,66121,66132,66148,661…	Atp5c1,Atp5pb,Atp5g1,Atp5j,Atp5k,Phb2,Bckdha,Bckdhb,Cox4i1,Cox5a,Cox6a2,Cox7c,Timm10b,Hsd17b10,Grpel1,Grpel2,Mtx1,Ndufa2,Ndufs4,Ndufv1,Mrpl40,Mrpl49,Phb,Mrpl23,Timm17a,Timm17b,Uqcrq,Uqcrc1,Mrps12,Mrpl39,Mrpl15,Mrpl17,Mrpl2,Atp5l,Atp5o,Timm13,Timm9,Timm10,Mrps7,Mrpl48,Tomm40,Mtx2,Ndufa1,Mrpl37,Mrpl12,Timm22,Suclg1,Mrps31,Atp5j2,Mrps30,Mrpl38,Mrps22,Mrps10,Mrps25,Mrps24,Atp5d,Ndufb5,Mrpl54,Sdhc,Ndu…
1_Member	GO Cellular Components	GO:0098798	mitochondrial protein complex	-87.9221	-83.575	174/270	11949,11950,11951,11957,11958,12034,12039,12040,12857,12858,12862,12867,14356,15108,17713,17714,17827,17991,17993,17995,18100,18120,18673,19935,21854,21855,22272,22273,24030,27393,27395,27397,27398,27425,28080,30055,30056,30059,50529,52443,53333,53375,54405,56280,56282,56322,56451,57312,57423,59054,60441,64655,64657,64658,64660,66043,66046,66047,66052,66091,66098,66108,66119,66121,66132,66148,661…	Atp5c1,Atp5pb,Atp5g1,Atp5j,Atp5k,Phb2,Bckdha,Bckdhb,Cox4i1,Cox5a,Cox6a2,Cox7c,Timm10b,Hsd17b10,Grpel1,Grpel2,Mtx1,Ndufa2,Ndufs4,Ndufv1,Mrpl40,Mrpl49,Phb,Mrpl23,Timm17a,Timm17b,Uqcrq,Uqcrc1,Mrps12,Mrpl39,Mrpl15,Mrpl17,Mrpl2,Atp5l,Atp5o,Timm13,Timm9,Timm10,Mrps7,Mrpl48,Tomm40,Mtx2,Ndufa1,Mrpl37,Mrpl12,Timm22,Suclg1,Mrps31,Atp5j2,Mrps30,Mrpl38,Mrps22,Mrps10,Mrps25,Mrps24,Atp5d,Ndufb5,Mrpl54,Sdhc,Ndu…
1_Member	GO Cellular Components	GO:0005743	mitochondrial inner membrane	-49.7402	-46.1712	181/444	11370,11739,11949,11950,11951,11957,11958,12034,12040,12850,12857,12858,12859,12862,12864,12866,12867,12896,13177,13358,13804,14151,14356,15108,17448,17713,17714,17827,17926,17991,17993,17995,18082,18673,19044,19125,19164,19299,20463,21854,21855,21856,22171,22272,22273,22334,22335,26457,26912,27050,27397,27425,28080,30055,30056,30058,30059,52469,52538,53333,54405,56295,56322,56428,56451,57279,574…	Acadvl,Slc25a4,Atp5c1,Atp5pb,Atp5g1,Atp5j,Atp5k,Phb2,Bckdhb,Coq7,Cox4i1,Cox5a,Cox5b,Cox6a2,Cox6c,Cox7a2,Cox7c,Cpt2,Eci1,Slc25a1,Endog,Fech,Timm10b,Hsd17b10,Mdh2,Grpel1,Grpel2,Mtx1,Myoc,Ndufa2,Ndufs4,Ndufv1,Nipsnap1,Phb,Ppox,Prodh,Psen1,Abcd3,Cox7a2l,Timm17a,Timm17b,Timm44,Tyms,Uqcrq,Uqcrc1,Vdac2,Vdac3,Slc27a1,Gcat,Rps3,Mrpl17,Atp5l,Atp5o,Timm13,Timm9,Timm8a1,Timm10,Coa3,Acaa2,Tomm40,Ndufa1,Higd1a…
1_Member	GO Cellular Components	GO:0005740	mitochondrial envelope	-45.9086	-42.4646	228/676	11370,11409,11739,11949,11950,11951,11957,11958,12034,12040,12314,12315,12532,12631,12850,12856,12857,12858,12859,12862,12864,12866,12867,12896,13063,13177,13358,13804,14004,14151,14356,14533,14979,15108,17448,17713,17714,17827,17926,17991,17993,17995,18082,18102,18174,18673,19044,19122,19125,19164,19299,20463,20480,20655,21854,21855,21856,21915,22171,22272,22273,22334,22335,23897,26457,26912,270…	Acadvl,Acads,Slc25a4,Atp5c1,Atp5pb,Atp5g1,Atp5j,Atp5k,Phb2,Bckdhb,Calm2,Calm3,Cdc25c,Cfl1,Coq7,Cox17,Cox4i1,Cox5a,Cox5b,Cox6a2,Cox6c,Cox7a2,Cox7c,Cpt2,Cycs,Eci1,Slc25a1,Endog,Chchd2,Fech,Timm10b,Bloc1s1,H2-Ke6,Hsd17b10,Mdh2,Grpel1,Grpel2,Mtx1,Myoc,Ndufa2,Ndufs4,Ndufv1,Nipsnap1,Nme1,Slc11a2,Phb,Ppox,Prnp,Prodh,Psen1,Abcd3,Cox7a2l,Clpb,Sod1,Timm17a,Timm17b,Timm44,Dtymk,Tyms,Uqcrq,Uqcrc1,Vdac2,Vdac3…
1_Member	GO Cellular Components	GO:0044455	mitochondrial membrane part	-44.5458	-41.1529	118/231	11949,11950,11951,11957,11958,12034,12857,12858,12862,12866,12867,14356,17713,17714,17827,17991,17993,17995,18673,19044,20463,21854,21855,22272,22273,27425,28080,52469,52637,53333,53375,54405,56322,57423,66043,66046,66052,66091,66098,66108,66119,66142,66148,66152,66169,66218,66272,66377,66414,66416,66437,66445,66449,66477,66495,66525,66576,66694,66841,66916,66925,66928,67126,67130,67184,67264,672…	Atp5c1,Atp5pb,Atp5g1,Atp5j,Atp5k,Phb2,Cox4i1,Cox5a,Cox6a2,Cox7a2,Cox7c,Timm10b,Grpel1,Grpel2,Mtx1,Ndufa2,Ndufs4,Ndufv1,Phb,Ppox,Cox7a2l,Timm17a,Timm17b,Uqcrq,Uqcrc1,Atp5l,Atp5o,Coa3,Cisd1,Tomm40,Mtx2,Ndufa1,Timm22,Atp5j2,Atp5d,Ndufb5,Sdhc,Ndufa3,Chchd6,Ndufa9,Tomm6,Cox7b,Dnajc15,Uqcr10,Tomm7,Ndufb9,Cox16,Ndufc1,Ndufa12,Ndufa7,Fis1,Cyc1,Pam16,Atp5md,Ndufb3,Timm50,Uqcrh,Uqcrfs1,Etfdh,Ndufb7,Sdhd,Dm…
1_Member	GO Cellular Components	GO:0098800	inner mitochondrial membrane protein complex	-44.4304	-41.0832	86/131	11949,11950,11951,11957,11958,12034,12857,12858,12862,12867,14356,17713,17714,17991,17993,17995,18673,21854,21855,22272,22273,27425,28080,54405,56322,57423,66043,66046,66052,66091,66098,66108,66148,66152,66218,66377,66414,66416,66445,66449,66477,66495,66525,66576,66694,66916,66925,66928,67126,67130,67184,67264,67530,67680,67713,67942,68194,68197,68198,68202,68316,68342,68349,68375,69029,69875,702…	Atp5c1,Atp5pb,Atp5g1,Atp5j,Atp5k,Phb2,Cox4i1,Cox5a,Cox6a2,Cox7c,Timm10b,Grpel1,Grpel2,Ndufa2,Ndufs4,Ndufv1,Phb,Timm17a,Timm17b,Uqcrq,Uqcrc1,Atp5l,Atp5o,Ndufa1,Timm22,Atp5j2,Atp5d,Ndufb5,Sdhc,Ndufa3,Chchd6,Ndufa9,Dnajc15,Uqcr10,Ndufb9,Ndufc1,Ndufa12,Ndufa7,Cyc1,Pam16,Atp5md,Ndufb3,Timm50,Uqcrh,Uqcrfs1,Ndufb7,Sdhd,Dmac1,Atp5e,Ndufa6,Ndufa13,Ndufb8,Uqcrb,Sdhb,Dnajc19,Atp5g2,Ndufb4,Ndufc2,Ndufb2,Nduf…
1_Member	GO Cellular Components	GO:0019866	organelle inner membrane	-43.9293	-40.6614	183/489	11370,11739,11949,11950,11951,11957,11958,12034,12040,12850,12857,12858,12859,12862,12864,12866,12867,12896,13177,13358,13804,14151,14356,15108,17448,17713,17714,17827,17926,17991,17993,17995,18082,18673,19044,19125,19164,19299,20463,21854,21855,21856,22171,22272,22273,22334,22335,26457,26912,27050,27397,27425,28080,30055,30056,30058,30059,52469,52538,53333,54405,56295,56322,56428,56451,57279,574…	Acadvl,Slc25a4,Atp5c1,Atp5pb,Atp5g1,Atp5j,Atp5k,Phb2,Bckdhb,Coq7,Cox4i1,Cox5a,Cox5b,Cox6a2,Cox6c,Cox7a2,Cox7c,Cpt2,Eci1,Slc25a1,Endog,Fech,Timm10b,Hsd17b10,Mdh2,Grpel1,Grpel2,Mtx1,Myoc,Ndufa2,Ndufs4,Ndufv1,Nipsnap1,Phb,Ppox,Prodh,Psen1,Abcd3,Cox7a2l,Timm17a,Timm17b,Timm44,Tyms,Uqcrq,Uqcrc1,Vdac2,Vdac3,Slc27a1,Gcat,Rps3,Mrpl17,Atp5l,Atp5o,Timm13,Timm9,Timm8a1,Timm10,Coa3,Acaa2,Tomm40,Ndufa1,Higd1a…
1_Member	GO Cellular Components	GO:0031966	mitochondrial membrane	-41.247	-38.104	209/626	11370,11409,11739,11949,11950,11951,11957,11958,12034,12040,12314,12315,12631,12850,12857,12858,12859,12862,12864,12866,12867,12896,13177,13358,13804,14151,14356,15108,17448,17713,17714,17827,17926,17991,17993,17995,18082,18102,18174,18673,19044,19122,19125,19164,19299,20463,21854,21855,21856,22171,22272,22273,22334,22335,23897,26457,26912,27050,27397,27425,28080,30055,30056,30058,30059,52469,525…	Acadvl,Acads,Slc25a4,Atp5c1,Atp5pb,Atp5g1,Atp5j,Atp5k,Phb2,Bckdhb,Calm2,Calm3,Cfl1,Coq7,Cox4i1,Cox5a,Cox5b,Cox6a2,Cox6c,Cox7a2,Cox7c,Cpt2,Eci1,Slc25a1,Endog,Fech,Timm10b,Hsd17b10,Mdh2,Grpel1,Grpel2,Mtx1,Myoc,Ndufa2,Ndufs4,Ndufv1,Nipsnap1,Nme1,Slc11a2,Phb,Ppox,Prnp,Prodh,Psen1,Abcd3,Cox7a2l,Timm17a,Timm17b,Timm44,Tyms,Uqcrq,Uqcrc1,Vdac2,Vdac3,Hax1,Slc27a1,Gcat,Rps3,Mrpl17,Atp5l,Atp5o,Timm13,Timm9,…
1_Member	GO Biological Processes	GO:0033108	mitochondrial respiratory chain complex assembly	-36.1581	-33.1912	61/83	12856,17991,17993,20930,21780,52469,54405,66046,66072,66091,66108,66152,66218,66271,66272,66278,66377,66379,66495,66706,66821,66916,66928,67130,67184,67264,67267,67530,68002,68185,68197,68198,68202,68332,68342,68375,68472,68493,68653,69089,69487,69702,69875,70207,70316,71238,72170,73694,75406,76826,76947,93757,104130,208501,225887,230075,407785,595136,100126824,100503890,102631912	Cox17,Ndufa2,Ndufs4,Surf1,Tfam,Coa3,Ndufa1,Ndufb5,Sdhaf2,Ndufa3,Ndufa9,Uqcr10,Ndufb9,Tmem126a,Cox16,Smim20,Ndufc1,Cox14,Ndufb3,Ndufaf3,Bcs1l,Ndufb7,Dmac1,Ndufa6,Ndufa13,Ndufb8,Uqcc2,Uqcrb,Sdhaf4,Coa4,Ndufc2,Ndufb2,Ndufa5,Sdhaf1,Ndufb10,Ndufa8,Tmem126b,Ndufaf4,Samm50,Oxa1l,Ndufaf5,Ndufaf1,Ndufa11,Taco1,Ndufab1,Sdhaf3,Chchd4,Ndufaf7,Ndufs7,Nubpl,Ndufaf6,Immp2l,Ndufb11,Ndufaf8,Ndufs8,Ndufb6,Ndufs6,N…
1_Member	GO Biological Processes	GO:0007005	mitochondrion organization	-34.6481	-31.6989	167/486	11632,11739,11757,11983,12034,12539,12568,12850,12856,12866,13052,14004,15108,15525,17713,17714,17827,17991,17993,18181,18412,18673,18793,19294,19823,20463,20930,21780,21854,21855,21856,22062,22428,23922,27393,27395,27397,30055,30056,30058,30059,51897,52469,52538,52838,53333,53375,53380,54405,56295,56322,56330,56428,57320,66043,66046,66072,66091,66098,66108,66148,66152,66169,66218,66271,66272,662…	Aip,Slc25a4,Prdx3,Atpif1,Phb2,Cdc37,Cdk5,Coq7,Cox17,Cox7a2,Cxadr,Chchd2,Hsd17b10,Hspa4,Grpel1,Grpel2,Mtx1,Ndufa2,Ndufs4,Nrf1,Sqstm1,Phb,Plaur,Nectin2,Rnf7,Cox7a2l,Surf1,Tfam,Timm17a,Timm17b,Timm44,Trp73,Dctn6,Jtb,Mrpl39,Mrpl15,Mrpl17,Timm13,Timm9,Timm8a1,Timm10,Atg13,Coa3,Acaa2,Dnlz,Tomm40,Mtx2,Psmd10,Ndufa1,Higd1a,Timm22,Pdcd5,Mtch2,Park7,Atp5d,Ndufb5,Sdhaf2,Ndufa3,Chchd6,Ndufa9,Dnajc15,Uqcr10,T…
1_Member	GO Cellular Components	GO:0005746	mitochondrial respiratory chain	-31.8607	-28.9607	56/79	12857,12858,12862,12866,12867,17991,17993,17995,20463,22272,22273,54405,66046,66052,66091,66108,66142,66152,66218,66377,66414,66416,66445,66495,66576,66694,66916,66925,66928,67130,67184,67264,67388,67530,67680,68194,68197,68198,68202,68342,68349,68375,69875,70316,72900,75406,78330,104130,225887,226646,227197,230075,407785,595136,626359,102631912	Cox4i1,Cox5a,Cox6a2,Cox7a2,Cox7c,Ndufa2,Ndufs4,Ndufv1,Cox7a2l,Uqcrq,Uqcrc1,Ndufa1,Ndufb5,Sdhc,Ndufa3,Ndufa9,Cox7b,Uqcr10,Ndufb9,Ndufc1,Ndufa12,Ndufa7,Cyc1,Ndufb3,Uqcrh,Uqcrfs1,Ndufb7,Sdhd,Dmac1,Ndufa6,Ndufa13,Ndufb8,Rab5if,Uqcrb,Sdhb,Ndufb4,Ndufc2,Ndufb2,Ndufa5,Ndufb10,Ndufs3,Ndufa8,Ndufa11,Ndufab1,Ndufv2,Ndufs7,Ndufv3,Ndufb11,Ndufs8,Ndufs2,Ndufs1,Ndufb6,Ndufs6,Ndufs5,Wdr93,Ndufb1
1_Member	GO Cellular Components	GO:0070469	respiratory chain	-30.1976	-27.3276	59/91	12857,12858,12862,12866,12867,17991,17993,17995,20463,22272,22273,54405,56295,66046,66052,66091,66108,66142,66152,66218,66377,66414,66416,66445,66495,66576,66594,66694,66916,66925,66928,67130,67184,67264,67388,67530,67680,68194,68197,68198,68202,68342,68349,68375,69875,70316,72900,75406,78330,104130,110323,225887,226646,227197,230075,407785,595136,626359,102631912	Cox4i1,Cox5a,Cox6a2,Cox7a2,Cox7c,Ndufa2,Ndufs4,Ndufv1,Cox7a2l,Uqcrq,Uqcrc1,Ndufa1,Higd1a,Ndufb5,Sdhc,Ndufa3,Ndufa9,Cox7b,Uqcr10,Ndufb9,Ndufc1,Ndufa12,Ndufa7,Cyc1,Ndufb3,Uqcrh,Uqcr11,Uqcrfs1,Ndufb7,Sdhd,Dmac1,Ndufa6,Ndufa13,Ndufb8,Rab5if,Uqcrb,Sdhb,Ndufb4,Ndufc2,Ndufb2,Ndufa5,Ndufb10,Ndufs3,Ndufa8,Ndufa11,Ndufab1,Ndufv2,Ndufs7,Ndufv3,Ndufb11,Cox6b1,Ndufs8,Ndufs2,Ndufs1,Ndufb6,Ndufs6,Ndufs5,Wdr93,N…
1_Member	GO Biological Processes	GO:0010257	NADH dehydrogenase complex assembly	-28.4349	-25.5929	40/47	17991,17993,54405,66046,66091,66108,66218,66271,66377,66495,66706,66821,66916,66928,67130,67184,67264,68197,68198,68202,68342,68375,68472,68493,69089,69487,69702,69875,70316,73694,75406,76826,76947,104130,208501,225887,230075,407785,595136,102631912	Ndufa2,Ndufs4,Ndufa1,Ndufb5,Ndufa3,Ndufa9,Ndufb9,Tmem126a,Ndufc1,Ndufb3,Ndufaf3,Bcs1l,Ndufb7,Dmac1,Ndufa6,Ndufa13,Ndufb8,Ndufc2,Ndufb2,Ndufa5,Ndufb10,Ndufa8,Tmem126b,Ndufaf4,Oxa1l,Ndufaf5,Ndufaf1,Ndufa11,Ndufab1,Ndufaf7,Ndufs7,Nubpl,Ndufaf6,Ndufb11,Ndufaf8,Ndufs8,Ndufb6,Ndufs6,Ndufs5,Ndufb1
1_Member	GO Biological Processes	GO:0032981	mitochondrial respiratory chain complex I assembly	-28.4349	-25.5929	40/47	17991,17993,54405,66046,66091,66108,66218,66271,66377,66495,66706,66821,66916,66928,67130,67184,67264,68197,68198,68202,68342,68375,68472,68493,69089,69487,69702,69875,70316,73694,75406,76826,76947,104130,208501,225887,230075,407785,595136,102631912	Ndufa2,Ndufs4,Ndufa1,Ndufb5,Ndufa3,Ndufa9,Ndufb9,Tmem126a,Ndufc1,Ndufb3,Ndufaf3,Bcs1l,Ndufb7,Dmac1,Ndufa6,Ndufa13,Ndufb8,Ndufc2,Ndufb2,Ndufa5,Ndufb10,Ndufa8,Tmem126b,Ndufaf4,Oxa1l,Ndufaf5,Ndufaf1,Ndufa11,Ndufab1,Ndufaf7,Ndufs7,Nubpl,Ndufaf6,Ndufb11,Ndufaf8,Ndufs8,Ndufb6,Ndufs6,Ndufs5,Ndufb1
1_Member	GO Cellular Components	GO:0098803	respiratory chain complex	-28.2023	-25.3737	54/82	12857,12858,12862,12867,17991,17993,17995,22272,22273,54405,66046,66052,66091,66108,66142,66152,66218,66377,66414,66416,66445,66495,66576,66694,66916,66925,66928,67130,67184,67264,67530,67680,68194,68197,68198,68202,68342,68349,68375,69875,70316,72900,75406,78330,104130,110323,225887,226646,227197,230075,407785,595136,626359,102631912	Cox4i1,Cox5a,Cox6a2,Cox7c,Ndufa2,Ndufs4,Ndufv1,Uqcrq,Uqcrc1,Ndufa1,Ndufb5,Sdhc,Ndufa3,Ndufa9,Cox7b,Uqcr10,Ndufb9,Ndufc1,Ndufa12,Ndufa7,Cyc1,Ndufb3,Uqcrh,Uqcrfs1,Ndufb7,Sdhd,Dmac1,Ndufa6,Ndufa13,Ndufb8,Uqcrb,Sdhb,Ndufb4,Ndufc2,Ndufb2,Ndufa5,Ndufb10,Ndufs3,Ndufa8,Ndufa11,Ndufab1,Ndufv2,Ndufs7,Ndufv3,Ndufb11,Cox6b1,Ndufs8,Ndufs2,Ndufs1,Ndufb6,Ndufs6,Ndufs5,Wdr93,Ndufb1
1_Member	GO Cellular Components	GO:0005747	mitochondrial respiratory chain complex I	-23.1002	-20.3441	38/51	17991,17993,17995,54405,66046,66091,66108,66218,66377,66414,66416,66495,66916,66928,67130,67184,67264,68194,68197,68198,68202,68342,68349,68375,69875,70316,72900,75406,78330,104130,225887,226646,227197,230075,407785,595136,626359,102631912	Ndufa2,Ndufs4,Ndufv1,Ndufa1,Ndufb5,Ndufa3,Ndufa9,Ndufb9,Ndufc1,Ndufa12,Ndufa7,Ndufb3,Ndufb7,Dmac1,Ndufa6,Ndufa13,Ndufb8,Ndufb4,Ndufc2,Ndufb2,Ndufa5,Ndufb10,Ndufs3,Ndufa8,Ndufa11,Ndufab1,Ndufv2,Ndufs7,Ndufv3,Ndufb11,Ndufs8,Ndufs2,Ndufs1,Ndufb6,Ndufs6,Ndufs5,Wdr93,Ndufb1
1_Member	GO Cellular Components	GO:0030964	NADH dehydrogenase complex	-23.1002	-20.3441	38/51	17991,17993,17995,54405,66046,66091,66108,66218,66377,66414,66416,66495,66916,66928,67130,67184,67264,68194,68197,68198,68202,68342,68349,68375,69875,70316,72900,75406,78330,104130,225887,226646,227197,230075,407785,595136,626359,102631912	Ndufa2,Ndufs4,Ndufv1,Ndufa1,Ndufb5,Ndufa3,Ndufa9,Ndufb9,Ndufc1,Ndufa12,Ndufa7,Ndufb3,Ndufb7,Dmac1,Ndufa6,Ndufa13,Ndufb8,Ndufb4,Ndufc2,Ndufb2,Ndufa5,Ndufb10,Ndufs3,Ndufa8,Ndufa11,Ndufab1,Ndufv2,Ndufs7,Ndufv3,Ndufb11,Ndufs8,Ndufs2,Ndufs1,Ndufb6,Ndufs6,Ndufs5,Wdr93,Ndufb1
1_Member	GO Cellular Components	GO:0045271	respiratory chain complex I	-23.1002	-20.3441	38/51	17991,17993,17995,54405,66046,66091,66108,66218,66377,66414,66416,66495,66916,66928,67130,67184,67264,68194,68197,68198,68202,68342,68349,68375,69875,70316,72900,75406,78330,104130,225887,226646,227197,230075,407785,595136,626359,102631912	Ndufa2,Ndufs4,Ndufv1,Ndufa1,Ndufb5,Ndufa3,Ndufa9,Ndufb9,Ndufc1,Ndufa12,Ndufa7,Ndufb3,Ndufb7,Dmac1,Ndufa6,Ndufa13,Ndufb8,Ndufb4,Ndufc2,Ndufb2,Ndufa5,Ndufb10,Ndufs3,Ndufa8,Ndufa11,Ndufab1,Ndufv2,Ndufs7,Ndufv3,Ndufb11,Ndufs8,Ndufs2,Ndufs1,Ndufb6,Ndufs6,Ndufs5,Wdr93,Ndufb1
1_Member	GO Biological Processes	GO:0006119	oxidative phosphorylation	-21.8424	-19.1185	56/108	11474,11949,11950,11957,12850,12857,12858,12859,12862,12866,12867,13063,17995,20463,20930,22272,22273,27425,28080,56428,57320,57423,66043,66052,66072,66114,66148,66152,66218,66414,66416,66445,66576,66694,66925,67264,67267,67530,67914,68073,68197,68375,68550,69702,71679,72900,78330,102060,103172,105675,214917,225887,226646,227197,230075,407785	Actn3,Atp5c1,Atp5pb,Atp5j,Coq7,Cox4i1,Cox5a,Cox5b,Cox6a2,Cox7a2,Cox7c,Cycs,Ndufv1,Cox7a2l,Surf1,Uqcrq,Uqcrc1,Atp5l,Atp5o,Mtch2,Park7,Atp5j2,Atp5d,Sdhc,Sdhaf2,Dnajc30,Dnajc15,Uqcr10,Ndufb9,Ndufa12,Ndufa7,Cyc1,Uqcrh,Uqcrfs1,Sdhd,Ndufb8,Uqcc2,Uqcrb,Coq9,Atpsckmt,Ndufc2,Ndufa8,Tefm,Ndufaf1,Atp5h,Ndufv2,Ndufv3,Gadd45gip1,Chchd10,Ppif,Antkmt,Ndufs8,Ndufs2,Ndufs1,Ndufb6,Ndufs6
1_Member	GO Cellular Components	GO:1990204	oxidoreductase complex	-20.9745	-18.2708	55/108	12039,12040,17991,17993,17995,22272,22273,54405,66046,66052,66091,66108,66152,66218,66377,66414,66416,66445,66495,66576,66694,66841,66916,66925,66928,67130,67184,67264,67530,67680,68194,68197,68198,68202,68342,68349,68375,69875,70316,71893,72900,75406,78330,78920,104130,110826,225887,226646,227197,230075,234309,407785,595136,626359,102631912	Bckdha,Bckdhb,Ndufa2,Ndufs4,Ndufv1,Uqcrq,Uqcrc1,Ndufa1,Ndufb5,Sdhc,Ndufa3,Ndufa9,Uqcr10,Ndufb9,Ndufc1,Ndufa12,Ndufa7,Cyc1,Ndufb3,Uqcrh,Uqcrfs1,Etfdh,Ndufb7,Sdhd,Dmac1,Ndufa6,Ndufa13,Ndufb8,Uqcrb,Sdhb,Ndufb4,Ndufc2,Ndufb2,Ndufa5,Ndufb10,Ndufs3,Ndufa8,Ndufa11,Ndufab1,Noxo1,Ndufv2,Ndufs7,Ndufv3,Dlst,Ndufb11,Etfb,Ndufs8,Ndufs2,Ndufs1,Ndufb6,Cbr4,Ndufs6,Ndufs5,Wdr93,Ndufb1
1_Member	GO Biological Processes	GO:0006091	generation of precursor metabolites and energy	-18.0021	-15.4543	115/389	11429,11474,11564,11674,11676,11949,11950,11957,12034,12850,12856,12857,12858,12859,12862,12866,12867,13063,13806,13808,14121,14430,14447,14533,14635,14711,14751,15929,16418,17319,17448,17993,17995,18682,18746,19062,19164,20463,20930,21991,22272,22273,26380,27425,28080,30956,50721,52637,56428,56451,57320,57423,64384,66043,66052,66072,66114,66148,66152,66218,66414,66416,66445,66495,66576,66694,668…	Aco2,Actn3,Adsl,Aldoa,Aldoc,Atp5c1,Atp5pb,Atp5j,Phb2,Coq7,Cox17,Cox4i1,Cox5a,Cox5b,Cox6a2,Cox7a2,Cox7c,Cycs,Eno1,Eno3,Fbp1,Galt,Gapdhs,Bloc1s1,Galk1,Gnmt,Gpi1,Idh3g,Eif6,Mif,Mdh2,Ndufs4,Ndufv1,Phkg1,Pkm,Inpp5k,Psen1,Cox7a2l,Surf1,Tpi1,Uqcrq,Uqcrc1,Esrrb,Atp5l,Atp5o,Aass,Sirt6,Cisd1,Mtch2,Suclg1,Park7,Atp5j2,Sirt3,Atp5d,Sdhc,Sdhaf2,Dnajc30,Dnajc15,Uqcr10,Ndufb9,Ndufa12,Ndufa7,Cyc1,Ndufb3,Uqcrh,Uqc…
1_Member	GO Biological Processes	GO:0022900	electron transport chain	-17.5299	-15.0152	44/84	12850,12857,12858,12859,12862,12867,13063,17993,17995,22272,22273,56428,57320,66052,66072,66148,66152,66218,66414,66416,66445,66495,66576,66694,66841,66925,67264,67530,67680,67914,68197,68202,68375,69702,72900,78330,93757,225887,226646,227197,230075,407785,626359,100126824	Coq7,Cox4i1,Cox5a,Cox5b,Cox6a2,Cox7c,Cycs,Ndufs4,Ndufv1,Uqcrq,Uqcrc1,Mtch2,Park7,Sdhc,Sdhaf2,Dnajc15,Uqcr10,Ndufb9,Ndufa12,Ndufa7,Cyc1,Ndufb3,Uqcrh,Uqcrfs1,Etfdh,Sdhd,Ndufb8,Uqcrb,Sdhb,Coq9,Ndufc2,Ndufa5,Ndufa8,Ndufaf1,Ndufv2,Ndufv3,Immp2l,Ndufs8,Ndufs2,Ndufs1,Ndufb6,Ndufs6,Wdr93,Sco2
1_Member	GO Biological Processes	GO:0042775	mitochondrial ATP synthesis coupled electron transport	-17.0516	-14.5495	35/57	12850,12857,12858,12859,12862,12867,13063,17995,22272,22273,56428,57320,66052,66072,66148,66152,66218,66414,66416,66445,66576,66694,66925,67264,67530,67914,68197,68375,69702,72900,78330,225887,226646,230075,407785	Coq7,Cox4i1,Cox5a,Cox5b,Cox6a2,Cox7c,Cycs,Ndufv1,Uqcrq,Uqcrc1,Mtch2,Park7,Sdhc,Sdhaf2,Dnajc15,Uqcr10,Ndufb9,Ndufa12,Ndufa7,Cyc1,Uqcrh,Uqcrfs1,Sdhd,Ndufb8,Uqcrb,Coq9,Ndufc2,Ndufa8,Ndufaf1,Ndufv2,Ndufv3,Ndufs8,Ndufs2,Ndufb6,Ndufs6
1_Member	GO Biological Processes	GO:0042773	ATP synthesis coupled electron transport	-16.7195	-14.2236	36/61	12850,12857,12858,12859,12862,12867,13063,17995,22272,22273,56428,57320,66052,66072,66148,66152,66218,66414,66416,66445,66576,66694,66925,67264,67530,67914,68197,68375,69702,72900,78330,225887,226646,227197,230075,407785	Coq7,Cox4i1,Cox5a,Cox5b,Cox6a2,Cox7c,Cycs,Ndufv1,Uqcrq,Uqcrc1,Mtch2,Park7,Sdhc,Sdhaf2,Dnajc15,Uqcr10,Ndufb9,Ndufa12,Ndufa7,Cyc1,Uqcrh,Uqcrfs1,Sdhd,Ndufb8,Uqcrb,Coq9,Ndufc2,Ndufa8,Ndufaf1,Ndufv2,Ndufv3,Ndufs8,Ndufs2,Ndufs1,Ndufb6,Ndufs6
1_Member	GO Biological Processes	GO:0022904	respiratory electron transport chain	-16.5514	-14.0675	42/81	12850,12857,12858,12859,12862,12867,13063,17993,17995,22272,22273,56428,57320,66052,66072,66148,66152,66218,66414,66416,66445,66576,66694,66841,66925,67264,67530,67680,67914,68197,68202,68375,69702,72900,78330,93757,225887,226646,227197,230075,407785,100126824	Coq7,Cox4i1,Cox5a,Cox5b,Cox6a2,Cox7c,Cycs,Ndufs4,Ndufv1,Uqcrq,Uqcrc1,Mtch2,Park7,Sdhc,Sdhaf2,Dnajc15,Uqcr10,Ndufb9,Ndufa12,Ndufa7,Cyc1,Uqcrh,Uqcrfs1,Etfdh,Sdhd,Ndufb8,Uqcrb,Sdhb,Coq9,Ndufc2,Ndufa5,Ndufa8,Ndufaf1,Ndufv2,Ndufv3,Immp2l,Ndufs8,Ndufs2,Ndufs1,Ndufb6,Ndufs6,Sco2
1_Member	GO Biological Processes	GO:0045333	cellular respiration	-16.5162	-14.0383	62/157	11429,11474,11564,12850,12857,12858,12859,12862,12867,13063,14533,15929,17448,17993,17995,22272,22273,52637,56428,56451,57320,64384,66043,66052,66072,66148,66152,66218,66414,66416,66445,66576,66694,66841,66925,67264,67472,67530,67680,67914,68002,68015,68077,68197,68202,68375,69089,69702,72170,72900,75406,76824,78330,78920,93757,225887,226646,227197,230075,243996,407785,100126824	Aco2,Actn3,Adsl,Coq7,Cox4i1,Cox5a,Cox5b,Cox6a2,Cox7c,Cycs,Bloc1s1,Idh3g,Mdh2,Ndufs4,Ndufv1,Uqcrq,Uqcrc1,Cisd1,Mtch2,Suclg1,Park7,Sirt3,Atp5d,Sdhc,Sdhaf2,Dnajc15,Uqcr10,Ndufb9,Ndufa12,Ndufa7,Cyc1,Uqcrh,Uqcrfs1,Etfdh,Sdhd,Ndufb8,Mtfr1,Uqcrb,Sdhb,Coq9,Sdhaf4,Trap1,Nop53,Ndufc2,Ndufa5,Ndufa8,Oxa1l,Ndufaf1,Chchd4,Ndufv2,Ndufs7,Mtfr1l,Ndufv3,Dlst,Immp2l,Ndufs8,Ndufs2,Ndufs1,Ndufb6,4933405O20Rik,Ndufs6,…
1_Member	GO Molecular Functions	GO:0003954	NADH dehydrogenase activity	-11.8432	-9.43558	20/28	17991,17993,17995,66108,66414,66416,66916,67184,67264,68197,68202,68349,69702,72900,75406,225887,226646,227197,626359,102631912	Ndufa2,Ndufs4,Ndufv1,Ndufa9,Ndufa12,Ndufa7,Ndufb7,Ndufa13,Ndufb8,Ndufc2,Ndufa5,Ndufs3,Ndufaf1,Ndufv2,Ndufs7,Ndufs8,Ndufs2,Ndufs1,Wdr93,Ndufb1
1_Member	GO Molecular Functions	GO:0008137	NADH dehydrogenase (ubiquinone) activity	-10.3482	-8.02639	18/26	17991,17993,17995,66414,66416,66916,67184,67264,68197,68202,68349,69702,72900,75406,225887,226646,227197,626359	Ndufa2,Ndufs4,Ndufv1,Ndufa12,Ndufa7,Ndufb7,Ndufa13,Ndufb8,Ndufc2,Ndufa5,Ndufs3,Ndufaf1,Ndufv2,Ndufs7,Ndufs8,Ndufs2,Ndufs1,Wdr93
1_Member	GO Molecular Functions	GO:0050136	NADH dehydrogenase (quinone) activity	-10.3482	-8.02639	18/26	17991,17993,17995,66414,66416,66916,67184,67264,68197,68202,68349,69702,72900,75406,225887,226646,227197,626359	Ndufa2,Ndufs4,Ndufv1,Ndufa12,Ndufa7,Ndufb7,Ndufa13,Ndufb8,Ndufc2,Ndufa5,Ndufs3,Ndufaf1,Ndufv2,Ndufs7,Ndufs8,Ndufs2,Ndufs1,Wdr93
1_Member	GO Molecular Functions	GO:0016655	oxidoreductase activity, acting on NAD(P)H, quinone or similar compound as acceptor	-10.2311	-7.92136	22/38	12408,17991,17993,17995,28200,66414,66416,66916,67184,67264,68197,68202,68349,69702,72900,75406,77337,225887,226646,227197,234309,626359	Cbr1,Ndufa2,Ndufs4,Ndufv1,Dhrs4,Ndufa12,Ndufa7,Ndufb7,Ndufa13,Ndufb8,Ndufc2,Ndufa5,Ndufs3,Ndufaf1,Ndufv2,Ndufs7,Akr1c21,Ndufs8,Ndufs2,Ndufs1,Cbr4,Wdr93
1_Member	GO Biological Processes	GO:0015980	energy derivation by oxidation of organic compounds	-10.1948	-7.88908	70/248	11429,11474,11564,12850,12857,12858,12859,12862,12867,13063,14533,14711,15929,17448,17993,17995,18682,19062,22272,22273,26380,52637,56428,56451,57320,64384,66043,66052,66072,66148,66152,66218,66414,66416,66445,66576,66694,66841,66925,67264,67472,67530,67680,67914,68002,68015,68077,68197,68202,68375,68961,69089,69702,72170,72900,75406,76824,78330,78920,93757,217166,225887,226646,227197,230075,2439…	Aco2,Actn3,Adsl,Coq7,Cox4i1,Cox5a,Cox5b,Cox6a2,Cox7c,Cycs,Bloc1s1,Gnmt,Idh3g,Mdh2,Ndufs4,Ndufv1,Phkg1,Inpp5k,Uqcrq,Uqcrc1,Esrrb,Cisd1,Mtch2,Suclg1,Park7,Sirt3,Atp5d,Sdhc,Sdhaf2,Dnajc15,Uqcr10,Ndufb9,Ndufa12,Ndufa7,Cyc1,Uqcrh,Uqcrfs1,Etfdh,Sdhd,Ndufb8,Mtfr1,Uqcrb,Sdhb,Coq9,Sdhaf4,Trap1,Nop53,Ndufc2,Ndufa5,Ndufa8,Phkg2,Oxa1l,Ndufaf1,Chchd4,Ndufv2,Ndufs7,Mtfr1l,Ndufv3,Dlst,Immp2l,Nr1d1,Ndufs8,Ndufs2…
1_Member	GO Biological Processes	GO:0006120	mitochondrial electron transport, NADH to ubiquinone	-8.56441	-6.34113	15/22	17995,57320,66148,66218,66416,67264,67914,68197,68375,69702,72900,225887,226646,230075,407785	Ndufv1,Park7,Dnajc15,Ndufb9,Ndufa7,Ndufb8,Coq9,Ndufc2,Ndufa8,Ndufaf1,Ndufv2,Ndufs8,Ndufs2,Ndufb6,Ndufs6
1_Member	GO Molecular Functions	GO:0016651	oxidoreductase activity, acting on NAD(P)H	-7.31163	-5.16039	30/83	12408,17991,17993,17995,18127,18230,22166,28200,56727,66108,66355,66414,66416,66916,67184,67264,68197,68202,68349,69702,72900,75406,77337,213272,225887,226646,227197,234309,626359,102631912	Cbr1,Ndufa2,Ndufs4,Ndufv1,Nos3,Nxn,Txn1,Dhrs4,Miox,Ndufa9,Gmpr,Ndufa12,Ndufa7,Ndufb7,Ndufa13,Ndufb8,Ndufc2,Ndufa5,Ndufs3,Ndufaf1,Ndufv2,Ndufs7,Akr1c21,Txndc2,Ndufs8,Ndufs2,Ndufs1,Cbr4,Wdr93,Ndufb1
2_Summary	GO Cellular Components	GO:0044391	ribosomal subunit	-81.4075	-77.3614	142/198	11837,14109,16785,16865,18100,18120,19652,19896,19899,19921,19933,19935,19941,19942,19943,19944,19946,19951,19981,19982,19988,19989,20005,20042,20044,20054,20055,20068,20084,20085,20088,20090,20091,20102,20103,20104,20115,22121,22186,24030,26451,26961,27050,27176,27207,27370,27393,27395,27397,27398,50529,52443,54217,56040,56280,56282,57294,57312,57808,59054,60441,64655,64657,64658,64660,65019,660…	Rplp0,Fau,Rpsa,Eif2d,Mrpl40,Mrpl49,Rbm3,Rpl10a,Rpl18,Rpl19,Rpl21,Mrpl23,Rpl26,Rpl27,Rpl28,Rpl29,Rpl30,Rpl32,Rpl37a,Rpl36a,Rpl6,Rpl7,Rpl9,Rps12,Rps14,Rps15,Rps16,Rps17,Rps18,Rps19,Rps24,Rps29,Rps3a1,Rps4x,Rps5,Rps6,Rps7,Rpl13a,Uba52,Mrps12,Rpl27a,Rpl8,Rps3,Rpl7a,Rps11,Rps26,Mrpl39,Mrpl15,Mrpl17,Mrpl2,Mrps7,Mrpl48,Rpl36,Rplp1,Mrpl37,Mrpl12,Rps27,Mrps31,Rpl35a,Mrps30,Mrpl38,Mrps22,Mrps10,Mrps25,Mrps…
2_Member	GO Cellular Components	GO:0044391	ribosomal subunit	-81.4075	-77.3614	142/198	11837,14109,16785,16865,18100,18120,19652,19896,19899,19921,19933,19935,19941,19942,19943,19944,19946,19951,19981,19982,19988,19989,20005,20042,20044,20054,20055,20068,20084,20085,20088,20090,20091,20102,20103,20104,20115,22121,22186,24030,26451,26961,27050,27176,27207,27370,27393,27395,27397,27398,50529,52443,54217,56040,56280,56282,57294,57312,57808,59054,60441,64655,64657,64658,64660,65019,660…	Rplp0,Fau,Rpsa,Eif2d,Mrpl40,Mrpl49,Rbm3,Rpl10a,Rpl18,Rpl19,Rpl21,Mrpl23,Rpl26,Rpl27,Rpl28,Rpl29,Rpl30,Rpl32,Rpl37a,Rpl36a,Rpl6,Rpl7,Rpl9,Rps12,Rps14,Rps15,Rps16,Rps17,Rps18,Rps19,Rps24,Rps29,Rps3a1,Rps4x,Rps5,Rps6,Rps7,Rpl13a,Uba52,Mrps12,Rpl27a,Rpl8,Rps3,Rpl7a,Rps11,Rps26,Mrpl39,Mrpl15,Mrpl17,Mrpl2,Mrps7,Mrpl48,Rpl36,Rplp1,Mrpl37,Mrpl12,Rps27,Mrps31,Rpl35a,Mrps30,Mrpl38,Mrps22,Mrps10,Mrps25,Mrps…
2_Member	GO Molecular Functions	GO:0003735	structural constituent of ribosome	-79.15	-75.28	124/158	11837,14109,16785,18120,19896,19899,19921,19933,19935,19941,19942,19943,19944,19946,19951,19981,19988,19989,20005,20042,20044,20054,20055,20068,20084,20085,20088,20090,20091,20102,20103,20104,20115,22121,24030,26451,26961,27050,27207,27370,27393,27395,27397,27398,50529,54217,56040,56280,56282,57294,57312,57808,59054,64655,64657,64658,64660,65019,66047,66163,66223,66229,66242,66258,66292,66416,664…	Rplp0,Fau,Rpsa,Mrpl49,Rpl10a,Rpl18,Rpl19,Rpl21,Mrpl23,Rpl26,Rpl27,Rpl28,Rpl29,Rpl30,Rpl32,Rpl37a,Rpl6,Rpl7,Rpl9,Rps12,Rps14,Rps15,Rps16,Rps17,Rps18,Rps19,Rps24,Rps29,Rps3a1,Rps4x,Rps5,Rps6,Rps7,Rpl13a,Mrps12,Rpl27a,Rpl8,Rps3,Rps11,Rps26,Mrpl39,Mrpl15,Mrpl17,Mrpl2,Mrps7,Rpl36,Rplp1,Mrpl37,Mrpl12,Rps27,Mrps31,Rpl35a,Mrps30,Mrps22,Mrps10,Mrps25,Mrps24,Rpl23,Mrpl54,Mrpl4,Mrpl35,Rpl7l1,Mrps16,Mrps17,M…
2_Member	GO Cellular Components	GO:0005840	ribosome	-78.1832	-74.4381	153/235	11837,14109,14548,16785,16865,17973,18100,18120,19652,19896,19899,19921,19933,19935,19941,19942,19943,19944,19946,19951,19981,19982,19988,19989,20005,20042,20044,20054,20055,20068,20084,20085,20088,20090,20091,20102,20103,20104,20115,22121,22186,24030,26451,26961,27050,27176,27207,27275,27370,27393,27395,27397,27398,50529,52443,54217,56040,56280,56282,57294,57312,57808,59054,60441,64655,64657,646…	Rplp0,Fau,Mrps33,Rpsa,Eif2d,Nck1,Mrpl40,Mrpl49,Rbm3,Rpl10a,Rpl18,Rpl19,Rpl21,Mrpl23,Rpl26,Rpl27,Rpl28,Rpl29,Rpl30,Rpl32,Rpl37a,Rpl36a,Rpl6,Rpl7,Rpl9,Rps12,Rps14,Rps15,Rps16,Rps17,Rps18,Rps19,Rps24,Rps29,Rps3a1,Rps4x,Rps5,Rps6,Rps7,Rpl13a,Uba52,Mrps12,Rpl27a,Rpl8,Rps3,Rpl7a,Rps11,Nufip1,Rps26,Mrpl39,Mrpl15,Mrpl17,Mrpl2,Mrps7,Mrpl48,Rpl36,Rplp1,Mrpl37,Mrpl12,Rps27,Mrps31,Rpl35a,Mrps30,Mrpl38,Mrps22…
2_Member	GO Cellular Components	GO:0015934	large ribosomal subunit	-57.0211	-53.3729	94/125	11837,18100,18120,19652,19896,19899,19921,19933,19935,19941,19942,19943,19944,19946,19951,19981,19982,19988,19989,20005,20042,22121,22186,26451,26961,27176,27393,27395,27397,27398,52443,54217,56040,56280,56282,57808,59054,60441,65019,66047,66163,66223,66229,66419,66448,66489,66493,66845,67025,67115,67186,67212,67248,67270,67281,67308,67671,67707,67840,67891,68172,68193,68436,68463,68499,68537,685…	Rplp0,Mrpl40,Mrpl49,Rbm3,Rpl10a,Rpl18,Rpl19,Rpl21,Mrpl23,Rpl26,Rpl27,Rpl28,Rpl29,Rpl30,Rpl32,Rpl37a,Rpl36a,Rpl6,Rpl7,Rpl9,Rps12,Rpl13a,Uba52,Rpl27a,Rpl8,Rpl7a,Mrpl39,Mrpl15,Mrpl17,Mrpl2,Mrpl48,Rpl36,Rplp1,Mrpl37,Mrpl12,Rpl35a,Mrps30,Mrpl38,Rpl23,Mrpl54,Mrpl4,Mrpl35,Rpl7l1,Mrpl11,Mrpl20,Rpl35,Mrpl51,Mrpl33,Rpl11,Rpl14,Rplp2,Mrpl55,Rpl39,Mrpl42,Rpl37,Mrpl46,Rpl38,Mrpl24,Mrpl57,Rpl4,Rpl39l,Rpl24,Rpl…
2_Member	GO Cellular Components	GO:0022626	cytosolic ribosome	-44.3009	-40.9951	80/115	11837,14109,16785,16865,19896,19899,19921,19933,19941,19942,19943,19944,19946,19951,19981,19982,19988,19989,20005,20042,20044,20054,20055,20068,20084,20085,20088,20090,20091,20102,20103,20104,20115,22121,22186,26451,26961,27050,27176,27207,27275,27370,54217,56040,57294,57808,65019,66229,66475,66481,66489,67025,67097,67115,67186,67248,67281,67427,67671,67891,67994,68052,68172,68193,68436,68995,756…	Rplp0,Fau,Rpsa,Eif2d,Rpl10a,Rpl18,Rpl19,Rpl21,Rpl26,Rpl27,Rpl28,Rpl29,Rpl30,Rpl32,Rpl37a,Rpl36a,Rpl6,Rpl7,Rpl9,Rps12,Rps14,Rps15,Rps16,Rps17,Rps18,Rps19,Rps24,Rps29,Rps3a1,Rps4x,Rps5,Rps6,Rps7,Rpl13a,Uba52,Rpl27a,Rpl8,Rps3,Rpl7a,Rps11,Nufip1,Rps26,Rpl36,Rplp1,Rps27,Rpl35a,Rpl23,Rpl7l1,Rps23,Rps21,Rpl35,Rpl11,Rps10,Rpl14,Rplp2,Rpl39,Rpl37,Rps20,Rpl38,Rpl4,Mrps11,Rps13,Rpl39l,Rpl24,Rpl34,Mcts1,Rps2…
2_Member	GO Biological Processes	GO:0006412	translation	-43.2687	-40.0355	213/628	11837,12261,12567,13494,13495,13627,13649,13665,13667,13722,14109,14151,15473,16418,16785,16865,17973,18120,18746,19652,19653,19896,19899,19921,19933,19935,19941,19943,19944,19946,19951,19981,19988,19989,20005,20042,20044,20054,20055,20068,20084,20085,20088,20090,20091,20102,20103,20115,20226,21357,22057,22121,22171,22384,24030,26451,26961,26987,27050,27207,27370,27393,27395,27397,27398,28146,309…	Rplp0,C1qbp,Cdk4,Drg1,Drg2,Eef1a1,Egfr,Eif2s1,Eif2b4,Aimp1,Fau,Fech,Rida,Eif6,Rpsa,Eif2d,Nck1,Mrpl49,Pkm,Rbm3,Rbm4,Rpl10a,Rpl18,Rpl19,Rpl21,Mrpl23,Rpl26,Rpl28,Rpl29,Rpl30,Rpl32,Rpl37a,Rpl6,Rpl7,Rpl9,Rps12,Rps14,Rps15,Rps16,Rps17,Rps18,Rps19,Rps24,Rps29,Rps3a1,Rps4x,Rps5,Rps7,Sars,Tarbp2,Tob1,Rpl13a,Tyms,Eif4h,Mrps12,Rpl27a,Rpl8,Eif4e2,Rps3,Rps11,Rps26,Mrpl39,Mrpl15,Mrpl17,Mrpl2,Serp1,Ddx25,Mrps7,…
2_Member	GO Biological Processes	GO:0043043	peptide biosynthetic process	-41.7298	-38.5587	215/650	11837,12261,12567,13494,13495,13627,13649,13665,13667,13722,14109,14151,14598,14651,15473,16418,16785,16865,17973,18120,18746,19652,19653,19896,19899,19921,19933,19935,19941,19943,19944,19946,19951,19981,19988,19989,20005,20042,20044,20054,20055,20068,20084,20085,20088,20090,20091,20102,20103,20115,20226,21357,22057,22121,22171,22384,24030,26451,26961,26987,27050,27207,27370,27393,27395,27397,273…	Rplp0,C1qbp,Cdk4,Drg1,Drg2,Eef1a1,Egfr,Eif2s1,Eif2b4,Aimp1,Fau,Fech,Ggt1,Hagh,Rida,Eif6,Rpsa,Eif2d,Nck1,Mrpl49,Pkm,Rbm3,Rbm4,Rpl10a,Rpl18,Rpl19,Rpl21,Mrpl23,Rpl26,Rpl28,Rpl29,Rpl30,Rpl32,Rpl37a,Rpl6,Rpl7,Rpl9,Rps12,Rps14,Rps15,Rps16,Rps17,Rps18,Rps19,Rps24,Rps29,Rps3a1,Rps4x,Rps5,Rps7,Sars,Tarbp2,Tob1,Rpl13a,Tyms,Eif4h,Mrps12,Rpl27a,Rpl8,Eif4e2,Rps3,Rps11,Rps26,Mrpl39,Mrpl15,Mrpl17,Mrpl2,Serp1,Dd…
2_Member	GO Biological Processes	GO:0043604	amide biosynthetic process	-37.5272	-34.5224	230/761	11837,11847,12261,12567,13494,13495,13627,13649,13665,13667,13722,14109,14151,14598,14651,15473,16418,16785,16865,17973,18120,18746,18753,19652,19653,19896,19899,19921,19933,19935,19941,19943,19944,19946,19951,19981,19988,19989,20005,20042,20044,20054,20055,20068,20084,20085,20088,20090,20091,20102,20103,20115,20226,20598,20773,21357,22057,22121,22171,22384,24030,26451,26961,26987,27050,27207,273…	Rplp0,Arg2,C1qbp,Cdk4,Drg1,Drg2,Eef1a1,Egfr,Eif2s1,Eif2b4,Aimp1,Fau,Fech,Ggt1,Hagh,Rida,Eif6,Rpsa,Eif2d,Nck1,Mrpl49,Pkm,Prkcd,Rbm3,Rbm4,Rpl10a,Rpl18,Rpl19,Rpl21,Mrpl23,Rpl26,Rpl28,Rpl29,Rpl30,Rpl32,Rpl37a,Rpl6,Rpl7,Rpl9,Rps12,Rps14,Rps15,Rps16,Rps17,Rps18,Rps19,Rps24,Rps29,Rps3a1,Rps4x,Rps5,Rps7,Sars,Smpd2,Sptlc2,Tarbp2,Tob1,Rpl13a,Tyms,Eif4h,Mrps12,Rpl27a,Rpl8,Eif4e2,Rps3,Rps11,Rps26,Mrpl39,Mrpl…
2_Member	GO Cellular Components	GO:0044445	cytosolic part	-37.454	-34.4686	120/270	11676,11837,12370,12461,12462,12464,12465,12466,13806,13808,14082,14109,14533,15481,16150,16785,16865,17828,17940,18753,19184,19896,19899,19921,19933,19941,19942,19943,19944,19946,19951,19981,19982,19988,19989,20005,20042,20044,20054,20055,20068,20084,20085,20088,20090,20091,20102,20103,20104,20115,20170,21454,22084,22121,22186,23996,24068,26371,26451,26961,27050,27176,27207,27275,27370,27643,525…	Aldoc,Rplp0,Casp8,Cct2,Cct3,Cct4,Cct5,Cct6a,Eno1,Eno3,Fadd,Fau,Bloc1s1,Hspa8,Ikbkb,Rpsa,Eif2d,Bloc1s5,Naip1,Prkcd,Psmc5,Rpl10a,Rpl18,Rpl19,Rpl21,Rpl26,Rpl27,Rpl28,Rpl29,Rpl30,Rpl32,Rpl37a,Rpl36a,Rpl6,Rpl7,Rpl9,Rps12,Rps14,Rps15,Rps16,Rps17,Rps18,Rps19,Rps24,Rps29,Rps3a1,Rps4x,Rps5,Rps6,Rps7,Hps6,Tcp1,Tsc2,Rpl13a,Uba52,Psmc4,Sra1,Ciao1,Rpl27a,Rpl8,Rps3,Rpl7a,Rps11,Nufip1,Rps26,Ubl4a,Sgta,Rpl36,Rpl…
2_Member	GO Cellular Components	GO:0022625	cytosolic large ribosomal subunit	-30.5833	-27.6986	49/64	11837,19896,19899,19921,19933,19941,19942,19943,19944,19946,19951,19981,19982,19988,19989,20005,20042,22121,22186,26451,26961,27176,54217,56040,57808,65019,66229,66489,67025,67115,67186,67248,67281,67671,67891,68172,68193,68436,76808,94061,110954,114641,225215,238217,268449,269261,270106,319195,100503670	Rplp0,Rpl10a,Rpl18,Rpl19,Rpl21,Rpl26,Rpl27,Rpl28,Rpl29,Rpl30,Rpl32,Rpl37a,Rpl36a,Rpl6,Rpl7,Rpl9,Rps12,Rpl13a,Uba52,Rpl27a,Rpl8,Rpl7a,Rpl36,Rplp1,Rpl35a,Rpl23,Rpl7l1,Rpl35,Rpl11,Rpl14,Rplp2,Rpl39,Rpl37,Rpl38,Rpl4,Rpl39l,Rpl24,Rpl34,Rpl18a,Mrpl1,Rpl10,Rpl31,Rsl24d1,Rpl10l,Rpl23a,Rpl12,Rpl13,Rpl17,Rpl5
2_Member	GO Molecular Functions	GO:0005198	structural molecule activity	-20.2621	-17.631	162/605	11465,11837,12757,12945,14109,14268,16775,16779,16785,16997,17907,18120,19896,19899,19921,19933,19935,19941,19942,19943,19944,19946,19951,19981,19988,19989,20005,20042,20044,20054,20055,20068,20084,20085,20088,20090,20091,20102,20103,20104,20115,21894,22121,22142,22143,22144,22145,22151,22154,22787,22788,23997,24030,26451,26961,27050,27207,27370,27393,27395,27397,27398,28084,29817,30957,50529,520…	Actg1,Rplp0,Clta,Dmbt1,Fau,Fn1,Lama4,Lamb2,Rpsa,Ltbp2,Mylpf,Mrpl49,Rpl10a,Rpl18,Rpl19,Rpl21,Mrpl23,Rpl26,Rpl27,Rpl28,Rpl29,Rpl30,Rpl32,Rpl37a,Rpl6,Rpl7,Rpl9,Rps12,Rps14,Rps15,Rps16,Rps17,Rps18,Rps19,Rps24,Rps29,Rps3a1,Rps4x,Rps5,Rps6,Rps7,Tln1,Rpl13a,Tuba1a,Tuba1b,Tuba3a,Tuba4a,Tubb2a,Tubb5,Zp2,Zp3,Psmd13,Mrps12,Rpl27a,Rpl8,Rps3,Rps11,Rps26,Mrpl39,Mrpl15,Mrpl17,Mrpl2,Vps25,Igfbp7,Mapk8ip3,Mrps7,U…
3_Summary	GO Cellular Components	GO:0005759	mitochondrial matrix	-48.7998	-45.2978	135/273	11370,11409,12039,12040,12261,14533,14651,14979,15108,15473,17448,17713,17714,17766,18100,18120,19935,21780,21856,21915,22171,22334,24030,27050,27393,27395,27397,27398,50529,52443,52538,53895,56280,56282,56451,56690,57312,57320,59054,60441,64384,64655,64657,64658,64660,66047,66108,66121,66132,66148,66163,66223,66230,66242,66254,66258,66292,66400,66416,66419,66448,66449,66493,66841,66845,66904,669…	Acadvl,Acads,Bckdha,Bckdhb,C1qbp,Bloc1s1,Hagh,H2-Ke6,Hsd17b10,Rida,Mdh2,Grpel1,Grpel2,Nudt1,Mrpl40,Mrpl49,Mrpl23,Tfam,Timm44,Dtymk,Tyms,Vdac2,Mrps12,Rps3,Mrpl39,Mrpl15,Mrpl17,Mrpl2,Mrps7,Mrpl48,Acaa2,Clpp,Mrpl37,Mrpl12,Suclg1,Mlycd,Mrps31,Park7,Mrps30,Mrpl38,Sirt3,Mrps22,Mrps10,Mrps25,Mrps24,Mrpl54,Ndufa9,Chchd1,Prorp,Dnajc15,Mrpl4,Mrpl35,Mrps28,Mrps16,Dimt1,Mrps17,Mrps21,Alkbh7,Ndufa7,Mrpl11,Mrp…
3_Member	GO Cellular Components	GO:0005759	mitochondrial matrix	-48.7998	-45.2978	135/273	11370,11409,12039,12040,12261,14533,14651,14979,15108,15473,17448,17713,17714,17766,18100,18120,19935,21780,21856,21915,22171,22334,24030,27050,27393,27395,27397,27398,50529,52443,52538,53895,56280,56282,56451,56690,57312,57320,59054,60441,64384,64655,64657,64658,64660,66047,66108,66121,66132,66148,66163,66223,66230,66242,66254,66258,66292,66400,66416,66419,66448,66449,66493,66841,66845,66904,669…	Acadvl,Acads,Bckdha,Bckdhb,C1qbp,Bloc1s1,Hagh,H2-Ke6,Hsd17b10,Rida,Mdh2,Grpel1,Grpel2,Nudt1,Mrpl40,Mrpl49,Mrpl23,Tfam,Timm44,Dtymk,Tyms,Vdac2,Mrps12,Rps3,Mrpl39,Mrpl15,Mrpl17,Mrpl2,Mrps7,Mrpl48,Acaa2,Clpp,Mrpl37,Mrpl12,Suclg1,Mlycd,Mrps31,Park7,Mrps30,Mrpl38,Sirt3,Mrps22,Mrps10,Mrps25,Mrps24,Mrpl54,Ndufa9,Chchd1,Prorp,Dnajc15,Mrpl4,Mrpl35,Mrps28,Mrps16,Dimt1,Mrps17,Mrps21,Alkbh7,Ndufa7,Mrpl11,Mrp…
3_Member	GO Cellular Components	GO:0000313	organellar ribosome	-37.9838	-34.9589	66/92	18100,18120,19935,24030,27393,27395,27397,27398,50529,52443,56280,56282,57312,59054,60441,64655,64657,64658,64660,66047,66121,66163,66223,66230,66242,66258,66292,66416,66419,66448,66493,66845,66973,67212,67270,67308,67707,67840,67994,68463,68499,68537,68565,68572,68611,68735,68836,69821,70316,72181,75398,79044,94061,94063,94064,94065,94066,94067,107733,107734,121022,212508,216767,218506,232536,23…	Mrpl40,Mrpl49,Mrpl23,Mrps12,Mrpl39,Mrpl15,Mrpl17,Mrpl2,Mrps7,Mrpl48,Mrpl37,Mrpl12,Mrps31,Mrps30,Mrpl38,Mrps22,Mrps10,Mrps25,Mrps24,Mrpl54,Chchd1,Mrpl4,Mrpl35,Mrps28,Mrps16,Mrps17,Mrps21,Ndufa7,Mrpl11,Mrpl20,Mrpl51,Mrpl33,Mrps18b,Mrpl55,Mrpl42,Mrpl46,Mrpl24,Mrpl57,Mrps11,Mrpl14,Mrpl53,Mrpl13,Mrps18a,Mrpl58,Mrpl28,Mrps18c,Mrpl52,Mterf4,Ndufab1,Nsun4,Mrpl32,Mrps34,Mrpl1,Mrpl16,Mrpl27,Mrpl34,Mrpl36,M…
3_Member	GO Cellular Components	GO:0005761	mitochondrial ribosome	-37.9838	-34.9589	66/92	18100,18120,19935,24030,27393,27395,27397,27398,50529,52443,56280,56282,57312,59054,60441,64655,64657,64658,64660,66047,66121,66163,66223,66230,66242,66258,66292,66416,66419,66448,66493,66845,66973,67212,67270,67308,67707,67840,67994,68463,68499,68537,68565,68572,68611,68735,68836,69821,70316,72181,75398,79044,94061,94063,94064,94065,94066,94067,107733,107734,121022,212508,216767,218506,232536,23…	Mrpl40,Mrpl49,Mrpl23,Mrps12,Mrpl39,Mrpl15,Mrpl17,Mrpl2,Mrps7,Mrpl48,Mrpl37,Mrpl12,Mrps31,Mrps30,Mrpl38,Mrps22,Mrps10,Mrps25,Mrps24,Mrpl54,Chchd1,Mrpl4,Mrpl35,Mrps28,Mrps16,Mrps17,Mrps21,Ndufa7,Mrpl11,Mrpl20,Mrpl51,Mrpl33,Mrps18b,Mrpl55,Mrpl42,Mrpl46,Mrpl24,Mrpl57,Mrps11,Mrpl14,Mrpl53,Mrpl13,Mrps18a,Mrpl58,Mrpl28,Mrps18c,Mrpl52,Mterf4,Ndufab1,Nsun4,Mrpl32,Mrps34,Mrpl1,Mrpl16,Mrpl27,Mrpl34,Mrpl36,M…
3_Member	GO Cellular Components	GO:0000315	organellar large ribosomal subunit	-27.4607	-24.6699	45/60	18100,18120,19935,27393,27395,27397,27398,52443,56280,56282,59054,60441,66047,66163,66223,66419,66448,66493,66845,67212,67270,67308,67707,67840,68463,68499,68537,68565,68572,68611,68836,69821,70316,72181,75398,94061,94063,94064,94065,94066,94067,107733,107734,216767,234384	Mrpl40,Mrpl49,Mrpl23,Mrpl39,Mrpl15,Mrpl17,Mrpl2,Mrpl48,Mrpl37,Mrpl12,Mrps30,Mrpl38,Mrpl54,Mrpl4,Mrpl35,Mrpl11,Mrpl20,Mrpl51,Mrpl33,Mrpl55,Mrpl42,Mrpl46,Mrpl24,Mrpl57,Mrpl14,Mrpl53,Mrpl13,Mrps18a,Mrpl58,Mrpl28,Mrpl52,Mterf4,Ndufab1,Nsun4,Mrpl32,Mrpl1,Mrpl16,Mrpl27,Mrpl34,Mrpl36,Mrpl43,Mrpl41,Mrpl30,Mrpl22,Mpv17l2
3_Member	GO Cellular Components	GO:0005762	mitochondrial large ribosomal subunit	-27.4607	-24.6699	45/60	18100,18120,19935,27393,27395,27397,27398,52443,56280,56282,59054,60441,66047,66163,66223,66419,66448,66493,66845,67212,67270,67308,67707,67840,68463,68499,68537,68565,68572,68611,68836,69821,70316,72181,75398,94061,94063,94064,94065,94066,94067,107733,107734,216767,234384	Mrpl40,Mrpl49,Mrpl23,Mrpl39,Mrpl15,Mrpl17,Mrpl2,Mrpl48,Mrpl37,Mrpl12,Mrps30,Mrpl38,Mrpl54,Mrpl4,Mrpl35,Mrpl11,Mrpl20,Mrpl51,Mrpl33,Mrpl55,Mrpl42,Mrpl46,Mrpl24,Mrpl57,Mrpl14,Mrpl53,Mrpl13,Mrps18a,Mrpl58,Mrpl28,Mrpl52,Mterf4,Ndufab1,Nsun4,Mrpl32,Mrpl1,Mrpl16,Mrpl27,Mrpl34,Mrpl36,Mrpl43,Mrpl41,Mrpl30,Mrpl22,Mpv17l2
4_Summary	GO Biological Processes	GO:0034660	ncRNA metabolic process	-42.9074	-39.7064	180/483	12181,14300,14791,14911,15108,15461,16418,18114,19896,19941,19942,19989,20044,20054,20055,20068,20085,20088,20104,20115,20226,20227,20587,20826,20841,20937,21340,21357,21771,21945,23992,27176,27966,27993,27998,28088,30946,52513,52530,52705,53414,54351,54364,54632,57316,57750,57773,57808,58523,59028,60507,64424,66044,66132,66138,66161,66181,66192,66229,66246,66254,66369,66467,66481,66489,66491,667…	Bop1,Frg1,Emg1,Thumpd3,Hsd17b10,Hras,Eif6,Rrp1,Rpl10a,Rpl26,Rpl27,Rpl7,Rps14,Rps15,Rps16,Rps17,Rps19,Rps24,Rps6,Rps7,Sars,Sart1,Smarcb1,Snu13,Zfp143,Suv39h1,Taf1b,Tarbp2,Utp4,Dedd,Prkra,Rpl7a,Rrp9,Imp4,Exosc5,Rtcb,Abt1,Ddx56,Nhp2,Krr1,Bysl,Elp5,Rpp30,Ftsj1,C1d,Wdr12,Wdr4,Rpl35a,Elp2,Rcl1,Qtrt1,Polr1e,Dtd1,Prorp,Bud23,Pop4,Nop10,Lage3,Rpl7l1,Osgep,Dimt1,Dus2,Gtf2h5,Rps21,Rpl35,Polr2l,Henmt1,Nudt16…
4_Member	GO Biological Processes	GO:0034660	ncRNA metabolic process	-42.9074	-39.7064	180/483	12181,14300,14791,14911,15108,15461,16418,18114,19896,19941,19942,19989,20044,20054,20055,20068,20085,20088,20104,20115,20226,20227,20587,20826,20841,20937,21340,21357,21771,21945,23992,27176,27966,27993,27998,28088,30946,52513,52530,52705,53414,54351,54364,54632,57316,57750,57773,57808,58523,59028,60507,64424,66044,66132,66138,66161,66181,66192,66229,66246,66254,66369,66467,66481,66489,66491,667…	Bop1,Frg1,Emg1,Thumpd3,Hsd17b10,Hras,Eif6,Rrp1,Rpl10a,Rpl26,Rpl27,Rpl7,Rps14,Rps15,Rps16,Rps17,Rps19,Rps24,Rps6,Rps7,Sars,Sart1,Smarcb1,Snu13,Zfp143,Suv39h1,Taf1b,Tarbp2,Utp4,Dedd,Prkra,Rpl7a,Rrp9,Imp4,Exosc5,Rtcb,Abt1,Ddx56,Nhp2,Krr1,Bysl,Elp5,Rpp30,Ftsj1,C1d,Wdr12,Wdr4,Rpl35a,Elp2,Rcl1,Qtrt1,Polr1e,Dtd1,Prorp,Bud23,Pop4,Nop10,Lage3,Rpl7l1,Osgep,Dimt1,Dus2,Gtf2h5,Rps21,Rpl35,Polr2l,Henmt1,Nudt16…
4_Member	GO Biological Processes	GO:0022613	ribonucleoprotein complex biogenesis	-41.1867	-38.0701	168/443	11837,12181,12261,12729,12812,13665,14300,14645,14791,16418,16785,16865,18114,19428,19656,19896,19941,19942,19988,19989,20044,20054,20055,20068,20085,20088,20103,20104,20115,20227,20630,20638,20826,20937,21357,21771,22121,22258,22384,22596,27176,27275,27756,27966,27993,27998,30946,50529,52513,52521,52530,52705,53414,53817,53975,54364,54633,55944,56321,56505,57294,57316,57750,57808,59028,66138,661…	Rplp0,Bop1,C1qbp,Clns1a,Coil,Eif2s1,Frg1,Glul,Emg1,Eif6,Rpsa,Eif2d,Rrp1,Rasl2-9,Rbmxl1,Rpl10a,Rpl26,Rpl27,Rpl6,Rpl7,Rps14,Rps15,Rps16,Rps17,Rps19,Rps24,Rps5,Rps6,Rps7,Sart1,Snrpc,Snrpb,Snu13,Suv39h1,Tarbp2,Utp4,Rpl13a,Usp4,Eif4h,Xrcc5,Rpl7a,Nufip1,Lsm2,Rrp9,Imp4,Exosc5,Abt1,Mrps7,Ddx56,Zfp622,Nhp2,Krr1,Bysl,Ddx39b,Ddx20,Rpp30,Pqbp1,Eif3d,Aatf,Ruvbl1,Rps27,C1d,Wdr12,Rpl35a,Rcl1,Bud23,Pop4,Nop10,Rp…
4_Member	GO Biological Processes	GO:0034470	ncRNA processing	-39.9299	-36.838	145/355	12181,14300,14791,14911,15108,16418,18114,19896,19941,19942,19989,20044,20054,20055,20068,20085,20088,20104,20115,20227,20826,20937,21357,21771,23992,27176,27966,27993,27998,28088,30946,52513,52530,52705,53414,54351,54364,54632,57316,57750,57773,57808,58523,59028,60507,66132,66138,66161,66181,66192,66229,66246,66254,66369,66467,66481,66489,66966,66971,67005,67025,67106,67115,67205,67222,67223,672…	Bop1,Frg1,Emg1,Thumpd3,Hsd17b10,Eif6,Rrp1,Rpl10a,Rpl26,Rpl27,Rpl7,Rps14,Rps15,Rps16,Rps17,Rps19,Rps24,Rps6,Rps7,Sart1,Snu13,Suv39h1,Tarbp2,Utp4,Prkra,Rpl7a,Rrp9,Imp4,Exosc5,Rtcb,Abt1,Ddx56,Nhp2,Krr1,Bysl,Elp5,Rpp30,Ftsj1,C1d,Wdr12,Wdr4,Rpl35a,Elp2,Rcl1,Qtrt1,Prorp,Bud23,Pop4,Nop10,Lage3,Rpl7l1,Osgep,Dimt1,Dus2,Gtf2h5,Rps21,Rpl35,Trit1,Cdk5rap1,Polr3k,Rpl11,Zbtb8os,Rpl14,Utp11,Srfbp1,Rrp15,Rpf2,No…
4_Member	GO Biological Processes	GO:0042254	ribosome biogenesis	-39.8698	-36.8014	130/296	11837,12181,12261,14300,14645,14791,16418,16785,18114,19428,19896,19941,19942,19988,19989,20044,20054,20055,20068,20085,20088,20103,20104,20115,20227,20826,20937,21771,22596,27176,27966,27993,27998,30946,50529,52513,52521,52530,52705,53414,54364,56321,57294,57316,57750,57808,59028,66138,66161,66181,66229,66254,66419,66448,66467,66481,66489,66596,67014,67025,67097,67115,67205,67222,67223,67239,676…	Rplp0,Bop1,C1qbp,Frg1,Glul,Emg1,Eif6,Rpsa,Rrp1,Rasl2-9,Rpl10a,Rpl26,Rpl27,Rpl6,Rpl7,Rps14,Rps15,Rps16,Rps17,Rps19,Rps24,Rps5,Rps6,Rps7,Sart1,Snu13,Suv39h1,Utp4,Xrcc5,Rpl7a,Rrp9,Imp4,Exosc5,Abt1,Mrps7,Ddx56,Zfp622,Nhp2,Krr1,Bysl,Rpp30,Aatf,Rps27,C1d,Wdr12,Rpl35a,Rcl1,Bud23,Pop4,Nop10,Rpl7l1,Dimt1,Mrpl11,Mrpl20,Gtf2h5,Rps21,Rpl35,Gtf3a,Riox2,Rpl11,Rps10,Rpl14,Utp11,Srfbp1,Rrp15,Rpf2,Nob1,Rpl38,Ddx4…
4_Member	GO Biological Processes	GO:0016072	rRNA metabolic process	-32.6698	-29.7377	105/237	12181,14300,14791,16418,18114,19896,19941,19942,19989,20044,20054,20055,20068,20085,20088,20104,20115,20227,20587,20826,20937,21340,21771,21945,27176,27966,27993,27998,30946,52513,52530,52705,53414,54364,57316,57750,57808,59028,64424,66138,66161,66181,66229,66254,66467,66481,66489,67025,67115,67205,67222,67223,67239,67619,67755,67842,67949,67994,68077,68327,68544,68731,68845,68966,69072,69663,697…	Bop1,Frg1,Emg1,Eif6,Rrp1,Rpl10a,Rpl26,Rpl27,Rpl7,Rps14,Rps15,Rps16,Rps17,Rps19,Rps24,Rps6,Rps7,Sart1,Smarcb1,Snu13,Suv39h1,Taf1b,Utp4,Dedd,Rpl7a,Rrp9,Imp4,Exosc5,Abt1,Ddx56,Nhp2,Krr1,Bysl,Rpp30,C1d,Wdr12,Rpl35a,Rcl1,Polr1e,Bud23,Pop4,Nop10,Rpl7l1,Dimt1,Gtf2h5,Rps21,Rpl35,Rpl11,Rpl14,Utp11,Srfbp1,Rrp15,Rpf2,Nob1,Ddx47,Nop9,Nifk,Mrps11,Nop53,Tsr3,Trir,Rbfa,Pih1d1,Ngdn,Ebna1bp2,Ddx51,Pin4,Mterf4,Mrt…
4_Member	GO Biological Processes	GO:0006364	rRNA processing	-32.1031	-29.1873	96/206	12181,14300,14791,16418,18114,19896,19941,19942,19989,20044,20054,20055,20068,20085,20088,20104,20115,20227,20826,20937,21771,27176,27966,27993,27998,30946,52513,52530,52705,53414,54364,57316,57750,57808,59028,66138,66161,66181,66229,66254,66467,66481,66489,67025,67115,67205,67222,67223,67239,67619,67755,67842,67949,67994,68077,68327,68731,68845,68966,69072,69663,69713,69821,69902,72181,72544,737…	Bop1,Frg1,Emg1,Eif6,Rrp1,Rpl10a,Rpl26,Rpl27,Rpl7,Rps14,Rps15,Rps16,Rps17,Rps19,Rps24,Rps6,Rps7,Sart1,Snu13,Suv39h1,Utp4,Rpl7a,Rrp9,Imp4,Exosc5,Abt1,Ddx56,Nhp2,Krr1,Bysl,Rpp30,C1d,Wdr12,Rpl35a,Rcl1,Bud23,Pop4,Nop10,Rpl7l1,Dimt1,Gtf2h5,Rps21,Rpl35,Rpl11,Rpl14,Utp11,Srfbp1,Rrp15,Rpf2,Nob1,Ddx47,Nop9,Nifk,Mrps11,Nop53,Tsr3,Rbfa,Pih1d1,Ngdn,Ebna1bp2,Ddx51,Pin4,Mterf4,Mrto4,Nsun4,Exosc6,Fcf1,Pop7,Rrp7a…
5_Summary	GO Cellular Components	GO:0015935	small ribosomal subunit	-27.5743	-24.7587	52/78	14109,16785,16865,20042,20044,20054,20055,20068,20084,20085,20088,20090,20091,20102,20103,20104,20115,22186,24030,27050,27207,27370,50529,57294,57312,64655,64657,64658,64660,66230,66242,66258,66292,66475,66481,66973,67097,67270,67427,67994,68052,68565,68735,68995,75617,76846,78294,79044,121022,218506,232536,100039740	Fau,Rpsa,Eif2d,Rps12,Rps14,Rps15,Rps16,Rps17,Rps18,Rps19,Rps24,Rps29,Rps3a1,Rps4x,Rps5,Rps6,Rps7,Uba52,Mrps12,Rps3,Rps11,Rps26,Mrps7,Rps27,Mrps31,Mrps22,Mrps10,Mrps25,Mrps24,Mrps28,Mrps16,Mrps17,Mrps21,Rps23,Rps21,Mrps18b,Rps10,Mrpl42,Rps20,Mrps11,Rps13,Mrps18a,Mrps18c,Mcts1,Rps25,Rps9,Rps27a,Mrps34,Mrps6,Mrps27,Mrps35,Rps18-ps6
5_Member	GO Cellular Components	GO:0015935	small ribosomal subunit	-27.5743	-24.7587	52/78	14109,16785,16865,20042,20044,20054,20055,20068,20084,20085,20088,20090,20091,20102,20103,20104,20115,22186,24030,27050,27207,27370,50529,57294,57312,64655,64657,64658,64660,66230,66242,66258,66292,66475,66481,66973,67097,67270,67427,67994,68052,68565,68735,68995,75617,76846,78294,79044,121022,218506,232536,100039740	Fau,Rpsa,Eif2d,Rps12,Rps14,Rps15,Rps16,Rps17,Rps18,Rps19,Rps24,Rps29,Rps3a1,Rps4x,Rps5,Rps6,Rps7,Uba52,Mrps12,Rps3,Rps11,Rps26,Mrps7,Rps27,Mrps31,Mrps22,Mrps10,Mrps25,Mrps24,Mrps28,Mrps16,Mrps17,Mrps21,Rps23,Rps21,Mrps18b,Rps10,Mrpl42,Rps20,Mrps11,Rps13,Mrps18a,Mrps18c,Mcts1,Rps25,Rps9,Rps27a,Mrps34,Mrps6,Mrps27,Mrps35,Rps18-ps6
5_Member	GO Cellular Components	GO:0022627	cytosolic small ribosomal subunit	-18.0643	-15.5095	32/46	14109,16785,16865,20042,20044,20054,20055,20068,20084,20085,20088,20090,20091,20102,20103,20104,20115,22186,27050,27207,27370,57294,66475,66481,67097,67427,67994,68052,68995,75617,76846,78294	Fau,Rpsa,Eif2d,Rps12,Rps14,Rps15,Rps16,Rps17,Rps18,Rps19,Rps24,Rps29,Rps3a1,Rps4x,Rps5,Rps6,Rps7,Uba52,Rps3,Rps11,Rps26,Rps27,Rps23,Rps21,Rps10,Rps20,Mrps11,Rps13,Mcts1,Rps25,Rps9,Rps27a
6_Summary	GO Biological Processes	GO:0009123	nucleoside monophosphate metabolic process	-22.7549	-20.0098	103/290	11474,11486,11564,11674,11676,11821,11949,11950,11951,11957,11958,11983,12850,12857,12858,12859,12862,12866,12867,13063,13806,13808,14121,14430,14447,14635,14751,15481,16418,16833,17319,17995,18746,19164,20463,20930,21991,22171,22247,22272,22273,23918,26380,27425,28080,50721,53893,56428,57320,57423,66043,66052,66072,66114,66148,66152,66218,66401,66414,66416,66445,66576,66694,66925,67054,67126,672…	Actn3,Ada,Adsl,Aldoa,Aldoc,Aprt,Atp5c1,Atp5pb,Atp5g1,Atp5j,Atp5k,Atpif1,Coq7,Cox4i1,Cox5a,Cox5b,Cox6a2,Cox7a2,Cox7c,Cycs,Eno1,Eno3,Fbp1,Galt,Gapdhs,Galk1,Gpi1,Hspa8,Eif6,Ldhc,Mif,Ndufv1,Pkm,Psen1,Cox7a2l,Surf1,Tpi1,Tyms,Umps,Uqcrq,Uqcrc1,Impdh2,Esrrb,Atp5l,Atp5o,Sirt6,Nudt5,Mtch2,Park7,Atp5j2,Atp5d,Sdhc,Sdhaf2,Dnajc30,Dnajc15,Uqcr10,Ndufb9,Nudt2,Ndufa12,Ndufa7,Cyc1,Uqcrh,Uqcrfs1,Sdhd,Paics,Atp5e,…
6_Member	GO Biological Processes	GO:0009123	nucleoside monophosphate metabolic process	-22.7549	-20.0098	103/290	11474,11486,11564,11674,11676,11821,11949,11950,11951,11957,11958,11983,12850,12857,12858,12859,12862,12866,12867,13063,13806,13808,14121,14430,14447,14635,14751,15481,16418,16833,17319,17995,18746,19164,20463,20930,21991,22171,22247,22272,22273,23918,26380,27425,28080,50721,53893,56428,57320,57423,66043,66052,66072,66114,66148,66152,66218,66401,66414,66416,66445,66576,66694,66925,67054,67126,672…	Actn3,Ada,Adsl,Aldoa,Aldoc,Aprt,Atp5c1,Atp5pb,Atp5g1,Atp5j,Atp5k,Atpif1,Coq7,Cox4i1,Cox5a,Cox5b,Cox6a2,Cox7a2,Cox7c,Cycs,Eno1,Eno3,Fbp1,Galt,Gapdhs,Galk1,Gpi1,Hspa8,Eif6,Ldhc,Mif,Ndufv1,Pkm,Psen1,Cox7a2l,Surf1,Tpi1,Tyms,Umps,Uqcrq,Uqcrc1,Impdh2,Esrrb,Atp5l,Atp5o,Sirt6,Nudt5,Mtch2,Park7,Atp5j2,Atp5d,Sdhc,Sdhaf2,Dnajc30,Dnajc15,Uqcr10,Ndufb9,Nudt2,Ndufa12,Ndufa7,Cyc1,Uqcrh,Uqcrfs1,Sdhd,Paics,Atp5e,…
6_Member	GO Biological Processes	GO:0009161	ribonucleoside monophosphate metabolic process	-22.0487	-19.3143	100/282	11474,11486,11564,11674,11676,11821,11949,11950,11951,11957,11958,11983,12850,12857,12858,12859,12862,12866,12867,13063,13806,13808,14121,14430,14447,14635,14751,15481,16418,16833,17319,17995,18746,19164,20463,20930,21991,22247,22272,22273,23918,26380,27425,28080,50721,53893,56428,57320,57423,66043,66052,66072,66114,66148,66152,66218,66401,66414,66416,66445,66576,66694,66925,67054,67126,67264,672…	Actn3,Ada,Adsl,Aldoa,Aldoc,Aprt,Atp5c1,Atp5pb,Atp5g1,Atp5j,Atp5k,Atpif1,Coq7,Cox4i1,Cox5a,Cox5b,Cox6a2,Cox7a2,Cox7c,Cycs,Eno1,Eno3,Fbp1,Galt,Gapdhs,Galk1,Gpi1,Hspa8,Eif6,Ldhc,Mif,Ndufv1,Pkm,Psen1,Cox7a2l,Surf1,Tpi1,Umps,Uqcrq,Uqcrc1,Impdh2,Esrrb,Atp5l,Atp5o,Sirt6,Nudt5,Mtch2,Park7,Atp5j2,Atp5d,Sdhc,Sdhaf2,Dnajc30,Dnajc15,Uqcr10,Ndufb9,Nudt2,Ndufa12,Ndufa7,Cyc1,Uqcrh,Uqcrfs1,Sdhd,Paics,Atp5e,Ndufb…
6_Member	GO Biological Processes	GO:0009141	nucleoside triphosphate metabolic process	-20.8992	-18.2053	102/300	11474,11486,11674,11676,11949,11950,11951,11957,11958,11983,12850,12857,12858,12859,12862,12866,12867,13063,13806,13808,14121,14430,14447,14635,14751,15481,16418,16434,16833,17319,17766,17995,18102,18746,19164,20463,20930,21915,21991,22272,22273,23918,26380,27425,28080,50721,53893,54369,55936,56428,57320,57423,66043,66052,66072,66114,66148,66152,66218,66401,66414,66416,66422,66445,66576,66694,669…	Actn3,Ada,Aldoa,Aldoc,Atp5c1,Atp5pb,Atp5g1,Atp5j,Atp5k,Atpif1,Coq7,Cox4i1,Cox5a,Cox5b,Cox6a2,Cox7a2,Cox7c,Cycs,Eno1,Eno3,Fbp1,Galt,Gapdhs,Galk1,Gpi1,Hspa8,Eif6,Itpa,Ldhc,Mif,Nudt1,Ndufv1,Nme1,Pkm,Psen1,Cox7a2l,Surf1,Dtymk,Tpi1,Uqcrq,Uqcrc1,Impdh2,Esrrb,Atp5l,Atp5o,Sirt6,Nudt5,Nme6,Ctps2,Mtch2,Park7,Atp5j2,Atp5d,Sdhc,Sdhaf2,Dnajc30,Dnajc15,Uqcr10,Ndufb9,Nudt2,Ndufa12,Ndufa7,Dctpp1,Cyc1,Uqcrh,Uqcrf…
6_Member	GO Biological Processes	GO:0009167	purine ribonucleoside monophosphate metabolic process	-20.821	-18.1366	97/278	11474,11486,11564,11674,11676,11821,11949,11950,11951,11957,11958,11983,12850,12857,12858,12859,12862,12866,12867,13063,13806,13808,14121,14430,14447,14635,14751,15481,16418,16833,17319,17995,18746,19164,20463,20930,21991,22272,22273,23918,26380,27425,28080,50721,53893,56428,57320,57423,66043,66052,66072,66114,66148,66152,66218,66401,66414,66416,66445,66576,66694,66925,67054,67126,67264,67267,675…	Actn3,Ada,Adsl,Aldoa,Aldoc,Aprt,Atp5c1,Atp5pb,Atp5g1,Atp5j,Atp5k,Atpif1,Coq7,Cox4i1,Cox5a,Cox5b,Cox6a2,Cox7a2,Cox7c,Cycs,Eno1,Eno3,Fbp1,Galt,Gapdhs,Galk1,Gpi1,Hspa8,Eif6,Ldhc,Mif,Ndufv1,Pkm,Psen1,Cox7a2l,Surf1,Tpi1,Uqcrq,Uqcrc1,Impdh2,Esrrb,Atp5l,Atp5o,Sirt6,Nudt5,Mtch2,Park7,Atp5j2,Atp5d,Sdhc,Sdhaf2,Dnajc30,Dnajc15,Uqcr10,Ndufb9,Nudt2,Ndufa12,Ndufa7,Cyc1,Uqcrh,Uqcrfs1,Sdhd,Paics,Atp5e,Ndufb8,Uqc…
6_Member	GO Biological Processes	GO:0009117	nucleotide metabolic process	-20.7796	-18.1046	156/567	11474,11486,11541,11564,11674,11676,11821,11941,11949,11950,11951,11957,11958,11983,12850,12857,12858,12859,12862,12866,12867,13063,13806,13808,14121,14198,14381,14430,14447,14635,14751,15254,15481,15929,16418,16434,16832,16833,17319,17448,17766,17995,18102,18127,18746,19164,20463,20930,21881,21915,21991,22171,22247,22271,22272,22273,23918,26380,27425,28080,50721,52538,52858,53893,54369,55936,564…	Actn3,Ada,Adora2b,Adsl,Aldoa,Aldoc,Aprt,Atp2b2,Atp5c1,Atp5pb,Atp5g1,Atp5j,Atp5k,Atpif1,Coq7,Cox4i1,Cox5a,Cox5b,Cox6a2,Cox7a2,Cox7c,Cycs,Eno1,Eno3,Fbp1,Fhit,G6pdx,Galt,Gapdhs,Galk1,Gpi1,Hint1,Hspa8,Idh3g,Eif6,Itpa,Ldhb,Ldhc,Mif,Mdh2,Nudt1,Ndufv1,Nme1,Nos3,Pkm,Psen1,Cox7a2l,Surf1,Tkt,Dtymk,Tpi1,Tyms,Umps,Upp1,Uqcrq,Uqcrc1,Impdh2,Esrrb,Atp5l,Atp5o,Sirt6,Acaa2,Cdipt,Nudt5,Nme6,Ctps2,Mtch2,Suclg1,Mlyc…
6_Member	GO Biological Processes	GO:0009126	purine nucleoside monophosphate metabolic process	-20.6925	-18.0266	97/279	11474,11486,11564,11674,11676,11821,11949,11950,11951,11957,11958,11983,12850,12857,12858,12859,12862,12866,12867,13063,13806,13808,14121,14430,14447,14635,14751,15481,16418,16833,17319,17995,18746,19164,20463,20930,21991,22272,22273,23918,26380,27425,28080,50721,53893,56428,57320,57423,66043,66052,66072,66114,66148,66152,66218,66401,66414,66416,66445,66576,66694,66925,67054,67126,67264,67267,675…	Actn3,Ada,Adsl,Aldoa,Aldoc,Aprt,Atp5c1,Atp5pb,Atp5g1,Atp5j,Atp5k,Atpif1,Coq7,Cox4i1,Cox5a,Cox5b,Cox6a2,Cox7a2,Cox7c,Cycs,Eno1,Eno3,Fbp1,Galt,Gapdhs,Galk1,Gpi1,Hspa8,Eif6,Ldhc,Mif,Ndufv1,Pkm,Psen1,Cox7a2l,Surf1,Tpi1,Uqcrq,Uqcrc1,Impdh2,Esrrb,Atp5l,Atp5o,Sirt6,Nudt5,Mtch2,Park7,Atp5j2,Atp5d,Sdhc,Sdhaf2,Dnajc30,Dnajc15,Uqcr10,Ndufb9,Nudt2,Ndufa12,Ndufa7,Cyc1,Uqcrh,Uqcrfs1,Sdhd,Paics,Atp5e,Ndufb8,Uqc…
6_Member	GO Biological Processes	GO:0009199	ribonucleoside triphosphate metabolic process	-20.5649	-17.908	97/280	11474,11674,11676,11949,11950,11951,11957,11958,11983,12850,12857,12858,12859,12862,12866,12867,13063,13806,13808,14121,14430,14447,14635,14751,15481,16418,16434,16833,17319,17995,18102,18746,19164,20463,20930,21991,22272,22273,23918,26380,27425,28080,50721,53893,54369,55936,56428,57320,57423,66043,66052,66072,66114,66148,66152,66218,66401,66414,66416,66445,66576,66694,66925,67126,67264,67267,675…	Actn3,Aldoa,Aldoc,Atp5c1,Atp5pb,Atp5g1,Atp5j,Atp5k,Atpif1,Coq7,Cox4i1,Cox5a,Cox5b,Cox6a2,Cox7a2,Cox7c,Cycs,Eno1,Eno3,Fbp1,Galt,Gapdhs,Galk1,Gpi1,Hspa8,Eif6,Itpa,Ldhc,Mif,Ndufv1,Nme1,Pkm,Psen1,Cox7a2l,Surf1,Tpi1,Uqcrq,Uqcrc1,Impdh2,Esrrb,Atp5l,Atp5o,Sirt6,Nudt5,Nme6,Ctps2,Mtch2,Park7,Atp5j2,Atp5d,Sdhc,Sdhaf2,Dnajc30,Dnajc15,Uqcr10,Ndufb9,Nudt2,Ndufa12,Ndufa7,Cyc1,Uqcrh,Uqcrfs1,Sdhd,Atp5e,Ndufb8,Uq…
6_Member	GO Biological Processes	GO:0006753	nucleoside phosphate metabolic process	-20.552	-17.9039	157/575	11474,11486,11541,11564,11674,11676,11821,11941,11949,11950,11951,11957,11958,11983,12850,12857,12858,12859,12862,12866,12867,13063,13806,13808,14121,14198,14381,14430,14447,14635,14751,15254,15481,15929,16418,16434,16832,16833,17319,17448,17766,17995,18102,18127,18746,19164,20463,20930,21881,21915,21991,22171,22247,22271,22272,22273,23918,26380,27425,28080,50721,52538,52858,53893,54369,55936,564…	Actn3,Ada,Adora2b,Adsl,Aldoa,Aldoc,Aprt,Atp2b2,Atp5c1,Atp5pb,Atp5g1,Atp5j,Atp5k,Atpif1,Coq7,Cox4i1,Cox5a,Cox5b,Cox6a2,Cox7a2,Cox7c,Cycs,Eno1,Eno3,Fbp1,Fhit,G6pdx,Galt,Gapdhs,Galk1,Gpi1,Hint1,Hspa8,Idh3g,Eif6,Itpa,Ldhb,Ldhc,Mif,Mdh2,Nudt1,Ndufv1,Nme1,Nos3,Pkm,Psen1,Cox7a2l,Surf1,Tkt,Dtymk,Tpi1,Tyms,Umps,Upp1,Uqcrq,Uqcrc1,Impdh2,Esrrb,Atp5l,Atp5o,Sirt6,Acaa2,Cdipt,Nudt5,Nme6,Ctps2,Mtch2,Suclg1,Mlyc…
6_Member	GO Biological Processes	GO:0055086	nucleobase-containing small molecule metabolic process	-20.3923	-17.7527	170/646	11474,11486,11541,11564,11674,11676,11821,11941,11949,11950,11951,11957,11958,11983,12850,12857,12858,12859,12862,12866,12867,13063,13480,13806,13808,14121,14198,14381,14430,14447,14635,14711,14751,15254,15481,15929,16418,16434,16832,16833,17319,17448,17766,17995,18102,18127,18537,18746,19164,20463,20930,21877,21881,21915,21991,22122,22171,22247,22271,22272,22273,22436,23918,26380,27425,28080,298…	Actn3,Ada,Adora2b,Adsl,Aldoa,Aldoc,Aprt,Atp2b2,Atp5c1,Atp5pb,Atp5g1,Atp5j,Atp5k,Atpif1,Coq7,Cox4i1,Cox5a,Cox5b,Cox6a2,Cox7a2,Cox7c,Cycs,Dpm1,Eno1,Eno3,Fbp1,Fhit,G6pdx,Galt,Gapdhs,Galk1,Gnmt,Gpi1,Hint1,Hspa8,Idh3g,Eif6,Itpa,Ldhb,Ldhc,Mif,Mdh2,Nudt1,Ndufv1,Nme1,Nos3,Pcmt1,Pkm,Psen1,Cox7a2l,Surf1,Tk1,Tkt,Dtymk,Tpi1,Gfus,Tyms,Umps,Upp1,Uqcrq,Uqcrc1,Xdh,Impdh2,Esrrb,Atp5l,Atp5o,Pmm1,Sirt6,Acaa2,Cdipt,…
6_Member	GO Biological Processes	GO:0009144	purine nucleoside triphosphate metabolic process	-20.1869	-17.5641	97/283	11474,11486,11674,11676,11949,11950,11951,11957,11958,11983,12850,12857,12858,12859,12862,12866,12867,13063,13806,13808,14121,14430,14447,14635,14751,15481,16418,16434,16833,17319,17766,17995,18102,18746,19164,20463,20930,21991,22272,22273,23918,26380,27425,28080,50721,53893,54369,56428,57320,57423,66043,66052,66072,66114,66148,66152,66218,66401,66414,66416,66445,66576,66694,66925,67126,67264,672…	Actn3,Ada,Aldoa,Aldoc,Atp5c1,Atp5pb,Atp5g1,Atp5j,Atp5k,Atpif1,Coq7,Cox4i1,Cox5a,Cox5b,Cox6a2,Cox7a2,Cox7c,Cycs,Eno1,Eno3,Fbp1,Galt,Gapdhs,Galk1,Gpi1,Hspa8,Eif6,Itpa,Ldhc,Mif,Nudt1,Ndufv1,Nme1,Pkm,Psen1,Cox7a2l,Surf1,Tpi1,Uqcrq,Uqcrc1,Impdh2,Esrrb,Atp5l,Atp5o,Sirt6,Nudt5,Nme6,Mtch2,Park7,Atp5j2,Atp5d,Sdhc,Sdhaf2,Dnajc30,Dnajc15,Uqcr10,Ndufb9,Nudt2,Ndufa12,Ndufa7,Cyc1,Uqcrh,Uqcrfs1,Sdhd,Atp5e,Ndufb…
6_Member	GO Biological Processes	GO:0009205	purine ribonucleoside triphosphate metabolic process	-19.9287	-17.3219	95/276	11474,11674,11676,11949,11950,11951,11957,11958,11983,12850,12857,12858,12859,12862,12866,12867,13063,13806,13808,14121,14430,14447,14635,14751,15481,16418,16434,16833,17319,17995,18102,18746,19164,20463,20930,21991,22272,22273,23918,26380,27425,28080,50721,53893,54369,56428,57320,57423,66043,66052,66072,66114,66148,66152,66218,66401,66414,66416,66445,66576,66694,66925,67126,67264,67267,67530,679…	Actn3,Aldoa,Aldoc,Atp5c1,Atp5pb,Atp5g1,Atp5j,Atp5k,Atpif1,Coq7,Cox4i1,Cox5a,Cox5b,Cox6a2,Cox7a2,Cox7c,Cycs,Eno1,Eno3,Fbp1,Galt,Gapdhs,Galk1,Gpi1,Hspa8,Eif6,Itpa,Ldhc,Mif,Ndufv1,Nme1,Pkm,Psen1,Cox7a2l,Surf1,Tpi1,Uqcrq,Uqcrc1,Impdh2,Esrrb,Atp5l,Atp5o,Sirt6,Nudt5,Nme6,Mtch2,Park7,Atp5j2,Atp5d,Sdhc,Sdhaf2,Dnajc30,Dnajc15,Uqcr10,Ndufb9,Nudt2,Ndufa12,Ndufa7,Cyc1,Uqcrh,Uqcrfs1,Sdhd,Atp5e,Ndufb8,Uqcc2,Uq…
6_Member	GO Biological Processes	GO:0046034	ATP metabolic process	-19.422	-16.823	89/253	11474,11674,11676,11949,11950,11951,11957,11958,11983,12850,12857,12858,12859,12862,12866,12867,13063,13806,13808,14121,14430,14447,14635,14751,15481,16418,16833,17319,17995,18746,19164,20463,20930,21991,22272,22273,26380,27425,28080,50721,53893,56428,57320,57423,66043,66052,66072,66114,66148,66152,66218,66401,66414,66416,66445,66576,66694,66925,67126,67264,67267,67530,67914,67942,68055,68073,681…	Actn3,Aldoa,Aldoc,Atp5c1,Atp5pb,Atp5g1,Atp5j,Atp5k,Atpif1,Coq7,Cox4i1,Cox5a,Cox5b,Cox6a2,Cox7a2,Cox7c,Cycs,Eno1,Eno3,Fbp1,Galt,Gapdhs,Galk1,Gpi1,Hspa8,Eif6,Ldhc,Mif,Ndufv1,Pkm,Psen1,Cox7a2l,Surf1,Tpi1,Uqcrq,Uqcrc1,Esrrb,Atp5l,Atp5o,Sirt6,Nudt5,Mtch2,Park7,Atp5j2,Atp5d,Sdhc,Sdhaf2,Dnajc30,Dnajc15,Uqcr10,Ndufb9,Nudt2,Ndufa12,Ndufa7,Cyc1,Uqcrh,Uqcrfs1,Sdhd,Atp5e,Ndufb8,Uqcc2,Uqcrb,Coq9,Atp5g2,Dmac2l…
6_Member	GO Biological Processes	GO:0072521	purine-containing compound metabolic process	-18.2064	-15.6226	137/499	11474,11486,11541,11564,11674,11676,11821,11941,11949,11950,11951,11957,11958,11983,12850,12857,12858,12859,12862,12866,12867,13063,13806,13808,14121,14198,14430,14447,14635,14711,14751,15254,15481,16418,16434,16833,17319,17766,17995,18102,18127,18537,18746,19164,20463,20930,21991,22272,22273,22436,23918,26380,27425,28080,50721,52538,53893,54369,56428,56451,56690,57320,57423,66043,66052,66072,661…	Actn3,Ada,Adora2b,Adsl,Aldoa,Aldoc,Aprt,Atp2b2,Atp5c1,Atp5pb,Atp5g1,Atp5j,Atp5k,Atpif1,Coq7,Cox4i1,Cox5a,Cox5b,Cox6a2,Cox7a2,Cox7c,Cycs,Eno1,Eno3,Fbp1,Fhit,Galt,Gapdhs,Galk1,Gnmt,Gpi1,Hint1,Hspa8,Eif6,Itpa,Ldhc,Mif,Nudt1,Ndufv1,Nme1,Nos3,Pcmt1,Pkm,Psen1,Cox7a2l,Surf1,Tpi1,Uqcrq,Uqcrc1,Xdh,Impdh2,Esrrb,Atp5l,Atp5o,Sirt6,Acaa2,Nudt5,Nme6,Mtch2,Suclg1,Mlycd,Park7,Atp5j2,Atp5d,Sdhc,Sdhaf2,Dnajc30,Dna…
6_Member	GO Biological Processes	GO:0019693	ribose phosphate metabolic process	-18.1593	-15.583	128/453	11474,11564,11674,11676,11821,11941,11949,11950,11951,11957,11958,11983,12850,12857,12858,12859,12862,12866,12867,13063,13806,13808,14121,14381,14430,14447,14635,14751,15254,15481,16418,16434,16833,17319,17995,18102,18746,19164,20463,20930,21881,21991,22247,22272,22273,23918,26380,27425,28080,50721,52538,53893,54369,55936,56428,56451,56690,57320,57423,66043,66052,66072,66114,66148,66152,66174,662…	Actn3,Adsl,Aldoa,Aldoc,Aprt,Atp2b2,Atp5c1,Atp5pb,Atp5g1,Atp5j,Atp5k,Atpif1,Coq7,Cox4i1,Cox5a,Cox5b,Cox6a2,Cox7a2,Cox7c,Cycs,Eno1,Eno3,Fbp1,G6pdx,Galt,Gapdhs,Galk1,Gpi1,Hint1,Hspa8,Eif6,Itpa,Ldhc,Mif,Ndufv1,Nme1,Pkm,Psen1,Cox7a2l,Surf1,Tkt,Tpi1,Umps,Uqcrq,Uqcrc1,Impdh2,Esrrb,Atp5l,Atp5o,Sirt6,Acaa2,Nudt5,Nme6,Ctps2,Mtch2,Suclg1,Mlycd,Park7,Atp5j2,Atp5d,Sdhc,Sdhaf2,Dnajc30,Dnajc15,Uqcr10,Nudt14,Ndu…
6_Member	GO Biological Processes	GO:0006163	purine nucleotide metabolic process	-17.5448	-15.0237	127/455	11474,11486,11541,11564,11674,11676,11821,11941,11949,11950,11951,11957,11958,11983,12850,12857,12858,12859,12862,12866,12867,13063,13806,13808,14121,14198,14430,14447,14635,14751,15254,15481,16418,16434,16833,17319,17766,17995,18102,18127,18746,19164,20463,20930,21991,22272,22273,23918,26380,27425,28080,50721,52538,53893,54369,56428,56451,56690,57320,57423,66043,66052,66072,66114,66148,66152,662…	Actn3,Ada,Adora2b,Adsl,Aldoa,Aldoc,Aprt,Atp2b2,Atp5c1,Atp5pb,Atp5g1,Atp5j,Atp5k,Atpif1,Coq7,Cox4i1,Cox5a,Cox5b,Cox6a2,Cox7a2,Cox7c,Cycs,Eno1,Eno3,Fbp1,Fhit,Galt,Gapdhs,Galk1,Gpi1,Hint1,Hspa8,Eif6,Itpa,Ldhc,Mif,Nudt1,Ndufv1,Nme1,Nos3,Pkm,Psen1,Cox7a2l,Surf1,Tpi1,Uqcrq,Uqcrc1,Impdh2,Esrrb,Atp5l,Atp5o,Sirt6,Acaa2,Nudt5,Nme6,Mtch2,Suclg1,Mlycd,Park7,Atp5j2,Atp5d,Sdhc,Sdhaf2,Dnajc30,Dnajc15,Uqcr10,Ndu…
6_Member	GO Biological Processes	GO:0009259	ribonucleotide metabolic process	-17.4087	-14.9004	123/436	11474,11564,11674,11676,11821,11941,11949,11950,11951,11957,11958,11983,12850,12857,12858,12859,12862,12866,12867,13063,13806,13808,14121,14430,14447,14635,14751,15254,15481,16418,16434,16833,17319,17995,18102,18746,19164,20463,20930,21991,22247,22272,22273,23918,26380,27425,28080,50721,52538,53893,54369,55936,56428,56451,56690,57320,57423,66043,66052,66072,66114,66148,66152,66218,66401,66414,664…	Actn3,Adsl,Aldoa,Aldoc,Aprt,Atp2b2,Atp5c1,Atp5pb,Atp5g1,Atp5j,Atp5k,Atpif1,Coq7,Cox4i1,Cox5a,Cox5b,Cox6a2,Cox7a2,Cox7c,Cycs,Eno1,Eno3,Fbp1,Galt,Gapdhs,Galk1,Gpi1,Hint1,Hspa8,Eif6,Itpa,Ldhc,Mif,Ndufv1,Nme1,Pkm,Psen1,Cox7a2l,Surf1,Tpi1,Umps,Uqcrq,Uqcrc1,Impdh2,Esrrb,Atp5l,Atp5o,Sirt6,Acaa2,Nudt5,Nme6,Ctps2,Mtch2,Suclg1,Mlycd,Park7,Atp5j2,Atp5d,Sdhc,Sdhaf2,Dnajc30,Dnajc15,Uqcr10,Ndufb9,Nudt2,Ndufa12…
6_Member	GO Biological Processes	GO:0009150	purine ribonucleotide metabolic process	-16.0646	-13.5983	118/426	11474,11564,11674,11676,11821,11941,11949,11950,11951,11957,11958,11983,12850,12857,12858,12859,12862,12866,12867,13063,13806,13808,14121,14430,14447,14635,14751,15254,15481,16418,16434,16833,17319,17995,18102,18746,19164,20463,20930,21991,22272,22273,23918,26380,27425,28080,50721,52538,53893,54369,56428,56451,56690,57320,57423,66043,66052,66072,66114,66148,66152,66218,66401,66414,66416,66445,665…	Actn3,Adsl,Aldoa,Aldoc,Aprt,Atp2b2,Atp5c1,Atp5pb,Atp5g1,Atp5j,Atp5k,Atpif1,Coq7,Cox4i1,Cox5a,Cox5b,Cox6a2,Cox7a2,Cox7c,Cycs,Eno1,Eno3,Fbp1,Galt,Gapdhs,Galk1,Gpi1,Hint1,Hspa8,Eif6,Itpa,Ldhc,Mif,Ndufv1,Nme1,Pkm,Psen1,Cox7a2l,Surf1,Tpi1,Uqcrq,Uqcrc1,Impdh2,Esrrb,Atp5l,Atp5o,Sirt6,Acaa2,Nudt5,Nme6,Mtch2,Suclg1,Mlycd,Park7,Atp5j2,Atp5d,Sdhc,Sdhaf2,Dnajc30,Dnajc15,Uqcr10,Ndufb9,Nudt2,Ndufa12,Ndufa7,Cyc…
6_Member	GO Biological Processes	GO:0009156	ribonucleoside monophosphate biosynthetic process	-11.6184	-9.21578	56/166	11474,11486,11564,11674,11676,11821,11949,11950,11951,11957,11958,12859,13806,13808,14121,14430,14447,14635,14751,16418,16833,17319,18746,19164,21991,22247,23918,26380,27425,28080,50721,56428,57423,66043,66114,66401,66445,67054,67126,67942,68055,68073,68197,71679,72106,80914,105787,108079,110119,214917,228033,229363,231327,319801,331487,433182	Actn3,Ada,Adsl,Aldoa,Aldoc,Aprt,Atp5c1,Atp5pb,Atp5g1,Atp5j,Atp5k,Cox5b,Eno1,Eno3,Fbp1,Galt,Gapdhs,Galk1,Gpi1,Eif6,Ldhc,Mif,Pkm,Psen1,Tpi1,Umps,Impdh2,Esrrb,Atp5l,Atp5o,Sirt6,Mtch2,Atp5j2,Atp5d,Dnajc30,Nudt2,Cyc1,Paics,Atp5e,Atp5g2,Dmac2l,Atpsckmt,Ndufc2,Atp5h,Jmjd8,Uck2,Prkaa1,Prkaa2,Mpi,Antkmt,Atp5g3,Gmps,Ppat,Tigar,Uprt,Eno1b
6_Member	GO Biological Processes	GO:0009124	nucleoside monophosphate biosynthetic process	-11.5696	-9.17188	57/171	11474,11486,11564,11674,11676,11821,11949,11950,11951,11957,11958,12859,13806,13808,14121,14430,14447,14635,14751,16418,16833,17319,18746,19164,21991,22171,22247,23918,26380,27425,28080,50721,56428,57423,66043,66114,66401,66445,67054,67126,67942,68055,68073,68197,71679,72106,80914,105787,108079,110119,214917,228033,229363,231327,319801,331487,433182	Actn3,Ada,Adsl,Aldoa,Aldoc,Aprt,Atp5c1,Atp5pb,Atp5g1,Atp5j,Atp5k,Cox5b,Eno1,Eno3,Fbp1,Galt,Gapdhs,Galk1,Gpi1,Eif6,Ldhc,Mif,Pkm,Psen1,Tpi1,Tyms,Umps,Impdh2,Esrrb,Atp5l,Atp5o,Sirt6,Mtch2,Atp5j2,Atp5d,Dnajc30,Nudt2,Cyc1,Paics,Atp5e,Atp5g2,Dmac2l,Atpsckmt,Ndufc2,Atp5h,Jmjd8,Uck2,Prkaa1,Prkaa2,Mpi,Antkmt,Atp5g3,Gmps,Ppat,Tigar,Uprt,Eno1b
6_Member	GO Biological Processes	GO:0009201	ribonucleoside triphosphate biosynthetic process	-11.4169	-9.02879	53/154	11474,11674,11676,11949,11950,11951,11957,11958,12859,13806,13808,14121,14430,14447,14635,14751,16418,16833,17319,18102,18746,19164,21991,23918,26380,27425,28080,50721,54369,55936,56428,57423,66043,66114,66401,66445,67126,67942,68055,68073,68197,69719,71679,72106,75533,79059,105787,108079,110119,214917,228033,319801,433182	Actn3,Aldoa,Aldoc,Atp5c1,Atp5pb,Atp5g1,Atp5j,Atp5k,Cox5b,Eno1,Eno3,Fbp1,Galt,Gapdhs,Galk1,Gpi1,Eif6,Ldhc,Mif,Nme1,Pkm,Psen1,Tpi1,Impdh2,Esrrb,Atp5l,Atp5o,Sirt6,Nme6,Ctps2,Mtch2,Atp5j2,Atp5d,Dnajc30,Nudt2,Cyc1,Atp5e,Atp5g2,Dmac2l,Atpsckmt,Ndufc2,Cad,Atp5h,Jmjd8,Nme5,Nme3,Prkaa1,Prkaa2,Mpi,Antkmt,Atp5g3,Tigar,Eno1b
6_Member	GO Biological Processes	GO:0009142	nucleoside triphosphate biosynthetic process	-11.3077	-8.9277	55/164	11474,11674,11676,11949,11950,11951,11957,11958,12859,13806,13808,14121,14430,14447,14635,14751,16418,16833,17319,18102,18746,19164,21915,21991,23918,26380,27425,28080,50721,54369,55936,56428,57423,66043,66114,66401,66445,67126,67942,68055,68073,68197,68870,69719,71679,72106,75533,79059,105787,108079,110119,214917,228033,319801,433182	Actn3,Aldoa,Aldoc,Atp5c1,Atp5pb,Atp5g1,Atp5j,Atp5k,Cox5b,Eno1,Eno3,Fbp1,Galt,Gapdhs,Galk1,Gpi1,Eif6,Ldhc,Mif,Nme1,Pkm,Psen1,Dtymk,Tpi1,Impdh2,Esrrb,Atp5l,Atp5o,Sirt6,Nme6,Ctps2,Mtch2,Atp5j2,Atp5d,Dnajc30,Nudt2,Cyc1,Atp5e,Atp5g2,Dmac2l,Atpsckmt,Ndufc2,Ak8,Cad,Atp5h,Jmjd8,Nme5,Nme3,Prkaa1,Prkaa2,Mpi,Antkmt,Atp5g3,Tigar,Eno1b
6_Member	GO Biological Processes	GO:1901293	nucleoside phosphate biosynthetic process	-10.8492	-8.49334	81/297	11474,11486,11541,11564,11674,11676,11821,11949,11950,11951,11957,11958,12859,13806,13808,14121,14381,14430,14447,14635,14751,16418,16833,17319,18102,18127,18746,19164,21915,21991,22171,22247,23918,26380,27425,28080,50721,54369,55936,56428,56690,57423,59027,66043,66114,66401,66445,67054,67126,67763,67942,68055,68073,68197,68870,69719,70025,70456,71679,71743,72106,74023,75533,79059,80914,105787,10…	Actn3,Ada,Adora2b,Adsl,Aldoa,Aldoc,Aprt,Atp5c1,Atp5pb,Atp5g1,Atp5j,Atp5k,Cox5b,Eno1,Eno3,Fbp1,G6pdx,Galt,Gapdhs,Galk1,Gpi1,Eif6,Ldhc,Mif,Nme1,Nos3,Pkm,Psen1,Dtymk,Tpi1,Tyms,Umps,Impdh2,Esrrb,Atp5l,Atp5o,Sirt6,Nme6,Ctps2,Mtch2,Mlycd,Atp5j2,Nampt,Atp5d,Dnajc30,Nudt2,Cyc1,Paics,Atp5e,Prpsap1,Atp5g2,Dmac2l,Atpsckmt,Ndufc2,Ak8,Cad,Acot7,Mpc2,Atp5h,Coasy,Jmjd8,Rd3,Nme5,Nme3,Uck2,Prkaa1,Prkaa2,Mpi,Antkm…
6_Member	GO Biological Processes	GO:0009165	nucleotide biosynthetic process	-10.832	-8.48052	80/292	11474,11486,11541,11564,11674,11676,11821,11949,11950,11951,11957,11958,12859,13806,13808,14121,14381,14430,14447,14635,14751,16418,16833,17319,18102,18127,18746,19164,21915,21991,22171,22247,23918,26380,27425,28080,50721,54369,55936,56428,56690,57423,59027,66043,66114,66401,66445,67054,67126,67763,67942,68055,68073,68197,69719,70025,70456,71679,71743,72106,74023,75533,79059,80914,105787,108079,1…	Actn3,Ada,Adora2b,Adsl,Aldoa,Aldoc,Aprt,Atp5c1,Atp5pb,Atp5g1,Atp5j,Atp5k,Cox5b,Eno1,Eno3,Fbp1,G6pdx,Galt,Gapdhs,Galk1,Gpi1,Eif6,Ldhc,Mif,Nme1,Nos3,Pkm,Psen1,Dtymk,Tpi1,Tyms,Umps,Impdh2,Esrrb,Atp5l,Atp5o,Sirt6,Nme6,Ctps2,Mtch2,Mlycd,Atp5j2,Nampt,Atp5d,Dnajc30,Nudt2,Cyc1,Paics,Atp5e,Prpsap1,Atp5g2,Dmac2l,Atpsckmt,Ndufc2,Cad,Acot7,Mpc2,Atp5h,Coasy,Jmjd8,Rd3,Nme5,Nme3,Uck2,Prkaa1,Prkaa2,Mpi,Antkmt,Na…
6_Member	GO Biological Processes	GO:0009206	purine ribonucleoside triphosphate biosynthetic process	-10.6664	-8.31926	51/151	11474,11674,11676,11949,11950,11951,11957,11958,12859,13806,13808,14121,14430,14447,14635,14751,16418,16833,17319,18102,18746,19164,21991,23918,26380,27425,28080,50721,54369,56428,57423,66043,66114,66401,66445,67126,67942,68055,68073,68197,71679,72106,75533,79059,105787,108079,110119,214917,228033,319801,433182	Actn3,Aldoa,Aldoc,Atp5c1,Atp5pb,Atp5g1,Atp5j,Atp5k,Cox5b,Eno1,Eno3,Fbp1,Galt,Gapdhs,Galk1,Gpi1,Eif6,Ldhc,Mif,Nme1,Pkm,Psen1,Tpi1,Impdh2,Esrrb,Atp5l,Atp5o,Sirt6,Nme6,Mtch2,Atp5j2,Atp5d,Dnajc30,Nudt2,Cyc1,Atp5e,Atp5g2,Dmac2l,Atpsckmt,Ndufc2,Atp5h,Jmjd8,Nme5,Nme3,Prkaa1,Prkaa2,Mpi,Antkmt,Atp5g3,Tigar,Eno1b
6_Member	GO Biological Processes	GO:0009145	purine nucleoside triphosphate biosynthetic process	-10.5459	-8.20309	51/152	11474,11674,11676,11949,11950,11951,11957,11958,12859,13806,13808,14121,14430,14447,14635,14751,16418,16833,17319,18102,18746,19164,21991,23918,26380,27425,28080,50721,54369,56428,57423,66043,66114,66401,66445,67126,67942,68055,68073,68197,71679,72106,75533,79059,105787,108079,110119,214917,228033,319801,433182	Actn3,Aldoa,Aldoc,Atp5c1,Atp5pb,Atp5g1,Atp5j,Atp5k,Cox5b,Eno1,Eno3,Fbp1,Galt,Gapdhs,Galk1,Gpi1,Eif6,Ldhc,Mif,Nme1,Pkm,Psen1,Tpi1,Impdh2,Esrrb,Atp5l,Atp5o,Sirt6,Nme6,Mtch2,Atp5j2,Atp5d,Dnajc30,Nudt2,Cyc1,Atp5e,Atp5g2,Dmac2l,Atpsckmt,Ndufc2,Atp5h,Jmjd8,Nme5,Nme3,Prkaa1,Prkaa2,Mpi,Antkmt,Atp5g3,Tigar,Eno1b
6_Member	GO Biological Processes	GO:0051186	cofactor metabolic process	-10.5378	-8.19926	121/522	11474,11674,11676,11677,11720,11757,11983,12850,13063,13806,13808,14121,14151,14187,14381,14430,14447,14598,14635,14651,14711,14751,14858,14860,14867,14872,15288,15369,15439,15929,16418,16832,17025,17319,17434,17448,18174,18537,18746,19044,19164,19286,19733,20655,21881,21991,22171,22275,26371,26380,26425,26426,30926,50721,52538,53381,54198,56428,56451,56690,57320,58810,59027,66108,66154,66162,679…	Actn3,Aldoa,Aldoc,Akr1b3,Mat1a,Prdx3,Atpif1,Coq7,Cycs,Eno1,Eno3,Fbp1,Fech,Akr1b8,G6pdx,Galt,Gapdhs,Ggt1,Galk1,Hagh,Gnmt,Gpi1,Gsta2,Gsta4,Gstm6,Gstt2,Hmbs,Hmox2,Hp,Idh3g,Eif6,Ldhb,Alad,Mif,Mocs2,Mdh2,Slc11a2,Pcmt1,Pkm,Ppox,Psen1,Pts,Rgn,Sod1,Tkt,Tpi1,Tyms,Urod,Ciao1,Esrrb,Nubp1,Nubp2,Glrx3,Sirt6,Acaa2,Prdx4,Snx3,Mtch2,Suclg1,Mlycd,Park7,Akr1a1,Nampt,Ndufa9,Tmem14c,Bola2,Coq9,Mocos,Isca1,Clybl,Acot…
6_Member	GO Biological Processes	GO:0009127	purine nucleoside monophosphate biosynthetic process	-10.4587	-8.1286	53/162	11474,11486,11564,11674,11676,11821,11949,11950,11951,11957,11958,12859,13806,13808,14121,14430,14447,14635,14751,16418,16833,17319,18746,19164,21991,23918,26380,27425,28080,50721,56428,57423,66043,66114,66401,66445,67054,67126,67942,68055,68073,68197,71679,72106,105787,108079,110119,214917,228033,229363,231327,319801,433182	Actn3,Ada,Adsl,Aldoa,Aldoc,Aprt,Atp5c1,Atp5pb,Atp5g1,Atp5j,Atp5k,Cox5b,Eno1,Eno3,Fbp1,Galt,Gapdhs,Galk1,Gpi1,Eif6,Ldhc,Mif,Pkm,Psen1,Tpi1,Impdh2,Esrrb,Atp5l,Atp5o,Sirt6,Mtch2,Atp5j2,Atp5d,Dnajc30,Nudt2,Cyc1,Paics,Atp5e,Atp5g2,Dmac2l,Atpsckmt,Ndufc2,Atp5h,Jmjd8,Prkaa1,Prkaa2,Mpi,Antkmt,Atp5g3,Gmps,Ppat,Tigar,Eno1b
6_Member	GO Biological Processes	GO:0009168	purine ribonucleoside monophosphate biosynthetic process	-10.4587	-8.1286	53/162	11474,11486,11564,11674,11676,11821,11949,11950,11951,11957,11958,12859,13806,13808,14121,14430,14447,14635,14751,16418,16833,17319,18746,19164,21991,23918,26380,27425,28080,50721,56428,57423,66043,66114,66401,66445,67054,67126,67942,68055,68073,68197,71679,72106,105787,108079,110119,214917,228033,229363,231327,319801,433182	Actn3,Ada,Adsl,Aldoa,Aldoc,Aprt,Atp5c1,Atp5pb,Atp5g1,Atp5j,Atp5k,Cox5b,Eno1,Eno3,Fbp1,Galt,Gapdhs,Galk1,Gpi1,Eif6,Ldhc,Mif,Pkm,Psen1,Tpi1,Impdh2,Esrrb,Atp5l,Atp5o,Sirt6,Mtch2,Atp5j2,Atp5d,Dnajc30,Nudt2,Cyc1,Paics,Atp5e,Atp5g2,Dmac2l,Atpsckmt,Ndufc2,Atp5h,Jmjd8,Prkaa1,Prkaa2,Mpi,Antkmt,Atp5g3,Gmps,Ppat,Tigar,Eno1b
6_Member	GO Biological Processes	GO:0046390	ribose phosphate biosynthetic process	-10.186	-7.88421	69/243	11474,11564,11674,11676,11821,11949,11950,11951,11957,11958,12859,13806,13808,14121,14381,14430,14447,14635,14751,16418,16833,17319,18102,18746,19164,21881,21991,22247,23918,26380,27425,28080,50721,54369,55936,56428,56690,57423,66043,66114,66401,66445,67054,67126,67763,67942,68055,68073,68197,69719,70025,70456,71679,71743,72106,75533,79059,80914,105787,108079,110119,214917,228033,229363,270076,27…	Actn3,Adsl,Aldoa,Aldoc,Aprt,Atp5c1,Atp5pb,Atp5g1,Atp5j,Atp5k,Cox5b,Eno1,Eno3,Fbp1,G6pdx,Galt,Gapdhs,Galk1,Gpi1,Eif6,Ldhc,Mif,Nme1,Pkm,Psen1,Tkt,Tpi1,Umps,Impdh2,Esrrb,Atp5l,Atp5o,Sirt6,Nme6,Ctps2,Mtch2,Mlycd,Atp5j2,Atp5d,Dnajc30,Nudt2,Cyc1,Paics,Atp5e,Prpsap1,Atp5g2,Dmac2l,Atpsckmt,Ndufc2,Cad,Acot7,Mpc2,Atp5h,Coasy,Jmjd8,Nme5,Nme3,Uck2,Prkaa1,Prkaa2,Mpi,Antkmt,Atp5g3,Gmps,Gcdh,Adcy10,Tigar,Uprt,E…
6_Member	GO Biological Processes	GO:0017144	drug metabolic process	-10.1351	-7.8372	158/749	11429,11474,11486,11564,11576,11668,11674,11676,11677,11720,11757,11821,11949,11950,11951,11957,11958,11983,12408,12850,12857,12858,12859,12862,12866,12867,13036,13063,13089,13095,13119,13806,13808,13885,14121,14187,14430,14447,14598,14635,14711,14751,15439,15445,15481,15929,15932,16418,16833,17319,17448,17993,17995,18127,18537,18746,19164,19223,19286,19378,19733,20463,20655,20930,21991,22017,222…	Aco2,Actn3,Ada,Adsl,Afp,Aldh1a1,Aldoa,Aldoc,Akr1b3,Mat1a,Prdx3,Aprt,Atp5c1,Atp5pb,Atp5g1,Atp5j,Atp5k,Atpif1,Cbr1,Coq7,Cox4i1,Cox5a,Cox5b,Cox6a2,Cox7a2,Cox7c,Ctsh,Cycs,Cyp2b13,Cyp2c29,Cyp4a14,Eno1,Eno3,Esd,Fbp1,Akr1b8,Galt,Gapdhs,Ggt1,Galk1,Gnmt,Gpi1,Hp,Hpd,Hspa8,Idh3g,Idua,Eif6,Ldhc,Mif,Mdh2,Ndufs4,Ndufv1,Nos3,Pcmt1,Pkm,Psen1,Ptgis,Pts,Aldh1a2,Rgn,Cox7a2l,Sod1,Surf1,Tpi1,Tpmt,Uqcrq,Uqcrc1,Esrrb,A…
6_Member	GO Biological Processes	GO:0090407	organophosphate biosynthetic process	-9.91205	-7.62182	117/510	11474,11486,11541,11564,11674,11676,11821,11949,11950,11951,11957,11958,12709,12859,13480,13481,13806,13808,14121,14381,14430,14447,14635,14751,14792,16418,16833,17171,17319,17434,18102,18127,18705,18746,19164,20773,21881,21915,21991,22171,22247,22788,23918,26380,26457,27425,28080,50721,52858,54369,55936,56428,56690,57423,59027,66043,66114,66268,66401,66445,66459,67054,67126,67292,67422,67469,675…	Actn3,Ada,Adora2b,Adsl,Aldoa,Aldoc,Aprt,Atp5c1,Atp5pb,Atp5g1,Atp5j,Atp5k,Ckb,Cox5b,Dpm1,Dpm2,Eno1,Eno3,Fbp1,G6pdx,Galt,Gapdhs,Galk1,Gpi1,Lpcat3,Eif6,Ldhc,Mas1,Mif,Mocs2,Nme1,Nos3,Pik3c2g,Pkm,Psen1,Sptlc2,Tkt,Dtymk,Tpi1,Tyms,Umps,Zp3,Impdh2,Esrrb,Slc27a1,Atp5l,Atp5o,Sirt6,Cdipt,Nme6,Ctps2,Mtch2,Mlycd,Atp5j2,Nampt,Atp5d,Dnajc30,Pigyl,Nudt2,Cyc1,Pyurf,Paics,Atp5e,Pigc,Dhdds,Abhd5,Agpat2,Prpsap1,Atp5…
6_Member	GO Biological Processes	GO:0009260	ribonucleotide biosynthetic process	-9.46617	-7.19458	66/236	11474,11564,11674,11676,11821,11949,11950,11951,11957,11958,12859,13806,13808,14121,14430,14447,14635,14751,16418,16833,17319,18102,18746,19164,21991,22247,23918,26380,27425,28080,50721,54369,55936,56428,56690,57423,66043,66114,66401,66445,67054,67126,67942,68055,68073,68197,69719,70025,70456,71679,71743,72106,75533,79059,80914,105787,108079,110119,214917,228033,229363,270076,271639,319801,331487…	Actn3,Adsl,Aldoa,Aldoc,Aprt,Atp5c1,Atp5pb,Atp5g1,Atp5j,Atp5k,Cox5b,Eno1,Eno3,Fbp1,Galt,Gapdhs,Galk1,Gpi1,Eif6,Ldhc,Mif,Nme1,Pkm,Psen1,Tpi1,Umps,Impdh2,Esrrb,Atp5l,Atp5o,Sirt6,Nme6,Ctps2,Mtch2,Mlycd,Atp5j2,Atp5d,Dnajc30,Nudt2,Cyc1,Paics,Atp5e,Atp5g2,Dmac2l,Atpsckmt,Ndufc2,Cad,Acot7,Mpc2,Atp5h,Coasy,Jmjd8,Nme5,Nme3,Uck2,Prkaa1,Prkaa2,Mpi,Antkmt,Atp5g3,Gmps,Gcdh,Adcy10,Tigar,Uprt,Eno1b
6_Member	GO Biological Processes	GO:0006754	ATP biosynthetic process	-9.12616	-6.87593	46/141	11474,11674,11676,11949,11950,11951,11957,11958,12859,13806,13808,14121,14430,14447,14635,14751,16418,16833,17319,18746,19164,21991,26380,27425,28080,50721,56428,57423,66043,66114,66401,66445,67126,67942,68055,68073,68197,71679,72106,105787,108079,110119,214917,228033,319801,433182	Actn3,Aldoa,Aldoc,Atp5c1,Atp5pb,Atp5g1,Atp5j,Atp5k,Cox5b,Eno1,Eno3,Fbp1,Galt,Gapdhs,Galk1,Gpi1,Eif6,Ldhc,Mif,Pkm,Psen1,Tpi1,Esrrb,Atp5l,Atp5o,Sirt6,Mtch2,Atp5j2,Atp5d,Dnajc30,Nudt2,Cyc1,Atp5e,Atp5g2,Dmac2l,Atpsckmt,Ndufc2,Atp5h,Jmjd8,Prkaa1,Prkaa2,Mpi,Antkmt,Atp5g3,Tigar,Eno1b
6_Member	GO Biological Processes	GO:0072522	purine-containing compound biosynthetic process	-9.08548	-6.83872	68/251	11474,11486,11541,11564,11674,11676,11821,11949,11950,11951,11957,11958,12859,13806,13808,14121,14430,14447,14635,14751,16418,16833,17319,18102,18127,18746,19164,21991,23918,26380,27425,28080,50721,54369,56428,56690,57423,66043,66114,66401,66445,67054,67126,67763,67942,68055,68073,68197,70025,70456,71679,71743,72106,74023,75533,75894,79059,105787,108079,110119,214917,228033,229363,231327,270076,2…	Actn3,Ada,Adora2b,Adsl,Aldoa,Aldoc,Aprt,Atp5c1,Atp5pb,Atp5g1,Atp5j,Atp5k,Cox5b,Eno1,Eno3,Fbp1,Galt,Gapdhs,Galk1,Gpi1,Eif6,Ldhc,Mif,Nme1,Nos3,Pkm,Psen1,Tpi1,Impdh2,Esrrb,Atp5l,Atp5o,Sirt6,Nme6,Mtch2,Mlycd,Atp5j2,Atp5d,Dnajc30,Nudt2,Cyc1,Paics,Atp5e,Prpsap1,Atp5g2,Dmac2l,Atpsckmt,Ndufc2,Acot7,Mpc2,Atp5h,Coasy,Jmjd8,Rd3,Nme5,Adal,Nme3,Prkaa1,Prkaa2,Mpi,Antkmt,Atp5g3,Gmps,Ppat,Gcdh,Adcy10,Tigar,Eno1b
6_Member	GO Biological Processes	GO:0006164	purine nucleotide biosynthetic process	-9.06715	-6.82382	67/246	11474,11486,11541,11564,11674,11676,11821,11949,11950,11951,11957,11958,12859,13806,13808,14121,14430,14447,14635,14751,16418,16833,17319,18102,18127,18746,19164,21991,23918,26380,27425,28080,50721,54369,56428,56690,57423,66043,66114,66401,66445,67054,67126,67763,67942,68055,68073,68197,70025,70456,71679,71743,72106,74023,75533,79059,105787,108079,110119,214917,228033,229363,231327,270076,271639,…	Actn3,Ada,Adora2b,Adsl,Aldoa,Aldoc,Aprt,Atp5c1,Atp5pb,Atp5g1,Atp5j,Atp5k,Cox5b,Eno1,Eno3,Fbp1,Galt,Gapdhs,Galk1,Gpi1,Eif6,Ldhc,Mif,Nme1,Nos3,Pkm,Psen1,Tpi1,Impdh2,Esrrb,Atp5l,Atp5o,Sirt6,Nme6,Mtch2,Mlycd,Atp5j2,Atp5d,Dnajc30,Nudt2,Cyc1,Paics,Atp5e,Prpsap1,Atp5g2,Dmac2l,Atpsckmt,Ndufc2,Acot7,Mpc2,Atp5h,Coasy,Jmjd8,Rd3,Nme5,Nme3,Prkaa1,Prkaa2,Mpi,Antkmt,Atp5g3,Gmps,Ppat,Gcdh,Adcy10,Tigar,Eno1b
6_Member	GO Biological Processes	GO:0034404	nucleobase-containing small molecule biosynthetic process	-8.12711	-5.94135	51/175	11474,11486,11674,11676,11821,13806,13808,14121,14198,14430,14447,14635,14751,15254,16418,16434,17319,17766,18102,18746,19164,21991,22247,22271,23918,26380,50721,53893,54369,55936,56428,56690,66422,69719,70025,72106,74167,75533,75894,79059,80914,103850,105787,108079,110119,229363,232449,319801,331487,381101,433182	Actn3,Ada,Aldoa,Aldoc,Aprt,Eno1,Eno3,Fbp1,Fhit,Galt,Gapdhs,Galk1,Gpi1,Hint1,Eif6,Itpa,Mif,Nudt1,Nme1,Pkm,Psen1,Tpi1,Umps,Upp1,Impdh2,Esrrb,Sirt6,Nudt5,Nme6,Ctps2,Mtch2,Mlycd,Dctpp1,Cad,Acot7,Jmjd8,Nudt9,Nme5,Adal,Nme3,Uck2,Nt5m,Prkaa1,Prkaa2,Mpi,Gmps,Dera,Tigar,Uprt,Dnph1,Eno1b
6_Member	GO Biological Processes	GO:0009152	purine ribonucleotide biosynthetic process	-8.07705	-5.89427	61/227	11474,11564,11674,11676,11821,11949,11950,11951,11957,11958,12859,13806,13808,14121,14430,14447,14635,14751,16418,16833,17319,18102,18746,19164,21991,23918,26380,27425,28080,50721,54369,56428,56690,57423,66043,66114,66401,66445,67054,67126,67942,68055,68073,68197,70025,70456,71679,71743,72106,75533,79059,105787,108079,110119,214917,228033,229363,270076,271639,319801,433182	Actn3,Adsl,Aldoa,Aldoc,Aprt,Atp5c1,Atp5pb,Atp5g1,Atp5j,Atp5k,Cox5b,Eno1,Eno3,Fbp1,Galt,Gapdhs,Galk1,Gpi1,Eif6,Ldhc,Mif,Nme1,Pkm,Psen1,Tpi1,Impdh2,Esrrb,Atp5l,Atp5o,Sirt6,Nme6,Mtch2,Mlycd,Atp5j2,Atp5d,Dnajc30,Nudt2,Cyc1,Paics,Atp5e,Atp5g2,Dmac2l,Atpsckmt,Ndufc2,Acot7,Mpc2,Atp5h,Coasy,Jmjd8,Nme5,Nme3,Prkaa1,Prkaa2,Mpi,Antkmt,Atp5g3,Gmps,Gcdh,Adcy10,Tigar,Eno1b
6_Member	GO Biological Processes	GO:0051188	cofactor biosynthetic process	-6.97158	-4.84455	63/253	11474,11674,11676,11720,11983,12850,13806,13808,14121,14151,14381,14430,14447,14598,14635,14651,14751,15288,16418,17025,17319,17434,18174,18746,19044,19164,19286,19733,20655,21991,22275,26380,50721,54198,56428,56690,58810,59027,66108,66154,67914,68591,70025,70118,70456,71365,71743,72106,72562,74104,103711,105787,108079,110119,110391,217707,223646,225994,230027,270076,319801,319945,433182	Actn3,Aldoa,Aldoc,Mat1a,Atpif1,Coq7,Eno1,Eno3,Fbp1,Fech,G6pdx,Galt,Gapdhs,Ggt1,Galk1,Hagh,Gpi1,Hmbs,Eif6,Alad,Mif,Mocs2,Slc11a2,Pkm,Ppox,Psen1,Pts,Rgn,Sod1,Tpi1,Urod,Esrrb,Sirt6,Snx3,Mtch2,Mlycd,Akr1a1,Nampt,Ndufa9,Tmem14c,Coq9,Mocos,Acot7,Srrd,Mpc2,Pdss2,Coasy,Jmjd8,Pcbd2,Abcb6,Pnpo,Prkaa1,Prkaa2,Mpi,Qdpr,Coq6,Naprt,Nmrk1,Coq3,Gcdh,Tigar,Flad1,Eno1b
6_Member	GO Biological Processes	GO:1901137	carbohydrate derivative biosynthetic process	-6.26502	-4.1827	119/600	11474,11486,11564,11674,11676,11821,11949,11950,11951,11957,11958,12859,13135,13480,13481,13806,13808,14121,14381,14430,14447,14460,14635,14751,16418,16432,16833,17319,18102,18746,19164,20014,20449,21881,21915,21991,22122,22171,22247,23918,26380,27425,28080,28146,29858,50721,54369,55936,56175,56321,56428,56690,57423,57783,59048,60322,66043,66059,66114,66268,66401,66445,66459,67054,67126,67292,674…	Actn3,Ada,Adsl,Aldoa,Aldoc,Aprt,Atp5c1,Atp5pb,Atp5g1,Atp5j,Atp5k,Cox5b,Dad1,Dpm1,Dpm2,Eno1,Eno3,Fbp1,G6pdx,Galt,Gapdhs,Gata1,Galk1,Gpi1,Eif6,Itm2b,Ldhc,Mif,Nme1,Pkm,Psen1,Rpn2,St8sia1,Tkt,Dtymk,Tpi1,Gfus,Tyms,Umps,Impdh2,Esrrb,Atp5l,Atp5o,Serp1,Pmm1,Sirt6,Nme6,Ctps2,Bace2,Aatf,Mtch2,Mlycd,Atp5j2,Tnip1,C1galt1c1,Chst7,Atp5d,Krtcap2,Dnajc30,Pigyl,Nudt2,Cyc1,Pyurf,Paics,Atp5e,Pigc,Dhdds,Mgat4d,Ost4,…
6_Member	GO Biological Processes	GO:0009108	coenzyme biosynthetic process	-5.56067	-3.5274	49/197	11474,11674,11676,11720,12850,13806,13808,14121,14381,14430,14447,14635,14751,16418,17319,17434,18746,19164,19286,19733,21991,26380,50721,56428,56690,58810,59027,66108,67914,68591,70025,70456,71365,71743,72106,72562,103711,105787,108079,110119,110391,217707,223646,225994,230027,270076,319801,319945,433182	Actn3,Aldoa,Aldoc,Mat1a,Coq7,Eno1,Eno3,Fbp1,G6pdx,Galt,Gapdhs,Galk1,Gpi1,Eif6,Mif,Mocs2,Pkm,Psen1,Pts,Rgn,Tpi1,Esrrb,Sirt6,Mtch2,Mlycd,Akr1a1,Nampt,Ndufa9,Coq9,Mocos,Acot7,Mpc2,Pdss2,Coasy,Jmjd8,Pcbd2,Pnpo,Prkaa1,Prkaa2,Mpi,Qdpr,Coq6,Naprt,Nmrk1,Coq3,Gcdh,Tigar,Flad1,Eno1b
6_Member	GO Biological Processes	GO:0044283	small molecule biosynthetic process	-5.28491	-3.27423	126/672	11370,11474,11486,11668,11674,11676,11677,11684,11821,12850,13119,13806,13808,14120,14121,14137,14198,14381,14430,14447,14598,14635,14645,14711,14751,14792,14979,15254,16418,16434,16832,16833,17001,17171,17319,17766,18102,18194,18746,19082,19164,19223,19286,19299,19302,19378,19733,20655,20773,21991,22247,22259,22271,23918,26380,26922,27973,30049,30956,50721,53893,54325,54369,55936,56428,56690,567…	Acadvl,Actn3,Ada,Aldh1a1,Aldoa,Aldoc,Akr1b3,Alox12,Aprt,Coq7,Cyp4a14,Eno1,Eno3,Fbp2,Fbp1,Fdft1,Fhit,G6pdx,Galt,Gapdhs,Ggt1,Galk1,Glul,Gnmt,Gpi1,Lpcat3,H2-Ke6,Hint1,Eif6,Itpa,Ldhb,Ldhc,Ltc4s,Mas1,Mif,Nudt1,Nme1,Nsdhl,Pkm,Prkag1,Psen1,Ptgis,Pts,Abcd3,Pex2,Aldh1a2,Rgn,Sod1,Sptlc2,Tpi1,Umps,Nr1h3,Upp1,Impdh2,Esrrb,Mecr,Vkorc1,Scd3,Aass,Sirt6,Nudt5,Elovl1,Nme6,Ctps2,Mtch2,Mlycd,Supt20,Aldh1a3,Park7,Ak…
6_Member	GO Biological Processes	GO:0006732	coenzyme metabolic process	-4.88712	-2.91106	72/343	11474,11674,11676,11720,12850,13806,13808,14121,14381,14430,14447,14635,14711,14751,15929,16418,16832,17319,17434,17448,18537,18746,19164,19286,19733,21881,21991,22171,26380,50721,52538,56428,56451,56690,58810,59027,66108,67914,68591,70025,70456,71365,71743,72106,72562,73724,74114,74129,74340,78038,78920,103711,105787,107476,108079,109857,110119,110391,170789,192156,217707,223646,225994,230027,23…	Actn3,Aldoa,Aldoc,Mat1a,Coq7,Eno1,Eno3,Fbp1,G6pdx,Galt,Gapdhs,Galk1,Gnmt,Gpi1,Idh3g,Eif6,Ldhb,Mif,Mocs2,Mdh2,Pcmt1,Pkm,Psen1,Pts,Rgn,Tkt,Tpi1,Tyms,Esrrb,Sirt6,Acaa2,Mtch2,Suclg1,Mlycd,Akr1a1,Nampt,Ndufa9,Coq9,Mocos,Acot7,Mpc2,Pdss2,Coasy,Jmjd8,Pcbd2,Mcee,Crot,Dmgdh,Ahcyl2,Mccc2,Dlst,Pnpo,Prkaa1,Acaca,Prkaa2,Cbr3,Mpi,Qdpr,Acot8,Mvd,Coq6,Naprt,Nmrk1,Coq3,Acsm4,Naxe,Ahcy,Gcdh,Tigar,Flad1,Acot11,Eno1b
6_Member	GO Biological Processes	GO:0009166	nucleotide catabolic process	-4.66538	-2.70871	36/139	11474,11486,11674,11676,13806,13808,14121,14198,14430,14447,14635,14751,15254,16418,16434,17319,17766,18746,19164,21991,22271,26380,50721,56428,56690,66422,70025,72106,74167,103850,105787,108079,110119,232449,319801,433182	Actn3,Ada,Aldoa,Aldoc,Eno1,Eno3,Fbp1,Fhit,Galt,Gapdhs,Galk1,Gpi1,Hint1,Eif6,Itpa,Mif,Nudt1,Pkm,Psen1,Tpi1,Upp1,Esrrb,Sirt6,Mtch2,Mlycd,Dctpp1,Acot7,Jmjd8,Nudt9,Nt5m,Prkaa1,Prkaa2,Mpi,Dera,Tigar,Eno1b
6_Member	GO Biological Processes	GO:1901292	nucleoside phosphate catabolic process	-4.5836	-2.63614	38/151	11474,11486,11674,11676,13806,13808,14121,14198,14430,14447,14635,14751,15254,16418,16434,17319,17766,18746,19164,21991,22271,26380,50721,53893,56428,56690,66422,70025,72106,74167,103850,105787,108079,110119,232449,319801,381101,433182	Actn3,Ada,Aldoa,Aldoc,Eno1,Eno3,Fbp1,Fhit,Galt,Gapdhs,Galk1,Gpi1,Hint1,Eif6,Itpa,Mif,Nudt1,Pkm,Psen1,Tpi1,Upp1,Esrrb,Sirt6,Nudt5,Mtch2,Mlycd,Dctpp1,Acot7,Jmjd8,Nudt9,Nt5m,Prkaa1,Prkaa2,Mpi,Dera,Tigar,Dnph1,Eno1b
6_Member	GO Biological Processes	GO:0034655	nucleobase-containing compound catabolic process	-4.51236	-2.57516	87/445	11474,11486,11674,11676,11792,13804,13806,13808,14121,14156,14198,14430,14447,14635,14751,15254,15473,16418,16434,17319,17350,17766,18746,19164,19733,21991,22057,22271,22687,26380,27756,27998,50721,53422,53893,56428,56690,60365,66194,66422,66449,66911,67578,67678,67710,68195,68209,68544,69241,69724,69902,70025,71711,71723,71997,72106,72416,72544,74167,75894,78428,78651,78893,103850,105787,108079,…	Actn3,Ada,Aldoa,Aldoc,Apex1,Endog,Eno1,Eno3,Fbp1,Fen1,Fhit,Galt,Gapdhs,Galk1,Gpi1,Hint1,Rida,Eif6,Itpa,Mif,Mlh1,Nudt1,Pkm,Psen1,Rgn,Tpi1,Tob1,Upp1,Zpr1,Esrrb,Lsm2,Exosc5,Sirt6,Ybx2,Nudt5,Mtch2,Mlycd,Rbm8a,Pycrl,Dctpp1,Pam16,Nudt16l1,Patl2,Lsm3,Polr2g,Rnaset2b,Rnaseh2c,Trir,Polr2d,Rnaseh2a,Mrto4,Acot7,Mus81,Dhx34,Smg9,Jmjd8,Lrpprc,Exosc6,Nudt9,Adal,Pym1,Lsm6,Cnot10,Nt5m,Prkaa1,Prkaa2,Exosc4,Mpi,Dx…
6_Member	GO Biological Processes	GO:0046939	nucleotide phosphorylation	-4.18654	-2.29729	29/108	11474,11674,11676,13806,13808,14121,14430,14447,14635,14751,16418,17319,18102,18746,19164,21991,26380,50721,54369,56428,59047,68870,72106,75533,105787,108079,110119,319801,433182	Actn3,Aldoa,Aldoc,Eno1,Eno3,Fbp1,Galt,Gapdhs,Galk1,Gpi1,Eif6,Mif,Nme1,Pkm,Psen1,Tpi1,Esrrb,Sirt6,Nme6,Mtch2,Pnkp,Ak8,Jmjd8,Nme5,Prkaa1,Prkaa2,Mpi,Tigar,Eno1b
6_Member	GO Biological Processes	GO:0046434	organophosphate catabolic process	-4.08825	-2.20946	49/222	11474,11486,11674,11676,13806,13808,14121,14198,14430,14447,14635,14751,15254,16418,16434,17319,17766,18746,18753,19062,19164,20598,21991,22271,26380,50721,53893,54384,56428,56690,66422,66857,68616,70025,72106,74167,76192,77626,78390,103850,105787,108079,110119,114663,232449,234779,319801,381101,433182	Actn3,Ada,Aldoa,Aldoc,Eno1,Eno3,Fbp1,Fhit,Galt,Gapdhs,Galk1,Gpi1,Hint1,Eif6,Itpa,Mif,Nudt1,Pkm,Prkcd,Inpp5k,Psen1,Smpd2,Tpi1,Upp1,Esrrb,Sirt6,Nudt5,Mtmr7,Mtch2,Mlycd,Dctpp1,Plbd1,Gdpd3,Acot7,Jmjd8,Nudt9,Abhd12,Smpd4,Pla2g4d,Nt5m,Prkaa1,Prkaa2,Mpi,Impa2,Dera,Plcg2,Tigar,Dnph1,Eno1b
6_Member	GO Biological Processes	GO:0072525	pyridine-containing compound biosynthetic process	-3.98299	-2.12015	30/116	11474,11674,11676,13806,13808,14121,14381,14430,14447,14635,14751,16418,17319,18746,19164,21991,26380,50721,56428,59027,72106,103711,105787,108079,110119,223646,225994,266645,319801,433182	Actn3,Aldoa,Aldoc,Eno1,Eno3,Fbp1,G6pdx,Galt,Gapdhs,Galk1,Gpi1,Eif6,Mif,Pkm,Psen1,Tpi1,Esrrb,Sirt6,Mtch2,Nampt,Jmjd8,Pnpo,Prkaa1,Prkaa2,Mpi,Naprt,Nmrk1,Acmsd,Tigar,Eno1b
6_Member	GO Biological Processes	GO:0006165	nucleoside diphosphate phosphorylation	-3.92953	-2.07655	28/106	11474,11674,11676,13806,13808,14121,14430,14447,14635,14751,16418,17319,18102,18746,19164,21991,26380,50721,54369,56428,68870,72106,75533,105787,108079,110119,319801,433182	Actn3,Aldoa,Aldoc,Eno1,Eno3,Fbp1,Galt,Gapdhs,Galk1,Gpi1,Eif6,Mif,Nme1,Pkm,Psen1,Tpi1,Esrrb,Sirt6,Nme6,Mtch2,Ak8,Jmjd8,Nme5,Prkaa1,Prkaa2,Mpi,Tigar,Eno1b
6_Member	GO Biological Processes	GO:0046700	heterocycle catabolic process	-3.85595	-2.00988	92/496	11474,11486,11674,11676,11792,13804,13806,13808,14121,14156,14198,14430,14447,14635,14751,15254,15369,15473,16418,16434,17319,17350,17766,18746,19125,19164,19733,21991,22057,22271,22436,22687,26380,27756,27998,50721,53422,53893,56428,56690,60365,64705,66194,66422,66449,66911,67578,67678,67710,68195,68209,68544,69241,69724,69902,70025,71711,71723,71997,72106,72416,72544,74167,75894,78428,78651,788…	Actn3,Ada,Aldoa,Aldoc,Apex1,Endog,Eno1,Eno3,Fbp1,Fen1,Fhit,Galt,Gapdhs,Galk1,Gpi1,Hint1,Hmox2,Rida,Eif6,Itpa,Mif,Mlh1,Nudt1,Pkm,Prodh,Psen1,Rgn,Tpi1,Tob1,Upp1,Xdh,Zpr1,Esrrb,Lsm2,Exosc5,Sirt6,Ybx2,Nudt5,Mtch2,Mlycd,Rbm8a,Dpys,Pycrl,Dctpp1,Pam16,Nudt16l1,Patl2,Lsm3,Polr2g,Rnaset2b,Rnaseh2c,Trir,Polr2d,Rnaseh2a,Mrto4,Acot7,Mus81,Dhx34,Smg9,Jmjd8,Lrpprc,Exosc6,Nudt9,Adal,Pym1,Lsm6,Cnot10,Nt5m,Prkaa1…
6_Member	GO Biological Processes	GO:0044270	cellular nitrogen compound catabolic process	-3.84041	-1.99707	91/490	11474,11486,11674,11676,11792,13804,13806,13808,14121,14156,14198,14430,14447,14635,14751,15254,15369,15473,16418,16434,17319,17350,17766,18746,19164,19733,21991,22057,22271,22436,22687,26380,27756,27998,50721,53422,53893,56428,56690,60365,64705,66194,66422,66449,66911,67578,67678,67710,68195,68209,68544,69241,69724,69902,70025,71711,71723,71997,72106,72416,72544,74167,75894,78428,78651,78893,103…	Actn3,Ada,Aldoa,Aldoc,Apex1,Endog,Eno1,Eno3,Fbp1,Fen1,Fhit,Galt,Gapdhs,Galk1,Gpi1,Hint1,Hmox2,Rida,Eif6,Itpa,Mif,Mlh1,Nudt1,Pkm,Psen1,Rgn,Tpi1,Tob1,Upp1,Xdh,Zpr1,Esrrb,Lsm2,Exosc5,Sirt6,Ybx2,Nudt5,Mtch2,Mlycd,Rbm8a,Dpys,Pycrl,Dctpp1,Pam16,Nudt16l1,Patl2,Lsm3,Polr2g,Rnaset2b,Rnaseh2c,Trir,Polr2d,Rnaseh2a,Mrto4,Acot7,Mus81,Dhx34,Smg9,Jmjd8,Lrpprc,Exosc6,Nudt9,Adal,Pym1,Lsm6,Cnot10,Nt5m,Prkaa1,Prkaa…
6_Member	GO Biological Processes	GO:0019439	aromatic compound catabolic process	-3.77696	-1.94438	93/505	11474,11486,11674,11676,11792,13804,13806,13808,14121,14156,14198,14430,14447,14635,14751,15254,15369,15445,15473,16418,16434,17319,17350,17766,18746,19164,19733,21991,22057,22271,22436,22687,26380,27756,27998,50721,53422,53893,56428,56690,60365,66194,66422,66449,66911,67578,67678,67710,68195,68209,68544,69241,69724,69902,70025,71711,71723,71997,72106,72416,72544,74167,75894,78428,78651,78893,103…	Actn3,Ada,Aldoa,Aldoc,Apex1,Endog,Eno1,Eno3,Fbp1,Fen1,Fhit,Galt,Gapdhs,Galk1,Gpi1,Hint1,Hmox2,Hpd,Rida,Eif6,Itpa,Mif,Mlh1,Nudt1,Pkm,Psen1,Rgn,Tpi1,Tob1,Upp1,Xdh,Zpr1,Esrrb,Lsm2,Exosc5,Sirt6,Ybx2,Nudt5,Mtch2,Mlycd,Rbm8a,Pycrl,Dctpp1,Pam16,Nudt16l1,Patl2,Lsm3,Polr2g,Rnaset2b,Rnaseh2c,Trir,Polr2d,Rnaseh2a,Mrto4,Acot7,Mus81,Dhx34,Smg9,Jmjd8,Lrpprc,Exosc6,Nudt9,Adal,Pym1,Lsm6,Cnot10,Nt5m,Prkaa1,Prkaa2…
6_Member	GO Biological Processes	GO:0009132	nucleoside diphosphate metabolic process	-3.73377	-1.91168	31/125	11474,11674,11676,13806,13808,14121,14430,14447,14635,14751,16418,17319,18102,18746,19164,21915,21991,26380,50721,53893,54369,56428,68870,72106,74167,75533,105787,108079,110119,319801,433182	Actn3,Aldoa,Aldoc,Eno1,Eno3,Fbp1,Galt,Gapdhs,Galk1,Gpi1,Eif6,Mif,Nme1,Pkm,Psen1,Dtymk,Tpi1,Esrrb,Sirt6,Nudt5,Nme6,Mtch2,Ak8,Jmjd8,Nudt9,Nme5,Prkaa1,Prkaa2,Mpi,Tigar,Eno1b
6_Member	GO Biological Processes	GO:1900542	regulation of purine nucleotide metabolic process	-3.63379	-1.82573	28/110	11474,11541,11983,12866,14121,14447,16418,17319,18127,19164,20463,26380,50721,56428,57320,66114,66148,67267,68073,68197,72106,74023,102060,105675,105787,108079,214917,319801	Actn3,Adora2b,Atpif1,Cox7a2,Fbp1,Gapdhs,Eif6,Mif,Nos3,Psen1,Cox7a2l,Esrrb,Sirt6,Mtch2,Park7,Dnajc30,Dnajc15,Uqcc2,Atpsckmt,Ndufc2,Jmjd8,Rd3,Gadd45gip1,Ppif,Prkaa1,Prkaa2,Antkmt,Tigar
6_Member	GO Biological Processes	GO:0043467	regulation of generation of precursor metabolites and energy	-3.51273	-1.73497	32/134	11474,12034,12856,12866,14121,14447,16418,17319,19062,19164,20463,26380,50721,52637,56428,57320,66114,66148,67267,68015,68073,68077,70207,72106,72170,102060,105675,105787,108079,214917,271221,319801	Actn3,Phb2,Cox17,Cox7a2,Fbp1,Gapdhs,Eif6,Mif,Inpp5k,Psen1,Cox7a2l,Esrrb,Sirt6,Cisd1,Mtch2,Park7,Dnajc30,Dnajc15,Uqcc2,Trap1,Atpsckmt,Nop53,Taco1,Jmjd8,Chchd4,Gadd45gip1,Ppif,Prkaa1,Prkaa2,Antkmt,Rubcnl,Tigar
6_Member	GO Biological Processes	GO:0019363	pyridine nucleotide biosynthetic process	-3.49392	-1.71733	28/112	11474,11674,11676,13806,13808,14121,14381,14430,14447,14635,14751,16418,17319,18746,19164,21991,26380,50721,56428,59027,72106,105787,108079,110119,223646,225994,319801,433182	Actn3,Aldoa,Aldoc,Eno1,Eno3,Fbp1,G6pdx,Galt,Gapdhs,Galk1,Gpi1,Eif6,Mif,Pkm,Psen1,Tpi1,Esrrb,Sirt6,Mtch2,Nampt,Jmjd8,Prkaa1,Prkaa2,Mpi,Naprt,Nmrk1,Tigar,Eno1b
6_Member	GO Biological Processes	GO:1901361	organic cyclic compound catabolic process	-3.48474	-1.70932	97/541	11474,11486,11674,11676,11792,13804,13806,13808,14121,14156,14198,14430,14447,14635,14751,15254,15369,15445,15473,16418,16434,17319,17350,17766,18746,19125,19164,19733,21991,22057,22271,22436,22629,22687,26380,27756,27998,50721,53422,53893,56428,56690,60365,64705,66194,66422,66449,66911,67578,67678,67710,68195,68209,68544,69241,69724,69902,70025,71711,71723,71997,72106,72416,72544,74167,75894,784…	Actn3,Ada,Aldoa,Aldoc,Apex1,Endog,Eno1,Eno3,Fbp1,Fen1,Fhit,Galt,Gapdhs,Galk1,Gpi1,Hint1,Hmox2,Hpd,Rida,Eif6,Itpa,Mif,Mlh1,Nudt1,Pkm,Prodh,Psen1,Rgn,Tpi1,Tob1,Upp1,Xdh,Ywhah,Zpr1,Esrrb,Lsm2,Exosc5,Sirt6,Ybx2,Nudt5,Mtch2,Mlycd,Rbm8a,Dpys,Pycrl,Dctpp1,Pam16,Nudt16l1,Patl2,Lsm3,Polr2g,Rnaset2b,Rnaseh2c,Trir,Polr2d,Rnaseh2a,Mrto4,Acot7,Mus81,Dhx34,Smg9,Jmjd8,Lrpprc,Exosc6,Nudt9,Adal,Pym1,Lsm6,Cnot10,N…
6_Member	GO Biological Processes	GO:1903578	regulation of ATP metabolic process	-3.47172	-1.69745	25/96	11474,11983,12866,14121,14447,16418,17319,19164,20463,26380,50721,56428,57320,66114,66148,67267,68073,68197,72106,102060,105675,105787,108079,214917,319801	Actn3,Atpif1,Cox7a2,Fbp1,Gapdhs,Eif6,Mif,Psen1,Cox7a2l,Esrrb,Sirt6,Mtch2,Park7,Dnajc30,Dnajc15,Uqcc2,Atpsckmt,Ndufc2,Jmjd8,Gadd45gip1,Ppif,Prkaa1,Prkaa2,Antkmt,Tigar
6_Member	GO Biological Processes	GO:0072330	monocarboxylic acid biosynthetic process	-3.46355	-1.69045	56/278	11370,11474,11668,11674,11676,11684,13806,13808,14121,14430,14447,14635,14751,14979,16418,16832,16833,17001,17319,18746,19082,19164,19223,19299,19302,19378,19733,21991,22259,26380,26922,30049,50721,54325,56428,56690,56847,57320,60527,70025,72106,72999,104086,105787,106529,107476,108079,110119,170459,217166,231871,233801,234309,257633,319801,433182	Acadvl,Actn3,Aldh1a1,Aldoa,Aldoc,Alox12,Eno1,Eno3,Fbp1,Galt,Gapdhs,Galk1,Gpi1,H2-Ke6,Eif6,Ldhb,Ldhc,Ltc4s,Mif,Pkm,Prkag1,Psen1,Ptgis,Abcd3,Pex2,Aldh1a2,Rgn,Tpi1,Nr1h3,Esrrb,Mecr,Scd3,Sirt6,Elovl1,Mtch2,Mlycd,Aldh1a3,Park7,Fads3,Acot7,Jmjd8,Insig2,Cyp27a1,Prkaa1,Tecr,Acaca,Prkaa2,Mpi,Stard4,Nr1d1,Daglb,Acsm4,Cbr4,Acsf3,Tigar,Eno1b
6_Member	GO Biological Processes	GO:0006733	oxidoreduction coenzyme metabolic process	-3.41116	-1.64836	41/188	11474,11674,11676,12850,13806,13808,14121,14381,14430,14447,14635,14751,15929,16418,16832,17319,17448,18746,19164,21881,21991,26380,50721,56428,59027,66108,67914,70456,71365,72106,78920,105787,108079,110119,217707,223646,225994,230027,246703,319801,433182	Actn3,Aldoa,Aldoc,Coq7,Eno1,Eno3,Fbp1,G6pdx,Galt,Gapdhs,Galk1,Gpi1,Idh3g,Eif6,Ldhb,Mif,Mdh2,Pkm,Psen1,Tkt,Tpi1,Esrrb,Sirt6,Mtch2,Nampt,Ndufa9,Coq9,Mpc2,Pdss2,Jmjd8,Dlst,Prkaa1,Prkaa2,Mpi,Coq6,Naprt,Nmrk1,Coq3,Naxe,Tigar,Eno1b
6_Member	GO Biological Processes	GO:0006096	glycolytic process	-3.36898	-1.61624	24/92	11474,11674,11676,13806,13808,14121,14430,14447,14635,14751,16418,17319,18746,19164,21991,26380,50721,56428,72106,105787,108079,110119,319801,433182	Actn3,Aldoa,Aldoc,Eno1,Eno3,Fbp1,Galt,Gapdhs,Galk1,Gpi1,Eif6,Mif,Pkm,Psen1,Tpi1,Esrrb,Sirt6,Mtch2,Jmjd8,Prkaa1,Prkaa2,Mpi,Tigar,Eno1b
6_Member	GO Biological Processes	GO:0006140	regulation of nucleotide metabolic process	-3.35909	-1.60745	28/114	11474,11541,11983,12866,14121,14447,16418,17319,18127,19164,20463,26380,50721,56428,57320,66114,66148,67267,68073,68197,72106,74023,102060,105675,105787,108079,214917,319801	Actn3,Adora2b,Atpif1,Cox7a2,Fbp1,Gapdhs,Eif6,Mif,Nos3,Psen1,Cox7a2l,Esrrb,Sirt6,Mtch2,Park7,Dnajc30,Dnajc15,Uqcc2,Atpsckmt,Ndufc2,Jmjd8,Rd3,Gadd45gip1,Ppif,Prkaa1,Prkaa2,Antkmt,Tigar
6_Member	GO Biological Processes	GO:0019359	nicotinamide nucleotide biosynthetic process	-3.32289	-1.57998	27/109	11474,11674,11676,13806,13808,14121,14381,14430,14447,14635,14751,16418,17319,18746,19164,21991,26380,50721,56428,59027,72106,105787,108079,110119,223646,319801,433182	Actn3,Aldoa,Aldoc,Eno1,Eno3,Fbp1,G6pdx,Galt,Gapdhs,Galk1,Gpi1,Eif6,Mif,Pkm,Psen1,Tpi1,Esrrb,Sirt6,Mtch2,Nampt,Jmjd8,Prkaa1,Prkaa2,Mpi,Naprt,Tigar,Eno1b
6_Member	GO Biological Processes	GO:0006757	ATP generation from ADP	-3.29462	-1.55494	24/93	11474,11674,11676,13806,13808,14121,14430,14447,14635,14751,16418,17319,18746,19164,21991,26380,50721,56428,72106,105787,108079,110119,319801,433182	Actn3,Aldoa,Aldoc,Eno1,Eno3,Fbp1,Galt,Gapdhs,Galk1,Gpi1,Eif6,Mif,Pkm,Psen1,Tpi1,Esrrb,Sirt6,Mtch2,Jmjd8,Prkaa1,Prkaa2,Mpi,Tigar,Eno1b
6_Member	GO Biological Processes	GO:0046031	ADP metabolic process	-3.11626	-1.39955	25/101	11474,11674,11676,13806,13808,14121,14430,14447,14635,14751,16418,17319,18746,19164,21991,26380,50721,56428,72106,74167,105787,108079,110119,319801,433182	Actn3,Aldoa,Aldoc,Eno1,Eno3,Fbp1,Galt,Gapdhs,Galk1,Gpi1,Eif6,Mif,Pkm,Psen1,Tpi1,Esrrb,Sirt6,Mtch2,Jmjd8,Nudt9,Prkaa1,Prkaa2,Mpi,Tigar,Eno1b
6_Member	GO Biological Processes	GO:0042866	pyruvate biosynthetic process	-3.08086	-1.36719	24/96	11474,11674,11676,13806,13808,14121,14430,14447,14635,14751,16418,17319,18746,19164,21991,26380,50721,56428,72106,105787,108079,110119,319801,433182	Actn3,Aldoa,Aldoc,Eno1,Eno3,Fbp1,Galt,Gapdhs,Galk1,Gpi1,Eif6,Mif,Pkm,Psen1,Tpi1,Esrrb,Sirt6,Mtch2,Jmjd8,Prkaa1,Prkaa2,Mpi,Tigar,Eno1b
6_Member	GO Biological Processes	GO:0072524	pyridine-containing compound metabolic process	-2.92627	-1.24578	37/174	11474,11674,11676,13806,13808,14121,14381,14430,14447,14635,14751,15929,16418,16832,17319,17448,18746,19164,21881,21991,26380,50721,56428,59027,70456,72106,78920,103711,105787,108079,110119,223646,225994,246703,266645,319801,433182	Actn3,Aldoa,Aldoc,Eno1,Eno3,Fbp1,G6pdx,Galt,Gapdhs,Galk1,Gpi1,Idh3g,Eif6,Ldhb,Mif,Mdh2,Pkm,Psen1,Tkt,Tpi1,Esrrb,Sirt6,Mtch2,Nampt,Mpc2,Jmjd8,Dlst,Pnpo,Prkaa1,Prkaa2,Mpi,Naprt,Nmrk1,Naxe,Acmsd,Tigar,Eno1b
6_Member	GO Biological Processes	GO:0009185	ribonucleoside diphosphate metabolic process	-2.89822	-1.22778	26/110	11474,11674,11676,13806,13808,14121,14430,14447,14635,14751,16418,17319,18746,19164,21991,26380,50721,53893,56428,72106,74167,105787,108079,110119,319801,433182	Actn3,Aldoa,Aldoc,Eno1,Eno3,Fbp1,Galt,Gapdhs,Galk1,Gpi1,Eif6,Mif,Pkm,Psen1,Tpi1,Esrrb,Sirt6,Nudt5,Mtch2,Jmjd8,Nudt9,Prkaa1,Prkaa2,Mpi,Tigar,Eno1b
6_Member	GO Biological Processes	GO:0009135	purine nucleoside diphosphate metabolic process	-2.79518	-1.14961	25/106	11474,11674,11676,13806,13808,14121,14430,14447,14635,14751,16418,17319,18746,19164,21991,26380,50721,56428,72106,74167,105787,108079,110119,319801,433182	Actn3,Aldoa,Aldoc,Eno1,Eno3,Fbp1,Galt,Gapdhs,Galk1,Gpi1,Eif6,Mif,Pkm,Psen1,Tpi1,Esrrb,Sirt6,Mtch2,Jmjd8,Nudt9,Prkaa1,Prkaa2,Mpi,Tigar,Eno1b
6_Member	GO Biological Processes	GO:0009179	purine ribonucleoside diphosphate metabolic process	-2.79518	-1.14961	25/106	11474,11674,11676,13806,13808,14121,14430,14447,14635,14751,16418,17319,18746,19164,21991,26380,50721,56428,72106,74167,105787,108079,110119,319801,433182	Actn3,Aldoa,Aldoc,Eno1,Eno3,Fbp1,Galt,Gapdhs,Galk1,Gpi1,Eif6,Mif,Pkm,Psen1,Tpi1,Esrrb,Sirt6,Mtch2,Jmjd8,Nudt9,Prkaa1,Prkaa2,Mpi,Tigar,Eno1b
6_Member	GO Biological Processes	GO:0016052	carbohydrate catabolic process	-2.73518	-1.09765	31/142	11474,11674,11676,11722,13806,13808,14121,14430,14447,14635,14751,16418,17319,18746,19164,21991,26380,50721,53893,56428,56727,58810,72106,75731,105787,108079,110119,232449,319625,319801,433182	Actn3,Aldoa,Aldoc,Amy1,Eno1,Eno3,Fbp1,Galt,Gapdhs,Galk1,Gpi1,Eif6,Mif,Pkm,Psen1,Tpi1,Esrrb,Sirt6,Nudt5,Mtch2,Miox,Akr1a1,Jmjd8,Idnk,Prkaa1,Prkaa2,Mpi,Dera,Galm,Tigar,Eno1b
6_Member	GO Biological Processes	GO:0030808	regulation of nucleotide biosynthetic process	-2.73383	-1.09765	20/79	11474,11541,14121,14447,16418,17319,18127,19164,26380,50721,56428,66114,68073,68197,72106,74023,105787,108079,214917,319801	Actn3,Adora2b,Fbp1,Gapdhs,Eif6,Mif,Nos3,Psen1,Esrrb,Sirt6,Mtch2,Dnajc30,Atpsckmt,Ndufc2,Jmjd8,Rd3,Prkaa1,Prkaa2,Antkmt,Tigar
6_Member	GO Biological Processes	GO:1900371	regulation of purine nucleotide biosynthetic process	-2.73383	-1.09765	20/79	11474,11541,14121,14447,16418,17319,18127,19164,26380,50721,56428,66114,68073,68197,72106,74023,105787,108079,214917,319801	Actn3,Adora2b,Fbp1,Gapdhs,Eif6,Mif,Nos3,Psen1,Esrrb,Sirt6,Mtch2,Dnajc30,Atpsckmt,Ndufc2,Jmjd8,Rd3,Prkaa1,Prkaa2,Antkmt,Tigar
6_Member	GO Biological Processes	GO:0032787	monocarboxylic acid metabolic process	-2.63072	-1.02474	102/608	11370,11409,11474,11668,11674,11676,11684,12896,13089,13095,13119,13177,13806,13808,14073,14121,14430,14447,14598,14635,14651,14726,14751,14979,15932,16418,16832,16833,17001,17319,18746,19082,19164,19223,19299,19302,19378,19733,21991,22259,26380,26457,26922,30049,50721,52538,54325,56428,56690,56847,57320,58810,60527,66253,66400,66841,66887,67103,67469,67856,70025,70316,70456,71767,72106,72999,741…	Acadvl,Acads,Actn3,Aldh1a1,Aldoa,Aldoc,Alox12,Cpt2,Cyp2b13,Cyp2c29,Cyp4a14,Eci1,Eno1,Eno3,Faah,Fbp1,Galt,Gapdhs,Ggt1,Galk1,Hagh,Pdpn,Gpi1,H2-Ke6,Idua,Eif6,Ldhb,Ldhc,Ltc4s,Mif,Pkm,Prkag1,Psen1,Ptgis,Abcd3,Pex2,Aldh1a2,Rgn,Tpi1,Nr1h3,Esrrb,Slc27a1,Mecr,Scd3,Sirt6,Acaa2,Elovl1,Mtch2,Mlycd,Aldh1a3,Park7,Akr1a1,Fads3,Aig1,Alkbh7,Etfdh,Lonp2,Ptgr1,Abhd5,Echdc3,Acot7,Ndufab1,Mpc2,Tysnd1,Jmjd8,Insig2,Cro…
6_Member	GO Biological Processes	GO:0006090	pyruvate metabolic process	-2.59808	-0.994452	27/121	11474,11674,11676,13806,13808,14121,14430,14447,14635,14751,16418,16832,16833,17319,18746,19164,21991,26380,50721,56428,70456,72106,105787,108079,110119,319801,433182	Actn3,Aldoa,Aldoc,Eno1,Eno3,Fbp1,Galt,Gapdhs,Galk1,Gpi1,Eif6,Ldhb,Ldhc,Mif,Pkm,Psen1,Tpi1,Esrrb,Sirt6,Mtch2,Mpc2,Jmjd8,Prkaa1,Prkaa2,Mpi,Tigar,Eno1b
6_Member	GO Biological Processes	GO:0019362	pyridine nucleotide metabolic process	-2.59722	-0.99438	35/169	11474,11674,11676,13806,13808,14121,14381,14430,14447,14635,14751,15929,16418,16832,17319,17448,18746,19164,21881,21991,26380,50721,56428,59027,70456,72106,78920,105787,108079,110119,223646,225994,246703,319801,433182	Actn3,Aldoa,Aldoc,Eno1,Eno3,Fbp1,G6pdx,Galt,Gapdhs,Galk1,Gpi1,Idh3g,Eif6,Ldhb,Mif,Mdh2,Pkm,Psen1,Tkt,Tpi1,Esrrb,Sirt6,Mtch2,Nampt,Mpc2,Jmjd8,Dlst,Prkaa1,Prkaa2,Mpi,Naprt,Nmrk1,Naxe,Tigar,Eno1b
6_Member	GO Biological Processes	GO:0046394	carboxylic acid biosynthetic process	-2.49079	-0.925235	68/384	11370,11474,11668,11674,11676,11684,13119,13806,13808,14121,14430,14447,14598,14635,14645,14751,14979,16418,16832,16833,17001,17319,18746,19082,19164,19223,19299,19302,19378,19733,21991,22259,26380,26922,30049,30956,50721,54325,56428,56690,56847,57320,58810,60527,66194,69051,69719,70025,72106,72999,76615,104086,105787,106529,107476,108079,110119,170459,217166,231871,233801,234309,236539,257633,26…	Acadvl,Actn3,Aldh1a1,Aldoa,Aldoc,Alox12,Cyp4a14,Eno1,Eno3,Fbp1,Galt,Gapdhs,Ggt1,Galk1,Glul,Gpi1,H2-Ke6,Eif6,Ldhb,Ldhc,Ltc4s,Mif,Pkm,Prkag1,Psen1,Ptgis,Abcd3,Pex2,Aldh1a2,Rgn,Tpi1,Nr1h3,Esrrb,Mecr,Scd3,Aass,Sirt6,Elovl1,Mtch2,Mlycd,Aldh1a3,Park7,Akr1a1,Fads3,Pycrl,Pycr2,Cad,Acot7,Jmjd8,Insig2,Got1l1,Cyp27a1,Prkaa1,Tecr,Acaca,Prkaa2,Mpi,Stard4,Nr1d1,Daglb,Acsm4,Cbr4,Phgdh,Acsf3,Acmsd,Lgsn,Tigar,Eno…
6_Member	GO Biological Processes	GO:2001169	regulation of ATP biosynthetic process	-2.49048	-0.925235	17/66	11474,14121,14447,16418,17319,19164,26380,50721,56428,66114,68073,68197,72106,105787,108079,214917,319801	Actn3,Fbp1,Gapdhs,Eif6,Mif,Psen1,Esrrb,Sirt6,Mtch2,Dnajc30,Atpsckmt,Ndufc2,Jmjd8,Prkaa1,Prkaa2,Antkmt,Tigar
6_Member	GO Biological Processes	GO:0016053	organic acid biosynthetic process	-2.46297	-0.903999	68/385	11370,11474,11668,11674,11676,11684,13119,13806,13808,14121,14430,14447,14598,14635,14645,14751,14979,16418,16832,16833,17001,17319,18746,19082,19164,19223,19299,19302,19378,19733,21991,22259,26380,26922,30049,30956,50721,54325,56428,56690,56847,57320,58810,60527,66194,69051,69719,70025,72106,72999,76615,104086,105787,106529,107476,108079,110119,170459,217166,231871,233801,234309,236539,257633,26…	Acadvl,Actn3,Aldh1a1,Aldoa,Aldoc,Alox12,Cyp4a14,Eno1,Eno3,Fbp1,Galt,Gapdhs,Ggt1,Galk1,Glul,Gpi1,H2-Ke6,Eif6,Ldhb,Ldhc,Ltc4s,Mif,Pkm,Prkag1,Psen1,Ptgis,Abcd3,Pex2,Aldh1a2,Rgn,Tpi1,Nr1h3,Esrrb,Mecr,Scd3,Aass,Sirt6,Elovl1,Mtch2,Mlycd,Aldh1a3,Park7,Akr1a1,Fads3,Pycrl,Pycr2,Cad,Acot7,Jmjd8,Insig2,Got1l1,Cyp27a1,Prkaa1,Tecr,Acaca,Prkaa2,Mpi,Stard4,Nr1d1,Daglb,Acsm4,Cbr4,Phgdh,Acsf3,Acmsd,Lgsn,Tigar,Eno…
6_Member	GO Biological Processes	GO:0046496	nicotinamide nucleotide metabolic process	-2.41573	-0.860986	34/167	11474,11674,11676,13806,13808,14121,14381,14430,14447,14635,14751,15929,16418,16832,17319,17448,18746,19164,21881,21991,26380,50721,56428,59027,70456,72106,78920,105787,108079,110119,223646,246703,319801,433182	Actn3,Aldoa,Aldoc,Eno1,Eno3,Fbp1,G6pdx,Galt,Gapdhs,Galk1,Gpi1,Idh3g,Eif6,Ldhb,Mif,Mdh2,Pkm,Psen1,Tkt,Tpi1,Esrrb,Sirt6,Mtch2,Nampt,Mpc2,Jmjd8,Dlst,Prkaa1,Prkaa2,Mpi,Naprt,Naxe,Tigar,Eno1b
6_Member	GO Biological Processes	GO:0006110	regulation of glycolytic process	-2.22157	-0.699857	13/48	11474,14121,14447,16418,17319,19164,26380,50721,56428,72106,105787,108079,319801	Actn3,Fbp1,Gapdhs,Eif6,Mif,Psen1,Esrrb,Sirt6,Mtch2,Jmjd8,Prkaa1,Prkaa2,Tigar
6_Member	GO Biological Processes	GO:0030811	regulation of nucleotide catabolic process	-2.14057	-0.640391	13/49	11474,14121,14447,16418,17319,19164,26380,50721,56428,72106,105787,108079,319801	Actn3,Fbp1,Gapdhs,Eif6,Mif,Psen1,Esrrb,Sirt6,Mtch2,Jmjd8,Prkaa1,Prkaa2,Tigar
6_Member	GO Biological Processes	GO:0051193	regulation of cofactor metabolic process	-2.00801	-0.551642	18/79	11474,14121,14447,15439,16418,17319,19164,26380,50721,56428,66154,69634,70118,72106,105787,108079,230027,319801	Actn3,Fbp1,Gapdhs,Hp,Eif6,Mif,Psen1,Esrrb,Sirt6,Mtch2,Tmem14c,Clybl,Srrd,Jmjd8,Prkaa1,Prkaa2,Coq3,Tigar
7_Summary	GO Biological Processes	GO:0140053	mitochondrial gene expression	-21.2265	-18.5128	55/107	12261,15108,19935,21780,24030,27398,52469,56282,64384,64658,66121,66132,66242,66258,66292,66416,66493,66971,66973,67267,67417,67840,67851,67994,68291,68550,68565,68572,68836,69821,69934,70207,71799,71984,72181,72416,76357,76563,79044,94063,94067,101122,103172,105787,109093,121022,211064,211253,212508,216151,218506,226153,232536,233870,234384,50529,57312,64655,64657,64660,66230,67270,68735	C1qbp,Hsd17b10,Mrpl23,Tfam,Mrps12,Mrpl2,Coa3,Mrpl12,Sirt3,Mrps25,Chchd1,Prorp,Mrps16,Mrps17,Mrps21,Ndufa7,Mrpl51,Cdk5rap1,Mrps18b,Uqcc2,Ears2,Mrpl57,Mtres1,Mrps11,Mto1,Tefm,Mrps18a,Mrpl58,Mrpl52,Mterf4,Trmt10b,Taco1,Ptcd1,Sars2,Nsun4,Lrpprc,Trmt5,Qrsl1,Mrps34,Mrpl16,Mrpl43,Rpusd3,Chchd10,Prkaa1,Rars2,Mrps6,Alkbh1,Mtrf1,Mtg1,Polrmt,Mrps27,Twnk,Mrps35,Tufm,Mpv17l2,Mrps7,Mrps31,Mrps22,Mrps10,Mrps24,…
7_Member	GO Biological Processes	GO:0140053	mitochondrial gene expression	-21.2265	-18.5128	55/107	12261,15108,19935,21780,24030,27398,52469,56282,64384,64658,66121,66132,66242,66258,66292,66416,66493,66971,66973,67267,67417,67840,67851,67994,68291,68550,68565,68572,68836,69821,69934,70207,71799,71984,72181,72416,76357,76563,79044,94063,94067,101122,103172,105787,109093,121022,211064,211253,212508,216151,218506,226153,232536,233870,234384	C1qbp,Hsd17b10,Mrpl23,Tfam,Mrps12,Mrpl2,Coa3,Mrpl12,Sirt3,Mrps25,Chchd1,Prorp,Mrps16,Mrps17,Mrps21,Ndufa7,Mrpl51,Cdk5rap1,Mrps18b,Uqcc2,Ears2,Mrpl57,Mtres1,Mrps11,Mto1,Tefm,Mrps18a,Mrpl58,Mrpl52,Mterf4,Trmt10b,Taco1,Ptcd1,Sars2,Nsun4,Lrpprc,Trmt5,Qrsl1,Mrps34,Mrpl16,Mrpl43,Rpusd3,Chchd10,Prkaa1,Rars2,Mrps6,Alkbh1,Mtrf1,Mtg1,Polrmt,Mrps27,Twnk,Mrps35,Tufm,Mpv17l2
7_Member	GO Biological Processes	GO:0032543	mitochondrial translation	-16.0938	-13.6217	40/76	12261,19935,24030,27398,52469,64658,66121,66242,66258,66292,66416,66493,66971,66973,67267,67417,67840,67994,68565,68572,68836,70207,71799,71984,72181,72416,76563,79044,94063,94067,101122,109093,121022,211064,211253,212508,218506,232536,233870,234384	C1qbp,Mrpl23,Mrps12,Mrpl2,Coa3,Mrps25,Chchd1,Mrps16,Mrps17,Mrps21,Ndufa7,Mrpl51,Cdk5rap1,Mrps18b,Uqcc2,Ears2,Mrpl57,Mrps11,Mrps18a,Mrpl58,Mrpl52,Taco1,Ptcd1,Sars2,Nsun4,Lrpprc,Qrsl1,Mrps34,Mrpl16,Mrpl43,Rpusd3,Rars2,Mrps6,Alkbh1,Mtrf1,Mtg1,Mrps27,Mrps35,Tufm,Mpv17l2
7_Member	GO Cellular Components	GO:0000314	organellar small ribosomal subunit	-10.9697	-8.60932	20/30	24030,50529,57312,64655,64657,64658,64660,66230,66242,66258,66292,66973,67270,67994,68565,68735,79044,121022,218506,232536	Mrps12,Mrps7,Mrps31,Mrps22,Mrps10,Mrps25,Mrps24,Mrps28,Mrps16,Mrps17,Mrps21,Mrps18b,Mrpl42,Mrps11,Mrps18a,Mrps18c,Mrps34,Mrps6,Mrps27,Mrps35
7_Member	GO Cellular Components	GO:0005763	mitochondrial small ribosomal subunit	-10.9697	-8.60932	20/30	24030,50529,57312,64655,64657,64658,64660,66230,66242,66258,66292,66973,67270,67994,68565,68735,79044,121022,218506,232536	Mrps12,Mrps7,Mrps31,Mrps22,Mrps10,Mrps25,Mrps24,Mrps28,Mrps16,Mrps17,Mrps21,Mrps18b,Mrpl42,Mrps11,Mrps18a,Mrps18c,Mrps34,Mrps6,Mrps27,Mrps35
8_Summary	GO Molecular Functions	GO:0019843	rRNA binding	-20.1273	-17.5125	43/72	11837,14791,19921,19981,19988,19989,20005,20044,20084,20102,20103,26961,27050,27207,50529,65019,66258,66419,66448,66596,67025,67239,67281,67891,67994,68052,68077,68565,68735,69821,70207,71986,72181,76846,94063,97961,102462,121022,218506,268449,269261,319195,100503670,12181,12261,12729,12812,13665,16418,16785,16865,19656,20054,20085,20630,20638,20826,21357,22121,22258,22384,22596,27275,27756,30946…	Rplp0,Emg1,Rpl19,Rpl37a,Rpl6,Rpl7,Rpl9,Rps14,Rps18,Rps4x,Rps5,Rpl8,Rps3,Rps11,Mrps7,Rpl23,Mrps17,Mrpl11,Mrpl20,Gtf3a,Rpl11,Rpf2,Rpl37,Rpl4,Mrps11,Rps13,Nop53,Mrps18a,Mrps18c,Mterf4,Taco1,Ddx28,Nsun4,Rps9,Mrpl16,Nol12,Imp3,Mrps6,Mrps27,Rpl23a,Rpl12,Rpl17,Rpl5,Bop1,C1qbp,Clns1a,Coil,Eif2s1,Eif6,Rpsa,Eif2d,Rbmxl1,Rps15,Rps19,Snrpc,Snrpb,Snu13,Tarbp2,Rpl13a,Usp4,Eif4h,Xrcc5,Nufip1,Lsm2,Abt1,Ddx39b,Dd…
8_Member	GO Molecular Functions	GO:0019843	rRNA binding	-20.1273	-17.5125	43/72	11837,14791,19921,19981,19988,19989,20005,20044,20084,20102,20103,26961,27050,27207,50529,65019,66258,66419,66448,66596,67025,67239,67281,67891,67994,68052,68077,68565,68735,69821,70207,71986,72181,76846,94063,97961,102462,121022,218506,268449,269261,319195,100503670	Rplp0,Emg1,Rpl19,Rpl37a,Rpl6,Rpl7,Rpl9,Rps14,Rps18,Rps4x,Rps5,Rpl8,Rps3,Rps11,Mrps7,Rpl23,Mrps17,Mrpl11,Mrpl20,Gtf3a,Rpl11,Rpf2,Rpl37,Rpl4,Mrps11,Rps13,Nop53,Mrps18a,Mrps18c,Mterf4,Taco1,Ddx28,Nsun4,Rps9,Mrpl16,Nol12,Imp3,Mrps6,Mrps27,Rpl23a,Rpl12,Rpl17,Rpl5
8_Member	GO Biological Processes	GO:0022618	ribonucleoprotein complex assembly	-19.1288	-16.5375	81/220	11837,12181,12261,12729,12812,13665,16418,16785,16865,19656,19988,20044,20054,20085,20103,20630,20638,20826,21357,22121,22258,22384,22596,27275,27756,30946,50529,53817,53975,54633,55944,56505,57294,66419,66448,66475,66603,67025,67097,67239,67242,67439,67578,67671,67678,67959,67994,68077,68184,68193,68219,68845,68988,68995,69241,69731,69821,69902,71986,72181,74778,75617,76571,83486,105787,107686,1…	Rplp0,Bop1,C1qbp,Clns1a,Coil,Eif2s1,Eif6,Rpsa,Eif2d,Rbmxl1,Rpl6,Rps14,Rps15,Rps19,Rps5,Snrpc,Snrpb,Snu13,Tarbp2,Rpl13a,Usp4,Eif4h,Xrcc5,Nufip1,Lsm2,Abt1,Mrps7,Ddx39b,Ddx20,Pqbp1,Eif3d,Ruvbl1,Rps27,Mrpl11,Mrpl20,Rps23,Gemin2,Rpl11,Rps10,Rpf2,Gemin6,Xab2,Patl2,Rpl38,Lsm3,Puf60,Mrps11,Nop53,Denr,Rpl24,Nudt21,Pih1d1,Prpf31,Mcts1,Polr2d,Gemin7,Mterf4,Mrto4,Ddx28,Nsun4,Rrp7a,Rps25,Styxl1,Rbm5,Prkaa1,Sn…
8_Member	GO Biological Processes	GO:0042255	ribosome assembly	-18.0856	-15.5238	39/66	11837,12181,12261,16418,16785,19988,20044,20054,20085,20103,22596,30946,50529,57294,66419,66448,67025,67097,67239,67671,67994,68077,68193,69821,69902,71986,72181,74778,75617,110109,110816,110954,216767,225215,234384,238217,268449,269261,100503670	Rplp0,Bop1,C1qbp,Eif6,Rpsa,Rpl6,Rps14,Rps15,Rps19,Rps5,Xrcc5,Abt1,Mrps7,Rps27,Mrpl11,Mrpl20,Rpl11,Rps10,Rpf2,Rpl38,Mrps11,Nop53,Rpl24,Mterf4,Mrto4,Ddx28,Nsun4,Rrp7a,Rps25,Nop2,Pwp2,Rpl10,Mrpl22,Rsl24d1,Mpv17l2,Rpl10l,Rpl23a,Rpl12,Rpl5
8_Member	GO Biological Processes	GO:0071826	ribonucleoprotein complex subunit organization	-17.9574	-15.4165	82/233	11837,12181,12261,12729,12812,13665,16418,16785,16865,19656,19988,20044,20054,20085,20103,20630,20638,20826,21357,22121,22258,22384,22596,27275,27756,30946,50529,53817,53975,54633,54723,55944,56505,57294,66419,66448,66475,66603,67025,67097,67239,67242,67439,67578,67671,67678,67959,67994,68077,68184,68193,68219,68845,68988,68995,69241,69731,69821,69902,71986,72181,74778,75617,76571,83486,105787,10…	Rplp0,Bop1,C1qbp,Clns1a,Coil,Eif2s1,Eif6,Rpsa,Eif2d,Rbmxl1,Rpl6,Rps14,Rps15,Rps19,Rps5,Snrpc,Snrpb,Snu13,Tarbp2,Rpl13a,Usp4,Eif4h,Xrcc5,Nufip1,Lsm2,Abt1,Mrps7,Ddx39b,Ddx20,Pqbp1,Tfip11,Eif3d,Ruvbl1,Rps27,Mrpl11,Mrpl20,Rps23,Gemin2,Rpl11,Rps10,Rpf2,Gemin6,Xab2,Patl2,Rpl38,Lsm3,Puf60,Mrps11,Nop53,Denr,Rpl24,Nudt21,Pih1d1,Prpf31,Mcts1,Polr2d,Gemin7,Mterf4,Mrto4,Ddx28,Nsun4,Rrp7a,Rps25,Styxl1,Rbm5,Pr…
8_Member	GO Biological Processes	GO:0042273	ribosomal large subunit biogenesis	-17.5592	-15.0316	41/74	11837,12181,16418,19896,19941,19988,19989,20826,27176,52521,52530,57750,57808,66229,66419,66448,66489,66596,67025,67115,67223,67239,67671,67949,68077,68083,68193,69072,69902,71986,94061,107071,110109,110954,225215,229937,238217,268449,269261,448850,100503670	Rplp0,Bop1,Eif6,Rpl10a,Rpl26,Rpl6,Rpl7,Snu13,Rpl7a,Zfp622,Nhp2,Wdr12,Rpl35a,Rpl7l1,Mrpl11,Mrpl20,Rpl35,Gtf3a,Rpl11,Rpl14,Rrp15,Rpf2,Rpl38,Nifk,Nop53,Pak1ip1,Rpl24,Ebna1bp2,Mrto4,Ddx28,Mrpl1,Wdr74,Nop2,Rpl10,Rsl24d1,Znhit6,Rpl10l,Rpl23a,Rpl12,Znhit3,Rpl5
8_Member	GO Biological Processes	GO:0000027	ribosomal large subunit assembly	-9.8686	-7.58216	19/30	11837,12181,19988,66419,66448,67025,67239,67671,68077,68193,69902,71986,110109,110954,225215,238217,268449,269261,100503670	Rplp0,Bop1,Rpl6,Mrpl11,Mrpl20,Rpl11,Rpf2,Rpl38,Nop53,Rpl24,Mrto4,Ddx28,Nop2,Rpl10,Rsl24d1,Rpl10l,Rpl23a,Rpl12,Rpl5
9_Summary	GO Molecular Functions	GO:0140098	catalytic activity, acting on RNA	-18.089	-15.5238	105/339	11792,12909,13804,14156,14791,14911,15473,15547,17749,19075,20016,20018,20226,28088,30959,52898,53424,53817,53975,54364,54451,54632,56196,57773,59028,60507,64424,66044,66132,66136,66138,66161,66254,66368,66369,66420,66491,66715,66911,66966,67005,67417,67619,67676,67710,67789,68195,68260,68276,68572,68730,69241,69684,69709,69724,69920,69934,71807,71941,71984,72181,72935,74097,74414,74753,75422,763…	Apex1,Crcp,Endog,Fen1,Emg1,Thumpd3,Rida,Trmt2a,Polr2k,Prim1,Polr1c,Polr1d,Sars,Rtcb,Ddx25,Rnasek,Tsnax,Ddx39b,Ddx20,Rpp30,Cpsf3,Ftsj1,Tdp2,Wdr4,Rcl1,Qtrt1,Polr1e,Dtd1,Prorp,Znrd1,Bud23,Pop4,Dimt1,Rtca,Dus2,Polr2e,Polr2l,Henmt1,Nudt16l1,Trit1,Polr3k,Ears2,Nob1,Rpp21,Polr2g,Dalrd3,Rnaset2b,Trmt12,Toe1,Mrpl58,Dus1l,Polr2d,Aarsd1,Ptrhd1,Rnaseh2a,Polr2i,Trmt10b,Tars2,Cars2,Sars2,Nsun4,Ddx41,Pop7,Polr3…
9_Member	GO Molecular Functions	GO:0140098	catalytic activity, acting on RNA	-18.089	-15.5238	105/339	11792,12909,13804,14156,14791,14911,15473,15547,17749,19075,20016,20018,20226,28088,30959,52898,53424,53817,53975,54364,54451,54632,56196,57773,59028,60507,64424,66044,66132,66136,66138,66161,66254,66368,66369,66420,66491,66715,66911,66966,67005,67417,67619,67676,67710,67789,68195,68260,68276,68572,68730,69241,69684,69709,69724,69920,69934,71807,71941,71984,72181,72935,74097,74414,74753,75422,763…	Apex1,Crcp,Endog,Fen1,Emg1,Thumpd3,Rida,Trmt2a,Polr2k,Prim1,Polr1c,Polr1d,Sars,Rtcb,Ddx25,Rnasek,Tsnax,Ddx39b,Ddx20,Rpp30,Cpsf3,Ftsj1,Tdp2,Wdr4,Rcl1,Qtrt1,Polr1e,Dtd1,Prorp,Znrd1,Bud23,Pop4,Dimt1,Rtca,Dus2,Polr2e,Polr2l,Henmt1,Nudt16l1,Trit1,Polr3k,Ears2,Nob1,Rpp21,Polr2g,Dalrd3,Rnaset2b,Trmt12,Toe1,Mrpl58,Dus1l,Polr2d,Aarsd1,Ptrhd1,Rnaseh2a,Polr2i,Trmt10b,Tars2,Cars2,Sars2,Nsun4,Ddx41,Pop7,Polr3…
9_Member	GO Biological Processes	GO:0006399	tRNA metabolic process	-17.8988	-15.3646	67/169	14911,15108,20226,28088,54351,54364,54632,57773,58523,60507,66044,66132,66161,66192,66246,66369,66491,66966,66971,67005,67106,67417,67676,67789,68260,68291,68730,69684,69934,69961,70153,71799,71807,71941,71984,72026,72133,72181,72341,74097,74195,74753,76357,76563,78651,78890,97541,100929,104458,104721,105638,107328,109093,117109,208366,209584,211064,212528,216443,224907,226414,227522,227715,23473…	Thumpd3,Hsd17b10,Sars,Rtcb,Elp5,Rpp30,Ftsj1,Wdr4,Elp2,Qtrt1,Dtd1,Prorp,Pop4,Lage3,Osgep,Dus2,Polr2l,Trit1,Cdk5rap1,Polr3k,Zbtb8os,Ears2,Rpp21,Dalrd3,Trmt12,Mto1,Dus1l,Aarsd1,Trmt10b,Rpp25l,2210016F16Rik,Ptcd1,Tars2,Cars2,Sars2,Trmu,Trub1,Nsun4,Elp6,Pop7,Elp3,Trmo,Trmt5,Qrsl1,Lsm6,Trmt44,Qars,Tyw1,Rars,Ddx1,Dph3,Trpt1,Rars2,Pop5,Rpp40,Tyw3,Alkbh1,Trmt1,Mars1,Dus3l,Dars,Rpp38,Exosc2,Aars,Lcmt2,Tsen…
9_Member	GO Biological Processes	GO:0008033	tRNA processing	-15.6401	-13.1794	51/118	14911,15108,28088,54351,54364,54632,57773,58523,60507,66132,66161,66192,66246,66369,66966,66971,67005,67106,67676,68260,68291,68730,69934,69961,70153,71799,72026,72133,72181,72341,74097,74195,74753,76357,78651,78890,100929,104721,105638,107328,117109,208366,209584,211064,212528,224907,227522,234734,329504,381802,433813	Thumpd3,Hsd17b10,Rtcb,Elp5,Rpp30,Ftsj1,Wdr4,Elp2,Qtrt1,Prorp,Pop4,Lage3,Osgep,Dus2,Trit1,Cdk5rap1,Polr3k,Zbtb8os,Rpp21,Trmt12,Mto1,Dus1l,Trmt10b,Rpp25l,2210016F16Rik,Ptcd1,Trmu,Trub1,Nsun4,Elp6,Pop7,Elp3,Trmo,Trmt5,Lsm6,Trmt44,Tyw1,Ddx1,Dph3,Trpt1,Pop5,Rpp40,Tyw3,Alkbh1,Trmt1,Dus3l,Rpp38,Aars,Lcmt2,Tsen2,Pusl1
9_Member	GO Molecular Functions	GO:0140101	catalytic activity, acting on a tRNA	-13.6984	-11.2489	48/117	14911,20226,54364,54632,57773,60507,66044,66132,66161,66369,66966,67417,67676,67789,68260,68572,68730,69684,69709,69934,71807,71941,71984,72181,74097,74753,76357,76563,78890,97541,104458,107328,109093,117109,208366,209584,211064,212528,214580,216443,217057,224907,226414,227522,234734,329384,329504,381802	Thumpd3,Sars,Rpp30,Ftsj1,Wdr4,Qtrt1,Dtd1,Prorp,Pop4,Dus2,Trit1,Ears2,Rpp21,Dalrd3,Trmt12,Mrpl58,Dus1l,Aarsd1,Ptrhd1,Trmt10b,Tars2,Cars2,Sars2,Nsun4,Pop7,Trmo,Trmt5,Qrsl1,Trmt44,Qars,Rars,Trpt1,Rars2,Pop5,Rpp40,Tyw3,Alkbh1,Trmt1,Pstk,Mars1,Ptrh2,Dus3l,Dars,Rpp38,Aars,Ptrh1,Lcmt2,Tsen2
9_Member	GO Biological Processes	GO:0006400	tRNA modification	-8.50886	-6.29206	30/75	14911,15108,54351,54632,57773,58523,60507,66246,66369,66966,66971,68260,68291,70153,72026,72133,72181,72341,74195,74753,76357,78890,100929,105638,209584,211064,212528,234734,329504,433813	Thumpd3,Hsd17b10,Elp5,Ftsj1,Wdr4,Elp2,Qtrt1,Osgep,Dus2,Trit1,Cdk5rap1,Trmt12,Mto1,2210016F16Rik,Trmu,Trub1,Nsun4,Elp6,Elp3,Trmo,Trmt5,Trmt44,Tyw1,Dph3,Tyw3,Alkbh1,Trmt1,Aars,Lcmt2,Pusl1
9_Member	GO Biological Processes	GO:0009451	RNA modification	-8.3853	-6.17804	45/143	14791,14911,15108,52530,54351,54632,57773,58523,60507,66138,66181,66246,66254,66369,66715,66966,66971,68260,68291,68327,70153,72026,72133,72181,72341,74195,74753,75422,76357,78890,100929,101122,105638,106707,110109,116940,209584,211064,212528,224481,231803,234734,271842,329504,433813	Emg1,Thumpd3,Hsd17b10,Nhp2,Elp5,Ftsj1,Wdr4,Elp2,Qtrt1,Bud23,Nop10,Osgep,Dimt1,Dus2,Henmt1,Trit1,Cdk5rap1,Trmt12,Mto1,Tsr3,2210016F16Rik,Trmu,Trub1,Nsun4,Elp6,Elp3,Trmo,Mettl5,Trmt5,Trmt44,Tyw1,Rpusd3,Dph3,Rpusd1,Nop2,Tgs1,Tyw3,Alkbh1,Trmt1,Tfb1m,Mepce,Aars,Rpusd2,Lcmt2,Pusl1
10_Summary	GO Biological Processes	GO:0002181	cytoplasmic translation	-16.6438	-14.154	45/91	11837,13494,13495,16785,16865,17973,18746,19653,19896,19899,19921,19941,19944,19946,19988,20005,20090,22121,22384,26961,27370,54217,54632,55944,56040,57808,66475,66481,67025,67228,67248,67671,68028,68184,68193,68995,69740,76808,98221,105638,108067,114641,116905,234734,319195,19989,20102,20104,22327,26443,27050,27176,53422,68135,75617,78304,238217,239528	Rplp0,Drg1,Drg2,Rpsa,Eif2d,Nck1,Pkm,Rbm4,Rpl10a,Rpl18,Rpl19,Rpl26,Rpl29,Rpl30,Rpl6,Rpl9,Rps29,Rpl13a,Eif4h,Rpl8,Rps26,Rpl36,Ftsj1,Eif3d,Rplp1,Rpl35a,Rps23,Rps21,Rpl11,Dph7,Rpl39,Rpl38,Rpl22l1,Denr,Rpl24,Mcts1,Dph5,Rpl18a,Eif3m,Dph3,Eif2b3,Rpl31,Dph1,Aars,Rpl17,Rpl7,Rps4x,Rps6,Vbp1,Psma6,Rps3,Rpl7a,Ybx2,Eif3h,Rps25,Naa38,Rpl10l,Ago2
10_Member	GO Biological Processes	GO:0002181	cytoplasmic translation	-16.6438	-14.154	45/91	11837,13494,13495,16785,16865,17973,18746,19653,19896,19899,19921,19941,19944,19946,19988,20005,20090,22121,22384,26961,27370,54217,54632,55944,56040,57808,66475,66481,67025,67228,67248,67671,68028,68184,68193,68995,69740,76808,98221,105638,108067,114641,116905,234734,319195	Rplp0,Drg1,Drg2,Rpsa,Eif2d,Nck1,Pkm,Rbm4,Rpl10a,Rpl18,Rpl19,Rpl26,Rpl29,Rpl30,Rpl6,Rpl9,Rps29,Rpl13a,Eif4h,Rpl8,Rps26,Rpl36,Ftsj1,Eif3d,Rplp1,Rpl35a,Rps23,Rps21,Rpl11,Dph7,Rpl39,Rpl38,Rpl22l1,Denr,Rpl24,Mcts1,Dph5,Rpl18a,Eif3m,Dph3,Eif2b3,Rpl31,Dph1,Aars,Rpl17
10_Member	GO Cellular Components	GO:0005844	polysome	-9.71455	-7.43187	32/76	13494,19896,19899,19921,19944,19946,19988,19989,20090,20102,20104,22327,26443,26961,27050,27176,27370,53422,66475,66481,67025,67248,67671,68135,68193,75617,76808,78304,114641,238217,239528,319195	Drg1,Rpl10a,Rpl18,Rpl19,Rpl29,Rpl30,Rpl6,Rpl7,Rps29,Rps4x,Rps6,Vbp1,Psma6,Rpl8,Rps3,Rpl7a,Rps26,Ybx2,Rps23,Rps21,Rpl11,Rpl39,Rpl38,Eif3h,Rpl24,Rps25,Rpl18a,Naa38,Rpl31,Rpl10l,Ago2,Rpl17
10_Member	GO Cellular Components	GO:0042788	polysomal ribosome	-9.5121	-7.23316	19/31	19896,19899,19921,19944,19946,19988,20090,26961,27176,27370,66475,66481,67025,67248,67671,68135,68193,76808,114641	Rpl10a,Rpl18,Rpl19,Rpl29,Rpl30,Rpl6,Rps29,Rpl8,Rpl7a,Rps26,Rps23,Rps21,Rpl11,Rpl39,Rpl38,Eif3h,Rpl24,Rpl18a,Rpl31
11_Summary	GO Biological Processes	GO:0042274	ribosomal small subunit biogenesis	-15.1136	-12.6586	38/73	16785,20044,20054,20055,20068,20085,20088,20103,20104,20115,20826,21771,22596,30946,50529,53414,57294,59028,66467,66481,67097,67222,67619,67671,67842,67994,68327,68966,73736,74778,75617,78651,108707,110816,208366,213773,223499,353258	Rpsa,Rps14,Rps15,Rps16,Rps17,Rps19,Rps24,Rps5,Rps6,Rps7,Snu13,Utp4,Xrcc5,Abt1,Mrps7,Bysl,Rps27,Rcl1,Gtf2h5,Rps21,Rps10,Srfbp1,Nob1,Rpl38,Nop9,Mrps11,Tsr3,Ngdn,Fcf1,Rrp7a,Rps25,Lsm6,Fam207a,Pwp2,Rpp40,Tbl3,Dcaf13,Ltv1
11_Member	GO Biological Processes	GO:0042274	ribosomal small subunit biogenesis	-15.1136	-12.6586	38/73	16785,20044,20054,20055,20068,20085,20088,20103,20104,20115,20826,21771,22596,30946,50529,53414,57294,59028,66467,66481,67097,67222,67619,67671,67842,67994,68327,68966,73736,74778,75617,78651,108707,110816,208366,213773,223499,353258	Rpsa,Rps14,Rps15,Rps16,Rps17,Rps19,Rps24,Rps5,Rps6,Rps7,Snu13,Utp4,Xrcc5,Abt1,Mrps7,Bysl,Rps27,Rcl1,Gtf2h5,Rps21,Rps10,Srfbp1,Nob1,Rpl38,Nop9,Mrps11,Tsr3,Ngdn,Fcf1,Rrp7a,Rps25,Lsm6,Fam207a,Pwp2,Rpp40,Tbl3,Dcaf13,Ltv1
11_Member	GO Biological Processes	GO:0000028	ribosomal small subunit assembly	-9.00672	-6.7668	15/21	16785,20044,20054,20085,20103,22596,30946,50529,57294,67097,67671,67994,74778,75617,110816	Rpsa,Rps14,Rps15,Rps19,Rps5,Xrcc5,Abt1,Mrps7,Rps27,Rps10,Rpl38,Mrps11,Rrp7a,Rps25,Pwp2
11_Member	GO Biological Processes	GO:0030490	maturation of SSU-rRNA	-8.27074	-6.07282	23/49	20044,20055,20085,20826,21771,30946,53414,59028,66467,66481,67222,67619,67842,67994,68327,68966,73736,78651,108707,110816,208366,213773,223499	Rps14,Rps16,Rps19,Snu13,Utp4,Abt1,Bysl,Rcl1,Gtf2h5,Rps21,Srfbp1,Nob1,Nop9,Mrps11,Tsr3,Ngdn,Fcf1,Lsm6,Fam207a,Pwp2,Rpp40,Tbl3,Dcaf13
11_Member	GO Biological Processes	GO:0000462	maturation of SSU-rRNA from tricistronic rRNA transcript (SSU-rRNA, 5.8S rRNA, LSU-rRNA)	-7.38458	-5.23057	18/35	20044,20055,20085,21771,30946,53414,59028,66467,66481,67842,67994,68966,73736,108707,110816,208366,213773,223499	Rps14,Rps16,Rps19,Utp4,Abt1,Bysl,Rcl1,Gtf2h5,Rps21,Nop9,Mrps11,Ngdn,Fcf1,Fam207a,Pwp2,Rpp40,Tbl3,Dcaf13
12_Summary	GO Biological Processes	GO:0006626	protein targeting to mitochondrion	-13.1725	-10.7285	36/74	11632,11983,15525,17713,17714,21854,21855,21856,30055,30056,30058,30059,52838,53333,56322,56330,66148,66169,66437,66449,66525,67184,67713,67952,68653,69821,70478,72170,72930,73078,75266,93757,105787,223696,381038,385493,13198,15505,56428,66821,69089,11739,11949,11950,11957,12859,13358,19164,27425,28080,52538,57423,66043,66114,66154,66400,66445,68073,68350,69029,70456,71679,73689,94281,103172,1056…	Aip,Atpif1,Hspa4,Grpel1,Grpel2,Timm17a,Timm17b,Timm44,Timm13,Timm9,Timm8a1,Timm10,Dnlz,Tomm40,Timm22,Pdcd5,Dnajc15,Tomm7,Fis1,Pam16,Timm50,Ndufa13,Dnajc19,Tomm20,Samm50,Mterf4,Mipep,Chchd4,Ppp2r2b,Pmpcb,Tomm20l,Immp2l,Prkaa1,Tomm22,Parl,AU015836,Ddit3,Hsph1,Mtch2,Bcs1l,Oxa1l,Slc25a4,Atp5c1,Atp5pb,Atp5j,Cox5b,Slc25a1,Psen1,Atp5l,Atp5o,Acaa2,Atp5j2,Atp5d,Dnajc30,Tmem14c,Alkbh7,Cyc1,Atpsckmt,Mul1,Sm…
12_Member	GO Biological Processes	GO:0006626	protein targeting to mitochondrion	-13.1725	-10.7285	36/74	11632,11983,15525,17713,17714,21854,21855,21856,30055,30056,30058,30059,52838,53333,56322,56330,66148,66169,66437,66449,66525,67184,67713,67952,68653,69821,70478,72170,72930,73078,75266,93757,105787,223696,381038,385493	Aip,Atpif1,Hspa4,Grpel1,Grpel2,Timm17a,Timm17b,Timm44,Timm13,Timm9,Timm8a1,Timm10,Dnlz,Tomm40,Timm22,Pdcd5,Dnajc15,Tomm7,Fis1,Pam16,Timm50,Ndufa13,Dnajc19,Tomm20,Samm50,Mterf4,Mipep,Chchd4,Ppp2r2b,Pmpcb,Tomm20l,Immp2l,Prkaa1,Tomm22,Parl,AU015836
12_Member	GO Biological Processes	GO:0072655	establishment of protein localization to mitochondrion	-13.066	-10.6273	41/93	11632,11983,13198,15505,15525,17713,17714,21854,21855,21856,30055,30056,30058,30059,52838,53333,56322,56330,56428,66148,66169,66437,66449,66525,66821,67184,67713,67952,68653,69089,69821,70478,72170,72930,73078,75266,93757,105787,223696,381038,385493	Aip,Atpif1,Ddit3,Hsph1,Hspa4,Grpel1,Grpel2,Timm17a,Timm17b,Timm44,Timm13,Timm9,Timm8a1,Timm10,Dnlz,Tomm40,Timm22,Pdcd5,Mtch2,Dnajc15,Tomm7,Fis1,Pam16,Timm50,Bcs1l,Ndufa13,Dnajc19,Tomm20,Samm50,Oxa1l,Mterf4,Mipep,Chchd4,Ppp2r2b,Pmpcb,Tomm20l,Immp2l,Prkaa1,Tomm22,Parl,AU015836
12_Member	GO Biological Processes	GO:0006839	mitochondrial transport	-12.8594	-10.4261	65/197	11632,11739,11949,11950,11957,11983,12859,13358,15525,17713,17714,19164,21854,21855,21856,27425,28080,30055,30056,30058,30059,52538,52838,53333,56322,56330,56428,57423,66043,66114,66148,66154,66169,66400,66437,66445,66449,66525,67184,67713,67952,68073,68350,68653,69029,69821,70456,70478,71679,72170,72930,73078,73689,75266,93757,94281,103172,105675,105787,214917,223696,380705,380836,381038,385493	Aip,Slc25a4,Atp5c1,Atp5pb,Atp5j,Atpif1,Cox5b,Slc25a1,Hspa4,Grpel1,Grpel2,Psen1,Timm17a,Timm17b,Timm44,Atp5l,Atp5o,Timm13,Timm9,Timm8a1,Timm10,Acaa2,Dnlz,Tomm40,Timm22,Pdcd5,Mtch2,Atp5j2,Atp5d,Dnajc30,Dnajc15,Tmem14c,Tomm7,Alkbh7,Fis1,Cyc1,Pam16,Timm50,Ndufa13,Dnajc19,Tomm20,Atpsckmt,Mul1,Samm50,Smdt1,Mterf4,Mpc2,Mipep,Atp5h,Chchd4,Ppp2r2b,Pmpcb,Bloc1s2,Tomm20l,Immp2l,Sfxn4,Chchd10,Ppif,Prkaa1,Ant…
12_Member	GO Biological Processes	GO:0070585	protein localization to mitochondrion	-12.8513	-10.4232	42/98	11632,11983,12017,13198,15505,15525,17713,17714,21854,21855,21856,30055,30056,30058,30059,52838,53333,56322,56330,56428,66148,66169,66437,66449,66525,66821,67184,67713,67952,68653,69089,69821,70478,72170,72930,73078,75266,93757,105787,223696,381038,385493	Aip,Atpif1,Bag1,Ddit3,Hsph1,Hspa4,Grpel1,Grpel2,Timm17a,Timm17b,Timm44,Timm13,Timm9,Timm8a1,Timm10,Dnlz,Tomm40,Timm22,Pdcd5,Mtch2,Dnajc15,Tomm7,Fis1,Pam16,Timm50,Bcs1l,Ndufa13,Dnajc19,Tomm20,Samm50,Oxa1l,Mterf4,Mipep,Chchd4,Ppp2r2b,Pmpcb,Tomm20l,Immp2l,Prkaa1,Tomm22,Parl,AU015836
12_Member	GO Biological Processes	GO:1990542	mitochondrial transmembrane transport	-12.1695	-9.75183	39/90	11949,11950,11957,12859,13358,17713,17714,21854,21855,21856,27425,28080,30055,30056,30059,52838,53333,56322,57423,66043,66114,66148,66169,66445,66449,66525,67184,67713,67952,68073,69029,70456,71679,72170,75266,94281,214917,380836,385493	Atp5c1,Atp5pb,Atp5j,Cox5b,Slc25a1,Grpel1,Grpel2,Timm17a,Timm17b,Timm44,Atp5l,Atp5o,Timm13,Timm9,Timm10,Dnlz,Tomm40,Timm22,Atp5j2,Atp5d,Dnajc30,Dnajc15,Tomm7,Cyc1,Pam16,Timm50,Ndufa13,Dnajc19,Tomm20,Atpsckmt,Smdt1,Mpc2,Atp5h,Chchd4,Tomm20l,Sfxn4,Antkmt,Mrs2,AU015836
12_Member	GO Biological Processes	GO:0044743	protein transmembrane import into intracellular organelle	-10.2827	-7.96498	23/41	17713,17714,18633,19302,21854,21855,21856,30055,30056,30059,52838,53333,56322,66148,66169,66449,66525,67184,67713,67952,72170,75266,385493	Grpel1,Grpel2,Pex16,Pex2,Timm17a,Timm17b,Timm44,Timm13,Timm9,Timm10,Dnlz,Tomm40,Timm22,Dnajc15,Tomm7,Pam16,Timm50,Ndufa13,Dnajc19,Tomm20,Chchd4,Tomm20l,AU015836
12_Member	GO Biological Processes	GO:0030150	protein import into mitochondrial matrix	-9.24936	-6.99564	14/18	17713,17714,21854,21855,21856,52838,53333,66148,66169,66449,66525,67713,67952,75266	Grpel1,Grpel2,Timm17a,Timm17b,Timm44,Dnlz,Tomm40,Dnajc15,Tomm7,Pam16,Timm50,Dnajc19,Tomm20,Tomm20l
12_Member	GO Biological Processes	GO:0071806	protein transmembrane transport	-8.15392	-5.96212	26/61	15481,17713,17714,18633,19302,20335,21854,21855,21856,30055,30056,30059,52838,53333,56322,66148,66169,66449,66525,67184,67713,67952,68818,72170,75266,385493	Hspa8,Grpel1,Grpel2,Pex16,Pex2,Sec61g,Timm17a,Timm17b,Timm44,Timm13,Timm9,Timm10,Dnlz,Tomm40,Timm22,Dnajc15,Tomm7,Pam16,Timm50,Ndufa13,Dnajc19,Tomm20,Zfand2b,Chchd4,Tomm20l,AU015836
12_Member	GO Biological Processes	GO:0065002	intracellular protein transmembrane transport	-7.80258	-5.63443	25/59	17713,17714,18633,19302,20335,21854,21855,21856,30055,30056,30059,52838,53333,56322,66148,66169,66449,66525,67184,67713,67952,68818,72170,75266,385493	Grpel1,Grpel2,Pex16,Pex2,Sec61g,Timm17a,Timm17b,Timm44,Timm13,Timm9,Timm10,Dnlz,Tomm40,Timm22,Dnajc15,Tomm7,Pam16,Timm50,Ndufa13,Dnajc19,Tomm20,Zfand2b,Chchd4,Tomm20l,AU015836
12_Member	GO Biological Processes	GO:0006605	protein targeting	-7.61021	-5.45059	68/271	11632,11983,12568,15239,15461,15481,15525,16413,17113,17713,17714,17938,18220,18633,18693,19062,19122,19298,19302,20296,20335,20818,21854,21855,21856,22630,29858,30055,30056,30058,30059,52551,52838,53333,53612,56322,56330,59020,66148,66169,66220,66437,66449,66525,66887,67025,67184,67713,67952,68653,68818,69019,69821,70478,72170,72881,72930,73078,75266,77254,93757,105787,116733,216363,216440,22369…	Aip,Atpif1,Cdk5,Hgs,Hras,Hspa8,Hspa4,Itgb1bp1,M6pr,Grpel1,Grpel2,Naca,Nucb1,Pex16,Pick1,Inpp5k,Prnp,Pex19,Pex2,Ccl2,Sec61g,Srprb,Timm17a,Timm17b,Timm44,Ywhaq,Pmm1,Timm13,Timm9,Timm8a1,Timm10,Sgta,Dnlz,Tomm40,Vti1b,Timm22,Pdcd5,Pdzk1,Dnajc15,Tomm7,Zdhhc12,Fis1,Pam16,Timm50,Lonp2,Rpl11,Ndufa13,Dnajc19,Tomm20,Samm50,Zfand2b,Spcs1,Mterf4,Mipep,Chchd4,Zdhhc4,Ppp2r2b,Pmpcb,Tomm20l,Yif1b,Immp2l,Prkaa1,V…
12_Member	GO Biological Processes	GO:0072594	establishment of protein localization to organelle	-7.25593	-5.1102	89/396	11632,11983,12034,12461,12462,12464,12465,12466,12631,13198,15239,15481,15505,15525,15587,16647,17113,17713,17714,18633,18753,18769,19052,19164,19298,19302,19428,20335,20818,21454,21749,21854,21855,21856,22084,22088,22687,27681,28084,29858,30055,30056,30058,30059,52551,52838,53333,53612,56322,56330,56428,66069,66148,66169,66233,66437,66449,66525,66821,66887,66914,67184,67669,67713,67952,68653,688…	Aip,Atpif1,Phb2,Cct2,Cct3,Cct4,Cct5,Cct6a,Cfl1,Ddit3,Hgs,Hspa8,Hsph1,Hspa4,Hyal2,Kpna2,M6pr,Grpel1,Grpel2,Pex16,Prkcd,Pkig,Ppp2ca,Psen1,Pex19,Pex2,Rasl2-9,Sec61g,Srprb,Tcp1,Terf1,Timm17a,Timm17b,Timm44,Tsc2,Tsg101,Zpr1,Snf8,Vps25,Pmm1,Timm13,Timm9,Timm8a1,Timm10,Sgta,Dnlz,Tomm40,Vti1b,Timm22,Pdcd5,Mtch2,Snupn,Dnajc15,Tomm7,Dmap1,Fis1,Pam16,Timm50,Bcs1l,Lonp2,Vps28,Ndufa13,Hikeshi,Dnajc19,Tomm20,S…
12_Member	GO Biological Processes	GO:0017038	protein import	-4.2902	-2.38861	50/224	12034,12631,15481,15525,15587,16647,17713,17714,18633,18753,18769,19052,19164,19298,19302,19428,21854,21855,21856,22084,22687,30055,30056,30059,52838,53333,56322,56330,66069,66148,66169,66233,66449,66525,67184,67669,67713,67952,68453,68653,69723,70261,72170,75266,77938,223696,231103,234865,385493,791260	Phb2,Cfl1,Hspa8,Hspa4,Hyal2,Kpna2,Grpel1,Grpel2,Pex16,Prkcd,Pkig,Ppp2ca,Psen1,Pex19,Pex2,Rasl2-9,Timm17a,Timm17b,Timm44,Tsc2,Zpr1,Timm13,Timm9,Timm10,Dnlz,Tomm40,Timm22,Pdcd5,Snupn,Dnajc15,Tomm7,Dmap1,Pam16,Timm50,Ndufa13,Hikeshi,Dnajc19,Tomm20,Gpihbp1,Samm50,Rpain,Chp2,Chchd4,Tomm20l,Fam53b,Tomm22,Gckr,Nup133,AU015836,Tomt
13_Summary	GO Cellular Components	GO:0000502	proteasome complex	-12.2025	-9.77966	32/64	19167,19170,19171,19172,19173,19175,19177,19179,19181,19182,19184,19185,19358,20422,23996,23997,26441,26442,26443,26445,53380,56207,56436,57296,59029,66413,66997,66998,68818,73902,228769,100043022,56790,66286,66464,69019,75565,225895,66537,69666	Psma3,Psmb1,Psmb10,Psmb4,Psmb5,Psmb6,Psmb7,Psmc1,Psmc2,Psmc3,Psmc5,Psmd4,Rad23a,Sem1,Psmc4,Psmd13,Psma4,Psma5,Psma6,Psmb2,Psmd10,Uchl5,Adrm1,Psmd8,Psmd14,Psmd6,Psmd12,Psmd5,Zfand2b,Psmb11,Psmf1,Gm9774,Supt20,Sec11c,Taf12,Spcs1,Sgf29,Taf6l,Pomp,Psmg4
13_Member	GO Cellular Components	GO:0000502	proteasome complex	-12.2025	-9.77966	32/64	19167,19170,19171,19172,19173,19175,19177,19179,19181,19182,19184,19185,19358,20422,23996,23997,26441,26442,26443,26445,53380,56207,56436,57296,59029,66413,66997,66998,68818,73902,228769,100043022	Psma3,Psmb1,Psmb10,Psmb4,Psmb5,Psmb6,Psmb7,Psmc1,Psmc2,Psmc3,Psmc5,Psmd4,Rad23a,Sem1,Psmc4,Psmd13,Psma4,Psma5,Psma6,Psmb2,Psmd10,Uchl5,Adrm1,Psmd8,Psmd14,Psmd6,Psmd12,Psmd5,Zfand2b,Psmb11,Psmf1,Gm9774
13_Member	GO Cellular Components	GO:1905369	endopeptidase complex	-11.9648	-9.55215	32/65	19167,19170,19171,19172,19173,19175,19177,19179,19181,19182,19184,19185,19358,20422,23996,23997,26441,26442,26443,26445,53380,56207,56436,57296,59029,66413,66997,66998,68818,73902,228769,100043022	Psma3,Psmb1,Psmb10,Psmb4,Psmb5,Psmb6,Psmb7,Psmc1,Psmc2,Psmc3,Psmc5,Psmd4,Rad23a,Sem1,Psmc4,Psmd13,Psma4,Psma5,Psma6,Psmb2,Psmd10,Uchl5,Adrm1,Psmd8,Psmd14,Psmd6,Psmd12,Psmd5,Zfand2b,Psmb11,Psmf1,Gm9774
13_Member	GO Cellular Components	GO:1905368	peptidase complex	-11.4514	-9.05847	38/90	19167,19170,19171,19172,19173,19175,19177,19179,19181,19182,19184,19185,19358,20422,23996,23997,26441,26442,26443,26445,53380,56207,56436,56790,57296,59029,66286,66413,66464,66997,66998,68818,69019,73902,75565,225895,228769,100043022	Psma3,Psmb1,Psmb10,Psmb4,Psmb5,Psmb6,Psmb7,Psmc1,Psmc2,Psmc3,Psmc5,Psmd4,Rad23a,Sem1,Psmc4,Psmd13,Psma4,Psma5,Psma6,Psmb2,Psmd10,Uchl5,Adrm1,Supt20,Psmd8,Psmd14,Sec11c,Psmd6,Taf12,Psmd12,Psmd5,Zfand2b,Spcs1,Psmb11,Sgf29,Taf6l,Psmf1,Gm9774
13_Member	GO Cellular Components	GO:0005838	proteasome regulatory particle	-9.30355	-7.04632	16/23	19179,19181,19182,19184,19185,20422,23996,23997,53380,56436,57296,59029,66413,66997,66998,100043022	Psmc1,Psmc2,Psmc3,Psmc5,Psmd4,Sem1,Psmc4,Psmd13,Psmd10,Adrm1,Psmd8,Psmd14,Psmd6,Psmd12,Psmd5,Gm9774
13_Member	GO Cellular Components	GO:0022624	proteasome accessory complex	-8.49313	-6.27954	16/25	19179,19181,19182,19184,19185,20422,23996,23997,53380,56436,57296,59029,66413,66997,66998,100043022	Psmc1,Psmc2,Psmc3,Psmc5,Psmd4,Sem1,Psmc4,Psmd13,Psmd10,Adrm1,Psmd8,Psmd14,Psmd6,Psmd12,Psmd5,Gm9774
13_Member	GO Cellular Components	GO:0008540	proteasome regulatory particle, base subcomplex	-4.66222	-2.70871	8/12	19179,19181,19182,19184,19185,23996,53380,66998	Psmc1,Psmc2,Psmc3,Psmc5,Psmd4,Psmc4,Psmd10,Psmd5
13_Member	GO Biological Processes	GO:0043248	proteasome assembly	-3.98303	-2.12015	8/14	19185,20422,23997,53380,56436,66537,66998,69666	Psmd4,Sem1,Psmd13,Psmd10,Adrm1,Pomp,Psmd5,Psmg4
14_Summary	GO Biological Processes	GO:0015985	energy coupled proton transport, down electrochemical gradient	-11.3017	-8.9277	18/24	11949,11950,11951,11957,11958,12859,27425,28080,57423,66043,66114,66445,67126,67942,68073,71679,214917,228033,66477,68055,70257,11972,11973,11974,11984,66144,66290,73834,114143,195040,11739,12034,12856,18174,57320,70207,75406,105675,223864,12857,12858,12862,12864,12866,12867,20463,20930,22293,66142,97086,11941,18670,19299,20335,21854,21855,27410,27421,67952,74104,12572,15481,16559,17218,19179,191…	Atp5c1,Atp5pb,Atp5g1,Atp5j,Atp5k,Cox5b,Atp5l,Atp5o,Atp5j2,Atp5d,Dnajc30,Cyc1,Atp5e,Atp5g2,Atpsckmt,Atp5h,Antkmt,Atp5g3,Atp5md,Dmac2l,Atp5mpl,Atp6v0d1,Atp6v1e1,Atp6v0e,Atp6v0c,Atp6v1f,Atp6v1g1,Atp6v1d,Atp6v0b,Tmem199,Slc25a4,Phb2,Cox17,Slc11a2,Park7,Taco1,Ndufs7,Ppif,Rapgef3,Cox4i1,Cox5a,Cox6a2,Cox6c,Cox7a2,Cox7c,Cox7a2l,Surf1,Slc45a2,Cox7b,Slc9b2,Atp2b2,Abcb4,Abcd3,Sec61g,Timm17a,Timm17b,Abca3,Ab…
14_Member	GO Biological Processes	GO:0015985	energy coupled proton transport, down electrochemical gradient	-11.3017	-8.9277	18/24	11949,11950,11951,11957,11958,12859,27425,28080,57423,66043,66114,66445,67126,67942,68073,71679,214917,228033	Atp5c1,Atp5pb,Atp5g1,Atp5j,Atp5k,Cox5b,Atp5l,Atp5o,Atp5j2,Atp5d,Dnajc30,Cyc1,Atp5e,Atp5g2,Atpsckmt,Atp5h,Antkmt,Atp5g3
14_Member	GO Biological Processes	GO:0015986	ATP synthesis coupled proton transport	-11.3017	-8.9277	18/24	11949,11950,11951,11957,11958,12859,27425,28080,57423,66043,66114,66445,67126,67942,68073,71679,214917,228033	Atp5c1,Atp5pb,Atp5g1,Atp5j,Atp5k,Cox5b,Atp5l,Atp5o,Atp5j2,Atp5d,Dnajc30,Cyc1,Atp5e,Atp5g2,Atpsckmt,Atp5h,Antkmt,Atp5g3
14_Member	GO Cellular Components	GO:0045259	proton-transporting ATP synthase complex	-10.2739	-7.96022	16/21	11949,11950,11951,11957,11958,27425,28080,57423,66043,66477,67126,67942,68055,70257,71679,228033	Atp5c1,Atp5pb,Atp5g1,Atp5j,Atp5k,Atp5l,Atp5o,Atp5j2,Atp5d,Atp5md,Atp5e,Atp5g2,Dmac2l,Atp5mpl,Atp5h,Atp5g3
14_Member	GO Cellular Components	GO:0016469	proton-transporting two-sector ATPase complex	-9.92132	-7.62726	25/49	11949,11950,11951,11957,11958,11972,11973,11974,11984,27425,28080,57423,66043,66144,66290,66477,67126,67942,68055,70257,71679,73834,114143,195040,228033	Atp5c1,Atp5pb,Atp5g1,Atp5j,Atp5k,Atp6v0d1,Atp6v1e1,Atp6v0e,Atp6v0c,Atp5l,Atp5o,Atp5j2,Atp5d,Atp6v1f,Atp6v1g1,Atp5md,Atp5e,Atp5g2,Dmac2l,Atp5mpl,Atp5h,Atp6v1d,Atp6v0b,Tmem199,Atp5g3
14_Member	GO Cellular Components	GO:0005753	mitochondrial proton-transporting ATP synthase complex	-9.49575	-7.2205	15/20	11949,11950,11951,11957,11958,27425,28080,57423,66043,66477,67126,67942,70257,71679,228033	Atp5c1,Atp5pb,Atp5g1,Atp5j,Atp5k,Atp5l,Atp5o,Atp5j2,Atp5d,Atp5md,Atp5e,Atp5g2,Atp5mpl,Atp5h,Atp5g3
14_Member	GO Molecular Functions	GO:0044769	ATPase activity, coupled to transmembrane movement of ions, rotational mechanism	-8.63651	-6.40665	20/37	11949,11950,11951,11957,11972,11973,11974,11984,27425,28080,57423,66043,66144,66290,67126,67942,71679,73834,114143,228033	Atp5c1,Atp5pb,Atp5g1,Atp5j,Atp6v0d1,Atp6v1e1,Atp6v0e,Atp6v0c,Atp5l,Atp5o,Atp5j2,Atp5d,Atp6v1f,Atp6v1g1,Atp5e,Atp5g2,Atp5h,Atp6v1d,Atp6v0b,Atp5g3
14_Member	GO Cellular Components	GO:0033177	proton-transporting two-sector ATPase complex, proton-transporting domain	-8.56441	-6.34113	15/22	11950,11951,11957,11958,11972,11974,11984,27425,28080,57423,67942,68055,71679,114143,228033	Atp5pb,Atp5g1,Atp5j,Atp5k,Atp6v0d1,Atp6v0e,Atp6v0c,Atp5l,Atp5o,Atp5j2,Atp5g2,Dmac2l,Atp5h,Atp6v0b,Atp5g3
14_Member	GO Biological Processes	GO:0042776	mitochondrial ATP synthesis coupled proton transport	-8.46245	-6.25204	13/17	11949,11950,11957,12859,27425,28080,57423,66043,66114,66445,68073,71679,214917	Atp5c1,Atp5pb,Atp5j,Cox5b,Atp5l,Atp5o,Atp5j2,Atp5d,Dnajc30,Cyc1,Atpsckmt,Atp5h,Antkmt
14_Member	GO Cellular Components	GO:0045263	proton-transporting ATP synthase complex, coupling factor F(o)	-8.04699	-5.86717	11/13	11950,11951,11957,11958,27425,28080,57423,67942,68055,71679,228033	Atp5pb,Atp5g1,Atp5j,Atp5k,Atp5l,Atp5o,Atp5j2,Atp5g2,Dmac2l,Atp5h,Atp5g3
14_Member	GO Molecular Functions	GO:0046933	proton-transporting ATP synthase activity, rotational mechanism	-7.68286	-5.52042	12/16	11949,11950,11951,11957,27425,28080,57423,66043,67126,67942,71679,228033	Atp5c1,Atp5pb,Atp5g1,Atp5j,Atp5l,Atp5o,Atp5j2,Atp5d,Atp5e,Atp5g2,Atp5h,Atp5g3
14_Member	GO Cellular Components	GO:0000276	mitochondrial proton-transporting ATP synthase complex, coupling factor F(o)	-7.22415	-5.08113	10/12	11950,11951,11957,11958,27425,28080,57423,67942,71679,228033	Atp5pb,Atp5g1,Atp5j,Atp5k,Atp5l,Atp5o,Atp5j2,Atp5g2,Atp5h,Atp5g3
14_Member	GO Biological Processes	GO:1902600	proton transmembrane transport	-6.92202	-4.7976	32/95	11739,11949,11950,11951,11957,11958,11973,11974,12034,12856,12859,18174,27425,28080,57320,57423,66043,66114,66144,66290,66445,67126,67942,68073,70207,71679,75406,105675,114143,214917,223864,228033	Slc25a4,Atp5c1,Atp5pb,Atp5g1,Atp5j,Atp5k,Atp6v1e1,Atp6v0e,Phb2,Cox17,Cox5b,Slc11a2,Atp5l,Atp5o,Park7,Atp5j2,Atp5d,Dnajc30,Atp6v1f,Atp6v1g1,Cyc1,Atp5e,Atp5g2,Atpsckmt,Taco1,Atp5h,Ndufs7,Ppif,Atp6v0b,Antkmt,Rapgef3,Atp5g3
14_Member	GO Molecular Functions	GO:0015078	proton transmembrane transporter activity	-5.61702	-3.57738	33/112	11949,11950,11951,11957,11958,11972,11973,11974,11984,12857,12858,12862,12864,12866,12867,18174,20463,20930,22293,27425,28080,57423,66043,66142,66144,66290,67126,67942,71679,73834,97086,114143,228033	Atp5c1,Atp5pb,Atp5g1,Atp5j,Atp5k,Atp6v0d1,Atp6v1e1,Atp6v0e,Atp6v0c,Cox4i1,Cox5a,Cox6a2,Cox6c,Cox7a2,Cox7c,Slc11a2,Cox7a2l,Surf1,Slc45a2,Atp5l,Atp5o,Atp5j2,Atp5d,Cox7b,Atp6v1f,Atp6v1g1,Atp5e,Atp5g2,Atp5h,Atp6v1d,Slc9b2,Atp6v0b,Atp5g3
14_Member	GO Molecular Functions	GO:0019829	cation-transporting ATPase activity	-4.56832	-2.62773	21/64	11941,11949,11950,11951,11957,11972,11973,11974,11984,27425,28080,57423,66043,66144,66290,67126,67942,71679,73834,114143,228033	Atp2b2,Atp5c1,Atp5pb,Atp5g1,Atp5j,Atp6v0d1,Atp6v1e1,Atp6v0e,Atp6v0c,Atp5l,Atp5o,Atp5j2,Atp5d,Atp6v1f,Atp6v1g1,Atp5e,Atp5g2,Atp5h,Atp6v1d,Atp6v0b,Atp5g3
14_Member	GO Molecular Functions	GO:0022853	active ion transmembrane transporter activity	-4.56832	-2.62773	21/64	11941,11949,11950,11951,11957,11972,11973,11974,11984,27425,28080,57423,66043,66144,66290,67126,67942,71679,73834,114143,228033	Atp2b2,Atp5c1,Atp5pb,Atp5g1,Atp5j,Atp6v0d1,Atp6v1e1,Atp6v0e,Atp6v0c,Atp5l,Atp5o,Atp5j2,Atp5d,Atp6v1f,Atp6v1g1,Atp5e,Atp5g2,Atp5h,Atp6v1d,Atp6v0b,Atp5g3
14_Member	GO Molecular Functions	GO:0042625	ATPase coupled ion transmembrane transporter activity	-4.56832	-2.62773	21/64	11941,11949,11950,11951,11957,11972,11973,11974,11984,27425,28080,57423,66043,66144,66290,67126,67942,71679,73834,114143,228033	Atp2b2,Atp5c1,Atp5pb,Atp5g1,Atp5j,Atp6v0d1,Atp6v1e1,Atp6v0e,Atp6v0c,Atp5l,Atp5o,Atp5j2,Atp5d,Atp6v1f,Atp6v1g1,Atp5e,Atp5g2,Atp5h,Atp6v1d,Atp6v0b,Atp5g3
14_Member	GO Molecular Functions	GO:0015405	P-P-bond-hydrolysis-driven transmembrane transporter activity	-3.83866	-1.99668	30/118	11941,11949,11950,11951,11957,11972,11973,11974,11984,18670,19299,20335,21854,21855,27410,27421,27425,28080,57423,66043,66144,66290,67126,67942,67952,71679,73834,74104,114143,228033	Atp2b2,Atp5c1,Atp5pb,Atp5g1,Atp5j,Atp6v0d1,Atp6v1e1,Atp6v0e,Atp6v0c,Abcb4,Abcd3,Sec61g,Timm17a,Timm17b,Abca3,Abcc6,Atp5l,Atp5o,Atp5j2,Atp5d,Atp6v1f,Atp6v1g1,Atp5e,Atp5g2,Tomm20,Atp5h,Atp6v1d,Abcb6,Atp6v0b,Atp5g3
14_Member	GO Molecular Functions	GO:0015399	primary active transmembrane transporter activity	-3.69924	-1.88613	30/120	11941,11949,11950,11951,11957,11972,11973,11974,11984,18670,19299,20335,21854,21855,27410,27421,27425,28080,57423,66043,66144,66290,67126,67942,67952,71679,73834,74104,114143,228033	Atp2b2,Atp5c1,Atp5pb,Atp5g1,Atp5j,Atp6v0d1,Atp6v1e1,Atp6v0e,Atp6v0c,Abcb4,Abcd3,Sec61g,Timm17a,Timm17b,Abca3,Abcc6,Atp5l,Atp5o,Atp5j2,Atp5d,Atp6v1f,Atp6v1g1,Atp5e,Atp5g2,Tomm20,Atp5h,Atp6v1d,Abcb6,Atp6v0b,Atp5g3
14_Member	GO Molecular Functions	GO:0042623	ATPase activity, coupled	-2.94035	-1.255	51/260	11941,11949,11950,11951,11957,11972,11973,11974,11984,12572,15481,16559,17218,18670,19179,19181,19299,23996,27410,27421,27425,28080,53817,53895,54380,57423,66043,66144,66290,66887,67126,67942,69263,71206,71679,71960,72107,73834,74104,74142,74335,106344,110082,114143,208943,213575,214901,228033,320209,623474,667663	Atp2b2,Atp5c1,Atp5pb,Atp5g1,Atp5j,Atp6v0d1,Atp6v1e1,Atp6v0e,Atp6v0c,Cdk7,Hspa8,Kif17,Mcm5,Abcb4,Psmc1,Psmc2,Abcd3,Psmc4,Abca3,Abcc6,Atp5l,Atp5o,Ddx39b,Clpp,Smarcal1,Atp5j2,Atp5d,Atp6v1f,Atp6v1g1,Lonp2,Atp5e,Atp5g2,Rfc3,Katnal2,Atp5h,Myh14,Dscc1,Atp6v1d,Abcb6,Lonp1,Xrcc3,Rfc4,Dnah5,Atp6v0b,Myo5c,Dync2li1,Chtf18,Atp5g3,Ddx11,Rad54b,Myo3a
14_Member	GO Molecular Functions	GO:0042626	ATPase activity, coupled to transmembrane movement of substances	-2.71977	-1.08528	26/113	11941,11949,11950,11951,11957,11972,11973,11974,11984,18670,19299,27410,27421,27425,28080,57423,66043,66144,66290,67126,67942,71679,73834,74104,114143,228033	Atp2b2,Atp5c1,Atp5pb,Atp5g1,Atp5j,Atp6v0d1,Atp6v1e1,Atp6v0e,Atp6v0c,Abcb4,Abcd3,Abca3,Abcc6,Atp5l,Atp5o,Atp5j2,Atp5d,Atp6v1f,Atp6v1g1,Atp5e,Atp5g2,Atp5h,Atp6v1d,Abcb6,Atp6v0b,Atp5g3
14_Member	GO Molecular Functions	GO:0043492	ATPase activity, coupled to movement of substances	-2.66253	-1.05259	26/114	11941,11949,11950,11951,11957,11972,11973,11974,11984,18670,19299,27410,27421,27425,28080,57423,66043,66144,66290,67126,67942,71679,73834,74104,114143,228033	Atp2b2,Atp5c1,Atp5pb,Atp5g1,Atp5j,Atp6v0d1,Atp6v1e1,Atp6v0e,Atp6v0c,Abcb4,Abcd3,Abca3,Abcc6,Atp5l,Atp5o,Atp5j2,Atp5d,Atp6v1f,Atp6v1g1,Atp5e,Atp5g2,Atp5h,Atp6v1d,Abcb6,Atp6v0b,Atp5g3
14_Member	GO Molecular Functions	GO:0036442	proton-exporting ATPase activity	-2.51635	-0.93264	10/30	11972,11973,11974,11984,27425,66144,66290,67126,73834,114143	Atp6v0d1,Atp6v1e1,Atp6v0e,Atp6v0c,Atp5l,Atp6v1f,Atp6v1g1,Atp5e,Atp6v1d,Atp6v0b
14_Member	GO Molecular Functions	GO:0046961	proton-transporting ATPase activity, rotational mechanism	-2.23202	-0.709053	8/23	11972,11973,11974,11984,66144,66290,73834,114143	Atp6v0d1,Atp6v1e1,Atp6v0e,Atp6v0c,Atp6v1f,Atp6v1g1,Atp6v1d,Atp6v0b
14_Member	GO Molecular Functions	GO:0008553	proton-exporting ATPase activity, phosphorylative mechanism	-2.16147	-0.658194	7/19	11972,11973,11984,27425,66290,67126,114143	Atp6v0d1,Atp6v1e1,Atp6v0c,Atp5l,Atp6v1g1,Atp5e,Atp6v0b
15_Summary	GO Cellular Components	GO:0030684	preribosome	-11.1383	-8.76893	35/80	12181,12370,14791,16418,18114,20115,20826,21771,22596,27966,27993,52521,52705,53414,57750,67205,67222,67223,67619,67842,68628,68966,69072,69713,69902,73736,74778,100608,102462,107071,108707,110816,213773,223499,353258,17766,27275,52530,53893,66181,66911	Bop1,Casp8,Emg1,Eif6,Rrp1,Rps7,Snu13,Utp4,Xrcc5,Rrp9,Imp4,Zfp622,Krr1,Bysl,Wdr12,Utp11,Srfbp1,Rrp15,Nob1,Nop9,Fbxw9,Ngdn,Ebna1bp2,Pin4,Mrto4,Fcf1,Rrp7a,Noc4l,Imp3,Wdr74,Fam207a,Pwp2,Tbl3,Dcaf13,Ltv1,Nudt1,Nufip1,Nhp2,Nudt5,Nop10,Nudt16l1
15_Member	GO Cellular Components	GO:0030684	preribosome	-11.1383	-8.76893	35/80	12181,12370,14791,16418,18114,20115,20826,21771,22596,27966,27993,52521,52705,53414,57750,67205,67222,67223,67619,67842,68628,68966,69072,69713,69902,73736,74778,100608,102462,107071,108707,110816,213773,223499,353258	Bop1,Casp8,Emg1,Eif6,Rrp1,Rps7,Snu13,Utp4,Xrcc5,Rrp9,Imp4,Zfp622,Krr1,Bysl,Wdr12,Utp11,Srfbp1,Rrp15,Nob1,Nop9,Fbxw9,Ngdn,Ebna1bp2,Pin4,Mrto4,Fcf1,Rrp7a,Noc4l,Imp3,Wdr74,Fam207a,Pwp2,Tbl3,Dcaf13,Ltv1
15_Member	GO Cellular Components	GO:0032040	small-subunit processome	-5.17097	-3.16823	16/38	14791,20115,20826,21771,22596,27966,27993,52705,67205,68966,73736,100608,102462,110816,213773,223499	Emg1,Rps7,Snu13,Utp4,Xrcc5,Rrp9,Imp4,Krr1,Utp11,Ngdn,Fcf1,Noc4l,Imp3,Pwp2,Tbl3,Dcaf13
15_Member	GO Cellular Components	GO:0030686	90S preribosome	-4.86303	-2.89064	13/28	12181,12370,21771,27993,57750,67222,67842,74778,100608,102462,108707,110816,213773	Bop1,Casp8,Utp4,Imp4,Wdr12,Srfbp1,Nop9,Rrp7a,Noc4l,Imp3,Fam207a,Pwp2,Tbl3
15_Member	GO Molecular Functions	GO:0030515	snoRNA binding	-4.28395	-2.38861	13/31	17766,20826,22596,27275,27966,27993,52530,53414,53893,66181,66911,102462,213773	Nudt1,Snu13,Xrcc5,Nufip1,Rrp9,Imp4,Nhp2,Bysl,Nudt5,Nop10,Nudt16l1,Imp3,Tbl3
16_Summary	GO Molecular Functions	GO:0051536	iron-sulfur cluster binding	-9.40017	-7.13582	29/66	11429,14151,17995,18207,22436,26425,26426,30926,52637,66162,66694,66841,66971,67680,68165,69046,72900,73046,74195,74316,75406,76826,100929,217149,225887,226646,227197,320209,432732	Aco2,Fech,Ndufv1,Nthl1,Xdh,Nubp1,Nubp2,Glrx3,Cisd1,Bola2,Uqcrfs1,Etfdh,Cdk5rap1,Sdhb,Fdx2,Isca1,Ndufv2,Glrx5,Elp3,Isca2,Ndufs7,Nubpl,Tyw1,Cisd3,Ndufs8,Ndufs2,Ndufs1,Ddx11,AK157302
16_Member	GO Molecular Functions	GO:0051536	iron-sulfur cluster binding	-9.40017	-7.13582	29/66	11429,14151,17995,18207,22436,26425,26426,30926,52637,66162,66694,66841,66971,67680,68165,69046,72900,73046,74195,74316,75406,76826,100929,217149,225887,226646,227197,320209,432732	Aco2,Fech,Ndufv1,Nthl1,Xdh,Nubp1,Nubp2,Glrx3,Cisd1,Bola2,Uqcrfs1,Etfdh,Cdk5rap1,Sdhb,Fdx2,Isca1,Ndufv2,Glrx5,Elp3,Isca2,Ndufs7,Nubpl,Tyw1,Cisd3,Ndufs8,Ndufs2,Ndufs1,Ddx11,AK157302
16_Member	GO Molecular Functions	GO:0051540	metal cluster binding	-9.40017	-7.13582	29/66	11429,14151,17995,18207,22436,26425,26426,30926,52637,66162,66694,66841,66971,67680,68165,69046,72900,73046,74195,74316,75406,76826,100929,217149,225887,226646,227197,320209,432732	Aco2,Fech,Ndufv1,Nthl1,Xdh,Nubp1,Nubp2,Glrx3,Cisd1,Bola2,Uqcrfs1,Etfdh,Cdk5rap1,Sdhb,Fdx2,Isca1,Ndufv2,Glrx5,Elp3,Isca2,Ndufs7,Nubpl,Tyw1,Cisd3,Ndufs8,Ndufs2,Ndufs1,Ddx11,AK157302
16_Member	GO Molecular Functions	GO:0051539	4 iron, 4 sulfur cluster binding	-5.5252	-3.49821	17/40	11429,17995,18207,26425,26426,66841,66971,67680,74195,74316,75406,76826,100929,225887,226646,227197,320209	Aco2,Ndufv1,Nthl1,Nubp1,Nubp2,Etfdh,Cdk5rap1,Sdhb,Elp3,Isca2,Ndufs7,Nubpl,Tyw1,Ndufs8,Ndufs2,Ndufs1,Ddx11
16_Member	GO Molecular Functions	GO:0051537	2 iron, 2 sulfur cluster binding	-5.31112	-3.29642	13/26	14151,22436,52637,66694,67680,68165,69046,72900,73046,74316,217149,227197,432732	Fech,Xdh,Cisd1,Uqcrfs1,Sdhb,Fdx2,Isca1,Ndufv2,Glrx5,Isca2,Cisd3,Ndufs1,AK157302
17_Summary	GO Biological Processes	GO:0009060	aerobic respiration	-9.36551	-7.10474	31/74	11429,11474,11564,12857,12858,12859,12862,12867,13063,14533,15929,17448,17993,56451,64384,66043,66052,66072,66152,66576,66925,67472,67530,67680,68077,69089,75406,76824,78920,225887,243996,68002	Aco2,Actn3,Adsl,Cox4i1,Cox5a,Cox5b,Cox6a2,Cox7c,Cycs,Bloc1s1,Idh3g,Mdh2,Ndufs4,Suclg1,Sirt3,Atp5d,Sdhc,Sdhaf2,Uqcr10,Uqcrh,Sdhd,Mtfr1,Uqcrb,Sdhb,Nop53,Oxa1l,Ndufs7,Mtfr1l,Dlst,Ndufs8,4933405O20Rik,Sdhaf4
17_Member	GO Biological Processes	GO:0009060	aerobic respiration	-9.36551	-7.10474	31/74	11429,11474,11564,12857,12858,12859,12862,12867,13063,14533,15929,17448,17993,56451,64384,66043,66052,66072,66152,66576,66925,67472,67530,67680,68077,69089,75406,76824,78920,225887,243996	Aco2,Actn3,Adsl,Cox4i1,Cox5a,Cox5b,Cox6a2,Cox7c,Cycs,Bloc1s1,Idh3g,Mdh2,Ndufs4,Suclg1,Sirt3,Atp5d,Sdhc,Sdhaf2,Uqcr10,Uqcrh,Sdhd,Mtfr1,Uqcrb,Sdhb,Nop53,Oxa1l,Ndufs7,Mtfr1l,Dlst,Ndufs8,4933405O20Rik
17_Member	GO Molecular Functions	GO:0000104	succinate dehydrogenase activity	-2.92082	-1.24578	4/5	66052,66925,67680,68002	Sdhc,Sdhd,Sdhb,Sdhaf4
17_Member	GO Biological Processes	GO:0006099	tricarboxylic acid cycle	-2.84178	-1.18837	11/32	11429,15929,17448,17993,56451,66052,66072,66925,67680,78920,243996	Aco2,Idh3g,Mdh2,Ndufs4,Suclg1,Sdhc,Sdhaf2,Sdhd,Sdhb,Dlst,4933405O20Rik
17_Member	GO Biological Processes	GO:0006101	citrate metabolic process	-2.71837	-1.08472	11/33	11429,15929,17448,17993,56451,66052,66072,66925,67680,78920,243996	Aco2,Idh3g,Mdh2,Ndufs4,Suclg1,Sdhc,Sdhaf2,Sdhd,Sdhb,Dlst,4933405O20Rik
17_Member	GO Biological Processes	GO:0072350	tricarboxylic acid metabolic process	-2.28314	-0.753254	11/37	11429,15929,17448,17993,56451,66052,66072,66925,67680,78920,243996	Aco2,Idh3g,Mdh2,Ndufs4,Suclg1,Sdhc,Sdhaf2,Sdhd,Sdhb,Dlst,4933405O20Rik
17_Member	GO Cellular Components	GO:0005749	mitochondrial respiratory chain complex II, succinate dehydrogenase complex (ubiquinone)	-2.12121	-0.637991	3/4	66052,66925,67680	Sdhc,Sdhd,Sdhb
17_Member	GO Biological Processes	GO:0006121	mitochondrial electron transport, succinate to ubiquinone	-2.12121	-0.637991	3/4	66052,66072,66925	Sdhc,Sdhaf2,Sdhd
17_Member	GO Molecular Functions	GO:0008177	succinate dehydrogenase (ubiquinone) activity	-2.12121	-0.637991	3/4	66925,67680,68002	Sdhd,Sdhb,Sdhaf4
17_Member	GO Cellular Components	GO:0045257	succinate dehydrogenase complex (ubiquinone)	-2.12121	-0.637991	3/4	66052,66925,67680	Sdhc,Sdhd,Sdhb
17_Member	GO Cellular Components	GO:0045273	respiratory chain complex II	-2.12121	-0.637991	3/4	66052,66925,67680	Sdhc,Sdhd,Sdhb
17_Member	GO Cellular Components	GO:0045281	succinate dehydrogenase complex	-2.12121	-0.637991	3/4	66052,66925,67680	Sdhc,Sdhd,Sdhb
17_Member	GO Cellular Components	GO:0045283	fumarate reductase complex	-2.12121	-0.637991	3/4	66052,66925,67680	Sdhc,Sdhd,Sdhb
18_Summary	GO Biological Processes	GO:0006281	DNA repair	-8.89935	-6.6628	109/482	11546,11792,12566,12572,13649,13870,13872,14156,14375,15270,15312,17218,17314,17350,17535,17766,17846,18207,18970,18972,19358,19365,19367,19891,20184,20422,20892,20937,22209,22210,22596,23894,26370,27050,50721,53610,54380,56196,56207,56249,56371,56424,56456,56505,56626,57320,58230,59029,59047,66233,66408,66467,66589,66799,66911,67196,67236,67439,67711,68067,68077,68149,68251,69090,69263,69596,697…	Parp2,Apex1,Cdk2,Cdk7,Egfr,Ercc1,Ercc3,Fen1,Xrcc6,H2ax,Hmgn1,Mcm5,Mgmt,Mlh1,Mre11a,Nudt1,Commd1,Nthl1,Polb,Pold2,Rad23a,Rad52,Rad9a,Rpa2,Uimc1,Sem1,Cenpx,Suv39h1,Ube2a,Ube2b,Xrcc5,Gtf2h2,Cetn2,Rps3,Sirt6,Nono,Smarcal1,Tdp2,Uchl5,Actr8,Fzr1,Stub1,Actl6a,Ruvbl1,Poll,Park7,Rnf8,Psmd14,Pnkp,Dmap1,Aptx,Gtf2h5,Ube2v1,Ube2w,Nudt16l1,Ube2t,Cinp,Xab2,Nsmce1,Mrnip,Nop53,Otub2,Babam1,Ascc1,Rfc3,Ap5s1,Tfpt,R…
18_Member	GO Biological Processes	GO:0006281	DNA repair	-8.89935	-6.6628	109/482	11546,11792,12566,12572,13649,13870,13872,14156,14375,15270,15312,17218,17314,17350,17535,17766,17846,18207,18970,18972,19358,19365,19367,19891,20184,20422,20892,20937,22209,22210,22596,23894,26370,27050,50721,53610,54380,56196,56207,56249,56371,56424,56456,56505,56626,57320,58230,59029,59047,66233,66408,66467,66589,66799,66911,67196,67236,67439,67711,68067,68077,68149,68251,69090,69263,69596,697…	Parp2,Apex1,Cdk2,Cdk7,Egfr,Ercc1,Ercc3,Fen1,Xrcc6,H2ax,Hmgn1,Mcm5,Mgmt,Mlh1,Mre11a,Nudt1,Commd1,Nthl1,Polb,Pold2,Rad23a,Rad52,Rad9a,Rpa2,Uimc1,Sem1,Cenpx,Suv39h1,Ube2a,Ube2b,Xrcc5,Gtf2h2,Cetn2,Rps3,Sirt6,Nono,Smarcal1,Tdp2,Uchl5,Actr8,Fzr1,Stub1,Actl6a,Ruvbl1,Poll,Park7,Rnf8,Psmd14,Pnkp,Dmap1,Aptx,Gtf2h5,Ube2v1,Ube2w,Nudt16l1,Ube2t,Cinp,Xab2,Nsmce1,Mrnip,Nop53,Otub2,Babam1,Ascc1,Rfc3,Ap5s1,Tfpt,R…
18_Member	GO Biological Processes	GO:0006974	cellular response to DNA damage stimulus	-5.66327	-3.61499	140/751	11546,11792,12566,12572,13548,13649,13870,13872,14156,14375,14784,15270,15312,17218,17314,17319,17350,17535,17766,17846,18207,18753,18970,18972,19164,19358,19365,19367,19891,19941,20184,20422,20892,20937,22062,22209,22210,22596,23894,26370,27050,50721,53380,53610,53817,54380,56196,56207,56249,56371,56424,56428,56456,56489,56505,56626,57257,57320,57773,58230,59029,59047,66098,66143,66233,66400,664…	Parp2,Apex1,Cdk2,Cdk7,Dyrk1a,Egfr,Ercc1,Ercc3,Fen1,Xrcc6,Grb2,H2ax,Hmgn1,Mcm5,Mgmt,Mif,Mlh1,Mre11a,Nudt1,Commd1,Nthl1,Prkcd,Polb,Pold2,Psen1,Rad23a,Rad52,Rad9a,Rpa2,Rpl26,Uimc1,Sem1,Cenpx,Suv39h1,Trp73,Ube2a,Ube2b,Xrcc5,Gtf2h2,Cetn2,Rps3,Sirt6,Psmd10,Nono,Ddx39b,Smarcal1,Tdp2,Uchl5,Actr8,Fzr1,Stub1,Mtch2,Actl6a,Ikbke,Ruvbl1,Poll,Vav3,Park7,Wdr4,Rnf8,Psmd14,Pnkp,Chchd6,Eef1e1,Dmap1,Alkbh7,Aptx,Gtf…
18_Member	GO Biological Processes	GO:0006302	double-strand break repair	-4.63815	-2.68896	53/235	11546,13870,14375,15270,17218,17314,17350,17535,18970,19365,19891,20184,20422,22596,50721,54380,56196,56249,56626,58230,59029,59047,66408,66911,67711,68067,68149,68251,69596,69747,69885,70620,71711,71991,73747,74335,75570,79456,93765,104721,107260,193838,209011,223970,234857,240697,268465,272551,320209,384619,623474,106014251,113002583	Parp2,Ercc1,Xrcc6,H2ax,Mcm5,Mgmt,Mlh1,Mre11a,Polb,Rad52,Rpa2,Uimc1,Sem1,Xrcc5,Sirt6,Smarcal1,Tdp2,Actr8,Poll,Rnf8,Psmd14,Pnkp,Aptx,Nudt16l1,Nsmce1,Mrnip,Otub2,Babam1,Ap5s1,Zswim7,Aunip,Ube2v2,Mus81,Ercc8,Shld1,Xrcc3,Nhej1,Recql4,Ube2n,Ddx1,Otub1,Eme2,Sirt7,Rmi2,Spire2,Mcmdc2,Eme1,Gins2,Ddx11,Kash5,Rad54b,Gm28043,Shld3
18_Member	GO Biological Processes	GO:0000726	non-recombinational repair	-4.23507	-2.3443	21/67	13870,14375,17350,17535,18970,19365,22596,54380,56626,58230,59029,59047,66911,68067,69885,71991,73747,75570,209011,227656,113002583	Ercc1,Xrcc6,Mlh1,Mre11a,Polb,Rad52,Xrcc5,Smarcal1,Poll,Rnf8,Psmd14,Pnkp,Nudt16l1,Mrnip,Aunip,Ercc8,Shld1,Nhej1,Sirt7,Rexo4,Shld3
18_Member	GO Biological Processes	GO:0051054	positive regulation of DNA metabolic process	-3.98082	-2.11941	55/260	11692,12461,12462,12464,12465,12466,12566,13010,13649,13804,13870,15461,17171,17314,17350,17535,18643,18753,20184,20852,20877,21454,22210,22596,27050,29815,50721,53817,54427,58230,59047,67278,68067,68251,69263,69583,70620,71991,72107,72544,73747,93765,101540,106344,108689,214901,223828,234857,239122,319801,320209,328440,497652,619441,113002583	Gfer,Cct2,Cct3,Cct4,Cct5,Cct6a,Cdk2,Cst3,Egfr,Endog,Ercc1,Hras,Mas1,Mgmt,Mlh1,Mre11a,Pfn1,Prkcd,Uimc1,Stat6,Aurkb,Tcp1,Ube2b,Xrcc5,Rps3,Bcar3,Sirt6,Ddx39b,Dnmt3l,Rnf8,Pnkp,Pagr1a,Mrnip,Babam1,Rfc3,Tnfsf13,Ube2v2,Ercc8,Dscc1,Exosc6,Shld1,Ube2n,Prkd2,Rfc4,Stn1,Chtf18,Pphln1,Spire2,Setdb2,Tigar,Ddx11,Npm2,Acd,Tnfsfm13,Shld3
18_Member	GO Biological Processes	GO:0006303	double-strand break repair via nonhomologous end joining	-3.95561	-2.09561	19/60	13870,14375,17350,17535,18970,22596,54380,56626,58230,59029,59047,66911,68067,69885,71991,73747,75570,209011,113002583	Ercc1,Xrcc6,Mlh1,Mre11a,Polb,Xrcc5,Smarcal1,Poll,Rnf8,Psmd14,Pnkp,Nudt16l1,Mrnip,Aunip,Ercc8,Shld1,Nhej1,Sirt7,Shld3
18_Member	GO Biological Processes	GO:0006310	DNA recombination	-3.81909	-1.98517	59/288	11792,13870,14375,15270,17218,17350,17535,18970,19183,19365,19891,20422,20852,20892,22210,22596,50721,53610,56207,56249,56456,56505,56626,58230,59029,67278,67711,68067,69583,69596,69714,69723,69747,69885,69928,71711,72440,72544,73673,73747,74335,76915,79456,93765,193838,209966,214901,223970,235559,240697,243529,245109,268465,272551,384619,619441,623474,671564,113002583	Apex1,Ercc1,Xrcc6,H2ax,Mcm5,Mlh1,Mre11a,Polb,Psmc3ip,Rad52,Rpa2,Sem1,Stat6,Cenpx,Ube2b,Xrcc5,Sirt6,Nono,Uchl5,Actr8,Actl6a,Ruvbl1,Poll,Rnf8,Psmd14,Pagr1a,Nsmce1,Mrnip,Tnfsf13,Ap5s1,Tfpt,Rpain,Zswim7,Aunip,Cenps,Mus81,Rhno1,Exosc6,Rec114,Shld1,Xrcc3,Mnd1,Recql4,Ube2n,Eme2,Pgbd5,Chtf18,Rmi2,Topbp1,Mcmdc2,H1f10,Zscan4c,Eme1,Gins2,Kash5,Tnfsfm13,Rad54b,Rnf212,Shld3
18_Member	GO Biological Processes	GO:2001020	regulation of response to DNA damage stimulus	-2.46834	-0.90867	43/222	13548,13649,13870,17314,17319,18753,19365,19367,19891,19941,20184,20937,22062,27050,50721,53380,53817,56428,58230,59047,66143,66911,67278,67711,68067,68149,68251,69076,69885,70620,71991,73747,75736,93765,107260,209011,223970,226830,234857,269344,319801,320209,113002583	Dyrk1a,Egfr,Ercc1,Mgmt,Mif,Prkcd,Rad52,Rad9a,Rpa2,Rpl26,Uimc1,Suv39h1,Trp73,Rps3,Sirt6,Psmd10,Ddx39b,Mtch2,Rnf8,Pnkp,Eef1e1,Nudt16l1,Pagr1a,Nsmce1,Mrnip,Otub2,Babam1,Triap1,Aunip,Ube2v2,Ercc8,Shld1,Bcl2l12,Ube2n,Otub1,Sirt7,Rmi2,Smyd2,Spire2,Ell3,Tigar,Ddx11,Shld3
18_Member	GO Biological Processes	GO:0051052	regulation of DNA metabolic process	-2.36206	-0.813574	78/456	11692,12461,12462,12464,12465,12466,12566,13010,13649,13804,13870,15461,15903,17171,17314,17350,17450,17535,18643,18753,19365,19733,19891,20184,20852,20877,20937,21454,21749,22210,22596,27050,29815,50721,50793,53817,54380,54427,58230,59047,66449,66578,66869,66911,67278,68067,68149,68251,69263,69535,69583,69885,70620,71991,72107,72544,73747,93765,101540,106344,107260,108689,209011,214901,216156,22…	Gfer,Cct2,Cct3,Cct4,Cct5,Cct6a,Cdk2,Cst3,Egfr,Endog,Ercc1,Hras,Id3,Mas1,Mgmt,Mlh1,Morc1,Mre11a,Pfn1,Prkcd,Rad52,Rgn,Rpa2,Uimc1,Stat6,Aurkb,Suv39h1,Tcp1,Terf1,Ube2b,Xrcc5,Rps3,Bcar3,Sirt6,Orc3,Ddx39b,Smarcal1,Dnmt3l,Rnf8,Pnkp,Pam16,Mis18a,Zfp869,Nudt16l1,Pagr1a,Mrnip,Otub2,Babam1,Rfc3,Ten1,Tnfsf13,Aunip,Ube2v2,Ercc8,Dscc1,Exosc6,Shld1,Ube2n,Prkd2,Rfc4,Otub1,Stn1,Sirt7,Chtf18,Wdr18,Pphln1,Rmi2,Spir…
18_Member	GO Biological Processes	GO:2001022	positive regulation of response to DNA damage stimulus	-2.24336	-0.717086	24/110	13649,17314,18753,19367,19941,20184,22062,27050,56428,58230,59047,66143,67278,67711,68067,68251,70620,71991,73747,93765,234857,319801,320209,113002583	Egfr,Mgmt,Prkcd,Rad9a,Rpl26,Uimc1,Trp73,Rps3,Mtch2,Rnf8,Pnkp,Eef1e1,Pagr1a,Nsmce1,Mrnip,Babam1,Ube2v2,Ercc8,Shld1,Ube2n,Spire2,Tigar,Ddx11,Shld3
19_Summary	GO Cellular Components	GO:0043209	myelin sheath	-8.80202	-6.56883	60/213	11429,11465,11674,11677,11739,11757,11949,11950,12306,12314,12315,12461,12462,12465,12709,12858,12859,13063,13627,13660,13806,14645,14697,14751,15481,16832,17319,17448,17926,18102,18673,18738,18746,20655,20867,21454,21881,22142,22143,22186,22187,22190,22223,22273,22334,28080,64383,66694,68349,71679,71960,72900,78294,78920,108124,227197,227613,233870,236539,268373	Aco2,Actg1,Aldoa,Akr1b3,Slc25a4,Prdx3,Atp5c1,Atp5pb,Anxa2,Calm2,Calm3,Cct2,Cct3,Cct5,Ckb,Cox5a,Cox5b,Cycs,Eef1a1,Ehd1,Eno1,Glul,Gnb5,Gpi1,Hspa8,Ldhb,Mif,Mdh2,Myoc,Nme1,Phb,Pitpna,Pkm,Sod1,Stip1,Tcp1,Tkt,Tuba1a,Tuba1b,Uba52,Ubb,Ubc,Uchl1,Uqcrc1,Vdac2,Atp5o,Sirt2,Uqcrfs1,Ndufs3,Atp5h,Myh14,Ndufv2,Rps27a,Dlst,Napa,Ndufs1,Tubb4b,Tufm,Phgdh,Ppia
19_Member	GO Cellular Components	GO:0043209	myelin sheath	-8.80202	-6.56883	60/213	11429,11465,11674,11677,11739,11757,11949,11950,12306,12314,12315,12461,12462,12465,12709,12858,12859,13063,13627,13660,13806,14645,14697,14751,15481,16832,17319,17448,17926,18102,18673,18738,18746,20655,20867,21454,21881,22142,22143,22186,22187,22190,22223,22273,22334,28080,64383,66694,68349,71679,71960,72900,78294,78920,108124,227197,227613,233870,236539,268373	Aco2,Actg1,Aldoa,Akr1b3,Slc25a4,Prdx3,Atp5c1,Atp5pb,Anxa2,Calm2,Calm3,Cct2,Cct3,Cct5,Ckb,Cox5a,Cox5b,Cycs,Eef1a1,Ehd1,Eno1,Glul,Gnb5,Gpi1,Hspa8,Ldhb,Mif,Mdh2,Myoc,Nme1,Phb,Pitpna,Pkm,Sod1,Stip1,Tcp1,Tkt,Tuba1a,Tuba1b,Uba52,Ubb,Ubc,Uchl1,Uqcrc1,Vdac2,Atp5o,Sirt2,Uqcrfs1,Ndufs3,Atp5h,Myh14,Ndufv2,Rps27a,Dlst,Napa,Ndufs1,Tubb4b,Tufm,Phgdh,Ppia
20_Summary	GO Cellular Components	GO:0005758	mitochondrial intermembrane space	-8.55581	-6.33578	32/83	12532,12856,13063,14004,14356,14533,17926,20480,20655,21915,23897,30055,30056,30058,30059,50492,56327,57320,66916,67267,68015,68185,68346,68375,69076,69893,71238,72170,93692,103172,227197,385493,22154,52793	Cdc25c,Cox17,Cycs,Chchd2,Timm10b,Bloc1s1,Myoc,Clpb,Sod1,Dtymk,Hax1,Timm13,Timm9,Timm8a1,Timm10,Thop1,Arl2,Park7,Ndufb7,Uqcc2,Trap1,Coa4,Sirt5,Ndufa8,Triap1,Coa7,Sdhaf3,Chchd4,Glrx,Chchd10,Ndufs1,AU015836,Tubb5,Fam3b
20_Member	GO Cellular Components	GO:0005758	mitochondrial intermembrane space	-8.55581	-6.33578	32/83	12532,12856,13063,14004,14356,14533,17926,20480,20655,21915,23897,30055,30056,30058,30059,50492,56327,57320,66916,67267,68015,68185,68346,68375,69076,69893,71238,72170,93692,103172,227197,385493	Cdc25c,Cox17,Cycs,Chchd2,Timm10b,Bloc1s1,Myoc,Clpb,Sod1,Dtymk,Hax1,Timm13,Timm9,Timm8a1,Timm10,Thop1,Arl2,Park7,Ndufb7,Uqcc2,Trap1,Coa4,Sirt5,Ndufa8,Triap1,Coa7,Sdhaf3,Chchd4,Glrx,Chchd10,Ndufs1,AU015836
20_Member	GO Cellular Components	GO:0031970	organelle envelope lumen	-7.93573	-5.76178	34/96	12532,12856,13063,14004,14356,14533,17926,20480,20655,21915,22154,23897,30055,30056,30058,30059,50492,52793,56327,57320,66916,67267,68015,68185,68346,68375,69076,69893,71238,72170,93692,103172,227197,385493	Cdc25c,Cox17,Cycs,Chchd2,Timm10b,Bloc1s1,Myoc,Clpb,Sod1,Dtymk,Tubb5,Hax1,Timm13,Timm9,Timm8a1,Timm10,Thop1,Fam3b,Arl2,Park7,Ndufb7,Uqcc2,Trap1,Coa4,Sirt5,Ndufa8,Triap1,Coa7,Sdhaf3,Chchd4,Glrx,Chchd10,Ndufs1,AU015836

## Sheet: T&Tseq1GV
GroupID	Category	Term	Description	LogP	Log(q-value)	InTerm_InList	Genes	Symbols
1_Summary	GO Molecular Functions	GO:0003735	structural constituent of ribosome	-18.2001	-13.8529	28/158	14109,19933,19942,19951,19988,20044,20088,20090,20102,20115,56040,57294,66489,67025,67281,67427,67671,67891,67945,68537,68735,75617,78294,114641,225215,319195,100038991,100503670,11991,12317,12877,13627,13649,13667,22171,22384,23879,26905,53422,66235,68969,69684,73830,75422,75705,100609,192170,210529,241846,242726,353172,545824,636931,14548,52443,102060,67630,12468,16150,22084,75620,11461,19699,2…	Fau,Rpl21,Rpl27,Rpl32,Rpl6,Rps14,Rps24,Rps29,Rps4x,Rps7,Rplp1,Rps27,Rpl35,Rpl11,Rpl37,Rps20,Rpl38,Rpl4,Rpl41,Mrpl13,Mrps18c,Rps25,Rps27a,Rpl31,Rsl24d1,Rpl17,Gm2000,Rpl5,Hnrnpd,Calr,Cpeb1,Eef1a1,Egfr,Eif2b4,Tyms,Eif4h,Fxr2,Eif2s3x,Ybx2,Eif1ax,Eif1b,Aarsd1,Eif3k,Mettl5,Eif4b,Nsun5,Eif4a3,Mettl14,Lsm14b,Padi6,Gars,Zar1l,Trim71,Mrps33,Mrpl48,Gadd45gip1,Samd8,Cct7,Ikbkb,Tsc2,Kxd1,Actb,Reln,Ttn,Tuba1b,…
1_Member	GO Molecular Functions	GO:0003735	structural constituent of ribosome	-18.2001	-13.8529	28/158	14109,19933,19942,19951,19988,20044,20088,20090,20102,20115,56040,57294,66489,67025,67281,67427,67671,67891,67945,68537,68735,75617,78294,114641,225215,319195,100038991,100503670	Fau,Rpl21,Rpl27,Rpl32,Rpl6,Rps14,Rps24,Rps29,Rps4x,Rps7,Rplp1,Rps27,Rpl35,Rpl11,Rpl37,Rps20,Rpl38,Rpl4,Rpl41,Mrpl13,Mrps18c,Rps25,Rps27a,Rpl31,Rsl24d1,Rpl17,Gm2000,Rpl5
1_Member	GO Cellular Components	GO:0022626	cytosolic ribosome	-17.397	-13.3509	24/115	14109,19933,19942,19951,19988,20044,20088,20090,20102,20115,56040,57294,66489,67025,67281,67427,67671,67891,75617,78294,114641,225215,319195,100503670	Fau,Rpl21,Rpl27,Rpl32,Rpl6,Rps14,Rps24,Rps29,Rps4x,Rps7,Rplp1,Rps27,Rpl35,Rpl11,Rpl37,Rps20,Rpl38,Rpl4,Rps25,Rps27a,Rpl31,Rsl24d1,Rpl17,Rpl5
1_Member	GO Biological Processes	GO:0006412	translation	-16.424	-12.5539	50/628	11991,12317,12877,13627,13649,13667,14109,19933,19951,19988,20044,20088,20090,20102,20115,22171,22384,23879,26905,53422,56040,66235,66489,67025,67281,67427,67671,67891,67945,68537,68735,68969,69684,73830,75422,75705,78294,100609,114641,192170,210529,225215,241846,242726,319195,353172,545824,636931,100038991,100503670	Hnrnpd,Calr,Cpeb1,Eef1a1,Egfr,Eif2b4,Fau,Rpl21,Rpl32,Rpl6,Rps14,Rps24,Rps29,Rps4x,Rps7,Tyms,Eif4h,Fxr2,Eif2s3x,Ybx2,Rplp1,Eif1ax,Rpl35,Rpl11,Rpl37,Rps20,Rpl38,Rpl4,Rpl41,Mrpl13,Mrps18c,Eif1b,Aarsd1,Eif3k,Mettl5,Eif4b,Rps27a,Nsun5,Rpl31,Eif4a3,Mettl14,Rsl24d1,Lsm14b,Padi6,Rpl17,Gars,Zar1l,Trim71,Gm2000,Rpl5
1_Member	GO Cellular Components	GO:0005840	ribosome	-16.2665	-12.5214	31/235	14109,14548,19933,19942,19951,19988,20044,20088,20090,20102,20115,52443,56040,57294,66489,67025,67281,67427,67671,67891,67945,68537,68735,75617,78294,102060,114641,225215,319195,100038991,100503670	Fau,Mrps33,Rpl21,Rpl27,Rpl32,Rpl6,Rps14,Rps24,Rps29,Rps4x,Rps7,Mrpl48,Rplp1,Rps27,Rpl35,Rpl11,Rpl37,Rps20,Rpl38,Rpl4,Rpl41,Mrpl13,Mrps18c,Rps25,Rps27a,Gadd45gip1,Rpl31,Rsl24d1,Rpl17,Gm2000,Rpl5
1_Member	GO Biological Processes	GO:0043043	peptide biosynthetic process	-15.8135	-12.1653	50/650	11991,12317,12877,13627,13649,13667,14109,19933,19951,19988,20044,20088,20090,20102,20115,22171,22384,23879,26905,53422,56040,66235,66489,67025,67281,67427,67671,67891,67945,68537,68735,68969,69684,73830,75422,75705,78294,100609,114641,192170,210529,225215,241846,242726,319195,353172,545824,636931,100038991,100503670	Hnrnpd,Calr,Cpeb1,Eef1a1,Egfr,Eif2b4,Fau,Rpl21,Rpl32,Rpl6,Rps14,Rps24,Rps29,Rps4x,Rps7,Tyms,Eif4h,Fxr2,Eif2s3x,Ybx2,Rplp1,Eif1ax,Rpl35,Rpl11,Rpl37,Rps20,Rpl38,Rpl4,Rpl41,Mrpl13,Mrps18c,Eif1b,Aarsd1,Eif3k,Mettl5,Eif4b,Rps27a,Nsun5,Rpl31,Eif4a3,Mettl14,Rsl24d1,Lsm14b,Padi6,Rpl17,Gars,Zar1l,Trim71,Gm2000,Rpl5
1_Member	GO Cellular Components	GO:0044391	ribosomal subunit	-14.5932	-11.0243	27/198	14109,19933,19942,19951,19988,20044,20088,20090,20102,20115,52443,56040,57294,66489,67025,67281,67427,67671,67891,68537,68735,75617,78294,114641,225215,319195,100503670	Fau,Rpl21,Rpl27,Rpl32,Rpl6,Rps14,Rps24,Rps29,Rps4x,Rps7,Mrpl48,Rplp1,Rps27,Rpl35,Rpl11,Rpl37,Rps20,Rpl38,Rpl4,Mrpl13,Mrps18c,Rps25,Rps27a,Rpl31,Rsl24d1,Rpl17,Rpl5
1_Member	GO Biological Processes	GO:0043604	amide biosynthetic process	-13.7092	-10.2071	51/761	11991,12317,12877,13627,13649,13667,14109,19933,19951,19988,20044,20088,20090,20102,20115,22171,22384,23879,26905,53422,56040,66235,66489,67025,67281,67427,67630,67671,67891,67945,68537,68735,68969,69684,73830,75422,75705,78294,100609,114641,192170,210529,225215,241846,242726,319195,353172,545824,636931,100038991,100503670	Hnrnpd,Calr,Cpeb1,Eef1a1,Egfr,Eif2b4,Fau,Rpl21,Rpl32,Rpl6,Rps14,Rps24,Rps29,Rps4x,Rps7,Tyms,Eif4h,Fxr2,Eif2s3x,Ybx2,Rplp1,Eif1ax,Rpl35,Rpl11,Rpl37,Rps20,Samd8,Rpl38,Rpl4,Rpl41,Mrpl13,Mrps18c,Eif1b,Aarsd1,Eif3k,Mettl5,Eif4b,Rps27a,Nsun5,Rpl31,Eif4a3,Mettl14,Rsl24d1,Lsm14b,Padi6,Rpl17,Gars,Zar1l,Trim71,Gm2000,Rpl5
1_Member	GO Cellular Components	GO:0044445	cytosolic part	-12.8873	-9.44325	29/270	12468,14109,16150,19933,19942,19951,19988,20044,20088,20090,20102,20115,22084,56040,57294,66489,67025,67281,67427,67671,67891,75617,75620,78294,114641,192170,225215,319195,100503670	Cct7,Fau,Ikbkb,Rpl21,Rpl27,Rpl32,Rpl6,Rps14,Rps24,Rps29,Rps4x,Rps7,Tsc2,Rplp1,Rps27,Rpl35,Rpl11,Rpl37,Rps20,Rpl38,Rpl4,Rps25,Kxd1,Rps27a,Rpl31,Eif4a3,Rsl24d1,Rpl17,Rpl5
1_Member	GO Cellular Components	GO:0022625	cytosolic large ribosomal subunit	-10.683	-7.33589	14/64	19933,19942,19951,19988,56040,66489,67025,67281,67671,67891,114641,225215,319195,100503670	Rpl21,Rpl27,Rpl32,Rpl6,Rplp1,Rpl35,Rpl11,Rpl37,Rpl38,Rpl4,Rpl31,Rsl24d1,Rpl17,Rpl5
1_Member	GO Molecular Functions	GO:0005198	structural molecule activity	-9.47116	-6.30012	38/605	11461,14109,19699,19933,19942,19951,19988,20044,20088,20090,20102,20115,22138,22143,22151,22787,22788,52020,56040,57294,66489,67025,67281,67427,67671,67891,67945,68537,68735,74117,75617,78294,114641,225215,227613,319195,100038991,100503670	Actb,Fau,Reln,Rpl21,Rpl27,Rpl32,Rpl6,Rps14,Rps24,Rps29,Rps4x,Rps7,Ttn,Tuba1b,Tubb2a,Zp2,Zp3,Umodl1,Rplp1,Rps27,Rpl35,Rpl11,Rpl37,Rps20,Rpl38,Rpl4,Rpl41,Mrpl13,Mrps18c,Actr3,Rps25,Rps27a,Rpl31,Rsl24d1,Tubb4b,Rpl17,Gm2000,Rpl5
1_Member	GO Cellular Components	GO:0015934	large ribosomal subunit	-8.4719	-5.41687	16/125	19933,19942,19951,19988,52443,56040,66489,67025,67281,67671,67891,68537,114641,225215,319195,100503670	Rpl21,Rpl27,Rpl32,Rpl6,Mrpl48,Rplp1,Rpl35,Rpl11,Rpl37,Rpl38,Rpl4,Mrpl13,Rpl31,Rsl24d1,Rpl17,Rpl5
1_Member	GO Cellular Components	GO:0005844	polysome	-6.56038	-3.69037	11/76	12317,19988,20090,20102,23879,53422,67025,67671,75617,114641,319195	Calr,Rpl6,Rps29,Rps4x,Fxr2,Ybx2,Rpl11,Rpl38,Rps25,Rpl31,Rpl17
1_Member	GO Biological Processes	GO:0002181	cytoplasmic translation	-5.75798	-3.00191	11/91	12877,19988,20090,22384,26905,56040,67025,67671,75705,114641,319195	Cpeb1,Rpl6,Rps29,Eif4h,Eif2s3x,Rplp1,Rpl11,Rpl38,Eif4b,Rpl31,Rpl17
1_Member	GO Biological Processes	GO:0071826	ribonucleoprotein complex subunit organization	-5.38978	-2.69826	17/233	13046,19988,20044,22384,26905,57294,67025,67671,67678,69731,75617,75705,192159,214572,225215,269523,100503670	Celf1,Rpl6,Rps14,Eif4h,Eif2s3x,Rps27,Rpl11,Rpl38,Lsm3,Gemin7,Rps25,Eif4b,Prpf8,Prmt7,Rsl24d1,Vcp,Rpl5
1_Member	GO Biological Processes	GO:0022618	ribonucleoprotein complex assembly	-5.08966	-2.45853	16/220	13046,19988,20044,22384,26905,57294,67025,67671,67678,69731,75617,75705,192159,214572,225215,100503670	Celf1,Rpl6,Rps14,Eif4h,Eif2s3x,Rps27,Rpl11,Rpl38,Lsm3,Gemin7,Rps25,Eif4b,Prpf8,Prmt7,Rsl24d1,Rpl5
1_Member	GO Biological Processes	GO:0042255	ribosome assembly	-4.3486	-1.85273	8/66	19988,20044,57294,67025,67671,75617,225215,100503670	Rpl6,Rps14,Rps27,Rpl11,Rpl38,Rps25,Rsl24d1,Rpl5
1_Member	GO Biological Processes	GO:0000027	ribosomal large subunit assembly	-3.56093	-1.21379	5/30	19988,67025,67671,225215,100503670	Rpl6,Rpl11,Rpl38,Rsl24d1,Rpl5
1_Member	GO Cellular Components	GO:0042788	polysomal ribosome	-3.49156	-1.15356	5/31	19988,20090,67025,67671,114641	Rpl6,Rps29,Rpl11,Rpl38,Rpl31
1_Member	GO Biological Processes	GO:0042273	ribosomal large subunit biogenesis	-3.19887	-0.958437	7/74	19988,66489,67025,67671,67949,225215,100503670	Rpl6,Rpl35,Rpl11,Rpl38,Nifk,Rsl24d1,Rpl5
2_Summary	GO Cellular Components	GO:0098800	inner mitochondrial membrane protein complex	-11.8865	-8.49364	20/131	11950,11958,12858,12867,17713,17991,27425,28080,66152,66377,66449,66477,66576,67126,69875,70257,71679,104130,226646,230935,30056,52443,66119,68537,68735,52637,12314,13063,14712,17448,18174,20655,22171,22335,30058,66154,66594,68493,93692,109754,381038,385493,102060,269523,11983,12499,71207,73046,353172	Atp5pb,Atp5k,Cox5a,Cox7c,Grpel1,Ndufa2,Atp5l,Atp5o,Uqcr10,Ndufc1,Pam16,Atp5md,Uqcrh,Atp5e,Ndufa11,Atp5mpl,Atp5h,Ndufb11,Ndufs2,Dnajc11,Timm9,Mrpl48,Tomm6,Mrpl13,Mrps18c,Cisd1,Calm2,Cycs,Gnpat,Mdh2,Slc11a2,Sod1,Tyms,Vdac3,Timm8a1,Tmem14c,Uqcr11,Ndufaf4,Glrx,Cyb5r3,Parl,AU015836,Gadd45gip1,Vcp,Atpif1,Entpd5,Nudt4,Glrx5,Gars
2_Member	GO Cellular Components	GO:0098800	inner mitochondrial membrane protein complex	-11.8865	-8.49364	20/131	11950,11958,12858,12867,17713,17991,27425,28080,66152,66377,66449,66477,66576,67126,69875,70257,71679,104130,226646,230935	Atp5pb,Atp5k,Cox5a,Cox7c,Grpel1,Ndufa2,Atp5l,Atp5o,Uqcr10,Ndufc1,Pam16,Atp5md,Uqcrh,Atp5e,Ndufa11,Atp5mpl,Atp5h,Ndufb11,Ndufs2,Dnajc11
2_Member	GO Cellular Components	GO:0098798	mitochondrial protein complex	-9.77899	-6.51103	25/270	11950,11958,12858,12867,17713,17991,27425,28080,30056,52443,66119,66152,66377,66449,66477,66576,67126,68537,68735,69875,70257,71679,104130,226646,230935	Atp5pb,Atp5k,Cox5a,Cox7c,Grpel1,Ndufa2,Atp5l,Atp5o,Timm9,Mrpl48,Tomm6,Uqcr10,Ndufc1,Pam16,Atp5md,Uqcrh,Atp5e,Mrpl13,Mrps18c,Ndufa11,Atp5mpl,Atp5h,Ndufb11,Ndufs2,Dnajc11
2_Member	GO Cellular Components	GO:0044455	mitochondrial membrane part	-8.90387	-5.76086	22/231	11950,11958,12858,12867,17713,17991,27425,28080,52637,66119,66152,66377,66449,66477,66576,67126,69875,70257,71679,104130,226646,230935	Atp5pb,Atp5k,Cox5a,Cox7c,Grpel1,Ndufa2,Atp5l,Atp5o,Cisd1,Tomm6,Uqcr10,Ndufc1,Pam16,Atp5md,Uqcrh,Atp5e,Ndufa11,Atp5mpl,Atp5h,Ndufb11,Ndufs2,Dnajc11
2_Member	GO Cellular Components	GO:0005740	mitochondrial envelope	-8.65462	-5.56276	39/676	11950,11958,12314,12858,12867,13063,14712,17448,17713,17991,18174,20655,22171,22335,27425,28080,30056,30058,52637,66119,66152,66154,66377,66449,66477,66576,66594,67126,68493,69875,70257,71679,93692,104130,109754,226646,230935,381038,385493	Atp5pb,Atp5k,Calm2,Cox5a,Cox7c,Cycs,Gnpat,Mdh2,Grpel1,Ndufa2,Slc11a2,Sod1,Tyms,Vdac3,Atp5l,Atp5o,Timm9,Timm8a1,Cisd1,Tomm6,Uqcr10,Tmem14c,Ndufc1,Pam16,Atp5md,Uqcrh,Uqcr11,Atp5e,Ndufaf4,Ndufa11,Atp5mpl,Atp5h,Glrx,Ndufb11,Cyb5r3,Ndufs2,Dnajc11,Parl,AU015836
2_Member	GO Cellular Components	GO:0005743	mitochondrial inner membrane	-7.71112	-4.73462	29/444	11950,11958,12858,12867,17448,17713,17991,22171,22335,27425,28080,30056,30058,66152,66154,66377,66449,66477,66576,66594,67126,69875,70257,71679,104130,109754,226646,230935,381038	Atp5pb,Atp5k,Cox5a,Cox7c,Mdh2,Grpel1,Ndufa2,Tyms,Vdac3,Atp5l,Atp5o,Timm9,Timm8a1,Uqcr10,Tmem14c,Ndufc1,Pam16,Atp5md,Uqcrh,Uqcr11,Atp5e,Ndufa11,Atp5mpl,Atp5h,Ndufb11,Cyb5r3,Ndufs2,Dnajc11,Parl
2_Member	GO Cellular Components	GO:0031966	mitochondrial membrane	-7.4723	-4.54014	35/626	11950,11958,12314,12858,12867,14712,17448,17713,17991,18174,22171,22335,27425,28080,30056,30058,52637,66119,66152,66154,66377,66449,66477,66576,66594,67126,68493,69875,70257,71679,104130,109754,226646,230935,381038	Atp5pb,Atp5k,Calm2,Cox5a,Cox7c,Gnpat,Mdh2,Grpel1,Ndufa2,Slc11a2,Tyms,Vdac3,Atp5l,Atp5o,Timm9,Timm8a1,Cisd1,Tomm6,Uqcr10,Tmem14c,Ndufc1,Pam16,Atp5md,Uqcrh,Uqcr11,Atp5e,Ndufaf4,Ndufa11,Atp5mpl,Atp5h,Ndufb11,Cyb5r3,Ndufs2,Dnajc11,Parl
2_Member	GO Cellular Components	GO:0019866	organelle inner membrane	-6.80938	-3.92262	29/489	11950,11958,12858,12867,17448,17713,17991,22171,22335,27425,28080,30056,30058,66152,66154,66377,66449,66477,66576,66594,67126,69875,70257,71679,104130,109754,226646,230935,381038	Atp5pb,Atp5k,Cox5a,Cox7c,Mdh2,Grpel1,Ndufa2,Tyms,Vdac3,Atp5l,Atp5o,Timm9,Timm8a1,Uqcr10,Tmem14c,Ndufc1,Pam16,Atp5md,Uqcrh,Uqcr11,Atp5e,Ndufa11,Atp5mpl,Atp5h,Ndufb11,Cyb5r3,Ndufs2,Dnajc11,Parl
2_Member	GO Biological Processes	GO:0006119	oxidative phosphorylation	-5.83118	-3.05225	12/108	11950,12858,12867,13063,27425,28080,66152,66576,71679,102060,226646,269523	Atp5pb,Cox5a,Cox7c,Cycs,Atp5l,Atp5o,Uqcr10,Uqcrh,Atp5h,Gadd45gip1,Ndufs2,Vcp
2_Member	GO Biological Processes	GO:0009123	nucleoside monophosphate metabolic process	-4.70326	-2.12697	18/290	11950,11958,11983,12499,12858,12867,13063,22171,27425,28080,66152,66576,67126,71207,71679,102060,226646,269523	Atp5pb,Atp5k,Atpif1,Entpd5,Cox5a,Cox7c,Cycs,Tyms,Atp5l,Atp5o,Uqcr10,Uqcrh,Atp5e,Nudt4,Atp5h,Gadd45gip1,Ndufs2,Vcp
2_Member	GO Biological Processes	GO:0009167	purine ribonucleoside monophosphate metabolic process	-4.39277	-1.87814	17/278	11950,11958,11983,12499,12858,12867,13063,27425,28080,66152,66576,67126,71207,71679,102060,226646,269523	Atp5pb,Atp5k,Atpif1,Entpd5,Cox5a,Cox7c,Cycs,Atp5l,Atp5o,Uqcr10,Uqcrh,Atp5e,Nudt4,Atp5h,Gadd45gip1,Ndufs2,Vcp
2_Member	GO Biological Processes	GO:0009126	purine nucleoside monophosphate metabolic process	-4.37322	-1.86494	17/279	11950,11958,11983,12499,12858,12867,13063,27425,28080,66152,66576,67126,71207,71679,102060,226646,269523	Atp5pb,Atp5k,Atpif1,Entpd5,Cox5a,Cox7c,Cycs,Atp5l,Atp5o,Uqcr10,Uqcrh,Atp5e,Nudt4,Atp5h,Gadd45gip1,Ndufs2,Vcp
2_Member	GO Biological Processes	GO:0046034	ATP metabolic process	-4.34196	-1.85216	16/253	11950,11958,11983,12499,12858,12867,13063,27425,28080,66152,66576,67126,71679,102060,226646,269523	Atp5pb,Atp5k,Atpif1,Entpd5,Cox5a,Cox7c,Cycs,Atp5l,Atp5o,Uqcr10,Uqcrh,Atp5e,Atp5h,Gadd45gip1,Ndufs2,Vcp
2_Member	GO Biological Processes	GO:0009161	ribonucleoside monophosphate metabolic process	-4.3152	-1.83138	17/282	11950,11958,11983,12499,12858,12867,13063,27425,28080,66152,66576,67126,71207,71679,102060,226646,269523	Atp5pb,Atp5k,Atpif1,Entpd5,Cox5a,Cox7c,Cycs,Atp5l,Atp5o,Uqcr10,Uqcrh,Atp5e,Nudt4,Atp5h,Gadd45gip1,Ndufs2,Vcp
2_Member	GO Biological Processes	GO:0009205	purine ribonucleoside triphosphate metabolic process	-3.89747	-1.47326	16/276	11950,11958,11983,12499,12858,12867,13063,27425,28080,66152,66576,67126,71679,102060,226646,269523	Atp5pb,Atp5k,Atpif1,Entpd5,Cox5a,Cox7c,Cycs,Atp5l,Atp5o,Uqcr10,Uqcrh,Atp5e,Atp5h,Gadd45gip1,Ndufs2,Vcp
2_Member	GO Biological Processes	GO:0009199	ribonucleoside triphosphate metabolic process	-3.82561	-1.42787	16/280	11950,11958,11983,12499,12858,12867,13063,27425,28080,66152,66576,67126,71679,102060,226646,269523	Atp5pb,Atp5k,Atpif1,Entpd5,Cox5a,Cox7c,Cycs,Atp5l,Atp5o,Uqcr10,Uqcrh,Atp5e,Atp5h,Gadd45gip1,Ndufs2,Vcp
2_Member	GO Biological Processes	GO:0009144	purine nucleoside triphosphate metabolic process	-3.7727	-1.38486	16/283	11950,11958,11983,12499,12858,12867,13063,27425,28080,66152,66576,67126,71679,102060,226646,269523	Atp5pb,Atp5k,Atpif1,Entpd5,Cox5a,Cox7c,Cycs,Atp5l,Atp5o,Uqcr10,Uqcrh,Atp5e,Atp5h,Gadd45gip1,Ndufs2,Vcp
2_Member	GO Biological Processes	GO:0009141	nucleoside triphosphate metabolic process	-3.48785	-1.15356	16/300	11950,11958,11983,12499,12858,12867,13063,27425,28080,66152,66576,67126,71679,102060,226646,269523	Atp5pb,Atp5k,Atpif1,Entpd5,Cox5a,Cox7c,Cycs,Atp5l,Atp5o,Uqcr10,Uqcrh,Atp5e,Atp5h,Gadd45gip1,Ndufs2,Vcp
2_Member	GO Molecular Functions	GO:0009055	electron transfer activity	-3.42372	-1.10189	7/68	12858,12867,13063,66576,66594,73046,93692	Cox5a,Cox7c,Cycs,Uqcrh,Uqcr11,Glrx5,Glrx
2_Member	GO Biological Processes	GO:0009060	aerobic respiration	-3.19887	-0.958437	7/74	12858,12867,13063,17448,66152,66576,269523	Cox5a,Cox7c,Cycs,Mdh2,Uqcr10,Uqcrh,Vcp
2_Member	GO Biological Processes	GO:0042775	mitochondrial ATP synthesis coupled electron transport	-3.05781	-0.856808	6/57	12858,12867,13063,66152,66576,226646	Cox5a,Cox7c,Cycs,Uqcr10,Uqcrh,Ndufs2
2_Member	GO Biological Processes	GO:0006122	mitochondrial electron transport, ubiquinol to cytochrome c	-2.95342	-0.782376	3/11	13063,66152,66576	Cycs,Uqcr10,Uqcrh
2_Member	GO Biological Processes	GO:0042773	ATP synthesis coupled electron transport	-2.90171	-0.744532	6/61	12858,12867,13063,66152,66576,226646	Cox5a,Cox7c,Cycs,Uqcr10,Uqcrh,Ndufs2
2_Member	GO Biological Processes	GO:0006123	mitochondrial electron transport, cytochrome c to oxygen	-2.83485	-0.702557	3/12	12858,12867,13063	Cox5a,Cox7c,Cycs
2_Member	GO Biological Processes	GO:0019646	aerobic electron transport chain	-2.83485	-0.702557	3/12	12858,12867,13063	Cox5a,Cox7c,Cycs
2_Member	GO Cellular Components	GO:0070069	cytochrome complex	-2.51351	-0.476008	4/31	12858,12867,66152,66576	Cox5a,Cox7c,Uqcr10,Uqcrh
2_Member	GO Biological Processes	GO:0045333	cellular respiration	-2.39702	-0.386349	9/157	12858,12867,13063,17448,52637,66152,66576,226646,269523	Cox5a,Cox7c,Cycs,Mdh2,Cisd1,Uqcr10,Uqcrh,Ndufs2,Vcp
2_Member	GO Biological Processes	GO:0009150	purine ribonucleotide metabolic process	-2.30857	-0.331265	17/426	11950,11958,11983,12499,12858,12867,13063,27425,28080,66152,66576,67126,71207,71679,102060,226646,269523	Atp5pb,Atp5k,Atpif1,Entpd5,Cox5a,Cox7c,Cycs,Atp5l,Atp5o,Uqcr10,Uqcrh,Atp5e,Nudt4,Atp5h,Gadd45gip1,Ndufs2,Vcp
2_Member	GO Biological Processes	GO:0022904	respiratory electron transport chain	-2.27737	-0.306937	6/81	12858,12867,13063,66152,66576,226646	Cox5a,Cox7c,Cycs,Uqcr10,Uqcrh,Ndufs2
2_Member	GO Biological Processes	GO:0009259	ribonucleotide metabolic process	-2.21078	-0.265047	17/436	11950,11958,11983,12499,12858,12867,13063,27425,28080,66152,66576,67126,71207,71679,102060,226646,269523	Atp5pb,Atp5k,Atpif1,Entpd5,Cox5a,Cox7c,Cycs,Atp5l,Atp5o,Uqcr10,Uqcrh,Atp5e,Nudt4,Atp5h,Gadd45gip1,Ndufs2,Vcp
2_Member	GO Biological Processes	GO:0022900	electron transport chain	-2.20086	-0.257457	6/84	12858,12867,13063,66152,66576,226646	Cox5a,Cox7c,Cycs,Uqcr10,Uqcrh,Ndufs2
2_Member	GO Biological Processes	GO:0019693	ribose phosphate metabolic process	-2.05354	-0.165329	17/453	11950,11958,11983,12499,12858,12867,13063,27425,28080,66152,66576,67126,71207,71679,102060,226646,269523	Atp5pb,Atp5k,Atpif1,Entpd5,Cox5a,Cox7c,Cycs,Atp5l,Atp5o,Uqcr10,Uqcrh,Atp5e,Nudt4,Atp5h,Gadd45gip1,Ndufs2,Vcp
2_Member	GO Biological Processes	GO:0009117	nucleotide metabolic process	-2.03967	-0.157913	20/567	11950,11958,11983,12499,12858,12867,13063,17448,22171,27425,28080,66152,66576,67126,71207,71679,102060,226646,269523,353172	Atp5pb,Atp5k,Atpif1,Entpd5,Cox5a,Cox7c,Cycs,Mdh2,Tyms,Atp5l,Atp5o,Uqcr10,Uqcrh,Atp5e,Nudt4,Atp5h,Gadd45gip1,Ndufs2,Vcp,Gars
2_Member	GO Biological Processes	GO:0006163	purine nucleotide metabolic process	-2.03575	-0.155485	17/455	11950,11958,11983,12499,12858,12867,13063,27425,28080,66152,66576,67126,71207,71679,102060,226646,269523	Atp5pb,Atp5k,Atpif1,Entpd5,Cox5a,Cox7c,Cycs,Atp5l,Atp5o,Uqcr10,Uqcrh,Atp5e,Nudt4,Atp5h,Gadd45gip1,Ndufs2,Vcp
3_Summary	GO Cellular Components	GO:0016469	proton-transporting two-sector ATPase complex	-9.85725	-6.55151	12/49	11950,11958,11973,11984,27425,28080,66144,66290,66477,67126,70257,71679,12858,12867,18174,83704,109342,13206,16582,19179,27406,54343,269523,12499,22171	Atp5pb,Atp5k,Atp6v1e1,Atp6v0c,Atp5l,Atp5o,Atp6v1f,Atp6v1g1,Atp5md,Atp5e,Atp5mpl,Atp5h,Cox5a,Cox7c,Slc11a2,Slc12a9,Slc5a10,Ddx4,Kifc3,Psmc1,Abcf3,Atf7ip,Vcp,Entpd5,Tyms
3_Member	GO Cellular Components	GO:0016469	proton-transporting two-sector ATPase complex	-9.85725	-6.55151	12/49	11950,11958,11973,11984,27425,28080,66144,66290,66477,67126,70257,71679	Atp5pb,Atp5k,Atp6v1e1,Atp6v0c,Atp5l,Atp5o,Atp6v1f,Atp6v1g1,Atp5md,Atp5e,Atp5mpl,Atp5h
3_Member	GO Cellular Components	GO:0005753	mitochondrial proton-transporting ATP synthase complex	-8.66374	-5.56276	8/20	11950,11958,27425,28080,66477,67126,70257,71679	Atp5pb,Atp5k,Atp5l,Atp5o,Atp5md,Atp5e,Atp5mpl,Atp5h
3_Member	GO Cellular Components	GO:0045259	proton-transporting ATP synthase complex	-8.46297	-5.41687	8/21	11950,11958,27425,28080,66477,67126,70257,71679	Atp5pb,Atp5k,Atp5l,Atp5o,Atp5md,Atp5e,Atp5mpl,Atp5h
3_Member	GO Molecular Functions	GO:0044769	ATPase activity, coupled to transmembrane movement of ions, rotational mechanism	-7.50537	-4.55618	9/37	11950,11973,11984,27425,28080,66144,66290,67126,71679	Atp5pb,Atp6v1e1,Atp6v0c,Atp5l,Atp5o,Atp6v1f,Atp6v1g1,Atp5e,Atp5h
3_Member	GO Molecular Functions	GO:0015078	proton transmembrane transporter activity	-6.49004	-3.63427	13/112	11950,11958,11973,11984,12858,12867,18174,27425,28080,66144,66290,67126,71679	Atp5pb,Atp5k,Atp6v1e1,Atp6v0c,Cox5a,Cox7c,Slc11a2,Atp5l,Atp5o,Atp6v1f,Atp6v1g1,Atp5e,Atp5h
3_Member	GO Cellular Components	GO:0000276	mitochondrial proton-transporting ATP synthase complex, coupling factor F(o)	-5.6891	-2.94402	5/12	11950,11958,27425,28080,71679	Atp5pb,Atp5k,Atp5l,Atp5o,Atp5h
3_Member	GO Cellular Components	GO:0033177	proton-transporting two-sector ATPase complex, proton-transporting domain	-5.49251	-2.76144	6/22	11950,11958,11984,27425,28080,71679	Atp5pb,Atp5k,Atp6v0c,Atp5l,Atp5o,Atp5h
3_Member	GO Cellular Components	GO:0045263	proton-transporting ATP synthase complex, coupling factor F(o)	-5.48533	-2.76144	5/13	11950,11958,27425,28080,71679	Atp5pb,Atp5k,Atp5l,Atp5o,Atp5h
3_Member	GO Molecular Functions	GO:0019829	cation-transporting ATPase activity	-5.36416	-2.69826	9/64	11950,11973,11984,27425,28080,66144,66290,67126,71679	Atp5pb,Atp6v1e1,Atp6v0c,Atp5l,Atp5o,Atp6v1f,Atp6v1g1,Atp5e,Atp5h
3_Member	GO Molecular Functions	GO:0022853	active ion transmembrane transporter activity	-5.36416	-2.69826	9/64	11950,11973,11984,27425,28080,66144,66290,67126,71679	Atp5pb,Atp6v1e1,Atp6v0c,Atp5l,Atp5o,Atp6v1f,Atp6v1g1,Atp5e,Atp5h
3_Member	GO Molecular Functions	GO:0042625	ATPase coupled ion transmembrane transporter activity	-5.36416	-2.69826	9/64	11950,11973,11984,27425,28080,66144,66290,67126,71679	Atp5pb,Atp6v1e1,Atp6v0c,Atp5l,Atp5o,Atp6v1f,Atp6v1g1,Atp5e,Atp5h
3_Member	GO Biological Processes	GO:0015985	energy coupled proton transport, down electrochemical gradient	-5.25079	-2.60262	6/24	11950,11958,27425,28080,67126,71679	Atp5pb,Atp5k,Atp5l,Atp5o,Atp5e,Atp5h
3_Member	GO Biological Processes	GO:0015986	ATP synthesis coupled proton transport	-5.25079	-2.60262	6/24	11950,11958,27425,28080,67126,71679	Atp5pb,Atp5k,Atp5l,Atp5o,Atp5e,Atp5h
3_Member	GO Molecular Functions	GO:0046933	proton-transporting ATP synthase activity, rotational mechanism	-4.97584	-2.35298	5/16	11950,27425,28080,67126,71679	Atp5pb,Atp5l,Atp5o,Atp5e,Atp5h
3_Member	GO Biological Processes	GO:1902600	proton transmembrane transport	-4.74605	-2.15706	10/95	11950,11958,11973,18174,27425,28080,66144,66290,67126,71679	Atp5pb,Atp5k,Atp6v1e1,Slc11a2,Atp5l,Atp5o,Atp6v1f,Atp6v1g1,Atp5e,Atp5h
3_Member	GO Molecular Functions	GO:0036442	proton-exporting ATPase activity	-4.64963	-2.08783	6/30	11973,11984,27425,66144,66290,67126	Atp6v1e1,Atp6v0c,Atp5l,Atp6v1f,Atp6v1g1,Atp5e
3_Member	GO Molecular Functions	GO:0008553	proton-exporting ATPase activity, phosphorylative mechanism	-4.57181	-2.02402	5/19	11973,11984,27425,66290,67126	Atp6v1e1,Atp6v0c,Atp5l,Atp6v1g1,Atp5e
3_Member	GO Cellular Components	GO:0033178	proton-transporting two-sector ATPase complex, catalytic domain	-3.76821	-1.38486	4/15	11973,28080,66144,67126	Atp6v1e1,Atp5o,Atp6v1f,Atp5e
3_Member	GO Biological Processes	GO:0042776	mitochondrial ATP synthesis coupled proton transport	-3.54033	-1.19751	4/17	11950,27425,28080,71679	Atp5pb,Atp5l,Atp5o,Atp5h
3_Member	GO Molecular Functions	GO:0042626	ATPase activity, coupled to transmembrane movement of substances	-3.39584	-1.09403	9/113	11950,11973,11984,27425,28080,66144,66290,67126,71679	Atp5pb,Atp6v1e1,Atp6v0c,Atp5l,Atp5o,Atp6v1f,Atp6v1g1,Atp5e,Atp5h
3_Member	GO Molecular Functions	GO:0043492	ATPase activity, coupled to movement of substances	-3.36759	-1.06967	9/114	11950,11973,11984,27425,28080,66144,66290,67126,71679	Atp5pb,Atp6v1e1,Atp6v0c,Atp5l,Atp5o,Atp6v1f,Atp6v1g1,Atp5e,Atp5h
3_Member	GO Molecular Functions	GO:0015405	P-P-bond-hydrolysis-driven transmembrane transporter activity	-3.25776	-0.989811	9/118	11950,11973,11984,27425,28080,66144,66290,67126,71679	Atp5pb,Atp6v1e1,Atp6v0c,Atp5l,Atp5o,Atp6v1f,Atp6v1g1,Atp5e,Atp5h
3_Member	GO Molecular Functions	GO:0015399	primary active transmembrane transporter activity	-3.20467	-0.958437	9/120	11950,11973,11984,27425,28080,66144,66290,67126,71679	Atp5pb,Atp6v1e1,Atp6v0c,Atp5l,Atp5o,Atp6v1f,Atp6v1g1,Atp5e,Atp5h
3_Member	GO Molecular Functions	GO:0015662	ATPase activity, coupled to transmembrane movement of ions, phosphorylative mechanism	-3.07018	-0.866059	5/38	11973,11984,27425,66290,67126	Atp6v1e1,Atp6v0c,Atp5l,Atp6v1g1,Atp5e
3_Member	GO Molecular Functions	GO:0046961	proton-transporting ATPase activity, rotational mechanism	-3.0103	-0.815452	4/23	11973,11984,66144,66290	Atp6v1e1,Atp6v0c,Atp6v1f,Atp6v1g1
3_Member	GO Molecular Functions	GO:0015077	monovalent inorganic cation transmembrane transporter activity	-2.30749	-0.331265	15/356	11950,11958,11973,11984,12858,12867,18174,27425,28080,66144,66290,67126,71679,83704,109342	Atp5pb,Atp5k,Atp6v1e1,Atp6v0c,Cox5a,Cox7c,Slc11a2,Atp5l,Atp5o,Atp6v1f,Atp6v1g1,Atp5e,Atp5h,Slc12a9,Slc5a10
3_Member	GO Cellular Components	GO:0016471	vacuolar proton-transporting V-type ATPase complex	-2.23534	-0.284405	3/19	11984,66144,66290	Atp6v0c,Atp6v1f,Atp6v1g1
3_Member	GO Molecular Functions	GO:0016887	ATPase activity	-2.19976	-0.257457	15/366	11950,11973,11984,13206,16582,19179,27406,27425,28080,54343,66144,66290,67126,71679,269523	Atp5pb,Atp6v1e1,Atp6v0c,Ddx4,Kifc3,Psmc1,Abcf3,Atp5l,Atp5o,Atf7ip,Atp6v1f,Atp6v1g1,Atp5e,Atp5h,Vcp
3_Member	GO Biological Processes	GO:0006754	ATP biosynthetic process	-2.16016	-0.237481	8/141	11950,11958,12499,27425,28080,67126,71679,269523	Atp5pb,Atp5k,Entpd5,Atp5l,Atp5o,Atp5e,Atp5h,Vcp
3_Member	GO Biological Processes	GO:0009124	nucleoside monophosphate biosynthetic process	-2.1581	-0.237481	9/171	11950,11958,12499,22171,27425,28080,67126,71679,269523	Atp5pb,Atp5k,Entpd5,Tyms,Atp5l,Atp5o,Atp5e,Atp5h,Vcp
4_Summary	GO Cellular Components	GO:0043209	myelin sheath	-9.57736	-6.34417	22/213	11461,11950,12314,12709,12858,13063,13627,17448,17475,20655,20740,21672,22143,22187,22190,22223,28080,71679,78294,227613,268373,269523	Actb,Atp5pb,Calm2,Ckb,Cox5a,Cycs,Eef1a1,Mdh2,Mpdz,Sod1,Sptan1,Prdx2,Tuba1b,Ubb,Ubc,Uchl1,Atp5o,Atp5h,Rps27a,Tubb4b,Ppia,Vcp
4_Member	GO Cellular Components	GO:0043209	myelin sheath	-9.57736	-6.34417	22/213	11461,11950,12314,12709,12858,13063,13627,17448,17475,20655,20740,21672,22143,22187,22190,22223,28080,71679,78294,227613,268373,269523	Actb,Atp5pb,Calm2,Ckb,Cox5a,Cycs,Eef1a1,Mdh2,Mpdz,Sod1,Sptan1,Prdx2,Tuba1b,Ubb,Ubc,Uchl1,Atp5o,Atp5h,Rps27a,Tubb4b,Ppia,Vcp
5_Summary	GO Biological Processes	GO:0022613	ribonucleoprotein complex biogenesis	-9.53778	-6.33677	32/443	13046,14300,14791,19942,19988,20044,20088,20115,20937,22384,26905,52705,54364,56321,57294,66467,66489,67025,67205,67671,67678,67949,69731,73736,75422,75617,75705,100609,192159,214572,225215,100503670,13206,28114,66491,67049,69684,83561,353172,636931	Celf1,Frg1,Emg1,Rpl27,Rpl6,Rps14,Rps24,Rps7,Suv39h1,Eif4h,Eif2s3x,Krr1,Rpp30,Aatf,Rps27,Gtf2h5,Rpl35,Rpl11,Utp11,Rpl38,Lsm3,Nifk,Gemin7,Fcf1,Mettl5,Rps25,Eif4b,Nsun5,Prpf8,Prmt7,Rsl24d1,Rpl5,Ddx4,Nsun2,Polr2l,Pus3,Aarsd1,Tdrd1,Gars,Trim71
5_Member	GO Biological Processes	GO:0022613	ribonucleoprotein complex biogenesis	-9.53778	-6.33677	32/443	13046,14300,14791,19942,19988,20044,20088,20115,20937,22384,26905,52705,54364,56321,57294,66467,66489,67025,67205,67671,67678,67949,69731,73736,75422,75617,75705,100609,192159,214572,225215,100503670	Celf1,Frg1,Emg1,Rpl27,Rpl6,Rps14,Rps24,Rps7,Suv39h1,Eif4h,Eif2s3x,Krr1,Rpp30,Aatf,Rps27,Gtf2h5,Rpl35,Rpl11,Utp11,Rpl38,Lsm3,Nifk,Gemin7,Fcf1,Mettl5,Rps25,Eif4b,Nsun5,Prpf8,Prmt7,Rsl24d1,Rpl5
5_Member	GO Biological Processes	GO:0042254	ribosome biogenesis	-8.25348	-5.22856	24/296	14300,14791,19942,19988,20044,20088,20115,20937,52705,54364,56321,57294,66467,66489,67025,67205,67671,67949,73736,75422,75617,100609,225215,100503670	Frg1,Emg1,Rpl27,Rpl6,Rps14,Rps24,Rps7,Suv39h1,Krr1,Rpp30,Aatf,Rps27,Gtf2h5,Rpl35,Rpl11,Utp11,Rpl38,Nifk,Fcf1,Mettl5,Rps25,Nsun5,Rsl24d1,Rpl5
5_Member	GO Biological Processes	GO:0006364	rRNA processing	-6.8206	-3.92262	18/206	14300,14791,19942,20044,20088,20115,20937,52705,54364,66467,66489,67025,67205,67949,73736,75422,100609,100503670	Frg1,Emg1,Rpl27,Rps14,Rps24,Rps7,Suv39h1,Krr1,Rpp30,Gtf2h5,Rpl35,Rpl11,Utp11,Nifk,Fcf1,Mettl5,Nsun5,Rpl5
5_Member	GO Biological Processes	GO:0016072	rRNA metabolic process	-5.9219	-3.12672	18/237	14300,14791,19942,20044,20088,20115,20937,52705,54364,66467,66489,67025,67205,67949,73736,75422,100609,100503670	Frg1,Emg1,Rpl27,Rps14,Rps24,Rps7,Suv39h1,Krr1,Rpp30,Gtf2h5,Rpl35,Rpl11,Utp11,Nifk,Fcf1,Mettl5,Nsun5,Rpl5
5_Member	GO Biological Processes	GO:0034660	ncRNA metabolic process	-5.38591	-2.69826	26/483	13206,14300,14791,19942,20044,20088,20115,20937,28114,52705,54364,66467,66489,66491,67025,67049,67205,67949,69684,73736,75422,83561,100609,353172,636931,100503670	Ddx4,Frg1,Emg1,Rpl27,Rps14,Rps24,Rps7,Suv39h1,Nsun2,Krr1,Rpp30,Gtf2h5,Rpl35,Polr2l,Rpl11,Pus3,Utp11,Nifk,Aarsd1,Fcf1,Mettl5,Tdrd1,Nsun5,Gars,Trim71,Rpl5
5_Member	GO Biological Processes	GO:0034470	ncRNA processing	-4.55096	-2.01001	20/355	14300,14791,19942,20044,20088,20115,20937,28114,52705,54364,66467,66489,67025,67049,67205,67949,73736,75422,100609,100503670	Frg1,Emg1,Rpl27,Rps14,Rps24,Rps7,Suv39h1,Nsun2,Krr1,Rpp30,Gtf2h5,Rpl35,Rpl11,Pus3,Utp11,Nifk,Fcf1,Mettl5,Nsun5,Rpl5
5_Member	GO Cellular Components	GO:0032040	small-subunit processome	-3.07018	-0.866059	5/38	14791,20115,52705,67205,73736	Emg1,Rps7,Krr1,Utp11,Fcf1
6_Summary	GO Cellular Components	GO:0022627	cytosolic small ribosomal subunit	-7.76779	-4.76307	10/46	14109,20044,20088,20090,20102,20115,57294,67427,75617,78294,68735,66467,67671,73736	Fau,Rps14,Rps24,Rps29,Rps4x,Rps7,Rps27,Rps20,Rps25,Rps27a,Mrps18c,Gtf2h5,Rpl38,Fcf1
6_Member	GO Cellular Components	GO:0022627	cytosolic small ribosomal subunit	-7.76779	-4.76307	10/46	14109,20044,20088,20090,20102,20115,57294,67427,75617,78294	Fau,Rps14,Rps24,Rps29,Rps4x,Rps7,Rps27,Rps20,Rps25,Rps27a
6_Member	GO Cellular Components	GO:0015935	small ribosomal subunit	-6.44272	-3.60074	11/78	14109,20044,20088,20090,20102,20115,57294,67427,68735,75617,78294	Fau,Rps14,Rps24,Rps29,Rps4x,Rps7,Rps27,Rps20,Mrps18c,Rps25,Rps27a
6_Member	GO Biological Processes	GO:0042274	ribosomal small subunit biogenesis	-4.03134	-1.58183	8/73	20044,20088,20115,57294,66467,67671,73736,75617	Rps14,Rps24,Rps7,Rps27,Gtf2h5,Rpl38,Fcf1,Rps25
6_Member	GO Biological Processes	GO:0000028	ribosomal small subunit assembly	-3.16691	-0.933722	4/21	20044,57294,67671,75617	Rps14,Rps27,Rpl38,Rps25
7_Summary	GO Molecular Functions	GO:0003729	mRNA binding	-7.70155	-4.73462	24/316	11991,12317,12877,13046,13627,19988,20044,20115,22171,22668,23879,53319,53422,56449,60365,66489,68537,71973,192170,210529,241846,434423,545824,100503670,26905,56040,67671,73830,75422,100609,242726,636931,13649,23968,28114,74645,227695,67630,67678,68195,100037283,24010,224903,12499,66449,71207,269523	Hnrnpd,Calr,Cpeb1,Celf1,Eef1a1,Rpl6,Rps14,Rps7,Tyms,Sf1,Fxr2,Nxf1,Ybx2,Ybx3,Rbm8a,Rpl35,Mrpl13,Rbpms2,Eif4a3,Mettl14,Lsm14b,Dppa5a,Zar1l,Rpl5,Eif2s3x,Rplp1,Rpl38,Eif3k,Mettl5,Nsun5,Padi6,Trim71,Egfr,Nlrp5,Nsun2,Tent5c,Spout1,Samd8,Lsm3,Rnaset2b,Rnaset2a,Ik,Safb,Entpd5,Pam16,Nudt4,Vcp
7_Member	GO Molecular Functions	GO:0003729	mRNA binding	-7.70155	-4.73462	24/316	11991,12317,12877,13046,13627,19988,20044,20115,22171,22668,23879,53319,53422,56449,60365,66489,68537,71973,192170,210529,241846,434423,545824,100503670	Hnrnpd,Calr,Cpeb1,Celf1,Eef1a1,Rpl6,Rps14,Rps7,Tyms,Sf1,Fxr2,Nxf1,Ybx2,Ybx3,Rbm8a,Rpl35,Mrpl13,Rbpms2,Eif4a3,Mettl14,Lsm14b,Dppa5a,Zar1l,Rpl5
7_Member	GO Biological Processes	GO:0006417	regulation of translation	-4.03955	-1.584	19/356	11991,12317,12877,22171,23879,26905,53422,56040,67671,68537,73830,75422,100609,192170,210529,241846,242726,636931,100503670	Hnrnpd,Calr,Cpeb1,Tyms,Fxr2,Eif2s3x,Ybx2,Rplp1,Rpl38,Mrpl13,Eif3k,Mettl5,Nsun5,Eif4a3,Mettl14,Lsm14b,Padi6,Trim71,Rpl5
7_Member	GO Molecular Functions	GO:0045182	translation regulator activity	-3.90752	-1.4742	7/57	12877,20044,22171,23879,53422,192170,636931	Cpeb1,Rps14,Tyms,Fxr2,Ybx2,Eif4a3,Trim71
7_Member	GO Biological Processes	GO:0010608	posttranscriptional regulation of gene expression	-3.75336	-1.37471	24/536	11991,12317,12877,13649,22171,23879,23968,26905,28114,53422,56040,67671,68537,73830,74645,75422,100609,192170,210529,227695,241846,242726,636931,100503670	Hnrnpd,Calr,Cpeb1,Egfr,Tyms,Fxr2,Nlrp5,Eif2s3x,Nsun2,Ybx2,Rplp1,Rpl38,Mrpl13,Eif3k,Tent5c,Mettl5,Nsun5,Eif4a3,Mettl14,Spout1,Lsm14b,Padi6,Trim71,Rpl5
7_Member	GO Biological Processes	GO:0034248	regulation of cellular amide metabolic process	-3.64079	-1.26678	20/414	11991,12317,12877,22171,23879,26905,53422,56040,67630,67671,68537,73830,75422,100609,192170,210529,241846,242726,636931,100503670	Hnrnpd,Calr,Cpeb1,Tyms,Fxr2,Eif2s3x,Ybx2,Rplp1,Samd8,Rpl38,Mrpl13,Eif3k,Mettl5,Nsun5,Eif4a3,Mettl14,Lsm14b,Padi6,Trim71,Rpl5
7_Member	GO Biological Processes	GO:0017148	negative regulation of translation	-3.21189	-0.958437	10/145	11991,12317,12877,22171,23879,53422,68537,192170,210529,636931	Hnrnpd,Calr,Cpeb1,Tyms,Fxr2,Ybx2,Mrpl13,Eif4a3,Mettl14,Trim71
7_Member	GO Biological Processes	GO:0034249	negative regulation of cellular amide metabolic process	-2.76428	-0.648243	10/166	11991,12317,12877,22171,23879,53422,68537,192170,210529,636931	Hnrnpd,Calr,Cpeb1,Tyms,Fxr2,Ybx2,Mrpl13,Eif4a3,Mettl14,Trim71
7_Member	GO Biological Processes	GO:0006401	RNA catabolic process	-2.76238	-0.648243	13/255	11991,23879,23968,28114,53422,60365,67678,68195,74645,192170,210529,636931,100037283	Hnrnpd,Fxr2,Nlrp5,Nsun2,Ybx2,Rbm8a,Lsm3,Rnaset2b,Tent5c,Eif4a3,Mettl14,Trim71,Rnaset2a
7_Member	GO Biological Processes	GO:0043487	regulation of RNA stability	-2.67452	-0.577807	8/116	11991,23879,23968,28114,53422,74645,210529,636931	Hnrnpd,Fxr2,Nlrp5,Nsun2,Ybx2,Tent5c,Mettl14,Trim71
7_Member	GO Biological Processes	GO:1903311	regulation of mRNA metabolic process	-2.60195	-0.524328	13/266	11991,12877,13046,22668,23879,24010,53422,60365,74645,192170,210529,224903,636931	Hnrnpd,Cpeb1,Celf1,Sf1,Fxr2,Ik,Ybx2,Rbm8a,Tent5c,Eif4a3,Mettl14,Safb,Trim71
7_Member	GO Molecular Functions	GO:0003730	mRNA 3'-UTR binding	-2.48745	-0.460461	7/98	11991,12877,20115,23879,53422,56449,100503670	Hnrnpd,Cpeb1,Rps7,Fxr2,Ybx2,Ybx3,Rpl5
7_Member	GO Biological Processes	GO:0045727	positive regulation of translation	-2.41029	-0.397609	8/128	11991,12877,23879,26905,75422,100609,192170,100503670	Hnrnpd,Cpeb1,Fxr2,Eif2s3x,Mettl5,Nsun5,Eif4a3,Rpl5
7_Member	GO Biological Processes	GO:0034655	nucleobase-containing compound catabolic process	-2.12617	-0.210397	17/445	11991,12499,23879,23968,28114,53422,60365,66449,67678,68195,71207,74645,192170,210529,269523,636931,100037283	Hnrnpd,Entpd5,Fxr2,Nlrp5,Nsun2,Ybx2,Rbm8a,Pam16,Lsm3,Rnaset2b,Nudt4,Tent5c,Eif4a3,Mettl14,Vcp,Trim71,Rnaset2a
8_Summary	GO Molecular Functions	GO:0019843	rRNA binding	-6.80735	-3.92262	11/72	14791,19988,20044,20102,67025,67281,67891,68735,97961,319195,100503670,22138	Emg1,Rpl6,Rps14,Rps4x,Rpl11,Rpl37,Rpl4,Mrps18c,Nol12,Rpl17,Rpl5,Ttn
8_Member	GO Molecular Functions	GO:0019843	rRNA binding	-6.80735	-3.92262	11/72	14791,19988,20044,20102,67025,67281,67891,68735,97961,319195,100503670	Emg1,Rpl6,Rps14,Rps4x,Rpl11,Rpl37,Rpl4,Mrps18c,Nol12,Rpl17,Rpl5
8_Member	GO Cellular Components	GO:0031672	A band	-2.19007	-0.256235	4/38	19988,22138,67891,319195	Rpl6,Ttn,Rpl4,Rpl17
9_Summary	GO Cellular Components	GO:0000502	proteasome complex	-6.33485	-3.50622	10/64	19170,19173,19179,19182,19358,20422,53380,56436,57296,269523,66286,66537	Psmb1,Psmb5,Psmc1,Psmc3,Rad23a,Sem1,Psmd10,Adrm1,Psmd8,Vcp,Sec11c,Pomp
9_Member	GO Cellular Components	GO:0000502	proteasome complex	-6.33485	-3.50622	10/64	19170,19173,19179,19182,19358,20422,53380,56436,57296,269523	Psmb1,Psmb5,Psmc1,Psmc3,Rad23a,Sem1,Psmd10,Adrm1,Psmd8,Vcp
9_Member	GO Cellular Components	GO:1905369	endopeptidase complex	-6.2699	-3.45425	10/65	19170,19173,19179,19182,19358,20422,53380,56436,57296,269523	Psmb1,Psmb5,Psmc1,Psmc3,Rad23a,Sem1,Psmd10,Adrm1,Psmd8,Vcp
9_Member	GO Cellular Components	GO:1905368	peptidase complex	-5.80628	-3.03893	11/90	19170,19173,19179,19182,19358,20422,53380,56436,57296,66286,269523	Psmb1,Psmb5,Psmc1,Psmc3,Rad23a,Sem1,Psmd10,Adrm1,Psmd8,Sec11c,Vcp
9_Member	GO Cellular Components	GO:0005838	proteasome regulatory particle	-5.36848	-2.69826	6/23	19179,19182,20422,53380,56436,57296	Psmc1,Psmc3,Sem1,Psmd10,Adrm1,Psmd8
9_Member	GO Cellular Components	GO:0022624	proteasome accessory complex	-5.13885	-2.49928	6/25	19179,19182,20422,53380,56436,57296	Psmc1,Psmc3,Sem1,Psmd10,Adrm1,Psmd8
9_Member	GO Biological Processes	GO:0043248	proteasome assembly	-3.89612	-1.47326	4/14	20422,53380,56436,66537	Sem1,Psmd10,Adrm1,Pomp
9_Member	GO Cellular Components	GO:0008541	proteasome regulatory particle, lid subcomplex	-3.23387	-0.973095	3/9	20422,56436,57296	Sem1,Adrm1,Psmd8
9_Member	GO Cellular Components	GO:0008540	proteasome regulatory particle, base subcomplex	-2.83485	-0.702557	3/12	19179,19182,53380	Psmc1,Psmc3,Psmd10
10_Summary	GO Molecular Functions	GO:0043021	ribonucleoprotein complex binding	-5.91756	-3.12672	14/146	12877,22384,24067,53422,56040,56449,66489,68969,73830,74838,75705,102060,192170,214572,13627,13667,26905,66235,20853,22143,66801,227613	Cpeb1,Eif4h,Srp54a,Ybx2,Rplp1,Ybx3,Rpl35,Eif1b,Eif3k,Naa15,Eif4b,Gadd45gip1,Eif4a3,Prmt7,Eef1a1,Eif2b4,Eif2s3x,Eif1ax,Stau1,Tuba1b,Prkrip1,Tubb4b
10_Member	GO Molecular Functions	GO:0043021	ribonucleoprotein complex binding	-5.91756	-3.12672	14/146	12877,22384,24067,53422,56040,56449,66489,68969,73830,74838,75705,102060,192170,214572	Cpeb1,Eif4h,Srp54a,Ybx2,Rplp1,Ybx3,Rpl35,Eif1b,Eif3k,Naa15,Eif4b,Gadd45gip1,Eif4a3,Prmt7
10_Member	GO Molecular Functions	GO:0008135	translation factor activity, RNA binding	-4.74076	-2.15706	9/76	12877,13627,13667,22384,26905,66235,68969,73830,75705	Cpeb1,Eef1a1,Eif2b4,Eif4h,Eif2s3x,Eif1ax,Eif1b,Eif3k,Eif4b
10_Member	GO Molecular Functions	GO:0003743	translation initiation factor activity	-4.45777	-1.93671	7/47	13667,22384,26905,66235,68969,73830,75705	Eif2b4,Eif4h,Eif2s3x,Eif1ax,Eif1b,Eif3k,Eif4b
10_Member	GO Biological Processes	GO:0001731	formation of translation preinitiation complex	-2.72727	-0.625643	3/13	22384,26905,75705	Eif4h,Eif2s3x,Eif4b
10_Member	GO Molecular Functions	GO:0043024	ribosomal small subunit binding	-2.45449	-0.431636	3/16	22384,68969,75705	Eif4h,Eif1b,Eif4b
10_Member	GO Biological Processes	GO:0006413	translational initiation	-2.34457	-0.35346	7/104	13667,22384,26905,66235,68969,73830,75705	Eif2b4,Eif4h,Eif2s3x,Eif1ax,Eif1b,Eif3k,Eif4b
10_Member	GO Molecular Functions	GO:0003725	double-stranded RNA binding	-2.17615	-0.243989	6/85	20853,22143,22384,66801,75705,227613	Stau1,Tuba1b,Eif4h,Prkrip1,Eif4b,Tubb4b
11_Summary	GO Cellular Components	GO:0070469	respiratory chain	-4.91226	-2.29752	10/91	12858,12867,17991,66152,66377,66576,66594,69875,104130,226646,66379,68493	Cox5a,Cox7c,Ndufa2,Uqcr10,Ndufc1,Uqcrh,Uqcr11,Ndufa11,Ndufb11,Ndufs2,Cox14,Ndufaf4
11_Member	GO Cellular Components	GO:0070469	respiratory chain	-4.91226	-2.29752	10/91	12858,12867,17991,66152,66377,66576,66594,69875,104130,226646	Cox5a,Cox7c,Ndufa2,Uqcr10,Ndufc1,Uqcrh,Uqcr11,Ndufa11,Ndufb11,Ndufs2
11_Member	GO Cellular Components	GO:0005746	mitochondrial respiratory chain	-4.60356	-2.04882	9/79	12858,12867,17991,66152,66377,66576,69875,104130,226646	Cox5a,Cox7c,Ndufa2,Uqcr10,Ndufc1,Uqcrh,Ndufa11,Ndufb11,Ndufs2
11_Member	GO Cellular Components	GO:0098803	respiratory chain complex	-4.47263	-1.94504	9/82	12858,12867,17991,66152,66377,66576,69875,104130,226646	Cox5a,Cox7c,Ndufa2,Uqcr10,Ndufc1,Uqcrh,Ndufa11,Ndufb11,Ndufs2
11_Member	GO Biological Processes	GO:0033108	mitochondrial respiratory chain complex assembly	-2.90134	-0.744532	7/83	17991,66152,66377,66379,68493,69875,104130	Ndufa2,Uqcr10,Ndufc1,Cox14,Ndufaf4,Ndufa11,Ndufb11
11_Member	GO Biological Processes	GO:0010257	NADH dehydrogenase complex assembly	-2.64784	-0.560775	5/47	17991,66377,68493,69875,104130	Ndufa2,Ndufc1,Ndufaf4,Ndufa11,Ndufb11
11_Member	GO Biological Processes	GO:0032981	mitochondrial respiratory chain complex I assembly	-2.64784	-0.560775	5/47	17991,66377,68493,69875,104130	Ndufa2,Ndufc1,Ndufaf4,Ndufa11,Ndufb11
11_Member	GO Cellular Components	GO:0005747	mitochondrial respiratory chain complex I	-2.49058	-0.461506	5/51	17991,66377,69875,104130,226646	Ndufa2,Ndufc1,Ndufa11,Ndufb11,Ndufs2
11_Member	GO Cellular Components	GO:0030964	NADH dehydrogenase complex	-2.49058	-0.461506	5/51	17991,66377,69875,104130,226646	Ndufa2,Ndufc1,Ndufa11,Ndufb11,Ndufs2
11_Member	GO Cellular Components	GO:0045271	respiratory chain complex I	-2.49058	-0.461506	5/51	17991,66377,69875,104130,226646	Ndufa2,Ndufc1,Ndufa11,Ndufb11,Ndufs2
11_Member	GO Cellular Components	GO:1990204	oxidoreductase complex	-2.25532	-0.292001	7/108	17991,66152,66377,66576,69875,104130,226646	Ndufa2,Uqcr10,Ndufc1,Uqcrh,Ndufa11,Ndufb11,Ndufs2
12_Summary	GO Biological Processes	GO:0019941	modification-dependent protein catabolic process	-4.80611	-2.19934	29/617	17846,18002,18140,19170,19173,19358,20115,20338,21402,22187,22190,22223,24069,53380,56436,57296,66771,67025,67923,74132,74374,75083,75234,78294,104416,108660,269523,636931,100503670,11983,237500,15502,19014,21848,51813,66510,109161,240756,11991,12499,22084,23879,23968,28114,53422,66449,74645,170749,210529,381038,14048	Commd1,Nedd8,Uhrf1,Psmb1,Psmb5,Rad23a,Rps7,Sel1l,Skp1,Ubb,Ubc,Uchl1,Sufu,Psmd10,Adrm1,Psmd8,Gid4,Rpl11,Eloc,Rnf6,Clec16a,Usp50,Rnf19b,Rps27a,Bap1,Rnf187,Vcp,Trim71,Rpl5,Atpif1,Tmtc3,Dnaja1,Med1,Trim24,Ccnc,Rnf181,Ube2q2,Klhl12,Hnrnpd,Entpd5,Tsc2,Fxr2,Nlrp5,Nsun2,Ybx2,Pam16,Tent5c,Mtmr4,Mettl14,Parl,Eya1
12_Member	GO Biological Processes	GO:0019941	modification-dependent protein catabolic process	-4.80611	-2.19934	29/617	17846,18002,18140,19170,19173,19358,20115,20338,21402,22187,22190,22223,24069,53380,56436,57296,66771,67025,67923,74132,74374,75083,75234,78294,104416,108660,269523,636931,100503670	Commd1,Nedd8,Uhrf1,Psmb1,Psmb5,Rad23a,Rps7,Sel1l,Skp1,Ubb,Ubc,Uchl1,Sufu,Psmd10,Adrm1,Psmd8,Gid4,Rpl11,Eloc,Rnf6,Clec16a,Usp50,Rnf19b,Rps27a,Bap1,Rnf187,Vcp,Trim71,Rpl5
12_Member	GO Biological Processes	GO:0043632	modification-dependent macromolecule catabolic process	-4.67727	-2.10828	29/627	17846,18002,18140,19170,19173,19358,20115,20338,21402,22187,22190,22223,24069,53380,56436,57296,66771,67025,67923,74132,74374,75083,75234,78294,104416,108660,269523,636931,100503670	Commd1,Nedd8,Uhrf1,Psmb1,Psmb5,Rad23a,Rps7,Sel1l,Skp1,Ubb,Ubc,Uchl1,Sufu,Psmd10,Adrm1,Psmd8,Gid4,Rpl11,Eloc,Rnf6,Clec16a,Usp50,Rnf19b,Rps27a,Bap1,Rnf187,Vcp,Trim71,Rpl5
12_Member	GO Biological Processes	GO:0051603	proteolysis involved in cellular protein catabolic process	-4.35628	-1.85424	31/721	11983,17846,18002,18140,19170,19173,19358,20115,20338,21402,22187,22190,22223,24069,53380,56436,57296,66771,67025,67923,74132,74374,75083,75234,78294,104416,108660,237500,269523,636931,100503670	Atpif1,Commd1,Nedd8,Uhrf1,Psmb1,Psmb5,Rad23a,Rps7,Sel1l,Skp1,Ubb,Ubc,Uchl1,Sufu,Psmd10,Adrm1,Psmd8,Gid4,Rpl11,Eloc,Rnf6,Clec16a,Usp50,Rnf19b,Rps27a,Bap1,Rnf187,Tmtc3,Vcp,Trim71,Rpl5
12_Member	GO Biological Processes	GO:0044257	cellular protein catabolic process	-3.83672	-1.43407	31/770	11983,17846,18002,18140,19170,19173,19358,20115,20338,21402,22187,22190,22223,24069,53380,56436,57296,66771,67025,67923,74132,74374,75083,75234,78294,104416,108660,237500,269523,636931,100503670	Atpif1,Commd1,Nedd8,Uhrf1,Psmb1,Psmb5,Rad23a,Rps7,Sel1l,Skp1,Ubb,Ubc,Uchl1,Sufu,Psmd10,Adrm1,Psmd8,Gid4,Rpl11,Eloc,Rnf6,Clec16a,Usp50,Rnf19b,Rps27a,Bap1,Rnf187,Tmtc3,Vcp,Trim71,Rpl5
12_Member	GO Biological Processes	GO:0006511	ubiquitin-dependent protein catabolic process	-3.35099	-1.06076	25/606	17846,18140,19170,19173,19358,20115,20338,21402,22223,24069,53380,56436,57296,66771,67025,67923,74132,74374,75083,75234,104416,108660,269523,636931,100503670	Commd1,Uhrf1,Psmb1,Psmb5,Rad23a,Rps7,Sel1l,Skp1,Uchl1,Sufu,Psmd10,Adrm1,Psmd8,Gid4,Rpl11,Eloc,Rnf6,Clec16a,Usp50,Rnf19b,Bap1,Rnf187,Vcp,Trim71,Rpl5
12_Member	GO Biological Processes	GO:1903050	regulation of proteolysis involved in cellular protein catabolic process	-3.33213	-1.04945	13/221	11983,17846,19358,20115,22187,24069,53380,67025,74374,75234,237500,269523,100503670	Atpif1,Commd1,Rad23a,Rps7,Ubb,Sufu,Psmd10,Rpl11,Clec16a,Rnf19b,Tmtc3,Vcp,Rpl5
12_Member	GO Biological Processes	GO:2000058	regulation of ubiquitin-dependent protein catabolic process	-2.8838	-0.729785	10/160	17846,19358,20115,24069,53380,67025,74374,75234,269523,100503670	Commd1,Rad23a,Rps7,Sufu,Psmd10,Rpl11,Clec16a,Rnf19b,Vcp,Rpl5
12_Member	GO Biological Processes	GO:1903362	regulation of cellular protein catabolic process	-2.77749	-0.657659	13/254	11983,17846,19358,20115,22187,24069,53380,67025,74374,75234,237500,269523,100503670	Atpif1,Commd1,Rad23a,Rps7,Ubb,Sufu,Psmd10,Rpl11,Clec16a,Rnf19b,Tmtc3,Vcp,Rpl5
12_Member	GO Biological Processes	GO:0016567	protein ubiquitination	-2.37229	-0.371512	23/639	15502,17846,18002,18140,19014,20115,21402,21848,22187,22190,51813,53380,66510,67025,74132,75234,78294,108660,109161,240756,269523,636931,100503670	Dnaja1,Commd1,Nedd8,Uhrf1,Med1,Rps7,Skp1,Trim24,Ubb,Ubc,Ccnc,Psmd10,Rnf181,Rpl11,Rnf6,Rnf19b,Rps27a,Rnf187,Ube2q2,Klhl12,Vcp,Trim71,Rpl5
12_Member	GO Biological Processes	GO:0031329	regulation of cellular catabolic process	-2.35264	-0.357688	26/756	11983,11991,12499,17846,19358,20115,22084,22187,23879,23968,24069,28114,53380,53422,66449,67025,74374,74645,75234,170749,210529,237500,269523,381038,636931,100503670	Atpif1,Hnrnpd,Entpd5,Commd1,Rad23a,Rps7,Tsc2,Ubb,Fxr2,Nlrp5,Sufu,Nsun2,Psmd10,Ybx2,Pam16,Rpl11,Clec16a,Tent5c,Rnf19b,Mtmr4,Mettl14,Tmtc3,Vcp,Parl,Trim71,Rpl5
12_Member	GO Biological Processes	GO:0032446	protein modification by small protein conjugation	-2.31623	-0.331265	24/684	14048,15502,17846,18002,18140,19014,20115,21402,21848,22187,22190,51813,53380,66510,67025,74132,75234,78294,108660,109161,240756,269523,636931,100503670	Eya1,Dnaja1,Commd1,Nedd8,Uhrf1,Med1,Rps7,Skp1,Trim24,Ubb,Ubc,Ccnc,Psmd10,Rnf181,Rpl11,Rnf6,Rnf19b,Rps27a,Rnf187,Ube2q2,Klhl12,Vcp,Trim71,Rpl5
13_Summary	GO Biological Processes	GO:0016071	mRNA metabolic process	-4.78998	-2.19104	30/651	11991,12877,13046,14300,19014,21422,22668,23879,24010,28114,52670,53422,60365,66801,67049,67678,69731,69920,74645,116748,192159,192170,210529,214572,224903,231889,233073,234723,243963,636931	Hnrnpd,Cpeb1,Celf1,Frg1,Med1,Tfcp2,Sf1,Fxr2,Ik,Nsun2,Cpsf4l,Ybx2,Rbm8a,Prkrip1,Pus3,Lsm3,Gemin7,Polr2i,Tent5c,Lsm10,Prpf8,Eif4a3,Mettl14,Prmt7,Safb,Bud31,U2af1l4,Txnl4b,Zfp473,Trim71
13_Member	GO Biological Processes	GO:0016071	mRNA metabolic process	-4.78998	-2.19104	30/651	11991,12877,13046,14300,19014,21422,22668,23879,24010,28114,52670,53422,60365,66801,67049,67678,69731,69920,74645,116748,192159,192170,210529,214572,224903,231889,233073,234723,243963,636931	Hnrnpd,Cpeb1,Celf1,Frg1,Med1,Tfcp2,Sf1,Fxr2,Ik,Nsun2,Cpsf4l,Ybx2,Rbm8a,Prkrip1,Pus3,Lsm3,Gemin7,Polr2i,Tent5c,Lsm10,Prpf8,Eif4a3,Mettl14,Prmt7,Safb,Bud31,U2af1l4,Txnl4b,Zfp473,Trim71
13_Member	GO Biological Processes	GO:0006397	mRNA processing	-3.42673	-1.10189	21/463	12877,13046,14300,22668,23879,24010,52670,60365,66801,67678,69731,116748,192159,192170,210529,214572,224903,231889,233073,234723,243963	Cpeb1,Celf1,Frg1,Sf1,Fxr2,Ik,Cpsf4l,Rbm8a,Prkrip1,Lsm3,Gemin7,Lsm10,Prpf8,Eif4a3,Mettl14,Prmt7,Safb,Bud31,U2af1l4,Txnl4b,Zfp473
13_Member	GO Biological Processes	GO:0000375	RNA splicing, via transesterification reactions	-2.97271	-0.792889	14/272	13046,22668,23879,24010,60365,67678,69731,192159,192170,210529,214572,231889,233073,234723	Celf1,Sf1,Fxr2,Ik,Rbm8a,Lsm3,Gemin7,Prpf8,Eif4a3,Mettl14,Prmt7,Bud31,U2af1l4,Txnl4b
13_Member	GO Biological Processes	GO:0000377	RNA splicing, via transesterification reactions with bulged adenosine as nucleophile	-2.97271	-0.792889	14/272	13046,22668,23879,24010,60365,67678,69731,192159,192170,210529,214572,231889,233073,234723	Celf1,Sf1,Fxr2,Ik,Rbm8a,Lsm3,Gemin7,Prpf8,Eif4a3,Mettl14,Prmt7,Bud31,U2af1l4,Txnl4b
13_Member	GO Biological Processes	GO:0000398	mRNA splicing, via spliceosome	-2.97271	-0.792889	14/272	13046,22668,23879,24010,60365,67678,69731,192159,192170,210529,214572,231889,233073,234723	Celf1,Sf1,Fxr2,Ik,Rbm8a,Lsm3,Gemin7,Prpf8,Eif4a3,Mettl14,Prmt7,Bud31,U2af1l4,Txnl4b
13_Member	GO Biological Processes	GO:0008380	RNA splicing	-2.7317	-0.625643	17/387	13046,14300,22668,23879,24010,60365,66801,67678,69731,116748,192159,192170,210529,214572,231889,233073,234723	Celf1,Frg1,Sf1,Fxr2,Ik,Rbm8a,Prkrip1,Lsm3,Gemin7,Lsm10,Prpf8,Eif4a3,Mettl14,Prmt7,Bud31,U2af1l4,Txnl4b
13_Member	GO Cellular Components	GO:0005681	spliceosomal complex	-2.24812	-0.290499	10/196	14300,22668,24010,60365,66801,67678,192159,192170,231889,233073	Frg1,Sf1,Ik,Rbm8a,Prkrip1,Lsm3,Prpf8,Eif4a3,Bud31,U2af1l4
14_Summary	GO Cellular Components	GO:0035805	egg coat	-4.5241	-1.98987	3/4	22786,22787,22788,12380,12468,12527,23968,52020,54608,56449,67968,328440	Zp1,Zp2,Zp3,Cast,Cct7,Cd9,Nlrp5,Umodl1,Abhd2,Ybx3,Ooep,Npm2
14_Member	GO Cellular Components	GO:0035805	egg coat	-4.5241	-1.98987	3/4	22786,22787,22788	Zp1,Zp2,Zp3
14_Member	GO Cellular Components	GO:0030312	external encapsulating structure	-4.13257	-1.66625	3/5	22786,22787,22788	Zp1,Zp2,Zp3
14_Member	GO Biological Processes	GO:0009566	fertilization	-3.15583	-0.925964	12/202	12380,12468,12527,22786,22787,22788,23968,52020,54608,56449,67968,328440	Cast,Cct7,Cd9,Zp1,Zp2,Zp3,Nlrp5,Umodl1,Abhd2,Ybx3,Ooep,Npm2
14_Member	GO Biological Processes	GO:0007338	single fertilization	-2.43367	-0.412872	9/155	12380,12468,12527,22786,22787,22788,52020,54608,328440	Cast,Cct7,Cd9,Zp1,Zp2,Zp3,Umodl1,Abhd2,Npm2
15_Summary	GO Molecular Functions	GO:0031386	protein tag	-4.18836	-1.71045	4/12	18002,22187,22190,78294,11984,12317,12709,13649,15502,18628,20481,22143,22223,67025,226646,269523,100503670	Nedd8,Ubb,Ubc,Rps27a,Atp6v0c,Calr,Ckb,Egfr,Dnaja1,Per3,Ski,Tuba1b,Uchl1,Rpl11,Ndufs2,Vcp,Rpl5
15_Member	GO Molecular Functions	GO:0031386	protein tag	-4.18836	-1.71045	4/12	18002,22187,22190,78294	Nedd8,Ubb,Ubc,Rps27a
15_Member	GO Molecular Functions	GO:0031625	ubiquitin protein ligase binding	-3.8812	-1.46348	17/306	11984,12317,12709,13649,15502,18002,18628,20481,22143,22187,22190,22223,67025,78294,226646,269523,100503670	Atp6v0c,Calr,Ckb,Egfr,Dnaja1,Nedd8,Per3,Ski,Tuba1b,Ubb,Ubc,Uchl1,Rpl11,Rps27a,Ndufs2,Vcp,Rpl5
15_Member	GO Molecular Functions	GO:0044389	ubiquitin-like protein ligase binding	-3.5875	-1.22971	17/324	11984,12317,12709,13649,15502,18002,18628,20481,22143,22187,22190,22223,67025,78294,226646,269523,100503670	Atp6v0c,Calr,Ckb,Egfr,Dnaja1,Nedd8,Per3,Ski,Tuba1b,Ubb,Ubc,Uchl1,Rpl11,Rps27a,Ndufs2,Vcp,Rpl5
16_Summary	GO Molecular Functions	GO:0030942	endoplasmic reticulum signal peptide binding	-4.13257	-1.66625	3/5	24067,665155,100101806,16647,16650	Srp54a,Srp54b,Srp54c,Kpna2,Kpna6
16_Member	GO Molecular Functions	GO:0030942	endoplasmic reticulum signal peptide binding	-4.13257	-1.66625	3/5	24067,665155,100101806	Srp54a,Srp54b,Srp54c
16_Member	GO Cellular Components	GO:0005786	signal recognition particle, endoplasmic reticulum targeting	-3.40357	-1.09403	3/8	24067,665155,100101806	Srp54a,Srp54b,Srp54c
16_Member	GO Cellular Components	GO:0048500	signal recognition particle	-2.95342	-0.782376	3/11	24067,665155,100101806	Srp54a,Srp54b,Srp54c
16_Member	GO Molecular Functions	GO:0005048	signal sequence binding	-2.77691	-0.657659	5/44	16647,16650,24067,665155,100101806	Kpna2,Kpna6,Srp54a,Srp54b,Srp54c
17_Summary	GO Biological Processes	GO:0072655	establishment of protein localization to mitochondrion	-4.03904	-1.584	9/93	11983,15502,15505,17713,30056,30058,66449,381038,385493,11950,27425,28080,66154,66400,71679,12468,16647,16650,19014,22084,24067,53612,66233,75669,100101806,17938,67025,74117,17991,53380,66152,66377,66379,68493,69875,70186,74374,104130,230935	Atpif1,Dnaja1,Hsph1,Grpel1,Timm9,Timm8a1,Pam16,Parl,AU015836,Atp5pb,Atp5l,Atp5o,Tmem14c,Alkbh7,Atp5h,Cct7,Kpna2,Kpna6,Med1,Tsc2,Srp54a,Vti1b,Dmap1,Pik3r4,Srp54c,Naca,Rpl11,Actr3,Ndufa2,Psmd10,Uqcr10,Ndufc1,Cox14,Ndufaf4,Ndufa11,Fam162a,Clec16a,Ndufb11,Dnajc11
17_Member	GO Biological Processes	GO:0072655	establishment of protein localization to mitochondrion	-4.03904	-1.584	9/93	11983,15502,15505,17713,30056,30058,66449,381038,385493	Atpif1,Dnaja1,Hsph1,Grpel1,Timm9,Timm8a1,Pam16,Parl,AU015836
17_Member	GO Biological Processes	GO:0070585	protein localization to mitochondrion	-3.8627	-1.45006	9/98	11983,15502,15505,17713,30056,30058,66449,381038,385493	Atpif1,Dnaja1,Hsph1,Grpel1,Timm9,Timm8a1,Pam16,Parl,AU015836
17_Member	GO Biological Processes	GO:0006839	mitochondrial transport	-3.81695	-1.42406	13/197	11950,11983,17713,27425,28080,30056,30058,66154,66400,66449,71679,381038,385493	Atp5pb,Atpif1,Grpel1,Atp5l,Atp5o,Timm9,Timm8a1,Tmem14c,Alkbh7,Pam16,Atp5h,Parl,AU015836
17_Member	GO Biological Processes	GO:0072594	establishment of protein localization to organelle	-3.44997	-1.11987	19/396	11983,12468,15502,15505,16647,16650,17713,19014,22084,24067,30056,30058,53612,66233,66449,75669,381038,385493,100101806	Atpif1,Cct7,Dnaja1,Hsph1,Kpna2,Kpna6,Grpel1,Med1,Tsc2,Srp54a,Timm9,Timm8a1,Vti1b,Dmap1,Pam16,Pik3r4,Parl,AU015836,Srp54c
17_Member	GO Biological Processes	GO:1990542	mitochondrial transmembrane transport	-3.39642	-1.09403	8/90	11950,17713,27425,28080,30056,66449,71679,385493	Atp5pb,Grpel1,Atp5l,Atp5o,Timm9,Pam16,Atp5h,AU015836
17_Member	GO Biological Processes	GO:0006626	protein targeting to mitochondrion	-3.19887	-0.958437	7/74	11983,17713,30056,30058,66449,381038,385493	Atpif1,Grpel1,Timm9,Timm8a1,Pam16,Parl,AU015836
17_Member	GO Biological Processes	GO:0006605	protein targeting	-2.988	-0.796202	14/271	11983,17713,17938,24067,30056,30058,53612,66449,67025,74117,75669,381038,385493,100101806	Atpif1,Grpel1,Naca,Srp54a,Timm9,Timm8a1,Vti1b,Pam16,Rpl11,Actr3,Pik3r4,Parl,AU015836,Srp54c
17_Member	GO Biological Processes	GO:0065002	intracellular protein transmembrane transport	-2.97813	-0.792889	6/59	17713,24067,30056,66449,385493,100101806	Grpel1,Srp54a,Timm9,Pam16,AU015836,Srp54c
17_Member	GO Biological Processes	GO:0071806	protein transmembrane transport	-2.90171	-0.744532	6/61	17713,24067,30056,66449,385493,100101806	Grpel1,Srp54a,Timm9,Pam16,AU015836,Srp54c
17_Member	GO Biological Processes	GO:0007005	mitochondrion organization	-2.42142	-0.404701	19/486	11983,17713,17991,30056,30058,53380,66152,66377,66379,66400,66449,68493,69875,70186,74374,104130,230935,381038,385493	Atpif1,Grpel1,Ndufa2,Timm9,Timm8a1,Psmd10,Uqcr10,Ndufc1,Cox14,Alkbh7,Pam16,Ndufaf4,Ndufa11,Fam162a,Clec16a,Ndufb11,Dnajc11,Parl,AU015836
17_Member	GO Biological Processes	GO:0044743	protein transmembrane import into intracellular organelle	-2.07275	-0.175132	4/41	17713,30056,66449,385493	Grpel1,Timm9,Pam16,AU015836
18_Summary	GO Cellular Components	GO:0005913	cell-cell adherens junction	-3.95427	-1.51022	5/25	16582,20740,69697,74117,216033	Kifc3,Sptan1,Camsap3,Actr3,Ctnna3
18_Member	GO Cellular Components	GO:0005913	cell-cell adherens junction	-3.95427	-1.51022	5/25	16582,20740,69697,74117,216033	Kifc3,Sptan1,Camsap3,Actr3,Ctnna3
19_Summary	GO Molecular Functions	GO:0060590	ATPase regulator activity	-3.9113	-1.4742	6/40	11983,15502,15505,17713,18643,23950,381038	Atpif1,Dnaja1,Hsph1,Grpel1,Pfn1,Dnajb6,Parl
19_Member	GO Molecular Functions	GO:0060590	ATPase regulator activity	-3.9113	-1.4742	6/40	11983,15502,15505,17713,18643,23950	Atpif1,Dnaja1,Hsph1,Grpel1,Pfn1,Dnajb6
19_Member	GO Molecular Functions	GO:0000774	adenyl-nucleotide exchange factor activity	-3.08535	-0.871752	3/10	15505,17713,18643	Hsph1,Grpel1,Pfn1
19_Member	GO Biological Processes	GO:1903747	regulation of establishment of protein localization to mitochondrion	-2.80308	-0.673424	4/26	11983,15502,15505,381038	Atpif1,Dnaja1,Hsph1,Parl
20_Summary	GO Molecular Functions	GO:1990948	ubiquitin ligase inhibitor activity	-3.83794	-1.43407	3/6	20115,67025,100503670,22187,12317,12468,13135,14682,17846,18628,18643,19358,21848,23968,54343,74838,21402,67891,53380,24069,74374,18002	Rps7,Rpl11,Rpl5,Ubb,Calr,Cct7,Dad1,Gnaq,Commd1,Per3,Pfn1,Rad23a,Trim24,Nlrp5,Atf7ip,Naa15,Skp1,Rpl4,Psmd10,Sufu,Clec16a,Nedd8
20_Member	GO Molecular Functions	GO:1990948	ubiquitin ligase inhibitor activity	-3.83794	-1.43407	3/6	20115,67025,100503670	Rps7,Rpl11,Rpl5
20_Member	GO Molecular Functions	GO:0055105	ubiquitin-protein transferase inhibitor activity	-3.6013	-1.2364	3/7	20115,67025,100503670	Rps7,Rpl11,Rpl5
20_Member	GO Biological Processes	GO:1902255	positive regulation of intrinsic apoptotic signaling pathway by p53 class mediator	-3.40357	-1.09403	3/8	20115,22187,67025	Rps7,Ubb,Rpl11
20_Member	GO Biological Processes	GO:0031647	regulation of protein stability	-3.19836	-0.958437	15/288	12317,12468,13135,14682,17846,18628,18643,19358,20115,21848,23968,54343,67025,74838,100503670	Calr,Cct7,Dad1,Gnaq,Commd1,Per3,Pfn1,Rad23a,Rps7,Trim24,Nlrp5,Atf7ip,Rpl11,Naa15,Rpl5
20_Member	GO Biological Processes	GO:1904667	negative regulation of ubiquitin protein ligase activity	-3.08535	-0.871752	3/10	20115,67025,100503670	Rps7,Rpl11,Rpl5
20_Member	GO Biological Processes	GO:1904666	regulation of ubiquitin protein ligase activity	-3.0103	-0.815452	4/23	20115,21402,67025,100503670	Rps7,Skp1,Rpl11,Rpl5
20_Member	GO Molecular Functions	GO:0008097	5S rRNA binding	-2.72727	-0.625643	3/13	67025,67891,100503670	Rpl11,Rpl4,Rpl5
20_Member	GO Biological Processes	GO:1901796	regulation of signal transduction by p53 class mediator	-2.56156	-0.502231	6/71	20115,21848,22187,53380,67025,100503670	Rps7,Trim24,Ubb,Psmd10,Rpl11,Rpl5
20_Member	GO Biological Processes	GO:0050821	protein stabilization	-2.54268	-0.494539	10/178	12317,12468,14682,18628,18643,20115,54343,67025,74838,100503670	Calr,Cct7,Gnaq,Per3,Pfn1,Rps7,Atf7ip,Rpl11,Naa15,Rpl5
20_Member	GO Biological Processes	GO:2000059	negative regulation of ubiquitin-dependent protein catabolic process	-2.49058	-0.461506	5/51	20115,24069,67025,74374,100503670	Rps7,Sufu,Rpl11,Clec16a,Rpl5
20_Member	GO Biological Processes	GO:0045116	protein neddylation	-2.3765	-0.373761	3/17	18002,67025,100503670	Nedd8,Rpl11,Rpl5
20_Member	GO Biological Processes	GO:0051444	negative regulation of ubiquitin-protein transferase activity	-2.30365	-0.331265	3/18	20115,67025,100503670	Rps7,Rpl11,Rpl5
20_Member	GO Molecular Functions	GO:0055106	ubiquitin-protein transferase regulator activity	-2.11044	-0.202636	3/21	20115,67025,100503670	Rps7,Rpl11,Rpl5

## Sheet: T&Tseq10MII
GroupID	Category	Term	Description	LogP	Log(q-value)	InTerm_InList	Genes	Symbols
1_Summary	GO Molecular Functions	GO:0003682	chromatin binding	-28.9326	-24.5855	171/645	11909,11925,12151,12189,12387,12416,12455,12544,12593,12753,12914,13006,13016,13017,13018,13047,13207,13435,13436,13496,13653,13714,13990,14055,14056,14312,14463,14884,15201,15354,15441,15499,16468,16842,17127,17128,17354,17684,17685,17688,17765,17977,17978,17979,18023,18140,18392,18741,18968,18986,18999,19357,19650,19664,19697,19704,19712,19777,19821,20185,20230,20466,20787,20788,20833,20843,208…	Atf2,Neurog3,Bmi1,Brca1,Ctnnb1,Cbx2,Ccnt1,Cdc45,Cdyl,Clock,Crebbp,Smc3,Ctbp1,Ctbp2,Ctcf,Cux1,Ddx5,Dnmt3a,Dnmt3b,Arid3a,Egr1,Elk4,Smarcad1,Ezh1,Ezh2,Brd2,Gata4,Gtf2h1,Hells,Hmgb3,Hp1bp3,Hsf1,Jarid2,Lef1,Smad3,Smad4,Mllt10,Cited2,Msh2,Msh6,Mtf2,Ncoa1,Ncoa2,Ncoa3,Nfe2l1,Uhrf1,Orc1,Pitx2,Pola1,Pou2f1,Pou5f1,Rad21,Rbl1,Rbpj,Rela,Upf1,Rest,Uri1,Rnf2,Ncor1,Satb1,Sin3a,Srebf1,Srebf2,Ssrp1,Stag2,Stat1,Sta…
1_Member	GO Molecular Functions	GO:0003682	chromatin binding	-28.9326	-24.5855	171/645	11909,11925,12151,12189,12387,12416,12455,12544,12593,12753,12914,13006,13016,13017,13018,13047,13207,13435,13436,13496,13653,13714,13990,14055,14056,14312,14463,14884,15201,15354,15441,15499,16468,16842,17127,17128,17354,17684,17685,17688,17765,17977,17978,17979,18023,18140,18392,18741,18968,18986,18999,19357,19650,19664,19697,19704,19712,19777,19821,20185,20230,20466,20787,20788,20833,20843,208…	Atf2,Neurog3,Bmi1,Brca1,Ctnnb1,Cbx2,Ccnt1,Cdc45,Cdyl,Clock,Crebbp,Smc3,Ctbp1,Ctbp2,Ctcf,Cux1,Ddx5,Dnmt3a,Dnmt3b,Arid3a,Egr1,Elk4,Smarcad1,Ezh1,Ezh2,Brd2,Gata4,Gtf2h1,Hells,Hmgb3,Hp1bp3,Hsf1,Jarid2,Lef1,Smad3,Smad4,Mllt10,Cited2,Msh2,Msh6,Mtf2,Ncoa1,Ncoa2,Ncoa3,Nfe2l1,Uhrf1,Orc1,Pitx2,Pola1,Pou2f1,Pou5f1,Rad21,Rbl1,Rbpj,Rela,Upf1,Rest,Uri1,Rnf2,Ncor1,Satb1,Sin3a,Srebf1,Srebf2,Ssrp1,Stag2,Stat1,Sta…
1_Member	GO Biological Processes	GO:0006325	chromatin organization	-28.3778	-24.3317	192/775	11793,12151,12189,12190,12387,12416,12428,12544,12611,12649,12914,13016,13018,13163,13194,13435,13436,13714,13990,14055,14056,14245,14312,14462,14479,14841,14897,15201,15354,15441,16452,16468,16842,17128,17216,17765,17977,18140,18999,19645,19646,19650,19697,19712,19821,20185,20230,20466,20787,20833,20874,20962,21343,21423,21427,21652,21849,21969,22059,22083,22289,22385,22589,24074,24116,26417,269…	Atg5,Bmi1,Brca1,Brca2,Ctnnb1,Cbx2,Ccna2,Cdc45,Cebpg,Chek1,Crebbp,Ctbp1,Ctcf,Daxx,Ddb1,Dnmt3a,Dnmt3b,Elk4,Smarcad1,Ezh1,Ezh2,Lpin1,Brd2,Gata3,Usp15,Haspin,Trip12,Hells,Hmgb3,Hp1bp3,Jak2,Jarid2,Lef1,Smad4,Mcm2,Mtf2,Ncoa1,Uhrf1,Pou5f1,Rb1,Rbbp4,Rbl1,Rela,Rest,Rnf2,Ncor1,Satb1,Sin3a,Srebf1,Ssrp1,Slk,Sycp3,Taf6,Tcf3,Vps72,Phf1,Trim28,Top1,Trp53,Ctr9,Kdm6a,Baz1b,Atrx,Taf7,Nelfa,Mapk3,Brd7,Prmt5,Usp21,H…
1_Member	GO Biological Processes	GO:0016569	covalent chromatin modification	-22.4356	-19.0427	126/463	11793,12151,12189,12190,12387,12428,12649,12914,13016,13018,13163,13194,13435,13436,13714,13990,14055,14056,14245,14462,14479,14841,14897,15201,16452,16468,16842,17128,17765,17977,18140,18999,19712,19821,20185,20230,20466,20787,20874,21343,21423,21652,21849,22059,22083,22289,22385,22589,24074,24116,26417,26992,27374,30941,51869,52615,55982,56275,56397,56406,57261,59001,64050,64707,66423,67246,674…	Atg5,Bmi1,Brca1,Brca2,Ctnnb1,Ccna2,Chek1,Crebbp,Ctbp1,Ctcf,Daxx,Ddb1,Dnmt3a,Dnmt3b,Elk4,Smarcad1,Ezh1,Ezh2,Lpin1,Gata3,Usp15,Haspin,Trip12,Hells,Jak2,Jarid2,Lef1,Smad4,Mtf2,Ncoa1,Uhrf1,Pou5f1,Rest,Rnf2,Ncor1,Satb1,Sin3a,Srebf1,Slk,Taf6,Tcf3,Phf1,Trim28,Trp53,Ctr9,Kdm6a,Baz1b,Atrx,Taf7,Nelfa,Mapk3,Brd7,Prmt5,Usp21,Rif1,Suz12,Paxip1,Rbm14,Morf4l2,Ncoa6,Brd4,Pole3,Yeats4,Suv39h2,Coprs,Resf1,Ufl1,Tri…
1_Member	GO Biological Processes	GO:0016570	histone modification	-20.6705	-17.4025	120/449	11793,12151,12189,12190,12387,12428,12649,12914,13016,13018,13163,13194,13436,13714,13990,14055,14056,14245,14462,14479,14841,14897,16452,16468,16842,17128,17765,17977,18140,19712,19821,20185,20230,20466,20787,20874,21343,21423,21652,22059,22083,22289,22385,22589,24074,24116,26417,26992,27374,30941,51869,52615,55982,56275,56397,56406,57261,59001,64050,64707,66423,67490,68729,70238,70427,70999,711…	Atg5,Bmi1,Brca1,Brca2,Ctnnb1,Ccna2,Chek1,Crebbp,Ctbp1,Ctcf,Daxx,Ddb1,Dnmt3b,Elk4,Smarcad1,Ezh1,Ezh2,Lpin1,Gata3,Usp15,Haspin,Trip12,Jak2,Jarid2,Lef1,Smad4,Mtf2,Ncoa1,Uhrf1,Rest,Rnf2,Ncor1,Satb1,Sin3a,Srebf1,Slk,Taf6,Tcf3,Phf1,Trp53,Ctr9,Kdm6a,Baz1b,Atrx,Taf7,Nelfa,Mapk3,Brd7,Prmt5,Usp21,Rif1,Suz12,Paxip1,Rbm14,Morf4l2,Ncoa6,Brd4,Pole3,Yeats4,Suv39h2,Coprs,Ufl1,Trim37,Rnf168,Mier2,Naa40,Nipbl,Sfpq…
1_Member	GO Biological Processes	GO:0033044	regulation of chromosome organization	-16.5978	-13.5729	98/371	11789,11793,12006,12189,12236,12387,12544,12649,12704,13016,13018,13163,13436,14245,14462,14897,16468,17128,17216,17222,17765,18999,19357,19360,19645,19704,20185,20466,20787,20833,20874,21652,21750,21849,21951,22059,22083,22589,24074,24116,26413,26417,26992,30939,51810,51869,52040,52864,53379,55982,56208,56531,59125,67052,67246,68549,70640,70799,70999,71175,71514,71836,75302,75339,76246,83560,999…	Apc,Atg5,Axin2,Brca1,Bub1b,Ctnnb1,Cdc45,Chek1,Cit,Ctbp1,Ctcf,Daxx,Dnmt3b,Lpin1,Gata3,Trip12,Jarid2,Smad4,Mcm2,Anapc1,Mtf2,Pou5f1,Rad21,Rad50,Rb1,Upf1,Ncor1,Sin3a,Srebf1,Ssrp1,Slk,Phf1,Terf2,Trim28,Tnks,Trp53,Ctr9,Atrx,Taf7,Nelfa,Mapk1,Mapk3,Brd7,Pttg1,Hnrnpu,Rif1,Ppp1r10,Slx4,Hnrnpa2b1,Paxip1,Becn1,Ylpm1,Nek7,Ndc80,Resf1,Sgo2a,Dcp2,Cep192,Naa40,Nipbl,Sfpq,Shcbp1l,Asxl2,Mphosph8,Rtf1,Tex14,Kdm1a,P…
1_Member	GO Biological Processes	GO:0018205	peptidyl-lysine modification	-16.1372	-13.1518	96/365	11793,11863,11977,12151,12189,12190,12387,12649,12914,13016,13018,13436,13653,14055,14056,14462,16468,16842,17128,17246,17765,17977,18984,19697,20466,21343,21423,21652,21849,22083,22589,24074,24116,26417,26992,50995,51869,52615,54473,55982,56397,56406,56469,57261,59001,59004,64050,64707,67956,70999,71777,72195,74026,74343,75302,75387,75560,75725,76246,76719,77683,77805,77853,79221,81601,94246,999…	Atg5,Arnt,Atp7a,Bmi1,Brca1,Brca2,Ctnnb1,Chek1,Crebbp,Ctbp1,Ctcf,Dnmt3b,Egr1,Ezh1,Ezh2,Gata3,Jarid2,Lef1,Smad4,Mdm2,Mtf2,Ncoa1,Por,Rela,Sin3a,Taf6,Tcf3,Phf1,Trim28,Ctr9,Atrx,Taf7,Nelfa,Mapk3,Brd7,Uba2,Rif1,Suz12,Tollip,Paxip1,Morf4l2,Ncoa6,Pias1,Brd4,Pole3,Pias4,Yeats4,Suv39h2,Kmt5a,Naa40,Ing3,Supt7l,Msl1,Crtc2,Asxl2,Sirt4,Ep400,Phf14,Rtf1,Kansl1,Ehmt1,Esco1,Msl2,Hdac9,Kat5,Arid4b,Kdm1a,Tada3,Ezhi…
1_Member	GO Biological Processes	GO:2001252	positive regulation of chromosome organization	-15.0748	-12.2718	62/192	12189,12387,13016,13163,13436,14245,14462,16468,17128,17765,19357,19360,19645,20185,20466,20787,20874,21652,21750,21849,21951,22059,22083,22589,24116,26413,26417,26992,51810,51869,52040,52864,53379,55982,56208,59125,67246,68549,71175,71514,71836,75302,75339,76246,99982,101185,101706,105377,108155,108989,109331,140858,217031,217127,217232,225876,226151,229841,245474,319583,319974,328572	Brca1,Ctnnb1,Ctbp1,Daxx,Dnmt3b,Lpin1,Gata3,Jarid2,Smad4,Mtf2,Rad21,Rad50,Rb1,Ncor1,Sin3a,Srebf1,Slk,Phf1,Terf2,Trim28,Tnks,Trp53,Ctr9,Atrx,Nelfa,Mapk1,Mapk3,Brd7,Hnrnpu,Rif1,Ppp1r10,Slx4,Hnrnpa2b1,Paxip1,Becn1,Nek7,Resf1,Sgo2a,Nipbl,Sfpq,Shcbp1l,Asxl2,Mphosph8,Rtf1,Kdm1a,Pot1a,Numa1,Slf1,Ogt,Tpr,Rnf20,Wdr5,Tada2a,Kat7,Cdc27,Kdm2a,Slf2,Cenpe,Dkc1,Lig4,Auts2,Ep300
1_Member	GO Biological Processes	GO:1905269	positive regulation of chromatin organization	-9.59358	-7.29952	38/117	12189,12387,13016,13163,13436,14245,14462,16468,17128,17765,20185,20466,20787,20874,21652,21849,22059,22083,24116,26417,26992,51869,55982,67246,71175,75302,75339,76246,99982,108155,108989,109331,140858,217031,217127,225876,319974,328572	Brca1,Ctnnb1,Ctbp1,Daxx,Dnmt3b,Lpin1,Gata3,Jarid2,Smad4,Mtf2,Ncor1,Sin3a,Srebf1,Slk,Phf1,Trim28,Trp53,Ctr9,Nelfa,Mapk3,Brd7,Rif1,Paxip1,Resf1,Nipbl,Asxl2,Mphosph8,Rtf1,Kdm1a,Ogt,Tpr,Rnf20,Wdr5,Tada2a,Kat7,Kdm2a,Auts2,Ep300
1_Member	GO Biological Processes	GO:1902275	regulation of chromatin organization	-9.45448	-7.18016	55/210	11793,12189,12387,12544,12649,13016,13018,13163,13436,14245,14462,14897,16468,17128,17765,18999,20185,20466,20787,20833,20874,21652,21849,22059,22083,22589,24074,24116,26417,26992,51810,51869,55982,67246,70999,71175,75302,75339,76246,99982,101206,102991,108155,108989,109331,140858,216805,217031,217127,225876,230674,233904,319974,320817,328572	Atg5,Brca1,Ctnnb1,Cdc45,Chek1,Ctbp1,Ctcf,Daxx,Dnmt3b,Lpin1,Gata3,Trip12,Jarid2,Smad4,Mtf2,Pou5f1,Ncor1,Sin3a,Srebf1,Ssrp1,Slk,Phf1,Trim28,Trp53,Ctr9,Atrx,Taf7,Nelfa,Mapk3,Brd7,Hnrnpu,Rif1,Paxip1,Resf1,Naa40,Nipbl,Asxl2,Mphosph8,Rtf1,Kdm1a,Tada3,Ezhip,Ogt,Tpr,Rnf20,Wdr5,Flcn,Tada2a,Kat7,Kdm2a,Kdm4a,Setd1a,Auts2,Atad2b,Ep300
1_Member	GO Biological Processes	GO:0016571	histone methylation	-8.89495	-6.7001	42/144	12189,12387,12914,13018,13436,14055,14056,14462,16468,17128,17765,20230,21652,22083,22589,24116,27374,51869,52615,55982,56406,64707,66423,75302,76246,77683,94246,99982,102991,107823,108155,109331,116848,140858,194388,208266,230674,231051,233904,238247,319974,381022	Brca1,Ctnnb1,Crebbp,Ctcf,Dnmt3b,Ezh1,Ezh2,Gata3,Jarid2,Smad4,Mtf2,Satb1,Phf1,Ctr9,Atrx,Nelfa,Prmt5,Rif1,Suz12,Paxip1,Ncoa6,Suv39h2,Coprs,Asxl2,Rtf1,Ehmt1,Arid4b,Kdm1a,Ezhip,Nsd2,Ogt,Rnf20,Baz2a,Wdr5,Tet3,Dot1l,Kdm4a,Kmt2c,Setd1a,Arid4a,Auts2,Kmt2d
1_Member	GO Biological Processes	GO:0006479	protein methylation	-8.84912	-6.6693	49/183	12189,12387,12914,13018,13436,14055,14056,14462,16201,16468,17128,17765,19340,19346,20230,21652,22083,22589,24116,27374,51869,52615,55982,56406,64707,66423,67332,67956,68215,75302,76246,77683,94246,99982,102991,107823,108155,109331,116848,140858,194388,208266,230674,231051,233904,238247,238505,319974,381022	Brca1,Ctnnb1,Crebbp,Ctcf,Dnmt3b,Ezh1,Ezh2,Gata3,Ilf3,Jarid2,Smad4,Mtf2,Rab3d,Rab6a,Satb1,Phf1,Ctr9,Atrx,Nelfa,Prmt5,Rif1,Suz12,Paxip1,Ncoa6,Suv39h2,Coprs,Snrpd3,Kmt5a,Fam98b,Asxl2,Rtf1,Ehmt1,Arid4b,Kdm1a,Ezhip,Nsd2,Ogt,Rnf20,Baz2a,Wdr5,Tet3,Dot1l,Kdm4a,Kmt2c,Setd1a,Arid4a,Mtr,Auts2,Kmt2d
1_Member	GO Biological Processes	GO:0008213	protein alkylation	-8.84912	-6.6693	49/183	12189,12387,12914,13018,13436,14055,14056,14462,16201,16468,17128,17765,19340,19346,20230,21652,22083,22589,24116,27374,51869,52615,55982,56406,64707,66423,67332,67956,68215,75302,76246,77683,94246,99982,102991,107823,108155,109331,116848,140858,194388,208266,230674,231051,233904,238247,238505,319974,381022	Brca1,Ctnnb1,Crebbp,Ctcf,Dnmt3b,Ezh1,Ezh2,Gata3,Ilf3,Jarid2,Smad4,Mtf2,Rab3d,Rab6a,Satb1,Phf1,Ctr9,Atrx,Nelfa,Prmt5,Rif1,Suz12,Paxip1,Ncoa6,Suv39h2,Coprs,Snrpd3,Kmt5a,Fam98b,Asxl2,Rtf1,Ehmt1,Arid4b,Kdm1a,Ezhip,Nsd2,Ogt,Rnf20,Baz2a,Wdr5,Tet3,Dot1l,Kdm4a,Kmt2c,Setd1a,Arid4a,Mtr,Auts2,Kmt2d
1_Member	GO Biological Processes	GO:0034968	histone lysine methylation	-8.51973	-6.38211	36/116	12189,12387,13436,14055,14056,14462,16468,17128,17765,21652,22083,22589,24116,51869,52615,55982,56406,64707,75302,76246,77683,94246,99982,102991,107823,108155,116848,140858,194388,208266,230674,231051,233904,238247,319974,381022	Brca1,Ctnnb1,Dnmt3b,Ezh1,Ezh2,Gata3,Jarid2,Smad4,Mtf2,Phf1,Ctr9,Atrx,Nelfa,Rif1,Suz12,Paxip1,Ncoa6,Suv39h2,Asxl2,Rtf1,Ehmt1,Arid4b,Kdm1a,Ezhip,Nsd2,Ogt,Baz2a,Wdr5,Tet3,Dot1l,Kdm4a,Kmt2c,Setd1a,Arid4a,Auts2,Kmt2d
1_Member	GO Biological Processes	GO:0031056	regulation of histone modification	-8.13428	-6.04483	44/163	11793,12189,12387,12649,13016,13018,13163,13436,14245,14462,14897,16468,17128,17765,20185,20466,20787,20874,21652,22059,22083,22589,24074,24116,26417,26992,51869,55982,71175,75302,76246,99982,101206,102991,108155,109331,140858,216805,217031,217127,225876,230674,319974,328572	Atg5,Brca1,Ctnnb1,Chek1,Ctbp1,Ctcf,Daxx,Dnmt3b,Lpin1,Gata3,Trip12,Jarid2,Smad4,Mtf2,Ncor1,Sin3a,Srebf1,Slk,Phf1,Trp53,Ctr9,Atrx,Taf7,Nelfa,Mapk3,Brd7,Rif1,Paxip1,Nipbl,Asxl2,Rtf1,Kdm1a,Tada3,Ezhip,Ogt,Rnf20,Wdr5,Flcn,Tada2a,Kat7,Kdm2a,Kdm4a,Auts2,Ep300
1_Member	GO Biological Processes	GO:0031058	positive regulation of histone modification	-7.89269	-5.82431	32/101	12189,13016,13163,13436,14245,14462,16468,17128,17765,20185,20787,20874,21652,22059,22083,24116,26417,26992,51869,55982,71175,75302,76246,99982,108155,109331,140858,217031,217127,225876,319974,328572	Brca1,Ctbp1,Daxx,Dnmt3b,Lpin1,Gata3,Jarid2,Smad4,Mtf2,Ncor1,Srebf1,Slk,Phf1,Trp53,Ctr9,Nelfa,Mapk3,Brd7,Rif1,Paxip1,Nipbl,Asxl2,Rtf1,Kdm1a,Ogt,Rnf20,Wdr5,Tada2a,Kat7,Kdm2a,Auts2,Ep300
1_Member	GO Biological Processes	GO:0018022	peptidyl-lysine methylation	-7.51031	-5.47914	37/131	12189,12387,13436,14055,14056,14462,16468,17128,17765,21652,22083,22589,24116,51869,52615,55982,56406,64707,67956,75302,76246,77683,94246,99982,102991,107823,108155,116848,140858,194388,208266,230674,231051,233904,238247,319974,381022	Brca1,Ctnnb1,Dnmt3b,Ezh1,Ezh2,Gata3,Jarid2,Smad4,Mtf2,Phf1,Ctr9,Atrx,Nelfa,Rif1,Suz12,Paxip1,Ncoa6,Suv39h2,Kmt5a,Asxl2,Rtf1,Ehmt1,Arid4b,Kdm1a,Ezhip,Nsd2,Ogt,Baz2a,Wdr5,Tet3,Dot1l,Kdm4a,Kmt2c,Setd1a,Arid4a,Auts2,Kmt2d
1_Member	GO Biological Processes	GO:0043414	macromolecule methylation	-7.22752	-5.22674	64/297	12151,12189,12387,12914,13018,13434,13435,13436,14055,14056,14462,15201,15278,16201,16468,17128,17765,19340,19346,20230,21652,21849,22083,22589,24116,27374,28036,28114,51869,52615,53892,55982,56406,64707,66185,66423,66926,67302,67332,67956,68215,75302,75339,76246,77683,94246,99982,102991,107823,108155,109331,116848,140858,194388,208266,218214,230674,231051,233904,234728,238247,238505,319974,381022	Bmi1,Brca1,Ctnnb1,Crebbp,Ctcf,Trdmt1,Dnmt3a,Dnmt3b,Ezh1,Ezh2,Gata3,Hells,Tfb2m,Ilf3,Jarid2,Smad4,Mtf2,Rab3d,Rab6a,Satb1,Phf1,Trim28,Ctr9,Atrx,Nelfa,Prmt5,Larp7,Nsun2,Rif1,Suz12,Ppm1d,Paxip1,Ncoa6,Suv39h2,Virma,Coprs,Trmt6,Zc3h13,Snrpd3,Kmt5a,Fam98b,Asxl2,Mphosph8,Rtf1,Ehmt1,Arid4b,Kdm1a,Ezhip,Nsd2,Ogt,Rnf20,Baz2a,Wdr5,Tet3,Dot1l,Kdm1b,Kdm4a,Kmt2c,Setd1a,Cmtr2,Arid4a,Mtr,Auts2,Kmt2d
1_Member	GO Biological Processes	GO:0032259	methylation	-6.55684	-4.65061	70/349	12151,12189,12387,12914,13018,13434,13435,13436,14055,14056,14462,15201,15278,16201,16468,17128,17765,19340,19346,20230,21652,21849,22083,22589,24116,27374,28036,28114,51869,52615,53892,55982,56406,64707,66185,66423,66926,67302,67332,67383,67897,67956,68215,70673,72843,73681,75302,75339,76246,77683,94246,99982,102991,107823,108155,109331,116848,140858,194388,208266,218214,230674,231051,233904,234…	Bmi1,Brca1,Ctnnb1,Crebbp,Ctcf,Trdmt1,Dnmt3a,Dnmt3b,Ezh1,Ezh2,Gata3,Hells,Tfb2m,Ilf3,Jarid2,Smad4,Mtf2,Rab3d,Rab6a,Satb1,Phf1,Trim28,Ctr9,Atrx,Nelfa,Prmt5,Larp7,Nsun2,Rif1,Suz12,Ppm1d,Paxip1,Ncoa6,Suv39h2,Virma,Coprs,Trmt6,Zc3h13,Snrpd3,Carnmt1,Rnmt,Kmt5a,Fam98b,Prdm16,Prdm4,Trmt11,Asxl2,Mphosph8,Rtf1,Ehmt1,Arid4b,Kdm1a,Ezhip,Nsd2,Ogt,Rnf20,Baz2a,Wdr5,Tet3,Dot1l,Kdm1b,Kdm4a,Kmt2c,Setd1a,Cmtr2,Arid…
1_Member	GO Biological Processes	GO:0031060	regulation of histone methylation	-5.47541	-3.70806	23/76	12189,12387,13018,13436,14462,16468,17128,17765,21652,22083,22589,24116,51869,55982,75302,76246,99982,102991,108155,109331,140858,230674,319974	Brca1,Ctnnb1,Ctcf,Dnmt3b,Gata3,Jarid2,Smad4,Mtf2,Phf1,Ctr9,Atrx,Nelfa,Rif1,Paxip1,Asxl2,Rtf1,Kdm1a,Ezhip,Ogt,Rnf20,Wdr5,Kdm4a,Auts2
1_Member	GO Biological Processes	GO:0051568	histone H3-K4 methylation	-5.44343	-3.68847	19/56	12189,12387,13436,14462,17128,22083,24116,55982,56406,76246,99982,108155,140858,194388,231051,233904,238247,319974,381022	Brca1,Ctnnb1,Dnmt3b,Gata3,Smad4,Ctr9,Nelfa,Paxip1,Ncoa6,Rtf1,Kdm1a,Ogt,Wdr5,Tet3,Kmt2c,Setd1a,Arid4a,Auts2,Kmt2d
1_Member	GO Biological Processes	GO:0031062	positive regulation of histone methylation	-5.42568	-3.67294	16/42	12189,13436,16468,17128,17765,21652,22083,24116,51869,55982,75302,76246,108155,109331,140858,319974	Brca1,Dnmt3b,Jarid2,Smad4,Mtf2,Phf1,Ctr9,Nelfa,Rif1,Paxip1,Asxl2,Rtf1,Ogt,Rnf20,Wdr5,Auts2
1_Member	GO Biological Processes	GO:0051571	positive regulation of histone H3-K4 methylation	-4.65035	-2.98806	9/17	12189,13436,17128,22083,24116,55982,76246,140858,319974	Brca1,Dnmt3b,Smad4,Ctr9,Nelfa,Paxip1,Rtf1,Wdr5,Auts2
1_Member	GO Biological Processes	GO:0051569	regulation of histone H3-K4 methylation	-4.13185	-2.54665	12/32	12189,12387,13436,14462,17128,22083,24116,55982,76246,99982,140858,319974	Brca1,Ctnnb1,Dnmt3b,Gata3,Smad4,Ctr9,Nelfa,Paxip1,Rtf1,Kdm1a,Wdr5,Auts2
2_Summary	GO Biological Processes	GO:1903047	mitotic cell cycle process	-26.8228	-22.9528	173/682	11651,11789,11840,11848,11909,12144,12189,12190,12236,12325,12428,12445,12452,12530,12540,12544,12545,12577,12649,12704,12914,13006,13163,13194,13205,13555,13559,13605,13645,13860,14056,14182,14677,14841,15574,15937,16412,17216,17217,17222,17246,17685,17758,17865,18023,18226,18392,18541,18555,18571,18671,18968,19055,19192,19348,19357,19645,19650,19684,19765,19877,20466,20658,20742,20843,20871,214…	Akt1,Apc,Arf1,Rhoa,Atf2,Blm,Brca1,Brca2,Bub1b,Camk2g,Ccna2,Ccnd3,Ccng2,Cdc25a,Cdc42,Cdc45,Cdc7,Cdkn1c,Chek1,Cit,Crebbp,Smc3,Daxx,Ddb1,Ddx3x,E2f1,E2f5,Ect2,Egf,Eps8,Ezh2,Fgfr1,Gnai1,Haspin,Hus1,Ier3,Itgb1,Mcm2,Mcm4,Anapc1,Mdm2,Msh2,Map4,Mybl2,Nfe2l1,Nup62,Orc1,Pcnt,Cdk16,Pdcd6ip,Abcb1a,Pola1,Ppp3ca,Psme3,Kif20a,Rad21,Rb1,Rbl1,Rdx,Ralbp1,Rock1,Sin3a,Son,Sptbn1,Stag2,Aurkc,Tcf3,Tfdp1,Tnks,Trp53,Atrx…
2_Member	GO Biological Processes	GO:1903047	mitotic cell cycle process	-26.8228	-22.9528	173/682	11651,11789,11840,11848,11909,12144,12189,12190,12236,12325,12428,12445,12452,12530,12540,12544,12545,12577,12649,12704,12914,13006,13163,13194,13205,13555,13559,13605,13645,13860,14056,14182,14677,14841,15574,15937,16412,17216,17217,17222,17246,17685,17758,17865,18023,18226,18392,18541,18555,18571,18671,18968,19055,19192,19348,19357,19645,19650,19684,19765,19877,20466,20658,20742,20843,20871,214…	Akt1,Apc,Arf1,Rhoa,Atf2,Blm,Brca1,Brca2,Bub1b,Camk2g,Ccna2,Ccnd3,Ccng2,Cdc25a,Cdc42,Cdc45,Cdc7,Cdkn1c,Chek1,Cit,Crebbp,Smc3,Daxx,Ddb1,Ddx3x,E2f1,E2f5,Ect2,Egf,Eps8,Ezh2,Fgfr1,Gnai1,Haspin,Hus1,Ier3,Itgb1,Mcm2,Mcm4,Anapc1,Mdm2,Msh2,Map4,Mybl2,Nfe2l1,Nup62,Orc1,Pcnt,Cdk16,Pdcd6ip,Abcb1a,Pola1,Ppp3ca,Psme3,Kif20a,Rad21,Rb1,Rbl1,Rdx,Ralbp1,Rock1,Sin3a,Son,Sptbn1,Stag2,Aurkc,Tcf3,Tfdp1,Tnks,Trp53,Atrx…
2_Member	GO Biological Processes	GO:0010564	regulation of cell cycle process	-21.2218	-17.9161	145/588	11651,11789,11848,12006,12144,12189,12190,12236,12387,12445,12530,12540,12544,12545,12577,12649,12704,12914,12995,13000,13164,13194,13205,13555,13605,13645,14056,14182,14677,14748,14841,15516,15574,15937,16842,17222,17246,18023,18226,18392,18571,18747,19192,19348,19357,19645,19650,19684,20466,20871,20873,21423,21781,21951,22059,22589,26419,26934,26992,27214,28036,30839,30939,50850,51792,51810,520…	Akt1,Apc,Rhoa,Axin2,Blm,Brca1,Brca2,Bub1b,Ctnnb1,Ccnd3,Cdc25a,Cdc42,Cdc45,Cdc7,Cdkn1c,Chek1,Cit,Crebbp,Csnk2a1,Csnk2a2,Dazl,Ddb1,Ddx3x,E2f1,Ect2,Egf,Ezh2,Fgfr1,Gnai1,Gpr3,Haspin,Hsp90ab1,Hus1,Ier3,Lef1,Anapc1,Mdm2,Nfe2l1,Nup62,Orc1,Pdcd6ip,Prkaca,Psme3,Kif20a,Rad21,Rb1,Rbl1,Rdx,Sin3a,Aurkc,Plk4,Tcf3,Tfdp1,Tnks,Trp53,Atrx,Mapk8,Racgap1,Brd7,Dbf4,Larp7,Fbxw5,Pttg1,Spast,Ppp2r1a,Hnrnpu,Ppp1r10,Spag5…
2_Member	GO Biological Processes	GO:0007346	regulation of mitotic cell cycle	-13.6129	-10.9379	113/502	11350,11651,11789,11909,12144,12189,12190,12236,12387,12445,12530,12540,12544,12545,12577,12649,12704,12914,13194,13205,13383,13555,13645,14056,14182,14677,14841,15499,15574,15937,17127,17222,17246,17536,17685,18023,18226,18392,19192,19247,19357,19360,19645,19650,19684,20466,21423,21781,21951,22059,22589,26992,27214,28036,30839,30939,51810,52040,52477,56190,56208,57028,57261,60364,64074,66371,670…	Abl1,Akt1,Apc,Atf2,Blm,Brca1,Brca2,Bub1b,Ctnnb1,Ccnd3,Cdc25a,Cdc42,Cdc45,Cdc7,Cdkn1c,Chek1,Cit,Crebbp,Ddb1,Ddx3x,Dlg1,E2f1,Egf,Ezh2,Fgfr1,Gnai1,Haspin,Hsf1,Hus1,Ier3,Smad3,Anapc1,Mdm2,Meis2,Msh2,Nfe2l1,Nup62,Orc1,Psme3,Ptpn11,Rad21,Rad50,Rb1,Rbl1,Rdx,Sin3a,Tcf3,Tfdp1,Tnks,Trp53,Atrx,Brd7,Dbf4,Larp7,Fbxw5,Pttg1,Hnrnpu,Ppp1r10,Angel2,Rbm38,Becn1,Pdxp,Brd4,Donson,Smoc2,Chmp4c,Ndc80,Anp32b,Nacc2,Ino8…
2_Member	GO Biological Processes	GO:0045787	positive regulation of cell cycle	-12.9844	-10.3932	88/358	11350,11651,11848,12125,12189,12190,12445,12530,12544,12545,12649,12704,12914,13164,13205,13605,13645,14056,14182,14463,15499,15516,16842,16974,17246,17536,17684,18226,18392,18747,19247,19357,19645,19684,20466,20817,20873,21423,21781,21808,22059,22589,26934,27214,28036,50850,51810,52040,54141,54375,56190,56208,57261,58805,64074,67052,67628,68142,68549,69807,71175,71472,71514,71819,71878,75613,768…	Abl1,Akt1,Rhoa,Bcl2l11,Brca1,Brca2,Ccnd3,Cdc25a,Cdc45,Cdc7,Chek1,Cit,Crebbp,Dazl,Ddx3x,Ect2,Egf,Ezh2,Fgfr1,Gata4,Hsf1,Hsp90ab1,Lef1,Lrp6,Mdm2,Meis2,Cited2,Nup62,Orc1,Prkaca,Ptpn11,Rad21,Rb1,Rdx,Sin3a,Srpk2,Plk4,Tcf3,Tfdp1,Tgfb2,Trp53,Atrx,Racgap1,Dbf4,Larp7,Spast,Hnrnpu,Ppp1r10,Spag5,Azin1,Rbm38,Becn1,Brd4,Mlxipl,Smoc2,Ndc80,Anp32b,Ino80,Sgo2a,Trim32,Nipbl,Usp19,Sfpq,Kif23,Fam83d,Med25,Dtl,Ankrd1…
2_Member	GO Biological Processes	GO:0044772	mitotic cell cycle phase transition	-12.4788	-9.92409	90/377	11651,11789,12144,12189,12236,12325,12428,12445,12452,12530,12544,12545,12577,12649,12704,12914,13194,13205,13555,13559,13860,14056,14841,15574,15937,16412,17222,17246,18392,18555,18671,19055,19192,19357,19645,19650,19684,20466,21423,21781,22059,26992,27214,27401,28036,50850,53892,56190,56469,57261,57775,60364,66371,67052,67628,67991,68142,68592,69274,70601,70799,71007,76499,76843,77011,81702,835…	Akt1,Apc,Blm,Brca1,Bub1b,Camk2g,Ccna2,Ccnd3,Ccng2,Cdc25a,Cdc45,Cdc7,Cdkn1c,Chek1,Cit,Crebbp,Ddb1,Ddx3x,E2f1,E2f5,Eps8,Ezh2,Haspin,Hus1,Ier3,Itgb1,Anapc1,Mdm2,Orc1,Cdk16,Abcb1a,Ppp3ca,Psme3,Rad21,Rb1,Rbl1,Rdx,Sin3a,Tcf3,Tfdp1,Trp53,Brd7,Dbf4,Skp2,Larp7,Spast,Ppm1d,Rbm38,Pias1,Brd4,Usp29,Donson,Chmp4c,Ndc80,Anp32b,Nacc2,Ino80,Syf2,Ctdspl,Ecd,Cep192,D7Ertd443e,Clasp2,Dtl,Ticrr,Ankrd17,Tex14,Usp26,Rc…
2_Member	GO Biological Processes	GO:0090068	positive regulation of cell cycle process	-12.0064	-9.47877	68/254	11651,11848,12189,12445,12530,12544,12545,12704,12914,13164,13205,13605,13645,14056,14182,16842,17246,18226,18392,18747,19357,19645,19684,20466,20873,21781,22059,22589,26934,27214,28036,50850,51810,54141,54375,56190,56208,57261,67052,67628,68142,68549,71175,71472,71514,71819,71878,75613,76843,81702,83946,101706,105377,105837,108058,108989,109333,208643,217232,219103,225523,226151,229841,234069,23…	Akt1,Rhoa,Brca1,Ccnd3,Cdc25a,Cdc45,Cdc7,Cit,Crebbp,Dazl,Ddx3x,Ect2,Egf,Ezh2,Fgfr1,Lef1,Mdm2,Nup62,Orc1,Prkaca,Rad21,Rb1,Rdx,Sin3a,Plk4,Tfdp1,Trp53,Atrx,Racgap1,Dbf4,Larp7,Spast,Hnrnpu,Spag5,Azin1,Rbm38,Becn1,Brd4,Ndc80,Anp32b,Ino80,Sgo2a,Nipbl,Usp19,Sfpq,Kif23,Fam83d,Med25,Dtl,Ankrd17,Phip,Numa1,Slf1,Mtbp,Camk2d,Tpr,Pkn2,Eif4g1,Cdc27,Cenpj,Cep120,Slf2,Cenpe,Pcid2,Atad5,Kif20b,Klhl18,Cep295
2_Member	GO Biological Processes	GO:0044770	cell cycle phase transition	-11.9204	-9.3993	95/416	11651,11789,12144,12189,12236,12325,12428,12445,12452,12530,12544,12545,12577,12649,12704,12914,13194,13205,13555,13559,13860,14056,14841,15574,15937,16412,17222,17246,18392,18555,18671,19055,19192,19357,19645,19650,19684,19704,20466,21423,21781,21853,22059,26992,27214,27401,28036,50850,53892,55982,56190,56469,57261,57775,60364,66371,67052,67628,67991,68142,68592,69274,70601,70799,71007,71878,764…	Akt1,Apc,Blm,Brca1,Bub1b,Camk2g,Ccna2,Ccnd3,Ccng2,Cdc25a,Cdc45,Cdc7,Cdkn1c,Chek1,Cit,Crebbp,Ddb1,Ddx3x,E2f1,E2f5,Eps8,Ezh2,Haspin,Hus1,Ier3,Itgb1,Anapc1,Mdm2,Orc1,Cdk16,Abcb1a,Ppp3ca,Psme3,Rad21,Rb1,Rbl1,Rdx,Upf1,Sin3a,Tcf3,Tfdp1,Timeless,Trp53,Brd7,Dbf4,Skp2,Larp7,Spast,Ppm1d,Paxip1,Rbm38,Pias1,Brd4,Usp29,Donson,Chmp4c,Ndc80,Anp32b,Nacc2,Ino80,Syf2,Ctdspl,Ecd,Cep192,D7Ertd443e,Fam83d,Clasp2,Dtl,…
2_Member	GO Biological Processes	GO:1901990	regulation of mitotic cell cycle phase transition	-9.64854	-7.35062	65/266	11651,11789,12144,12189,12236,12445,12530,12544,12545,12577,12649,12914,13194,13205,13555,14056,14841,15574,15937,17246,18392,19192,19357,19645,19650,19684,20466,21423,21781,22059,26992,27214,28036,56190,57261,60364,66371,67052,67628,67991,68142,68592,69274,70601,70799,71007,76843,77011,81702,83560,105837,108058,108989,208643,216965,217232,227331,229841,234069,234736,235041,237877,269582,270201,3…	Akt1,Apc,Blm,Brca1,Bub1b,Ccnd3,Cdc25a,Cdc45,Cdc7,Cdkn1c,Chek1,Crebbp,Ddb1,Ddx3x,E2f1,Ezh2,Haspin,Hus1,Ier3,Mdm2,Orc1,Psme3,Rad21,Rb1,Rbl1,Rdx,Sin3a,Tcf3,Tfdp1,Trp53,Brd7,Dbf4,Larp7,Rbm38,Brd4,Donson,Chmp4c,Ndc80,Anp32b,Nacc2,Ino80,Syf2,Ctdspl,Ecd,Cep192,D7Ertd443e,Dtl,Ticrr,Ankrd17,Tex14,Mtbp,Camk2d,Tpr,Eif4g1,Taok1,Cdc27,Gigyf2,Cenpe,Pcid2,Rfwd3,Kank2,Atad5,Clspn,Klhl18,Taok3
2_Member	GO Biological Processes	GO:0000082	G1/S transition of mitotic cell cycle	-8.84912	-6.6693	49/183	11651,12325,12445,12530,12544,12914,13205,13555,13559,14056,14841,16412,17246,18555,19055,19192,19645,19650,19684,21423,21781,22059,26992,27214,27401,28036,56190,56469,57261,57775,67628,67991,68142,69274,70601,81702,83563,100088,104394,105837,108058,194655,208643,225182,227331,234736,235041,319651,404710	Akt1,Camk2g,Ccnd3,Cdc25a,Cdc45,Crebbp,Ddx3x,E2f1,E2f5,Ezh2,Haspin,Itgb1,Mdm2,Cdk16,Ppp3ca,Psme3,Rb1,Rbl1,Rdx,Tcf3,Tfdp1,Trp53,Brd7,Dbf4,Skp2,Larp7,Rbm38,Pias1,Brd4,Usp29,Anp32b,Nacc2,Ino80,Ctdspl,Ecd,Ankrd17,Usp26,Rcc1,E2f4,Mtbp,Camk2d,Klf11,Eif4g1,Rbbp8,Gigyf2,Rfwd3,Kank2,Usp37,Iqgap3
2_Member	GO Biological Processes	GO:1901987	regulation of cell cycle phase transition	-8.70428	-6.5413	68/298	11651,11789,12144,12189,12236,12445,12530,12544,12545,12577,12649,12914,13194,13205,13555,14056,14841,15574,15937,17246,18392,19192,19357,19645,19650,19684,20466,21423,21781,22059,26992,27214,28036,55982,56190,57261,60364,66371,67052,67628,67991,68142,68592,69274,70601,70799,71007,71878,76843,77011,81702,83560,105837,107503,108058,108989,208643,216965,217232,227331,229841,234069,234736,235041,237…	Akt1,Apc,Blm,Brca1,Bub1b,Ccnd3,Cdc25a,Cdc45,Cdc7,Cdkn1c,Chek1,Crebbp,Ddb1,Ddx3x,E2f1,Ezh2,Haspin,Hus1,Ier3,Mdm2,Orc1,Psme3,Rad21,Rb1,Rbl1,Rdx,Sin3a,Tcf3,Tfdp1,Trp53,Brd7,Dbf4,Larp7,Paxip1,Rbm38,Brd4,Donson,Chmp4c,Ndc80,Anp32b,Nacc2,Ino80,Syf2,Ctdspl,Ecd,Cep192,D7Ertd443e,Fam83d,Dtl,Ticrr,Ankrd17,Tex14,Mtbp,Atf5,Camk2d,Tpr,Eif4g1,Taok1,Cdc27,Gigyf2,Cenpe,Pcid2,Rfwd3,Kank2,Atad5,Clspn,Klhl18,Taok3
2_Member	GO Biological Processes	GO:0045931	positive regulation of mitotic cell cycle	-8.42003	-6.2982	46/171	11350,11651,12190,12445,12530,12544,12545,12914,13205,13645,14182,15499,17246,17536,18226,19247,19645,19684,20466,21781,27214,28036,51810,52040,56208,57261,64074,67052,67628,71175,76843,81702,83946,101706,105377,105837,108058,108989,109333,208643,217232,226151,229841,234069,240641,270201	Abl1,Akt1,Brca2,Ccnd3,Cdc25a,Cdc45,Cdc7,Crebbp,Ddx3x,Egf,Fgfr1,Hsf1,Mdm2,Meis2,Nup62,Ptpn11,Rb1,Rdx,Sin3a,Tfdp1,Dbf4,Larp7,Hnrnpu,Ppp1r10,Becn1,Brd4,Smoc2,Ndc80,Anp32b,Nipbl,Dtl,Ankrd17,Phip,Numa1,Slf1,Mtbp,Camk2d,Tpr,Pkn2,Eif4g1,Cdc27,Slf2,Cenpe,Pcid2,Kif20b,Klhl18
2_Member	GO Biological Processes	GO:0044843	cell cycle G1/S phase transition	-8.30789	-6.20131	51/201	11651,12325,12428,12445,12530,12544,12914,13205,13555,13559,14056,14841,16412,17246,18555,19055,19192,19645,19650,19684,21423,21781,22059,26992,27214,27401,28036,56190,56469,57261,57775,67628,67991,68142,69274,70601,71878,81702,83563,100088,104394,105837,108058,194655,208643,225182,227331,234736,235041,319651,404710	Akt1,Camk2g,Ccna2,Ccnd3,Cdc25a,Cdc45,Crebbp,Ddx3x,E2f1,E2f5,Ezh2,Haspin,Itgb1,Mdm2,Cdk16,Ppp3ca,Psme3,Rb1,Rbl1,Rdx,Tcf3,Tfdp1,Trp53,Brd7,Dbf4,Skp2,Larp7,Rbm38,Pias1,Brd4,Usp29,Anp32b,Nacc2,Ino80,Ctdspl,Ecd,Fam83d,Ankrd17,Usp26,Rcc1,E2f4,Mtbp,Camk2d,Klf11,Eif4g1,Rbbp8,Gigyf2,Rfwd3,Kank2,Usp37,Iqgap3
2_Member	GO Biological Processes	GO:2000045	regulation of G1/S transition of mitotic cell cycle	-5.83184	-4.00975	31/116	11651,12445,12544,12914,13205,13555,14056,14841,17246,19192,19645,19650,19684,21423,21781,22059,26992,27214,28036,56190,67628,67991,68142,69274,70601,81702,105837,208643,227331,234736,235041	Akt1,Ccnd3,Cdc45,Crebbp,Ddx3x,E2f1,Ezh2,Haspin,Mdm2,Psme3,Rb1,Rbl1,Rdx,Tcf3,Tfdp1,Trp53,Brd7,Dbf4,Larp7,Rbm38,Anp32b,Nacc2,Ino80,Ctdspl,Ecd,Ankrd17,Mtbp,Eif4g1,Gigyf2,Rfwd3,Kank2
2_Member	GO Biological Processes	GO:1901989	positive regulation of cell cycle phase transition	-5.08066	-3.36801	27/102	11651,12445,12530,12544,12545,12914,13205,14056,17246,19645,19684,20466,21781,27214,28036,57261,67628,71878,76843,81702,105837,108058,208643,217232,229841,237877,270201	Akt1,Ccnd3,Cdc25a,Cdc45,Cdc7,Crebbp,Ddx3x,Ezh2,Mdm2,Rb1,Rdx,Sin3a,Tfdp1,Dbf4,Larp7,Brd4,Anp32b,Fam83d,Dtl,Ankrd17,Mtbp,Camk2d,Eif4g1,Cdc27,Cenpe,Atad5,Klhl18
2_Member	GO Biological Processes	GO:1902806	regulation of cell cycle G1/S phase transition	-4.87726	-3.18431	32/134	11651,12445,12544,12914,13205,13555,14056,14841,17246,19192,19645,19650,19684,21423,21781,22059,26992,27214,28036,56190,67628,67991,68142,69274,70601,71878,81702,105837,208643,227331,234736,235041	Akt1,Ccnd3,Cdc45,Crebbp,Ddx3x,E2f1,Ezh2,Haspin,Mdm2,Psme3,Rb1,Rbl1,Rdx,Tcf3,Tfdp1,Trp53,Brd7,Dbf4,Larp7,Rbm38,Anp32b,Nacc2,Ino80,Ctdspl,Ecd,Fam83d,Ankrd17,Mtbp,Eif4g1,Gigyf2,Rfwd3,Kank2
2_Member	GO Biological Processes	GO:1901992	positive regulation of mitotic cell cycle phase transition	-4.8228	-3.13842	24/88	11651,12445,12530,12544,12545,12914,13205,17246,19645,19684,20466,21781,27214,28036,57261,67628,76843,81702,105837,108058,208643,217232,229841,270201	Akt1,Ccnd3,Cdc25a,Cdc45,Cdc7,Crebbp,Ddx3x,Mdm2,Rb1,Rdx,Sin3a,Tfdp1,Dbf4,Larp7,Brd4,Anp32b,Dtl,Ankrd17,Mtbp,Camk2d,Eif4g1,Cdc27,Cenpe,Klhl18
2_Member	GO Biological Processes	GO:1900087	positive regulation of G1/S transition of mitotic cell cycle	-4.4787	-2.84253	14/39	11651,12445,12544,12914,13205,17246,19684,21781,27214,28036,67628,81702,105837,208643	Akt1,Ccnd3,Cdc45,Crebbp,Ddx3x,Mdm2,Rdx,Tfdp1,Dbf4,Larp7,Anp32b,Ankrd17,Mtbp,Eif4g1
2_Member	GO Biological Processes	GO:1902808	positive regulation of cell cycle G1/S phase transition	-4.44393	-2.81447	16/49	11651,12445,12544,12914,13205,14056,17246,19684,21781,27214,28036,67628,71878,81702,105837,208643	Akt1,Ccnd3,Cdc45,Crebbp,Ddx3x,Ezh2,Mdm2,Rdx,Tfdp1,Dbf4,Larp7,Anp32b,Fam83d,Ankrd17,Mtbp,Eif4g1
3_Summary	GO Biological Processes	GO:0051301	cell division	-26.5126	-22.7676	156/587	11789,11840,11848,12144,12151,12190,12236,12428,12445,12452,12455,12530,12545,12704,13006,13163,13589,13605,13822,14020,14042,14173,14182,14677,14678,14679,15201,16590,16842,16974,17222,17758,17979,17997,18003,18004,18222,18226,18571,18999,19046,19047,19325,19348,19357,19645,19650,19877,20658,20742,20843,20871,20873,20962,21808,21828,21853,21951,21969,22608,26920,26934,28105,28114,30939,50850,518…	Apc,Arf1,Rhoa,Blm,Bmi1,Brca2,Bub1b,Ccna2,Ccnd3,Ccng2,Ccnt1,Cdc25a,Cdc7,Cit,Smc3,Daxx,Mapre1,Ect2,Epb41l2,Evi5,Ext1,Fgf2,Fgfr1,Gnai1,Gnai2,Gnai3,Hells,Kit,Lef1,Lrp6,Anapc1,Map4,Ncoa3,Nedd1,Nedd9,Nek1,Numb,Nup62,Pdcd6ip,Pou5f1,Ppp1cb,Ppp1cc,Rab10,Kif20a,Rad21,Rb1,Rbl1,Rock1,Son,Sptbn1,Stag2,Aurkc,Plk4,Sycp3,Tgfb2,Thbs4,Timeless,Tnks,Top1,Ybx1,Cntrl,Racgap1,Trim36,Nsun2,Pttg1,Spast,Hnrnpu,Fubp1,Spag…
3_Member	GO Biological Processes	GO:0051301	cell division	-26.5126	-22.7676	156/587	11789,11840,11848,12144,12151,12190,12236,12428,12445,12452,12455,12530,12545,12704,13006,13163,13589,13605,13822,14020,14042,14173,14182,14677,14678,14679,15201,16590,16842,16974,17222,17758,17979,17997,18003,18004,18222,18226,18571,18999,19046,19047,19325,19348,19357,19645,19650,19877,20658,20742,20843,20871,20873,20962,21808,21828,21853,21951,21969,22608,26920,26934,28105,28114,30939,50850,518…	Apc,Arf1,Rhoa,Blm,Bmi1,Brca2,Bub1b,Ccna2,Ccnd3,Ccng2,Ccnt1,Cdc25a,Cdc7,Cit,Smc3,Daxx,Mapre1,Ect2,Epb41l2,Evi5,Ext1,Fgf2,Fgfr1,Gnai1,Gnai2,Gnai3,Hells,Kit,Lef1,Lrp6,Anapc1,Map4,Ncoa3,Nedd1,Nedd9,Nek1,Numb,Nup62,Pdcd6ip,Pou5f1,Ppp1cb,Ppp1cc,Rab10,Kif20a,Rad21,Rb1,Rbl1,Rock1,Son,Sptbn1,Stag2,Aurkc,Plk4,Sycp3,Tgfb2,Thbs4,Timeless,Tnks,Top1,Ybx1,Cntrl,Racgap1,Trim36,Nsun2,Pttg1,Spast,Hnrnpu,Fubp1,Spag…
4_Summary	GO Biological Processes	GO:0031329	regulation of cellular catabolic process	-24.8558	-21.2469	181/756	11502,11651,11652,11783,12005,12006,12125,12457,12752,12894,12995,13000,13132,13164,13434,13555,13645,13690,14083,14463,14673,14679,14904,15251,15258,15499,15516,15519,15937,16542,16971,17246,17281,17425,18023,18145,18550,18704,18747,18983,19046,19165,19192,19205,19317,19328,19359,19684,19704,19877,20185,20660,20778,20787,20848,21821,22059,22215,22224,22241,22333,22352,22608,23806,24069,26374,263…	Adam9,Akt1,Akt2,Apaf1,Axin1,Axin2,Bcl2l11,Noct,Cln3,Cpt1a,Csnk2a1,Csnk2a2,Dab2,Dazl,Trdmt1,E2f1,Egf,Eif4g2,Ptk2,Gata4,Gna12,Gnai3,Gtpbp1,Hif1a,Hipk2,Hsf1,Hsp90ab1,Hsp90aa1,Ier3,Kdr,Lrp1,Mdm2,Fyco1,Foxk1,Nfe2l1,Npc1,Furin,Pik3c2a,Prkaca,Cnot7,Ppp1cb,Psen2,Psme3,Ptbp1,Qk,Rab12,Rad23b,Rdx,Upf1,Rock1,Ncor1,Sorl1,Scarb1,Srebf1,Stat3,Ift88,Trp53,Ube3a,Usp10,Ulk1,Vdac1,Vim,Ybx1,Arih1,Sufu,Cop1,Map2k1,Ma…
4_Member	GO Biological Processes	GO:0031329	regulation of cellular catabolic process	-24.8558	-21.2469	181/756	11502,11651,11652,11783,12005,12006,12125,12457,12752,12894,12995,13000,13132,13164,13434,13555,13645,13690,14083,14463,14673,14679,14904,15251,15258,15499,15516,15519,15937,16542,16971,17246,17281,17425,18023,18145,18550,18704,18747,18983,19046,19165,19192,19205,19317,19328,19359,19684,19704,19877,20185,20660,20778,20787,20848,21821,22059,22215,22224,22241,22333,22352,22608,23806,24069,26374,263…	Adam9,Akt1,Akt2,Apaf1,Axin1,Axin2,Bcl2l11,Noct,Cln3,Cpt1a,Csnk2a1,Csnk2a2,Dab2,Dazl,Trdmt1,E2f1,Egf,Eif4g2,Ptk2,Gata4,Gna12,Gnai3,Gtpbp1,Hif1a,Hipk2,Hsf1,Hsp90ab1,Hsp90aa1,Ier3,Kdr,Lrp1,Mdm2,Fyco1,Foxk1,Nfe2l1,Npc1,Furin,Pik3c2a,Prkaca,Cnot7,Ppp1cb,Psen2,Psme3,Ptbp1,Qk,Rab12,Rad23b,Rdx,Upf1,Rock1,Ncor1,Sorl1,Scarb1,Srebf1,Stat3,Ift88,Trp53,Ube3a,Usp10,Ulk1,Vdac1,Vim,Ybx1,Arih1,Sufu,Cop1,Map2k1,Ma…
4_Member	GO Biological Processes	GO:0009896	positive regulation of catabolic process	-16.8617	-13.7813	114/461	11502,11651,11652,11789,12005,12125,12894,12995,13132,13194,13645,14083,14679,14904,15251,15499,15519,15937,16542,16971,17246,17281,18195,18245,18247,18704,18983,19165,19317,19328,19684,19704,19877,20660,22241,23806,26374,26395,26417,26419,27059,27103,27373,30945,54609,56085,56208,56367,56458,56469,56480,56484,56736,58805,60599,65113,65114,66313,66616,67154,67269,67296,67490,68034,68728,69807,717…	Adam9,Akt1,Akt2,Apc,Axin1,Bcl2l11,Cpt1a,Csnk2a1,Dab2,Ddb1,Egf,Ptk2,Gnai3,Gtpbp1,Hif1a,Hsf1,Hsp90aa1,Ier3,Kdr,Lrp1,Mdm2,Fyco1,Nsf,Oaz1,Oaz2,Pik3c2a,Cnot7,Psen2,Qk,Rab12,Rdx,Upf1,Rock1,Sorl1,Ulk1,Arih1,Cop1,Map2k1,Mapk3,Mapk8,Sh3d19,Eif2ak4,Csnk1e,Rnf19a,Ubqln2,Ubqln1,Becn1,Scoc,Foxo1,Pias1,Tbk1,Foxo3,Rnf14,Mlxipl,Trp53inp1,Ndfip1,Vps35,Smurf2,Snx9,Mtdh,Agtpbp1,Socs4,Ufl1,Fam122a,Trp53inp2,Trim32,P…
4_Member	GO Biological Processes	GO:0044257	cellular protein catabolic process	-16.7406	-13.6945	163/770	11651,11865,11907,12005,12387,12752,12753,12995,13000,13132,13194,13645,14083,14479,14673,14897,15204,15258,15516,15519,16784,16971,17222,17246,18023,18140,18550,18571,18747,18786,19156,19165,19192,19328,19359,19684,19820,20338,20438,20439,21762,21927,22123,22215,22224,23802,23806,24017,24069,26374,26419,26965,27373,27401,30839,30941,30945,50868,53621,54473,54607,54609,56085,56407,56469,56736,577…	Akt1,Arntl,Ate1,Axin1,Ctnnb1,Cln3,Clock,Csnk2a1,Csnk2a2,Dab2,Ddb1,Egf,Ptk2,Usp15,Gna12,Trip12,Herc2,Hipk2,Hsp90ab1,Hsp90aa1,Lamp2,Lrp1,Anapc1,Mdm2,Nfe2l1,Uhrf1,Furin,Pdcd6ip,Prkaca,Plaa,Psap,Psen2,Psme3,Rab12,Rad23b,Rdx,Rlim,Sel1l,Siah1b,Siah2,Psmd2,Tnfaip1,Psmd3,Ube3a,Usp10,Amfr,Arih1,Rnf13,Sufu,Cop1,Mapk8,Cul1,Csnk1e,Skp2,Fbxw5,Usp21,Rnf19a,Keap1,Cnot4,Tollip,Socs6,Ubqln2,Ubqln1,Trpc4ap,Pias1,R…
4_Member	GO Biological Processes	GO:0006511	ubiquitin-dependent protein catabolic process	-15.7815	-12.8657	135/606	11651,11865,11907,12005,12387,12753,12995,13000,13132,13194,13645,14083,14479,14673,14897,15204,15258,15516,17222,17246,18140,18786,19165,19359,19820,20338,20438,20439,21762,21927,22123,22215,22224,23802,23806,24017,24069,26374,26419,26965,27373,27401,30839,30941,30945,50868,53621,54473,54609,56085,56407,56469,56736,57775,59025,63958,65113,66105,66244,66313,67118,67163,67269,67296,67490,67615,678…	Akt1,Arntl,Ate1,Axin1,Ctnnb1,Clock,Csnk2a1,Csnk2a2,Dab2,Ddb1,Egf,Ptk2,Usp15,Gna12,Trip12,Herc2,Hipk2,Hsp90ab1,Anapc1,Mdm2,Uhrf1,Plaa,Psen2,Rad23b,Rlim,Sel1l,Siah1b,Siah2,Psmd2,Tnfaip1,Psmd3,Ube3a,Usp10,Amfr,Arih1,Rnf13,Sufu,Cop1,Mapk8,Cul1,Csnk1e,Skp2,Fbxw5,Usp21,Rnf19a,Keap1,Cnot4,Tollip,Ubqln2,Ubqln1,Trpc4ap,Pias1,Rnf14,Usp29,Usp14,Ube4b,Ndfip1,Ube2d3,Nemf,Smurf2,Bfar,Ccdc47,Agtpbp1,Socs4,Ufl1,…
4_Member	GO Biological Processes	GO:0043632	modification-dependent macromolecule catabolic process	-15.6642	-12.7795	138/627	11651,11865,11907,12005,12387,12753,12995,13000,13132,13194,13645,14083,14479,14673,14897,15204,15258,15516,17222,17246,18140,18786,19165,19359,19820,20338,20438,20439,21762,21927,22123,22215,22224,23802,23806,24017,24069,26374,26419,26965,27373,27401,30839,30941,30945,50868,53621,54473,54609,56085,56407,56469,56736,57775,59025,63958,65113,66105,66244,66313,67118,67163,67269,67296,67490,67615,678…	Akt1,Arntl,Ate1,Axin1,Ctnnb1,Clock,Csnk2a1,Csnk2a2,Dab2,Ddb1,Egf,Ptk2,Usp15,Gna12,Trip12,Herc2,Hipk2,Hsp90ab1,Anapc1,Mdm2,Uhrf1,Plaa,Psen2,Rad23b,Rlim,Sel1l,Siah1b,Siah2,Psmd2,Tnfaip1,Psmd3,Ube3a,Usp10,Amfr,Arih1,Rnf13,Sufu,Cop1,Mapk8,Cul1,Csnk1e,Skp2,Fbxw5,Usp21,Rnf19a,Keap1,Cnot4,Tollip,Ubqln2,Ubqln1,Trpc4ap,Pias1,Rnf14,Usp29,Usp14,Ube4b,Ndfip1,Ube2d3,Nemf,Smurf2,Bfar,Ccdc47,Agtpbp1,Socs4,Ufl1,…
4_Member	GO Biological Processes	GO:0031331	positive regulation of cellular catabolic process	-15.1206	-12.2768	99/395	11502,11651,11652,12005,12125,12894,13132,13645,14083,14679,14904,15251,15499,15519,16542,16971,17246,17281,18704,18983,19165,19317,19328,19684,19704,19877,22241,23806,26374,26395,26417,26419,27059,27103,27373,30945,54609,56085,56208,56367,56458,56469,56480,56484,56736,58805,60599,65114,66616,67154,67269,67296,67490,68034,68728,71701,72345,72446,72607,73205,74326,75234,75788,76892,77040,81601,818…	Adam9,Akt1,Akt2,Axin1,Bcl2l11,Cpt1a,Dab2,Egf,Ptk2,Gnai3,Gtpbp1,Hif1a,Hsf1,Hsp90aa1,Kdr,Lrp1,Mdm2,Fyco1,Pik3c2a,Cnot7,Psen2,Qk,Rab12,Rdx,Upf1,Rock1,Ulk1,Arih1,Cop1,Map2k1,Mapk3,Mapk8,Sh3d19,Eif2ak4,Csnk1e,Rnf19a,Ubqln2,Ubqln1,Becn1,Scoc,Foxo1,Pias1,Tbk1,Foxo3,Rnf14,Mlxipl,Trp53inp1,Vps35,Snx9,Mtdh,Agtpbp1,Socs4,Ufl1,Fam122a,Trp53inp2,Pnpt1,Amer1,Prr5l,Usp13,C9orf72,Hnrnpr,Rnf19b,Smurf1,Rnft1,Atg16…
4_Member	GO Biological Processes	GO:0019941	modification-dependent protein catabolic process	-15.115	-12.2768	135/617	11651,11865,11907,12005,12387,12753,12995,13000,13132,13194,13645,14083,14479,14673,14897,15204,15258,15516,17222,17246,18140,18786,19165,19359,19820,20338,20438,20439,21762,21927,22123,22215,22224,23802,23806,24017,24069,26374,26419,26965,27373,27401,30839,30941,30945,50868,53621,54473,54609,56085,56407,56469,56736,57775,59025,63958,65113,66105,66244,66313,67118,67163,67269,67296,67490,67615,678…	Akt1,Arntl,Ate1,Axin1,Ctnnb1,Clock,Csnk2a1,Csnk2a2,Dab2,Ddb1,Egf,Ptk2,Usp15,Gna12,Trip12,Herc2,Hipk2,Hsp90ab1,Anapc1,Mdm2,Uhrf1,Plaa,Psen2,Rad23b,Rlim,Sel1l,Siah1b,Siah2,Psmd2,Tnfaip1,Psmd3,Ube3a,Usp10,Amfr,Arih1,Rnf13,Sufu,Cop1,Mapk8,Cul1,Csnk1e,Skp2,Fbxw5,Usp21,Rnf19a,Keap1,Cnot4,Tollip,Ubqln2,Ubqln1,Trpc4ap,Pias1,Rnf14,Usp29,Usp14,Ube4b,Ndfip1,Ube2d3,Nemf,Smurf2,Bfar,Ccdc47,Agtpbp1,Socs4,Ufl1,…
4_Member	GO Biological Processes	GO:0051603	proteolysis involved in cellular protein catabolic process	-15.1054	-12.2768	151/721	11651,11865,11907,12005,12387,12753,12995,13000,13132,13194,13645,14083,14479,14673,14897,15204,15258,15516,17222,17246,18023,18140,18571,18747,18786,19165,19192,19359,19820,20338,20438,20439,21762,21927,22123,22215,22224,23802,23806,24017,24069,26374,26419,26965,27373,27401,30839,30941,30945,50868,53621,54473,54607,54609,56085,56407,56469,56736,57775,59007,59025,63958,65113,66105,66244,66313,663…	Akt1,Arntl,Ate1,Axin1,Ctnnb1,Clock,Csnk2a1,Csnk2a2,Dab2,Ddb1,Egf,Ptk2,Usp15,Gna12,Trip12,Herc2,Hipk2,Hsp90ab1,Anapc1,Mdm2,Nfe2l1,Uhrf1,Pdcd6ip,Prkaca,Plaa,Psen2,Psme3,Rad23b,Rlim,Sel1l,Siah1b,Siah2,Psmd2,Tnfaip1,Psmd3,Ube3a,Usp10,Amfr,Arih1,Rnf13,Sufu,Cop1,Mapk8,Cul1,Csnk1e,Skp2,Fbxw5,Usp21,Rnf19a,Keap1,Cnot4,Tollip,Socs6,Ubqln2,Ubqln1,Trpc4ap,Pias1,Rnf14,Usp29,Ngly1,Usp14,Ube4b,Ndfip1,Ube2d3,Nem…
4_Member	GO Biological Processes	GO:0042176	regulation of protein catabolic process	-14.6682	-11.8773	98/395	11502,11651,11789,11865,12005,12550,12995,13000,13132,13194,13645,14083,14360,14673,15258,15516,15519,15937,16971,17127,17128,17246,18023,18195,18245,18247,18550,18747,19165,19192,19359,19684,19697,20660,21762,22123,22215,23806,24069,26374,26419,27059,27373,30945,53325,54375,54418,54609,55988,56085,56458,56469,56736,59025,65113,65114,66313,66616,67269,67296,67490,68034,68889,69807,70247,70546,714…	Adam9,Akt1,Apc,Arntl,Axin1,Cdh1,Csnk2a1,Csnk2a2,Dab2,Ddb1,Egf,Ptk2,Fyn,Gna12,Hipk2,Hsp90ab1,Hsp90aa1,Ier3,Lrp1,Smad3,Smad4,Mdm2,Nfe2l1,Nsf,Oaz1,Oaz2,Furin,Prkaca,Psen2,Psme3,Rad23b,Rdx,Rela,Sorl1,Psmd2,Psmd3,Ube3a,Arih1,Sufu,Cop1,Mapk8,Sh3d19,Csnk1e,Rnf19a,Banp,Azin1,Fmn2,Ubqln2,Snx12,Ubqln1,Foxo1,Pias1,Rnf14,Usp14,Ndfip1,Vps35,Smurf2,Snx9,Agtpbp1,Socs4,Ufl1,Fam122a,Ubac2,Trim32,Psmd1,Zdhhc2,Usp1…
4_Member	GO Biological Processes	GO:0045732	positive regulation of protein catabolic process	-10.861	-8.41152	60/222	11502,11651,11789,12005,12995,13132,13194,13645,14083,15519,15937,16971,17246,18195,18245,18247,19165,19684,20660,23806,26374,26419,27059,27373,30945,54609,56085,56458,56469,56736,65113,65114,66313,66616,67269,67296,68034,69807,72345,72607,75234,75788,76843,76892,83814,93687,99929,100494,106042,108687,108705,192193,193670,210992,217410,231600,232334,237500,242960,329795	Adam9,Akt1,Apc,Axin1,Csnk2a1,Dab2,Ddb1,Egf,Ptk2,Hsp90aa1,Ier3,Lrp1,Mdm2,Nsf,Oaz1,Oaz2,Psen2,Rdx,Sorl1,Arih1,Cop1,Mapk8,Sh3d19,Csnk1e,Rnf19a,Ubqln2,Ubqln1,Foxo1,Pias1,Rnf14,Ndfip1,Vps35,Smurf2,Snx9,Agtpbp1,Socs4,Fam122a,Trim32,Amer1,Usp13,Rnf19b,Smurf1,Dtl,Rnft1,Nedd4l,Csnk1a1,Tiparp,Zfand2a,Prickle1,Edem2,Pttg1ip,Edem1,Rnf185,Lpcat1,Trib2,Chfr,Vgll4,Tmtc3,Fbxl5,Tmem67
4_Member	GO Biological Processes	GO:0010498	proteasomal protein catabolic process	-8.84414	-6.66726	95/470	11651,11865,11907,12005,12387,12753,13132,13194,14673,15204,15516,17222,17246,18023,18747,18786,19165,19192,19359,20338,20438,20439,21762,21927,23802,23806,26374,26419,26965,27373,27401,30839,30945,54607,54609,56085,56469,56736,59025,63958,66105,66244,66313,67118,67163,67296,67490,67812,68034,68292,68477,68817,68889,70247,70294,70611,71472,71538,72194,72607,75234,75788,76302,76857,76892,80750,807…	Akt1,Arntl,Ate1,Axin1,Ctnnb1,Clock,Dab2,Ddb1,Gna12,Herc2,Hsp90ab1,Anapc1,Mdm2,Nfe2l1,Prkaca,Plaa,Psen2,Psme3,Rad23b,Sel1l,Siah1b,Siah2,Psmd2,Tnfaip1,Amfr,Arih1,Cop1,Mapk8,Cul1,Csnk1e,Skp2,Fbxw5,Rnf19a,Socs6,Ubqln2,Ubqln1,Pias1,Rnf14,Usp14,Ube4b,Ube2d3,Nemf,Smurf2,Bfar,Ccdc47,Socs4,Ufl1,Ubxn4,Fam122a,Stt3b,Rmnd5a,Ddi2,Ubac2,Psmd1,Rnf126,Fbxo33,Usp19,Fbxo9,Fbxl20,Usp13,Rnf19b,Smurf1,Pcnp,Spopl,Rnft…
4_Member	GO Biological Processes	GO:1903362	regulation of cellular protein catabolic process	-8.78127	-6.60732	61/254	11651,12005,12995,13000,13132,13645,14083,14673,15258,15516,15519,16971,17246,18023,18550,18747,19165,19192,19359,19684,22215,23806,24069,26374,26419,27373,30945,54609,56085,56469,56736,59025,65114,67269,67296,67490,68034,68889,71472,72345,72607,75234,75788,76892,80750,93687,100494,106042,108155,108687,108705,192193,193670,217410,223870,231600,232334,237500,242960,252870,329795	Akt1,Axin1,Csnk2a1,Csnk2a2,Dab2,Egf,Ptk2,Gna12,Hipk2,Hsp90ab1,Hsp90aa1,Lrp1,Mdm2,Nfe2l1,Furin,Prkaca,Psen2,Psme3,Rad23b,Rdx,Ube3a,Arih1,Sufu,Cop1,Mapk8,Csnk1e,Rnf19a,Ubqln2,Ubqln1,Pias1,Rnf14,Usp14,Vps35,Agtpbp1,Socs4,Ufl1,Fam122a,Ubac2,Usp19,Amer1,Usp13,Rnf19b,Smurf1,Rnft1,N4bp1,Csnk1a1,Zfand2a,Prickle1,Ogt,Edem2,Pttg1ip,Edem1,Rnf185,Trib2,Senp1,Chfr,Vgll4,Tmtc3,Fbxl5,Usp7,Tmem67
4_Member	GO Biological Processes	GO:1903364	positive regulation of cellular protein catabolic process	-8.26251	-6.16335	41/145	11651,12005,13132,13645,14083,15519,16971,17246,19165,19684,23806,26374,26419,27373,30945,54609,56085,56469,56736,65114,67269,67296,68034,72345,72607,75234,75788,76892,93687,100494,106042,108687,108705,192193,193670,217410,231600,232334,237500,242960,329795	Akt1,Axin1,Dab2,Egf,Ptk2,Hsp90aa1,Lrp1,Mdm2,Psen2,Rdx,Arih1,Cop1,Mapk8,Csnk1e,Rnf19a,Ubqln2,Ubqln1,Pias1,Rnf14,Vps35,Agtpbp1,Socs4,Fam122a,Amer1,Usp13,Rnf19b,Smurf1,Rnft1,Csnk1a1,Zfand2a,Prickle1,Edem2,Pttg1ip,Edem1,Rnf185,Trib2,Chfr,Vgll4,Tmtc3,Fbxl5,Tmem67
4_Member	GO Biological Processes	GO:0043161	proteasome-mediated ubiquitin-dependent protein catabolic process	-8.04317	-5.95848	83/406	11651,11865,12005,12387,12753,13132,13194,14673,15204,15516,17222,17246,18786,19165,19359,20338,20438,20439,21762,21927,23802,23806,26374,26419,26965,27373,27401,30839,30945,54609,56085,56469,56736,59025,63958,66105,66244,66313,67118,67163,67296,67490,67812,68034,68292,68477,70247,70294,70611,71472,71538,72194,75234,75788,76302,76857,80750,80751,81004,81601,83814,93687,100494,103583,106021,106042…	Akt1,Arntl,Axin1,Ctnnb1,Clock,Dab2,Ddb1,Gna12,Herc2,Hsp90ab1,Anapc1,Mdm2,Plaa,Psen2,Rad23b,Sel1l,Siah1b,Siah2,Psmd2,Tnfaip1,Amfr,Arih1,Cop1,Mapk8,Cul1,Csnk1e,Skp2,Fbxw5,Rnf19a,Ubqln2,Ubqln1,Pias1,Rnf14,Usp14,Ube4b,Ube2d3,Nemf,Smurf2,Bfar,Ccdc47,Socs4,Ufl1,Ubxn4,Fam122a,Stt3b,Rmnd5a,Psmd1,Rnf126,Fbxo33,Usp19,Fbxo9,Fbxl20,Rnf19b,Smurf1,Pcnp,Spopl,N4bp1,Rnf34,Tbl1xr1,Kat5,Nedd4l,Csnk1a1,Zfand2a,Fbxw…
4_Member	GO Biological Processes	GO:1903050	regulation of proteolysis involved in cellular protein catabolic process	-7.27582	-5.27157	52/221	11651,12005,12995,13000,13132,13645,14083,14673,15258,15516,17246,18023,18747,19165,19192,19359,22215,23806,24069,26374,26419,27373,30945,54609,56085,56469,56736,59025,67269,67296,67490,68034,68889,71472,72607,75234,75788,76892,80750,93687,100494,106042,108155,108687,192193,193670,217410,223870,231600,237500,252870,329795	Akt1,Axin1,Csnk2a1,Csnk2a2,Dab2,Egf,Ptk2,Gna12,Hipk2,Hsp90ab1,Mdm2,Nfe2l1,Prkaca,Psen2,Psme3,Rad23b,Ube3a,Arih1,Sufu,Cop1,Mapk8,Csnk1e,Rnf19a,Ubqln2,Ubqln1,Pias1,Rnf14,Usp14,Agtpbp1,Socs4,Ufl1,Fam122a,Ubac2,Usp19,Usp13,Rnf19b,Smurf1,Rnft1,N4bp1,Csnk1a1,Zfand2a,Prickle1,Ogt,Edem2,Edem1,Rnf185,Trib2,Senp1,Chfr,Tmtc3,Usp7,Tmem67
4_Member	GO Biological Processes	GO:2000058	regulation of ubiquitin-dependent protein catabolic process	-6.48244	-4.58401	40/160	11651,12005,12995,13000,13132,13645,14083,14673,15258,15516,17246,19165,19359,22215,23806,24069,26374,26419,27373,30945,54609,56085,56469,56736,59025,67269,67296,67490,68034,75234,75788,80750,93687,100494,106042,108155,217410,223870,231600,252870	Akt1,Axin1,Csnk2a1,Csnk2a2,Dab2,Egf,Ptk2,Gna12,Hipk2,Hsp90ab1,Mdm2,Psen2,Rad23b,Ube3a,Arih1,Sufu,Cop1,Mapk8,Csnk1e,Rnf19a,Ubqln2,Ubqln1,Pias1,Rnf14,Usp14,Agtpbp1,Socs4,Ufl1,Fam122a,Rnf19b,Smurf1,N4bp1,Csnk1a1,Zfand2a,Prickle1,Ogt,Trib2,Senp1,Chfr,Usp7
4_Member	GO Biological Processes	GO:1903052	positive regulation of proteolysis involved in cellular protein catabolic process	-6.11995	-4.27112	33/124	11651,12005,13132,13645,14083,17246,19165,23806,26374,26419,27373,30945,54609,56085,56469,56736,67269,67296,68034,72607,75234,75788,76892,93687,100494,106042,108687,192193,193670,217410,231600,237500,329795	Akt1,Axin1,Dab2,Egf,Ptk2,Mdm2,Psen2,Arih1,Cop1,Mapk8,Csnk1e,Rnf19a,Ubqln2,Ubqln1,Pias1,Rnf14,Agtpbp1,Socs4,Fam122a,Usp13,Rnf19b,Smurf1,Rnft1,Csnk1a1,Zfand2a,Prickle1,Edem2,Edem1,Rnf185,Trib2,Chfr,Tmtc3,Tmem67
4_Member	GO Biological Processes	GO:0061136	regulation of proteasomal protein catabolic process	-5.72104	-3.91673	43/189	11651,12005,13132,14673,15516,17246,18023,18747,19165,19192,19359,23806,26374,26419,27373,30945,54609,56085,56469,56736,59025,67296,67490,68034,68889,71472,72607,75234,76892,80750,93687,100494,106042,108155,108687,192193,193670,217410,223870,231600,237500,252870,329795	Akt1,Axin1,Dab2,Gna12,Hsp90ab1,Mdm2,Nfe2l1,Prkaca,Psen2,Psme3,Rad23b,Arih1,Cop1,Mapk8,Csnk1e,Rnf19a,Ubqln2,Ubqln1,Pias1,Rnf14,Usp14,Socs4,Ufl1,Fam122a,Ubac2,Usp19,Usp13,Rnf19b,Rnft1,N4bp1,Csnk1a1,Zfand2a,Prickle1,Ogt,Edem2,Edem1,Rnf185,Trib2,Senp1,Chfr,Tmtc3,Usp7,Tmem67
4_Member	GO Biological Processes	GO:0045862	positive regulation of proteolysis	-5.6481	-3.85241	67/348	11502,11651,11783,11848,12005,12125,12371,12388,13033,13132,13205,13645,14083,14360,14824,15499,15510,16452,17096,17127,17196,17246,19165,19192,19712,20846,20848,21367,23806,26374,26417,26419,26885,27059,27373,30945,54609,56085,56469,56736,66616,67269,67296,67561,68034,69807,72607,75234,75788,76892,93687,98582,100494,103583,106042,108155,108687,192193,193670,217410,223870,231600,233489,237500,240…	Adam9,Akt1,Apaf1,Rhoa,Axin1,Bcl2l11,Casp9,Ctnnd1,Ctsd,Dab2,Ddx3x,Egf,Ptk2,Fyn,Grn,Hsf1,Hspd1,Jak2,Lyn,Smad3,Mbp,Mdm2,Psen2,Psme3,Rest,Stat1,Stat3,Cntn2,Arih1,Cop1,Mapk3,Mapk8,Casp8ap2,Sh3d19,Csnk1e,Rnf19a,Ubqln2,Ubqln1,Pias1,Rnf14,Snx9,Agtpbp1,Socs4,Wdr48,Fam122a,Trim32,Usp13,Rnf19b,Smurf1,Rnft1,Csnk1a1,Khdc1b,Zfand2a,Fbxw11,Prickle1,Ogt,Edem2,Edem1,Rnf185,Trib2,Senp1,Chfr,Picalm,Tmtc3,St18,Ep300…
4_Member	GO Biological Processes	GO:1901800	positive regulation of proteasomal protein catabolic process	-5.45642	-3.69811	29/109	11651,12005,13132,17246,19165,23806,26374,26419,27373,30945,54609,56085,56469,56736,67296,68034,72607,75234,76892,93687,100494,106042,108687,192193,193670,217410,231600,237500,329795	Akt1,Axin1,Dab2,Mdm2,Psen2,Arih1,Cop1,Mapk8,Csnk1e,Rnf19a,Ubqln2,Ubqln1,Pias1,Rnf14,Socs4,Fam122a,Usp13,Rnf19b,Rnft1,Csnk1a1,Zfand2a,Prickle1,Edem2,Edem1,Rnf185,Trib2,Chfr,Tmtc3,Tmem67
4_Member	GO Biological Processes	GO:2000060	positive regulation of ubiquitin-dependent protein catabolic process	-4.60281	-2.94764	26/102	11651,12005,13132,13645,14083,17246,19165,23806,26374,26419,27373,30945,54609,56085,56469,56736,67269,67296,68034,75234,75788,93687,100494,106042,217410,231600	Akt1,Axin1,Dab2,Egf,Ptk2,Mdm2,Psen2,Arih1,Cop1,Mapk8,Csnk1e,Rnf19a,Ubqln2,Ubqln1,Pias1,Rnf14,Agtpbp1,Socs4,Fam122a,Rnf19b,Smurf1,Csnk1a1,Zfand2a,Prickle1,Trib2,Chfr
4_Member	GO Biological Processes	GO:0032434	regulation of proteasomal ubiquitin-dependent protein catabolic process	-4.59264	-2.93841	31/132	11651,12005,13132,14673,15516,17246,19165,19359,23806,26374,26419,27373,30945,54609,56085,56469,56736,59025,67296,67490,68034,75234,80750,93687,100494,106042,108155,217410,223870,231600,252870	Akt1,Axin1,Dab2,Gna12,Hsp90ab1,Mdm2,Psen2,Rad23b,Arih1,Cop1,Mapk8,Csnk1e,Rnf19a,Ubqln2,Ubqln1,Pias1,Rnf14,Usp14,Socs4,Ufl1,Fam122a,Rnf19b,N4bp1,Csnk1a1,Zfand2a,Prickle1,Ogt,Trib2,Senp1,Chfr,Usp7
4_Member	GO Biological Processes	GO:0030162	regulation of proteolysis	-3.94635	-2.39579	113/740	11502,11651,11652,11783,11796,11848,12005,12125,12371,12388,12550,12752,12995,13000,13033,13132,13136,13205,13601,13645,14083,14360,14456,14673,14824,15258,15499,15510,15516,16330,16452,16842,17096,17127,17196,17246,18023,18550,18708,18747,18984,19165,19192,19359,19712,20439,20660,20733,20846,20848,21367,21821,22059,22215,23806,24069,26374,26417,26419,26885,27059,27373,30945,54208,54609,55988,560…	Adam9,Akt1,Akt2,Apaf1,Birc3,Rhoa,Axin1,Bcl2l11,Casp9,Ctnnd1,Cdh1,Cln3,Csnk2a1,Csnk2a2,Ctsd,Dab2,Cd55,Ddx3x,Ecm1,Egf,Ptk2,Fyn,Gas6,Gna12,Grn,Hipk2,Hsf1,Hspd1,Hsp90ab1,Inpp5b,Jak2,Lef1,Lyn,Smad3,Mbp,Mdm2,Nfe2l1,Furin,Pik3r1,Prkaca,Por,Psen2,Psme3,Rad23b,Rest,Siah2,Sorl1,Spint2,Stat1,Stat3,Cntn2,Ift88,Trp53,Ube3a,Arih1,Sufu,Cop1,Mapk3,Mapk8,Casp8ap2,Sh3d19,Csnk1e,Rnf19a,Arl6ip1,Ubqln2,Snx12,Ubqln1,P…
4_Member	GO Biological Processes	GO:0032436	positive regulation of proteasomal ubiquitin-dependent protein catabolic process	-3.7802	-2.25392	22/89	11651,12005,13132,17246,19165,23806,26374,26419,27373,30945,54609,56085,56469,56736,67296,68034,75234,93687,100494,106042,217410,231600	Akt1,Axin1,Dab2,Mdm2,Psen2,Arih1,Cop1,Mapk8,Csnk1e,Rnf19a,Ubqln2,Ubqln1,Pias1,Rnf14,Socs4,Fam122a,Rnf19b,Csnk1a1,Zfand2a,Prickle1,Trib2,Chfr
5_Summary	GO Cellular Components	GO:0016604	nuclear body	-24.8159	-21.2469	170/690	11350,11518,11800,11863,11865,12021,12144,12151,12189,12445,12593,12914,12977,13163,13204,13605,13716,13805,14083,14312,14463,14897,15251,15258,15441,15499,17246,17347,17356,17913,17966,17978,18747,18949,18974,18983,19645,19821,20230,20383,20637,20639,20658,20817,20931,21427,21750,21951,22019,22059,22385,22589,22781,23806,23970,23983,24116,26885,27015,27214,27223,51810,51869,52040,52477,52615,533…	Abl1,Add1,Api5,Arnt,Arntl,Bard1,Blm,Bmi1,Brca1,Ccnd3,Cdyl,Crebbp,Csf1,Daxx,Dhx15,Ect2,Ell,Eng,Ptk2,Brd2,Gata4,Trip12,Hif1a,Hipk2,Hp1bp3,Hsf1,Mdm2,Mknk2,Afdn,Myo1c,Nbr1,Ncoa2,Prkaca,Pnn,Pole2,Cnot7,Rb1,Rnf2,Satb1,Srsf3,Snrnp70,Snrpb2,Son,Srpk2,Surf2,Vps72,Terf2,Tnks,Tpp2,Trp53,Baz1b,Atrx,Ikzf4,Arih1,Pacsin2,Pcbp1,Nelfa,Casp8ap2,Polk,Dbf4,Trp53bp1,Hnrnpu,Rif1,Ppp1r10,Angel2,Suz12,Banp,Hnrnpa2b1,Tol…
5_Member	GO Cellular Components	GO:0016604	nuclear body	-24.8159	-21.2469	170/690	11350,11518,11800,11863,11865,12021,12144,12151,12189,12445,12593,12914,12977,13163,13204,13605,13716,13805,14083,14312,14463,14897,15251,15258,15441,15499,17246,17347,17356,17913,17966,17978,18747,18949,18974,18983,19645,19821,20230,20383,20637,20639,20658,20817,20931,21427,21750,21951,22019,22059,22385,22589,22781,23806,23970,23983,24116,26885,27015,27214,27223,51810,51869,52040,52477,52615,533…	Abl1,Add1,Api5,Arnt,Arntl,Bard1,Blm,Bmi1,Brca1,Ccnd3,Cdyl,Crebbp,Csf1,Daxx,Dhx15,Ect2,Ell,Eng,Ptk2,Brd2,Gata4,Trip12,Hif1a,Hipk2,Hp1bp3,Hsf1,Mdm2,Mknk2,Afdn,Myo1c,Nbr1,Ncoa2,Prkaca,Pnn,Pole2,Cnot7,Rb1,Rnf2,Satb1,Srsf3,Snrnp70,Snrpb2,Son,Srpk2,Surf2,Vps72,Terf2,Tnks,Tpp2,Trp53,Baz1b,Atrx,Ikzf4,Arih1,Pacsin2,Pcbp1,Nelfa,Casp8ap2,Polk,Dbf4,Trp53bp1,Hnrnpu,Rif1,Ppp1r10,Angel2,Suz12,Banp,Hnrnpa2b1,Tol…
5_Member	GO Cellular Components	GO:0016607	nuclear speck	-9.69256	-7.39075	74/320	11800,12021,12593,13204,13716,14312,14897,15251,15441,17356,18747,18949,18983,20383,20637,20639,20658,20817,20931,21427,23970,23983,51810,56194,56275,56417,56531,56706,56711,57317,60321,66185,66313,66625,66935,67302,67684,67769,68592,68732,68734,68879,69562,70099,70350,71713,72567,74026,75553,75560,76014,76044,78777,81898,93687,106021,109181,110157,116848,140780,208727,212880,223770,228005,230753…	Api5,Bard1,Cdyl,Dhx15,Ell,Brd2,Trip12,Hif1a,Hp1bp3,Afdn,Prkaca,Pnn,Cnot7,Srsf3,Snrnp70,Snrpb2,Son,Srpk2,Surf2,Vps72,Pacsin2,Pcbp1,Hnrnpu,Prpf40a,Rbm14,Adar,Ylpm1,Ccnl1,Plag1,Srsf4,Wbp11,Virma,Smurf2,Pnisr,Cir1,Zc3h13,Luc7l3,Gpatch2,Syf2,Carmil1,Ppp4r3a,Prpf6,Cdk13,Smc4,Basp1,Cdc40,Bclaf1,Msl1,Zc3h14,Ep400,Zc3h18,Ncapg2,Tepsin,Sf3b1,Csnk1a1,Topors,Trip11,Raf1,Baz2a,Bmp2k,Hdac4,Ddx46,Brd1,Ppig,Thra…
6_Summary	GO Cellular Components	GO:1990234	transferase complex	-23.8477	-20.3457	179/758	11481,11793,12021,12151,12189,12416,12421,12428,12445,12452,12455,12703,12914,13194,14055,14056,14884,16430,16468,17222,17765,18293,18700,18704,18708,18710,18747,18968,18974,19079,19084,19087,19645,19646,19714,19821,20338,20411,21343,21652,21927,22059,22083,22241,22289,23802,23806,23971,24074,26374,26965,27374,27401,30839,30945,50868,52014,52615,54383,54607,55982,56208,56397,56406,56407,56550,567…	Acvr2b,Atg5,Bard1,Bmi1,Brca1,Cbx2,Rb1cc1,Ccna2,Ccnd3,Ccng2,Ccnt1,Socs1,Crebbp,Ddb1,Ezh1,Ezh2,Gtf2h1,Stt3a,Jarid2,Anapc1,Mtf2,Ogdh,Piga,Pik3c2a,Pik3r1,Pik3r3,Prkaca,Pola1,Pole2,Prkab1,Prkar1a,Prkar2a,Rb1,Rbbp4,Rev3l,Rnf2,Sel1l,Sorbs1,Taf6,Phf1,Tnfaip1,Trp53,Ctr9,Ulk1,Kdm6a,Amfr,Arih1,Papss1,Taf7,Cop1,Cul1,Prmt5,Skp2,Fbxw5,Rnf19a,Keap1,Nus1,Suz12,Phc2,Socs6,Paxip1,Becn1,Morf4l2,Ncoa6,Trpc4ap,Ube2d2…
6_Member	GO Cellular Components	GO:1990234	transferase complex	-23.8477	-20.3457	179/758	11481,11793,12021,12151,12189,12416,12421,12428,12445,12452,12455,12703,12914,13194,14055,14056,14884,16430,16468,17222,17765,18293,18700,18704,18708,18710,18747,18968,18974,19079,19084,19087,19645,19646,19714,19821,20338,20411,21343,21652,21927,22059,22083,22241,22289,23802,23806,23971,24074,26374,26965,27374,27401,30839,30945,50868,52014,52615,54383,54607,55982,56208,56397,56406,56407,56550,567…	Acvr2b,Atg5,Bard1,Bmi1,Brca1,Cbx2,Rb1cc1,Ccna2,Ccnd3,Ccng2,Ccnt1,Socs1,Crebbp,Ddb1,Ezh1,Ezh2,Gtf2h1,Stt3a,Jarid2,Anapc1,Mtf2,Ogdh,Piga,Pik3c2a,Pik3r1,Pik3r3,Prkaca,Pola1,Pole2,Prkab1,Prkar1a,Prkar2a,Rb1,Rbbp4,Rev3l,Rnf2,Sel1l,Sorbs1,Taf6,Phf1,Tnfaip1,Trp53,Ctr9,Ulk1,Kdm6a,Amfr,Arih1,Papss1,Taf7,Cop1,Cul1,Prmt5,Skp2,Fbxw5,Rnf19a,Keap1,Nus1,Suz12,Phc2,Socs6,Paxip1,Becn1,Morf4l2,Ncoa6,Trpc4ap,Ube2d2…
6_Member	GO Cellular Components	GO:0000151	ubiquitin ligase complex	-6.39648	-4.51473	60/286	12021,12151,12189,12416,13194,17222,19821,20338,21927,23802,23806,26374,26965,27401,30839,30945,50868,54383,56407,56550,56705,56736,56771,63958,66313,67455,67841,68477,68970,69790,70208,70238,70611,71538,71833,72194,72399,74334,74464,75234,76843,76857,77113,98193,102323,103583,106021,109331,217232,224619,225055,226757,233877,233902,242960,243574,246293,269514,320808,321006	Bard1,Bmi1,Brca1,Cbx2,Ddb1,Anapc1,Rnf2,Sel1l,Tnfaip1,Amfr,Arih1,Cop1,Cul1,Skp2,Fbxw5,Rnf19a,Keap1,Phc2,Trpc4ap,Ube2d2a,Ranbp9,Rnf14,Med20,Ube4b,Smurf2,Klhl13,Atg3,Rmnd5a,Dcaf12,Med30,Med23,Rnf168,Fbxo33,Fbxo9,Dcaf7,Fbxl20,Brap,Ranbp10,Zswim5,Rnf19b,Dtl,Spopl,Klhl2,Dcaf8,Dcun1d2,Fbxw11,Topors,Rnf20,Cdc27,Traf7,Fbxo11,Wdr26,Kctd13,Fbxl19,Fbxl5,Kbtbd8,Klhl8,Fbxl4,Dcaf5,Dcaf1
6_Member	GO Cellular Components	GO:0031461	cullin-RING ubiquitin ligase complex	-2.82262	-1.50079	31/164	13194,17222,21927,23806,26374,26965,27401,30839,50868,56407,67455,68970,70611,71538,71833,72194,74464,76843,76857,77113,98193,103583,217232,233877,233902,242960,243574,246293,269514,320808,321006	Ddb1,Anapc1,Tnfaip1,Arih1,Cop1,Cul1,Skp2,Fbxw5,Keap1,Trpc4ap,Klhl13,Dcaf12,Fbxo33,Fbxo9,Dcaf7,Fbxl20,Zswim5,Dtl,Spopl,Klhl2,Dcaf8,Fbxw11,Cdc27,Kctd13,Fbxl19,Fbxl5,Kbtbd8,Klhl8,Fbxl4,Dcaf5,Dcaf1
7_Summary	GO Biological Processes	GO:0006974	cellular response to DNA damage stimulus	-23.4781	-20.0341	177/751	11350,11651,11789,11909,12006,12021,12125,12144,12189,12190,12371,12544,12545,12611,12649,12753,12952,13006,13194,13207,13555,13990,14884,14897,15204,15258,15499,15574,15937,17096,17216,17217,17220,17246,17685,17688,18004,18140,18708,18968,18974,19247,19357,19359,19360,19687,19704,19714,20833,20962,21652,21750,21849,21853,22059,22224,22385,22589,22592,22601,24128,26413,26417,27015,27103,27223,309…	Abl1,Akt1,Apc,Atf2,Axin2,Bard1,Bcl2l11,Blm,Brca1,Brca2,Casp9,Cdc45,Cdc7,Cebpg,Chek1,Clock,Cry1,Smc3,Ddb1,Ddx5,E2f1,Smarcad1,Gtf2h1,Trip12,Herc2,Hipk2,Hsf1,Hus1,Ier3,Lyn,Mcm2,Mcm4,Mcm7,Mdm2,Msh2,Msh6,Nek1,Uhrf1,Pik3r1,Pola1,Pole2,Ptpn11,Rad21,Rad23b,Rad50,Rfc1,Upf1,Rev3l,Ssrp1,Sycp3,Phf1,Terf2,Trim28,Timeless,Trp53,Usp10,Baz1b,Atrx,Ercc5,Yap1,Xrn2,Mapk1,Mapk3,Polk,Eif2ak4,Trp53bp1,Pttg1,Rif1,Ppp1r…
7_Member	GO Biological Processes	GO:0006974	cellular response to DNA damage stimulus	-23.4781	-20.0341	177/751	11350,11651,11789,11909,12006,12021,12125,12144,12189,12190,12371,12544,12545,12611,12649,12753,12952,13006,13194,13207,13555,13990,14884,14897,15204,15258,15499,15574,15937,17096,17216,17217,17220,17246,17685,17688,18004,18140,18708,18968,18974,19247,19357,19359,19360,19687,19704,19714,20833,20962,21652,21750,21849,21853,22059,22224,22385,22589,22592,22601,24128,26413,26417,27015,27103,27223,309…	Abl1,Akt1,Apc,Atf2,Axin2,Bard1,Bcl2l11,Blm,Brca1,Brca2,Casp9,Cdc45,Cdc7,Cebpg,Chek1,Clock,Cry1,Smc3,Ddb1,Ddx5,E2f1,Smarcad1,Gtf2h1,Trip12,Herc2,Hipk2,Hsf1,Hus1,Ier3,Lyn,Mcm2,Mcm4,Mcm7,Mdm2,Msh2,Msh6,Nek1,Uhrf1,Pik3r1,Pola1,Pole2,Ptpn11,Rad21,Rad23b,Rad50,Rfc1,Upf1,Rev3l,Ssrp1,Sycp3,Phf1,Terf2,Trim28,Timeless,Trp53,Usp10,Baz1b,Atrx,Ercc5,Yap1,Xrn2,Mapk1,Mapk3,Polk,Eif2ak4,Trp53bp1,Pttg1,Rif1,Ppp1r…
7_Member	GO Biological Processes	GO:0006281	DNA repair	-20.3022	-17.069	125/482	11350,12006,12021,12144,12189,12190,12544,12545,12611,12649,13006,13194,13990,14884,14897,15204,15499,15574,15937,17216,17217,17220,17685,17688,18140,18968,18974,19357,19359,19360,19687,19704,19714,20833,20962,21849,21853,22059,22224,22589,22592,24128,27015,27223,30939,51869,52864,54125,54418,55947,55982,55993,56210,56397,56420,60530,60534,66105,66165,66634,67241,67561,68142,68166,70238,71101,711…	Abl1,Axin2,Bard1,Blm,Brca1,Brca2,Cdc45,Cdc7,Cebpg,Chek1,Smc3,Ddb1,Smarcad1,Gtf2h1,Trip12,Herc2,Hsf1,Hus1,Ier3,Mcm2,Mcm4,Mcm7,Msh2,Msh6,Uhrf1,Pola1,Pole2,Rad21,Rad23b,Rad50,Rfc1,Upf1,Rev3l,Ssrp1,Sycp3,Trim28,Timeless,Trp53,Usp10,Atrx,Ercc5,Xrn2,Polk,Trp53bp1,Pttg1,Rif1,Slx4,Polm,Fmn2,Dclre1a,Paxip1,Msh4,Rev1,Morf4l2,Ppp4c,Fignl1,Fancg,Ube2d3,Bccip,Mcm8,Smc6,Wdr48,Ino80,Spire1,Rnf168,Uvssa,Nipbl,Sf…
7_Member	GO Biological Processes	GO:0051052	regulation of DNA metabolic process	-13.36	-10.7288	105/456	11651,11783,11908,12006,12144,12168,12189,12190,12387,12428,12540,12545,12611,12649,13006,13435,13645,13990,14173,14182,14462,14897,15499,15516,15519,15937,16332,17685,17688,18999,19360,19704,21750,21781,21849,21853,21927,21951,22059,22589,26398,26413,26417,26419,27214,27223,27374,51810,51869,52040,52864,53379,54418,55982,56420,56531,59125,60364,60530,64074,65113,66592,67246,68142,68166,68968,702…	Akt1,Apaf1,Atf1,Axin2,Blm,Bmpr2,Brca1,Brca2,Ctnnb1,Ccna2,Cdc42,Cdc7,Cebpg,Chek1,Smc3,Dnmt3a,Egf,Smarcad1,Fgf2,Fgfr1,Gata3,Trip12,Hsf1,Hsp90ab1,Hsp90aa1,Ier3,Inppl1,Msh2,Msh6,Pou5f1,Rad50,Upf1,Terf2,Tfdp1,Trim28,Timeless,Tnfaip1,Tnks,Trp53,Atrx,Map2k4,Mapk1,Mapk3,Mapk8,Dbf4,Trp53bp1,Prmt5,Hnrnpu,Rif1,Ppp1r10,Slx4,Hnrnpa2b1,Fmn2,Paxip1,Ppp4c,Ylpm1,Nek7,Donson,Fignl1,Smoc2,Ndfip1,Stoml2,Resf1,Ino80,…
7_Member	GO Biological Processes	GO:0006302	double-strand break repair	-9.76734	-7.45763	60/235	12144,12189,12190,12544,12545,12649,13990,14897,15499,15574,17216,17217,17220,17685,18968,19357,19360,19714,21853,22059,27223,51869,52864,54125,54418,55947,56420,60530,66634,67561,68142,68166,70238,71175,71514,77044,81601,98415,99982,101185,104806,105377,107823,110052,191578,211651,212377,214763,224008,225182,225876,226151,227525,228140,233826,234736,237911,319583,319955,327762	Blm,Brca1,Brca2,Cdc45,Cdc7,Chek1,Smarcad1,Trip12,Hsf1,Hus1,Mcm2,Mcm4,Mcm7,Msh2,Pola1,Rad21,Rad50,Rev3l,Timeless,Trp53,Trp53bp1,Rif1,Slx4,Polm,Fmn2,Dclre1a,Ppp4c,Fignl1,Mcm8,Wdr48,Ino80,Spire1,Rnf168,Nipbl,Sfpq,Arid2,Kat5,Nucks1,Kdm1a,Pot1a,Fancm,Slf1,Nsd2,Dek,Helq,Fancd2,Mms22l,Cgas,Spidr,Rbbp8,Kdm2a,Slf2,Dclre1c,Tnks1bp1,Palb2,Rfwd3,Brip1,Lig4,Ercc6,Dna2
7_Member	GO Biological Processes	GO:0006310	DNA recombination	-8.95505	-6.74779	67/288	12144,12189,12190,12544,12545,12649,13990,15354,15510,15574,16842,17216,17217,17220,17685,17688,19357,19360,19714,20962,21423,21750,21853,24128,27223,51869,52864,54125,55982,55993,56420,60530,65113,66634,67241,67561,68107,68142,70238,71175,71514,73679,77044,98415,99982,100155,104806,107823,191578,211651,212377,214763,224008,225182,226409,227195,227525,233826,234736,235134,237877,237911,319583,319…	Blm,Brca1,Brca2,Cdc45,Cdc7,Chek1,Smarcad1,Hmgb3,Hspd1,Hus1,Lef1,Mcm2,Mcm4,Mcm7,Msh2,Msh6,Rad21,Rad50,Rev3l,Sycp3,Tcf3,Terf2,Timeless,Xrn2,Trp53bp1,Rif1,Slx4,Polm,Paxip1,Msh4,Ppp4c,Fignl1,Ndfip1,Mcm8,Smc6,Wdr48,Cntd1,Ino80,Rnf168,Nipbl,Sfpq,Tex19.1,Arid2,Nucks1,Kdm1a,Shoc1,Fancm,Nsd2,Helq,Fancd2,Mms22l,Cgas,Spidr,Rbbp8,Zranb3,Ino80d,Dclre1c,Palb2,Rfwd3,Nfrkb,Atad5,Brip1,Lig4,Ercc6,Dcaf1,Supv3l1,Ih…
7_Member	GO Biological Processes	GO:0051054	positive regulation of DNA metabolic process	-7.551	-5.51562	59/260	11651,11908,12144,12189,12387,12540,12545,12611,13645,14173,14182,15499,15516,15519,17685,19360,21750,21849,21853,21927,21951,22589,26398,26413,26417,26419,27214,27223,51869,52040,52864,53379,54418,55982,59125,64074,66592,67246,68142,68166,70238,73945,75339,77044,101185,105377,107823,108058,217127,224008,226151,233877,237877,245474,252838,252870,319604,319955,327762	Akt1,Atf1,Blm,Brca1,Ctnnb1,Cdc42,Cdc7,Cebpg,Egf,Fgf2,Fgfr1,Hsf1,Hsp90ab1,Hsp90aa1,Msh2,Rad50,Terf2,Trim28,Timeless,Tnfaip1,Tnks,Atrx,Map2k4,Mapk1,Mapk3,Mapk8,Dbf4,Trp53bp1,Rif1,Ppp1r10,Slx4,Hnrnpa2b1,Fmn2,Paxip1,Nek7,Smoc2,Stoml2,Resf1,Ino80,Spire1,Rnf168,Otud4,Mphosph8,Arid2,Pot1a,Slf1,Nsd2,Camk2d,Kat7,Spidr,Slf2,Kctd13,Atad5,Dkc1,Tox,Usp7,Fam168a,Ercc6,Dna2
7_Member	GO Biological Processes	GO:0000724	double-strand break repair via homologous recombination	-6.49439	-4.59441	35/131	12144,12189,12190,12544,12545,12649,15574,17216,17217,17220,19357,19714,21853,27223,51869,52864,56420,60530,66634,67561,68142,71175,71514,77044,98415,99982,104806,191578,212377,214763,224008,225182,233826,234736,319955	Blm,Brca1,Brca2,Cdc45,Cdc7,Chek1,Hus1,Mcm2,Mcm4,Mcm7,Rad21,Rev3l,Timeless,Trp53bp1,Rif1,Slx4,Ppp4c,Fignl1,Mcm8,Wdr48,Ino80,Nipbl,Sfpq,Arid2,Nucks1,Kdm1a,Fancm,Helq,Mms22l,Cgas,Spidr,Rbbp8,Palb2,Rfwd3,Ercc6
7_Member	GO Biological Processes	GO:0000725	recombinational repair	-6.40798	-4.52175	35/132	12144,12189,12190,12544,12545,12649,15574,17216,17217,17220,19357,19714,21853,27223,51869,52864,56420,60530,66634,67561,68142,71175,71514,77044,98415,99982,104806,191578,212377,214763,224008,225182,233826,234736,319955	Blm,Brca1,Brca2,Cdc45,Cdc7,Chek1,Hus1,Mcm2,Mcm4,Mcm7,Rad21,Rev3l,Timeless,Trp53bp1,Rif1,Slx4,Ppp4c,Fignl1,Mcm8,Wdr48,Ino80,Nipbl,Sfpq,Arid2,Nucks1,Kdm1a,Fancm,Helq,Mms22l,Cgas,Spidr,Rbbp8,Palb2,Rfwd3,Ercc6
7_Member	GO Biological Processes	GO:2001020	regulation of response to DNA damage stimulus	-6.39925	-4.51601	50/222	11350,12006,12144,12189,12371,12611,12649,12952,13207,14897,15499,15937,17246,18004,21849,21853,22059,27223,51869,52040,54418,55982,56420,59004,60530,67956,67991,68166,69807,70238,72567,77044,78903,99982,101185,105377,107823,108705,110052,114715,214763,217127,224008,226151,230484,233789,234736,237877,319604,319955	Abl1,Axin2,Blm,Brca1,Casp9,Cebpg,Chek1,Cry1,Ddx5,Trip12,Hsf1,Ier3,Mdm2,Nek1,Trim28,Timeless,Trp53,Trp53bp1,Rif1,Ppp1r10,Fmn2,Paxip1,Ppp4c,Pias4,Fignl1,Kmt5a,Nacc2,Spire1,Trim32,Rnf168,Bclaf1,Arid2,Wrnip1,Kdm1a,Pot1a,Slf1,Nsd2,Pttg1ip,Dek,Spred1,Cgas,Kat7,Spidr,Slf2,Usp1,Smg1,Rfwd3,Atad5,Fam168a,Ercc6
7_Member	GO Biological Processes	GO:0006282	regulation of DNA repair	-4.87551	-3.18351	31/128	12006,12144,12189,12611,12649,14897,15499,15937,21849,21853,27223,51869,54418,56420,60530,68166,70238,77044,78903,99982,101185,105377,107823,110052,214763,217127,224008,226151,230484,319604,319955	Axin2,Blm,Brca1,Cebpg,Chek1,Trip12,Hsf1,Ier3,Trim28,Timeless,Trp53bp1,Rif1,Fmn2,Ppp4c,Fignl1,Spire1,Rnf168,Arid2,Wrnip1,Kdm1a,Pot1a,Slf1,Nsd2,Dek,Cgas,Kat7,Spidr,Slf2,Usp1,Fam168a,Ercc6
7_Member	GO Biological Processes	GO:2000779	regulation of double-strand break repair	-3.86847	-2.33224	21/82	12144,12649,14897,15499,21853,27223,51869,54418,56420,60530,68166,77044,99982,101185,105377,107823,110052,214763,224008,226151,319955	Blm,Chek1,Trip12,Hsf1,Timeless,Trp53bp1,Rif1,Fmn2,Ppp4c,Fignl1,Spire1,Arid2,Kdm1a,Pot1a,Slf1,Nsd2,Dek,Cgas,Spidr,Slf2,Ercc6
7_Member	GO Biological Processes	GO:0051053	negative regulation of DNA metabolic process	-3.80418	-2.27593	32/151	12144,12168,12190,12649,14462,14897,15499,16332,17685,17688,19360,21750,21849,21853,21951,22059,27223,51810,51869,52864,60364,65113,68968,70640,101185,103677,214627,214763,216805,218914,226409,319955	Blm,Bmpr2,Brca2,Chek1,Gata3,Trip12,Hsf1,Inppl1,Msh2,Msh6,Rad50,Terf2,Trim28,Timeless,Tnks,Trp53,Trp53bp1,Hnrnpu,Rif1,Slx4,Donson,Ndfip1,Cdan1,Dcp2,Pot1a,Smg6,Tent4b,Cgas,Flcn,Wapl,Zranb3,Ercc6
7_Member	GO Biological Processes	GO:0000018	regulation of DNA recombination	-2.62856	-1.35036	22/107	12144,12649,13990,17685,17688,19360,21750,21853,27223,51869,55982,56420,60530,65113,77044,99982,107823,214763,224008,226409,237877,319955	Blm,Chek1,Smarcad1,Msh2,Msh6,Rad50,Terf2,Timeless,Trp53bp1,Rif1,Paxip1,Ppp4c,Fignl1,Ndfip1,Arid2,Kdm1a,Nsd2,Cgas,Spidr,Zranb3,Atad5,Ercc6
7_Member	GO Biological Processes	GO:0010569	regulation of double-strand break repair via homologous recombination	-2.52152	-1.26746	12/46	12144,12649,21853,27223,51869,56420,60530,77044,99982,214763,224008,319955	Blm,Chek1,Timeless,Trp53bp1,Rif1,Ppp4c,Fignl1,Arid2,Kdm1a,Cgas,Spidr,Ercc6
7_Member	GO Biological Processes	GO:2000781	positive regulation of double-strand break repair	-2.30284	-1.11434	10/37	12144,21853,51869,54418,68166,77044,105377,224008,226151,319955	Blm,Timeless,Rif1,Fmn2,Spire1,Arid2,Slf1,Spidr,Slf2,Ercc6
7_Member	GO Biological Processes	GO:2001022	positive regulation of response to DNA damage stimulus	-2.1448	-0.99522	21/110	12144,12189,12611,13207,21849,21853,51869,54418,55982,59004,67991,68166,70238,72567,77044,105377,114715,224008,226151,319604,319955	Blm,Brca1,Cebpg,Ddx5,Trim28,Timeless,Rif1,Fmn2,Paxip1,Pias4,Nacc2,Spire1,Rnf168,Bclaf1,Arid2,Slf1,Spred1,Spidr,Slf2,Fam168a,Ercc6
8_Summary	GO Biological Processes	GO:0010638	positive regulation of organelle organization	-21.297	-17.9499	150/617	11350,11652,11789,11840,11848,12125,12189,12387,13016,13163,13164,13196,13383,13436,13589,13645,14245,14462,14544,14824,15251,16468,16542,16573,17127,17128,17281,17765,17913,18016,18186,18226,18571,19205,19357,19360,19645,20185,20430,20466,20787,20873,20874,20932,20969,21652,21750,21849,21951,22059,22083,22241,22388,22589,23881,24116,26413,26417,26419,26992,27041,50884,51810,51869,52040,52864,533…	Abl1,Akt2,Apc,Arf1,Rhoa,Bcl2l11,Brca1,Ctnnb1,Ctbp1,Daxx,Dazl,Asap1,Dlg1,Dnmt3b,Mapre1,Egf,Lpin1,Gata3,Gda,Grn,Hif1a,Jarid2,Kdr,Kif5b,Smad3,Smad4,Fyco1,Mtf2,Myo1c,Nf2,Nrp1,Nup62,Pdcd6ip,Ptbp1,Rad21,Rad50,Rb1,Ncor1,Cyfip1,Sin3a,Srebf1,Plk4,Slk,Surf4,Sdc1,Phf1,Terf2,Trim28,Tnks,Trp53,Ctr9,Ulk1,Wdr1,Atrx,G3bp2,Nelfa,Mapk1,Mapk3,Mapk8,Brd7,G3bp1,Nckap1,Hnrnpu,Rif1,Ppp1r10,Slx4,Hnrnpa2b1,Spag5,Azin1,Fm…
8_Member	GO Biological Processes	GO:0010638	positive regulation of organelle organization	-21.297	-17.9499	150/617	11350,11652,11789,11840,11848,12125,12189,12387,13016,13163,13164,13196,13383,13436,13589,13645,14245,14462,14544,14824,15251,16468,16542,16573,17127,17128,17281,17765,17913,18016,18186,18226,18571,19205,19357,19360,19645,20185,20430,20466,20787,20873,20874,20932,20969,21652,21750,21849,21951,22059,22083,22241,22388,22589,23881,24116,26413,26417,26419,26992,27041,50884,51810,51869,52040,52864,533…	Abl1,Akt2,Apc,Arf1,Rhoa,Bcl2l11,Brca1,Ctnnb1,Ctbp1,Daxx,Dazl,Asap1,Dlg1,Dnmt3b,Mapre1,Egf,Lpin1,Gata3,Gda,Grn,Hif1a,Jarid2,Kdr,Kif5b,Smad3,Smad4,Fyco1,Mtf2,Myo1c,Nf2,Nrp1,Nup62,Pdcd6ip,Ptbp1,Rad21,Rad50,Rb1,Ncor1,Cyfip1,Sin3a,Srebf1,Plk4,Slk,Surf4,Sdc1,Phf1,Terf2,Trim28,Tnks,Trp53,Ctr9,Ulk1,Wdr1,Atrx,G3bp2,Nelfa,Mapk1,Mapk3,Mapk8,Brd7,G3bp1,Nckap1,Hnrnpu,Rif1,Ppp1r10,Slx4,Hnrnpa2b1,Spag5,Azin1,Fm…
8_Member	GO Biological Processes	GO:0030036	actin cytoskeleton organization	-11.4666	-8.97073	138/706	11350,11352,11518,11840,11848,12540,12704,12752,12927,12928,13367,13383,13605,13640,13822,13860,14107,14245,14489,16332,16412,16590,16653,16971,17127,17128,17913,18003,18015,18016,18186,18571,18613,18708,19084,19201,19684,19877,20411,20416,20430,20742,21808,21927,22240,22388,23970,26934,27360,29819,30785,50876,50884,50918,54126,54132,54418,56044,56193,56376,57028,58194,60595,63985,66196,66616,681…	Abl1,Abl2,Add1,Arf1,Rhoa,Cdc42,Cit,Cln3,Bcar1,Crk,Diaph1,Dlg1,Ect2,Efna5,Epb41l2,Eps8,Fat1,Lpin1,Mtpn,Inppl1,Itgb1,Kit,Kras,Lrp1,Smad3,Smad4,Myo1c,Nedd9,Nf1,Nf2,Nrp1,Pdcd6ip,Pecam1,Pik3r1,Prkar1a,Pstpip2,Rdx,Rock1,Sorbs1,Shc1,Cyfip1,Sptbn1,Tgfb2,Tnfaip1,Dpysl3,Wdr1,Pacsin2,Racgap1,Add3,Stau2,Cttnbp2,Tmod2,Nckap1,Myadm,Arhgef7,Pdlim1,Fmn2,Rala,Plek,Pdlim5,Pdxp,Sh3kbp1,Actn4,Gmfb,Myo19,Snx9,Spire1,…
8_Member	GO Biological Processes	GO:0030029	actin filament-based process	-11.1028	-8.62485	149/790	11350,11352,11518,11787,11840,11848,11928,12540,12704,12752,12927,12928,13367,13383,13605,13640,13822,13860,14107,14245,14463,14489,16332,16412,16535,16590,16653,16971,17127,17128,17904,17913,18003,18015,18016,18186,18571,18613,18708,19084,19201,19684,19877,20411,20416,20430,20742,21808,21927,22240,22388,23970,26934,27360,29819,30785,50876,50884,50918,54126,54132,54418,56044,56193,56376,57028,581…	Abl1,Abl2,Add1,Apbb2,Arf1,Rhoa,Atp1a1,Cdc42,Cit,Cln3,Bcar1,Crk,Diaph1,Dlg1,Ect2,Efna5,Epb41l2,Eps8,Fat1,Lpin1,Gata4,Mtpn,Inppl1,Itgb1,Kcnq1,Kit,Kras,Lrp1,Smad3,Smad4,Myl6,Myo1c,Nedd9,Nf1,Nf2,Nrp1,Pdcd6ip,Pecam1,Pik3r1,Prkar1a,Pstpip2,Rdx,Rock1,Sorbs1,Shc1,Cyfip1,Sptbn1,Tgfb2,Tnfaip1,Dpysl3,Wdr1,Pacsin2,Racgap1,Add3,Stau2,Cttnbp2,Tmod2,Nckap1,Myadm,Arhgef7,Pdlim1,Fmn2,Rala,Plek,Pdlim5,Pdxp,Sh3kbp1…
8_Member	GO Biological Processes	GO:0044089	positive regulation of cellular component biogenesis	-10.8634	-8.41152	116/570	11350,11789,11840,11848,11977,12125,12387,12540,13138,13196,13205,13383,13589,13640,13860,14544,15499,15519,16542,16590,16826,17127,17913,18016,18186,18226,18571,18708,18999,19266,19877,20354,20430,20873,20969,21343,22059,22240,22241,22249,23881,26419,27041,29819,50884,52864,54141,54418,55982,55985,56044,56193,56208,56430,63985,66616,68166,68732,68743,69790,71228,71340,72333,72567,73178,75613,759…	Abl1,Apc,Arf1,Rhoa,Atp7a,Bcl2l11,Ctnnb1,Cdc42,Dag1,Asap1,Ddx3x,Dlg1,Mapre1,Efna5,Eps8,Gda,Hsf1,Hsp90aa1,Kdr,Kit,Ldb2,Smad3,Myo1c,Nf2,Nrp1,Nup62,Pdcd6ip,Pik3r1,Pou5f1,Ptprd,Rock1,Sema4d,Cyfip1,Plk4,Sdc1,Taf6,Trp53,Dpysl3,Ulk1,Unc13b,G3bp2,Mapk8,G3bp1,Stau2,Nckap1,Slx4,Spag5,Fmn2,Paxip1,Cxcl13,Rala,Plek,Becn1,Clip1,Gmfb,Snx9,Spire1,Carmil1,Anln,Med30,Dlg5,Riok1,Palld,Bclaf1,Wasl,Med25,Dock11,Slain2…
8_Member	GO Biological Processes	GO:0097435	supramolecular fiber organization	-10.3896	-7.99421	138/730	11350,11352,11518,11789,11840,11848,11977,12005,12540,12704,12817,12818,12927,13367,13383,13518,13589,13860,14042,14107,14225,14489,14544,15516,16332,16412,17127,17128,17246,17913,17997,18003,18015,18016,18186,18536,18613,18708,19084,19201,19645,19684,20411,20430,20742,20874,21808,21821,21927,22240,22352,22388,26419,27360,50850,50876,50884,50918,51885,54132,54418,56193,56398,56430,57028,58194,605…	Abl1,Abl2,Add1,Apc,Arf1,Rhoa,Atp7a,Axin1,Cdc42,Cit,Col13a1,Col14a1,Bcar1,Diaph1,Dlg1,Dst,Mapre1,Eps8,Ext1,Fat1,Fkbp1a,Mtpn,Gda,Hsp90ab1,Inppl1,Itgb1,Smad3,Smad4,Mdm2,Myo1c,Nedd1,Nedd9,Nf1,Nf2,Nrp1,Pcm1,Pecam1,Pik3r1,Prkar1a,Pstpip2,Rb1,Rdx,Sorbs1,Cyfip1,Sptbn1,Slk,Tgfb2,Ift88,Tnfaip1,Dpysl3,Vim,Wdr1,Mapk8,Add3,Spast,Tmod2,Nckap1,Myadm,Tubgcp4,Pdlim1,Fmn2,Plek,Chp1,Clip1,Pdxp,Sh3kbp1,Fignl1,Actn4,…
8_Member	GO Biological Processes	GO:0043254	regulation of protein complex assembly	-10.2065	-7.83249	102/490	11350,11518,11789,11840,11848,12125,12387,13196,13205,13383,13589,13860,14489,14544,15499,15519,16784,17913,18613,18999,19042,19165,19247,19684,20239,20344,20430,20660,20742,21343,22059,22241,22249,23881,26419,27041,27360,50876,50884,50918,54418,55982,55985,56193,56430,63985,65114,66616,66878,67886,68166,68558,68732,69697,69790,72333,72567,73178,75339,75613,75991,76499,76709,78757,78808,83767,998…	Abl1,Add1,Apc,Arf1,Rhoa,Bcl2l11,Ctnnb1,Asap1,Ddx3x,Dlg1,Mapre1,Eps8,Mtpn,Gda,Hsf1,Hsp90aa1,Lamp2,Myo1c,Pecam1,Pou5f1,Ppm1a,Psen2,Ptpn11,Rdx,Atxn2,Selp,Cyfip1,Sorl1,Sptbn1,Taf6,Trp53,Ulk1,Unc13b,G3bp2,Mapk8,G3bp1,Add3,Tmod2,Nckap1,Myadm,Fmn2,Paxip1,Cxcl13,Plek,Clip1,Gmfb,Vps35,Snx9,Riok3,Camsap2,Spire1,Ankra2,Carmil1,Camsap3,Med30,Palld,Bclaf1,Wasl,Mphosph8,Med25,Slain2,Clasp2,Arpc2,Rictor,Stxbp5,…
8_Member	GO Biological Processes	GO:0032535	regulation of cellular component size	-9.3685	-7.11127	88/414	11350,11518,11651,11750,11840,11848,11977,12168,12421,12561,12704,12725,12752,13383,13640,13690,13860,14489,15441,15516,15519,15982,16971,17872,17913,18186,18613,18631,19092,19684,20187,20354,20430,20466,20496,20499,20742,21367,22067,22241,22388,27360,50876,50884,50918,54214,54418,56193,57028,63985,66616,68166,68732,73178,75339,76499,76709,78757,83704,83767,97998,99889,99982,102502,104394,107045,…	Abl1,Add1,Akt1,Anxa7,Arf1,Rhoa,Atp7a,Bmpr2,Rb1cc1,Cdh4,Cit,Clcn3,Cln3,Dlg1,Efna5,Eif4g2,Eps8,Mtpn,Hp1bp3,Hsp90ab1,Hsp90aa1,Ifrd1,Lrp1,Ppp1r15a,Myo1c,Nrp1,Pecam1,Pex11a,Prkg2,Rdx,Ryk,Sema4d,Cyfip1,Sin3a,Slc12a2,Slc12a7,Sptbn1,Cntn2,Trpc5,Ulk1,Wdr1,Add3,Tmod2,Nckap1,Myadm,Golga4,Fmn2,Plek,Pdxp,Gmfb,Snx9,Spire1,Carmil1,Wasl,Mphosph8,Clasp2,Arpc2,Rictor,Slc12a9,Wasf1,Deptor,Arfip1,Kdm1a,Pls1,E2f4,Lar…
8_Member	GO Biological Processes	GO:1902903	regulation of supramolecular fiber organization	-7.85734	-5.79351	77/370	11350,11518,11789,11840,11848,12704,13383,13589,13860,14489,14544,17127,17128,17913,18016,18186,18613,18708,19645,19684,20430,20742,22388,26419,27360,50876,50884,50918,54418,56193,56430,57028,63985,66616,67886,68166,68178,68732,69697,73178,73205,74187,75339,75991,76499,76709,78757,78798,83767,99889,101706,108686,110380,140810,211401,211556,211673,216965,218397,225288,227634,232906,233977,234094,2…	Abl1,Add1,Apc,Arf1,Rhoa,Cit,Dlg1,Mapre1,Eps8,Mtpn,Gda,Smad3,Smad4,Myo1c,Nf2,Nrp1,Pecam1,Pik3r1,Rb1,Rdx,Cyfip1,Sptbn1,Wdr1,Mapk8,Add3,Tmod2,Nckap1,Myadm,Fmn2,Plek,Clip1,Pdxp,Gmfb,Snx9,Camsap2,Spire1,Cgnl1,Carmil1,Camsap3,Wasl,C9orf72,Katnb1,Mphosph8,Slain2,Clasp2,Arpc2,Rictor,Eml4,Wasf1,Arfip1,Numa1,Ccdc88a,Shroom2,Ttbk2,Mtss1,Ap1ar,Arfgef1,Taok1,Rasa1,Fhod3,Camsap1,Arhgap35,Ppfia1,Arhgef10,Kank2,…
8_Member	GO Biological Processes	GO:0031334	positive regulation of protein complex assembly	-7.45939	-5.43447	61/274	11789,11840,11848,12125,12387,13196,13205,13383,13589,14544,15519,17913,18999,20430,21343,22059,22249,23881,26419,27041,50884,54418,55982,55985,56193,56430,63985,66616,68166,68732,69790,72333,72567,73178,75613,75991,76709,78757,83767,99889,101706,105377,116837,117149,208643,211556,215449,216742,218333,224008,226151,231464,242687,245880,260315,260409,319955,327987,328108,434204,544963	Apc,Arf1,Rhoa,Bcl2l11,Ctnnb1,Asap1,Ddx3x,Dlg1,Mapre1,Gda,Hsp90aa1,Myo1c,Pou5f1,Cyfip1,Taf6,Trp53,Unc13b,G3bp2,Mapk8,G3bp1,Nckap1,Fmn2,Paxip1,Cxcl13,Plek,Clip1,Gmfb,Snx9,Spire1,Carmil1,Med30,Palld,Bclaf1,Wasl,Med25,Slain2,Arpc2,Rictor,Wasf1,Arfip1,Numa1,Slf1,Rims1,Tirap,Eif4g1,Ap1ar,Rap1b,Fnip1,Ice1,Spidr,Slf2,Cnot6l,Wasf2,Wasf3,Nav3,Cdc42ep3,Ercc6,Med13,Togaram1,Whamm,Iqgap2
8_Member	GO Biological Processes	GO:0051258	protein polymerization	-7.40142	-5.38267	64/294	11350,11518,11789,11840,11848,13367,13383,13589,13860,14489,14544,15519,17913,18613,19201,19684,20430,20742,26419,27360,50876,50884,50918,51885,54418,56430,63985,66616,67886,68166,68732,69697,70799,73178,74569,75339,75991,76499,76709,76789,78757,83767,94088,99412,99889,101706,103768,211401,211556,211673,218397,219103,225288,227634,233276,242687,245880,260315,260409,268970,277360,328108,434204,544…	Abl1,Add1,Apc,Arf1,Rhoa,Diaph1,Dlg1,Mapre1,Eps8,Mtpn,Gda,Hsp90aa1,Myo1c,Pecam1,Pstpip2,Rdx,Cyfip1,Sptbn1,Mapk8,Add3,Tmod2,Nckap1,Myadm,Tubgcp4,Fmn2,Clip1,Gmfb,Snx9,Camsap2,Spire1,Carmil1,Camsap3,Cep192,Wasl,Ttc17,Mphosph8,Slain2,Clasp2,Arpc2,Mzt1,Rictor,Wasf1,Trim6,Golga2,Arfip1,Numa1,Tubg2,Mtss1,Ap1ar,Arfgef1,Rasa1,Cenpj,Fhod3,Camsap1,Tubgcp5,Wasf2,Wasf3,Nav3,Cdc42ep3,Arhgap28,Prex1,Togaram1,Wha…
8_Member	GO Biological Processes	GO:0007015	actin filament organization	-7.09976	-5.11623	85/439	11350,11352,11518,11840,11848,12540,12704,12927,13367,13383,13860,14107,14489,16332,16412,17127,17913,18003,18016,18186,18613,18708,19201,19684,20411,20430,20742,21927,22240,22388,27360,50876,50884,50918,54132,54418,56193,57028,58194,60595,63985,66196,66616,68166,68178,68732,69288,73178,73205,74569,75339,75415,76499,76709,78757,83767,99889,102502,108686,110380,170758,211401,211556,211673,215999,2…	Abl1,Abl2,Add1,Arf1,Rhoa,Cdc42,Cit,Bcar1,Diaph1,Dlg1,Eps8,Fat1,Mtpn,Inppl1,Itgb1,Smad3,Myo1c,Nedd9,Nf2,Nrp1,Pecam1,Pik3r1,Pstpip2,Rdx,Sorbs1,Cyfip1,Sptbn1,Tnfaip1,Dpysl3,Wdr1,Add3,Tmod2,Nckap1,Myadm,Pdlim1,Fmn2,Plek,Pdxp,Sh3kbp1,Actn4,Gmfb,Myo19,Snx9,Spire1,Cgnl1,Carmil1,Rhobtb1,Wasl,C9orf72,Ttc17,Mphosph8,Arhgap12,Clasp2,Arpc2,Rictor,Wasf1,Arfip1,Pls1,Ccdc88a,Shroom2,Rac3,Mtss1,Ap1ar,Arfgef1,Mcu…
8_Member	GO Biological Processes	GO:0051495	positive regulation of cytoskeleton organization	-7.00671	-5.03249	52/225	11350,11789,11840,11848,13383,13589,14544,17127,17913,18016,18186,18226,20430,20873,22388,26419,50884,54141,54375,54418,56193,56430,57028,63985,66616,68166,68732,72425,73178,74187,75991,76709,78757,83767,99889,101706,108686,192197,211401,211556,219103,225523,234094,242687,245880,260315,260409,319675,328108,328572,434204,544963	Abl1,Apc,Arf1,Rhoa,Dlg1,Mapre1,Gda,Smad3,Myo1c,Nf2,Nrp1,Nup62,Cyfip1,Plk4,Wdr1,Mapk8,Nckap1,Spag5,Azin1,Fmn2,Plek,Clip1,Pdxp,Gmfb,Snx9,Spire1,Carmil1,Katnbl1,Wasl,Katnb1,Slain2,Arpc2,Rictor,Wasf1,Arfip1,Numa1,Ccdc88a,Bcas3,Mtss1,Ap1ar,Cenpj,Cep120,Arhgef10,Wasf2,Wasf3,Nav3,Cdc42ep3,Cep295,Togaram1,Ep300,Whamm,Iqgap2
8_Member	GO Biological Processes	GO:0032271	regulation of protein polymerization	-6.81093	-4.86692	52/228	11350,11518,11789,11840,11848,13383,13589,13860,14489,14544,15519,17913,18613,19684,20430,20742,26419,27360,50876,50884,50918,54418,56430,63985,66616,67886,68166,68732,69697,73178,75339,75991,76499,76709,78757,83767,99889,101706,211556,211673,218397,225288,227634,242687,245880,260315,260409,268970,277360,328108,434204,544963	Abl1,Add1,Apc,Arf1,Rhoa,Dlg1,Mapre1,Eps8,Mtpn,Gda,Hsp90aa1,Myo1c,Pecam1,Rdx,Cyfip1,Sptbn1,Mapk8,Add3,Tmod2,Nckap1,Myadm,Fmn2,Clip1,Gmfb,Snx9,Camsap2,Spire1,Carmil1,Camsap3,Wasl,Mphosph8,Slain2,Clasp2,Arpc2,Rictor,Wasf1,Arfip1,Numa1,Ap1ar,Arfgef1,Rasa1,Fhod3,Camsap1,Wasf2,Wasf3,Nav3,Cdc42ep3,Arhgap28,Prex1,Togaram1,Whamm,Iqgap2
8_Member	GO Biological Processes	GO:0032956	regulation of actin cytoskeleton organization	-6.57731	-4.66475	72/362	11350,11518,11840,11848,12704,12928,13383,13605,13640,13860,14489,16971,17127,17128,17913,18016,18186,18613,18708,19684,19877,20430,20742,21808,22388,27360,29819,50876,50884,50918,54418,56193,57028,63985,66616,68166,68178,68732,69288,73178,73205,75339,76499,76709,78757,83767,99889,108686,110380,170758,192197,211401,211556,211673,216965,218397,225288,232906,233977,234094,235041,235431,236266,24268…	Abl1,Add1,Arf1,Rhoa,Cit,Crk,Dlg1,Ect2,Efna5,Eps8,Mtpn,Lrp1,Smad3,Smad4,Myo1c,Nf2,Nrp1,Pecam1,Pik3r1,Rdx,Rock1,Cyfip1,Sptbn1,Tgfb2,Wdr1,Add3,Stau2,Tmod2,Nckap1,Myadm,Fmn2,Plek,Pdxp,Gmfb,Snx9,Spire1,Cgnl1,Carmil1,Rhobtb1,Wasl,C9orf72,Mphosph8,Clasp2,Arpc2,Rictor,Wasf1,Arfip1,Ccdc88a,Shroom2,Rac3,Bcas3,Mtss1,Ap1ar,Arfgef1,Taok1,Rasa1,Fhod3,Arhgap35,Ppfia1,Arhgef10,Kank2,Coro2b,Alms1,Wasf2,Wasf3,Cdc4…
8_Member	GO Biological Processes	GO:0090066	regulation of anatomical structure size	-6.42293	-4.53519	103/582	11350,11518,11651,11750,11793,11840,11848,11977,12168,12421,12561,12704,12725,12752,13383,13640,13690,13860,14042,14043,14083,14489,14528,15251,15441,15516,15519,15982,16542,16971,17872,17913,18186,18613,18631,19092,19684,19735,19877,20187,20354,20416,20430,20466,20496,20499,20742,21367,21391,22067,22241,22388,26395,27360,50876,50884,50918,54214,54418,56193,57028,63985,66616,67972,68166,68732,715…	Abl1,Add1,Akt1,Anxa7,Atg5,Arf1,Rhoa,Atp7a,Bmpr2,Rb1cc1,Cdh4,Cit,Clcn3,Cln3,Dlg1,Efna5,Eif4g2,Eps8,Ext1,Ext2,Ptk2,Mtpn,Gch1,Hif1a,Hp1bp3,Hsp90ab1,Hsp90aa1,Ifrd1,Kdr,Lrp1,Ppp1r15a,Myo1c,Nrp1,Pecam1,Pex11a,Prkg2,Rdx,Rgs2,Rock1,Ryk,Sema4d,Shc1,Cyfip1,Sin3a,Slc12a2,Slc12a7,Sptbn1,Cntn2,Tbxas1,Trpc5,Ulk1,Wdr1,Map2k1,Add3,Tmod2,Nckap1,Myadm,Golga4,Fmn2,Plek,Pdxp,Gmfb,Snx9,Atp2b1,Spire1,Carmil1,Arhgap42,…
8_Member	GO Biological Processes	GO:0110053	regulation of actin filament organization	-6.34116	-4.46825	58/274	11350,11518,11840,11848,12704,13383,13860,14489,17127,17913,18016,18186,18613,18708,19684,20430,20742,22388,27360,50876,50884,50918,54418,56193,57028,63985,66616,68166,68178,68732,73178,73205,75339,76499,76709,78757,83767,99889,108686,110380,211401,211556,211673,218397,225288,232906,233977,234094,235041,235431,236266,242687,245880,260409,268970,277360,434204,544963	Abl1,Add1,Arf1,Rhoa,Cit,Dlg1,Eps8,Mtpn,Smad3,Myo1c,Nf2,Nrp1,Pecam1,Pik3r1,Rdx,Cyfip1,Sptbn1,Wdr1,Add3,Tmod2,Nckap1,Myadm,Fmn2,Plek,Pdxp,Gmfb,Snx9,Spire1,Cgnl1,Carmil1,Wasl,C9orf72,Mphosph8,Clasp2,Arpc2,Rictor,Wasf1,Arfip1,Ccdc88a,Shroom2,Mtss1,Ap1ar,Arfgef1,Rasa1,Fhod3,Arhgap35,Ppfia1,Arhgef10,Kank2,Coro2b,Alms1,Wasf2,Wasf3,Cdc42ep3,Arhgap28,Prex1,Whamm,Iqgap2
8_Member	GO Biological Processes	GO:0008064	regulation of actin polymerization or depolymerization	-5.72104	-3.91673	43/189	11518,11840,11848,12704,13383,13860,14489,17913,18613,19684,20430,20742,22388,27360,50876,50884,50918,54418,56193,57028,63985,66616,68166,68732,73178,75339,76709,78757,83767,99889,110380,211556,211673,218397,225288,232906,242687,245880,260409,268970,277360,434204,544963	Add1,Arf1,Rhoa,Cit,Dlg1,Eps8,Mtpn,Myo1c,Pecam1,Rdx,Cyfip1,Sptbn1,Wdr1,Add3,Tmod2,Nckap1,Myadm,Fmn2,Plek,Pdxp,Gmfb,Snx9,Spire1,Carmil1,Wasl,Mphosph8,Arpc2,Rictor,Wasf1,Arfip1,Shroom2,Ap1ar,Arfgef1,Rasa1,Fhod3,Arhgap35,Wasf2,Wasf3,Cdc42ep3,Arhgap28,Prex1,Whamm,Iqgap2
8_Member	GO Biological Processes	GO:0032970	regulation of actin filament-based process	-5.66219	-3.86405	76/410	11350,11518,11840,11848,11928,11938,12704,12928,13383,13605,13640,13860,14463,14489,16971,17127,17128,17913,18016,18186,18613,18708,19684,19877,20430,20742,21808,22388,27360,29819,50876,50884,50918,54418,56193,57028,63985,66616,68166,68178,68732,69288,73178,73205,75339,76499,76709,78757,83767,93742,99889,108686,110380,170758,192197,211401,211556,211673,216965,218397,225288,232906,233977,234094,23…	Abl1,Add1,Arf1,Rhoa,Atp1a1,Atp2a2,Cit,Crk,Dlg1,Ect2,Efna5,Eps8,Gata4,Mtpn,Lrp1,Smad3,Smad4,Myo1c,Nf2,Nrp1,Pecam1,Pik3r1,Rdx,Rock1,Cyfip1,Sptbn1,Tgfb2,Wdr1,Add3,Stau2,Tmod2,Nckap1,Myadm,Fmn2,Plek,Pdxp,Gmfb,Snx9,Spire1,Cgnl1,Carmil1,Rhobtb1,Wasl,C9orf72,Mphosph8,Clasp2,Arpc2,Rictor,Wasf1,Pard3,Arfip1,Ccdc88a,Shroom2,Rac3,Bcas3,Mtss1,Ap1ar,Arfgef1,Taok1,Rasa1,Fhod3,Arhgap35,Ppfia1,Arhgef10,Kank2,Cor…
8_Member	GO Biological Processes	GO:0008154	actin polymerization or depolymerization	-5.61158	-3.82095	47/216	11518,11840,11848,12704,13367,13383,13860,14489,17913,18613,19201,19684,20430,20742,22388,27360,50876,50884,50918,54418,56193,57028,63985,66616,68166,68732,73178,74569,75339,76709,78757,83767,99889,110380,211401,211556,211673,218397,225288,232906,242687,245880,260409,268970,277360,434204,544963	Add1,Arf1,Rhoa,Cit,Diaph1,Dlg1,Eps8,Mtpn,Myo1c,Pecam1,Pstpip2,Rdx,Cyfip1,Sptbn1,Wdr1,Add3,Tmod2,Nckap1,Myadm,Fmn2,Plek,Pdxp,Gmfb,Snx9,Spire1,Carmil1,Wasl,Ttc17,Mphosph8,Arpc2,Rictor,Wasf1,Arfip1,Shroom2,Mtss1,Ap1ar,Arfgef1,Rasa1,Fhod3,Arhgap35,Wasf2,Wasf3,Cdc42ep3,Arhgap28,Prex1,Whamm,Iqgap2
8_Member	GO Biological Processes	GO:0030832	regulation of actin filament length	-5.53128	-3.75585	43/192	11518,11840,11848,12704,13383,13860,14489,17913,18613,19684,20430,20742,22388,27360,50876,50884,50918,54418,56193,57028,63985,66616,68166,68732,73178,75339,76709,78757,83767,99889,110380,211556,211673,218397,225288,232906,242687,245880,260409,268970,277360,434204,544963	Add1,Arf1,Rhoa,Cit,Dlg1,Eps8,Mtpn,Myo1c,Pecam1,Rdx,Cyfip1,Sptbn1,Wdr1,Add3,Tmod2,Nckap1,Myadm,Fmn2,Plek,Pdxp,Gmfb,Snx9,Spire1,Carmil1,Wasl,Mphosph8,Arpc2,Rictor,Wasf1,Arfip1,Shroom2,Ap1ar,Arfgef1,Rasa1,Fhod3,Arhgap35,Wasf2,Wasf3,Cdc42ep3,Arhgap28,Prex1,Whamm,Iqgap2
8_Member	GO Biological Processes	GO:1902905	positive regulation of supramolecular fiber organization	-5.42798	-3.67413	44/200	11350,11789,11840,11848,13383,13589,14544,17127,17913,18016,18186,19645,20430,22388,26419,50884,54418,56193,56430,57028,63985,66616,68166,68732,73178,74187,75991,76709,78757,83767,99889,101706,108686,211401,211556,234094,242687,245880,260315,260409,328108,328572,434204,544963	Abl1,Apc,Arf1,Rhoa,Dlg1,Mapre1,Gda,Smad3,Myo1c,Nf2,Nrp1,Rb1,Cyfip1,Wdr1,Mapk8,Nckap1,Fmn2,Plek,Clip1,Pdxp,Gmfb,Snx9,Spire1,Carmil1,Wasl,Katnb1,Slain2,Arpc2,Rictor,Wasf1,Arfip1,Numa1,Ccdc88a,Mtss1,Ap1ar,Arhgef10,Wasf2,Wasf3,Nav3,Cdc42ep3,Togaram1,Ep300,Whamm,Iqgap2
8_Member	GO Biological Processes	GO:0032273	positive regulation of protein polymerization	-5.24441	-3.51741	32/129	11789,11840,11848,13383,13589,14544,15519,17913,20430,26419,50884,54418,56430,63985,66616,68166,68732,73178,75991,76709,78757,83767,99889,101706,211556,242687,245880,260315,260409,328108,434204,544963	Apc,Arf1,Rhoa,Dlg1,Mapre1,Gda,Hsp90aa1,Myo1c,Cyfip1,Mapk8,Nckap1,Fmn2,Clip1,Gmfb,Snx9,Spire1,Carmil1,Wasl,Slain2,Arpc2,Rictor,Wasf1,Arfip1,Numa1,Ap1ar,Wasf2,Wasf3,Nav3,Cdc42ep3,Togaram1,Whamm,Iqgap2
8_Member	GO Biological Processes	GO:0008361	regulation of cell size	-5.04871	-3.34107	45/213	11350,11518,11651,11750,11848,11977,12168,12421,12561,12725,12752,13640,13690,14489,15516,15519,15982,16971,18186,19092,19684,20187,20354,20430,20466,20496,20499,22067,22241,54214,56193,76499,83704,97998,99982,104394,107045,108155,229285,241296,243743,320027,328572,382253,404710	Abl1,Add1,Akt1,Anxa7,Rhoa,Atp7a,Bmpr2,Rb1cc1,Cdh4,Clcn3,Cln3,Efna5,Eif4g2,Mtpn,Hsp90ab1,Hsp90aa1,Ifrd1,Lrp1,Nrp1,Prkg2,Rdx,Ryk,Sema4d,Cyfip1,Sin3a,Slc12a2,Slc12a7,Trpc5,Ulk1,Golga4,Plek,Clasp2,Slc12a9,Deptor,Kdm1a,E2f4,Lars,Ogt,Spg20,Lrrc8a,Plxna4,Fstl4,Ep300,Cdkl5,Iqgap3
8_Member	GO Biological Processes	GO:0030041	actin filament polymerization	-5.00615	-3.30247	41/188	11518,11840,11848,13367,13383,13860,14489,17913,18613,19201,19684,20430,20742,27360,50876,50884,50918,54418,63985,66616,68166,68732,73178,74569,75339,76709,78757,83767,99889,211401,211556,211673,218397,225288,242687,245880,260409,268970,277360,434204,544963	Add1,Arf1,Rhoa,Diaph1,Dlg1,Eps8,Mtpn,Myo1c,Pecam1,Pstpip2,Rdx,Cyfip1,Sptbn1,Add3,Tmod2,Nckap1,Myadm,Fmn2,Gmfb,Snx9,Spire1,Carmil1,Wasl,Ttc17,Mphosph8,Arpc2,Rictor,Wasf1,Arfip1,Mtss1,Ap1ar,Arfgef1,Rasa1,Fhod3,Wasf2,Wasf3,Cdc42ep3,Arhgap28,Prex1,Whamm,Iqgap2
8_Member	GO Biological Processes	GO:0030833	regulation of actin filament polymerization	-4.44556	-2.81447	37/172	11518,11840,11848,13383,13860,14489,17913,18613,19684,20430,20742,27360,50876,50884,50918,54418,63985,66616,68166,68732,73178,75339,76709,78757,83767,99889,211556,211673,218397,225288,242687,245880,260409,268970,277360,434204,544963	Add1,Arf1,Rhoa,Dlg1,Eps8,Mtpn,Myo1c,Pecam1,Rdx,Cyfip1,Sptbn1,Add3,Tmod2,Nckap1,Myadm,Fmn2,Gmfb,Snx9,Spire1,Carmil1,Wasl,Mphosph8,Arpc2,Rictor,Wasf1,Arfip1,Ap1ar,Arfgef1,Rasa1,Fhod3,Wasf2,Wasf3,Cdc42ep3,Arhgap28,Prex1,Whamm,Iqgap2
8_Member	GO Biological Processes	GO:0030838	positive regulation of actin filament polymerization	-3.28327	-1.85364	22/96	11840,11848,13383,17913,20430,50884,54418,63985,66616,68166,68732,73178,76709,78757,83767,99889,211556,242687,245880,260409,434204,544963	Arf1,Rhoa,Dlg1,Myo1c,Cyfip1,Nckap1,Fmn2,Gmfb,Snx9,Spire1,Carmil1,Wasl,Arpc2,Rictor,Wasf1,Arfip1,Ap1ar,Wasf2,Wasf3,Cdc42ep3,Whamm,Iqgap2
9_Summary	GO Biological Processes	GO:0032446	protein modification by small protein conjugation	-20.0384	-16.8373	158/684	11350,11651,11793,11796,11863,12005,12021,12151,12189,12387,12952,13163,13194,13205,13653,14225,14360,14897,15204,15516,15519,17222,17237,17246,18023,18140,18786,19165,19697,19820,19821,20439,21849,21927,21951,22032,22083,22215,22670,23802,23806,24017,26374,26419,26965,27401,30839,30945,50849,50868,50995,52615,53621,54354,54473,54607,55982,56085,56398,56407,56469,56550,56736,56771,59004,59009,639…	Abl1,Akt1,Atg5,Birc3,Arnt,Axin1,Bard1,Bmi1,Brca1,Ctnnb1,Cry1,Daxx,Ddb1,Ddx3x,Egr1,Fkbp1a,Fyn,Trip12,Herc2,Hsp90ab1,Hsp90aa1,Anapc1,Mgrn1,Mdm2,Nfe2l1,Uhrf1,Plaa,Psen2,Rela,Rlim,Rnf2,Siah2,Trim28,Tnfaip1,Tnks,Traf4,Ctr9,Ube3a,Trim26,Amfr,Arih1,Rnf13,Cop1,Mapk8,Cul1,Skp2,Fbxw5,Rnf19a,Rnf10,Keap1,Uba2,Suz12,Cnot4,Rassf5,Tollip,Socs6,Paxip1,Ubqln1,Chp1,Trpc4ap,Pias1,Ube2d2a,Rnf14,Med20,Pias4,Sh3rf1,Ub…
9_Member	GO Biological Processes	GO:0032446	protein modification by small protein conjugation	-20.0384	-16.8373	158/684	11350,11651,11793,11796,11863,12005,12021,12151,12189,12387,12952,13163,13194,13205,13653,14225,14360,14897,15204,15516,15519,17222,17237,17246,18023,18140,18786,19165,19697,19820,19821,20439,21849,21927,21951,22032,22083,22215,22670,23802,23806,24017,26374,26419,26965,27401,30839,30945,50849,50868,50995,52615,53621,54354,54473,54607,55982,56085,56398,56407,56469,56550,56736,56771,59004,59009,639…	Abl1,Akt1,Atg5,Birc3,Arnt,Axin1,Bard1,Bmi1,Brca1,Ctnnb1,Cry1,Daxx,Ddb1,Ddx3x,Egr1,Fkbp1a,Fyn,Trip12,Herc2,Hsp90ab1,Hsp90aa1,Anapc1,Mgrn1,Mdm2,Nfe2l1,Uhrf1,Plaa,Psen2,Rela,Rlim,Rnf2,Siah2,Trim28,Tnfaip1,Tnks,Traf4,Ctr9,Ube3a,Trim26,Amfr,Arih1,Rnf13,Cop1,Mapk8,Cul1,Skp2,Fbxw5,Rnf19a,Rnf10,Keap1,Uba2,Suz12,Cnot4,Rassf5,Tollip,Socs6,Paxip1,Ubqln1,Chp1,Trpc4ap,Pias1,Ube2d2a,Rnf14,Med20,Pias4,Sh3rf1,Ub…
9_Member	GO Biological Processes	GO:0016567	protein ubiquitination	-19.3143	-16.1432	149/639	11350,11651,11793,11796,12005,12021,12151,12189,12387,12952,13163,13194,13205,14225,14360,14897,15204,15516,15519,17222,17237,17246,18023,18140,18786,19165,19820,19821,20439,21927,21951,22032,22083,22215,22670,23802,23806,24017,26374,26419,26965,27401,30839,30945,50849,50868,52615,53621,54354,54607,55982,56085,56398,56407,56550,56736,56771,59009,63958,65113,66105,66313,67027,67118,67150,67455,674…	Abl1,Akt1,Atg5,Birc3,Axin1,Bard1,Bmi1,Brca1,Ctnnb1,Cry1,Daxx,Ddb1,Ddx3x,Fkbp1a,Fyn,Trip12,Herc2,Hsp90ab1,Hsp90aa1,Anapc1,Mgrn1,Mdm2,Nfe2l1,Uhrf1,Plaa,Psen2,Rlim,Rnf2,Siah2,Tnfaip1,Tnks,Traf4,Ctr9,Ube3a,Trim26,Amfr,Arih1,Rnf13,Cop1,Mapk8,Cul1,Skp2,Fbxw5,Rnf19a,Rnf10,Keap1,Suz12,Cnot4,Rassf5,Socs6,Paxip1,Ubqln1,Chp1,Trpc4ap,Ube2d2a,Rnf14,Med20,Sh3rf1,Ube4b,Ndfip1,Ube2d3,Smurf2,Mkrn2,Bfar,Rnf141,Klh…
9_Member	GO Molecular Functions	GO:0019787	ubiquitin-like protein transferase activity	-14.3734	-11.6283	104/435	11796,12021,12189,14897,15204,17222,17237,17246,18140,19820,19821,20338,20438,20439,21849,21927,22215,22670,23802,23806,24017,26374,26965,28105,30945,50849,53621,56469,56550,56736,56771,59004,59009,63958,66105,66313,66949,67027,67118,67150,67455,67490,67610,67615,67841,67845,68477,68729,69790,69807,70208,70238,70294,71007,72399,72486,73469,74198,74315,75234,75788,76843,76892,77733,77853,80751,809…	Birc3,Bard1,Brca1,Trip12,Herc2,Anapc1,Mgrn1,Mdm2,Uhrf1,Rlim,Rnf2,Sel1l,Siah1b,Siah2,Trim28,Tnfaip1,Ube3a,Trim26,Amfr,Arih1,Rnf13,Cop1,Cul1,Trim36,Rnf19a,Rnf10,Cnot4,Pias1,Ube2d2a,Rnf14,Med20,Pias4,Sh3rf1,Ube4b,Ube2d3,Smurf2,Trim59,Mkrn2,Bfar,Rnf141,Klhl13,Ufl1,Rspry1,Ube2r2,Atg3,Rnf115,Rmnd5a,Trim37,Med30,Trim32,Med23,Rnf168,Rnf126,D7Ertd443e,Brap,Obi1,Rnf38,Dtx2,Rnf145,Rnf19b,Smurf1,Dtl,Rnft1,Rn…
9_Member	GO Molecular Functions	GO:0004842	ubiquitin-protein transferase activity	-13.4357	-10.7961	99/418	11796,12021,12189,14897,15204,17222,17237,17246,18140,19820,19821,20338,20438,20439,21849,21927,22215,22670,23802,23806,24017,26374,26965,28105,30945,50849,53621,56550,56736,56771,59009,63958,66105,66313,66949,67027,67118,67150,67455,67610,67615,67845,68477,68729,69790,69807,70208,70238,70294,71007,72399,72486,73469,74198,74315,75234,75788,76843,76892,77733,77853,80751,80985,81018,83814,84585,938…	Birc3,Bard1,Brca1,Trip12,Herc2,Anapc1,Mgrn1,Mdm2,Uhrf1,Rlim,Rnf2,Sel1l,Siah1b,Siah2,Trim28,Tnfaip1,Ube3a,Trim26,Amfr,Arih1,Rnf13,Cop1,Cul1,Trim36,Rnf19a,Rnf10,Cnot4,Ube2d2a,Rnf14,Med20,Sh3rf1,Ube4b,Ube2d3,Smurf2,Trim59,Mkrn2,Bfar,Rnf141,Klhl13,Rspry1,Ube2r2,Rnf115,Rmnd5a,Trim37,Med30,Trim32,Med23,Rnf168,Rnf126,D7Ertd443e,Brap,Obi1,Rnf38,Dtx2,Rnf145,Rnf19b,Smurf1,Dtl,Rnft1,Rnf170,Msl2,Rnf34,Trim44…
9_Member	GO Molecular Functions	GO:0061659	ubiquitin-like protein ligase activity	-9.32883	-7.0786	71/307	11796,14897,15204,17222,17237,17246,18140,19820,19821,20438,20439,22215,22670,23802,23806,24017,26374,26965,30945,50849,56469,56736,56771,59004,59009,63958,66313,66949,67027,67118,67490,67845,68729,69790,69807,70208,70294,71007,72399,73469,74198,74315,75234,75788,76892,77733,77853,80751,80985,81018,83814,93836,94088,94091,100763,101700,103583,105689,106021,193670,207304,213211,223455,231600,23432…	Birc3,Trip12,Herc2,Anapc1,Mgrn1,Mdm2,Uhrf1,Rlim,Rnf2,Siah1b,Siah2,Ube3a,Trim26,Amfr,Arih1,Rnf13,Cop1,Cul1,Rnf19a,Rnf10,Pias1,Rnf14,Med20,Pias4,Sh3rf1,Ube4b,Smurf2,Trim59,Mkrn2,Bfar,Ufl1,Rnf115,Trim37,Med30,Trim32,Med23,Rnf126,D7Ertd443e,Brap,Rnf38,Dtx2,Rnf145,Rnf19b,Smurf1,Rnft1,Rnf170,Msl2,Rnf34,Trim44,Rnf114,Nedd4l,Rnf111,Trim6,Trim11,Ube3c,Trim68,Fbxw11,Mycbp2,Topors,Rnf185,Hectd1,Rnf26,Marchf…
9_Member	GO Molecular Functions	GO:0061630	ubiquitin protein ligase activity	-8.6401	-6.48604	68/299	11796,14897,15204,17222,17237,17246,18140,19820,19821,20438,20439,22215,22670,23802,23806,24017,26374,26965,30945,50849,56736,56771,59009,63958,66313,66949,67027,67118,67845,68729,69790,69807,70208,70294,71007,72399,73469,74198,74315,75234,75788,76892,77733,77853,80751,80985,81018,83814,93836,94088,94091,100763,101700,103583,105689,106021,193670,207304,213211,223455,231600,234329,234736,237353,26…	Birc3,Trip12,Herc2,Anapc1,Mgrn1,Mdm2,Uhrf1,Rlim,Rnf2,Siah1b,Siah2,Ube3a,Trim26,Amfr,Arih1,Rnf13,Cop1,Cul1,Rnf19a,Rnf10,Rnf14,Med20,Sh3rf1,Ube4b,Smurf2,Trim59,Mkrn2,Bfar,Rnf115,Trim37,Med30,Trim32,Med23,Rnf126,D7Ertd443e,Brap,Rnf38,Dtx2,Rnf145,Rnf19b,Smurf1,Rnft1,Rnf170,Msl2,Rnf34,Trim44,Rnf114,Nedd4l,Rnf111,Trim6,Trim11,Ube3c,Trim68,Fbxw11,Mycbp2,Topors,Rnf185,Hectd1,Rnf26,Marchf6,Chfr,Trim60,Rfw…
9_Member	GO Biological Processes	GO:0000209	protein polyubiquitination	-7.8508	-5.79174	56/237	11796,12005,12021,12189,12387,13205,14897,17222,17237,18023,18786,21951,22032,22215,23802,23806,26965,27401,30945,56550,56736,63958,66105,66313,67118,67615,67845,69807,70097,70238,70294,71007,75234,75788,76843,80751,80985,81018,83814,93836,94088,100763,101700,103583,106021,109331,109910,117146,207304,213211,217232,223455,231600,268281,381305,381534	Birc3,Axin1,Bard1,Brca1,Ctnnb1,Ddx3x,Trip12,Anapc1,Mgrn1,Nfe2l1,Plaa,Tnks,Traf4,Ube3a,Amfr,Arih1,Cul1,Skp2,Rnf19a,Ube2d2a,Rnf14,Ube4b,Ube2d3,Smurf2,Bfar,Ube2r2,Rnf115,Trim32,Sash1,Rnf168,Rnf126,D7Ertd443e,Rnf19b,Smurf1,Dtl,Rnf34,Trim44,Rnf114,Nedd4l,Rnf111,Trim6,Ube3c,Trim68,Fbxw11,Topors,Rnf20,Zfp91,Ube3b,Hectd1,Rnf26,Cdc27,Marchf6,Chfr,Shprh,Rc3h1,Ube2u
9_Member	GO Biological Processes	GO:0051865	protein autoubiquitination	-6.66448	-4.74222	25/76	12189,17246,18140,22215,23802,24017,50849,53621,56550,59009,63958,66105,67118,67150,67845,68729,70097,72486,75234,76892,101700,193670,207304,237353,672511	Brca1,Mdm2,Uhrf1,Ube3a,Amfr,Rnf13,Rnf10,Cnot4,Ube2d2a,Sh3rf1,Ube4b,Ube2d3,Bfar,Rnf141,Rnf115,Trim37,Sash1,Obi1,Rnf19b,Rnft1,Trim68,Rnf185,Hectd1,Sh3rf3,Rnf213
10_Summary	GO Biological Processes	GO:0000226	microtubule cytoskeleton organization	-18.681	-15.538	141/599	11350,11765,11789,11848,12005,12189,12190,12387,12649,13006,13138,13383,13518,13589,13640,13728,14083,14544,14677,16412,17758,17865,17931,17997,18226,18286,18536,18541,18571,19348,19765,19877,20185,20501,20658,20843,20871,20873,20874,21367,21821,21951,22152,22589,26419,26934,26942,28105,30839,50850,51792,51810,51885,52023,54141,54375,54418,54648,56275,56398,56430,58220,60530,66165,66371,66917,670…	Abl1,Ap1g1,Apc,Rhoa,Axin1,Brca1,Brca2,Ctnnb1,Chek1,Smc3,Dag1,Dlg1,Dst,Mapre1,Efna5,Mark2,Ptk2,Gda,Gnai1,Itgb1,Map4,Mybl2,Ppp1r12a,Nedd1,Nup62,Odf2,Pcm1,Pcnt,Pdcd6ip,Kif20a,Ralbp1,Rock1,Ncor1,Slc16a1,Son,Stag2,Aurkc,Plk4,Slk,Cntn2,Ift88,Tnks,Tubb3,Atrx,Mapk8,Racgap1,Spag1,Trim36,Fbxw5,Spast,Ppp2r1a,Hnrnpu,Tubgcp4,Pibf1,Spag5,Azin1,Fmn2,Ccdc120,Rbm14,Chp1,Clip1,Pard6b,Fignl1,Bccip,Chmp4c,Chordc1,Nd…
10_Member	GO Biological Processes	GO:0000226	microtubule cytoskeleton organization	-18.681	-15.538	141/599	11350,11765,11789,11848,12005,12189,12190,12387,12649,13006,13138,13383,13518,13589,13640,13728,14083,14544,14677,16412,17758,17865,17931,17997,18226,18286,18536,18541,18571,19348,19765,19877,20185,20501,20658,20843,20871,20873,20874,21367,21821,21951,22152,22589,26419,26934,26942,28105,30839,50850,51792,51810,51885,52023,54141,54375,54418,54648,56275,56398,56430,58220,60530,66165,66371,66917,670…	Abl1,Ap1g1,Apc,Rhoa,Axin1,Brca1,Brca2,Ctnnb1,Chek1,Smc3,Dag1,Dlg1,Dst,Mapre1,Efna5,Mark2,Ptk2,Gda,Gnai1,Itgb1,Map4,Mybl2,Ppp1r12a,Nedd1,Nup62,Odf2,Pcm1,Pcnt,Pdcd6ip,Kif20a,Ralbp1,Rock1,Ncor1,Slc16a1,Son,Stag2,Aurkc,Plk4,Slk,Cntn2,Ift88,Tnks,Tubb3,Atrx,Mapk8,Racgap1,Spag1,Trim36,Fbxw5,Spast,Ppp2r1a,Hnrnpu,Tubgcp4,Pibf1,Spag5,Azin1,Fmn2,Ccdc120,Rbm14,Chp1,Clip1,Pard6b,Fignl1,Bccip,Chmp4c,Chordc1,Nd…
10_Member	GO Biological Processes	GO:0051493	regulation of cytoskeleton organization	-16.0377	-13.0708	128/558	11350,11518,11789,11840,11848,12387,12649,12704,12752,12928,13367,13383,13518,13589,13605,13640,13728,13860,14489,14544,14677,16971,17127,17128,17913,18016,18186,18226,18571,18613,18708,19684,19877,20430,20742,20873,21808,22388,26413,26417,26419,27360,28105,29819,30839,50876,50884,50918,51810,54141,54375,54418,56193,56275,56430,57028,63985,66371,66616,66917,67886,68166,68178,68729,68732,69288,696…	Abl1,Add1,Apc,Arf1,Rhoa,Ctnnb1,Chek1,Cit,Cln3,Crk,Diaph1,Dlg1,Dst,Mapre1,Ect2,Efna5,Mark2,Eps8,Mtpn,Gda,Gnai1,Lrp1,Smad3,Smad4,Myo1c,Nf2,Nrp1,Nup62,Pdcd6ip,Pecam1,Pik3r1,Rdx,Rock1,Cyfip1,Sptbn1,Plk4,Tgfb2,Wdr1,Mapk1,Mapk3,Mapk8,Add3,Trim36,Stau2,Fbxw5,Tmod2,Nckap1,Myadm,Hnrnpu,Spag5,Azin1,Fmn2,Plek,Rbm14,Clip1,Pdxp,Gmfb,Chmp4c,Snx9,Chordc1,Camsap2,Spire1,Cgnl1,Trim37,Carmil1,Rhobtb1,Camsap3,Cep85…
10_Member	GO Biological Processes	GO:0031023	microtubule organizing center organization	-13.9045	-11.1806	48/133	12189,12190,12387,12649,17931,18226,18286,18536,18571,20501,20873,26419,30839,54375,56275,58220,66371,66917,68729,70012,70297,70799,71007,71909,76499,76959,93737,99412,101565,101706,103583,107503,170822,192197,209012,213582,216846,219072,219103,225523,225659,234094,236266,237222,277939,319675,329795,338349	Brca1,Brca2,Ctnnb1,Chek1,Ppp1r12a,Nup62,Odf2,Pcm1,Pdcd6ip,Slc16a1,Plk4,Mapk8,Fbxw5,Azin1,Rbm14,Pard6b,Chmp4c,Chordc1,Trim37,Cep85,Gcc2,Cep192,D7Ertd443e,Haus5,Clasp2,Chmp5,Pard6g,Golga2,Ccp110,Numa1,Fbxw11,Atf5,Usp33,Bcas3,Ulk4,Map9,Cntrob,Haus4,Cenpj,Cep120,Cep76,Arhgef10,Alms1,Ofd1,C2cd3,Cep295,Tmem67,Cntln
10_Member	GO Biological Processes	GO:0007098	centrosome cycle	-11.3333	-8.84348	42/123	12189,12190,12387,12649,17931,18226,18286,18536,18571,20501,20873,26419,30839,54375,56275,58220,66371,66917,68729,70012,70799,71007,71909,76959,93737,99412,101565,107503,170822,213582,216846,219072,219103,225523,225659,234094,236266,237222,277939,319675,329795,338349	Brca1,Brca2,Ctnnb1,Chek1,Ppp1r12a,Nup62,Odf2,Pcm1,Pdcd6ip,Slc16a1,Plk4,Mapk8,Fbxw5,Azin1,Rbm14,Pard6b,Chmp4c,Chordc1,Trim37,Cep85,Cep192,D7Ertd443e,Haus5,Chmp5,Pard6g,Golga2,Ccp110,Atf5,Usp33,Map9,Cntrob,Haus4,Cenpj,Cep120,Cep76,Arhgef10,Alms1,Ofd1,C2cd3,Cep295,Tmem67,Cntln
10_Member	GO Biological Processes	GO:0070507	regulation of microtubule cytoskeleton organization	-10.7481	-8.31477	56/201	11350,11789,11848,12387,12649,13518,13589,13640,13728,14544,14677,18226,18571,19877,20873,26419,28105,30839,51810,54141,54375,56275,56430,66371,66917,67886,68729,69697,70012,70799,71007,74187,75991,76499,76895,76959,78798,100088,101565,101706,107503,108989,140810,213582,215351,216965,219103,225523,225659,227634,228421,236266,260315,319675,328108,329795	Abl1,Apc,Rhoa,Ctnnb1,Chek1,Dst,Mapre1,Efna5,Mark2,Gda,Gnai1,Nup62,Pdcd6ip,Rock1,Plk4,Mapk8,Trim36,Fbxw5,Hnrnpu,Spag5,Azin1,Rbm14,Clip1,Chmp4c,Chordc1,Camsap2,Trim37,Camsap3,Cep85,Cep192,D7Ertd443e,Katnb1,Slain2,Clasp2,Bicd2,Chmp5,Eml4,Rcc1,Ccp110,Numa1,Atf5,Tpr,Ttbk2,Map9,Senp6,Taok1,Cenpj,Cep120,Cep76,Camsap1,Kif18a,Alms1,Nav3,Cep295,Togaram1,Tmem67
10_Member	GO Biological Processes	GO:0046605	regulation of centrosome cycle	-9.08995	-6.86666	25/60	12387,12649,18226,18571,20873,26419,30839,54375,56275,66371,66917,68729,70012,70799,71007,76959,101565,107503,213582,219103,225523,225659,236266,319675,329795	Ctnnb1,Chek1,Nup62,Pdcd6ip,Plk4,Mapk8,Fbxw5,Azin1,Rbm14,Chmp4c,Chordc1,Trim37,Cep85,Cep192,D7Ertd443e,Chmp5,Ccp110,Atf5,Map9,Cenpj,Cep120,Cep76,Alms1,Cep295,Tmem67
10_Member	GO Biological Processes	GO:0032886	regulation of microtubule-based process	-8.49153	-6.35658	58/240	11350,11789,11848,12387,12649,13367,13518,13589,13640,13728,14544,14677,18226,18571,19877,20873,26419,28105,30839,51810,54141,54375,56275,56430,59040,66371,66917,67886,68729,69697,70012,70799,71007,74187,75991,76499,76895,76959,78798,100088,101565,101706,107503,108989,140810,213582,215351,216965,219103,225523,225659,227634,228421,236266,260315,319675,328108,329795	Abl1,Apc,Rhoa,Ctnnb1,Chek1,Diaph1,Dst,Mapre1,Efna5,Mark2,Gda,Gnai1,Nup62,Pdcd6ip,Rock1,Plk4,Mapk8,Trim36,Fbxw5,Hnrnpu,Spag5,Azin1,Rbm14,Clip1,Rhot1,Chmp4c,Chordc1,Camsap2,Trim37,Camsap3,Cep85,Cep192,D7Ertd443e,Katnb1,Slain2,Clasp2,Bicd2,Chmp5,Eml4,Rcc1,Ccp110,Numa1,Atf5,Tpr,Ttbk2,Map9,Senp6,Taok1,Cenpj,Cep120,Cep76,Camsap1,Kif18a,Alms1,Nav3,Cep295,Togaram1,Tmem67
10_Member	GO Biological Processes	GO:0051298	centrosome duplication	-8.46513	-6.33811	26/68	12189,12190,18226,18571,20873,30839,54375,56275,66371,66917,68729,70799,71007,76959,101565,170822,216846,219103,225523,225659,234094,236266,237222,277939,319675,329795	Brca1,Brca2,Nup62,Pdcd6ip,Plk4,Fbxw5,Azin1,Rbm14,Chmp4c,Chordc1,Trim37,Cep192,D7Ertd443e,Chmp5,Ccp110,Usp33,Cntrob,Cenpj,Cep120,Cep76,Arhgef10,Alms1,Ofd1,C2cd3,Cep295,Tmem67
10_Member	GO Biological Processes	GO:0010824	regulation of centrosome duplication	-7.17291	-5.17795	19/45	18226,18571,20873,30839,54375,56275,66371,66917,68729,70799,71007,76959,101565,219103,225523,225659,236266,319675,329795	Nup62,Pdcd6ip,Plk4,Fbxw5,Azin1,Rbm14,Chmp4c,Chordc1,Trim37,Cep192,D7Ertd443e,Chmp5,Ccp110,Cenpj,Cep120,Cep76,Alms1,Cep295,Tmem67
10_Member	GO Biological Processes	GO:0046599	regulation of centriole replication	-5.94795	-4.11801	12/23	18226,20873,56275,68729,70799,71007,101565,219103,225523,225659,236266,319675	Nup62,Plk4,Rbm14,Trim37,Cep192,D7Ertd443e,Ccp110,Cenpj,Cep120,Cep76,Alms1,Cep295
10_Member	GO Biological Processes	GO:0007099	centriole replication	-5.34827	-3.60644	15/38	18226,20873,56275,68729,70799,71007,101565,216846,219103,225523,225659,236266,237222,277939,319675	Nup62,Plk4,Rbm14,Trim37,Cep192,D7Ertd443e,Ccp110,Cntrob,Cenpj,Cep120,Cep76,Alms1,Ofd1,C2cd3,Cep295
10_Member	GO Biological Processes	GO:0098534	centriole assembly	-5.18326	-3.46247	15/39	18226,20873,56275,68729,70799,71007,101565,216846,219103,225523,225659,236266,237222,277939,319675	Nup62,Plk4,Rbm14,Trim37,Cep192,D7Ertd443e,Ccp110,Cntrob,Cenpj,Cep120,Cep76,Alms1,Ofd1,C2cd3,Cep295
11_Summary	GO Biological Processes	GO:0016071	mRNA metabolic process	-18.5162	-15.3995	149/651	11774,12006,12455,12457,12611,13164,13204,13207,13555,14007,14904,15499,18747,18949,18983,19205,19317,19383,19654,19704,19712,19826,19877,20218,20383,20637,20639,20658,20787,20817,20848,22059,22083,22184,22352,22608,23983,24128,27374,28036,28114,50926,51786,51796,51810,52477,53379,54196,56009,56055,56070,56190,56194,56417,57317,57905,58184,59013,60321,66185,66877,66921,66926,66935,67039,67288,673…	Ap3b1,Axin2,Ccnt1,Noct,Cebpg,Dazl,Dhx15,Ddx5,E2f1,Celf2,Gtpbp1,Hsf1,Prkaca,Pnn,Cnot7,Ptbp1,Qk,Raly,Rbm6,Upf1,Rest,Rnps1,Rock1,Khdrbs1,Srsf3,Snrnp70,Snrpb2,Son,Srebf1,Srpk2,Stat3,Trp53,Ctr9,Zrsr2,Vim,Ybx1,Pcbp1,Xrn2,Prmt5,Larp7,Nsun2,Hnrnpdl,Cpsf2,Srrm1,Hnrnpu,Angel2,Hnrnpa2b1,Pabpn1,Alyref2,Gtpbp2,Tcerg1,Rbm38,Prpf40a,Adar,Srsf4,Isy1,Cnot9,Hnrnph1,Wbp11,Virma,Crnkl1,Prpf38b,Trmt6,Cir1,Rbm25,Srek1…
11_Member	GO Biological Processes	GO:0016071	mRNA metabolic process	-18.5162	-15.3995	149/651	11774,12006,12455,12457,12611,13164,13204,13207,13555,14007,14904,15499,18747,18949,18983,19205,19317,19383,19654,19704,19712,19826,19877,20218,20383,20637,20639,20658,20787,20817,20848,22059,22083,22184,22352,22608,23983,24128,27374,28036,28114,50926,51786,51796,51810,52477,53379,54196,56009,56055,56070,56190,56194,56417,57317,57905,58184,59013,60321,66185,66877,66921,66926,66935,67039,67288,673…	Ap3b1,Axin2,Ccnt1,Noct,Cebpg,Dazl,Dhx15,Ddx5,E2f1,Celf2,Gtpbp1,Hsf1,Prkaca,Pnn,Cnot7,Ptbp1,Qk,Raly,Rbm6,Upf1,Rest,Rnps1,Rock1,Khdrbs1,Srsf3,Snrnp70,Snrpb2,Son,Srebf1,Srpk2,Stat3,Trp53,Ctr9,Zrsr2,Vim,Ybx1,Pcbp1,Xrn2,Prmt5,Larp7,Nsun2,Hnrnpdl,Cpsf2,Srrm1,Hnrnpu,Angel2,Hnrnpa2b1,Pabpn1,Alyref2,Gtpbp2,Tcerg1,Rbm38,Prpf40a,Adar,Srsf4,Isy1,Cnot9,Hnrnph1,Wbp11,Virma,Crnkl1,Prpf38b,Trmt6,Cir1,Rbm25,Srek1…
11_Member	GO Biological Processes	GO:0006397	mRNA processing	-12.1209	-9.57997	103/463	12455,13204,13207,14007,15499,18747,18949,19205,19317,19383,19654,19712,19826,20218,20383,20637,20639,20658,20817,22083,22184,22608,23983,24128,27374,28036,51786,51796,51810,53379,54196,56009,56070,56190,56194,56417,57317,57905,59013,60321,66185,66877,66921,66935,67039,67288,67302,67332,67337,67471,67684,67797,67897,68188,68272,68592,68675,68879,69562,70601,70650,71514,71701,71713,71766,72193,724…	Ccnt1,Dhx15,Ddx5,Celf2,Hsf1,Prkaca,Pnn,Ptbp1,Qk,Raly,Rbm6,Rest,Rnps1,Khdrbs1,Srsf3,Snrnp70,Snrpb2,Son,Srpk2,Ctr9,Zrsr2,Ybx1,Pcbp1,Xrn2,Prmt5,Larp7,Cpsf2,Srrm1,Hnrnpu,Hnrnpa2b1,Pabpn1,Alyref2,Tcerg1,Rbm38,Prpf40a,Adar,Srsf4,Isy1,Hnrnph1,Wbp11,Virma,Crnkl1,Prpf38b,Cir1,Rbm25,Srek1ip1,Zc3h13,Snrpd3,Cstf1,Gpatch1,Luc7l3,Snrnp48,Rnmt,Sympk,Rbm28,Syf2,Fam172a,Prpf6,Cdk13,Ecd,Zcchc8,Sfpq,Pnpt1,Cdc40,Rav…
11_Member	GO Biological Processes	GO:0008380	RNA splicing	-8.00081	-5.91849	80/387	11652,12747,13204,13207,14007,18139,18708,18949,19205,19317,19383,19654,19712,19826,20218,20383,20637,20639,20658,20817,22184,22608,27374,28036,51796,51810,53379,56009,56070,56190,56194,57317,57905,59013,60321,66185,66877,66921,66935,67039,67288,67302,67332,67684,67797,68272,68592,68675,68879,69562,70601,70650,71514,71713,71766,72193,72486,73666,74200,75956,76479,77604,78943,81898,98758,101739,11…	Akt2,Clk1,Dhx15,Ddx5,Celf2,Zfp638,Pik3r1,Pnn,Ptbp1,Qk,Raly,Rbm6,Rest,Rnps1,Khdrbs1,Srsf3,Snrnp70,Snrpb2,Son,Srpk2,Zrsr2,Ybx1,Prmt5,Larp7,Srrm1,Hnrnpu,Hnrnpa2b1,Alyref2,Tcerg1,Rbm38,Prpf40a,Srsf4,Isy1,Hnrnph1,Wbp11,Virma,Crnkl1,Prpf38b,Cir1,Rbm25,Srek1ip1,Zc3h13,Snrpd3,Luc7l3,Snrnp48,Rbm28,Syf2,Fam172a,Prpf6,Cdk13,Ecd,Zcchc8,Sfpq,Cdc40,Raver1,Scaf11,Obi1,Thoc3,Khdc4,Srrm2,Smndc1,Rbm12b2,Ern1,Sf3b1…
11_Member	GO Biological Processes	GO:0043484	regulation of RNA splicing	-3.37885	-1.92659	32/159	11652,12747,13207,14007,18708,19205,19317,19712,19826,20218,20383,20637,20658,28036,51810,53379,56190,57317,59013,67039,68675,72486,77604,78943,98758,114642,230753,231386,237859,269966,432467,664883	Akt2,Clk1,Ddx5,Celf2,Pik3r1,Ptbp1,Qk,Rest,Rnps1,Khdrbs1,Srsf3,Snrnp70,Son,Larp7,Hnrnpu,Hnrnpa2b1,Rbm38,Srsf4,Hnrnph1,Rbm25,Fam172a,Obi1,Rbm12b2,Ern1,Hnrnpf,Brdt,Thrap3,Ythdc1,Nsrp1,Nup98,Hnrnph3,Nova1
11_Member	GO Biological Processes	GO:0000375	RNA splicing, via transesterification reactions	-3.30729	-1.87344	48/272	13207,14007,19205,19317,19654,19712,19826,20218,20383,20637,20639,20658,20817,22184,27374,28036,51796,51810,53379,56194,57317,57905,60321,66877,67039,67332,67684,68592,68675,68879,69562,71514,71713,71766,72193,72486,74200,81898,101739,192160,210510,212880,224836,230753,231386,237859,269966,664883	Ddx5,Celf2,Ptbp1,Qk,Rbm6,Rest,Rnps1,Khdrbs1,Srsf3,Snrnp70,Snrpb2,Son,Srpk2,Zrsr2,Prmt5,Larp7,Srrm1,Hnrnpu,Hnrnpa2b1,Prpf40a,Srsf4,Isy1,Wbp11,Crnkl1,Rbm25,Snrpd3,Luc7l3,Syf2,Fam172a,Prpf6,Cdk13,Sfpq,Cdc40,Raver1,Scaf11,Obi1,Khdc4,Sf3b1,Psip1,Casc3,Tdrd6,Ddx46,Usp49,Thrap3,Ythdc1,Nsrp1,Nup98,Nova1
11_Member	GO Biological Processes	GO:0000377	RNA splicing, via transesterification reactions with bulged adenosine as nucleophile	-3.30729	-1.87344	48/272	13207,14007,19205,19317,19654,19712,19826,20218,20383,20637,20639,20658,20817,22184,27374,28036,51796,51810,53379,56194,57317,57905,60321,66877,67039,67332,67684,68592,68675,68879,69562,71514,71713,71766,72193,72486,74200,81898,101739,192160,210510,212880,224836,230753,231386,237859,269966,664883	Ddx5,Celf2,Ptbp1,Qk,Rbm6,Rest,Rnps1,Khdrbs1,Srsf3,Snrnp70,Snrpb2,Son,Srpk2,Zrsr2,Prmt5,Larp7,Srrm1,Hnrnpu,Hnrnpa2b1,Prpf40a,Srsf4,Isy1,Wbp11,Crnkl1,Rbm25,Snrpd3,Luc7l3,Syf2,Fam172a,Prpf6,Cdk13,Sfpq,Cdc40,Raver1,Scaf11,Obi1,Khdc4,Sf3b1,Psip1,Casc3,Tdrd6,Ddx46,Usp49,Thrap3,Ythdc1,Nsrp1,Nup98,Nova1
11_Member	GO Biological Processes	GO:0000398	mRNA splicing, via spliceosome	-3.30729	-1.87344	48/272	13207,14007,19205,19317,19654,19712,19826,20218,20383,20637,20639,20658,20817,22184,27374,28036,51796,51810,53379,56194,57317,57905,60321,66877,67039,67332,67684,68592,68675,68879,69562,71514,71713,71766,72193,72486,74200,81898,101739,192160,210510,212880,224836,230753,231386,237859,269966,664883	Ddx5,Celf2,Ptbp1,Qk,Rbm6,Rest,Rnps1,Khdrbs1,Srsf3,Snrnp70,Snrpb2,Son,Srpk2,Zrsr2,Prmt5,Larp7,Srrm1,Hnrnpu,Hnrnpa2b1,Prpf40a,Srsf4,Isy1,Wbp11,Crnkl1,Rbm25,Snrpd3,Luc7l3,Syf2,Fam172a,Prpf6,Cdk13,Sfpq,Cdc40,Raver1,Scaf11,Obi1,Khdc4,Sf3b1,Psip1,Casc3,Tdrd6,Ddx46,Usp49,Thrap3,Ythdc1,Nsrp1,Nup98,Nova1
11_Member	GO Biological Processes	GO:0050684	regulation of mRNA processing	-3.24401	-1.82012	31/155	12455,13207,14007,15499,19205,19317,19712,19826,20218,20383,20637,20658,20817,22083,28036,51810,53379,57317,66185,67039,68675,72486,75553,109331,223642,224903,230753,231386,237859,269966,664883	Ccnt1,Ddx5,Celf2,Hsf1,Ptbp1,Qk,Rest,Rnps1,Khdrbs1,Srsf3,Snrnp70,Son,Srpk2,Ctr9,Larp7,Hnrnpu,Hnrnpa2b1,Srsf4,Virma,Rbm25,Fam172a,Obi1,Zc3h14,Rnf20,Zc3h3,Safb,Thrap3,Ythdc1,Nsrp1,Nup98,Nova1
11_Member	GO Biological Processes	GO:0000380	alternative mRNA splicing, via spliceosome	-2.39306	-1.17882	18/85	13207,14007,19205,19317,19712,19826,20218,20383,51810,57317,67039,68675,69562,71514,230753,231386,237859,664883	Ddx5,Celf2,Ptbp1,Qk,Rest,Rnps1,Khdrbs1,Srsf3,Hnrnpu,Srsf4,Rbm25,Fam172a,Cdk13,Sfpq,Thrap3,Ythdc1,Nsrp1,Nova1
11_Member	GO Biological Processes	GO:0000381	regulation of alternative mRNA splicing, via spliceosome	-2.339	-1.13582	16/73	13207,14007,19205,19317,19712,19826,20218,20383,51810,57317,67039,68675,230753,231386,237859,664883	Ddx5,Celf2,Ptbp1,Qk,Rest,Rnps1,Khdrbs1,Srsf3,Hnrnpu,Srsf4,Rbm25,Fam172a,Thrap3,Ythdc1,Nsrp1,Nova1
11_Member	GO Biological Processes	GO:0048024	regulation of mRNA splicing, via spliceosome	-2.14157	-0.992819	22/117	13207,14007,19205,19317,19712,19826,20218,20383,20637,20658,28036,51810,53379,57317,67039,68675,72486,230753,231386,237859,269966,664883	Ddx5,Celf2,Ptbp1,Qk,Rest,Rnps1,Khdrbs1,Srsf3,Snrnp70,Son,Larp7,Hnrnpu,Hnrnpa2b1,Srsf4,Rbm25,Fam172a,Obi1,Thrap3,Ythdc1,Nsrp1,Nup98,Nova1
12_Summary	GO Biological Processes	GO:1903827	regulation of cellular protein localization	-16.8497	-13.7813	129/552	11487,11640,11651,11652,11789,12021,12189,12325,12387,12540,12550,12752,12929,12995,13132,13138,13383,13605,13645,13822,14360,14456,14677,15516,15519,16412,16452,16573,16589,16971,17246,17913,18015,18016,18222,18226,18245,18247,18536,18607,18708,18747,18777,19042,19247,19645,19684,20411,20466,20660,20742,20787,21808,21849,26395,26413,27373,28036,28114,53331,54354,55988,56294,56398,57258,58244,644…	Adam10,Akap1,Akt1,Akt2,Apc,Bard1,Brca1,Camk2g,Ctnnb1,Cdc42,Cdh1,Cln3,Crkl,Csnk2a1,Dab2,Dag1,Dlg1,Ect2,Egf,Epb41l2,Fyn,Gas6,Gnai1,Hsp90ab1,Hsp90aa1,Itgb1,Jak2,Kif5b,Uhmk1,Lrp1,Mdm2,Myo1c,Nf1,Nf2,Numb,Nup62,Oaz1,Oaz2,Pcm1,Pdpk1,Pik3r1,Prkaca,Lypla1,Ppm1a,Ptpn11,Rb1,Rdx,Sorbs1,Sin3a,Sorl1,Sptbn1,Srebf1,Tgfb2,Trim28,Map2k1,Mapk1,Csnk1e,Larp7,Nsun2,Stx7,Rassf5,Snx12,Ptpn9,Chp1,Xpo4,Stx6,Inpp5e,Vps35,N…
12_Member	GO Biological Processes	GO:1903827	regulation of cellular protein localization	-16.8497	-13.7813	129/552	11487,11640,11651,11652,11789,12021,12189,12325,12387,12540,12550,12752,12929,12995,13132,13138,13383,13605,13645,13822,14360,14456,14677,15516,15519,16412,16452,16573,16589,16971,17246,17913,18015,18016,18222,18226,18245,18247,18536,18607,18708,18747,18777,19042,19247,19645,19684,20411,20466,20660,20742,20787,21808,21849,26395,26413,27373,28036,28114,53331,54354,55988,56294,56398,57258,58244,644…	Adam10,Akap1,Akt1,Akt2,Apc,Bard1,Brca1,Camk2g,Ctnnb1,Cdc42,Cdh1,Cln3,Crkl,Csnk2a1,Dab2,Dag1,Dlg1,Ect2,Egf,Epb41l2,Fyn,Gas6,Gnai1,Hsp90ab1,Hsp90aa1,Itgb1,Jak2,Kif5b,Uhmk1,Lrp1,Mdm2,Myo1c,Nf1,Nf2,Numb,Nup62,Oaz1,Oaz2,Pcm1,Pdpk1,Pik3r1,Prkaca,Lypla1,Ppm1a,Ptpn11,Rb1,Rdx,Sorbs1,Sin3a,Sorl1,Sptbn1,Srebf1,Tgfb2,Trim28,Map2k1,Mapk1,Csnk1e,Larp7,Nsun2,Stx7,Rassf5,Snx12,Ptpn9,Chp1,Xpo4,Stx6,Inpp5e,Vps35,N…
12_Member	GO Biological Processes	GO:1903829	positive regulation of cellular protein localization	-9.41814	-7.15379	73/318	11651,11652,11789,12189,12540,12550,12752,13383,13605,13645,13822,14360,14456,14677,15516,15519,16412,16452,16573,16971,17246,17913,18226,18245,18247,18536,18607,18708,18747,19042,19684,20411,20660,20742,21808,21849,26413,28036,56294,57258,67052,69981,70178,70546,71175,72446,76499,76709,89867,101706,102502,108155,108686,108687,108989,192193,192197,217127,218333,226016,227648,228136,229521,230784,…	Akt1,Akt2,Apc,Brca1,Cdc42,Cdh1,Cln3,Dlg1,Ect2,Egf,Epb41l2,Fyn,Gas6,Gnai1,Hsp90ab1,Hsp90aa1,Itgb1,Jak2,Kif5b,Lrp1,Mdm2,Myo1c,Nup62,Oaz1,Oaz2,Pcm1,Pdpk1,Pik3r1,Prkaca,Ppm1a,Rdx,Sorbs1,Sorl1,Sptbn1,Tgfb2,Trim28,Mapk1,Larp7,Ptpn9,Xpo4,Ndc80,Tmem30a,Abhd17c,Zdhhc2,Nipbl,Prr5l,Clasp2,Arpc2,Sec16b,Numa1,Pls1,Ogt,Ccdc88a,Edem2,Tpr,Edem1,Bcas3,Kat7,Ice1,Abhd17b,Sec16a,Zdhhc5,Syt11,Sesn2,Tardbp,Tmem30b,Kif…
12_Member	GO Biological Processes	GO:0033157	regulation of intracellular protein transport	-9.01899	-6.80857	57/227	11640,11652,12021,12189,12540,12550,13605,14360,14456,15516,15519,16452,16573,16589,17246,17913,18015,18226,18245,18247,18536,18708,18747,19042,19247,20660,20787,21849,26413,28114,55988,56398,57258,68889,69981,70297,70546,71844,72446,75387,76709,89867,101706,108155,108687,108989,192193,192197,218333,227648,230908,231070,238257,240641,328572,329506,331401	Akap1,Akt2,Bard1,Brca1,Cdc42,Cdh1,Ect2,Fyn,Gas6,Hsp90ab1,Hsp90aa1,Jak2,Kif5b,Uhmk1,Mdm2,Myo1c,Nf1,Nup62,Oaz1,Oaz2,Pcm1,Pik3r1,Prkaca,Ppm1a,Ptpn11,Sorl1,Srebf1,Trim28,Mapk1,Nsun2,Snx12,Chp1,Xpo4,Ubac2,Tmem30a,Gcc2,Zdhhc2,Nupl1,Prr5l,Sirt4,Arpc2,Sec16b,Numa1,Ogt,Edem2,Tpr,Edem1,Bcas3,Ice1,Sec16a,Tardbp,Insig1,Tmem30b,Kif20b,Ep300,Ctdspl2,Thoc2
12_Member	GO Biological Processes	GO:0032386	regulation of intracellular transport	-8.38041	-6.26373	93/466	11640,11652,11784,11840,11938,12021,12189,12361,12540,12550,13132,13605,14360,14456,15516,15519,15937,16452,16510,16573,16589,17096,17246,17913,17931,18015,18226,18245,18247,18536,18607,18708,18747,19042,19047,19247,19684,20218,20660,20787,21849,22249,26395,26413,26417,26419,28114,52014,54141,55988,56398,57258,59040,67180,68889,69150,69981,70297,70546,71844,72194,72446,74213,75387,76709,78808,898…	Akap1,Akt2,Apba2,Arf1,Atp2a2,Bard1,Brca1,Cask,Cdc42,Cdh1,Dab2,Ect2,Fyn,Gas6,Hsp90ab1,Hsp90aa1,Ier3,Jak2,Kcnh1,Kif5b,Uhmk1,Lyn,Mdm2,Myo1c,Ppp1r12a,Nf1,Nup62,Oaz1,Oaz2,Pcm1,Pdpk1,Pik3r1,Prkaca,Ppm1a,Ppp1cc,Ptpn11,Rdx,Khdrbs1,Sorl1,Srebf1,Trim28,Unc13b,Map2k1,Mapk1,Mapk3,Mapk8,Nsun2,Nus1,Spag5,Snx12,Chp1,Xpo4,Rhot1,Yipf5,Ubac2,Snx4,Tmem30a,Gcc2,Zdhhc2,Nupl1,Fbxl20,Prr5l,Rbm26,Sirt4,Arpc2,Stxbp5,Sec1…
12_Member	GO Biological Processes	GO:0070201	regulation of establishment of protein localization	-8.35314	-6.24154	123/674	11502,11640,11652,11840,11865,12021,12189,12361,12540,12550,12703,12752,12753,12894,13033,13418,13605,13640,13645,14360,14456,15251,15510,15516,15519,16452,16535,16573,16589,16956,16971,17096,17246,17913,17932,17997,18015,18226,18245,18247,18536,18555,18576,18708,18747,18777,19042,19055,19205,19247,19712,20496,20501,20660,20787,20848,21419,21808,21844,21849,22249,22402,26413,27359,28114,55988,563…	Adam9,Akap1,Akt2,Arf1,Arntl,Bard1,Brca1,Cask,Cdc42,Cdh1,Socs1,Cln3,Clock,Cpt1a,Ctsd,Dnajc1,Ect2,Efna5,Egf,Fyn,Gas6,Hif1a,Hspd1,Hsp90ab1,Hsp90aa1,Jak2,Kcnq1,Kif5b,Uhmk1,Lpl,Lrp1,Lyn,Mdm2,Myo1c,Myt1,Nedd1,Nf1,Nup62,Oaz1,Oaz2,Pcm1,Cdk16,Pde3b,Pik3r1,Prkaca,Lypla1,Ppm1a,Ppp3ca,Ptbp1,Ptpn11,Rest,Slc12a2,Slc16a1,Sorl1,Srebf1,Stat3,Tfap2b,Tgfb2,Tiam1,Trim28,Unc13b,Ccn4,Mapk1,Sytl4,Nsun2,Snx12,Chp1,Xpo4,…
12_Member	GO Biological Processes	GO:0090316	positive regulation of intracellular protein transport	-7.60378	-5.56628	39/141	11652,12189,12540,12550,13605,14360,14456,15516,15519,16452,16573,17246,17913,18245,18247,18536,18708,18747,19042,20660,21849,26413,57258,69981,70546,72446,76709,89867,108687,108989,192193,192197,218333,227648,230908,238257,240641,328572,329506	Akt2,Brca1,Cdc42,Cdh1,Ect2,Fyn,Gas6,Hsp90ab1,Hsp90aa1,Jak2,Kif5b,Mdm2,Myo1c,Oaz1,Oaz2,Pcm1,Pik3r1,Prkaca,Ppm1a,Sorl1,Trim28,Mapk1,Xpo4,Tmem30a,Zdhhc2,Prr5l,Arpc2,Sec16b,Edem2,Tpr,Edem1,Bcas3,Ice1,Sec16a,Tardbp,Tmem30b,Kif20b,Ep300,Ctdspl2
12_Member	GO Biological Processes	GO:0032388	positive regulation of intracellular transport	-6.65524	-4.73462	50/218	11652,11840,12189,12540,12550,13132,13605,14360,14456,15516,15519,16452,16573,17246,17913,18245,18247,18536,18708,18747,19042,19684,20218,20660,21849,22249,26413,54141,57258,69150,69981,70546,72446,74213,76709,89867,101706,108687,108989,116837,192193,192197,218333,225432,227648,230908,238257,240641,328572,329506	Akt2,Arf1,Brca1,Cdc42,Cdh1,Dab2,Ect2,Fyn,Gas6,Hsp90ab1,Hsp90aa1,Jak2,Kif5b,Mdm2,Myo1c,Oaz1,Oaz2,Pcm1,Pik3r1,Prkaca,Ppm1a,Rdx,Khdrbs1,Sorl1,Trim28,Unc13b,Mapk1,Spag5,Xpo4,Snx4,Tmem30a,Zdhhc2,Prr5l,Rbm26,Arpc2,Sec16b,Numa1,Edem2,Tpr,Rims1,Edem1,Bcas3,Ice1,Rbm27,Sec16a,Tardbp,Tmem30b,Kif20b,Ep300,Ctdspl2
12_Member	GO Biological Processes	GO:0051223	regulation of protein transport	-6.34846	-4.47261	111/642	11502,11640,11652,11840,11865,12021,12189,12361,12540,12550,12703,12752,12753,12894,13418,13605,13640,13645,14360,14456,15251,15510,15516,15519,16452,16535,16573,16589,16956,16971,17096,17246,17913,17932,18015,18226,18245,18247,18536,18555,18576,18708,18747,18777,19042,19055,19205,19247,19712,20496,20501,20660,20787,20848,21419,21808,21844,21849,22249,22402,26413,27359,28114,55988,56398,57258,651…	Adam9,Akap1,Akt2,Arf1,Arntl,Bard1,Brca1,Cask,Cdc42,Cdh1,Socs1,Cln3,Clock,Cpt1a,Dnajc1,Ect2,Efna5,Egf,Fyn,Gas6,Hif1a,Hspd1,Hsp90ab1,Hsp90aa1,Jak2,Kcnq1,Kif5b,Uhmk1,Lpl,Lrp1,Lyn,Mdm2,Myo1c,Myt1,Nf1,Nup62,Oaz1,Oaz2,Pcm1,Cdk16,Pde3b,Pik3r1,Prkaca,Lypla1,Ppm1a,Ppp3ca,Ptbp1,Ptpn11,Rest,Slc12a2,Slc16a1,Sorl1,Srebf1,Stat3,Tfap2b,Tgfb2,Tiam1,Trim28,Unc13b,Ccn4,Mapk1,Sytl4,Nsun2,Snx12,Chp1,Xpo4,Ndfip1,Vps3…
12_Member	GO Biological Processes	GO:0090087	regulation of peptide transport	-6.13519	-4.2836	116/685	11502,11640,11652,11840,11865,12021,12189,12361,12540,12550,12703,12752,12753,12894,13418,13605,13640,13645,14360,14456,15251,15510,15516,15519,16452,16535,16573,16589,16956,16971,17096,17246,17913,17932,18015,18226,18245,18247,18536,18555,18576,18708,18747,18777,19042,19055,19205,19247,19712,20496,20501,20660,20787,20848,21419,21808,21844,21849,22249,22402,26413,27359,28114,54126,55988,56398,572…	Adam9,Akap1,Akt2,Arf1,Arntl,Bard1,Brca1,Cask,Cdc42,Cdh1,Socs1,Cln3,Clock,Cpt1a,Dnajc1,Ect2,Efna5,Egf,Fyn,Gas6,Hif1a,Hspd1,Hsp90ab1,Hsp90aa1,Jak2,Kcnq1,Kif5b,Uhmk1,Lpl,Lrp1,Lyn,Mdm2,Myo1c,Myt1,Nf1,Nup62,Oaz1,Oaz2,Pcm1,Cdk16,Pde3b,Pik3r1,Prkaca,Lypla1,Ppm1a,Ppp3ca,Ptbp1,Ptpn11,Rest,Slc12a2,Slc16a1,Sorl1,Srebf1,Stat3,Tfap2b,Tgfb2,Tiam1,Trim28,Unc13b,Ccn4,Mapk1,Sytl4,Nsun2,Arhgef7,Snx12,Chp1,Xpo4,Ndf…
12_Member	GO Biological Processes	GO:1904951	positive regulation of establishment of protein localization	-3.83206	-2.30117	67/395	11502,11652,11840,12189,12361,12540,12550,12752,13605,14360,14456,15251,15510,15516,15519,16452,16573,16956,16971,17246,17913,18245,18247,18536,18708,18747,19042,19205,20660,20848,21808,21849,22249,26413,27359,56398,57258,65114,67041,67389,67457,67623,69940,69981,70546,72446,76709,89867,108687,108989,192185,192193,192197,215999,218333,219103,225523,227648,229593,230908,235431,238257,240641,245474…	Adam9,Akt2,Arf1,Brca1,Cask,Cdc42,Cdh1,Cln3,Ect2,Fyn,Gas6,Hif1a,Hspd1,Hsp90ab1,Hsp90aa1,Jak2,Kif5b,Lpl,Lrp1,Mdm2,Myo1c,Oaz1,Oaz2,Pcm1,Pik3r1,Prkaca,Ppm1a,Ptbp1,Sorl1,Stat3,Tgfb2,Trim28,Unc13b,Mapk1,Sytl4,Chp1,Xpo4,Vps35,Oxct1,C1qtnf12,Frmd8,Tm7sf3,Exoc1,Tmem30a,Zdhhc2,Prr5l,Arpc2,Sec16b,Edem2,Tpr,Nadk,Edem1,Bcas3,Mcu,Ice1,Cenpj,Cep120,Sec16a,Golph3l,Tardbp,Coro2b,Tmem30b,Kif20b,Dkc1,Cep295,Ep300,C…
12_Member	GO Biological Processes	GO:0051222	positive regulation of protein transport	-3.26045	-1.835	62/376	11502,11652,11840,12189,12361,12540,12550,12752,13605,14360,14456,15251,15510,15516,15519,16452,16573,16956,16971,17246,17913,18245,18247,18536,18708,18747,19042,19205,20660,20848,21808,21849,22249,26413,27359,56398,57258,65114,67041,67389,67457,67623,69940,69981,70546,72446,76709,89867,108687,108989,192185,192193,192197,215999,218333,227648,229593,230908,238257,240641,328572,329506	Adam9,Akt2,Arf1,Brca1,Cask,Cdc42,Cdh1,Cln3,Ect2,Fyn,Gas6,Hif1a,Hspd1,Hsp90ab1,Hsp90aa1,Jak2,Kif5b,Lpl,Lrp1,Mdm2,Myo1c,Oaz1,Oaz2,Pcm1,Pik3r1,Prkaca,Ppm1a,Ptbp1,Sorl1,Stat3,Tgfb2,Trim28,Unc13b,Mapk1,Sytl4,Chp1,Xpo4,Vps35,Oxct1,C1qtnf12,Frmd8,Tm7sf3,Exoc1,Tmem30a,Zdhhc2,Prr5l,Arpc2,Sec16b,Edem2,Tpr,Nadk,Edem1,Bcas3,Mcu,Ice1,Sec16a,Golph3l,Tardbp,Tmem30b,Kif20b,Ep300,Ctdspl2
13_Summary	GO Molecular Functions	GO:0019901	protein kinase binding	-16.5658	-13.5611	159/747	11350,11487,11502,11640,11651,11652,11789,11848,11909,11928,12005,12006,12125,12168,12371,12387,12388,12421,12428,12445,12455,12530,12540,12703,12927,12928,12952,13017,13163,13383,13555,13589,14083,14456,14463,14528,14936,15251,15499,15516,15519,16412,16452,16510,16535,16573,17101,17125,17127,17685,17717,17872,17931,17966,18003,18186,18195,18576,18607,18708,18747,18968,19046,19079,19084,19087,190…	Abl1,Adam10,Adam9,Akap1,Akt1,Akt2,Apc,Rhoa,Atf2,Atp1a1,Axin1,Axin2,Bcl2l11,Bmpr2,Casp9,Ctnnb1,Ctnnd1,Rb1cc1,Ccna2,Ccnd3,Ccnt1,Cdc25a,Cdc42,Socs1,Bcar1,Crk,Cry1,Ctbp2,Daxx,Dlg1,E2f1,Mapre1,Ptk2,Gas6,Gata4,Gch1,Gys1,Hif1a,Hsf1,Hsp90ab1,Hsp90aa1,Itgb1,Jak2,Kcnh1,Kcnq1,Kif5b,Lyst,Smad1,Smad3,Msh2,ND2,Ppp1r15a,Ppp1r12a,Nbr1,Nedd9,Nrp1,Nsf,Pde3b,Pdpk1,Pik3r1,Prkaca,Pola1,Ppp1cb,Prkab1,Prkar1a,Prkar2a,P…
13_Member	GO Molecular Functions	GO:0019901	protein kinase binding	-16.5658	-13.5611	159/747	11350,11487,11502,11640,11651,11652,11789,11848,11909,11928,12005,12006,12125,12168,12371,12387,12388,12421,12428,12445,12455,12530,12540,12703,12927,12928,12952,13017,13163,13383,13555,13589,14083,14456,14463,14528,14936,15251,15499,15516,15519,16412,16452,16510,16535,16573,17101,17125,17127,17685,17717,17872,17931,17966,18003,18186,18195,18576,18607,18708,18747,18968,19046,19079,19084,19087,190…	Abl1,Adam10,Adam9,Akap1,Akt1,Akt2,Apc,Rhoa,Atf2,Atp1a1,Axin1,Axin2,Bcl2l11,Bmpr2,Casp9,Ctnnb1,Ctnnd1,Rb1cc1,Ccna2,Ccnd3,Ccnt1,Cdc25a,Cdc42,Socs1,Bcar1,Crk,Cry1,Ctbp2,Daxx,Dlg1,E2f1,Mapre1,Ptk2,Gas6,Gata4,Gch1,Gys1,Hif1a,Hsf1,Hsp90ab1,Hsp90aa1,Itgb1,Jak2,Kcnh1,Kcnq1,Kif5b,Lyst,Smad1,Smad3,Msh2,ND2,Ppp1r15a,Ppp1r12a,Nbr1,Nedd9,Nrp1,Nsf,Pde3b,Pdpk1,Pik3r1,Prkaca,Pola1,Ppp1cb,Prkab1,Prkar1a,Prkar2a,P…
14_Summary	GO Biological Processes	GO:0048285	organelle fission	-15.9059	-12.9567	114/474	11774,11789,11848,12125,12190,12236,12540,12577,12649,12704,13006,13164,13645,13860,14245,14545,14748,14841,15499,16542,17222,17865,18023,18226,18631,19357,19645,20843,20962,21951,22589,26934,30839,30939,50850,51792,51810,52023,52864,54141,54418,54611,55993,56208,56749,57028,60530,64707,65114,66165,66196,66371,67052,67414,68107,68142,68166,68549,69556,70012,70099,70383,70799,71175,71804,71819,718…	Ap3b1,Apc,Rhoa,Bcl2l11,Brca2,Bub1b,Cdc42,Cdkn1c,Chek1,Cit,Smc3,Dazl,Egf,Eps8,Lpin1,Gdap1,Gpr3,Haspin,Hsf1,Kdr,Anapc1,Mybl2,Nfe2l1,Nup62,Pex11a,Rad21,Rb1,Stag2,Sycp3,Tnks,Atrx,Racgap1,Fbxw5,Pttg1,Spast,Ppp2r1a,Hnrnpu,Pibf1,Slx4,Spag5,Fmn2,Pde3a,Msh4,Becn1,Dhodh,Pdxp,Fignl1,Suv39h2,Vps35,Bccip,Myo19,Chmp4c,Ndc80,Mfn1,Cntd1,Ino80,Spire1,Sgo2a,Bod1,Cep85,Smc4,Cox10,Cep192,Nipbl,Mtfr2,Kif23,Shcbp1l,Nd…
14_Member	GO Biological Processes	GO:0048285	organelle fission	-15.9059	-12.9567	114/474	11774,11789,11848,12125,12190,12236,12540,12577,12649,12704,13006,13164,13645,13860,14245,14545,14748,14841,15499,16542,17222,17865,18023,18226,18631,19357,19645,20843,20962,21951,22589,26934,30839,30939,50850,51792,51810,52023,52864,54141,54418,54611,55993,56208,56749,57028,60530,64707,65114,66165,66196,66371,67052,67414,68107,68142,68166,68549,69556,70012,70099,70383,70799,71175,71804,71819,718…	Ap3b1,Apc,Rhoa,Bcl2l11,Brca2,Bub1b,Cdc42,Cdkn1c,Chek1,Cit,Smc3,Dazl,Egf,Eps8,Lpin1,Gdap1,Gpr3,Haspin,Hsf1,Kdr,Anapc1,Mybl2,Nfe2l1,Nup62,Pex11a,Rad21,Rb1,Stag2,Sycp3,Tnks,Atrx,Racgap1,Fbxw5,Pttg1,Spast,Ppp2r1a,Hnrnpu,Pibf1,Slx4,Spag5,Fmn2,Pde3a,Msh4,Becn1,Dhodh,Pdxp,Fignl1,Suv39h2,Vps35,Bccip,Myo19,Chmp4c,Ndc80,Mfn1,Cntd1,Ino80,Spire1,Sgo2a,Bod1,Cep85,Smc4,Cox10,Cep192,Nipbl,Mtfr2,Kif23,Shcbp1l,Nd…
14_Member	GO Biological Processes	GO:0007059	chromosome segregation	-15.0892	-12.2735	87/326	11789,12006,12189,12190,12236,12387,12704,12995,13000,13006,13018,13205,13605,13990,14841,17222,18226,19357,19645,20843,20962,21951,21969,22589,26934,30939,51792,51810,52023,52864,54141,54418,55993,56208,57261,66371,67052,67166,67241,68142,68549,69556,70012,70099,70799,71175,71514,71819,71878,72787,73679,76044,76464,76959,77053,77805,78658,80913,83560,100088,100155,101706,101994,103768,104806,105…	Apc,Axin2,Brca1,Brca2,Bub1b,Ctnnb1,Cit,Csnk2a1,Csnk2a2,Smc3,Ctcf,Ddx3x,Ect2,Smarcad1,Haspin,Anapc1,Nup62,Rad21,Rb1,Stag2,Sycp3,Tnks,Top1,Atrx,Racgap1,Pttg1,Ppp2r1a,Hnrnpu,Pibf1,Slx4,Spag5,Fmn2,Msh4,Becn1,Brd4,Chmp4c,Ndc80,Arl8b,Smc6,Ino80,Sgo2a,Bod1,Cep85,Smc4,Cep192,Nipbl,Sfpq,Kif23,Fam83d,Ndc1,Tex19.1,Ncapg2,Knl1,Chmp5,Sun1,Esco1,Ncapd3,Pum2,Tex14,Rcc1,Shoc1,Numa1,Champ1,Tubg2,Fancm,Slf1,Mtbp,E…
14_Member	GO Biological Processes	GO:0000280	nuclear division	-13.7205	-11.024	100/420	11789,11848,12125,12190,12236,12540,12577,12649,12704,13006,13164,13645,13860,14748,14841,15499,17222,17865,18023,18226,19357,19645,20843,20962,21951,22589,26934,30839,30939,50850,51792,51810,52023,52864,54141,54418,54611,55993,56208,57028,60530,64707,66165,66371,67052,68107,68142,68166,68549,69556,70012,70099,70799,71175,71819,71836,72787,73679,76044,76499,76789,76959,77053,78658,78803,83560,839…	Apc,Rhoa,Bcl2l11,Brca2,Bub1b,Cdc42,Cdkn1c,Chek1,Cit,Smc3,Dazl,Egf,Eps8,Gpr3,Haspin,Hsf1,Anapc1,Mybl2,Nfe2l1,Nup62,Rad21,Rb1,Stag2,Sycp3,Tnks,Atrx,Racgap1,Fbxw5,Pttg1,Spast,Ppp2r1a,Hnrnpu,Pibf1,Slx4,Spag5,Fmn2,Pde3a,Msh4,Becn1,Pdxp,Fignl1,Suv39h2,Bccip,Chmp4c,Ndc80,Cntd1,Ino80,Spire1,Sgo2a,Bod1,Cep85,Smc4,Cep192,Nipbl,Kif23,Shcbp1l,Ndc1,Tex19.1,Ncapg2,Clasp2,Mzt1,Chmp5,Sun1,Ncapd3,Fbxo43,Tex14,Phi…
14_Member	GO Biological Processes	GO:0098813	nuclear chromosome segregation	-13.1107	-10.5039	72/264	11789,12006,12190,12236,12387,12704,13006,13605,14841,17222,18226,19357,19645,20843,20962,21951,22589,26934,30939,51792,51810,52023,52864,54141,54418,55993,56208,66371,67052,68142,68549,69556,70099,70799,71175,71514,71819,71878,72787,73679,76044,76464,76959,77053,77805,78658,83560,100155,101706,101994,103768,104806,105377,105837,105988,108989,140557,208718,210711,211651,217232,218914,226151,22842…	Apc,Axin2,Brca2,Bub1b,Ctnnb1,Cit,Smc3,Ect2,Haspin,Anapc1,Nup62,Rad21,Rb1,Stag2,Sycp3,Tnks,Atrx,Racgap1,Pttg1,Ppp2r1a,Hnrnpu,Pibf1,Slx4,Spag5,Fmn2,Msh4,Becn1,Chmp4c,Ndc80,Ino80,Sgo2a,Bod1,Smc4,Cep192,Nipbl,Sfpq,Kif23,Fam83d,Ndc1,Tex19.1,Ncapg2,Knl1,Chmp5,Sun1,Esco1,Ncapd3,Tex14,Shoc1,Numa1,Champ1,Tubg2,Fancm,Slf1,Mtbp,Espl1,Tpr,Smc1b,Dis3l2,Mcmbp,Fancd2,Cdc27,Wapl,Slf2,Kif18a,Cenpe,Phf13,Prc1,Pcid…
14_Member	GO Biological Processes	GO:0140014	mitotic nuclear division	-12.5809	-10.0149	72/270	11789,11848,12236,12540,12577,12649,12704,13006,13645,13860,14841,17222,17865,18023,18226,19357,19645,20843,21951,22589,26934,30839,30939,50850,51792,51810,52023,54141,56208,57028,66165,66371,67052,68142,68549,69556,70012,70099,70799,71175,71819,76044,76499,76789,76959,78658,78803,83560,83946,99412,100088,101706,101994,103768,105377,105837,105988,108989,208718,213582,217232,226151,228421,229841,2…	Apc,Rhoa,Bub1b,Cdc42,Cdkn1c,Chek1,Cit,Smc3,Egf,Eps8,Haspin,Anapc1,Mybl2,Nfe2l1,Nup62,Rad21,Rb1,Stag2,Tnks,Atrx,Racgap1,Fbxw5,Pttg1,Spast,Ppp2r1a,Hnrnpu,Pibf1,Spag5,Becn1,Pdxp,Bccip,Chmp4c,Ndc80,Ino80,Sgo2a,Bod1,Cep85,Smc4,Cep192,Nipbl,Kif23,Ncapg2,Clasp2,Mzt1,Chmp5,Ncapd3,Fbxo43,Tex14,Phip,Golga2,Rcc1,Numa1,Champ1,Tubg2,Slf1,Mtbp,Espl1,Tpr,Dis3l2,Map9,Cdc27,Slf2,Kif18a,Cenpe,Phf13,Prc1,Pcid2,Arhg…
14_Member	GO Biological Processes	GO:0000819	sister chromatid segregation	-12.5767	-10.0149	56/183	11789,12006,12236,12387,12704,13006,14841,17222,18226,19357,19645,20843,20962,21951,22589,26934,30939,51792,51810,52023,54141,56208,66371,67052,68142,68549,69556,70099,70799,71175,71514,71819,76044,76959,77805,78658,83560,101706,101994,103768,105377,105837,105988,108989,140557,208718,210711,217232,218914,226151,228421,229841,230936,233406,234069,244495	Apc,Axin2,Bub1b,Ctnnb1,Cit,Smc3,Haspin,Anapc1,Nup62,Rad21,Rb1,Stag2,Sycp3,Tnks,Atrx,Racgap1,Pttg1,Ppp2r1a,Hnrnpu,Pibf1,Spag5,Becn1,Chmp4c,Ndc80,Ino80,Sgo2a,Bod1,Smc4,Cep192,Nipbl,Sfpq,Kif23,Ncapg2,Chmp5,Esco1,Ncapd3,Tex14,Numa1,Champ1,Tubg2,Slf1,Mtbp,Espl1,Tpr,Smc1b,Dis3l2,Mcmbp,Cdc27,Wapl,Slf2,Kif18a,Cenpe,Phf13,Prc1,Pcid2,Sgo2b
14_Member	GO Biological Processes	GO:0000070	mitotic sister chromatid segregation	-10.166	-7.81449	46/153	11789,12236,12704,14841,17222,18226,19357,19645,21951,22589,26934,30939,51792,51810,52023,54141,56208,66371,67052,68142,68549,69556,70099,70799,71175,71819,76044,76959,78658,83560,101706,101994,103768,105377,105837,105988,108989,208718,217232,226151,228421,229841,230936,233406,234069,244495	Apc,Bub1b,Cit,Haspin,Anapc1,Nup62,Rad21,Rb1,Tnks,Atrx,Racgap1,Pttg1,Ppp2r1a,Hnrnpu,Pibf1,Spag5,Becn1,Chmp4c,Ndc80,Ino80,Sgo2a,Bod1,Smc4,Cep192,Nipbl,Kif23,Ncapg2,Chmp5,Ncapd3,Tex14,Numa1,Champ1,Tubg2,Slf1,Mtbp,Espl1,Tpr,Dis3l2,Cdc27,Slf2,Kif18a,Cenpe,Phf13,Prc1,Pcid2,Sgo2b
14_Member	GO Biological Processes	GO:0051983	regulation of chromosome segregation	-9.8717	-7.55717	36/105	11789,12006,12236,12387,12704,12995,13000,13605,17222,19357,19645,21951,22589,26934,30939,51810,54141,56208,67052,67241,68549,70799,71175,71514,80913,83560,101706,105377,105837,108989,217232,218914,226151,229841,234069,434438	Apc,Axin2,Bub1b,Ctnnb1,Cit,Csnk2a1,Csnk2a2,Ect2,Anapc1,Rad21,Rb1,Tnks,Atrx,Racgap1,Pttg1,Hnrnpu,Spag5,Becn1,Ndc80,Smc6,Sgo2a,Cep192,Nipbl,Sfpq,Pum2,Tex14,Numa1,Slf1,Mtbp,Tpr,Cdc27,Wapl,Slf2,Cenpe,Pcid2,Iho1
14_Member	GO Biological Processes	GO:0033045	regulation of sister chromatid segregation	-7.52577	-5.4925	28/84	11789,12006,12236,12387,12704,17222,19357,19645,21951,22589,30939,51810,56208,67052,68549,70799,71175,71514,83560,101706,105377,105837,108989,217232,218914,226151,229841,234069	Apc,Axin2,Bub1b,Ctnnb1,Cit,Anapc1,Rad21,Rb1,Tnks,Atrx,Pttg1,Hnrnpu,Becn1,Ndc80,Sgo2a,Cep192,Nipbl,Sfpq,Tex14,Numa1,Slf1,Mtbp,Tpr,Cdc27,Wapl,Slf2,Cenpe,Pcid2
14_Member	GO Biological Processes	GO:0051304	chromosome separation	-6.36556	-4.48529	28/94	11789,12236,12704,12995,13000,13990,17222,19357,19645,20962,30939,51792,52864,55993,67052,70799,78658,83560,100155,101706,104806,105837,105988,108989,208718,217232,229841,234069	Apc,Bub1b,Cit,Csnk2a1,Csnk2a2,Smarcad1,Anapc1,Rad21,Rb1,Sycp3,Pttg1,Ppp2r1a,Slx4,Msh4,Ndc80,Cep192,Ncapd3,Tex14,Shoc1,Numa1,Fancm,Mtbp,Espl1,Tpr,Dis3l2,Cdc27,Cenpe,Pcid2
14_Member	GO Biological Processes	GO:0033047	regulation of mitotic sister chromatid segregation	-6.05024	-4.20826	23/71	11789,12236,12704,17222,19357,19645,21951,22589,30939,51810,56208,67052,70799,71175,83560,101706,105377,105837,108989,217232,226151,229841,234069	Apc,Bub1b,Cit,Anapc1,Rad21,Rb1,Tnks,Atrx,Pttg1,Hnrnpu,Becn1,Ndc80,Cep192,Nipbl,Tex14,Numa1,Slf1,Mtbp,Tpr,Cdc27,Slf2,Cenpe,Pcid2
14_Member	GO Biological Processes	GO:0007088	regulation of mitotic nuclear division	-5.96376	-4.12984	39/161	11789,12236,12540,12577,12649,12704,13645,17222,18023,18226,19357,19645,21951,22589,30839,30939,51810,56208,57028,66371,67052,70012,70799,71175,76959,78803,83560,83946,100088,101706,105377,105837,108989,213582,217232,226151,229841,234069,240641	Apc,Bub1b,Cdc42,Cdkn1c,Chek1,Cit,Egf,Anapc1,Nfe2l1,Nup62,Rad21,Rb1,Tnks,Atrx,Fbxw5,Pttg1,Hnrnpu,Becn1,Pdxp,Chmp4c,Ndc80,Cep85,Cep192,Nipbl,Chmp5,Fbxo43,Tex14,Phip,Rcc1,Numa1,Slf1,Mtbp,Tpr,Map9,Cdc27,Slf2,Cenpe,Pcid2,Kif20b
14_Member	GO Biological Processes	GO:0051783	regulation of nuclear division	-5.92852	-4.0999	44/192	11789,12236,12540,12577,12649,12704,13164,13645,14748,17222,18023,18226,19357,19645,21951,22589,30839,30939,51810,54611,56208,57028,66371,67052,68549,70012,70799,71175,76959,78803,83560,83946,100088,101706,105377,105837,108989,213582,217232,226151,229841,234069,240641,434438	Apc,Bub1b,Cdc42,Cdkn1c,Chek1,Cit,Dazl,Egf,Gpr3,Anapc1,Nfe2l1,Nup62,Rad21,Rb1,Tnks,Atrx,Fbxw5,Pttg1,Hnrnpu,Pde3a,Becn1,Pdxp,Chmp4c,Ndc80,Sgo2a,Cep85,Cep192,Nipbl,Chmp5,Fbxo43,Tex14,Phip,Rcc1,Numa1,Slf1,Mtbp,Tpr,Map9,Cdc27,Slf2,Cenpe,Pcid2,Kif20b,Iho1
14_Member	GO Biological Processes	GO:1905818	regulation of chromosome separation	-3.86265	-2.32709	18/65	11789,12236,12704,12995,13000,17222,19357,19645,30939,67052,70799,83560,101706,105837,108989,217232,229841,234069	Apc,Bub1b,Cit,Csnk2a1,Csnk2a2,Anapc1,Rad21,Rb1,Pttg1,Ndc80,Cep192,Tex14,Numa1,Mtbp,Tpr,Cdc27,Cenpe,Pcid2
14_Member	GO Biological Processes	GO:0033046	negative regulation of sister chromatid segregation	-3.59517	-2.10052	14/46	11789,12236,19357,21951,22589,30939,67052,70799,83560,105837,108989,218914,229841,234069	Apc,Bub1b,Rad21,Tnks,Atrx,Pttg1,Ndc80,Cep192,Tex14,Mtbp,Tpr,Wapl,Cenpe,Pcid2
14_Member	GO Biological Processes	GO:0051306	mitotic sister chromatid separation	-3.53318	-2.05292	17/63	11789,12236,12704,17222,19357,19645,30939,51792,67052,70799,83560,105837,108989,208718,217232,229841,234069	Apc,Bub1b,Cit,Anapc1,Rad21,Rb1,Pttg1,Ppp2r1a,Ndc80,Cep192,Tex14,Mtbp,Tpr,Dis3l2,Cdc27,Cenpe,Pcid2
14_Member	GO Biological Processes	GO:0051985	negative regulation of chromosome segregation	-3.38236	-1.92954	14/48	11789,12236,19357,21951,22589,30939,67052,70799,83560,105837,108989,218914,229841,234069	Apc,Bub1b,Rad21,Tnks,Atrx,Pttg1,Ndc80,Cep192,Tex14,Mtbp,Tpr,Wapl,Cenpe,Pcid2
14_Member	GO Biological Processes	GO:0033048	negative regulation of mitotic sister chromatid segregation	-3.23943	-1.81605	13/44	11789,12236,19357,21951,22589,30939,67052,70799,83560,105837,108989,229841,234069	Apc,Bub1b,Rad21,Tnks,Atrx,Pttg1,Ndc80,Cep192,Tex14,Mtbp,Tpr,Cenpe,Pcid2
14_Member	GO Biological Processes	GO:0045839	negative regulation of mitotic nuclear division	-2.82518	-1.50212	14/54	11789,12236,12649,19357,21951,22589,30939,67052,70799,83560,105837,108989,229841,234069	Apc,Bub1b,Chek1,Rad21,Tnks,Atrx,Pttg1,Ndc80,Cep192,Tex14,Mtbp,Tpr,Cenpe,Pcid2
14_Member	GO Biological Processes	GO:0010965	regulation of mitotic sister chromatid separation	-2.81396	-1.49864	15/60	11789,12236,12704,17222,19357,19645,30939,67052,70799,83560,105837,108989,217232,229841,234069	Apc,Bub1b,Cit,Anapc1,Rad21,Rb1,Pttg1,Ndc80,Cep192,Tex14,Mtbp,Tpr,Cdc27,Cenpe,Pcid2
14_Member	GO Biological Processes	GO:2000816	negative regulation of mitotic sister chromatid separation	-2.4561	-1.21652	11/41	11789,12236,19357,30939,67052,70799,83560,105837,108989,229841,234069	Apc,Bub1b,Rad21,Pttg1,Ndc80,Cep192,Tex14,Mtbp,Tpr,Cenpe,Pcid2
14_Member	GO Biological Processes	GO:0051784	negative regulation of nuclear division	-2.44859	-1.21104	15/65	11789,12236,12649,19357,21951,22589,30939,67052,70799,78803,83560,105837,108989,229841,234069	Apc,Bub1b,Chek1,Rad21,Tnks,Atrx,Pttg1,Ndc80,Cep192,Fbxo43,Tex14,Mtbp,Tpr,Cenpe,Pcid2
14_Member	GO Biological Processes	GO:0007091	metaphase/anaphase transition of mitotic cell cycle	-2.43722	-1.20315	14/59	11789,12236,12704,17222,19357,19645,67052,70799,83560,105837,108989,217232,229841,234069	Apc,Bub1b,Cit,Anapc1,Rad21,Rb1,Ndc80,Cep192,Tex14,Mtbp,Tpr,Cdc27,Cenpe,Pcid2
14_Member	GO Biological Processes	GO:1905819	negative regulation of chromosome separation	-2.36826	-1.15785	11/42	11789,12236,19357,30939,67052,70799,83560,105837,108989,229841,234069	Apc,Bub1b,Rad21,Pttg1,Ndc80,Cep192,Tex14,Mtbp,Tpr,Cenpe,Pcid2
14_Member	GO Biological Processes	GO:0044784	metaphase/anaphase transition of cell cycle	-2.29814	-1.11178	14/61	11789,12236,12704,17222,19357,19645,67052,70799,83560,105837,108989,217232,229841,234069	Apc,Bub1b,Cit,Anapc1,Rad21,Rb1,Ndc80,Cep192,Tex14,Mtbp,Tpr,Cdc27,Cenpe,Pcid2
14_Member	GO Biological Processes	GO:0031577	spindle checkpoint	-2.04726	-0.914702	10/40	11789,12236,15499,67052,70799,83560,105837,108989,229841,234069	Apc,Bub1b,Hsf1,Ndc80,Cep192,Tex14,Mtbp,Tpr,Cenpe,Pcid2
14_Member	GO Biological Processes	GO:0045841	negative regulation of mitotic metaphase/anaphase transition	-2.04726	-0.914702	10/40	11789,12236,19357,67052,70799,83560,105837,108989,229841,234069	Apc,Bub1b,Rad21,Ndc80,Cep192,Tex14,Mtbp,Tpr,Cenpe,Pcid2
15_Summary	GO Molecular Functions	GO:0051020	GTPase binding	-15.8269	-12.8948	122/524	11765,11977,13367,13605,13645,13860,14020,14688,14693,15519,16801,17356,17913,18195,18286,18747,19765,19877,19894,20403,20430,20660,20742,21844,21927,22241,22608,24001,26395,27277,27359,27387,50884,54126,54170,54214,54354,54610,55946,55978,56208,56705,57912,57915,58220,65246,66011,66592,66687,66691,67299,68743,69940,72121,72729,73122,73205,74155,74204,74334,74760,75974,76895,77040,77980,78255,782…	Ap1g1,Atp7a,Diaph1,Ect2,Egf,Eps8,Evi5,Gnb1,Gnb2,Hsp90aa1,Arhgef1,Afdn,Myo1c,Nsf,Odf2,Prkaca,Ralbp1,Rock1,Rph3a,Itsn2,Cyfip1,Sorl1,Sptbn1,Tiam1,Tnfaip1,Ulk1,Ybx1,Tiam2,Map2k1,Golga5,Sytl4,Sh2d3c,Nckap1,Arhgef7,Rragc,Golga4,Rassf5,Tbc1d8,Ap3m1,Ift20,Becn1,Ranbp9,Cdc42se1,Tbc1d1,Pard6b,Xpo7,Ranbp17,Stoml2,Tbc1d15,Gapvd1,Dock7,Anln,Exoc1,Dennd2d,Cdc42se2,Tgfbrap1,C9orf72,Errfi1,Xpo6,Ranbp10,Rab3il1,D…
15_Member	GO Molecular Functions	GO:0051020	GTPase binding	-15.8269	-12.8948	122/524	11765,11977,13367,13605,13645,13860,14020,14688,14693,15519,16801,17356,17913,18195,18286,18747,19765,19877,19894,20403,20430,20660,20742,21844,21927,22241,22608,24001,26395,27277,27359,27387,50884,54126,54170,54214,54354,54610,55946,55978,56208,56705,57912,57915,58220,65246,66011,66592,66687,66691,67299,68743,69940,72121,72729,73122,73205,74155,74204,74334,74760,75974,76895,77040,77980,78255,782…	Ap1g1,Atp7a,Diaph1,Ect2,Egf,Eps8,Evi5,Gnb1,Gnb2,Hsp90aa1,Arhgef1,Afdn,Myo1c,Nsf,Odf2,Prkaca,Ralbp1,Rock1,Rph3a,Itsn2,Cyfip1,Sorl1,Sptbn1,Tiam1,Tnfaip1,Ulk1,Ybx1,Tiam2,Map2k1,Golga5,Sytl4,Sh2d3c,Nckap1,Arhgef7,Rragc,Golga4,Rassf5,Tbc1d8,Ap3m1,Ift20,Becn1,Ranbp9,Cdc42se1,Tbc1d1,Pard6b,Xpo7,Ranbp17,Stoml2,Tbc1d15,Gapvd1,Dock7,Anln,Exoc1,Dennd2d,Cdc42se2,Tgfbrap1,C9orf72,Errfi1,Xpo6,Ranbp10,Rab3il1,D…
15_Member	GO Molecular Functions	GO:0017016	Ras GTPase binding	-13.0763	-10.4773	97/411	11765,11977,13367,13605,13645,13860,14020,16801,17356,17913,18195,18286,18747,19765,19877,19894,20403,20430,21844,21927,22241,24001,26395,27277,27359,50884,54126,54354,54610,55946,55978,56705,57912,57915,58220,65246,66011,66687,67299,68743,69940,72121,72729,73122,73205,74204,74334,74760,75974,76895,77980,78287,78618,78808,83671,83767,93737,98402,98732,100088,102442,105445,105689,109333,109905,109…	Ap1g1,Atp7a,Diaph1,Ect2,Egf,Eps8,Evi5,Arhgef1,Afdn,Myo1c,Nsf,Odf2,Prkaca,Ralbp1,Rock1,Rph3a,Itsn2,Cyfip1,Tiam1,Tnfaip1,Ulk1,Tiam2,Map2k1,Golga5,Sytl4,Nckap1,Arhgef7,Rassf5,Tbc1d8,Ap3m1,Ift20,Ranbp9,Cdc42se1,Tbc1d1,Pard6b,Xpo7,Ranbp17,Tbc1d15,Dock7,Anln,Exoc1,Dennd2d,Cdc42se2,Tgfbrap1,C9orf72,Xpo6,Ranbp10,Rab3il1,Dock11,Bicd2,Sbf1,Rbsn,Acap2,Stxbp5,Sytl2,Wasf1,Pard6g,Sh3bp4,Rab3gap2,Rcc1,Dennd4a,D…
15_Member	GO Molecular Functions	GO:0031267	small GTPase binding	-12.8908	-10.3071	99/426	11765,11977,13367,13605,13645,13860,14020,16801,17356,17913,18195,18286,18747,19765,19877,19894,20403,20430,20660,21844,21927,22241,24001,26395,27277,27359,50884,54126,54354,54610,55946,55978,56705,57912,57915,58220,65246,66011,66687,67299,68743,69940,72121,72729,73122,73205,74155,74204,74334,74760,75974,76895,77980,78287,78618,78808,83671,83767,93737,98402,98732,100088,102442,105445,105689,10933…	Ap1g1,Atp7a,Diaph1,Ect2,Egf,Eps8,Evi5,Arhgef1,Afdn,Myo1c,Nsf,Odf2,Prkaca,Ralbp1,Rock1,Rph3a,Itsn2,Cyfip1,Sorl1,Tiam1,Tnfaip1,Ulk1,Tiam2,Map2k1,Golga5,Sytl4,Nckap1,Arhgef7,Rassf5,Tbc1d8,Ap3m1,Ift20,Ranbp9,Cdc42se1,Tbc1d1,Pard6b,Xpo7,Ranbp17,Tbc1d15,Dock7,Anln,Exoc1,Dennd2d,Cdc42se2,Tgfbrap1,C9orf72,Errfi1,Xpo6,Ranbp10,Rab3il1,Dock11,Bicd2,Sbf1,Rbsn,Acap2,Stxbp5,Sytl2,Wasf1,Pard6g,Sh3bp4,Rab3gap2,R…
15_Member	GO Molecular Functions	GO:0017137	Rab GTPase binding	-4.54015	-2.89665	36/164	11765,14020,18195,18286,18747,19894,22241,27277,27359,54610,55946,55978,57915,66687,72121,73122,73205,74760,76895,77980,78287,78618,78808,83671,98732,102442,116837,211922,217325,226407,227801,228359,233489,235380,319934,381085	Ap1g1,Evi5,Nsf,Odf2,Prkaca,Rph3a,Ulk1,Golga5,Sytl4,Tbc1d8,Ap3m1,Ift20,Tbc1d1,Tbc1d15,Dennd2d,Tgfbrap1,C9orf72,Rab3il1,Bicd2,Sbf1,Rbsn,Acap2,Stxbp5,Sytl2,Rab3gap2,Dennd4a,Rims1,Dennd6a,Llgl2,Rab3gap1,Dennd1a,Arhgap1,Picalm,Dmxl2,Sbf2,Tbc1d22b
15_Member	GO Molecular Functions	GO:0005085	guanyl-nucleotide exchange factor activity	-4.18697	-2.59265	41/203	13605,13645,13860,16801,20403,21844,24001,27387,54126,66691,67299,72121,73205,74334,74760,75974,77980,78255,98732,100088,102442,105445,105689,108686,109905,109934,208869,211673,211922,216742,216805,226407,227801,230098,231874,234094,243780,277360,319934,320292,545156	Ect2,Egf,Eps8,Arhgef1,Itsn2,Tiam1,Tiam2,Sh2d3c,Arhgef7,Gapvd1,Dock7,Dennd2d,C9orf72,Ranbp10,Rab3il1,Dock11,Sbf1,Ralgps2,Rab3gap2,Rcc1,Dennd4a,Dock9,Mycbp2,Ccdc88a,Rap1a,Abr,Dock3,Arfgef1,Dennd6a,Fnip1,Flcn,Rab3gap1,Dennd1a,Arhgef39,Ccz1,Arhgef10,Dennd11,Prex1,Sbf2,Rasgef1b,Kalrn
15_Member	GO Molecular Functions	GO:0005088	Ras guanyl-nucleotide exchange factor activity	-4.03781	-2.47099	29/128	13605,13645,13860,16801,20403,21844,24001,54126,72121,73205,74334,74760,75974,77980,98732,100088,102442,105445,109905,109934,211922,226407,227801,230098,234094,277360,319934,320292,545156	Ect2,Egf,Eps8,Arhgef1,Itsn2,Tiam1,Tiam2,Arhgef7,Dennd2d,C9orf72,Ranbp10,Rab3il1,Dock11,Sbf1,Rab3gap2,Rcc1,Dennd4a,Dock9,Rap1a,Abr,Dennd6a,Rab3gap1,Dennd1a,Arhgef39,Arhgef10,Prex1,Sbf2,Rasgef1b,Kalrn
15_Member	GO Molecular Functions	GO:0017112	Rab guanyl-nucleotide exchange factor activity	-2.59593	-1.32726	10/34	72121,73205,74760,77980,98732,102442,211922,226407,227801,319934	Dennd2d,C9orf72,Rab3il1,Sbf1,Rab3gap2,Dennd4a,Dennd6a,Rab3gap1,Dennd1a,Sbf2
16_Summary	GO Molecular Functions	GO:0003712	transcription coregulator activity	-15.6819	-12.782	108/441	12189,12387,12395,12593,12914,13016,13017,13163,13180,13207,13436,14030,14055,14056,14173,14245,14462,15191,15258,15278,16826,17684,17937,17977,17978,17979,18023,18983,19383,19777,20185,20466,21343,21849,22215,22601,26885,26992,27223,27374,29806,30941,51810,54132,54650,56070,56275,56406,56469,56771,57259,58172,59004,60406,60595,64898,66935,67057,67154,67500,67933,67956,68879,69790,70350,70427,705…	Brca1,Ctnnb1,Runx1t1,Cdyl,Crebbp,Ctbp1,Ctbp2,Daxx,Pcbd1,Ddx5,Dnmt3b,Ewsr1,Ezh1,Ezh2,Fgf2,Lpin1,Gata3,Hdgf,Hipk2,Tfb2m,Ldb2,Cited2,Nab2,Ncoa1,Ncoa2,Ncoa3,Nfe2l1,Cnot7,Raly,Uri1,Ncor1,Sin3a,Taf6,Trim28,Ube3a,Yap1,Casp8ap2,Brd7,Trp53bp1,Prmt5,Limd1,Usp21,Hnrnpu,Pdlim1,Sfmbt1,Tcerg1,Rbm14,Ncoa6,Pias1,Med20,Tob2,Sertad2,Pias4,Sap30,Actn4,Lpin2,Cir1,Yaf2,Mtdh,Ccar1,Hcfc2,Kmt5a,Prpf6,Med30,Basp1,Mier2,T…
16_Member	GO Molecular Functions	GO:0003712	transcription coregulator activity	-15.6819	-12.782	108/441	12189,12387,12395,12593,12914,13016,13017,13163,13180,13207,13436,14030,14055,14056,14173,14245,14462,15191,15258,15278,16826,17684,17937,17977,17978,17979,18023,18983,19383,19777,20185,20466,21343,21849,22215,22601,26885,26992,27223,27374,29806,30941,51810,54132,54650,56070,56275,56406,56469,56771,57259,58172,59004,60406,60595,64898,66935,67057,67154,67500,67933,67956,68879,69790,70350,70427,705…	Brca1,Ctnnb1,Runx1t1,Cdyl,Crebbp,Ctbp1,Ctbp2,Daxx,Pcbd1,Ddx5,Dnmt3b,Ewsr1,Ezh1,Ezh2,Fgf2,Lpin1,Gata3,Hdgf,Hipk2,Tfb2m,Ldb2,Cited2,Nab2,Ncoa1,Ncoa2,Ncoa3,Nfe2l1,Cnot7,Raly,Uri1,Ncor1,Sin3a,Taf6,Trim28,Ube3a,Yap1,Casp8ap2,Brd7,Trp53bp1,Prmt5,Limd1,Usp21,Hnrnpu,Pdlim1,Sfmbt1,Tcerg1,Rbm14,Ncoa6,Pias1,Med20,Tob2,Sertad2,Pias4,Sap30,Actn4,Lpin2,Cir1,Yaf2,Mtdh,Ccar1,Hcfc2,Kmt5a,Prpf6,Med30,Basp1,Mier2,T…
16_Member	GO Molecular Functions	GO:0003713	transcription coactivator activity	-10.486	-8.07838	61/232	12189,12387,12914,13017,13163,13180,14173,14245,14462,15258,17684,17977,17978,17979,18023,21343,21849,22215,22601,26992,30941,54132,56275,56406,56771,58172,60595,64898,67057,67154,67500,67933,68879,69790,70673,71371,72195,72475,74112,77578,81601,99982,101206,101739,109331,216874,217031,219103,226182,230753,231051,239719,244349,268903,268996,269966,327987,328572,381022,641340,112694759	Brca1,Ctnnb1,Crebbp,Ctbp2,Daxx,Pcbd1,Fgf2,Lpin1,Gata3,Hipk2,Cited2,Ncoa1,Ncoa2,Ncoa3,Nfe2l1,Taf6,Trim28,Ube3a,Yap1,Brd7,Usp21,Pdlim1,Rbm14,Ncoa6,Med20,Sertad2,Actn4,Lpin2,Yaf2,Mtdh,Ccar1,Hcfc2,Prpf6,Med30,Prdm16,Arid5b,Supt7l,Ssbp3,Usp16,Bcl9,Kat5,Kdm1a,Tada3,Psip1,Rnf20,Camta2,Tada2a,Cenpj,Taf5,Thrap3,Kmt2c,Mrtfb,Kat6a,Nrip1,Ss18,Nup98,Med13,Ep300,Kmt2d,Nrbf2,Gm20517
16_Member	GO Molecular Functions	GO:0003714	transcription corepressor activity	-7.06165	-5.08	44/176	12395,12593,12914,13016,13017,13163,13436,14055,14056,15191,15258,17684,18983,19777,20185,20466,21849,22601,26885,26992,27374,29806,51810,54650,56070,56469,57259,59004,60406,66935,67057,67500,67956,70350,70427,76022,79221,81004,208727,217864,218613,225182,268903,666528	Runx1t1,Cdyl,Crebbp,Ctbp1,Ctbp2,Daxx,Dnmt3b,Ezh1,Ezh2,Hdgf,Hipk2,Cited2,Cnot7,Uri1,Ncor1,Sin3a,Trim28,Yap1,Casp8ap2,Brd7,Prmt5,Limd1,Hnrnpu,Sfmbt1,Tcerg1,Pias1,Tob2,Pias4,Sap30,Cir1,Yaf2,Ccar1,Kmt5a,Basp1,Mier2,Gon4l,Hdac9,Tbl1xr1,Hdac4,Rcor1,Mier3,Rbbp8,Nrip1,Zfp541
17_Summary	GO Cellular Components	GO:0098687	chromosomal region	-15.1878	-12.3178	84/308	11789,12144,12190,12236,12649,12914,13006,13018,13163,13435,13436,14055,14056,15201,15499,17931,18392,19046,19047,19165,19357,19360,19704,20466,20843,20871,20962,21750,21951,22385,22589,27223,51792,51810,51869,52040,52864,53379,54141,55947,59015,64707,66923,67052,67241,68549,69556,70099,73666,76464,76499,76719,78658,78903,83560,93687,99982,101185,101994,103468,103583,103677,105837,108989,109241,1…	Apc,Blm,Brca2,Bub1b,Chek1,Crebbp,Smc3,Ctcf,Daxx,Dnmt3a,Dnmt3b,Ezh1,Ezh2,Hells,Hsf1,Ppp1r12a,Orc1,Ppp1cb,Ppp1cc,Psen2,Rad21,Rad50,Upf1,Sin3a,Stag2,Aurkc,Sycp3,Terf2,Tnks,Baz1b,Atrx,Trp53bp1,Ppp2r1a,Hnrnpu,Rif1,Ppp1r10,Slx4,Hnrnpa2b1,Spag5,Dclre1a,Nup160,Suv39h2,Pbrm1,Ndc80,Smc6,Sgo2a,Bod1,Smc4,Thoc3,Knl1,Clasp2,Kansl1,Ncapd3,Wrnip1,Tex14,Csnk1a1,Kdm1a,Pot1a,Champ1,Nup107,Fbxw11,Smg6,Mtbp,Tpr,Mbd5,…
17_Member	GO Cellular Components	GO:0098687	chromosomal region	-15.1878	-12.3178	84/308	11789,12144,12190,12236,12649,12914,13006,13018,13163,13435,13436,14055,14056,15201,15499,17931,18392,19046,19047,19165,19357,19360,19704,20466,20843,20871,20962,21750,21951,22385,22589,27223,51792,51810,51869,52040,52864,53379,54141,55947,59015,64707,66923,67052,67241,68549,69556,70099,73666,76464,76499,76719,78658,78903,83560,93687,99982,101185,101994,103468,103583,103677,105837,108989,109241,1…	Apc,Blm,Brca2,Bub1b,Chek1,Crebbp,Smc3,Ctcf,Daxx,Dnmt3a,Dnmt3b,Ezh1,Ezh2,Hells,Hsf1,Ppp1r12a,Orc1,Ppp1cb,Ppp1cc,Psen2,Rad21,Rad50,Upf1,Sin3a,Stag2,Aurkc,Sycp3,Terf2,Tnks,Baz1b,Atrx,Trp53bp1,Ppp2r1a,Hnrnpu,Rif1,Ppp1r10,Slx4,Hnrnpa2b1,Spag5,Dclre1a,Nup160,Suv39h2,Pbrm1,Ndc80,Smc6,Sgo2a,Bod1,Smc4,Thoc3,Knl1,Clasp2,Kansl1,Ncapd3,Wrnip1,Tex14,Csnk1a1,Kdm1a,Pot1a,Champ1,Nup107,Fbxw11,Smg6,Mtbp,Tpr,Mbd5,…
17_Member	GO Cellular Components	GO:0000775	chromosome, centromeric region	-11.7998	-9.28513	58/201	11789,12236,12914,13006,13018,13163,13435,13436,15201,15499,17931,19047,19165,19357,20466,20843,20871,20962,22385,22589,27223,51792,51810,54141,59015,64707,66923,67052,67241,68549,69556,70099,76464,76499,76719,78658,83560,93687,101994,103468,103583,105837,108989,140557,217127,217653,218973,226747,228421,229841,230674,244495,269966,320558,381280,445007,637277,665775	Apc,Bub1b,Crebbp,Smc3,Ctcf,Daxx,Dnmt3a,Dnmt3b,Hells,Hsf1,Ppp1r12a,Ppp1cc,Psen2,Rad21,Sin3a,Stag2,Aurkc,Sycp3,Baz1b,Atrx,Trp53bp1,Ppp2r1a,Hnrnpu,Spag5,Nup160,Suv39h2,Pbrm1,Ndc80,Smc6,Sgo2a,Bod1,Smc4,Knl1,Clasp2,Kansl1,Ncapd3,Tex14,Csnk1a1,Champ1,Nup107,Fbxw11,Mtbp,Tpr,Smc1b,Kat7,Mis18bp1,Wdhd1,Ahctf1,Kif18a,Cenpe,Kdm4a,Sgo2b,Nup98,Sycp2,Hjurp,Nup85,Sycp2l,Bod1l
17_Member	GO Cellular Components	GO:0000776	kinetochore	-6.55198	-4.64733	36/136	11789,12236,12914,15499,17931,19047,19165,20466,27223,51810,54141,59015,66923,67052,68549,69556,76464,76499,76719,78658,83560,93687,101994,103468,103583,105837,108989,217653,226747,228421,229841,244495,269966,381280,445007,665775	Apc,Bub1b,Crebbp,Hsf1,Ppp1r12a,Ppp1cc,Psen2,Sin3a,Trp53bp1,Hnrnpu,Spag5,Nup160,Pbrm1,Ndc80,Sgo2a,Bod1,Knl1,Clasp2,Kansl1,Ncapd3,Tex14,Csnk1a1,Champ1,Nup107,Fbxw11,Mtbp,Tpr,Mis18bp1,Ahctf1,Kif18a,Cenpe,Sgo2b,Nup98,Hjurp,Nup85,Bod1l
17_Member	GO Cellular Components	GO:0000779	condensed chromosome, centromeric region	-5.96065	-4.12807	20/57	12236,12914,19357,20871,20962,22589,67052,68549,69556,76464,78658,101994,217653,226747,229841,244495,320558,381280,637277,665775	Bub1b,Crebbp,Rad21,Aurkc,Sycp3,Atrx,Ndc80,Sgo2a,Bod1,Knl1,Ncapd3,Champ1,Mis18bp1,Ahctf1,Cenpe,Sgo2b,Sycp2,Hjurp,Sycp2l,Bod1l
17_Member	GO Cellular Components	GO:0000793	condensed chromosome	-5.10427	-3.38858	45/212	12144,12189,12190,12236,12649,12914,13006,13018,15574,19357,19360,20843,20871,20962,22385,22589,27360,51869,55993,57261,67052,67241,68549,69556,70099,76044,76464,78658,93762,100088,100155,101994,140557,211651,217653,218914,226747,229841,244495,319583,320558,381280,434438,637277,665775	Blm,Brca1,Brca2,Bub1b,Chek1,Crebbp,Smc3,Ctcf,Hus1,Rad21,Rad50,Stag2,Aurkc,Sycp3,Baz1b,Atrx,Add3,Rif1,Msh4,Brd4,Ndc80,Smc6,Sgo2a,Bod1,Smc4,Ncapg2,Knl1,Ncapd3,Smarca5,Rcc1,Shoc1,Champ1,Smc1b,Fancd2,Mis18bp1,Wapl,Ahctf1,Cenpe,Sgo2b,Lig4,Sycp2,Hjurp,Iho1,Sycp2l,Bod1l
17_Member	GO Cellular Components	GO:0000780	condensed nuclear chromosome, centromeric region	-3.69902	-2.18947	12/35	12236,19357,20871,20962,22589,67052,68549,217653,229841,244495,320558,637277	Bub1b,Rad21,Aurkc,Sycp3,Atrx,Ndc80,Sgo2a,Mis18bp1,Cenpe,Sgo2b,Sycp2,Sycp2l
17_Member	GO Cellular Components	GO:0000777	condensed chromosome kinetochore	-3.44236	-1.97946	12/37	12236,12914,67052,69556,76464,78658,101994,217653,226747,229841,381280,665775	Bub1b,Crebbp,Ndc80,Bod1,Knl1,Ncapd3,Champ1,Mis18bp1,Ahctf1,Cenpe,Hjurp,Bod1l
17_Member	GO Cellular Components	GO:0000940	condensed chromosome outer kinetochore	-2.46428	-1.22299	6/15	12236,12914,67052,69556,229841,665775	Bub1b,Crebbp,Ndc80,Bod1,Cenpe,Bod1l
17_Member	GO Cellular Components	GO:0000794	condensed nuclear chromosome	-2.40161	-1.18507	29/160	12144,12189,12190,12236,12649,13006,15574,19357,19360,20871,20962,22589,27360,55993,57261,67052,68549,70099,78658,100088,100155,140557,217653,218914,229841,244495,320558,434438,637277	Blm,Brca1,Brca2,Bub1b,Chek1,Smc3,Hus1,Rad21,Rad50,Aurkc,Sycp3,Atrx,Add3,Msh4,Brd4,Ndc80,Sgo2a,Smc4,Ncapd3,Rcc1,Shoc1,Smc1b,Mis18bp1,Wapl,Cenpe,Sgo2b,Sycp2,Iho1,Sycp2l
18_Summary	GO Molecular Functions	GO:0008134	transcription factor binding	-14.6237	-11.8448	146/697	11518,11787,11863,11865,11909,12387,12455,12611,12753,12914,12929,12952,13016,13017,13163,13205,13207,13435,13555,13559,13653,14245,14462,14463,14884,14897,15191,15251,15258,15354,15404,15982,16468,16826,16842,17125,17127,17128,17536,17684,17937,17977,17978,17979,18035,18099,18708,18741,18983,18999,19645,19650,19664,19697,19712,20185,20411,20466,20681,20846,20848,21343,21423,21781,22059,22601,226…	Add1,Apbb2,Arnt,Arntl,Atf2,Ctnnb1,Ccnt1,Cebpg,Clock,Crebbp,Crkl,Cry1,Ctbp1,Ctbp2,Daxx,Ddx3x,Ddx5,Dnmt3a,E2f1,E2f5,Egr1,Lpin1,Gata3,Gata4,Gtf2h1,Trip12,Hdgf,Hif1a,Hipk2,Hmgb3,Hoxa7,Ifrd1,Jarid2,Ldb2,Lef1,Smad1,Smad3,Smad4,Meis2,Cited2,Nab2,Ncoa1,Ncoa2,Ncoa3,Nfkbia,Nlk,Pik3r1,Pitx2,Cnot7,Pou5f1,Rb1,Rbl1,Rbpj,Rela,Rest,Ncor1,Sorbs1,Sin3a,Sox8,Stat1,Stat3,Taf6,Tcf3,Tfdp1,Trp53,Yap1,Ybx1,Ywhaz,Ikzf4,E…
18_Member	GO Molecular Functions	GO:0008134	transcription factor binding	-14.6237	-11.8448	146/697	11518,11787,11863,11865,11909,12387,12455,12611,12753,12914,12929,12952,13016,13017,13163,13205,13207,13435,13555,13559,13653,14245,14462,14463,14884,14897,15191,15251,15258,15354,15404,15982,16468,16826,16842,17125,17127,17128,17536,17684,17937,17977,17978,17979,18035,18099,18708,18741,18983,18999,19645,19650,19664,19697,19712,20185,20411,20466,20681,20846,20848,21343,21423,21781,22059,22601,226…	Add1,Apbb2,Arnt,Arntl,Atf2,Ctnnb1,Ccnt1,Cebpg,Clock,Crebbp,Crkl,Cry1,Ctbp1,Ctbp2,Daxx,Ddx3x,Ddx5,Dnmt3a,E2f1,E2f5,Egr1,Lpin1,Gata3,Gata4,Gtf2h1,Trip12,Hdgf,Hif1a,Hipk2,Hmgb3,Hoxa7,Ifrd1,Jarid2,Ldb2,Lef1,Smad1,Smad3,Smad4,Meis2,Cited2,Nab2,Ncoa1,Ncoa2,Ncoa3,Nfkbia,Nlk,Pik3r1,Pitx2,Cnot7,Pou5f1,Rb1,Rbl1,Rbpj,Rela,Rest,Ncor1,Sorbs1,Sin3a,Sox8,Stat1,Stat3,Taf6,Tcf3,Tfdp1,Trp53,Yap1,Ybx1,Ywhaz,Ikzf4,E…
18_Member	GO Cellular Components	GO:0044798	nuclear transcription factor complex	-6.32546	-4.454	42/174	11863,11908,12387,12753,12914,12915,13555,13559,14463,14884,15251,15258,16842,17125,17127,17128,17979,18986,19645,20848,21343,21423,21781,21849,22059,22601,24074,51810,71514,71752,77578,98488,101206,104394,209357,209361,226182,228980,233863,319944,407786,115482680	Arnt,Atf1,Ctnnb1,Clock,Crebbp,Atf6b,E2f1,E2f5,Gata4,Gtf2h1,Hif1a,Hipk2,Lef1,Smad1,Smad3,Smad4,Ncoa3,Pou2f1,Rb1,Stat3,Taf6,Tcf3,Tfdp1,Trim28,Trp53,Yap1,Taf7,Hnrnpu,Sfpq,Gtf3c2,Bcl9,Gtf3c3,Tada3,E2f4,Gtf2h3,Taf3,Taf5,Taf4,Gtf3c1,Taf2,Taf9b,Gm29609
18_Member	GO Cellular Components	GO:0005667	transcription factor complex	-6.12869	-4.27849	76/399	11863,11865,11908,12387,12753,12914,12915,13555,13559,14245,14463,14536,14884,15251,15258,15516,16814,16826,16842,17125,17127,17128,17134,17979,18741,18986,18999,19645,19650,19664,19697,20185,20466,20681,20848,21343,21423,21781,21849,22059,22601,24074,29806,51810,54132,56275,56406,58805,70208,71514,71752,74838,75613,75901,77044,77578,79221,81601,84113,98488,99377,101206,104394,107503,209357,20936…	Arnt,Arntl,Atf1,Ctnnb1,Clock,Crebbp,Atf6b,E2f1,E2f5,Lpin1,Gata4,Nr6a1,Gtf2h1,Hif1a,Hipk2,Hsp90ab1,Lbx1,Ldb2,Lef1,Smad1,Smad3,Smad4,Mafg,Ncoa3,Pitx2,Pou2f1,Pou5f1,Rb1,Rbl1,Rbpj,Rela,Ncor1,Sin3a,Sox8,Stat3,Taf6,Tcf3,Tfdp1,Trim28,Trp53,Yap1,Taf7,Limd1,Hnrnpu,Pdlim1,Rbm14,Ncoa6,Mlxipl,Med23,Sfpq,Gtf3c2,Naa15,Med25,Dcp1a,Arid2,Bcl9,Hdac9,Kat5,Ptov1,Gtf3c3,Sall4,Tada3,E2f4,Atf5,Gtf2h3,Taf3,Rcor1,Taf5,T…
18_Member	GO Cellular Components	GO:0090575	RNA polymerase II transcription factor complex	-5.89188	-4.0647	38/156	11863,11908,12387,12753,12914,12915,13555,13559,14463,14884,15251,15258,16842,17125,17127,17128,17979,18986,19645,20848,21343,21423,21781,21849,22059,22601,24074,51810,71514,77578,101206,104394,209357,209361,226182,228980,319944,407786	Arnt,Atf1,Ctnnb1,Clock,Crebbp,Atf6b,E2f1,E2f5,Gata4,Gtf2h1,Hif1a,Hipk2,Lef1,Smad1,Smad3,Smad4,Ncoa3,Pou2f1,Rb1,Stat3,Taf6,Tcf3,Tfdp1,Trim28,Trp53,Yap1,Taf7,Hnrnpu,Sfpq,Bcl9,Tada3,E2f4,Gtf2h3,Taf3,Taf5,Taf4,Taf2,Taf9b
19_Summary	GO Biological Processes	GO:0043543	protein acylation	-14.5636	-11.7962	70/238	11793,11865,12151,12189,12190,12593,12649,12753,12914,13016,13018,13205,14462,16842,17128,17977,18293,18984,19042,19043,20466,21343,21423,24074,26417,26992,27801,55982,56397,57261,59001,64050,66897,70178,70546,70605,70646,70999,71777,72195,74026,74343,74838,75560,75725,76719,77805,77853,78689,81601,101206,102193,108155,140858,216805,216965,217031,217127,223770,226016,226182,228136,228829,231713,2…	Atg5,Arntl,Bmi1,Brca1,Brca2,Cdyl,Chek1,Clock,Crebbp,Ctbp1,Ctcf,Ddx3x,Gata3,Lef1,Smad4,Ncoa1,Ogdh,Por,Ppm1a,Ppm1b,Sin3a,Taf6,Tcf3,Taf7,Mapk3,Brd7,Zdhhc8,Paxip1,Morf4l2,Brd4,Pole3,Yeats4,Naa16,Abhd17c,Zdhhc2,Zdhhc24,Naa30,Naa40,Ing3,Supt7l,Msl1,Crtc2,Naa15,Ep400,Phf14,Kansl1,Esco1,Msl2,Naa35,Kat5,Tada3,Zdhhc7,Ogt,Wdr5,Flcn,Taok1,Tada2a,Kat7,Brd1,Abhd17b,Taf5,Zdhhc5,Phf20,Naa25,Zdhhc13,Kat6a,Cep295,…
19_Member	GO Biological Processes	GO:0043543	protein acylation	-14.5636	-11.7962	70/238	11793,11865,12151,12189,12190,12593,12649,12753,12914,13016,13018,13205,14462,16842,17128,17977,18293,18984,19042,19043,20466,21343,21423,24074,26417,26992,27801,55982,56397,57261,59001,64050,66897,70178,70546,70605,70646,70999,71777,72195,74026,74343,74838,75560,75725,76719,77805,77853,78689,81601,101206,102193,108155,140858,216805,216965,217031,217127,223770,226016,226182,228136,228829,231713,2…	Atg5,Arntl,Bmi1,Brca1,Brca2,Cdyl,Chek1,Clock,Crebbp,Ctbp1,Ctcf,Ddx3x,Gata3,Lef1,Smad4,Ncoa1,Ogdh,Por,Ppm1a,Ppm1b,Sin3a,Taf6,Tcf3,Taf7,Mapk3,Brd7,Zdhhc8,Paxip1,Morf4l2,Brd4,Pole3,Yeats4,Naa16,Abhd17c,Zdhhc2,Zdhhc24,Naa30,Naa40,Ing3,Supt7l,Msl1,Crtc2,Naa15,Ep400,Phf14,Kansl1,Esco1,Msl2,Naa35,Kat5,Tada3,Zdhhc7,Ogt,Wdr5,Flcn,Taok1,Tada2a,Kat7,Brd1,Abhd17b,Taf5,Zdhhc5,Phf20,Naa25,Zdhhc13,Kat6a,Cep295,…
19_Member	GO Biological Processes	GO:0006473	protein acetylation	-12.069	-9.53482	57/193	11793,11865,12151,12189,12190,12649,12753,12914,13016,13018,13205,14462,16842,17128,17977,18984,20466,21343,21423,24074,26417,26992,55982,56397,57261,59001,64050,66897,70646,70999,71777,72195,74026,74343,74838,75560,75725,76719,77805,77853,78689,81601,101206,108155,140858,216805,216965,217031,217127,223770,226182,228829,231713,244349,319675,319974,328572	Atg5,Arntl,Bmi1,Brca1,Brca2,Chek1,Clock,Crebbp,Ctbp1,Ctcf,Ddx3x,Gata3,Lef1,Smad4,Ncoa1,Por,Sin3a,Taf6,Tcf3,Taf7,Mapk3,Brd7,Paxip1,Morf4l2,Brd4,Pole3,Yeats4,Naa16,Naa30,Naa40,Ing3,Supt7l,Msl1,Crtc2,Naa15,Ep400,Phf14,Kansl1,Esco1,Msl2,Naa35,Kat5,Tada3,Ogt,Wdr5,Flcn,Taok1,Tada2a,Kat7,Brd1,Taf5,Phf20,Naa25,Kat6a,Cep295,Auts2,Ep300
19_Member	GO Cellular Components	GO:0031248	protein acetyltransferase complex	-10.5344	-8.11664	34/91	12914,21343,24074,56397,59001,64050,66897,66979,68691,70646,71777,72195,74026,74838,75560,75725,76719,77853,78689,81601,101206,108155,140858,217031,217127,223770,226182,228829,228980,231713,244349,319944,328572,407786	Crebbp,Taf6,Taf7,Morf4l2,Pole3,Yeats4,Naa16,Pole4,Kansl1l,Naa30,Ing3,Supt7l,Msl1,Naa15,Ep400,Phf14,Kansl1,Msl2,Naa35,Kat5,Tada3,Ogt,Wdr5,Tada2a,Kat7,Brd1,Taf5,Phf20,Taf4,Naa25,Kat6a,Taf2,Ep300,Taf9b
19_Member	GO Cellular Components	GO:1902493	acetyltransferase complex	-10.5344	-8.11664	34/91	12914,21343,24074,56397,59001,64050,66897,66979,68691,70646,71777,72195,74026,74838,75560,75725,76719,77853,78689,81601,101206,108155,140858,217031,217127,223770,226182,228829,228980,231713,244349,319944,328572,407786	Crebbp,Taf6,Taf7,Morf4l2,Pole3,Yeats4,Naa16,Pole4,Kansl1l,Naa30,Ing3,Supt7l,Msl1,Naa15,Ep400,Phf14,Kansl1,Msl2,Naa35,Kat5,Tada3,Ogt,Wdr5,Tada2a,Kat7,Brd1,Taf5,Phf20,Taf4,Naa25,Kat6a,Taf2,Ep300,Taf9b
19_Member	GO Molecular Functions	GO:0034212	peptide N-acetyltransferase activity	-10.5181	-8.10544	28/65	11909,12190,12593,12753,12914,17977,17979,54387,66897,68691,70646,70999,71777,72195,74838,75725,76719,77805,81601,101206,108155,140858,217031,217127,228829,231713,244349,328572	Atf2,Brca2,Cdyl,Clock,Crebbp,Ncoa1,Ncoa3,Mcm3ap,Naa16,Kansl1l,Naa30,Naa40,Ing3,Supt7l,Naa15,Phf14,Kansl1,Esco1,Kat5,Tada3,Ogt,Wdr5,Tada2a,Kat7,Phf20,Naa25,Kat6a,Ep300
19_Member	GO Biological Processes	GO:0016573	histone acetylation	-10.2508	-7.86743	45/147	11793,12151,12189,12190,12649,12914,13016,13018,14462,16842,17128,17977,20466,21343,21423,24074,26417,26992,55982,56397,57261,59001,64050,70999,71777,72195,74026,74343,75560,75725,76719,77853,81601,101206,108155,140858,216805,217031,217127,223770,226182,228829,244349,319974,328572	Atg5,Bmi1,Brca1,Brca2,Chek1,Crebbp,Ctbp1,Ctcf,Gata3,Lef1,Smad4,Ncoa1,Sin3a,Taf6,Tcf3,Taf7,Mapk3,Brd7,Paxip1,Morf4l2,Brd4,Pole3,Yeats4,Naa40,Ing3,Supt7l,Msl1,Crtc2,Ep400,Phf14,Kansl1,Msl2,Kat5,Tada3,Ogt,Wdr5,Flcn,Tada2a,Kat7,Brd1,Taf5,Phf20,Kat6a,Auts2,Ep300
19_Member	GO Biological Processes	GO:0006475	internal protein amino acid acetylation	-10.166	-7.81449	46/153	11793,12151,12189,12190,12649,12914,13016,13018,14462,16842,17128,17977,18984,20466,21343,21423,24074,26417,26992,55982,56397,57261,59001,64050,70999,71777,72195,74026,74343,75560,75725,76719,77853,81601,101206,108155,140858,216805,217031,217127,223770,226182,228829,244349,319974,328572	Atg5,Bmi1,Brca1,Brca2,Chek1,Crebbp,Ctbp1,Ctcf,Gata3,Lef1,Smad4,Ncoa1,Por,Sin3a,Taf6,Tcf3,Taf7,Mapk3,Brd7,Paxip1,Morf4l2,Brd4,Pole3,Yeats4,Naa40,Ing3,Supt7l,Msl1,Crtc2,Ep400,Phf14,Kansl1,Msl2,Kat5,Tada3,Ogt,Wdr5,Flcn,Tada2a,Kat7,Brd1,Taf5,Phf20,Kat6a,Auts2,Ep300
19_Member	GO Biological Processes	GO:0018393	internal peptidyl-lysine acetylation	-10.166	-7.81449	46/153	11793,12151,12189,12190,12649,12914,13016,13018,14462,16842,17128,17977,18984,20466,21343,21423,24074,26417,26992,55982,56397,57261,59001,64050,70999,71777,72195,74026,74343,75560,75725,76719,77853,81601,101206,108155,140858,216805,217031,217127,223770,226182,228829,244349,319974,328572	Atg5,Bmi1,Brca1,Brca2,Chek1,Crebbp,Ctbp1,Ctcf,Gata3,Lef1,Smad4,Ncoa1,Por,Sin3a,Taf6,Tcf3,Taf7,Mapk3,Brd7,Paxip1,Morf4l2,Brd4,Pole3,Yeats4,Naa40,Ing3,Supt7l,Msl1,Crtc2,Ep400,Phf14,Kansl1,Msl2,Kat5,Tada3,Ogt,Wdr5,Flcn,Tada2a,Kat7,Brd1,Taf5,Phf20,Kat6a,Auts2,Ep300
19_Member	GO Biological Processes	GO:0018394	peptidyl-lysine acetylation	-9.58452	-7.29429	47/164	11793,12151,12189,12190,12649,12914,13016,13018,14462,16842,17128,17977,18984,20466,21343,21423,24074,26417,26992,55982,56397,57261,59001,64050,70999,71777,72195,74026,74343,75560,75725,76719,77805,77853,81601,101206,108155,140858,216805,217031,217127,223770,226182,228829,244349,319974,328572	Atg5,Bmi1,Brca1,Brca2,Chek1,Crebbp,Ctbp1,Ctcf,Gata3,Lef1,Smad4,Ncoa1,Por,Sin3a,Taf6,Tcf3,Taf7,Mapk3,Brd7,Paxip1,Morf4l2,Brd4,Pole3,Yeats4,Naa40,Ing3,Supt7l,Msl1,Crtc2,Ep400,Phf14,Kansl1,Esco1,Msl2,Kat5,Tada3,Ogt,Wdr5,Flcn,Tada2a,Kat7,Brd1,Taf5,Phf20,Kat6a,Auts2,Ep300
19_Member	GO Molecular Functions	GO:0061733	peptide-lysine-N-acetyltransferase activity	-9.05434	-6.84074	24/56	11909,12190,12593,12753,12914,17977,17979,54387,68691,70999,71777,72195,75725,76719,77805,81601,101206,108155,140858,217031,217127,228829,244349,328572	Atf2,Brca2,Cdyl,Clock,Crebbp,Ncoa1,Ncoa3,Mcm3ap,Kansl1l,Naa40,Ing3,Supt7l,Phf14,Kansl1,Esco1,Kat5,Tada3,Ogt,Wdr5,Tada2a,Kat7,Phf20,Kat6a,Ep300
19_Member	GO Cellular Components	GO:0000123	histone acetyltransferase complex	-8.72787	-6.55866	29/80	12914,21343,24074,56397,59001,64050,66979,68691,71777,72195,74026,75560,75725,76719,77853,81601,101206,108155,140858,217031,217127,223770,226182,228829,228980,244349,319944,328572,407786	Crebbp,Taf6,Taf7,Morf4l2,Pole3,Yeats4,Pole4,Kansl1l,Ing3,Supt7l,Msl1,Ep400,Phf14,Kansl1,Msl2,Kat5,Tada3,Ogt,Wdr5,Tada2a,Kat7,Brd1,Taf5,Phf20,Taf4,Kat6a,Taf2,Ep300,Taf9b
19_Member	GO Molecular Functions	GO:0004402	histone acetyltransferase activity	-8.64005	-6.48604	23/54	11909,12190,12593,12753,12914,17977,17979,54387,68691,70999,71777,72195,75725,76719,81601,101206,108155,140858,217031,217127,228829,244349,328572	Atf2,Brca2,Cdyl,Clock,Crebbp,Ncoa1,Ncoa3,Mcm3ap,Kansl1l,Naa40,Ing3,Supt7l,Phf14,Kansl1,Kat5,Tada3,Ogt,Wdr5,Tada2a,Kat7,Phf20,Kat6a,Ep300
19_Member	GO Molecular Functions	GO:0008080	N-acetyltransferase activity	-7.89925	-5.82858	29/86	11909,12190,12593,12753,12914,17977,17979,54387,66897,68691,70646,70999,71777,72195,74838,75725,76719,77805,81601,101206,108155,140858,217031,217127,228829,231713,244349,269854,328572	Atf2,Brca2,Cdyl,Clock,Crebbp,Ncoa1,Ncoa3,Mcm3ap,Naa16,Kansl1l,Naa30,Naa40,Ing3,Supt7l,Naa15,Phf14,Kansl1,Esco1,Kat5,Tada3,Ogt,Wdr5,Tada2a,Kat7,Phf20,Naa25,Kat6a,Nat14,Ep300
19_Member	GO Biological Processes	GO:0043967	histone H4 acetylation	-7.22276	-5.22393	24/67	11793,12189,12190,13016,16842,17977,21423,24074,56397,57261,64050,70999,71777,74026,75560,76719,77853,101206,108155,140858,217127,228829,319974,328572	Atg5,Brca1,Brca2,Ctbp1,Lef1,Ncoa1,Tcf3,Taf7,Morf4l2,Brd4,Yeats4,Naa40,Ing3,Msl1,Ep400,Kansl1,Msl2,Tada3,Ogt,Wdr5,Kat7,Phf20,Auts2,Ep300
19_Member	GO Molecular Functions	GO:0016407	acetyltransferase activity	-6.81274	-4.867	32/111	11909,12190,12593,12753,12914,13171,14712,17977,17979,54387,66897,68691,70646,70999,71777,72195,74838,75725,76719,77805,81601,101206,108155,140858,210992,217031,217127,228829,231713,244349,269854,328572	Atf2,Brca2,Cdyl,Clock,Crebbp,Dbt,Gnpat,Ncoa1,Ncoa3,Mcm3ap,Naa16,Kansl1l,Naa30,Naa40,Ing3,Supt7l,Naa15,Phf14,Kansl1,Esco1,Kat5,Tada3,Ogt,Wdr5,Lpcat1,Tada2a,Kat7,Phf20,Naa25,Kat6a,Nat14,Ep300
19_Member	GO Biological Processes	GO:0043966	histone H3 acetylation	-5.80737	-3.98915	21/63	12189,12190,12649,14462,16842,17128,20466,21423,57261,59001,72195,74343,75725,101206,140858,217031,217127,223770,226182,244349,328572	Brca1,Brca2,Chek1,Gata3,Lef1,Smad4,Sin3a,Tcf3,Brd4,Pole3,Supt7l,Crtc2,Phf14,Tada3,Wdr5,Tada2a,Kat7,Brd1,Taf5,Kat6a,Ep300
19_Member	GO Molecular Functions	GO:0016410	N-acyltransferase activity	-5.63235	-3.83789	29/107	11909,12190,12593,12753,12914,17977,17979,54387,66897,68691,70646,70999,71777,72195,74838,75725,76719,77805,81601,101206,108155,140858,217031,217127,228829,231713,244349,269854,328572	Atf2,Brca2,Cdyl,Clock,Crebbp,Ncoa1,Ncoa3,Mcm3ap,Naa16,Kansl1l,Naa30,Naa40,Ing3,Supt7l,Naa15,Phf14,Kansl1,Esco1,Kat5,Tada3,Ogt,Wdr5,Tada2a,Kat7,Phf20,Naa25,Kat6a,Nat14,Ep300
19_Member	GO Molecular Functions	GO:0016747	transferase activity, transferring acyl groups other than amino-acyl groups	-5.37912	-3.63078	49/233	11909,12190,12593,12753,12894,12914,13171,14712,17977,17979,20216,27801,54387,55979,66826,66897,67216,68691,68801,70546,70605,70646,70999,71777,72195,74838,75725,76719,77805,81601,101206,102193,102247,108155,140858,210992,217031,217127,228136,228829,231713,232889,243983,244349,268656,269854,319888,328572,503610	Atf2,Brca2,Cdyl,Clock,Cpt1a,Crebbp,Dbt,Gnpat,Ncoa1,Ncoa3,Acsm3,Zdhhc8,Mcm3ap,Agpat1,Taz,Naa16,Mboat2,Kansl1l,Elovl5,Zdhhc2,Zdhhc24,Naa30,Naa40,Ing3,Supt7l,Naa15,Phf14,Kansl1,Esco1,Kat5,Tada3,Zdhhc7,Gpat4,Ogt,Wdr5,Lpcat1,Tada2a,Kat7,Zdhhc5,Phf20,Naa25,Pla2g4c,Zdhhc13,Kat6a,Sptlc1,Nat14,Oacyl,Ep300,Zdhhc18
19_Member	GO Molecular Functions	GO:0016746	transferase activity, transferring acyl groups	-4.62751	-2.97057	52/268	11907,11909,12190,12593,12753,12894,12914,12974,13171,14712,17977,17979,20216,27801,54387,55979,66826,66897,67216,68691,68801,70546,70605,70646,70999,71777,72195,74838,75725,76719,77805,81601,101206,102193,102247,108155,140858,210992,217031,217127,228136,228829,231051,231713,232889,243983,244349,268656,269854,319888,328572,503610	Ate1,Atf2,Brca2,Cdyl,Clock,Cpt1a,Crebbp,Cs,Dbt,Gnpat,Ncoa1,Ncoa3,Acsm3,Zdhhc8,Mcm3ap,Agpat1,Taz,Naa16,Mboat2,Kansl1l,Elovl5,Zdhhc2,Zdhhc24,Naa30,Naa40,Ing3,Supt7l,Naa15,Phf14,Kansl1,Esco1,Kat5,Tada3,Zdhhc7,Gpat4,Ogt,Wdr5,Lpcat1,Tada2a,Kat7,Zdhhc5,Phf20,Kmt2c,Naa25,Pla2g4c,Zdhhc13,Kat6a,Sptlc1,Nat14,Oacyl,Ep300,Zdhhc18
19_Member	GO Cellular Components	GO:1902562	H4 histone acetyltransferase complex	-4.19479	-2.59894	15/46	56397,59001,64050,66979,68691,71777,74026,75560,76719,77853,81601,101206,140858,217031,228829	Morf4l2,Pole3,Yeats4,Pole4,Kansl1l,Ing3,Msl1,Ep400,Kansl1,Msl2,Kat5,Tada3,Wdr5,Tada2a,Phf20
20_Summary	GO Cellular Components	GO:0005813	centrosome	-14.4735	-11.7174	128/583	11789,12006,12189,12190,12387,12544,12649,12695,13205,13555,13589,14677,14678,14679,14841,15499,16573,16582,17128,17931,17997,18004,18226,18286,18536,18541,18747,19084,19087,19088,19165,20403,20411,20501,20871,20873,21652,21821,21844,22059,26920,29876,50868,51810,51885,52023,52184,53886,54130,54141,54375,55978,56430,56705,56711,66165,66935,67052,67886,68134,68970,69556,69697,70012,70573,70799,710…	Apc,Axin2,Brca1,Brca2,Ctnnb1,Cdc45,Chek1,Patj,Ddx3x,E2f1,Mapre1,Gnai1,Gnai2,Gnai3,Haspin,Hsf1,Kif5b,Kifc3,Smad4,Ppp1r12a,Nedd1,Nek1,Nup62,Odf2,Pcm1,Pcnt,Prkaca,Prkar1a,Prkar2a,Prkar2b,Psen2,Itsn2,Sorbs1,Slc16a1,Aurkc,Plk4,Phf1,Ift88,Tiam1,Trp53,Cntrl,Clic4,Keap1,Hnrnpu,Tubgcp4,Pibf1,Odf2l,Cdkl2,Actr1a,Spag5,Azin1,Ift20,Clip1,Ranbp9,Plag1,Bccip,Cir1,Ndc80,Camsap2,Upf3b,Dcaf12,Bod1,Camsap3,Cep85,Tb…
20_Member	GO Cellular Components	GO:0005813	centrosome	-14.4735	-11.7174	128/583	11789,12006,12189,12190,12387,12544,12649,12695,13205,13555,13589,14677,14678,14679,14841,15499,16573,16582,17128,17931,17997,18004,18226,18286,18536,18541,18747,19084,19087,19088,19165,20403,20411,20501,20871,20873,21652,21821,21844,22059,26920,29876,50868,51810,51885,52023,52184,53886,54130,54141,54375,55978,56430,56705,56711,66165,66935,67052,67886,68134,68970,69556,69697,70012,70573,70799,710…	Apc,Axin2,Brca1,Brca2,Ctnnb1,Cdc45,Chek1,Patj,Ddx3x,E2f1,Mapre1,Gnai1,Gnai2,Gnai3,Haspin,Hsf1,Kif5b,Kifc3,Smad4,Ppp1r12a,Nedd1,Nek1,Nup62,Odf2,Pcm1,Pcnt,Prkaca,Prkar1a,Prkar2a,Prkar2b,Psen2,Itsn2,Sorbs1,Slc16a1,Aurkc,Plk4,Phf1,Ift88,Tiam1,Trp53,Cntrl,Clic4,Keap1,Hnrnpu,Tubgcp4,Pibf1,Odf2l,Cdkl2,Actr1a,Spag5,Azin1,Ift20,Clip1,Ranbp9,Plag1,Bccip,Cir1,Ndc80,Camsap2,Upf3b,Dcaf12,Bod1,Camsap3,Cep85,Tb…
20_Member	GO Cellular Components	GO:0005815	microtubule organizing center	-12.2821	-9.73429	142/716	11651,11789,12006,12189,12190,12387,12544,12649,12695,13205,13555,13589,14083,14677,14678,14679,14841,15499,16573,16582,17128,17931,17997,18004,18226,18286,18536,18541,18747,19084,19087,19088,19165,20403,20411,20501,20871,20873,21652,21821,21844,22059,26920,29876,50868,51810,51885,52023,52184,53886,54130,54141,54375,54648,55978,56430,56705,56711,66165,66935,67052,67246,67886,68134,68970,69556,696…	Akt1,Apc,Axin2,Brca1,Brca2,Ctnnb1,Cdc45,Chek1,Patj,Ddx3x,E2f1,Mapre1,Ptk2,Gnai1,Gnai2,Gnai3,Haspin,Hsf1,Kif5b,Kifc3,Smad4,Ppp1r12a,Nedd1,Nek1,Nup62,Odf2,Pcm1,Pcnt,Prkaca,Prkar1a,Prkar2a,Prkar2b,Psen2,Itsn2,Sorbs1,Slc16a1,Aurkc,Plk4,Phf1,Ift88,Tiam1,Trp53,Cntrl,Clic4,Keap1,Hnrnpu,Tubgcp4,Pibf1,Odf2l,Cdkl2,Actr1a,Spag5,Azin1,Ccdc120,Ift20,Clip1,Ranbp9,Plag1,Bccip,Cir1,Ndc80,Resf1,Camsap2,Upf3b,Dcaf…
20_Member	GO Cellular Components	GO:0044450	microtubule organizing center part	-7.77616	-5.72788	55/232	12695,16573,17997,18004,18286,18536,18541,20873,21821,21844,50868,51885,52023,52184,54130,54141,54648,55978,66165,67246,68134,70012,70799,71007,73447,74107,74187,74412,76789,76967,101565,103768,106021,108686,140810,195208,214552,216846,218699,219103,225523,225659,230967,233276,236266,237222,239839,269702,270328,277939,319675,338349,382090,382406,545389	Patj,Kif5b,Nedd1,Nek1,Odf2,Pcm1,Pcnt,Plk4,Ift88,Tiam1,Keap1,Tubgcp4,Pibf1,Odf2l,Actr1a,Spag5,Ccdc120,Ift20,Bccip,Resf1,Upf3b,Cep85,Cep192,D7Ertd443e,Wdr13,Cep55,Katnb1,Gle1,Mzt1,2700049A03Rik,Ccp110,Tubg2,Topors,Ccdc88a,Ttbk2,Dcdc2a,Cep164,Cntrob,Pxk,Cenpj,Cep120,Cep76,Cep104,Tubgcp5,Alms1,Ofd1,Ccdc14,Mphosph9,Gsdmc3,C2cd3,Cep295,Cntln,Cep162,Poc1b,Cep170
20_Member	GO Cellular Components	GO:0005814	centriole	-6.56829	-4.66049	33/119	17997,18286,18536,18541,20873,21821,54130,54648,55978,66165,70799,71007,74412,76967,101565,106021,108686,140810,214552,216846,219103,225523,225659,230967,236266,237222,269702,277939,319675,338349,382090,382406,545389	Nedd1,Odf2,Pcm1,Pcnt,Plk4,Ift88,Actr1a,Ccdc120,Ift20,Bccip,Cep192,D7Ertd443e,Gle1,2700049A03Rik,Ccp110,Topors,Ccdc88a,Ttbk2,Cep164,Cntrob,Cenpj,Cep120,Cep76,Cep104,Alms1,Ofd1,Mphosph9,C2cd3,Cep295,Cntln,Cep162,Poc1b,Cep170
20_Member	GO Cellular Components	GO:0036064	ciliary basal body	-2.44531	-1.20876	30/166	11651,12544,13589,14083,17997,18286,18536,18541,19165,21821,52184,55978,71228,74412,76967,93687,106021,108686,140810,207425,219103,231225,232906,236266,237222,244585,277939,328108,382253,382406	Akt1,Cdc45,Mapre1,Ptk2,Nedd1,Odf2,Pcm1,Pcnt,Psen2,Ift88,Odf2l,Ift20,Dlg5,Gle1,2700049A03Rik,Csnk1a1,Topors,Ccdc88a,Ttbk2,Wdr11,Cenpj,Tapt1,Arhgap35,Alms1,Ofd1,Rpgrip1l,C2cd3,Togaram1,Cdkl5,Poc1b

## Sheet: T&Tseq1MII
GroupID	Category	Term	Description	LogP	Log(q-value)	InTerm_InList	Genes	Symbols
1_Summary	GO Cellular Components	GO:1990234	transferase complex	-18.7704	-14.4233	89/758	11793,12021,12151,12428,12442,13626,16430,17692,17765,18570,18700,18974,19079,20021,20411,21343,21652,23802,23971,26965,27418,27878,28077,30838,30840,50753,52563,54124,56176,56208,56397,56736,56771,57437,63856,64050,66172,66197,66310,66647,66822,66897,66979,67279,67556,67872,67897,68098,68501,68970,68975,68999,69171,69612,69790,69837,71340,71745,71833,72584,74125,76857,76863,77891,80286,99730,102…	Atg5,Bard1,Bmi1,Ccna2,Ccnb2,Eed,Stt3a,Msl3,Mtf2,Pdcd6,Piga,Pole2,Prkab1,Polr2c,Sorbs1,Taf6,Phf1,Amfr,Papss1,Cul1,Mkln1,Tada1,Med10,Fbxw4,Fbxl6,Fbxo8,Cdc23,Cks1b,Pigp,Becn1,Morf4l2,Rnf14,Med20,Golga7,Taf8,Yeats4,Med11,Cks2,Dpy30,Nsmce3,Fbxo25,Naa16,Pole4,Med31,Pigm,Nsmce4a,Rnmt,Rchy1,Nsmce2,Dcaf12,Med27,Anapc10,Cnppd1,Kansl2,Med30,Pcgf1,Riok1,Cul2,Dcaf7,Cul4b,Armc8,Spopl,Dcun1d5,Ube2s,Tusc3,Taf13,…
[truncated: 315 more rows]

## Sheet: Ribo-seq50GV
GroupID	Category	Term	Description	LogP	Log(q-value)	InTerm_InList	Genes	Symbols
1_Summary	GO Cellular Components	GO:0043209	myelin sheath	-19.1907	-14.8436	37/213	11461,12461,12462,12465,12858,12861,13627,14569,14827,14828,15481,15510,15519,16439,16832,17448,18195,18571,18674,18746,19684,20740,20867,20916,21454,22187,22223,28080,54130,67003,67300,67834,76614,78920,227613,235072,235339	Actb,Cct2,Cct3,Cct5,Cox5a,Cox6a1,Eef1a1,Gdi2,Pdia3,Hspa5,Hspa8,Hspd1,Hsp90aa1,Itpr2,Ldhb,Mdh2,Nsf,Pdcd6ip,Slc25a3,Pkm,Rdx,Sptan1,Stip1,Sucla2,Tcp1,Ubb,Uchl1,Atp5o,Actr1a,Uqcrc2,Cltc,Idh3a,Immt,Dlst,Tubb4b,Septin7,Dlat
[truncated: 282 more rows]

## Sheet: Ribo-seq50MII
GroupID	Category	Term	Description	LogP	Log(q-value)	InTerm_InList	Genes	Symbols
[truncated: 282 more rows]
