# Supplementary material for: Single-cell transcriptome and translatome dual-omics reveals potential mechanisms of human oocyte maturation
Source: Nat Commun. 2022 Aug 30;13:5114. doi: 10.1038/s41467-022-32791-2 (PMC9427852; doi:10.1038/s41467-022-32791-2)
Supplement: Supplementary file 7 — Supplementary Data 4 [file 41467_2022_32791_MOESM7_ESM.xlsx]

## Sheet: Transcriptome
gene	human_10GV_a	human_10GV_b	human_1GV_a	human_1GV_b	human_1GV_c	human_10MII_a	human_10MII_b	human_1MII_a	human_1MII_b	human_1MII_c	human_morula_a	human_morula_b	human_morula_c
ENSG00000186092.6|OR4F5	0.221431	0.0460854	0	0	0	0	0	0.0507708	0.094874	0	0	0	0
ENSG00000284733.1|OR4F29	8.23437	5.57786	2.09299	2.86889	9.21413	6.54169	9.53402	6.63477	21.8175	0	0	0	0
ENSG00000284662.1|OR4F16	10.0599	6.30541	2.60461	3.08541	10.3861	7.80605	10.9145	7.6144	25.6618	0	0	0	0
ENSG00000187634.12|SAMD11	1.04652	0.462599	0.731937	0.348478	0.289078	0.0786446	0.288016	0.0212346	0.273795	0.275311	0.213682	1.09903	1.89942
ENSG00000188976.11|NOC2L	1.29056	0.88202	4.19346	1.37079	0.950833	0.276449	0.836799	0.527834	0.914612	1.04909	0.688006	3.93226	7.04571
ENSG00000187961.14|KLHL17	0.590727	0.301452	1.93167	0.110822	0.425511	0	0.20188	0.0130235	0	0.15892	0.0565333	0.404431	0
ENSG00000187583.10|PLEKHN1	0	0	0	0	0.0283874	0	0	0	0	0	0	0	0
ENSG00000187642.9|PERM1	0	0	0	0	0	0	0	0	0	0	0	0	0
ENSG00000188290.10|HES4	0.967907	1.29501	3.10454	0.144524	0.899168	0	0.883066	2.5363	0	0	3.25287	0.410219	7.22348
ENSG00000187608.9|ISG15	0.492844	0.897515	0.34426	2.46116	5.93974	0.639395	5.79323	2.49545	0.158372	0	2.02527	0	39.7324
ENSG00000188157.15|AGRN	0.0933766	0.0504537	0.0430057	0.0250252	0.0411039	0.0406634	0.175512	0.111167	0.410851	0.40821	0.0584919	0	0.291851
ENSG00000237330.3|RNF223	0	0	0	0	0	0	0	0	0	0	0	0	0
ENSG00000131591.17|C1orf159	0.317882	0.591617	1.28836	0.477083	0.375267	0	0.210482	0.133156	0.00785764	0.726904	0	0	2.60215
ENSG00000162571.13|TTLL10	0	0	0	0.0136595	0	0	0	0	0	0	0	0	0
ENSG00000186891.14|TNFRSF18	0	0.0949265	0.036411	0	0.0316371	0	0.168862	0	0	0	0	1.44335	0
ENSG00000186827.11|TNFRSF4	0.0224432	0	0	0	0.0467024	0	0.0249272	0	0	0	0	0	0
ENSG00000078808.16|SDF4	1.26389	1.39637	8.02919	1.83	1.87007	0.116155	1.24882	0.526893	0	0.10046	0.891104	3.16528	27.3444
ENSG00000176022.6|B3GALT6	2.56641	2.67781	4.91379	2.88805	1.51362	0.0388476	1.09751	0.377608	0.0529219	0.431979	0	1.38434	18.5348
ENSG00000184163.3|C1QTNF12	0.581646	0.47077	2.0637	0.570416	0.425867	0.274401	0.741731	0.123484	0	0.0376704	0	0	0
ENSG00000160087.20|UBE2J2	23.2851	42.0437	76.2435	38.2456	35.1076	2.63504	3.489	2.92427	5.4399	5.00545	1.25417	15.9137	18.821
ENSG00000162572.20|SCNN1D	0.00960178	0.0149878	0	0.0133812	0	0	0.0746516	0.0110077	0	0	0	0	0
ENSG00000131584.19|ACAP3	0.368406	0.561202	0.504933	0.327844	0.30942	0.087948	0.320444	0.274782	0.205391	0.13971	0.184742	0.263366	1.09927
ENSG00000169972.12|PUSL1	3.33192	4.46494	5.28842	3.39495	3.79378	0.556093	2.32167	1.80179	1.1919	0.714558	4.36572	2.70438	14.2315
ENSG00000127054.20|INTS11	0.700538	0.976074	4.45894	1.60529	1.7366	0.0598876	0.845961	0.204821	0.0483465	0.205538	0.721064	3.12445	11.3893
ENSG00000224051.7|CPTP	1.37647	0.708326	4.23841	0.316199	0.535095	0	0.352806	0.312136	0.116656	0.952214	0	0.359002	3.6876
ENSG00000169962.5|TAS1R3	0.734018	0.364559	0.173128	0.0464972	0.0347143	0	0.148229	0.0127499	0.0857715	0.175029	0	0	0.215184
ENSG00000107404.20|DVL1	6.08279	3.04582	2.0147	0.887943	0.341823	0.15499	1.08362	0.388049	0.358302	1.61901	0	0	4.96968
ENSG00000162576.16|MXRA8	0.0853609	0.0832769	0.191655	0.01487	0.111018	0	0.237022	0.0978598	0	0.0373168	0	0	1.85805
ENSG00000175756.13|AURKAIP1	38.0683	58.3378	72.4816	47.2761	41.6563	13.1746	21.0894	21.3433	11.2508	17.8569	93.8951	154.295	132.08
ENSG00000221978.12|CCNL2	10.2184	13.3637	27.3675	15.0024	13.7281	6.31768	9.35241	8.18663	4.6655	4.70118	3.07	20.3663	20.5889
ENSG00000242485.6|MRPL20	90.8704	84.2643	53.3029	88.7598	90.2599	11.2478	11.0143	7.46173	2.22617	2.90644	90.454	262.711	96.0445
ENSG00000235098.8|ANKRD65	0.0292339	0	0	0	0	0	0	0	0	0	0	0	0
ENSG00000205116.3|TMEM88B	0	0	0	0	0	0	0	0	0	0	0	0	0
ENSG00000179403.12|VWA1	0.00763024	0	0	0.0106336	0.0158779	0	0.296617	0.00874749	0	0	0	0.362192	3.01172
ENSG00000215915.9|ATAD3C	33.6121	51.283	100.623	79.8407	52.2558	19.2459	25.2949	51.9058	26.7496	12.9009	0.0395769	0.115348	0.0376139
ENSG00000160072.19|ATAD3B	2.21861	0.832405	10.675	9.27569	3.43378	0.441452	0.648173	4.61978	1.13811	0.184743	1.09931	2.98506	0.136276
ENSG00000197785.13|ATAD3A	5.906	6.60458	35.3308	18.7253	13.836	0.908949	2.37771	16.7465	3.52863	0.858797	1.95408	1.12079	7.21206
ENSG00000205090.9|TMEM240	0	0	0	0	0	0	0.106831	0	0.0247267	0	0	0	0
ENSG00000160075.12|SSU72	56.605	75.9587	72.6783	55.2838	50.9042	7.92119	10.6583	10.5466	5.61449	9.94323	37.7607	114.805	32.2276
ENSG00000228594.4|FNDC10	2.23804	2.18695	6.03537	1.72431	1.11697	0.0772561	0.869002	0.229457	0.023388	0	0.543294	0	32.6706
ENSG00000197530.12|MIB2	1.04916	0.736268	0.881544	0.786357	0.74303	0.380579	0.489616	0.368922	0.424969	0.493346	0.0139602	0.104625	3.15584
ENSG00000189409.13|MMP23B	20.2332	22.9838	28.443	14.8806	18.2037	1.75667	0.887576	2.63146	1.18016	0.327052	0	0	18.8833
ENSG00000248333.8|CDK11B	19.2793	15.4965	8.01381	5.08019	4.57674	11.3378	17.2782	9.38709	19.7251	42.1023	2.02011	7.23176	11.9625
ENSG00000189339.11|SLC35E2B	0.644503	0.567688	0.181916	0.583823	0.680159	0.280165	1.16579	0.168885	0.100595	0.0483007	0.0458192	0.573623	8.6044
ENSG00000008128.23|CDK11A	9.9335	7.84176	3.60398	2.51026	2.43558	6.21732	7.85897	4.33912	9.8082	14.3534	1.95644	3.3371	7.02912
ENSG00000215790.7|SLC35E2A	0.631342	0.422351	0.270002	0.467856	0.75594	0.234022	0.968351	0.195307	0.0257622	0.0525716	0.0045337	1.10003	9.404
ENSG00000008130.15|NADK	2.15092	2.31772	2.87474	0.705876	0.779671	1.92472	3.93027	1.89315	3.37119	6.34555	0.640355	0.658708	7.32996
ENSG00000078369.18|GNB1	16.9175	9.41034	14.9357	4.43162	5.32635	10.3991	22.6229	8.57536	28.101	66.9699	1.94269	24.6573	27.7338
ENSG00000169885.10|CALML6	0.0189447	0	0	0	0.0197112	0	0	0	0	0	0	0	0
ENSG00000178821.13|TMEM52	67.9224	81.4775	104.734	75.1674	61.2461	21.3662	30.7985	17.0855	9.15901	23.0197	4.25085	0.14332	0.373882
ENSG00000142609.18|CFAP74	1.08651	1.25606	0.386319	0.925044	0.756219	0.110213	0.391273	0.416618	0.667304	0.460395	0.0100657	0	0
ENSG00000187730.9|GABRD	0.0769446	0.0436748	0.0502571	0	0	0	0	0	0.0179823	0	0.00949368	0	0
ENSG00000067606.17|PRKCZ	3.20427	3.57486	9.394	2.72971	3.08309	0.277219	0.753065	0.529715	0.122657	0	0	1.07281	2.35164
ENSG00000162585.17|FAAP20	2.81817	2.84608	4.01057	1.57394	1.87498	0.215462	0.629163	0.263823	0.168378	0.334313	0.387612	0.336112	12.3166
ENSG00000157933.10|SKI	5.86493	3.47219	3.5539	2.48328	2.42493	1.90397	4.10242	3.56478	4.25469	7.45968	0	0.105029	1.14162
ENSG00000116151.14|MORN1	0.228399	0.313947	0.502094	0.351556	0.251827	0.0530714	0.128732	0.152416	0.0657264	0.304015	0.0971601	0	0.0263831
ENSG00000157916.20|RER1	41.3645	57.5158	72.5454	64.2638	67.812	15.6141	15.1583	9.46244	7.85001	7.11564	23.0715	101.738	23.2123
ENSG00000157911.10|PEX10	3.32514	2.54741	8.50086	2.26013	2.45149	0.981636	2.69625	0.830226	4.03806	5.7432	0.152277	0	4.26279
ENSG00000149527.18|PLCH2	0.11799	0.133946	0.17554	0.134536	0.093003	0.0708449	0.19856	0.20495	0	0.462668	0	0	0
ENSG00000157881.14|PANK4	0.48413	0.36604	3.94938	1.04366	0.865764	0.0963547	0.327669	0.0867215	0	0.0132278	0	0.987449	6.08866
ENSG00000197921.6|HES5	0	0	0	0	0	0	0	0	0	0	0	0	0
ENSG00000157873.17|TNFRSF14	0.00621437	0.00970024	0	0	0	0	0.138044	0	0.0159756	0.0434673	0.0168685	0	5.17026
ENSG00000157870.16|PRXL2B	0.791057	0.858985	2.80059	0.28759	0.393639	0.0973551	0.356538	0.223436	0	0	0	0.340126	0.0443645
ENSG00000142606.16|MMEL1	0.329549	0.498818	0.968618	0.0835028	0.114294	0	0.0665499	0.148832	0	0	0	0	0
ENSG00000215912.12|TTC34	0.0613864	0.0342216	0.047255	0	0.0821187	0	0.0340904	0	0	0.0613394	0	0	0
ENSG00000169717.6|ACTRT2	0	0	0	0	0	0	0	0	0	0	0	0	0
ENSG00000142611.17|PRDM16	1.89932	1.99501	4.8567	2.42083	0.81105	1.64086	6.81644	9.35385	4.33845	2.92686	0.00179013	0	0
ENSG00000130762.15|ARHGEF16	2.08335	2.25485	12.5345	2.51896	1.05738	0.68834	3.44268	2.19699	0.867744	7.87003	0	0.086143	3.82028
ENSG00000162591.16|MEGF6	1.19099	1.91256	0.266764	0.96124	0.922695	0.20009	0.133233	0.1719	0	0	0	0	0
ENSG00000158109.15|TPRG1L	3.01	2.06027	1.09865	0.829985	0.887618	0	1.48386	0.0922658	0.600002	0.0281469	0	1.43261	12.333
ENSG00000116213.16|WRAP73	2.1465	3.56392	7.68073	4.16961	3.06032	2.38593	5.81401	4.1439	4.19064	4.85122	0.272546	4.71602	5.2698
ENSG00000078900.15|TP73	0.908068	0.445735	0.0273553	0.206937	0.178266	0.0404148	0.133208	0.0458316	0.0660683	0.199736	0	0	0
ENSG00000162592.10|CCDC27	151.598	169.718	242.039	149.085	142.787	72.0823	55.7676	64.0545	79.9645	97.3686	0	0.108217	4.12876
ENSG00000235169.8|SMIM1	6.06693	7.74827	11.0389	4.72161	3.89401	0.724837	1.88151	1.35492	0.303829	0.551117	1.99616	0	38.7221
ENSG00000130764.10|LRRC47	6.80546	5.12415	7.02028	3.88207	2.8894	1.04324	5.74043	3.26228	4.53904	7.65885	1.02369	0.45771	5.53899
ENSG00000116198.13|CEP104	5.97555	7.13547	13.4173	6.38429	5.00655	7.73449	9.71818	12.4627	11.739	8.80928	2.34574	4.69055	1.55804
ENSG00000169598.15|DFFB	0.758962	1.57439	3.47985	1.76748	1.61051	1.20136	1.92995	2.09509	2.0923	5.32613	0	2.90344	1.42983
ENSG00000198912.11|C1orf174	18.9713	29.8742	43.1672	45.8074	50.8316	58.9231	69.826	70.2656	56.627	25.4429	3.08404	34.491	18.643
ENSG00000196581.10|AJAP1	0.105925	0.0583563	0.0783431	0.0130252	0.012966	0.0220465	0.00692054	0.00714325	0.0720813	0	0	0	0
ENSG00000131697.18|NPHP4	3.22573	2.9368	10.0135	3.57917	3.21271	1.89013	1.99839	5.44446	2.66735	5.95893	0	0.348314	0
ENSG00000069424.14|KCNAB2	0.267538	0.461903	1.04362	0.395443	0.282581	0.120479	0.171086	0.348537	0.229258	0.212652	0.148544	0.0962084	0
ENSG00000116254.18|CHD5	0.0268011	0.029882	0	0.0320146	0.00796726	0	0.00850499	0.0482828	0	0	0	0	0
ENSG00000285629.1|AL031847.2	67.5014	67.332	42.9279	55.3215	55.7978	27.3074	35.4145	40.1628	19.9303	12.0279	260.47	397.06	205.72
ENSG00000116251.11|RPL22	12.8161	13.1126	9.53345	12.4806	11.9813	5.40525	8.3273	8.55728	4.04649	2.75248	44.1584	66.6555	52.095
ENSG00000158286.13|RNF207	0.363324	0.137208	0.0561376	0.0490001	0.0609716	0.0995251	0.449098	0.0671812	1.07713	1.58833	0	0	0
ENSG00000116237.16|ICMT	15.4589	12.4215	40.0294	12.3295	12.6938	4.5674	6.45182	6.61432	10.7244	15.9524	8.30766	16.3461	2.74129
ENSG00000173673.7|HES3	0	0	0	0	0	0	0	0	0	0	0	0	0
ENSG00000158292.7|GPR153	1.53742	1.1065	1.5213	0.372063	0.0766285	0.182411	0.572602	0.211082	0.118333	2.59183	0	0	8.08682
ENSG00000097021.19|ACOT7	21.8913	36.2335	64.5698	34.1126	29.7973	5.0798	4.18422	13.6442	2.3248	8.65243	1.38212	12.3998	14.4693
ENSG00000069812.11|HES2	0.0357381	0.0334709	0.213974	0.00996103	0.0148736	0	0	0	0	0	0.10671	2.58703	0
ENSG00000187017.16|ESPN	0.0277957	0.0867747	0.12648	0	0.0636247	0.0157357	0.0555699	0	0	0	0	0.593732	0
ENSG00000215788.10|TNFRSF25	0.0270702	0.352124	0.0108051	0.0251503	0.0375539	0	0.0701547	0.0103446	0	0	0.00816446	0.10708	0
ENSG00000171680.21|PLEKHG5	3.76992	2.75413	6.75837	1.37455	1.3797	0.434291	0.724236	0.998817	0.887449	2.39546	0	0.0650256	0
ENSG00000162408.11|NOL9	2.08889	1.50172	4.14984	2.25926	2.18447	0.594291	0.968181	0.694662	0.778856	0.697092	0.211609	6.96989	3.2498
ENSG00000173662.21|TAS1R1	0	0	0	0	0	0	0	0	0.07189	0.0244503	0	3.06967	0.108215
ENSG00000204859.13|ZBTB48	4.49884	4.53447	12.3341	3.73791	2.71935	0.169792	0.171318	0.176831	0.132176	1.43853	0.837381	0.355918	6.83101
ENSG00000162413.16|KLHL21	0	0	0	0.0780456	0.221419	0	0.783728	0	0.0503886	0.186065	0	2.69154	2.18879
ENSG00000116273.6|PHF13	23.3564	11.5934	9.65832	5.81301	6.02276	9.03591	22.7506	11.8572	23.99	36.0604	0	0	0.699999
ENSG00000041988.15|THAP3	4.12856	2.91851	7.42136	3.8093	4.1771	0.134326	0.990894	0.348181	0.268387	0.0497893	2.71366	8.44718	2.38726
ENSG00000007923.16|DNAJC11	8.67527	9.44705	29.9084	12.694	12.958	5.1652	2.65165	3.4866	0.693881	0.598295	4.75028	9.11296	0.353066
ENSG00000171735.19|CAMTA1	7.76611	7.85825	4.63578	6.13484	5.76992	8.24078	15.4785	8.26795	7.32875	10.755	5.63032	13.1989	39.4156
ENSG00000049245.13|VAMP3	41.0087	38.3631	50.5286	59.3181	61.2652	51.9355	49.3328	72.968	57.1647	50.5186	8.68132	36.3309	109.114
ENSG00000049246.14|PER3	3.08261	2.21967	3.79987	1.18372	1.3306	3.81578	3.8001	3.01428	4.19538	3.12912	0.565608	4.38862	1.05254
ENSG00000049247.13|UTS2	1.59681	1.85255	2.48058	1.71411	1.34709	2.50429	1.62975	1.45955	2.71817	0	0	8.70645	0
ENSG00000049249.8|TNFRSF9	0.0122089	0.00952864	0	0	0	0	0.244083	0.00699827	0	0	0	0	0
ENSG00000116288.13|PARK7	193.123	225.825	213.495	335.446	397.075	205.372	146.628	155.062	13.8852	9.6705	80.7833	277.337	233.532
ENSG00000116285.13|ERRFI1	3.74542	2.97371	6.72194	3.85354	2.90588	2.69626	4.7249	4.97237	4.73105	9.31479	0.263581	0.493854	26.7685
ENSG00000162426.14|SLC45A1	1.09732	1.00264	2.78824	0.708675	0.598706	0.0189395	0.193221	0.10739	0.567627	0.42121	0	0	0
ENSG00000142599.18|RERE	7.27911	5.48178	4.79283	3.12852	3.15392	4.56128	10.0854	4.27649	12.7559	19.9216	0.513883	0.89731	6.58032
ENSG00000074800.15|ENO1	11.9472	16.3392	41.7786	32.6565	45.4543	5.29764	54.266	9.74968	1.93017	0.371463	119.529	465.319	588.885
ENSG00000131686.15|CA6	0.493615	0.385251	0.452005	0.76884	0.604219	0.616424	0.129	0.199727	0	0	0	0	0
ENSG00000197241.3|SLC2A7	0.125559	0.274386	0.420986	0.0349963	0	0	0.251022	0	0	0	0	0	0
ENSG00000142583.17|SLC2A5	0.467715	1.09962	1.49352	1.15074	1.80837	0.147102	0.788844	0.139015	0.0667988	0	0	0.205569	0
ENSG00000180758.12|GPR157	0.0510049	0	0.0959771	0	0.00758122	0.0103125	0.121393	0.108593	0	0	0	0.648509	0
ENSG00000049239.12|H6PD	0.223897	0.103552	0.357477	0.294692	0.198444	0.0410773	0.391438	0.123587	0.149225	0.0870045	0	0	1.20335
ENSG00000171621.14|SPSB1	19.8881	24.084	35.1628	55.7187	40.4362	5.63275	7.38421	4.91563	6.27363	11.0275	3.04387	1.4886	3.13315
ENSG00000171612.7|SLC25A33	28.2779	41.0809	64.0833	64.882	46.9941	15.4823	24.833	21.8722	22.5695	12.0474	7.50938	33.7591	0.425635
ENSG00000188807.13|TMEM201	3.51539	1.95296	2.43291	0.763797	0.754564	0.22722	0.928467	0.387146	1.5655	2.1007	0.0851544	0.886899	1.30679
ENSG00000171608.15|PIK3CD	10.1379	8.51726	7.20633	3.70006	4.33098	1.26118	5.40287	2.61694	2.47125	6.92671	0.298214	0.470794	2.19653
ENSG00000171603.17|CLSTN1	17.4432	12.7063	16.0342	3.8762	4.11094	8.25802	17.1759	10.9927	14.5365	35.0331	0.209207	1.29122	3.89474
ENSG00000178585.15|CTNNBIP1	5.13906	3.64954	5.41924	1.74208	2.49285	0.835449	3.76668	1.61885	1.75555	2.52998	0.1152	0.343385	0.537476
ENSG00000162441.12|LZIC	19.9643	18.6646	16.1072	24.2904	26.3701	13.3963	10.3321	15.3233	8.29905	4.2091	5.05725	25.2878	1.34239
ENSG00000173614.14|NMNAT1	0.938933	1.60956	1.02395	1.7992	0.933309	0.569517	0.800764	0.932253	1.57325	1.20209	1.91909	2.38764	6.71527
ENSG00000162444.12|RBP7	0.448343	0	0	0.124964	0.139945	0	0.14939	0.102798	0	0	42.5949	38.8395	42.8533
ENSG00000130939.19|UBE4B	1.96877	1.38786	1.9063	1.24499	1.13654	0.886855	1.16152	1.18434	1.83945	2.90224	0.00766179	5.82828	4.55474
ENSG00000054523.17|KIF1B	3.42416	2.13455	2.63776	1.21275	1.37062	2.27494	3.52215	1.91776	2.27355	3.12351	0.00394677	0.905863	2.76824
ENSG00000142657.21|PGD	36.0846	38.2986	103.915	48.9791	47.5218	22.9752	34.399	33.9374	15.7687	29.7858	5.07267	19.2642	42.896
ENSG00000251503.8|CENPS-CORT	487.567	467.041	271.442	344.085	324.034	202.312	119.305	120.815	116.486	214.879	14.7883	40.6713	1.99937
ENSG00000175279.22|CENPS	674.07	635.25	358.631	499.862	479.447	262.754	151.341	152.841	149.71	272.875	23.4256	58.1153	2.56669
ENSG00000241563.3|CORT	13.8514	16.6029	7.45369	10.0092	9.92815	8.47083	13.2573	13.135	5.01156	10.2268	2.32091	5.27622	0
ENSG00000160049.12|DFFA	8.45862	15.2613	21.5151	11.658	11.7446	4.59871	4.12725	3.24354	3.23175	4.01914	5.23602	27.206	13.0026
ENSG00000142655.13|PEX14	5.47018	8.53861	15.3735	6.04356	5.22521	2.16402	1.81537	2.53868	1.77898	2.78897	5.55177	13.9996	5.91682
ENSG00000130940.15|CASZ1	0.013637	0.0106432	0	0	0	0.0048251	0.0757316	0.0351759	0.0175286	0	0	0	0
ENSG00000175262.14|C1orf127	0.897765	0.709119	9.00182	1.11547	0.618974	0.214319	0.0120136	0.818415	0	0.718743	0	0	0
ENSG00000120948.17|TARDBP	22.7325	19.8237	26.5199	26.9696	23.639	38.1016	46.3326	49.4292	46.2803	26.9944	4.09241	52.314	8.15384
ENSG00000277726.4|AL109811.3	41.8897	39.1502	48.0414	46.6536	39.9555	71.5407	77.5564	87.3462	64.4098	23.4157	7.54873	83.3013	10.9197
ENSG00000009724.16|MASP2	0.154552	0.014191	0	0.0253396	0.11351	0.0514677	0.141366	0.020845	0.0233714	0	0.267342	1.9959	0.0351806
ENSG00000116649.10|SRM	19.7113	29.4622	75.6972	47.006	44.5206	29.1681	31.9329	44.7271	9.78308	2.56907	199.194	644.109	159.739
ENSG00000171824.14|EXOSC10	6.67665	7.93469	30.0489	14.4829	13.7795	6.71049	3.98366	7.83176	2.93529	4.41063	2.74622	31.3865	4.24369
ENSG00000198793.12|MTOR	7.00936	4.93796	5.29267	2.39987	2.48186	1.07869	1.8666	1.91204	1.35678	1.64505	0.0663646	2.74365	0.123404
ENSG00000171819.5|ANGPTL7	0	0	0	0	0	0	0	0	0	0	0	0	0
ENSG00000120942.13|UBIAD1	14.8444	28.7147	46.242	29.3142	21.316	4.00382	6.39394	4.48989	7.60487	8.56395	6.37853	28.9687	0
ENSG00000204624.8|DISP3	0.27154	0.128143	0.415901	0.132008	0.0722743	0.0804373	0.140277	0.0217186	0	0	0	0	0
ENSG00000116661.11|FBXO2	0.806422	1.35414	1.60943	0.0681116	0.508515	0.553372	0.217134	0.938509	0.502571	0.021366	0	0.652486	1.0402
ENSG00000132879.14|FBXO44	0.0657451	0.08552	0.0656059	0	0.205215	0	0.121703	0.0502478	0.0140845	0	0.00495724	0	3.51939
ENSG00000116663.11|FBXO6	3.78675	4.52009	5.41471	3.19741	4.03267	1.13493	1.18754	1.43005	0.0286317	0	5.68362	6.3441	0
ENSG00000116670.15|MAD2L2	29.5434	39.1283	43.9533	27.8694	22.8151	10.8276	12.5391	16.2882	15.4378	18.237	16.0587	23.3866	24.2956
ENSG00000162490.7|DRAXIN	0.0104948	0	0	0.0146257	0	0	0	0	0.0202346	0	0	0	0.0203059
ENSG00000177674.16|AGTRAP	12.6972	25.5672	73.3422	29.9489	29.642	15.2973	16.4471	15.6481	7.07909	3.05293	0	2.73103	4.97485
ENSG00000215910.7|C1orf167	0.463837	0.510528	0.192263	0.198896	0.105183	0.0252488	0.217959	0.109078	0.33632	0.270365	0	0	0
ENSG00000177000.12|MTHFR	1.37772	1.02239	3.34203	0.876821	0.66134	0.187226	0.827818	0.728693	1.29395	1.19048	0.00437908	0	0.586824
ENSG00000011021.23|CLCN6	0.373562	0.420723	0.973924	0.448113	0.757673	0.495241	1.26048	0.487892	0.121561	0.603621	0.0149748	0	0
ENSG00000175206.10|NPPA	0	0.269312	0	0	0	0	0	0	0	0	0	0	0
ENSG00000120937.9|NPPB	0.0545864	0	0.065365	0	0	0.154512	1.45507	3.12896	0	2.95904	0	0	0
ENSG00000116685.16|KIAA2013	3.59262	2.59248	2.93383	1.21475	1.22556	1.11695	3.17912	2.43069	1.24152	5.02582	0	3.63434	9.29861
ENSG00000083444.17|PLOD1	0.217935	0.181431	0.913389	0.354337	0.400596	0.0411258	1.26676	0.158236	0	0.0254063	0.709885	1.85347	26.3685
ENSG00000116688.16|MFN2	8.50968	6.02894	11.986	3.2491	3.24241	2.13378	2.98651	2.49461	2.15765	3.6284	0.253139	8.16174	3.09751
ENSG00000116691.11|MIIP	24.4131	38.2997	120.872	46.2033	39.8544	13.9797	21.8199	23.3388	36.9797	49.326	11.2739	42.7573	6.46772
ENSG00000120949.15|TNFRSF8	0.304149	0.443107	0.169963	0.141289	0.0843878	0.243928	0.889572	0.430043	2.37173	2.60608	0	0	0.0392321
ENSG00000028137.19|TNFRSF1B	1.46282	1.88418	6.84744	1.66796	1.62844	0.20269	0.818046	0.140729	0.197231	0.268319	0.0231395	0	0
ENSG00000048707.15|VPS13D	2.86206	2.46323	1.79159	1.15924	1.34952	2.43357	2.61045	2.60059	3.01386	3.96672	0	0.828123	0.0144022
ENSG00000162496.9|DHRS3	0.0219898	0.171624	0	0.214518	0.377512	0.108928	0.561745	0.0126048	0	0	5.59594	18.1363	11.1899
ENSG00000204518.2|AADACL4	0	0	0	0	0	0	0	0	0	0	0	0	0
ENSG00000188984.12|AADACL3	0	0	0	0	0	0	0	0	0	0	0	0	0
ENSG00000157330.10|C1orf158	0.00935087	0	0	0	0.0097292	0	0	0	0	0	0.0211519	0	0
ENSG00000116726.4|PRAMEF12	0.0216389	0	0	0	0.495318	0	0	0	0	0.491909	0	2.05431	0
ENSG00000116721.9|PRAMEF1	0	0	0	0	0.0164866	0	0	0	0	0.0831251	0	0	0
ENSG00000239810.3|PRAMEF11	0	0	0	0	0	0	0	0	0.188473	0.732583	0.189531	2.98293	0.162117
ENSG00000179172.9|HNRNPCL1	0.0348801	0	0.208838	0.194438	0.254039	0.0987317	0	0.0799748	0	0.487948	0.0315599	1.24177	0
ENSG00000120952.4|PRAMEF2	0	0	0	0	0	0	0	0	0.0907601	0.123473	0	0.139654	0
ENSG00000243073.3|PRAMEF4	0	0	0	0.0294635	0.0219971	0	0	0	0.380451	1.14606	0.229552	3.01067	0.0818122
ENSG00000187545.5|PRAMEF10	0	0	0	0.0353176	0	0	0	0	0.260595	0.132946	3.5083	11.5784	2.64782
ENSG00000204510.5|PRAMEF7	0	0	0	0	0	0	0	0	0	0	0	0.13814	0
ENSG00000232423.6|PRAMEF6	0.0433264	0	0	0.0301902	0	0	0	0.0248352	0.807514	1.78043	0.0980056	8.22646	0.50298
ENSG00000274764.5|PRAMEF27	0	0	0	0	0	0	0	0	0.213316	1.08826	0	4.0619	0
ENSG00000277058.2|HNRNPCL3	0	0	0	0.0469158	0.0350268	0	0	0	0.173087	0.294341	0	2.19725	0
ENSG00000229571.7|PRAMEF25	0	0	0	0	0.020965	0	0	0.0462002	0.310799	0.951345	0.893353	4.66277	0
ENSG00000275774.2|HNRNPCL2	0	0	0	0	0.0700536	0.0476458	0	0	0	0.529814	0	0.19975	0
ENSG00000280267.4|PRAMEF26	0	0	0	0	0.0215839	0	0.0460812	0	0.346639	1.19708	1.04173	4.0619	0.16055
ENSG00000179412.10|HNRNPCL4	0	0	0	0.12213	0	0	0	0	0.056322	0.612977	0	2.85991	0
ENSG00000204505.4|PRAMEF9	0	0	0	0	0	0	0	0.0237821	0.453297	1.70494	0.11262	7.26218	0
ENSG00000279169.2|PRAMEF13	0	0	0	0	0.017483	0	0	0	0	0.117532	0	0.498506	0
ENSG00000279804.2|PRAMEF18	0	0	0	0	0	0	0	0.0643048	0.192263	0.196171	3.51037	14.755	0.0723525
ENSG00000270601.4|PRAMEF5	0.0224693	0	0	0	0	0	0	0.077278	1.09749	2.08243	0.132148	8.93253	0.260848
ENSG00000182330.10|PRAMEF8	0	0	0	0.0278055	0	0	0	0	0	0	0	0.118385	0
ENSG00000237700.2|PRAMEF33	0	0	0	0.0354804	0	0	0	0.0291871	0.294522	0.311637	6.1736	34.1401	5.12302
ENSG00000204501.7|PRAMEF15	0	0	0	0	0	0	0	0	0.71917	1.73934	0.178123	7.50031	0
ENSG00000204481.7|PRAMEF14	0	0	0	0	0	0	0	0	0	0.0587403	0	2.79042	0
ENSG00000204480.8|PRAMEF19	0	0	0	0	0	0	0	0.15384	0.724442	0.797828	25.8013	214.025	1.24627
ENSG00000204479.4|PRAMEF17	0	0	0	0	0	0	0	0	0.0944411	0.299788	0.199439	22.6697	0
ENSG00000204478.9|PRAMEF20	0	0	0	0	0	0	0	0.0554866	0	0.0846346	0	20.5333	0.749168
ENSG00000162494.6|LRRC38	13.5657	16.9736	37.9321	14.1853	10.4422	3.02753	3.54406	3.76029	0.779052	3.05485	0	1.4808	8.62273
ENSG00000162493.16|PDPN	158.8	218.227	253.689	271.868	243.673	120.564	94.5686	108.201	73.2075	51.392	7.27761	12.9905	24.6498
ENSG00000116731.22|PRDM2	7.98559	5.03682	5.53748	2.81549	2.98921	6.26443	6.00073	6.90368	5.14815	5.79104	0.0912386	2.43525	0.123224
ENSG00000189337.17|KAZN	1.66746	1.91946	2.13028	1.74868	1.86258	0.666945	0.919815	0.875891	0.913952	0.287681	0.0567669	0.926516	0
ENSG00000171729.14|TMEM51	12.4679	13.7741	36.0426	16.4129	10.7804	14.2242	24.3777	21.4799	26.2364	23.0403	1.99998	5.63548	0
ENSG00000142621.19|FHAD1	0.558354	0.584178	2.07449	1.17771	0.891828	0.341725	0.268174	0.0103802	0.283198	2.72328	0	0	0
ENSG00000142634.13|EFHD2	1.32688	2.40446	4.20049	1.50908	2.58657	0.712318	1.86334	0.961654	1.74474	1.38682	7.38283	7.9635	18.0596
ENSG00000162438.11|CTRC	1.55209	1.21136	1.07532	0.587106	0.945865	0.0627623	0.0123134	0.0889679	0	0	0	0	0
ENSG00000142615.8|CELA2A	5.9281	5.5997	7.82985	8.04875	6.67091	2.48461	7.31895	4.20018	1.21001	0.177961	3.84445	0	43.2216
ENSG00000215704.9|CELA2B	3.71352	4.0162	4.70089	5.43398	4.02936	2.13984	5.33244	3.07132	0.784179	0.324684	2.11202	0	25.969
ENSG00000132906.18|CASP9	6.86539	7.0756	16.6177	12.665	9.18842	6.59192	8.65174	7.59316	2.14958	0.718262	0.00663663	3.48169	2.9235
ENSG00000116138.13|DNAJC16	2.93363	3.0575	7.05823	4.63556	3.82714	1.82686	3.10293	3.26487	2.24508	1.6179	0.00408366	0.642707	1.20508
ENSG00000116771.6|AGMAT	7.30487	13.8194	29.3371	11.6942	7.15869	1.76728	1.63655	2.47656	1.30008	3.10063	0	0	4.30055
ENSG00000197312.12|DDI2	2.39918	1.16907	2.2497	1.14989	1.19199	1.07796	1.98797	3.34351	2.30473	0.749171	0.432152	1.07331	3.62277
ENSG00000215695.1|RSC1A1	5.83668	3.18874	5.54143	2.20782	2.75446	3.51078	4.05168	9.7024	4.17986	0.619672	2.06529	1.97897	9.76045
ENSG00000116786.13|PLEKHM2	13.2002	10.0689	11.2394	4.42965	3.64757	1.85235	6.7284	3.05448	3.52082	18.1621	0.00845873	1.6641	4.23262
ENSG00000162461.8|SLC25A34	0.0810456	0	0.0415923	0.161352	0.192742	0.0983176	0.0514376	0	0	0.0404918	0	0	0
ENSG00000162460.7|TMEM82	0.267825	0.376252	1.09041	0.74649	0.334393	0	0	0.399153	0	0	0	0	0
ENSG00000162458.13|FBLIM1	0.692824	0.485268	1.35081	0.272329	0.840998	0.0125712	1.02601	0.152744	0.376766	0	0.056258	0	16.5329
ENSG00000233954.6|UQCRHL	1.20551	0.996206	0.573173	2.27296	2.13966	1.30471	1.90995	2.56081	0.820338	0.558006	29.7953	28.0855	4.80215
ENSG00000065526.11|SPEN	0.741501	0.462078	0.832853	0.19626	0.299032	0.484047	0.635235	0.546947	0.498718	1.46248	0.00130023	0.136425	1.85731
ENSG00000116809.11|ZBTB17	7.9573	6.03258	26.5337	5.16998	3.06323	0.348309	1.52869	1.38979	2.1909	1.91266	0	1.298	3.24501
ENSG00000183888.4|SRARP	0	0	0	0	0	0	0	0	0	0	0	0	0
ENSG00000173641.17|HSPB7	0	0	0	0	0.0514204	0	0	0	0	0	0	0	0
ENSG00000186510.12|CLCNKA	0	0	0	0	0.266067	0	0	0	0	0	0	0	8.08858
ENSG00000184908.17|CLCNKB	0.0920483	0	0	0	0	0	0.0146052	0	0.050707	0	0	0	0.610627
ENSG00000185519.9|FAM131C	0.0449385	0	0	0	0	0	0	0	0.0288814	0	0	0	0
ENSG00000142627.13|EPHA2	0.205322	0.145679	0	0	0.0097104	0.0396262	0.632312	0	0	0.0163199	0	0.443009	0.397266
ENSG00000142632.17|ARHGEF19	0.0306076	0.0477765	0	0	0.233537	0.0144396	0.113318	0	0	0	0.0276941	0.242146	0
ENSG00000132881.12|CPLANE2	0.319195	0.689876	1.47009	0.102654	0.332109	0	0	0	0.85213	0	2.36603	0.437064	0
ENSG00000037637.11|FBXO42	3.35465	4.68732	24.8935	6.95884	5.6462	0.38857	0.886224	0.713106	0.297758	0.427584	0	1.50177	2.90506
ENSG00000055070.17|SZRD1	6.42218	6.99688	11.7501	5.75847	5.33374	2.74525	3.49408	2.99921	3.34176	3.77665	8.66098	26.0165	13.719
ENSG00000187144.11|SPATA21	2.75316	2.61064	4.88871	1.97221	1.97217	1.33527	1.66707	1.33724	1.4001	1.4548	2.13799	6.4631	3.65087
ENSG00000157191.20|NECAP2	35.547	36.4035	124.196	71.1705	53.6022	30.843	42.7221	73.4708	50.7759	31.3373	0.825026	4.32822	24.3193
ENSG00000219481.10|NBPF1	5.99075	5.67098	12.7292	6.63318	6.40106	5.09708	4.3234	6.42169	5.37764	5.46755	0.00429517	1.5961	1.69
ENSG00000058453.17|CROCC	0.0130638	0.0135945	0	0.0667552	0.0589003	0	0.0628756	0	0.0167919	0.266516	0.212765	0	1.6514
ENSG00000117122.13|MFAP2	8.89614	10.3061	13.3676	12.8967	25.0093	8.89418	33.2353	19.9415	1.00545	1.92425	0	0	200.088
ENSG00000159363.18|ATP13A2	1.00793	0.849821	3.2068	0.97404	0.581767	0.333203	0.817146	0.421721	1.4847	1.96837	0.392754	1.135	4.21355
ENSG00000117118.9|SDHB	239.857	314.052	293.798	295.635	309.437	336.604	243.652	306.075	135.852	118.747	95.9571	388.77	87.229
ENSG00000117115.13|PADI2	0.0708531	0.201086	0.601619	0.107719	0.0134036	0	0.0143082	0.0147687	0	0.0112635	0.0233123	0	0
ENSG00000142623.11|PADI1	0	0	0	0	0	0	0	0	0	0	0	0	0
ENSG00000142619.4|PADI3	0	0	0	0.202669	0	0.171519	0	0.0833604	0	0	0	0	0
ENSG00000159339.13|PADI4	0	0	0	0.0725133	0.0135344	0	0	0	0	0	0	0	0
ENSG00000276747.1|PADI6	476.879	471.201	1695.46	980.886	946.128	133.547	72.5922	102.481	55.6471	39.4597	0.0145945	0.191413	0
ENSG00000179051.14|RCC2	22.1707	17.1704	19.6845	11.7384	9.35524	9.78894	19.1314	11.8939	14.054	27.9667	3.97349	16.6967	17.4521
ENSG00000074964.17|ARHGEF10L	0.12633	0.0530903	0.0581825	0	0.0252771	0	0.129519	0.00557028	0	0	0	0	0
ENSG00000117148.8|ACTL8	254.183	228.872	736.389	342.199	281.17	254.592	519.403	626.411	877.331	2132.71	4.0866	3.1089	0.243307
ENSG00000117154.12|IGSF21	0.0891955	0.0397796	0.122066	0.0887888	0	0	0	0	0	0	0	0	0
ENSG00000179023.8|KLHDC7A	1.33706	1.10216	3.54396	0.66997	0.648687	0.265779	1.25979	0.447797	1.37104	1.06395	0	0	0
ENSG00000009709.12|PAX7	0.011941	0	0	0	0.00621208	0	0	0.0479132	0	0	0	0	0
ENSG00000179002.5|TAS1R2	0	0	0	0	0	0	0	0	0	0	0	0	0
ENSG00000255275.3|AL080251.1	0.141532	0.345192	0.857988	0.332845	0.193277	0.563374	0.0491241	0.30423	0	0	0	0	0.0342304
ENSG00000159423.17|ALDH4A1	0.404348	0.481676	1.96224	0.65248	0.376423	0.256017	0.118185	0.219578	0.423997	0	0	0	0.658823
ENSG00000169991.11|IFFO2	0.344003	0.429574	0.0748963	0.0435825	0.136661	0.398346	0.173672	0.207942	0.032158	1.20309	0	0	0.0726102
ENSG00000127481.15|UBR4	2.37264	2.16	2.25753	1.0505	1.36965	0.829521	2.25406	1.65287	3.35793	2.27452	0.225456	0.604409	2.18316
ENSG00000127463.15|EMC1	0.591661	0.571719	3.05567	0.858204	0.958995	0.239251	0.661618	0.396825	0.58978	0.0914965	0.120179	3.10463	4.6414
ENSG00000053372.5|MRTO4	27.1105	37.7862	42.9469	27.6672	21.946	11.1278	19.1448	18.7729	34.9442	30.6176	8.59161	96.9824	14.3936
ENSG00000162482.5|AKR7A3	0	0.248254	0.799874	0.265972	0.430239	0	0.211974	0.0364659	0	0.055622	0	16.7974	0.615443
ENSG00000053371.12|AKR7A2	51.9057	87.0846	171.55	59.0607	61.795	3.53183	4.19365	7.78652	5.63422	3.52892	1.79652	5.79398	115.712
ENSG00000040487.13|PQLC2	7.45317	10.2864	36.6988	11.4296	9.29669	0.733099	0.447465	1.96293	0.554833	1.40898	0	1.96359	3.22936
ENSG00000077549.18|CAPZB	30.6767	38.3299	32.0191	33.4895	30.9992	13.7292	14.3524	15.7444	8.4506	8.26242	12.5126	32.6376	99.9635
ENSG00000173436.15|MICOS10	26.376	26.7173	12.6252	27.254	25.5573	13.6943	16.4179	15.9194	6.96189	15.7236	45.7652	41.9291	98.3555
ENSG00000158747.14|NBL1	16.8732	18.2353	12.316	14.8727	13.3961	9.18721	10.4327	8.2427	3.495	7.0287	18.1211	20.406	84.6329
ENSG00000270136.6|MICOS10-NBL1	109.157	110.771	58.6822	112.488	104.182	55.0831	64.9589	64.5146	28.3807	63.9263	178.829	170.906	418.771
ENSG00000158748.4|HTR6	0	0	0	0	0	0	0	0	0	0	0	0	0
ENSG00000162542.13|TMCO4	0.0571985	0.104164	0.0114155	0.0929983	0.218213	0.134922	0.328235	0	0	0	1.35423	1.30098	3.79969
ENSG00000178828.7|RNF186	0	0.0480684	0	0	0	0	0	0	0	0	0	0	0
ENSG00000169914.6|OTUD3	22.4866	19.837	11.9309	14.1669	17.3634	30.2841	40.674	31.5001	40.0871	55.4977	0.0152368	2.49796	0
ENSG00000188784.4|PLA2G2E	0	0.0768482	1.12011	0.274442	0.102448	0	0	0	0	0	0	0	0
ENSG00000188257.11|PLA2G2A	0	0.537025	0	0.0958919	0.0954559	0	0	0	0	0	0	0	0
ENSG00000127472.11|PLA2G5	0	0.0361016	0	0.0483477	1.2032	0.130933	1.32293	0	0	0	0	0	0
ENSG00000117215.14|PLA2G2D	0	0	0	0	0	0	0	0	0	0	0	0	0
ENSG00000158786.4|PLA2G2F	0	0	0	0	0	0	0	0	0	0	0.152036	0	0
ENSG00000187980.6|PLA2G2C	0.0351551	0	0	0	0	0	0	0	0	0	0	0	0
ENSG00000162543.6|UBXN10	0.938038	0.60738	1.93035	1.93669	0.788022	0.0491706	0.0231525	0.167283	0	0	0	0.412285	0
ENSG00000158816.15|VWA5B1	0.0121208	0	0	0	0.0063056	0	0	0	0	0	0	0	0
ENSG00000162545.6|CAMK2N1	0.0890146	0.162104	0	0.0413507	0.046308	0.146979	0.197734	0.0510242	0.038139	0	0.476537	0.616195	4.76502
ENSG00000090432.7|MUL1	24.3057	23.0818	121.376	39.6846	38.2731	4.52808	6.13462	11.259	2.49608	5.23278	3.3341	32.2058	1.2319
ENSG00000183114.8|FAM43B	0	0	0	0	0.0328519	0	0	0	0	0	0	0.28102	0
ENSG00000158825.6|CDA	234.852	136.542	74.892	91.0353	76.6947	17.2764	1.83215	12.6434	4.11947	3.54387	31.237	65.438	17.691
ENSG00000158828.8|PINK1	4.86188	6.29096	16.8912	7.12106	5.10019	1.78816	5.34671	6.26133	3.93667	8.78144	6.55522	12.6684	50.0985
ENSG00000244038.9|DDOST	18.9898	23.9441	49.9691	22.8422	29.5707	9.26699	23.9154	15.7131	11.4103	10.2327	15.5565	41.2948	129.656
ENSG00000117245.12|KIF17	0.164272	0.121461	0.362359	0.144589	0.25188	0.0122365	0.00960284	0	0	0	0	0.307802	0
ENSG00000189410.12|SH2D5	0	0	0	0	0	0	0.0286994	0	0	0	0	0	0
ENSG00000127483.18|HP1BP3	3.8219	3.03992	3.6325	1.71721	3.54737	3.9534	9.72503	4.00442	5.29511	7.51404	0.588161	9.47983	9.33442
ENSG00000075151.20|EIF4G3	5.70686	4.60805	13.2672	5.65197	6.54536	5.40931	4.95182	4.99574	5.30616	5.40167	0.156695	3.65619	2.41566
ENSG00000117298.16|ECE1	0.930747	0.767693	2.31139	0.390605	0.753815	0.17963	2.57266	0.412262	0.713736	0.99873	0.196183	0.37654	8.34941
ENSG00000142794.18|NBPF3	1.13468	1.46121	1.90902	1.85803	1.25732	0.55404	0.529312	0.702444	0.153141	0.059525	0	1.51484	0
ENSG00000162551.14|ALPL	0	0.0607307	0	0.0542208	0.148429	0.0183548	0.345702	0.0297356	0	0	2.44075	21.2384	11.7434
ENSG00000076864.19|RAP1GAP	0.604386	0.440258	2.96729	0.374348	0.258523	0.0760345	0.693657	0.315647	0.440222	0.270088	0	0	0
ENSG00000090686.15|USP48	5.14373	4.93557	9.58996	3.62956	3.56931	6.31234	6.63509	5.95288	4.52456	5.88494	3.45192	13.4009	0.0314947
ENSG00000187942.11|LDLRAD2	0.00860738	0.0940491	0	0.0839677	0.34927	0.012182	2.59078	0.0592063	0	0.0150514	0.334887	0	6.2619
ENSG00000142798.20|HSPG2	0.0106654	0.0366257	0	0.0535085	0.204183	0.0241516	0.841056	0.0220087	0	0.00746007	0.0829915	0	1.96454
ENSG00000219073.7|CELA3B	0.200634	0.27403	0.930974	0.139803	0.365315	0	0.0278551	0.488775	0.290126	0	0.442494	4.61304	0.679344
ENSG00000142789.19|CELA3A	2.81013	6.55501	15.8798	6.38039	6.80035	3.48562	3.99789	9.70099	0.608775	3.58885	0.657086	6.93184	0
ENSG00000070831.16|CDC42	11.5256	11.8641	8.18635	11.7717	12.8166	9.99738	8.5681	7.55146	4.14001	6.90771	8.3871	28.5353	12.6837
ENSG00000162552.15|WNT4	0.00831122	0	0	0	0	0	0	0	0	0	0	0	0
ENSG00000184677.18|ZBTB40	2.83247	1.96722	2.3167	1.35103	1.19725	1.86719	1.32018	2.3146	1.13774	0.91395	0.00762753	1.37553	0
ENSG00000070886.12|EPHA8	1.35841	0.699397	1.84807	0.654161	0.47359	0.171118	0.616144	0.146763	0.255968	0.22386	0	0	0
ENSG00000173372.17|C1QA	0	0	0	0	0	0	0	0	0	0	0	0	0
ENSG00000159189.12|C1QC	0	0	0	0	0	0	0	0	0	0	0	0	0
ENSG00000173369.16|C1QB	0	0	0	0	0	0	0	0	0	0	0	0	0
ENSG00000133216.16|EPHB2	1.2413	2.07255	2.48475	1.82027	1.64814	0.533164	0.665339	0.73631	0.254016	0.842329	0	0	0
ENSG00000215906.8|LACTBL1	0.117755	0.22057	2.70733	0.361031	0.196031	0	0.0523153	0	0	0	0	0	0
ENSG00000227868.6|TEX46	0.234225	0	0	0.244815	0.0609254	0	0	0	0	0	0	0	0
ENSG00000004487.16|KDM1A	13.8959	11.1447	38.3583	10.5738	10.0157	9.29051	12.6249	9.35802	9.56994	15.5162	2.62906	6.8288	23.0377
ENSG00000169641.13|LUZP1	7.03076	7.52667	3.67525	4.86284	4.07604	6.43365	6.77781	7.84003	8.7594	3.93953	3.19343	9.09368	3.066
ENSG00000179546.4|HTR1D	0	0	0	0	0	0	0	0	0	0	0	0	0
ENSG00000125944.20|HNRNPR	4.24958	3.92855	5.88348	3.69988	4.37981	8.95861	10.4145	12.629	7.52354	5.82646	7.36569	19.9287	26.0631
ENSG00000125945.15|ZNF436	8.51109	5.67209	11.294	4.59143	2.68016	4.05716	4.31399	5.61926	5.37655	7.2297	0	3.01853	1.31241
ENSG00000204219.10|TCEA3	0.120944	0.0343248	0	0.306454	0.423271	0.0622445	0.757135	0.201678	0.0423977	0	0	0	21.0182
ENSG00000088280.19|ASAP3	0.720566	0.568427	2.01331	0.0971799	0.217661	0.0219316	0.283984	0.151003	0.268896	0	0	0	0.59965
ENSG00000007968.7|E2F2	0.00707564	0.0552232	0	0	0.0662572	0	0	0	0	0	0	0.419833	0
ENSG00000117318.9|ID3	12.6327	18.2671	24.0054	26.7496	39.4582	20.4384	47.9746	19.1025	26.8636	15.4948	4.1373	2.60583	67.3787
ENSG00000142676.14|RPL11	51.4811	43.8547	30.1619	47.337	54.063	41.9641	87.2377	58.4026	35.5896	34.3114	181.385	315.812	205.909
ENSG00000011007.12|ELOA	23.4349	25.256	34.5693	28.9527	19.7138	27.4552	33.7601	33.096	25.3494	27.7794	8.28967	39.2609	7.90624
ENSG00000057757.10|PITHD1	132.108	190.361	295.517	204.234	190.229	154.074	213.517	316.055	210.249	223.859	26.0855	96.3472	38.541
ENSG00000011009.11|LYPLA2	5.67947	9.10409	6.18267	10.8998	16.335	1.40735	2.12393	0.569993	0.540758	0.100318	4.04014	1.24811	78.2913
ENSG00000117308.15|GALE	1.02603	1.73885	0.666971	2.51933	1.24038	0	1.29154	0.190443	0.150724	0.0341748	4.35005	3.13094	4.7267
ENSG00000117305.15|HMGCL	9.55878	14.8349	22.2182	14.5175	13.3321	3.13917	3.02029	2.10194	0.247144	1.9573	2.23989	3.30034	11.0544
ENSG00000179163.11|FUCA1	24.3551	35.8359	102.843	42.677	36.9499	36.26	52.5078	49.9769	30.3104	33.5097	6.70498	85.6982	21.4795
ENSG00000188822.8|CNR2	0	0	0	0	0	0	0	0	0	0	0.00332083	1.00175	0
ENSG00000189266.13|PNRC2	27.1915	27.9686	45.2232	48.1283	52.4792	44.3043	61.6139	71.4862	86.3172	44.5157	39.2145	226.491	76.9144
ENSG00000188529.14|SRSF10	9.63452	10.9358	11.654	12.2948	14.2657	10.3306	10.5213	10.7866	8.59433	5.45801	8.49286	76.1995	22.5704
ENSG00000142661.19|MYOM3	0	0.00654719	0	0.00584537	0.0174564	0	0.0232932	0	0.00539136	0.0146691	0	0	0
ENSG00000142677.4|IL22RA1	0.0274385	0	0	0	0	0	0.243804	0	0	0	0	0.895435	0.106179
ENSG00000185436.12|IFNLR1	0	0	0	0.0109027	0	0	0.00868921	0	0	0	0.753873	1.02123	0
ENSG00000158055.15|GRHL3	8.20026	8.03834	28.3073	15.1736	14.1962	8.88485	16.8866	15.6983	12.5199	15.9175	1.36678	0	0
ENSG00000001460.18|STPG1	10.5121	11.2061	14.2462	8.59369	9.95939	6.61947	4.47353	5.8044	6.72386	4.85952	1.02304	0.161659	0
ENSG00000001461.17|NIPAL3	15.8644	26.5932	36.1519	36.359	34.9555	7.68417	3.43544	5.63492	2.76507	1.02134	0	1.00062	0
ENSG00000117602.12|RCAN3	2.94537	2.61992	4.77825	1.88636	2.16884	2.13793	3.40968	2.93594	1.94862	1.95982	0.00979781	3.63019	4.5046
ENSG00000184454.7|NCMAP	1.02537	0.567464	0.792515	0.415701	0.901979	0.0791568	0.155299	0.0854916	0.203688	0.179302	0.843425	1.32742	0.0721431
ENSG00000133226.17|SRRM1	8.27874	8.23178	5.54383	4.10641	4.41598	10.6743	12.289	9.00997	11.3185	14.3402	5.03206	24.0544	13.7244
ENSG00000169504.15|CLIC4	14.4829	14.5987	23.9628	14.0104	16.5452	14.3509	23.7542	20.0949	22.5416	18.896	34.1269	75.8729	1.87485
ENSG00000020633.18|RUNX3	0.0341783	0	0	0	0	0	0.0474516	0	0.021966	0	0	0	0.0661299
ENSG00000117614.10|SYF2	73.7092	76.3146	41.2495	85.3069	85.1215	28.7186	35.4729	20.5149	41.0522	36.898	15.1996	92.0776	20.4926
ENSG00000117616.18|RSRP1	2.73918	4.06056	4.786	3.71333	4.64246	4.90082	4.07561	3.31143	4.82736	1.5163	0.553363	30.7	6.39988
ENSG00000187010.21|RHD	0.851567	0.655517	0.586687	0.926646	0.461216	0.132079	0	0.0534935	0.0299885	0	0.353589	0.969024	0
ENSG00000183726.11|TMEM50A	140.914	184.344	134.73	248.844	234.064	164.292	134.493	154.939	34.4761	16.1655	15.91	148.863	102.749
ENSG00000188672.18|RHCE	3.89172	3.07456	5.51613	3.98466	2.9088	2.00085	1.95834	1.00157	0.816704	0.944408	0.0287451	1.60227	5.10188
ENSG00000204178.11|MACO1	16.6963	13.933	15.9224	6.47015	6.88202	10.4473	13.8947	8.41803	11.3859	21.2304	0.00878824	0.576307	9.02052
ENSG00000157978.11|LDLRAP1	15.1094	11.6806	49.1167	9.05139	9.50694	2.62491	2.13947	2.08518	2.64166	5.97295	0.058313	2.80427	6.73361
ENSG00000117643.14|MAN1C1	0.381077	0.39433	0.435815	0.310291	0.155925	0.0666597	0.518368	0.157079	0.643928	0.022462	0	0.584333	0.115984
ENSG00000162430.17|SELENON	3.40053	2.23783	2.0517	0.779687	1.03688	1.36094	3.77691	1.35293	3.25855	8.72848	0	0	1.52225
ENSG00000255054.3|AL020996.2	19.6164	35.4186	64.2171	39.4424	39.6523	3.59124	2.00532	2.68521	1.00356	1.19461	5.85014	37.3502	19.6382
ENSG00000117640.18|MTFR1L	17.0735	23.1126	37.449	32.7225	30.0558	2.30225	3.08033	1.57444	0.616987	2.80955	4.00233	29.3118	12.9765
ENSG00000127423.10|AUNIP	84.8697	112.109	162.647	119.841	122.386	37.8884	48.1655	59.3384	49.3872	45.4935	16.1772	72.8506	16.4583
ENSG00000182749.5|PAQR7	8.69766	11.3625	13.461	11.6965	15.1476	2.55487	4.38751	3.22519	5.13786	12.729	1.08713	0.904175	7.48444
ENSG00000117632.23|STMN1	75.4012	76.8872	53.242	58.5063	116.802	23.7544	39.1386	10.8726	2.93428	1.40635	172.427	686.249	186.899
ENSG00000158006.14|PAFAH2	4.47065	3.59252	13.3409	6.54259	6.26207	1.98899	4.41123	3.23393	6.7151	4.86154	0	5.13612	8.39387
ENSG00000158008.9|EXTL1	0.689976	0.465374	2.12165	0.747881	0.425417	0.0241117	0.00946103	0	0.0875927	0.0148955	0	0	0
ENSG00000158014.14|SLC30A2	0	0.0517374	0	0	0.0459815	0	0	0.0126661	0	0	0.109963	0	0
ENSG00000158022.6|TRIM63	0.0150203	0.117229	0.0359723	0	0	0	0	0	0	0	0.027181	0	0
ENSG00000175087.10|PDIK1L	4.05965	3.12212	8.82943	5.4568	4.62071	5.61368	4.07596	6.03378	6.9176	1.05224	0	0	0
ENSG00000197245.6|FAM110D	1.27029	0.538816	0.330678	0.25015	0.387885	0.234501	0.168693	0.142463	0.283964	0.531181	4.98478	0.327707	0
ENSG00000282872.1|C1orf232	0.507847	0.317087	0.182438	0	0.158518	0	0.169217	0	0	0	0	0	0
ENSG00000236782.7|AL391650.1	193.702	217.441	243.224	154.771	133.202	16.9396	14.0183	19.1287	20.7043	38.4033	31.814	90.7074	61.6824
ENSG00000142684.9|ZNF593	483.195	531.312	560.082	339.343	304.547	40.3505	32.1935	42.006	41.2609	67.3961	90.0962	255.627	174.682
ENSG00000142675.18|CNKSR1	0.117113	0.0457014	0.105178	0.0136008	0.0507712	0	0.0975561	0	0.0250889	0.136527	0	1.50559	0
ENSG00000188782.8|CATSPER4	0	0	0	0	0	0	0	0	0	0	0	0.112962	0
ENSG00000130695.15|CEP85	19.1771	20.5073	45.5858	15.336	13.5599	26.0995	16.419	39.6644	27.8746	18.9279	0	4.27872	0.0290676
ENSG00000142669.15|SH3BGRL3	3.4853	1.92822	3.38107	29.2045	94.1006	17.2959	178.167	129.883	2.77868	1.3115	50.8958	324.86	2562.88
ENSG00000158062.20|UBXN11	46.4357	108.468	229.513	153.826	138.763	24.3138	37.0846	44.8241	20.1809	20.4868	4.56804	22.863	181.441
ENSG00000169442.9|CD52	1.57237	0.452121	0.198194	0.576652	1.16241	0.175687	0.367663	0.711553	0.0531863	0	0	1.71862	0
ENSG00000176092.15|CRYBG2	1.40688	2.63351	2.61763	1.12483	1.40548	0.404578	0.26147	0.391975	0.417869	0	0	0.631899	0
ENSG00000176083.17|ZNF683	0	0	0	0	0	0	0	0	0	0	0	0	0
ENSG00000131914.11|LIN28A	3.35428	2.47374	3.28315	2.92669	2.08388	2.86215	4.31946	4.49191	2.64939	0.323027	9.3249	41.8243	0.0376233
ENSG00000117682.17|DHDDS	5.65787	4.20602	4.2994	4.40824	4.15875	0.507179	1.70688	1.17718	0.566916	1.08457	1.58692	6.82868	8.64035
ENSG00000198830.11|HMGN2	880.195	798.461	411.63	735.536	679.296	99.3437	64.1918	97.1009	78.4005	78.7276	189.152	1281.32	186.554
ENSG00000117676.14|RPS6KA1	1.81282	1.13803	4.88424	1.10758	0.915745	0.185919	0.24074	0.0828291	0.531881	0	0	2.37731	0
ENSG00000117713.20|ARID1A	6.86915	5.04513	3.16188	2.80802	2.53288	3.12968	7.20932	2.88257	8.78579	6.38538	0.0844647	2.20119	1.57631
ENSG00000060642.10|PIGV	15.644	15.5541	58.0464	31.1498	38.9624	9.36421	7.84372	11.201	6.3013	6.05469	1.86629	0	8.3134
ENSG00000204160.12|ZDHHC18	2.15178	1.33689	1.92403	0.463624	0.824837	1.24221	2.75158	0.811466	2.36552	8.98601	0	0.167995	2.6295
ENSG00000175793.12|SFN	0.0295468	0.276724	0	0	0.0614844	0.0418175	0.0656341	0.0338731	0	0	0.708457	0	0
ENSG00000142751.15|GPN2	18.7399	31.5113	74.8786	37.374	31.0933	0.826078	0.847084	1.60594	0.570184	1.48335	0.408411	11.4056	4.60764
ENSG00000198746.13|GPATCH3	10.9379	9.78329	40.5404	8.00873	7.76758	2.99779	6.38278	7.1853	6.51635	11.2027	0	10.3016	0.0671845
ENSG00000090273.14|NUDC	49.8016	86.3159	98.7966	61.8209	64.6931	16.3823	16.8805	22.1997	8.30259	7.0713	25.5878	181.969	115.263
ENSG00000131910.5|NR0B2	0	0.0517818	0	0	0	0	0	0	0.0426403	0	0	0	12.8371
ENSG00000175707.9|KDF1	40.3347	48.9111	149.588	59.9275	57.4223	3.24351	0.50908	5.08743	1.33898	4.22607	0	4.32665	0
ENSG00000253368.4|TRNP1	1.40606	0.792557	1.00554	1.46963	0.934662	0.0552778	0.585632	0.223881	0.276117	2.11723	0	0	0
ENSG00000158246.8|TENT5B	116.818	99.0741	716.849	146.722	85.8066	7.2792	11.2267	21.8182	33.597	51.0686	1.63685	26.474	0
ENSG00000090020.11|SLC9A1	3.75554	1.97678	2.00204	1.47798	1.19432	2.04839	5.27291	2.14557	6.04612	12.7525	0.465681	0.481205	0.0482817
ENSG00000142784.16|WDTC1	2.19029	1.34715	1.75374	0.69249	0.537414	0.481181	1.3507	0.996904	1.53793	6.7455	0	1.3578	1.13853
ENSG00000186501.14|TMEM222	4.04949	6.76576	22.9531	6.6903	4.92304	2.27295	4.80457	3.41501	1.48717	0.452954	0.00390621	10.2463	11.0928
ENSG00000142765.18|SYTL1	0.0761316	0.0216067	0	0	0.0216032	0.00979537	0.00768708	0.00793446	0	0	0	0	0
ENSG00000142733.16|MAP3K6	6.7902	7.1021	7.02473	4.65636	7.64966	0.392252	0.615653	0.529554	0.0890606	0.969285	0	0	0
ENSG00000142748.12|FCN3	0	0.0556768	0	0	0	0	0	0	0	0	0	0	0
ENSG00000174950.11|CD164L2	0.0581452	0	0	0	0.0403318	0	0	0	0	0	0	0	0
ENSG00000181773.7|GPR3	1.41061	1.60906	8.96549	3.27642	2.42732	1.79168	4.5797	7.48455	10.0654	9.48724	0	0	0.839791
ENSG00000158195.11|WASF2	27.2115	22.7881	13.8403	7.74565	6.49771	23.0593	27.4277	14.8103	24.0816	40.7673	1.41265	0.766932	9.89823
ENSG00000126705.14|AHDC1	0.437849	0.290832	0.786459	0.142811	0.237475	0.250512	0.491484	0.3471	0.706493	0.195485	0	0	0
ENSG00000000938.13|FGR	0.251401	0.142699	0.492615	0.0477758	0.0237793	0.0323462	0	0	0	0	0	0	0
ENSG00000126709.15|IFI6	0.734388	0.143292	0	6.97228	19.389	2.46853	26.0505	0.31572	0.0589976	0	0	0	709.576
ENSG00000009780.15|FAM76A	29.1243	26.6187	20.8907	35.1007	32.0171	37.8298	40.1687	37.4745	18.9764	11.9615	3.13363	21.8853	13.9765
ENSG00000117758.14|STX12	17.0206	16.2202	28.0763	21.453	21.8245	25.3268	37.5605	32.5447	28.2948	32.2702	0	18.0385	39.0309
ENSG00000117751.18|PPP1R8	11.5186	10.0722	3.96202	2.79341	3.57112	5.80977	5.99268	7.88537	1.92351	5.92982	7.39119	15.3961	3.02824
ENSG00000130775.16|THEMIS2	0.242538	0.0522188	0.580858	0.034966	0.426386	0	0.39014	0.105468	0.290251	0	0	0	33.1404
ENSG00000117748.10|RPA2	173.551	231.01	403.166	420.189	455.147	83.5508	34.8208	39.654	18.9576	35.752	33.3885	173.75	51.6376
ENSG00000130768.15|SMPDL3B	0.420866	1.08736	2.34607	1.35508	1.41938	0.267017	1.24116	0.0665505	1.5856	0.101511	0.0065656	0	9.32247
ENSG00000158156.7|XKR8	13.3567	11.0183	41.7231	10.0728	9.42601	2.49259	10.5629	6.21867	14.9227	23.8491	0	0	0
ENSG00000158161.16|EYA3	3.67581	3.2304	9.16347	5.95269	6.20313	2.86088	2.626	3.18639	1.22953	0.0631202	0.315717	7.06786	2.9566
ENSG00000169403.12|PTAFR	0.578605	1.2759	0.38492	0	0.29623	0.259968	3.06022	0	2.39644	3.30837	0.0373949	0	0
ENSG00000126698.11|DNAJC8	86.9561	103.401	119.312	132.823	123.872	50.4229	62.6208	44.352	47.8552	51.5268	36.3408	191.094	112.63
ENSG00000130770.18|ATP5IF1	70.0512	52.0022	29.7014	51.0998	72.6686	39.7508	48.3457	24.2339	6.16206	2.09576	70.369	130.27	269.733
ENSG00000130766.5|SESN2	14.222	10.0717	32.9911	11.5902	7.99105	3.82344	11.0969	8.54894	17.8931	15.3238	0	2.3183	14.9466
ENSG00000130772.14|MED18	3.56389	7.62671	18.9519	11.135	11.3236	1.46438	1.12792	0.790787	0.886632	4.02067	3.79677	1.1369	1.33463
ENSG00000204138.13|PHACTR4	1.28348	1.21196	1.06889	0.861219	1.17055	1.0615	2.14125	0.944614	1.21525	2.98327	0.00238953	1.72368	3.31113
ENSG00000180198.16|RCC1	2.83293	3.81691	25.1389	6.58003	6.02955	3.09501	6.24881	6.75758	7.26997	20.4063	2.30245	17.281	6.57755
ENSG00000180098.9|TRNAU1AP	16.2442	20.7943	17.2725	13.7928	14.4856	1.24341	2.36977	1.30523	3.15732	2.41416	3.39869	9.41506	2.74059
ENSG00000120656.11|TAF12	161.154	205.629	153.687	179.692	179.099	238.707	226.287	205.434	216.602	206.212	21.584	93.8053	13.8866
ENSG00000188060.7|RAB42	0.140535	0.466154	0	0.318259	0	0.0745873	0.0195112	0.181252	0.02258	0	2.72595	10.9445	0.0679785
ENSG00000162419.12|GMEB1	4.78677	7.25703	14.4087	9.23088	7.1905	1.43116	1.17629	2.37341	2.99948	2.18677	0.0514321	3.08874	0
ENSG00000198492.16|YTHDF2	20.1579	24.2824	67.5747	44.7311	39.553	39.1052	58.384	49.1418	63.224	23.3062	10.7606	61.6174	35.6937
ENSG00000116329.11|OPRD1	0.148881	0.167841	0.29218	0.0979784	0.0903613	0.234125	0.19292	0.16594	0.393368	0	0	0.34354	0
ENSG00000159023.21|EPB41	1.16175	1.12547	0.942095	0.441801	0.649632	1.38433	1.41701	0.986154	1.55292	1.2473	0.118934	0.550543	0.493697
ENSG00000253304.2|TMEM200B	0.697013	0.324083	0.177584	0.144672	0.200591	0.167912	0.32943	0.102009	0.571865	0.466789	0.322042	0	0.975593
ENSG00000116350.17|SRSF4	3.09844	2.68541	6.13297	2.07951	2.66215	2.61499	5.18157	4.02005	4.82883	10.3835	0.44872	3.85399	2.68332
ENSG00000116353.15|MECR	12.4061	20.1958	34.9743	26.7237	18.5265	6.70817	8.71189	5.09485	2.68519	3.61855	7.89954	13.857	11.6302
ENSG00000060656.20|PTPRU	0.0867566	0.0722248	0.0346292	0.0161207	0.0902667	0.0491147	0.122055	0.0861985	0	0.161822	0.00261661	0.926585	0
ENSG00000162510.6|MATN1	0	0.0786175	0	0.0818886	0	0.130684	0.00932334	0	0	0	0	0	0
ENSG00000162511.8|LAPTM5	0	0	0	0.0667401	0	0.0677786	0.0398928	0.0274511	0	0	1.86325	0.639348	0.0463298
ENSG00000162512.16|SDC3	0.344624	0.187851	0.0655037	0.182961	0.227662	0.123872	0.905276	0.0877968	0.182813	0.133918	0.0123738	0	1.27009
ENSG00000134644.15|PUM1	4.11512	3.27095	5.15835	2.79017	3.47995	2.32966	6.27565	2.48933	3.62385	0.306211	1.64781	8.06976	13.7785
ENSG00000084628.10|NKAIN1	0	0	0	0	0.0726701	0	1.62907	0.0133452	0	0	0	0.828841	0.270276
ENSG00000060688.13|SNRNP40	30.0467	57.6098	86.1514	79.3409	68.8249	30.3812	20.7832	20.05	12.8439	8.98874	27.2226	79.171	22.0847
ENSG00000121766.15|ZCCHC17	252.383	351.78	260.445	323.548	272.475	223.573	206.691	223.191	203.876	283.375	24.7655	79.7402	37.8358
ENSG00000121769.7|FABP3	1.01703	0.470377	0.270634	3.04468	19.5959	3.03874	16.4837	0.734115	0.484172	2.23952	13.8885	0.894006	87.0204
ENSG00000168528.12|SERINC2	1.93684	2.27183	15.377	4.11902	3.87897	0.443663	0.870431	1.16797	0.87782	1.58576	0	0	0
ENSG00000142910.16|TINAGL1	0.0365908	0.0342695	0.131448	0.193775	0.418783	0.0621443	0.235716	0.0083897	0	0	0	0	0.028319
ENSG00000121764.11|HCRTR1	1.38997	1.79232	5.28276	3.26356	2.4051	2.07414	2.83592	2.99646	3.24312	0.501968	0.109362	5.55801	3.62481
ENSG00000162517.13|PEF1	10.0138	9.74222	26.418	21.2724	17.5097	10.408	20.4486	23.7574	35.2179	5.68493	0.991007	51.371	41.6433
ENSG00000084636.18|COL16A1	0.0167069	0.00651959	0	0.00582074	0.0608398	0.0236452	0.041751	0.0383063	0	0	0	0	0
ENSG00000121753.12|ADGRB2	0.797259	0.482233	0.429609	0.152773	0.186641	0.0846272	0.166032	0.0971122	0.0128097	0.18298	0	0	0
ENSG00000134668.12|SPOCD1	0.0545479	0.0510875	0	0.24326	0.419986	0.046321	0.527092	0.168844	0	0	0	0	3.65175
ENSG00000184007.21|PTP4A2	14.2363	12.2756	14.7293	13.7298	11.4314	10.2823	17.1622	10.984	18.5433	31.8359	8.31464	15.0756	39.3947
ENSG00000121774.18|KHDRBS1	15.147	13.4473	21.1674	7.56826	7.20481	11.9149	23.7515	15.5771	25.9453	40.1594	7.70114	7.2469	64.1844
ENSG00000121775.18|TMEM39B	9.90099	14.0046	29.474	14.3586	12.4369	0.824287	1.30915	1.2082	0.178242	0.0727457	0	5.01904	24.362
ENSG00000025800.14|KPNA6	7.81028	7.17567	7.27968	6.60872	6.13111	6.93894	12.2551	8.79347	12.8903	13.5125	0.103165	11.0397	5.59544
ENSG00000084652.16|TXLNA	0.438313	0.401071	0.714899	0.642436	1.0379	0.0534781	1.51923	0.42452	0.15542	0.105719	0.372659	7.57799	3.01211
ENSG00000160050.14|CCDC28B	1.54973	2.61169	3.2188	2.59931	3.46743	2.21274	5.63596	1.99676	0.65224	0	0	0	12.79
ENSG00000160051.11|IQCC	0.810998	1.70412	5.24787	1.71706	0.973627	0.154512	0	0.196677	0	0	2.62475	1.66571	0
ENSG00000222046.2|DCDC2B	2.39865	4.3574	3.29322	2.76645	1.37693	0.321921	0.160767	0.0711172	0.0797368	0	0	0.490771	0
ENSG00000160055.19|TMEM234	2.33766	4.08817	3.40835	3.34829	2.91644	0.321659	0.721221	0.39703	0	0.0189249	0	1.86224	0.125639
ENSG00000084623.11|EIF3I	98.6455	158.526	157.078	124.548	149.677	55.3632	58.9997	46.9259	20.7631	14.3389	89.0022	701.364	287.748
ENSG00000183615.6|FAM167B	0.0816202	0	0	0	0	0	0	0	0	0	0	0	0
ENSG00000182866.17|LCK	0.0115745	0	0.526678	0	0	0	0	0	0	0	0	0	0
ENSG00000116478.12|HDAC1	1.27654	1.26249	2.77717	4.07408	4.33944	2.84106	3.92881	2.91575	3.83279	3.71473	3.60617	8.67294	3.09211
ENSG00000175130.7|MARCKSL1	1.92486	1.44376	3.41251	2.43865	4.65571	0.990638	9.30127	2.43597	1.09249	0.437133	6.83082	22.9906	426.699
ENSG00000162526.7|TSSK3	0	0	0	0.291289	0.0652419	0	0	0	0	0	0	0	0
ENSG00000225828.1|FAM229A	0.0135842	0.0212041	0	0.208243	0.0706692	0	0.181053	0	0.122226	0	0	0	0
ENSG00000160058.18|BSDC1	9.25658	10.8415	40.8469	11.5431	11.2919	4.74491	4.42184	4.31685	7.01849	4.73097	0.0027881	2.74254	24.993
ENSG00000254553.1|AL033529.1	20.7082	27.1265	35.3499	18.8906	22.421	4.06223	4.49545	3.04628	4.0496	1.94096	2.15065	12.8394	0
ENSG00000273274.2|ZBTB8B	6.84631	8.26535	10.9646	5.66675	6.74724	0.716168	0.287703	0.825278	1.1305	1.51163	0.00136265	0	0
ENSG00000160062.15|ZBTB8A	1.44715	1.63665	0.516602	1.18723	1.79548	1.25981	2.13501	0.763789	1.18627	0.28648	1.0574	6.4157	0.169058
ENSG00000176261.15|ZBTB8OS	19.3947	17.5459	10.1443	21.4308	18.8129	7.85374	8.67976	7.86743	3.36238	1.81823	40.9995	66.4364	13.2992
ENSG00000162521.19|RBBP4	25.8532	30.8891	55.3044	87.0962	74.2137	27.3256	11.3635	18.1294	6.03246	12.3101	6.01146	31.14	16.5029
ENSG00000162520.14|SYNC	10.4736	8.6847	7.23307	16.0636	12.212	4.67445	2.69587	2.89698	1.13968	1.45356	3.88593	11.1796	4.58909
ENSG00000162522.11|KIAA1522	2.06717	1.8238	1.89111	1.01993	1.12884	1.0358	4.82724	1.38364	3.3915	2.64934	0	0.457102	12.4213
ENSG00000134684.10|YARS	1.03065	1.18271	2.81209	2.00038	1.55222	0.865886	2.05946	0.906407	0.30246	0.139902	5.2163	10.2481	11.3458
ENSG00000116497.18|S100PBP	15.2107	21.8591	27.1325	31.4599	25.6623	11.487	10.0329	10.6064	7.69735	7.75083	2.37816	9.63163	5.98862
ENSG00000160097.18|FNDC5	0.144972	0.0942885	0.144665	0	0	0.153884	0.120763	0	0	0.126753	0.00546552	0	0
ENSG00000121905.10|HPCA	18.8907	32.0673	58.602	35.4034	32.1441	7.24099	4.393	4.06063	3.18695	1.20434	11.7778	36.3117	6.24405
ENSG00000121900.19|TMEM54	48.7931	86.2953	139.75	98.0262	90.382	18.6056	12.0262	11.3814	7.04649	3.14773	35.4003	99.5253	20.0529
ENSG00000116514.16|RNF19B	11.372	6.63353	4.0959	4.39541	3.63592	0.46105	3.04255	1.22224	3.19754	7.53486	2.69967	10.5431	0.0572999
ENSG00000004455.16|AK2	25.677	30.8634	26.0361	30.6115	33.337	8.29963	6.67068	5.67847	4.7707	6.15979	14.8892	73.0341	26.8709
ENSG00000142920.17|AZIN2	1.12944	1.42299	7.0473	2.86133	2.19499	1.06757	3.06893	2.7145	4.01307	4.16869	0	0.40688	0
ENSG00000116525.14|TRIM62	9.3799	6.72141	22.2197	6.27184	5.77474	6.03927	9.29531	7.85607	21.1148	11.5071	0	0	0
ENSG00000160094.15|ZNF362	2.99218	3.17317	4.2121	1.703	2.67359	1.58402	2.20712	4.09805	3.06805	7.62879	0	0	0.176776
ENSG00000184389.9|A3GALT2	0.415561	0.294848	2.30713	0.31589	0.23584	0	0	0.17324	0.145677	0	0	1.79326	0
ENSG00000134686.18|PHC2	4.10942	2.91019	9.42312	1.36407	1.44678	2.89154	6.05691	2.74297	7.29913	15.5266	0	0.414837	3.6073
ENSG00000121903.14|ZSCAN20	0.116495	0.125016	0	0.0202936	0.446955	0.0412188	0.185996	0.0918173	0.0093587	0.0127319	0	0	0
ENSG00000121904.17|CSMD2	0.559795	0.634589	0.542892	0.370789	0.420777	0.385596	0.534283	0.441669	0.210665	0.0334982	0	0	0.0988397
ENSG00000176256.10|HMGB4	0	0	0	0	0	0	0	0	0	0	0	0.0895403	0
ENSG00000142698.15|C1orf94	0.0115745	0.0722681	0	0	0	0	0	0	0	0	0	0	0
ENSG00000163866.9|SMIM12	1.72355	3.44319	3.66664	3.01158	2.64519	0.322776	0.996607	0.711502	0.153781	0.143831	3.8243	19.2332	4.89009
ENSG00000189280.3|GJB5	0	0	0	0	0	0	0	0	0	0	0	0	0
ENSG00000189433.6|GJB4	0	0	0	0	0	0	0	0	0.00386945	0	0	0	0
ENSG00000188910.8|GJB3	0.016362	0.0255401	0	0	0	0	0	0	0	0	0	0	0
ENSG00000187513.9|GJA4	0.833301	2.24991	10.4908	4.48827	0.468657	0.254999	0.0250144	0	0	0	0	0	0
ENSG00000116544.12|DLGAP3	0.047807	0.0149247	0	0	0	0	0.0849573	0	0	0	0	0.22693	1.44299
ENSG00000284773.1|AC114490.3	4.44754	4.1387	3.6139	2.96286	3.67402	7.47052	6.41902	6.24739	6.4706	2.05114	0.304025	6.45236	5.72111
ENSG00000271741.1|AC114490.2	24.0438	23.1648	29.2544	24.4704	29.558	48.9082	49.3655	48.1662	47.5761	28.0223	2.27932	44.8414	15.7322
ENSG00000243749.1|TMEM35B	67.1505	66.5416	53.1047	70.1573	82.8203	131.108	150.981	136.138	145.741	87.078	8.21112	111.92	63.422
ENSG00000163867.17|ZMYM6	1.90651	1.59515	4.98189	1.59867	2.28623	3.50433	2.14893	2.88489	1.65621	0.713384	0	6.54289	0
ENSG00000197056.11|ZMYM1	3.55658	2.26004	4.29442	3.90105	4.35713	4.01429	3.83477	4.10288	3.98935	0.142822	4.45083	20.8827	7.41299
ENSG00000116560.11|SFPQ	4.58932	3.04109	2.45146	1.72779	2.14631	3.37665	8.36045	4.76563	7.7805	7.68812	2.43681	10.6945	7.61975
ENSG00000146463.11|ZMYM4	10.2442	8.85126	12.7331	8.29688	9.46507	8.9982	8.44797	8.5576	13.0897	12.3195	0	4.25819	10.4043
ENSG00000142687.18|KIAA0319L	1.51873	1.01599	2.41519	0.739102	0.668856	0.483343	1.57972	1.2068	1.77138	2.45901	0.0218121	0.0715187	10.7123
ENSG00000020129.16|NCDN	1.04537	0.699323	1.33649	0.460055	0.449785	0.155738	0.759497	0.360431	0.222264	0.0137443	0	0.233184	0.33457
ENSG00000116819.8|TFAP2E	0	0	0	0.284468	0	0	0	0	0	0	0	0	0
ENSG00000126067.12|PSMB2	56.5966	56.6887	45.9309	81.0506	83.6807	63.6968	68.9184	80.383	31.4644	23.104	38.5865	158.817	37.9827
ENSG00000142686.8|C1orf216	0.659118	0.276996	0.865159	0.494608	0.237387	0.0538183	0.168939	0.116251	0.114048	0	0	3.3092	0
ENSG00000092853.14|CLSPN	25.6116	24.4675	12.1498	16.0494	16.2755	28.3153	42.1817	21.6148	42.518	36.8238	2.04356	11.4764	0.0311861
ENSG00000134698.11|AGO4	0.119747	0.0812688	0.0623446	0.137859	0.119175	0.00736863	0.0693919	0.0119375	0	1.0652	0.534678	0	5.27857
ENSG00000092847.12|AGO1	1.86419	1.19436	1.58926	1.78368	1.49379	0.756076	0.958002	1.67782	0.704548	1.30393	0	0.495276	0.215339
ENSG00000126070.20|AGO3	0.526184	0.404967	0.886056	0.39975	0.456228	0.268923	0.342943	0.268102	0.272416	0.488813	0.215732	1.6261	0.636304
ENSG00000092850.12|TEKT2	0.019728	0	0	0	0.0205262	0	0.394407	0	0	0	0	0	0
ENSG00000116863.11|ADPRHL2	8.66108	17.1002	36.1033	29.4579	18.705	0.596337	9.28171	3.54234	0.0300884	0.0409332	7.50836	53.335	35.3274
ENSG00000171812.13|COL8A2	0	0	0	0.0115355	0.060286	0	0.211452	0	0	0	0	0	1.44139
ENSG00000054116.12|TRAPPC3	6.94706	10.2282	9.64407	12.9494	14.0572	5.04016	7.27784	11.243	1.57746	10.002	10.554	60.7253	12.5511
ENSG00000116871.15|MAP7D1	8.01391	8.2174	8.59544	6.20235	6.64458	0.871671	3.09455	1.6475	2.63883	11.3212	0.00663411	1.13112	7.09318
ENSG00000054118.15|THRAP3	7.65574	12.717	18.9526	13.4306	15.292	18.2981	19.0706	18.1542	17.355	13.7452	10.3386	40.1783	38.6556
ENSG00000214193.10|SH3D21	0.32825	0.310124	0.941291	0.252804	0.314568	0.0733536	0.076754	0.049515	0	0	0.930094	1.02509	0.0334271
ENSG00000142694.6|EVA1B	2.01055	1.54426	4.81509	2.09033	1.39459	0.31617	0.673467	0.621967	0	0	0	1.32551	3.45787
ENSG00000196182.10|STK40	4.09286	2.17993	4.94243	1.09838	1.13655	0.3229	1.18254	0.713335	0.479876	0.145075	0.0156388	1.23066	2.9964
ENSG00000181817.6|LSM10	112.169	143.003	73.8119	108.148	112.168	9.18886	9.3488	9.38488	6.59708	1.52573	26.6791	150.896	74.3791
ENSG00000116885.18|OSCP1	32.5202	38.3419	46.3116	36.5694	31.5859	2.98207	3.6797	3.71866	0.374174	0.193919	0	2.22075	7.13433
ENSG00000116898.12|MRPS15	23.9874	26.9917	19.1547	30.3252	26.1096	6.74403	7.37651	4.34858	0.294968	0.755356	58.9687	149.618	39.6996
ENSG00000119535.17|CSF3R	0	0	0	0	0	0	0	0	0	0	0	0.190436	0.0709706
ENSG00000163873.10|GRIK3	0.25404	0.0632165	0.20721	0.718329	0.199196	0.0573184	0.0245354	0.0168833	0.0757184	0	0	0	0
ENSG00000163874.11|ZC3H12A	8.68967	7.86519	25.4075	7.44028	3.0441	3.6984	12.8732	7.76896	28.3978	24.2906	0	0	0.241916
ENSG00000163875.15|MEAF6	53.3878	62.9381	61.2887	76.4409	67.3101	117.457	114.827	111.915	87.0719	36.242	15.1226	61.8822	16.5979
ENSG00000163877.11|SNIP1	5.88697	3.62925	7.68069	5.19001	6.04076	2.2958	3.20546	3.27762	1.58984	6.28768	0.253793	0	10.2788
ENSG00000163879.11|DNALI1	0.598441	0.555062	0.726995	0.568085	0.938492	0.012275	0.953668	0.109373	0.267555	0	0.00392374	1.338	8.99464
ENSG00000134697.13|GNL2	14.3573	16.6271	48.509	23.7854	15.7289	14.5238	9.70978	11.0476	9.75887	7.58475	3.58081	44.2106	12.9593
ENSG00000169218.14|RSPO1	0.0631902	0	0	0	0	0	0	0	0.0162446	0	0	0	0
ENSG00000116922.14|C1orf109	2.38821	2.13603	4.3523	2.80593	1.82282	1.09789	1.31659	2.40815	0.414527	0.0457245	6.80204	17.9458	2.1249
ENSG00000134690.11|CDCA8	119.829	125.967	248.241	172.882	146.972	153.453	169.95	216.466	135.587	114.825	15.1006	62.5225	0.124316
ENSG00000183317.17|EPHA10	0.450378	0.370006	0.141923	0.396413	0.0986526	0.0738065	0.631865	0.364144	1.50515	0.845588	0.246649	0.281296	0
ENSG00000185090.14|MANEAL	0	0	0.552029	0	0	0	0	0	0	0	0	0.607853	0
ENSG00000196449.4|YRDC	7.80053	10.2175	24.792	19.0897	14.4263	3.75896	5.22622	4.93888	3.06443	6.98481	17.1152	121.109	71.863
ENSG00000197982.14|C1orf122	5.3181	7.62522	14.1262	11.0567	8.83159	3.33431	5.07939	4.15059	1.04651	2.66567	11.0736	49.0283	59.5932
ENSG00000188786.10|MTF1	6.20657	6.63742	16.6079	11.2653	8.76795	4.85423	9.8003	7.62558	10.7945	9.20364	0.715651	1.77962	0
ENSG00000204084.13|INPP5B	1.06464	0.878203	1.75163	1.45957	1.37788	0.545136	0.447032	0.53584	0.183573	0.28001	0.0332846	0.0513578	0.251208
ENSG00000183431.12|SF3A3	351.665	471.235	645.616	579.52	539.593	387.095	215.858	296.659	110.208	60.5693	26.7292	193.155	14.7095
ENSG00000183386.10|FHL3	2.02493	1.74596	1.40867	2.25757	2.40783	0.518588	2.37756	2.05612	0.718864	3.43974	4.36232	4.5771	0
ENSG00000183520.12|UTP11	93.8345	91.7644	46.4974	70.6176	71.133	29.5731	27.8547	32.3941	28.0484	18.849	22.128	156.47	11.3237
ENSG00000185668.7|POU3F1	0.495476	0.0276217	0.889969	0	0	0	0.275158	0.0608599	0.0227454	0	0	0	0
ENSG00000116954.8|RRAGC	36.1618	21.0834	11.3796	9.66435	9.25886	10.638	17.2085	6.38263	18.4003	40.1839	0	2.55489	1.92934
ENSG00000214114.9|MYCBP	120.346	126.112	178.004	276.114	284.26	67.6567	54.9213	62.7442	26.6384	30.7562	27.9318	101.218	64.772
ENSG00000274944.4|AL139260.3	55.9201	54.8146	67.3606	100.23	98.3562	36.8631	38.7128	39.5633	16.6554	17.7111	20.7595	51.0681	27.3712
ENSG00000131233.9|GJA9	0.375762	0.410579	0.157486	0.209467	0.254127	0	0.0834704	0	0	0	0.373993	0	3.12628
ENSG00000158315.11|RHBDL2	0.847885	0.619055	0.917052	0.933866	0.768359	1.04517	2.30876	0.282204	3.11134	1.5544	0	1.2983	0
ENSG00000174574.16|AKIRIN1	15.1397	10.2114	36.4821	15.3683	9.574	11.4767	26.1572	23.8013	41.6739	18.8311	10.2381	28.8347	62.1467
ENSG00000168653.11|NDUFS5	185.478	165.566	107.758	227.919	319.045	87.0367	269.141	69.5314	10.4247	26.1444	1272.74	1617.32	2712.14
ENSG00000127603.25|MACF1	1.02075	0.58343	0.333976	0.285564	0.522141	0.510199	1.03258	0.400221	0.185345	0.423012	0.581104	0.551625	4.17392
ENSG00000183682.8|BMP8A	0.0960007	0.0214073	0.238125	0.0764504	0.0713463	0.01941	0.144707	0.031445	0.176281	0.0959272	0	0	0.106141
ENSG00000090621.14|PABPC4	15.4657	10.167	6.74865	5.19374	4.73731	10.9766	24.6333	9.52495	34.4187	43.7053	2.11398	12.8147	10.5185
ENSG00000163909.8|HEYL	0.0189586	0.0591865	0.283777	0	0.0493142	0	0.021057	0.423825	0	0	0	0.168736	0
ENSG00000116981.3|NT5C1A	0.384028	0.871918	2.17387	0.340574	0.508537	0	0.348981	0.120071	0	0	0	0	0
ENSG00000116983.13|HPCAL4	0	0	0	0.0792381	0.135219	0.0114959	0.0721726	0	0	0	0	0	5.21769
ENSG00000084072.16|PPIE	11.2479	19.852	13.6295	15.4751	14.9364	2.948	2.7496	1.33396	0.184646	1.26437	4.41925	20.7691	13.471
ENSG00000116985.12|BMP8B	0.072073	0.0125002	0.0958939	0.0669614	0.124982	0	0.231256	0.0550842	0.133814	0	0.141294	0.760257	0.712746
ENSG00000198754.5|OXCT2	0	0	0	0	0	0	0	0	0	0	0	0	7.78067
ENSG00000043514.16|TRIT1	4.17056	6.63925	16.0448	11.5748	13.1102	18.679	14.1067	21.1052	17.6562	8.71008	1.16954	14.5668	0.663865
ENSG00000116990.11|MYCL	0.0228998	0.0834052	0.310777	0	0.0158842	0	0.00847811	0.271279	0	0	0	2.2193	3.81045
ENSG00000168389.17|MFSD2A	54.976	59.8741	312.919	123.566	90.4366	9.40516	6.08466	13.6114	6.69455	8.60149	0	1.94575	4.10551
ENSG00000131236.17|CAP1	9.78845	7.8452	27.2404	19.9819	23.8587	12.4625	21.8337	16.2053	17.2056	7.67238	11.9235	56.5766	84.4224
ENSG00000131238.17|PPT1	11.2949	14.2989	52.0359	37.0918	41.657	25.7791	35.3066	36.3208	18.443	10.0548	17.2815	201.009	49.557
ENSG00000117000.9|RLF	21.3886	20.057	38.6965	11.5376	10.3947	41.0318	17.2952	30.6061	19.5213	14.9215	1.68894	3.6796	0
ENSG00000188800.6|TMCO2	0.182729	0.142614	0	0	0	0.0646541	0	0	0	0	0	0	0
ENSG00000084073.9|ZMPSTE24	9.49603	7.01667	3.90251	4.58877	5.69429	7.44355	8.00079	11.5178	10.7181	6.74039	11.851	148.163	12.2634
ENSG00000049089.15|COL9A2	0	0	0	0.051112	0.104939	0	0.88599	0	0.0117855	0	0	0	0
ENSG00000084070.12|SMAP2	2.29672	1.79252	7.19686	2.15377	1.63032	1.35186	1.47811	0.947394	0.262106	1.85795	0	1.84673	8.30618
ENSG00000187801.15|ZFP69B	5.04552	4.93703	8.67495	7.15745	3.82363	3.13348	1.47209	2.69359	2.65223	2.02795	0.00681379	3.664	0
ENSG00000187815.10|ZFP69	7.52724	4.88614	17.5312	9.50558	5.86751	4.46474	4.42369	4.38452	6.52849	5.23948	0	1.73448	0
ENSG00000164002.11|EXO5	40.597	83.4845	198.809	80.7889	86.7549	33.4163	28.709	36.4106	18.7329	11.6059	0.00565466	10.902	0
ENSG00000117010.17|ZNF684	22.8568	28.0716	32.8172	61.1019	46.3961	17.3388	9.59265	12.0159	6.8723	5.23037	6.77153	60.0458	0.0482273
ENSG00000117016.10|RIMS3	0.931706	0.822738	2.74138	0.808743	0.875231	0.331545	0.360712	0.567635	0.766457	1.94577	0	0	0.0206024
ENSG00000066136.20|NFYC	15.9105	19.4775	40.9011	23.5488	22.6228	5.91718	8.64226	7.50762	5.39055	6.11498	0.0116756	23.5438	2.37187
ENSG00000117013.16|KCNQ4	0	0.0547421	0	0	0	0	0.0292137	0	0.0338085	0	0	0.208088	0
ENSG00000179862.6|CITED4	3.49469	2.70458	10.9366	1.75984	1.4361	0.290943	1.46779	0.538675	0.0754954	0.154059	20.8987	21.9555	14.2052
ENSG00000171793.15|CTPS1	3.44626	3.3785	12.3441	6.45357	6.5988	1.82372	1.54673	1.76193	1.05675	1.07383	0.718071	16.526	2.7529
ENSG00000171790.15|SLFNL1	0.0269006	0	0	0	0.0186593	0	0.0199186	0	0.0115258	0	0	0	0
ENSG00000010803.16|SCMH1	0.721321	0.325572	0.40586	0.145336	0.171802	0.0614992	0.376448	0.438378	0.860142	2.02119	0	0	12.0395
ENSG00000204060.7|FOXO6	0.161164	0.125784	0.231585	0.0224601	0	0.0684287	0.572806	0.110857	1.0565	2.0573	0.444761	0.28688	0.810753
ENSG00000127129.10|EDN2	0	0	0	0	0.19508	0.06634	5.12805	0	1.53637	0	0	0	7.61821
ENSG00000127124.16|HIVEP3	0.17705	0.189743	0.164545	0.276201	0.178715	0.10846	0.220127	0.245387	0.152849	0	0.011955	0	0
ENSG00000284895.1|AC119676.1	0	0	0	0	0	0	0	0	0	0	0	0	0
ENSG00000044012.4|GUCA2B	0	0	0	0	0.0665741	0	0	0	0	0	0	0	0
ENSG00000197273.4|GUCA2A	0	0	0	0	0	0	0	0	0	0	0	0	0
ENSG00000198815.9|FOXJ3	16.796	9.92891	9.63686	6.7246	6.60656	7.51137	8.49032	12.233	9.12696	12.1814	0.00507082	1.42988	0.802414
ENSG00000177181.15|RIMKLA	29.0962	43.3021	73.5547	36.1138	29.7102	5.55817	2.16681	3.94831	3.8805	3.25262	0.00164356	0	0
ENSG00000066185.13|ZMYND12	19.6691	21.8788	21.622	30.3746	15.8373	5.51739	3.40485	4.24574	1.32105	5.45356	0.080166	0.210282	0
ENSG00000127125.9|PPCS	22.5517	27.2279	37.6385	31.8704	26.7875	8.40018	5.53542	5.50579	6.36237	7.46716	10.7406	50.9434	70.963
ENSG00000186409.16|CCDC30	0.663962	0.679023	0.781359	0.610224	0.455587	0.18227	0.273365	0.341219	0.00367861	0.395355	0	0.169811	1.53938
ENSG00000171960.11|PPIH	23.8404	31.1642	26.4677	35.3102	32.5079	34.4979	38.086	42.1612	51.1876	48.6058	26.9034	63.7508	47.7824
ENSG00000065978.19|YBX1	12.852	7.21422	3.14884	2.37964	2.55833	5.41335	11.4044	5.52031	6.64298	17.6964	22.5106	588.108	67.4859
ENSG00000164007.10|CLDN19	0	0	0	0	0.167452	0	0	0.0246008	0	0	2.93183	1.5279	0
ENSG00000117385.15|P3H1	0.536925	1.06101	1.73048	0.350253	0.903346	0.169767	0.95797	0.366707	0.022026	0.00998829	0.240324	3.42308	7.55942
ENSG00000164008.16|C1orf50	31.5041	37.4554	32.8922	23.822	24.6468	6.2189	5.07528	5.12126	3.68388	1.49583	2.13012	12.8842	9.53448
ENSG00000283580.3|AC098484.3	104.728	124.236	107.037	78.6441	80.0149	20.088	15.276	15.7396	11.5555	4.35729	7.10641	43.0505	31.8579
ENSG00000274386.5|TMEM269	6.08916	7.68385	5.65119	5.45613	4.90106	8.23024	6.09564	6.62615	2.07883	1.43723	1.59129	3.35605	4.30909
ENSG00000177868.12|SVBP	46.3309	54.3512	38.8561	46.8134	43.2422	62.5401	51.2685	64.1504	15.2369	10.7889	15.4424	25.0837	39.4607
ENSG00000164010.15|ERMAP	2.98637	3.55416	3.2767	2.53289	2.54481	3.96843	3.39945	3.07509	1.26795	0.779778	1.30826	1.84412	2.69299
ENSG00000164011.18|ZNF691	7.89647	12.5037	22.0709	10.3433	14.9309	1.1552	1.45472	1.04454	0.292786	0.0331929	7.12764	34.915	0
ENSG00000117394.21|SLC2A1	0.629939	1.91551	17.6042	0.0456048	3.33671	0.266308	3.48922	1.14423	0.0736097	0.758209	22.862	22.0381	14.9743
ENSG00000186973.11|FAM183A	0	0	0	0.38334	0.0953993	0	0	0	0	0	0	0	0
ENSG00000117395.12|EBNA1BP2	8.88852	15.0942	16.5048	17.0607	17.4574	5.65252	7.07576	8.29883	3.5154	6.88902	32.7933	191.19	35.9498
ENSG00000243710.7|CFAP57	1.31416	2.08273	2.91448	2.33602	2.4905	1.05333	0.714915	1.56808	1.18071	1.03177	2.56924	20.6875	3.29514
ENSG00000179178.11|TMEM125	3.94064	4.99423	14.2645	5.2902	6.01845	0.332584	0.0803081	0.746032	0.418226	0.284484	0	0	9.44323
ENSG00000253313.5|C1orf210	48.9718	75.3277	135.233	113.083	94.2938	86.4117	94.0889	125.466	183.991	168.64	0	0.151262	0
ENSG00000066056.14|TIE1	0.0115279	0	0	0	0	0	0.00640189	0	0.0148176	0	0	0.0342002	0
ENSG00000117400.17|MPL	0.0524148	0.0545441	0	0.073046	0	0	0	0	0	0	0	0	0
ENSG00000117399.14|CDC20	91.5277	132.735	397.047	158.392	147.413	164.038	197.897	191.031	264.305	195.924	37.9056	151.241	7.87902
ENSG00000066322.15|ELOVL1	9.91625	14.8046	39.0393	13.6045	18.1157	3.40494	5.63536	7.00127	1.90299	0.9978	7.30485	14.6409	38.1938
ENSG00000159479.17|MED8	132.592	196.26	218.487	230.834	223.598	87.0829	69.9431	108.061	54.4158	43.2877	11.2962	56.2257	15.2097
ENSG00000198198.16|SZT2	0.366616	0.51046	0.282721	0.347427	0.367716	0.0518871	0.293179	0.129451	0.0640883	0.0359008	0.0384793	0.0261037	0
ENSG00000178922.16|HYI	1.87594	2.37781	1.1654	1.7691	2.18664	0.339363	1.15928	0.371912	0.12691	0.0246645	0.319055	0	0
ENSG00000142949.17|PTPRF	1.30604	1.36848	0.444985	0.874861	0.615624	0.546361	1.49467	0.442564	0.774449	4.81999	0.0130577	1.04895	6.71535
ENSG00000066135.13|KDM4A	11.1603	10.6827	16.8723	7.60513	6.74834	16.9663	7.65921	16.102	7.44565	7.41772	0.64419	0.619286	0
ENSG00000284989.1|AL451062.3	11.3634	10.2361	16.9661	8.16494	6.92259	17.6679	8.07031	17.121	8.17064	8.65475	0.740599	0.795238	0
ENSG00000126091.20|ST3GAL3	0.0297667	0.015488	0.0855467	0.0193589	0.0702011	0.0252773	0.0308573	0.0273002	0.0178553	0.104104	0	0	0
ENSG00000117407.17|ARTN	0.0290908	0.113522	0.0348351	0.0202707	0.0756695	0	0.0807766	0.0166752	0	0	0	0	0
ENSG00000117408.11|IPO13	4.6785	3.92498	11.9528	2.42112	1.5301	0.442151	0.490858	0.331946	0.636621	2.39837	0	0	13.711
ENSG00000132768.14|DPH2	6.71379	5.82669	50.4324	8.29029	9.57922	0.410697	2.38796	1.31557	0.0169543	0.115325	6.57	21.0529	26.6439
ENSG00000117410.14|ATP6V0B	101.218	166.823	214.475	199.723	196.721	174.343	201.424	210.259	93.0179	83.0206	71.3025	295.862	146.736
ENSG00000117411.16|B4GALT2	1.75203	1.00756	0.822018	0.299853	0.671601	0.0725044	0.455193	0.140952	0.302902	1.0929	0	0	8.4847
ENSG00000159214.13|CCDC24	3.27573	4.182	3.9875	3.29535	3.56627	0.276327	0.493941	0.248701	0.850473	0.0758695	0	0.386157	0.965398
ENSG00000196517.11|SLC6A9	4.19508	3.76525	25.4311	2.45337	2.09667	0.519514	2.93708	3.58124	2.49391	2.26623	0	0.133347	0.434831
ENSG00000171872.4|KLF17	0	0	0	0	0	0	0	0	0.237988	0.302182	0.915812	11.7183	0.0477652
ENSG00000283039.1|KLF18	0	0	0	0	0	0	0	0	0.0157252	0	0	0	0
ENSG00000178028.14|DMAP1	3.72736	6.82019	9.46397	4.23256	4.89797	0.908529	2.15428	1.7409	0.212935	0.0482806	1.85178	5.03759	4.91475
ENSG00000117419.15|ERI3	11.1709	17.4154	41.4096	19.4358	17.0517	2.41572	4.16146	2.41814	2.65771	2.66926	10.2771	26.3483	71.5275
ENSG00000187147.18|RNF220	2.87649	2.6716	5.56086	2.91898	2.43249	0.47995	1.10336	0.869015	0.56922	1.27669	0	1.63338	2.79437
ENSG00000126106.14|TMEM53	12.9366	16.5341	27.2004	13.1434	14.6909	2.53442	1.79606	3.74505	1.5345	1.46131	0.00490991	3.21978	17.0509
ENSG00000198520.12|ARMH1	1.60932	1.35687	2.30689	3.20864	2.5422	0.980895	1.64392	0.781079	1.02674	0.801109	0.212574	0	0
ENSG00000142945.13|KIF2C	93.2259	87.2126	328.404	89.9181	74.7307	88.0468	29.4916	58.5967	14.6058	11.4735	3.81718	15.2833	0.0820366
ENSG00000142937.12|RPS8	74.1814	73.3194	38.5737	59.3788	60.4535	52.3175	93.3662	58.7401	37.6187	62.0887	171.365	553.203	222.42
ENSG00000142959.5|BEST4	0	0	0	0.0428816	0.0480224	0	0.119615	0	0	0	0	0	0
ENSG00000173846.13|PLK3	19.5849	20.5619	113.352	28.8318	20.9091	14.895	38.2671	39.0724	35.5063	40.7272	3.50525	3.03269	13.1707
ENSG00000188396.3|TCTEX1D4	22.1347	15.8128	30.3266	8.32948	5.9552	7.24041	27.7351	10.6265	23.6986	40.3004	1.03118	2.10379	4.50814
ENSG00000222009.8|BTBD19	0.0768551	0.034276	0.0262945	0.183611	0.262741	0	0.317057	0	0	0	0.0049671	0	0
ENSG00000117425.14|PTCH2	0.246345	0.0226193	0.46851	0.0100974	0.150772	0	0.0804737	0.0332254	0.00931309	0.0506792	0.0295009	0	0.0280376
ENSG00000070785.16|EIF2B3	46.4876	59.6891	92.8553	71.8597	67.9139	22.2413	11.502	15.9117	5.4613	3.90308	12.2815	92.236	13.9425
ENSG00000126107.15|HECTD3	6.01957	3.44923	13.9784	2.04946	2.33083	0.625482	2.00575	1.56364	2.3506	2.81142	0	0.994653	2.62425
ENSG00000126088.14|UROD	50.436	64.1738	149.265	51.2525	45.1211	14.9471	14.6492	13.2951	2.28098	1.44253	7.94578	52.3623	32.7019
ENSG00000162415.7|ZSWIM5	0.190224	0.346416	1.00226	0.600891	1.04898	0.251276	0.387343	0.101769	0.00815029	0	0	0.601969	10.9435
ENSG00000186603.5|HPDL	0.142347	0	0	0.0330628	0.148106	0	0.342554	0.0271983	0	0.041486	3.53119	7.03845	0
ENSG00000132781.17|MUTYH	2.22451	3.42602	9.89735	2.32853	3.06544	0.363809	0.66984	0.124678	0.0762487	2.04004	2.45557	6.15959	0.53562
ENSG00000132773.12|TOE1	3.27796	4.91202	15.4654	4.04287	4.63839	2.22686	0.728154	0.920694	0.695211	0.114641	1.78698	29.9526	8.94272
ENSG00000070759.17|TESK2	5.58922	3.81694	14.3339	4.72222	2.61691	2.57089	1.42263	2.85673	1.30214	0.386874	0.0105358	4.97454	0.450596
ENSG00000280670.3|CCDC163	3.68669	5.03262	11.28	9.12306	8.82391	8.37225	15.3202	14.6883	14.7208	11.7905	2.9616	26.7823	8.62491
ENSG00000132763.15|MMACHC	28.4591	28.8426	30.5956	18.2624	29.6185	10.1725	15.0819	10.1178	2.59744	5.59492	199.238	371.969	49.8805
ENSG00000117450.14|PRDX1	165.766	184.948	200.96	147.075	224.608	79.3912	89.8165	82.1606	9.67757	23.7252	1770.22	3124.08	385.516
ENSG00000117448.13|AKR1A1	52.2932	69.2558	90.8664	35.4115	52.734	101.561	74.9841	110.943	64.5263	90.8367	14.8512	76.0457	37.4241
ENSG00000132780.17|NASP	105.689	88.3747	78.758	73.3431	51.4063	64.0705	96.5702	149.175	74.8191	74.9785	20.8741	60.8628	5.61903
ENSG00000159588.15|CCDC17	0	0	0	0	0	0	0.0129174	0	0	0	0	0	0.360043
ENSG00000159592.11|GPBP1L1	4.05553	3.14087	4.07185	2.4274	2.21259	2.97292	5.45726	4.27384	5.07253	6.42803	0.846806	7.34245	3.62162
ENSG00000159596.7|TMEM69	118.896	143.011	164.549	244.334	246.617	409.726	277.97	374.983	372.044	263.311	45.984	212.095	59.8211
ENSG00000197429.10|IPP	5.35114	6.36637	4.84643	9.10011	9.09491	13.272	15.1424	11.1333	18.0067	32.2491	8.30086	15.2256	6.90243
ENSG00000086015.21|MAST2	1.94315	1.20253	1.54536	0.745386	0.500337	0.222234	0.501406	0.421909	0.220754	0.634964	0.0399588	2.70773	0.72156
ENSG00000117461.15|PIK3R3	13.9709	11.6949	14.8964	6.12352	6.07212	12.8443	12.1921	8.89475	11.8734	4.75998	0	1.24003	12.4341
ENSG00000278139.1|AL358075.4	26.6275	24.8218	43.0601	13.4908	12.3247	41.9828	42.0678	26.5608	35.1219	13.0984	0	3.39613	24.8452
ENSG00000117472.10|TSPAN1	0.228295	0.12727	0	0.295431	0	0	0	0	0	0	0	0	10.5381
ENSG00000250719.1|P3R3URF	0	0	0	0	0	0	0	0	0	0	0	0	0
ENSG00000085998.14|POMGNT1	5.40148	5.29276	21.9615	7.22301	5.16522	0.760054	1.05422	0.866219	0.313033	0.43678	1.53117	2.2972	6.06523
ENSG00000171357.6|LURAP1	3.53238	3.52363	8.33462	2.70899	2.97938	0.0295821	0.487517	0.383395	0.349263	1.90059	0.189121	0	0
ENSG00000085999.12|RAD54L	3.797	3.58633	11.9316	1.93799	1.88724	2.31043	1.93403	3.77073	3.4195	0.909253	0	5.09424	2.38648
ENSG00000132128.16|LRRC41	1.80976	1.35989	5.63558	1.00133	1.24286	0.775398	2.05995	1.38489	1.01014	0.235582	0.312871	1.41222	11.2955
ENSG00000173660.12|UQCRH	41.5579	40.4871	20.7752	63.5387	58.7119	48.6607	75.5423	62.1143	29.0795	17.8401	1120.23	1119.55	254.608
ENSG00000117481.10|NSUN4	3.25406	4.54509	6.31765	4.00065	3.80359	2.2543	2.85894	3.41661	2.8393	2.53787	1.44945	8.47601	4.89208
ENSG00000117480.16|FAAH	0.0851259	0	0	0	0.206663	0	0.0472739	0.0325301	0	0	0.693206	1.85201	0.0549019
ENSG00000197587.10|DMBX1	0	0	0	0.111587	0.0416548	0	0	0	0	0	0	0	0
ENSG00000282881.2|TMEM275	0.236664	0.554126	0.53845	0.329818	0.541725	0	0.0788573	0.081395	0.1521	1.11738	0	0	0
ENSG00000162456.9|KNCN	1.48537	1.65306	3.9526	0.95835	1.41668	0.583957	0.0763784	0.220742	0.141426	0	0	0	0
ENSG00000079277.20|MKNK1	8.38073	7.6323	11.2628	6.72073	8.81448	7.9911	11.4253	9.44317	15.2414	14.0437	3.86082	3.66559	0.66715
ENSG00000142961.14|MOB3C	0	0.0101971	0	0.118352	0.0883604	0	0.406319	0	0	0	0	0	0.37919
ENSG00000123472.12|ATPAF1	3.83953	4.28242	8.02963	6.71699	5.31941	1.08874	2.36664	1.67016	0.472521	0.0357129	5.14332	15.3494	29.4522
ENSG00000186118.8|TEX38	0.103751	0.364384	0.186356	0.25303	0.0539742	0.220258	0.057617	0.0297356	0	0.0453562	0	0	0
ENSG00000159658.11|EFCAB14	22.7918	18.2168	29.0528	11.1289	9.5338	25.229	25.145	22.4572	42.3756	54.0646	0.0386391	5.06768	16.1947
ENSG00000142973.13|CYP4B1	3.189	4.62974	15.9291	9.88301	7.15812	1.97264	0.148614	0.664718	0.802613	0.350967	0	0	0
ENSG00000187048.13|CYP4A11	0.009935	0	0	0	0	0.0984271	0	0.0227794	0	0	0	0	0
ENSG00000186377.8|CYP4X1	1.80048	1.70105	1.09691	0.814382	1.87333	1.67646	3.12243	6.0837	4.81128	9.11387	0	0	0
ENSG00000186160.5|CYP4Z1	0	0	0	0	0	0	0	0	0.0441172	0	0	0	0
ENSG00000162365.12|CYP4A22	0.0100304	0	0	0	0	0.0425881	0	0	0	0	0	0	0
ENSG00000162366.8|PDZK1IP1	0.108104	0	0	0	0	0	0	0	0	0	0	0	0
ENSG00000162367.11|TAL1	0	0	0	0	0	0	0	0	0	0	0	0	0
ENSG00000123473.15|STIL	7.70717	5.6677	14.0911	6.00571	6.44167	12.5659	9.65526	11.1084	15.1188	13.4401	0.745794	1.0379	0
ENSG00000162368.13|CMPK1	3.12676	1.75767	2.85327	3.20858	4.7596	3.52886	4.56717	7.29597	6.75873	1.89873	10.3568	29.0518	73.0256
ENSG00000186790.6|FOXE3	0	0	0	0	0.0227437	0	0.072836	0.10024	0.533848	0	0	0	0
ENSG00000186564.5|FOXD2	0.0165335	0.0129039	0	0	0	0	0	0	0	0.0289115	0	0	0
ENSG00000269113.4|TRABD2B	0	0	0	0	0	0	0	0	0	0	0	0	0.079507
ENSG00000117834.12|SLC5A9	0.434621	0.438975	1.296	1.12825	1.09061	0.0482446	0.0283956	0	0	0.134118	0	0	0
ENSG00000132122.12|SPATA6	2.73355	2.28584	3.44477	2.58503	2.68162	1.7778	1.48191	1.41021	2.69378	2.75422	0.0530003	1.19715	0.151114
ENSG00000186094.17|AGBL4	1.75107	1.19783	2.94174	1.22016	0.9056	0.583127	0.154446	0.265694	0.278037	0.171113	0	0	0
ENSG00000162373.13|BEND5	0	0.0281633	0	0.0251444	0.168953	0.127678	0.220435	0	0	0	0	0	18.153
ENSG00000162374.17|ELAVL4	0	0	0	0	0	0	0	0	0	0	0	0	0
ENSG00000142700.12|DMRTA2	0	0	0	0	0	0	0	0	0	0	0	0	0
ENSG00000185104.20|FAF1	3.50686	3.02069	12.7328	6.37835	4.76201	0.970916	0.64822	1.34403	1.44112	2.39921	5.42198	15.8566	5.01217
ENSG00000123080.11|CDKN2C	0.11525	0.239864	0.26068	0.17846	0.266473	0.126866	0.184898	0.234889	0.164599	0.111963	0	0.0759817	0
ENSG00000204006.9|C1orf185	0	0	0	0	0	0	0	0	0	0	0	0	0
ENSG00000123091.5|RNF11	10.0095	5.02069	6.15657	4.44789	4.21231	2.77705	4.99317	3.23183	9.38608	8.01327	8.49489	29.9904	63.1947
ENSG00000085831.15|TTC39A	1.01551	1.45627	3.2032	2.07107	1.53765	0.11685	0.371384	0.501649	0.0265307	0	0	0.171458	0
ENSG00000085832.17|EPS15	3.00147	2.2894	2.54663	2.32139	3.04115	3.45473	4.20636	3.51902	3.58195	8.30791	0	1.52295	8.18912
ENSG00000117859.19|OSBPL9	11.7751	12.138	26.3669	21.3749	19.6807	20.403	21.6065	28.8229	21.3926	18.4263	2.80653	4.37509	32.7406
ENSG00000078618.21|NRDC	2.9215	1.59432	3.42322	1.32799	2.6538	0.799504	2.24985	1.18402	0.535412	0.159647	5.57336	9.03979	1.03779
ENSG00000169213.7|RAB3B	0.0090721	0	0	0.147502	0.336663	0.0941582	0.396331	0.0936043	0.015548	0.200944	0	0.179431	9.29146
ENSG00000117862.12|TXNDC12	9.3099	11.7544	18.4921	19.3075	21.9151	6.92966	4.20983	4.05716	0.865841	0.896623	25.212	159.875	72.8311
ENSG00000285839.1|AL445685.3	16.7549	21.5363	33.8583	34.6587	40.474	12.6966	8.10511	7.22817	1.7259	0.442371	46.3516	297.321	115.29
ENSG00000198841.3|KTI12	2.52537	4.46988	12.2581	8.45283	8.09377	1.53178	3.55619	3.59308	1.76793	3.19372	5.92667	88.1663	0
ENSG00000134717.18|BTF3L4	25.0674	27.6172	21.7621	37.4063	35.5664	3.73354	5.36919	1.92181	1.64529	0.988488	17.5107	65.5014	66.3785
ENSG00000157077.14|ZFYVE9	8.7154	7.50827	9.04217	5.65573	4.72783	11.704	10.7293	10.1441	10.7835	11.6803	0.234768	4.06597	0
ENSG00000154222.14|CC2D1B	0.897212	0.611709	1.17317	0.373673	0.348726	0.145957	0.418079	0.147785	0.0265115	0.27952	0.0326589	0	0
ENSG00000085840.13|ORC1	11.2066	11.0175	29.6265	15.1172	14.0564	5.69582	3.86473	8.26213	8.05385	21.7835	1.17084	8.59647	0
ENSG00000134748.13|PRPF38A	32.8883	40.1349	40.2557	32.4383	36.2591	19.6022	12.4181	21.2183	10.3296	8.51828	10.2658	76.6689	16.4809
ENSG00000134744.14|TUT4	0.496241	0.446885	0.154271	0.34246	0.675186	0.222855	0.95924	0.37471	0.358793	0.0750943	0.0636809	0.311431	4.52379
ENSG00000116157.6|GPX7	0	0	0	0.700298	2.11511	0	2.0549	0.65464	0	0	0	1.76186	19.8873
ENSG00000182183.15|SHISAL2A	0	0	0	0	0	0	0.0639712	0	0	0	2.65129	0.0854369	0
ENSG00000162377.6|COA7	13.8358	17.3357	25.5044	17.1134	14.7058	1.51644	1.96617	3.22575	1.07783	0.423602	3.08966	64.2385	7.42716
ENSG00000162378.13|ZYG11B	0.202514	0.426383	0.919252	0.538199	0.58312	0.0533243	1.10895	0.134981	0.0121072	0	0.820304	1.70462	6.14176
ENSG00000203995.9|ZYG11A	3.72969	4.93505	7.78865	6.59759	7.08443	3.35595	2.18556	2.73727	3.80983	1.87164	0	2.97999	0
ENSG00000121310.17|ECHDC2	0.110211	0.0886224	0.135972	0.0325799	0.198066	0.0330869	0.378354	0.0765745	0.171711	0.624882	0.25081	0.832279	0
ENSG00000116171.18|SCP2	6.4529	7.11951	7.89531	10.8071	10.5143	8.45678	5.78882	6.1308	5.11025	7.59905	4.98277	18.8385	29.3198
ENSG00000174348.13|PODN	0	0	0	0	0	0	0.00876014	0	0	0	0	0	0
ENSG00000162383.12|SLC1A7	0.0500333	0.0557849	0.316682	0.0298831	0.0148736	0	0	0	0	0	0	0	0
ENSG00000157184.7|CPT2	1.21814	1.29154	6.02275	1.81506	1.35909	0.449983	1.0211	0.645553	2.18123	2.77986	0.164635	0.931888	2.62373
ENSG00000162384.14|CZIB	14.2524	19.7425	14.5699	17.0642	21.9267	4.20188	4.97484	4.19058	1.12499	0.450138	2.46114	18.8379	6.70729
ENSG00000162385.11|MAGOH	122.69	155.484	104.203	168.137	156.506	237.651	403.454	321.552	500.696	636.687	32.0052	70.9978	51.7893
ENSG00000157193.16|LRP8	0.704182	0.617189	0.437397	0.572022	0.611213	0.0746139	0.493531	0.138146	0.0532433	0.0790187	0	0.290467	0
ENSG00000143006.7|DMRTB1	18.595	14.8837	42.6179	20.7711	15.2768	18.0008	30.1528	27.9092	27.3829	66.9991	0.630578	2.34951	0
ENSG00000174332.5|GLIS1	0	0	0	0	0.0387512	0	0	0	0	0	0	0	0
ENSG00000058804.12|NDC1	14.9103	13.1771	31.2379	17.7895	16.6636	21.9253	20.2255	22.0591	20.3019	29.9961	4.73777	56.8909	6.24192
ENSG00000058799.15|YIPF1	38.2675	51.4962	56.9843	92.402	84.4308	15.4206	11.7853	17.2567	0.439179	1.46049	2.39592	32.0993	22.4035
ENSG00000211452.10|DIO1	0.0169356	0.0264355	0	0	0.0176209	0	0.0940506	0	0	0	0	0	0
ENSG00000081870.11|HSPB11	128.087	124.622	53.3574	97.3994	87.8648	161.506	181.594	181.441	144.285	123.425	16.1064	26.7862	40.3922
ENSG00000116212.15|LRRC42	20.6809	22.218	68.6691	32.5296	30.6226	26.6915	47.7448	49.4246	63.6101	143.281	10.56	11.8683	26.6071
ENSG00000203985.11|LDLRAD1	0	0	0	0	0	0	0	0	0	0	0	0	0
ENSG00000116209.11|TMEM59	23.4612	27.8188	34.9782	45.7825	53.0621	41.4012	41.4749	56.253	40.7442	47.7992	5.35094	26.1671	52.9622
ENSG00000116205.14|TCEANC2	1.68335	2.04755	3.42676	2.12463	2.73293	0.552907	0.592648	0.360478	0.306188	0.910851	1.355	3.41104	0.0122907
ENSG00000256407.2|AL357673.1	5.12427	7.67811	7.2837	7.84994	7.09183	1.77157	1.19477	1.5247	2.11173	1.94944	0	2.66913	5.67634
ENSG00000157211.11|CDCP2	0.371032	0.429698	0	0	0	0	0	0.0137213	0	0	0	0	0
ENSG00000215883.10|CYB5RL	2.48093	3.87934	4.81138	3.91002	3.54536	0.790495	0.327009	0.675064	0.834797	0.68141	0.00783518	1.97816	2.73102
ENSG00000116221.15|MRPL37	181.637	197.213	296.207	289.074	266.836	136.368	146.675	150.109	161.929	218.411	97.7441	460.784	107.662
ENSG00000157216.15|SSBP3	17.0648	10.7795	13.8649	9.53125	9.6469	7.04253	10.1748	5.55203	14.8543	23.5569	0.0234148	3.50966	4.83536
ENSG00000162390.17|ACOT11	0.0435216	0.129693	0.175297	0.0220554	0.15643	0	0.00878884	0.0635017	0.0508559	0.0484301	5.39669	38.2423	0.0153105
ENSG00000162391.12|FAM151A	0.13486	0.421018	0.29991	0.0805473	0.280634	0	0	0.861383	0.817202	0.539029	67.8711	397.239	0.372763
ENSG00000184313.20|MROH7	0.0212627	0.00663796	0	0.0177793	0.0486706	0	0.00472323	0.00487522	0	0	0	0	0
ENSG00000271723.5|MROH7-TTC4	8.79236	13.1713	13.8835	19.4547	18.6819	3.18618	1.87682	1.06234	1.47837	1.8873	2.50056	18.9854	0
ENSG00000243725.7|TTC4	18.2377	27.0152	28.4066	40.0856	38.4239	6.82149	3.99958	2.40076	3.1902	4.1463	5.13297	38.7228	0
ENSG00000162396.6|PARS2	11.1381	14.4413	87.9211	30.1987	31.1821	11.5617	16.7071	22.5103	15.4974	15.6904	0	3.21193	0
ENSG00000006555.11|TTC22	0.0252968	0	0	0	0	0	0	0	0	0	0	0	0
ENSG00000162398.11|LEXM	0.0652456	0.101844	0.286473	0.0606182	0	0	0.483114	0	0	0	0	0	0
ENSG00000116133.13|DHCR24	1.23143	0.825184	5.40684	0.806069	5.70095	1.39076	41.626	2.32439	0.85538	0.902672	0.886309	2.73079	81.467
ENSG00000143001.5|TMEM61	45.0165	64.3123	109.616	72.9845	72.0016	8.14363	10.7312	2.39873	0.909672	0.161419	0	0	0
ENSG00000162399.8|BSND	0.0257623	0.0172343	0	0.0410317	0.0382923	0.00520878	0	0	0.0047306	0	0.00666001	0	0
ENSG00000169174.10|PCSK9	0.71382	0.557114	1.1335	0.194633	0.16953	0.417286	0.542914	0.204585	0.86766	0.420599	0	0	0
ENSG00000162402.14|USP24	2.64227	1.32965	1.53196	0.730189	1.24081	0.818891	2.01717	1.00603	0.764373	2.47884	0	1.58305	0.609505
ENSG00000284686.1|AC119674.2	0.64048	0.56804	1.01098	0.628865	0.545231	0.576846	1.13172	1.5019	1.04778	0	0	0.777331	0
ENSG00000162407.9|PLPP3	0.0733064	0.137312	0.37746	0.265619	0.0915268	0.0207501	0.276828	0.109252	0	0	0.135973	1.2179	0
ENSG00000162409.11|PRKAA2	0.185764	0.257747	0.133467	0.218613	0.502527	0.502454	0.394309	0.326545	0.23347	0	0	0	0
ENSG00000187889.13|FYB2	4.76438	7.20327	7.07916	6.35002	4.98309	7.66092	4.50672	4.80427	5.05524	8.49121	0.0413783	0	0
ENSG00000157131.10|C8A	0	0	0	0	0	0	0	0	0	0	0	0	0
ENSG00000021852.13|C8B	0	0	0	0	0	0	0	0	0	0	0	0	0
ENSG00000173406.15|DAB1	27.9767	28.8522	24.3532	24.2395	23.1846	16.957	9.75871	11.7046	7.3382	10.6367	1.01458	8.38504	0.0198136
ENSG00000162600.12|OMA1	7.66083	11.1793	21.4464	22.1492	20.657	7.70883	3.84452	5.2314	1.97742	2.7265	6.12746	53.8435	0
ENSG00000184292.6|TACSTD2	0.082193	0.256596	0.43306	0.0687273	0.153933	0.0930623	0.310387	0.0188456	0	0.632402	0.148738	0	0
ENSG00000162601.10|MYSM1	2.95321	1.82498	1.1252	0.971579	1.15789	2.51884	2.10656	3.27145	2.53807	1.13581	1.12839	4.34217	0
ENSG00000177606.6|JUN	0.0218345	0.0170412	0	0.30429	1.43123	0.0463537	2.10986	0.0500633	0	0	0	0.129555	50.1889
ENSG00000172456.17|FGGY	6.9142	8.1812	8.26807	10.9674	10.6522	6.12391	3.46952	4.80037	3.52963	2.07616	0	0.282544	0
ENSG00000134709.11|HOOK1	4.39146	2.77089	3.55667	0.945893	0.965735	4.2037	6.01796	3.73761	4.70513	2.53605	0	0.68842	1.81834
ENSG00000134716.11|CYP2J2	0.376982	0.32466	0.24906	0.253626	0.338133	0.220776	0.086629	0	0	0	0	0	0
ENSG00000162598.13|C1orf87	0.0611782	0.150064	0.177913	0.0852589	0.127307	0.0123694	0.155313	0	0	0	0	0	0
ENSG00000162599.16|NFIA	0.0327703	0.0227344	0	0.00507436	0.140173	0.0103066	0.0444857	0.0333944	0.0468023	0.0191014	0.0609492	0	0.648146
ENSG00000162604.12|TM2D1	8.64586	8.28988	6.20849	8.13357	9.66633	12.5836	18.8554	15.2051	25.1892	27.738	6.05734	17.0031	12.526
ENSG00000132849.20|PATJ	3.36833	2.92321	4.22257	2.90184	2.48844	2.85576	1.52152	2.76774	1.36309	1.35838	0.523505	5.83322	0.0124731
ENSG00000240563.2|L1TD1	0.211848	0.062987	0	0.11247	0.0944654	0.199886	0.728297	0.127216	0	0.0176405	13.8148	35.4354	0.390375
ENSG00000132854.19|KANK4	0	0.0265596	0	0.00790421	0.029506	0	0	0.00650221	0	0	0.0102637	1.41343	0
ENSG00000162607.13|USP1	83.008	71.6768	89.0043	58.6202	46.6649	82.6186	113.464	98.3802	74.5846	74.5327	7.86314	31.8868	2.28059
ENSG00000116641.17|DOCK7	0.37603	0.472963	0.459584	0.796889	0.700035	0.901653	0.945751	0.906713	1.32618	1.25532	0.137079	0.562402	0.126271
ENSG00000132855.4|ANGPTL3	0	0.0185618	0	0	0	0	0.224529	0	0	0	0	0	0
ENSG00000125703.15|ATG4C	29.99	38.4296	45.5507	75.1541	86.6287	66.0546	24.6858	51.0742	20.151	14.4878	9.24149	27.8914	4.8955
ENSG00000187140.5|FOXD3	0.0926346	0.144597	0.266223	0.309833	0.38553	0	0.041155	0.0637191	0	0	0.569955	0.219859	0
ENSG00000088035.17|ALG6	13.9442	20.0757	32.5953	41.9526	45.2445	8.40962	4.48304	9.5287	5.32372	1.91823	12.4514	47.0224	0.0272112
ENSG00000142856.16|ITGB3BP	25.7978	24.4	22.0498	32.8345	37.5369	26.4519	26.8918	45.142	32.6138	22.2587	1.45088	11.9298	25.0396
ENSG00000203965.13|EFCAB7	6.39602	9.03195	14.5553	17.8461	22.6644	11.1524	9.63247	17.376	9.49279	10.6039	0	2.25132	0
ENSG00000079739.17|PGM1	2.03805	2.67819	10.9084	3.13089	5.34566	0.415898	3.03221	0.934589	0.21932	0.447555	0.939181	8.77429	177.945
ENSG00000185483.12|ROR1	0.0172532	0.179541	0.0895267	0.160295	0.0538537	0	0.178853	0.217574	0.0443536	0	0	0	1.60235
ENSG00000177414.13|UBE2U	31.4981	17.822	11.4815	20.8932	19.1428	31.3364	29.6362	26.3715	58.7301	71.1473	0	4.49143	0
ENSG00000158966.15|CACHD1	0.121082	0.360821	0	1.61839	1.83817	0.147999	0.984174	0.0820248	0	0.00962414	0	5.38829	1.51214
ENSG00000162437.14|RAVER2	3.77558	2.26594	2.37872	1.49067	1.55676	1.47782	1.08196	1.23356	0.875673	0.256072	0	0	0
ENSG00000162434.12|JAK1	19.0077	21.1358	18.1346	8.93986	9.8852	20.4535	20.6055	14.0815	9.74468	12.6727	0.461701	2.99166	20.6628
ENSG00000162433.15|AK4	6.0281	6.27299	9.83217	6.68799	5.27442	4.18639	7.31838	6.33194	8.69887	11.2278	40.215	276.065	74.2632
ENSG00000116675.16|DNAJC6	0.927576	0.589559	0.791482	0.565066	0.335186	0.605303	1.17213	0.579455	0.778196	4.20558	1.06795	0.329567	0
ENSG00000213625.9|LEPROT	4.27281	4.44639	8.20056	7.01395	10.9568	11.4157	14.0077	13.8493	17.5294	18.8792	1.67931	11.4284	27.2719
ENSG00000116678.19|LEPR	0.339905	0.328953	0.716359	0.369483	0.657802	0.601334	0.592715	0.763763	0.655356	1.13526	0.515146	1.63363	1.53893
ENSG00000184588.18|PDE4B	0.0216389	0.033777	0	0.0542815	0.0450289	0	0.0576815	0	0.061191	0	0	0	0.0837361
ENSG00000118473.22|SGIP1	0	0	0	0.00808698	0.0211318	0	0.0290032	0	0	0	0	0	0
ENSG00000152760.10|TCTEX1D1	0	0.0179541	0	0.0320591	0	0.0813949	0	0	0	0	0	0	0
ENSG00000172410.4|INSL5	0	0	0	0	0	0	0	0	0	0	0	0	0
ENSG00000152763.17|WDR78	0.231663	0.271208	0.0693517	0.419704	0.361554	0.131149	0.102921	0.212467	0.00744433	0	0.0733639	0.343643	0.649937
ENSG00000198160.14|MIER1	5.89074	4.89286	3.14937	3.39835	2.86283	5.30907	5.66587	6.78541	5.7464	8.02179	1.74567	2.77182	7.52012
ENSG00000116704.8|SLC35D1	15.4264	10.491	10.7383	7.98366	9.85628	13.6368	14.8743	10.9102	20.4142	21.0174	0.217388	0.81461	0.917649
ENSG00000203963.11|C1orf141	0	0	0.0368605	0.407537	0.968838	0.163373	0.179494	0.00882239	0	0	0	0	21.7093
ENSG00000162594.15|IL23R	12.6576	5.66882	3.64051	12.216	15.8775	2.46113	5.62344	6.56386	8.7583	10.9221	0	0	1.46486
ENSG00000081985.11|IL12RB2	0.0349511	0	0	0	0	0	0.077639	0	0	0	0	0	0
ENSG00000142864.14|SERBP1	7.73346	5.83139	6.25807	3.92227	3.8084	3.59138	7.44304	4.25975	7.17701	9.36763	11.2249	61.5404	36.8621
ENSG00000116717.13|GADD45A	0.260994	1.15951	0.264448	1.9865	4.38663	1.42071	7.40311	2.41669	0.232251	0.0351069	6.11266	7.98127	163.848
ENSG00000172380.6|GNG12	55.8847	45.2539	61.217	38.1984	35.0512	55.7066	69.5899	52.6222	74.14	82.1575	1.78736	4.91211	16.3667
ENSG00000162595.6|DIRAS3	81.6158	103.551	125.558	150.008	151.101	49.3322	52.7348	31.8334	20.5136	17.0692	0	0	30.6587
ENSG00000116729.14|WLS	34.7642	30.6567	43.9432	23.3604	20.7592	16.6337	14.7575	17.6071	17.7359	19.3997	2.4899	0.617123	29.0788
ENSG00000116745.7|RPE65	0.0148358	0.416839	0.337539	0.0827014	0.138924	0.0839883	0.115345	0.0850404	0.0572085	0.518854	0	0	0
ENSG00000024526.17|DEPDC1	0.189832	0.143049	0.744656	0.164205	0.429079	0	0	0.142584	0	0	8.70952	7.9234	0
ENSG00000033122.19|LRRC7	1.86585	1.67651	3.74883	1.55871	0.935324	1.77899	1.13487	1.60279	0.900208	0.233053	0	0.0930337	0.182024
ENSG00000066557.6|LRRC40	14.4774	15.978	29.7725	39.9161	54.2273	41.9225	21.5907	54.7319	43.4905	23.2242	15.7622	18.7935	15.8864
ENSG00000116754.13|SRSF11	22.7513	29.0202	22.1206	18.9998	17.5973	37.2934	40.3106	31.3065	28.8746	52.203	2.664	34.3171	5.2069
ENSG00000118454.13|ANKRD13C	0.937431	0.624329	1.04022	1.46319	1.23545	1.04371	1.54096	2.11356	4.77963	3.58449	0.466509	6.89718	0.0241838
ENSG00000197568.14|HHLA3	2.43521	1.97466	0	1.71891	1.80981	0.716168	1.96709	1.84911	0.609771	1.49319	0	8.81972	8.1997
ENSG00000116761.11|CTH	1.72904	2.39904	8.43517	9.59382	10.5274	0.815702	1.12024	0.844274	0.637927	0	0.0217285	7.02947	0
ENSG00000050628.20|PTGER3	0	0.00624944	0	0	0.0166625	0.00566636	0	0	0	0	0	0	0
ENSG00000132485.14|ZRANB2	16.614	11.6174	5.06881	10.9231	11.3574	11.7514	15.1463	13.8562	14.1803	14.7498	19.8306	132.666	36.9307
ENSG00000172260.15|NEGR1	2.14479	2.21517	0.823397	1.65966	1.76272	0.778551	0.945721	0.543426	0.887609	0.665165	0	0.277786	0
ENSG00000162620.16|LRRIQ3	0.803035	0.654293	0.73441	0.873161	1.22574	1.4113	0.485163	1.30505	0.192828	0	0	2.93219	0
ENSG00000254685.6|FPGT	6.36106	6.47997	15.1235	14.122	19.5763	8.51865	2.51592	14.7545	5.46674	3.21736	2.64773	21.6695	0
ENSG00000259030.7|FPGT-TNNI3K	0.812309	0.847341	1.10832	1.13749	1.37747	0.519559	0.16049	0.823798	0.27107	0.0341455	0.146644	1.73792	0
ENSG00000116783.15|TNNI3K	0.00816547	0	0	0.022759	0.0594708	0	0	0.00936109	0	0	0	0	0
ENSG00000162621.6|LRRC53	0.0300444	0	0	0	0	0	0	0	0	0	0	0	0
ENSG00000178965.14|ERICH3	0.0394046	0	0	0	0	0	0	0	0	0	0	0.155871	0
ENSG00000116791.14|CRYZ	96.0077	126.145	174.827	342.906	367.971	245.06	250.424	275.533	229.519	187.539	3.65092	24.475	7.65153
ENSG00000162623.16|TYW3	16.5104	19.4203	11.5495	21.6557	15.2271	10.8542	7.35559	5.96058	5.46694	6.85177	4.87861	21.6098	6.67415
ENSG00000162624.14|LHX8	20.1642	23.1322	67.9223	54.4958	49.1993	12.7907	5.48296	11.4191	11.1668	19.2869	0	0	0
ENSG00000137968.16|SLC44A5	0.392668	0.392659	0.543674	0.75244	0.98947	0.434175	0.483831	1.06211	0.38643	0	0	0	0.498588
ENSG00000117054.13|ACADM	3.83805	4.06124	4.81845	12.9159	10.803	9.06858	8.13083	11.8662	8.12181	4.47901	6.23992	22.2936	14.8208
ENSG00000137955.16|RABGGTB	8.42795	10.3328	14.4776	18.9508	21.9869	28.9656	24.0291	35.3924	26.7009	15.7308	4.30312	40.5171	3.58724
ENSG00000057468.7|MSH4	0	0	0	0.0329415	0	0.0501811	0	0	0	0	0	0	0
ENSG00000154007.6|ASB17	0	0	0	0	0	0	0	0	0	0	0	0	0
ENSG00000184005.11|ST6GALNAC3	3.79398	4.44999	4.11321	4.60029	3.02752	3.557	2.99378	1.5297	3.62307	4.16992	0.67881	0.063592	0.0207366
ENSG00000117069.15|ST6GALNAC5	0.931257	0.627253	2.51289	1.52004	1.59277	0.0541647	0.3188	0.153561	0.213167	0.0111538	0	0	1.38223
ENSG00000142892.15|PIGK	3.71472	3.88387	7.15914	9.1426	11.2377	3.64054	2.17192	3.59173	2.40542	0.318661	4.03335	33.1035	0.732304
ENSG00000154027.19|AK5	20.92	14.3087	17.804	11.8912	11.9047	6.88834	11.7752	11.4464	7.78601	4.63961	1.53754	0.858107	0
ENSG00000036549.13|AC118549.1	4.90812	3.50918	8.50253	3.81463	5.40132	7.26829	5.16545	7.48599	3.49078	2.30321	1.75851	5.11677	1.57721
ENSG00000077254.14|USP33	6.3965	7.1069	15.861	8.64178	8.67804	6.09593	5.5781	5.65513	3.43237	2.01238	5.99487	12.6622	10.1604
ENSG00000180488.15|MIGA1	1.98425	1.58439	0.872746	2.36113	2.29084	1.54997	2.19964	1.49612	1.55483	2.72245	0.792382	0.837734	0
ENSG00000162614.18|NEXN	0.0435608	0.0271983	0	0.339959	0.770495	0.443892	2.1772	0.319611	0.0223968	0.274223	2.3688	1.80927	13.3168
ENSG00000162613.16|FUBP1	8.20553	6.45207	9.73594	8.31749	8.32461	7.72289	9.97737	9.95439	5.54975	8.03908	2.805	27.9255	5.70127
ENSG00000162616.9|DNAJB4	9.16591	9.17435	13.4635	16.2654	17.5637	27.3191	15.2358	29.4177	31.4534	16.5575	3.35799	66.8364	17.2499
ENSG00000137960.6|GIPC2	2.86092	4.80567	3.88814	5.38041	7.33352	2.57795	0.813634	1.73638	7.40559	8.81112	4.0889	7.7534	0
ENSG00000122420.10|PTGFR	0.100574	0	0	0.0280322	0.111619	0.0759158	0.82662	0	0	0	0	0	0.363244
ENSG00000137959.16|IFI44L	0	0	0	0.0105194	0.353415	0.0801231	0.167675	0	0	0	0	0	0
ENSG00000137965.11|IFI44	0.0189633	0	0	0.977818	1.93359	0.483097	1.49541	0.02174	0.0243749	0	0	0	5.06336
ENSG00000162618.14|ADGRL4	0	0	0	0	0	0	0	0	0	0	0	0	0
ENSG00000117114.19|ADGRL2	0.0348891	0.0311198	0.28648	0.055568	0.580811	0.0423245	1.29538	0.2457	0	0.305046	0.117253	0	4.3589
ENSG00000137941.17|TTLL7	0	0	0	0.0459594	0.141064	0	0.154654	0.0378074	0	0	0	0.10871	0.0141796
ENSG00000142875.19|PRKACB	0.269898	0.358549	0.206293	0.0320115	0.334592	0.0975287	0.586786	0.230418	1.0629	0.0100417	0	0	8.02207
ENSG00000203943.8|SAMD13	0	0	0.0133946	0	0.0116384	0	0	0	0	0	0	0	4.45845
ENSG00000137976.7|DNASE2B	0	0	0	0	0.190702	0	0	0	0.0673117	0	0	0	0
ENSG00000117133.11|RPF1	123.738	134.482	90.0711	159.132	153.047	34.3948	43.6182	25.2873	17.0504	19.3594	71.021	288.393	70.4661
ENSG00000174021.11|GNG5	314.899	283.713	145.112	317.187	358.368	183.973	311.851	233.51	85.4357	97.2372	322.745	668.015	461.121
ENSG00000122432.17|SPATA1	1.38155	1.94508	3.78445	3.81294	3.37282	2.73487	3.53025	3.10556	1.90347	1.65794	0.461615	2.83962	3.03997
ENSG00000117151.13|CTBS	2.21271	3.0015	5.17245	5.59254	5.28296	4.22812	6.04808	5.54624	4.85011	2.6315	0.983391	3.60471	0.021568
ENSG00000117155.16|SSX2IP	13.3625	9.03595	6.87292	8.04242	6.56294	15.9426	11.0852	14.7499	18.5387	23.4995	4.05988	11.6528	0.0173113
ENSG00000171517.6|LPAR3	0.0437185	0	0	0	0	0	0	0	0	0	0	2.33463	0
ENSG00000153898.13|MCOLN2	2.40282	2.64648	9.35786	4.67865	5.86456	4.62433	2.50664	4.69834	7.36048	7.59842	0	0	0
ENSG00000162643.13|WDR63	1.43831	1.44548	1.94645	0.425602	0.748251	2.24478	0.612741	2.2249	0.772428	0	0	0	0
ENSG00000055732.13|MCOLN3	0.0175032	0.00910716	0	0	0.0121409	0	0	0	0	0	0	0	0
ENSG00000097096.9|SYDE2	2.30495	1.38453	0.722535	2.41337	1.49417	0.435529	0.46242	0.255944	0.457593	0.791344	1.15742	0.751845	0
ENSG00000162642.14|C1orf52	2.49737	2.78698	3.64003	3.87409	3.5155	3.34262	8.08289	6.60704	4.05252	3.14191	18.568	58.3339	23.22
ENSG00000142867.13|BCL10	10.0258	8.68702	8.19743	8.25733	7.78442	20.5026	22.5777	30.1162	50.4075	31.4489	3.16896	15.3438	10.9784
ENSG00000153904.20|DDAH1	4.03575	3.82708	5.16559	2.72408	3.66429	3.78004	7.28044	3.87328	7.20178	7.20449	0	0	26.8002
ENSG00000142871.17|CCN1	0.743519	1.20997	2.5384	7.78237	26.7304	1.65682	28.675	4.37075	2.13507	3.65152	1.16657	0	292.739
ENSG00000117174.11|ZNHIT6	3.45787	2.02285	1.93977	2.04914	2.17163	1.19041	1.57776	1.41425	1.35342	1.18754	0.00281867	2.6617	0.554524
ENSG00000171502.15|COL24A1	0.00403921	0.00630495	0.00483679	0.00562911	0	0	0.00448627	0.078721	0	0	0	0.383466	0
ENSG00000122417.15|ODF2L	8.011	7.65559	7.47385	6.51866	6.9773	9.94771	7.67272	9.36289	11.578	8.26001	0	0.946877	3.51308
ENSG00000137975.8|CLCA2	0.00877148	0.0684587	0	0	0	0	0	0	0	0	0	0	0
ENSG00000016490.15|CLCA1	0	0	0	0	0	0	0	0	0	0	0	0	0
ENSG00000016602.9|CLCA4	0.0112118	0	0	0	0	0	0	0	0	0	0	0	0
ENSG00000097033.14|SH3GLB1	63.1857	65.3055	84.7215	110.92	85.7569	52.6544	45.632	48.6974	25.4769	42.7425	2.11152	16.8627	32.9707
ENSG00000183291.17|SELENOF	127.249	173.33	220.332	282.682	317.283	273.785	168.149	234.917	180.197	147.904	42.221	345.792	285.244
ENSG00000153936.17|HS2ST1	1.31148	0.731123	0.492323	0.790555	0.947601	0.493499	2.5549	0.78159	0.75591	2.05673	0.90882	0.710233	6.68617
ENSG00000267561.2|AC093155.3	0.902343	0.659298	0.551754	0.882939	0.559315	0.298893	2.08973	0.572259	1.4313	2.71934	0.686166	0.341748	0.445761
ENSG00000143013.13|LMO4	9.53168	7.78972	5.36116	6.2195	7.47694	7.45644	7.41146	3.89854	7.6333	7.94114	1.55136	3.38406	3.53122
ENSG00000065243.20|PKN2	5.58106	5.28299	7.72313	3.2642	3.25324	6.1938	5.11586	5.14559	6.7704	4.92868	4.87235	9.54223	0.889033
ENSG00000137947.12|GTF2B	222.175	254.52	269.511	424.409	396.596	372.176	310.779	393.155	320.473	384.627	18.6133	74.1359	19.1385
ENSG00000137944.18|KYAT3	9.89057	12.4717	11.4432	15.3533	20.2336	6.55073	9.38244	7.06153	5.02189	5.01624	17.2613	41.6647	89.6908
ENSG00000213516.10|RBMXL1	10.4918	9.22616	6.05886	10.2594	11.5803	11.3868	12.1087	14.3622	9.15984	15.7693	2.36812	17.7608	5.29182
ENSG00000117226.12|GBP3	0.0360851	0	0	0.452599	0.901082	0.0510713	0.931838	0.661901	0	0	0	0	1.15202
ENSG00000117228.10|GBP1	0.0158976	0.0372228	0	0.210474	1.06688	0.213749	1.15655	0.774581	0.0102172	0	0.0251726	0	13.811
ENSG00000162645.13|GBP2	0.272879	0.509466	1.9862	1.5137	1.14681	0.295334	1.34307	0.269897	0.378261	0.233908	0	0.539709	14.038
ENSG00000213512.3|GBP7	0.14302	0.223245	0	0.376483	0.380283	0.157435	0	0	0	0	0	0	0.368962
ENSG00000162654.9|GBP4	0.0440531	0	0	0.0350818	0.0654792	0.0178138	0.0629087	0.0288592	0.00808924	0	0.0626368	0	3.92086
ENSG00000154451.14|GBP5	0.0189842	0.0074083	0	0	0	0	0	0	0.0122009	0	0	0	0
ENSG00000183347.14|GBP6	0.478723	0.302942	0.666211	0.360625	0.242315	0.0549354	0.373633	0.0296659	0	0	0	0	0
ENSG00000197147.13|LRRC8B	14.0745	11.0912	22.432	6.91849	8.23506	15.5974	22.2855	15.3747	31.2101	26.0103	0.781286	0	25.3837
ENSG00000171488.15|LRRC8C	1.12737	1.00337	2.9526	1.17145	1.46109	2.88789	3.61001	2.27501	4.41508	4.25406	0	0.234711	5.93159
ENSG00000271949.1|AC093423.3	7.50488	7.28706	38.353	8.72949	13.0347	20.9088	6.69467	25.4726	14.3559	6.40674	1.73773	16.8303	0
ENSG00000171492.14|LRRC8D	5.80663	4.87381	18.2176	6.28284	9.67976	6.8879	5.63541	11.5057	9.91063	16.0038	2.81073	7.56184	2.12678
ENSG00000162664.17|ZNF326	0.30248	0.516074	0.370632	0.210771	0.270804	0.826334	0.992252	0.379029	0.782121	0.947164	2.9676	5.90603	0
ENSG00000143032.8|BARHL2	0.907565	1.23957	0.226411	0.395249	0.0786904	0.428159	0.252004	0.216761	0.14582	0.495945	0	0	0
ENSG00000122482.21|ZNF644	1.34177	1.10275	1.38154	1.01287	1.44894	1.2804	2.46687	1.84706	1.03219	0.391051	1.64403	2.29192	12.6266
ENSG00000162669.16|HFM1	0.0332363	0.0622557	0	0.0370549	0.325061	0.0470393	0.177192	0.0457235	0.0170884	0.0116238	0	0.354973	0.591626
ENSG00000097046.13|CDC7	24.8162	25.9808	55.8067	36.1706	47.6518	50.138	35.4585	71.7465	64.9556	44.7096	11.9363	57.8538	0.041554
ENSG00000069702.11|TGFBR3	3.32085	1.40669	1.96941	1.80222	1.1533	1.78562	2.01686	1.47738	2.43833	1.43403	0.770552	2.43295	1.06363
ENSG00000137948.18|BRDT	29.7924	29.7175	56.0701	57.6744	62.6913	59.4427	42.786	56.8086	64.8974	44.7991	3.68725	87.8838	0.0345069
ENSG00000172031.7|EPHX4	0.446589	0.18768	0.102841	1.149	1.41185	0.461889	0.190776	0.413523	0	0	0	0	0
ENSG00000230667.5|SETSIP	0.127548	0.066365	0	0.177753	0.176945	0	0.0472219	0.146225	0	0.371731	0.269284	0.252269	0
ENSG00000189195.13|BTBD8	2.23342	1.64676	1.6732	0.946272	1.61147	2.74797	1.68906	1.88495	2.35865	1.84481	0.0431583	0.699225	0
ENSG00000203910.9|C1orf146	89.8208	89.3777	7.62784	93.2371	61.1308	68.145	90.5134	113.58	42.3573	13.4415	4.4918	12.6692	0
ENSG00000174842.17|GLMN	10.5184	13.5578	28.26	13.4556	18.7236	11.6725	6.23957	5.99882	2.93618	12.9588	13.4346	49.0146	0
ENSG00000122484.9|RPAP2	1.2967	1.56052	1.92736	2.65063	2.45539	1.60742	1.41001	1.33064	1.31708	0.915717	0.158966	3.57797	4.82485
ENSG00000162676.12|GFI1	0.709052	0.547443	1.10469	0.754391	0.182452	0.0647434	0.939956	0.402067	0.0195999	0	0	0	0
ENSG00000067208.14|EVI5	2.46565	2.53666	1.92361	2.33633	2.28846	4.85112	3.58397	3.4584	3.80553	4.09927	0.0971814	1.08062	3.77677
ENSG00000122406.13|RPL5	114.112	99.3095	57.5212	118.919	123.196	132.277	195.569	144.528	64.7646	101.689	184.485	787.942	291.38
ENSG00000154511.12|DIPK1A	1.53788	1.99069	2.90456	3.11899	2.56277	0.831697	0.486045	0.77403	1.07677	0	0.011313	4.59961	0
ENSG00000143033.18|MTF2	82.7247	101.595	102.052	104.226	101.136	176.546	171.997	154.932	220.805	139.383	7.67209	35.3266	18.3555
ENSG00000117500.13|TMED5	2.69368	2.82931	4.2254	4.51995	3.69759	2.23873	3.71414	2.97266	1.57479	1.30598	2.10129	8.43958	0.600744
ENSG00000122483.17|CCDC18	4.63107	5.67596	7.49261	6.08104	4.29734	6.76798	8.91565	7.70813	9.36551	4.28303	0.962205	5.98419	0.132747
ENSG00000117505.13|DR1	5.094	5.31198	8.51861	7.90758	7.43117	1.92755	2.74639	3.32143	4.15141	3.16098	1.62759	13.1396	5.01019
ENSG00000137942.16|FNBP1L	26.3891	21.3814	12.8347	12.2711	11.5195	24.943	22.3581	27.0284	17.1527	11.9123	5.41895	15.1873	0
ENSG00000137936.18|BCAR3	2.80958	2.85979	12.0395	3.78315	3.56835	0.92493	1.47032	1.13983	1.01233	1.03535	0	0.0994274	8.97014
ENSG00000067334.14|DNTTIP2	31.6919	39.7438	45.829	67.7647	63.8302	63.799	31.1801	48.9559	31.8156	26.6619	9.28165	150.923	15.1781
ENSG00000023909.10|GCLM	5.54137	4.31375	8.6143	5.63805	5.49137	4.55643	4.82566	4.93196	7.61711	11.4461	1.46292	4.77559	8.95773
ENSG00000198691.13|ABCA4	0.872692	1.06578	2.39866	0.4096	1.23733	0.268783	0.0602663	0.145147	0.819506	0.324185	0	0	0
ENSG00000137962.13|ARHGAP29	3.8584	3.8422	2.94499	2.17255	2.20864	6.71137	4.35556	4.73209	6.93896	4.6133	0.957491	0.848844	0
ENSG00000117528.13|ABCD3	8.2141	7.58899	14.4609	7.37355	9.80712	11.0395	12.2354	9.71202	17.2617	18.7602	2.37082	7.27929	5.05998
ENSG00000117525.14|F3	0.10713	0.0418058	0	2.94864	6.35347	0.473816	13.2373	2.64055	0.0516383	0.351251	1.57515	14.6201	21.0389
ENSG00000143036.17|SLC44A3	1.67035	1.87138	3.25836	3.21016	3.04139	1.10577	1.61585	0.679493	1.41981	2.52044	0.213296	0	21.737
ENSG00000117519.16|CNN3	128.856	161.078	362.295	359.249	399.565	557.292	597.722	755.224	753.012	777.773	70.2572	237.717	516.744
ENSG00000172339.10|ALG14	3.05056	2.56546	1.41605	4.24014	4.52533	0.862358	0.930532	0.569852	0.18034	0.00700972	4.32163	8.34859	9.52446
ENSG00000152078.10|TMEM56	7.07005	6.33891	7.36945	10.4072	8.20006	8.49531	10.4042	9.95311	15.969	8.37324	6.41837	34.032	0
ENSG00000271092.5|TMEM56-RWDD3	21.2845	21.9954	26.6673	35.2653	28.1537	27.0279	27.2739	24.4237	33.5902	11.2692	13.6414	99.3961	21.43
ENSG00000122481.17|RWDD3	7.42057	6.91853	9.24607	13.8911	11.4351	6.04594	5.50202	4.39152	0.464021	0.0350704	1.92353	40.4599	22.041
ENSG00000117569.18|PTBP2	3.13073	3.45532	5.91671	5.99917	7.66482	3.06106	2.15337	3.1542	2.60725	1.11268	0	1.86116	0.196521
ENSG00000188641.13|DPYD	0.0325176	0.0169193	0	0.0377642	0.135333	0	0.0481556	0.0310658	0.320445	0	0	0	0
ENSG00000162627.17|SNX7	1.92581	2.53911	4.25394	5.34163	6.01119	2.54037	7.68366	3.77255	3.653	3.10603	8.72941	28.9553	54.8432
ENSG00000117598.12|PLPPR5	0	0	0	0	0	0	0	0	0	0	0	0	0
ENSG00000117600.12|PLPPR4	0	0	0	0	0	0	0	0	0	0	0	0	0
ENSG00000099260.11|PALMD	0	0	0	0	0	0	0.00531641	0	0.0123052	0.00837017	0	0	0
ENSG00000156869.13|FRRS1	0	0	0	0.108862	0.0406375	0	0.238591	0	0	0	0	2.25952	0.717913
ENSG00000162688.17|AGL	0.805445	0.606438	1.112	0.217893	0.645778	0.865019	1.39977	0.597482	0.876958	1.73156	6.00812	29.4899	2.78681
ENSG00000117620.15|SLC35A3	0.610386	0.764204	1.65724	1.08693	1.51052	1.82974	1.08518	2.79175	1.59366	2.27925	0.432431	1.45875	0.213237
ENSG00000283761.1|AC118553.2	13.2868	16.6589	82.2335	41.6674	54.4537	47.7428	34.1759	66.5705	94.6989	42.5882	13.4414	24.7013	18.0812
ENSG00000156875.14|MFSD14A	24.8287	30.7467	157.095	78.0182	102.118	87.0886	65.2688	122.492	184.181	75.337	25.8493	42.9815	35.9536
ENSG00000156876.10|SASS6	89.9821	80.1762	40.9072	45.4794	45.4447	115.729	134.469	99.1978	156.845	189.624	2.1349	6.46602	0.0376517
ENSG00000122435.10|TRMT13	24.2222	21.2176	19.6689	20.0246	25.922	27.2164	21.3793	24.6502	30.1613	21.121	5.56584	13.9784	0.904407
ENSG00000122477.12|LRRC39	4.30923	6.09015	9.27427	8.68349	13.0872	6.42852	3.49262	7.92212	8.30844	0.882521	2.83646	5.64356	11.793
ENSG00000137992.14|DBT	1.22065	1.22754	2.01442	1.20556	1.65069	1.72275	1.4393	3.01436	2.27658	1.0822	0	0.608633	1.25697
ENSG00000137996.12|RTCA	19.5844	24.7302	30.9183	29.173	31.3663	3.58405	5.44155	3.29706	5.34872	10.5254	15.4174	21.2928	13.3942
ENSG00000079335.20|CDC14A	0.0534292	0.120466	0	0.0496399	0.216187	0.176443	0.118686	0.0204175	0.167876	0.0103811	0.324975	1.40899	0
ENSG00000181656.7|GPR88	0	0	0	0	0	0	0	0	0	0	0	0	0
ENSG00000162692.12|VCAM1	0.0638902	0.159566	0	0.053423	0.0199425	0.108509	0.390289	0.00732452	0.25458	0	0	0	0
ENSG00000162694.14|EXTL2	0.539039	0.525879	0.0345791	0.791456	2.74415	0.62667	1.50744	0.165527	0.420669	2.77729	3.2312	2.4559	5.36378
ENSG00000162695.12|SLC30A7	2.76372	2.91107	3.0081	4.97259	5.28819	5.17081	5.30569	5.45582	4.97338	6.1137	0.0264296	7.06603	0.643424
ENSG00000117543.21|DPH5	17.0204	24.0491	27.0814	24.3546	22.4747	2.61516	2.57259	1.96916	0	3.07185	8.44775	39.6085	9.41628
ENSG00000170989.9|S1PR1	0.0147988	0	0	0	0.477325	0.0733068	0.706782	0.0169657	0	0.0258781	0	0	18.3254
ENSG00000118733.16|OLFM3	0	0	0	0	0	0	0	0	0	0	0	0	0
ENSG00000060718.22|COL11A1	0.0425114	0.0132715	0.0152717	0.10664	0.0353851	0.16245	0.278578	0	0.311465	0.46833	0	0	0
ENSG00000185946.16|RNPC3	5.40283	5.94737	4.28616	5.80397	6.49978	6.63505	5.73204	6.34879	6.35147	4.82227	0	2.83844	0.217785
ENSG00000240038.6|AMY2B	0.257957	0.225487	0.271826	0.294784	0.300601	0.029207	0.292238	0.0295728	0.0530514	0	0	0.153059	0.179679
ENSG00000243480.7|AMY2A	0	0.0635678	0.0243827	0.0851306	0	0	0.0452315	0	0	0	0	0	0
ENSG00000237763.9|AMY1A	0	0.0240822	0	0	0.0321044	0	0	0	0	0.0539567	0	0	0
ENSG00000174876.16|AMY1B	0	0	0	0	0.0172283	0	0	0	0	0.0579098	0	0	0
ENSG00000187733.6|AMY1C	0	0.0369643	0	0	0.0739169	0	0	0	0	0	0	0	0
ENSG00000198890.8|PRMT6	0.392266	0.361816	0.587154	0.459699	0.22262	0.151411	0.871366	0.286175	0	2.41638	1.82707	3.70286	4.31236
ENSG00000162631.18|NTNG1	0	0	0	0.0530459	0	0	0.0328817	0	0	0	0	1.73151	2.61856
ENSG00000134215.16|VAV3	38.2716	31.2941	34.3129	30.8736	30.7222	40.3679	23.8477	40.7766	24.566	24.1888	0.00239313	0.0313869	0.0204698
ENSG00000085491.17|SLC25A24	0	0	0	0.0400381	0.203266	0.0650578	0.440351	0.118571	0	0	0	0	4.98064
ENSG00000196427.13|NBPF4	0	0	0	0	0	0	0	0	0	0	0	0	0
ENSG00000186086.18|NBPF6	0	0	0	0	0	0	0	0	0	0	0	0	0
ENSG00000162636.16|FAM102B	0.272803	0.193559	0.123739	0.103686	0.154822	0.187199	0.647313	0.360135	1.66295	0.0578231	0	4.70888	0
ENSG00000162639.16|HENMT1	342.774	471.864	498.17	810.376	768.762	872.249	662.714	926.737	638.212	351.637	31.1847	75.3348	0.246583
ENSG00000134186.12|PRPF38B	3.9953	4.60575	4.17204	2.49356	1.91948	5.30065	8.48002	5.57409	8.02816	10.7566	1.61393	7.15469	7.69804
ENSG00000143107.9|FNDC7	2.26894	3.5808	5.85422	1.36264	4.16064	0.212899	0.013923	0.316164	0	0.394568	0	0	0
ENSG00000116266.11|STXBP3	21.4225	23.8354	38.0705	31.5002	47.6838	38.3308	10.1192	14.904	6.99781	8.41892	6.20493	42.4999	0
ENSG00000162641.19|AKNAD1	0.361703	0.405036	0.743844	0.241079	0.19635	0.122415	0.0960674	0.0270434	0.010107	0.109999	0	0	0
ENSG00000274068.1|AL449266.1	4.09368	3.68236	3.65574	2.51408	2.74329	4.419	3.15963	3.34085	2.05125	3.15458	1.91479	4.94031	4.02745
ENSG00000121957.14|GPSM2	7.86065	7.47961	31.0212	13.4442	17.1678	2.43832	2.04045	1.66936	2.258	1.13251	0.687495	2.23536	1.85098
ENSG00000121940.15|CLCC1	7.93341	7.19437	16.7251	8.88613	10.6764	2.08255	2.9141	2.24922	1.67121	0.871307	5.2199	8.49991	13.7682
ENSG00000085433.15|WDR47	12.7047	8.23802	21.1774	8.65791	10.7186	10.9568	9.55931	25.5038	13.8594	12.2846	1.45866	27.6855	1.75825
ENSG00000197780.9|TAF13	2.51206	1.72359	0.429728	1.96202	2.03926	1.44557	2.08491	2.78495	1.59673	0.820623	45.5463	137.915	5.23434
ENSG00000215717.6|TMEM167B	3.39662	2.80923	1.98307	3.6385	3.88569	1.21975	1.82998	1.12363	1.87887	1.16722	4.14743	12.0321	17.0348
ENSG00000179902.12|C1orf194	0.0312932	0.0488468	0.14989	0	0.195356	0	0	0	0	0	0	0	0
ENSG00000116299.17|KIAA1324	0.0336282	0.0131229	0	0.0175743	0.122461	0	0.149401	0.0481902	0.0162093	0	0	0.349182	0.0650654
ENSG00000031698.13|SARS	53.6682	90.9981	107.406	96.6501	94.2744	95.4113	81.0874	106.546	88.9238	63.0508	19.1922	107.537	57.8939
ENSG00000143126.8|CELSR2	0.0060245	0	0	0	0.0156706	0	0.0769499	0.0172666	0	0.0052674	0	0.0357463	0.979145
ENSG00000134222.16|PSRC1	1.65147	2.17638	8.59109	2.90519	4.54924	3.6401	3.87901	3.91072	4.29771	8.54524	1.29218	3.6947	12.9385
ENSG00000221986.7|MYBPHL	0.790959	0.548728	1.21024	0.551147	0.617221	0	0.268432	0	0	0	2.5943	0	0
ENSG00000134243.12|SORT1	5.09819	3.54935	9.07111	3.18069	3.247	1.81585	3.13693	2.66992	3.25477	1.06625	2.11297	0.32662	6.70177
ENSG00000143106.13|PSMA5	92.4728	126.627	133.202	167.373	163.669	238.163	183.25	257.452	213.189	191.793	16.8012	101.019	21.074
ENSG00000143028.9|SYPL2	1.56807	0.805936	1.29378	0.199874	0.268602	0.365371	1.16816	0.197305	3.85905	8.42669	0	0	0
ENSG00000162650.16|ATXN7L2	3.14673	2.7903	20.1672	6.58829	5.87176	1.66225	3.28991	5.17412	6.15253	9.4551	0	0	0
ENSG00000174151.14|CYB561D1	0.142634	0.201439	0.333465	0.283968	0.296811	0	0.203685	0	0	0	0.0553103	0.120903	0.0262834
ENSG00000181754.7|AMIGO1	10.8853	8.42519	14.997	7.17635	9.08086	2.37259	2.82212	4.02469	1.4784	9.20181	0	0.0446047	0
ENSG00000156097.12|GPR61	0.0458538	0.190867	0.0457568	0.117155	0.119273	0.0324485	0.00848817	0.0438066	0	0	0	0	0
ENSG00000065135.11|GNAI3	18.9844	22.7534	41.0107	40.3434	37.5057	10.1854	6.99325	9.98365	3.95792	4.06136	1.47412	10.7344	9.85167
ENSG00000134183.11|GNAT2	215.176	243.531	442.242	319.568	324.045	71.4907	46.4059	72.2499	26.1869	29.0191	0	0.166048	2.16586
ENSG00000116337.16|AMPD2	9.6632	8.47019	34.4154	13.301	9.05229	4.64162	9.12849	12.4483	16.2432	9.2115	0.394631	0	7.07981
ENSG00000168765.17|GSTM4	0.330664	1.02176	0.65454	1.77744	3.13148	0.382031	1.88128	0.116045	0.026022	0.0354011	0	0.960975	10.106
ENSG00000213366.13|GSTM2	0.0678318	0.132351	0.00507661	0.200879	0.639597	0.0900022	0.470872	0	0.0108986	0	0	0.025155	7.20202
ENSG00000134184.12|GSTM1	0.15385	0.264166	0	0.428816	1.31261	0.326616	1.19615	0	0	0	0	0.182574	13.9908
ENSG00000134201.12|GSTM5	0.0127401	0	0	0.00887742	0.0994168	0	0.0141502	0	0	0	0	0	0
ENSG00000134202.10|GSTM3	59.6305	81.8272	82.6678	157.915	181.44	58.5434	84.286	48.093	4.0682	0.583328	0.00736177	3.81383	76.634
ENSG00000198758.10|EPS8L3	0.111151	0.01735	0	0	0	0	0	0	0	0	0	0	0
ENSG00000184371.14|CSF1	0	0	0	0	0	0	0.0491692	0	0	0	0.0133518	0	0
ENSG00000168710.18|AHCYL1	4.50564	2.82758	1.49819	1.16597	3.92924	2.5855	8.35475	2.02391	3.82806	3.30186	1.17372	3.14252	7.60387
ENSG00000143093.15|STRIP1	5.12033	5.58572	49.0826	8.39718	7.91732	4.22296	2.45484	2.81739	1.42047	2.28214	0	0.780612	0
ENSG00000156150.8|ALX3	0.26999	0.301027	1.59342	0.134379	0.120392	0	0.0214195	0	0.123942	0.438398	0	0	0
ENSG00000186150.4|UBL4B	0	0.0408158	0.187869	0	0	0	0	0	0	0	0	0	0
ENSG00000197106.7|SLC6A17	2.27131	4.56353	6.28343	2.78387	2.80554	0.370913	1.24194	0.554159	1.12288	1.89422	0	0	0
ENSG00000116396.14|KCNC4	1.77787	1.24545	1.36385	0.488222	0.632659	0.107027	0.389102	0.233543	0.0991854	0.0944543	0.000698195	0.0183142	0.155274
ENSG00000162775.15|RBM15	8.70595	6.56221	15.0826	6.85062	4.83046	4.67329	7.76688	7.85554	6.95677	8.75511	0.243356	2.70068	0
ENSG00000168679.18|SLC16A4	0.0244293	0	0	0.187248	0.317721	0.0172874	0.312031	0	0.0157004	0	0.00552598	0.507329	0
ENSG00000134248.13|LAMTOR5	136.495	154.099	96.2583	190.064	197.282	83.008	88.6355	74.8453	41.0846	63.1376	192.429	333.598	203.474
ENSG00000143125.6|PROK1	0	0	0	0.0773285	0	0	0.616291	0.0318062	0.0713223	0	0	0	18.2512
ENSG00000143105.7|KCNA10	0	0	0	0	0	0	0	0	0	0	0	0	0
ENSG00000177301.15|KCNA2	0.108965	0.0798374	0.215694	0.0154955	0.0485889	0.00629465	0.0444585	0.0229446	0	0	0	0	0
ENSG00000177272.9|KCNA3	0.187304	0.0730927	0.411197	0.413298	0.162402	0.110455	0.0866815	0.143154	0	0	0	0	0
ENSG00000143119.14|CD53	0	0	0	0.0250275	0	0	0	0.555884	0	0	49.6333	173.476	0.0694948
ENSG00000121931.16|LRIF1	7.08494	6.2014	8.03463	7.75131	7.14195	6.73174	7.86912	7.79341	6.22723	9.66818	2.09191	13.0306	0
ENSG00000156171.14|DRAM2	12.0819	14.6874	14.9395	31.1347	33.1117	25.0653	16.7294	29.3256	8.80174	4.63029	5.29318	111.66	6.71986
ENSG00000134255.14|CEPT1	1.69408	1.86323	3.359	4.90735	5.221	5.14615	4.59944	6.43695	4.59111	0.521828	1.27528	23.4543	0.266487
ENSG00000162777.17|DENND2D	0	0	0.020793	0	0	0	0.20572	0	0	0	0	1.06465	0
ENSG00000064886.14|CHI3L2	0	0	0	0	0	0	0	0.0134464	0.0301524	0	7.7737	46.4193	0
ENSG00000134216.19|CHIA	0	0	0	0	0	0	0	0	0	0	0	0.197556	0
ENSG00000173947.14|PIFO	2.77938	2.42892	1.2305	3.10963	6.60846	1.66211	1.00002	0.549758	3.30838	1.60866	1.18214	5.98106	0
ENSG00000085465.12|OVGP1	0.0301108	0	0	0	0.0156645	0	0.0167217	0.0690394	0	0	0	0	0
ENSG00000116455.14|WDR77	0.460599	0.516757	0.465369	1.44427	2.20148	0.529658	3.13342	1.98016	0.0185013	0.0251697	10.764	132.378	17.1554
ENSG00000116459.11|ATP5PB	87.9106	79.0503	78.281	105.813	148.003	34.0072	29.5877	22.2801	6.26886	8.54989	146.058	436.702	201.119
ENSG00000143110.11|C1orf162	0.0279242	0.087176	0.0167191	0.0194578	0	0	0.0620299	0.032013	0	0	1.90128	2.15395	0
ENSG00000121933.19|TMIGD3	0	0.0745376	0	0	0.0828064	0	0	0.018248	0	0	0	2.9278	5.91312
ENSG00000282608.1|ADORA3	0	0	0	0	0	0	0	0	0	0	5.147	0.853415	0
ENSG00000116473.14|RAP1A	6.35736	3.46775	3.17056	2.2198	1.96983	4.55811	6.75063	5.65438	7.17482	17.9702	6.0019	18.5705	0.351443
ENSG00000197852.11|INKA2	0.00604523	0.0377449	0.086867	0.0168495	0.0314491	0.0256675	0.0335716	0.0138608	0.0310815	0	0.027349	0.179347	0
ENSG00000064703.12|DDX20	9.10647	5.71394	25.6706	6.96265	8.87733	3.9958	1.3988	2.14192	2.58831	1.21004	5.4597	18.5585	0
ENSG00000171385.9|KCND3	0.0294904	0	0.0235424	0.0205491	0.102278	0	0.0109181	0.0169042	0	0	0	0	0
ENSG00000143079.15|CTTNBP2NL	21.6332	17.8334	17.5671	7.79648	9.98314	17.149	16.3988	11.6971	13.7483	8.10492	0	0.715533	3.8144
ENSG00000134245.18|WNT2B	0.324818	0.180383	0.665715	0.261157	0.211225	0.0176814	0.0867235	0.050128	0.04416	0.00546151	0.00423894	0.0926591	0
ENSG00000007341.19|ST7L	2.21168	2.32137	4.18378	2.69695	2.37555	1.24128	0.889411	0.879782	1.07219	0.400083	0.784934	4.66657	0
ENSG00000116489.13|CAPZA1	63.8148	77.4483	141.378	143.887	167.873	89.9259	72.9781	95.3055	50.6425	47.1228	25.9587	177.02	108.688
ENSG00000155363.18|MOV10	9.06062	11.4461	13.5159	10.0536	9.47045	3.49579	6.40342	2.78402	3.96859	2.48146	1.26249	1.55012	1.8381
ENSG00000155366.16|RHOC	19.6498	32.05	30.4463	24.2554	29.1299	4.01947	17.4342	6.54471	2.05956	0.100666	32.8805	84.996	167.634
ENSG00000271810.5|AL603832.3	33.3412	66.8732	61.8619	44.8161	54.0123	8.21982	24.9664	11.2615	2.7649	0.125382	57.0913	149.33	284.261
ENSG00000155367.15|PPM1J	0.0403415	0.104951	0.354254	0	0.0699561	0	0.13442	0	0	0	0	0	0
ENSG00000184599.13|FAM19A3	0	0	0	0	0	0	0.636169	0.0691202	0.0387488	0	2.61854	19.3181	9.79909
ENSG00000155380.11|SLC16A1	11.6771	13.889	23.3396	9.5511	12.7627	16.1868	21.7452	16.3896	20.0032	14.1217	16.2861	267.992	25.3665
ENSG00000198799.12|LRIG2	1.16248	0.629049	1.82263	0.652342	0.867627	0.912573	1.11555	1.31138	1.09178	0.840219	0.0252439	1.87614	1.36753
ENSG00000081026.19|MAGI3	1.09318	0.989418	1.42454	0.49929	0.745529	0.676078	1.3009	0.874115	1.00958	4.15251	0	0	0
ENSG00000116793.16|PHTF1	7.83723	8.33792	10.5337	8.30049	7.55424	11.4048	10.1056	11.0425	6.30477	7.98339	1.52895	0.28784	3.087
ENSG00000081019.13|RSBN1	2.21035	1.73396	1.64238	1.44541	1.3209	1.15507	2.92711	1.61136	3.19809	4.2814	0.12051	2.35399	2.45636
ENSG00000134242.16|PTPN22	0.00859399	0.0134147	0	0	0	0.0364892	0	0	0	0	0	0	0
ENSG00000188761.13|BCL2L15	0.00424927	0.00663285	0.045795	0.0177656	0	0	0.00471959	0	0	0	0	0	0
ENSG00000134262.13|AP4B1	6.93362	10.7714	41.3158	16.6727	18.3827	8.68123	3.56788	6.27422	5.17405	5.73286	0.00598057	6.19658	0.0255777
ENSG00000118655.6|DCLRE1B	12.4475	11.8661	35.8834	12.7813	11.8693	8.63496	4.80451	13.8878	8.47266	14.957	1.91705	14.1429	0.0379575
ENSG00000163349.22|HIPK1	3.25721	1.64201	1.91225	1.25994	1.13406	1.36923	3.48165	2.50396	4.7732	7.80857	0.47017	0.82721	9.00782
ENSG00000116774.12|OLFML3	0.0273996	0	0	0	0	0	0	0	0	0	0	0	0
ENSG00000134207.16|SYT6	0	0	0	0	0	0	0	0	0	0	0	0	0
ENSG00000197323.12|TRIM33	18.9453	12.7322	12.7213	8.41762	7.01302	14.8419	26.4458	13.969	34.5415	21.4339	1.09231	3.15174	3.62826
ENSG00000116752.6|BCAS2	257.878	258.9	170.896	298.754	282.037	76.466	58.243	57.9175	43.5099	67.8429	142.383	373.589	87.1327
ENSG00000175984.15|DENND2C	0.0208537	0.0244135	0	0.0508586	0.162731	0	0.0984378	0.0239072	0.100518	0.109398	0.00707576	0.494942	1.59378
ENSG00000116748.21|AMPD1	0.0250793	0	0	0	0	0	0	0	0	0	0	0	0
ENSG00000213281.5|NRAS	12.4178	7.30715	12.4308	5.36601	9.84356	11.645	11.7185	6.70838	17.5347	13.9192	2.79278	22.2634	4.25219
ENSG00000009307.16|CSDE1	91.9693	91.9295	251.528	123.099	135.567	132.54	81.9937	139.773	111.964	114.518	38.4392	85.8434	121.392
ENSG00000052723.11|SIKE1	23.6315	28.0442	22.3619	20.7524	24.3762	23.0056	20.4428	17.3871	17.4296	17.3366	12.4709	59.1762	17.0511
ENSG00000198765.12|SYCP1	0	0	0	0.0125898	0.00939944	0	0.0100338	0	0	0.0157973	0	0	0
ENSG00000134200.3|TSHB	0	0	0	0	0	0	0	0	0	0	0	0	0
ENSG00000134198.10|TSPAN2	0	0	0	0	0.329886	0	0.264113	0.0519262	0	0	0	0	0
ENSG00000134259.3|NGF	0	0	0	0.771623	0	0	1.47592	0.0846342	0.047446	0	0	0	0
ENSG00000173218.15|VANGL1	1.24765	1.02711	2.43544	1.02419	1.19143	1.05222	1.23862	1.01397	0.878735	0.395995	0	2.00284	0
ENSG00000118729.11|CASQ2	0	0	0	0	0	0	0	0	0	0	0	0	0
ENSG00000177551.5|NHLH2	0	0	0	0.00714219	0	0	0.0227687	0	0	0	0	0	0
ENSG00000163393.13|SLC22A15	0.0805607	0.0228637	0.052619	0.0102064	0.14478	0.124383	0.0244029	0.0755646	0.216515	0	0	0	0
ENSG00000173212.4|MAB21L3	0	0	0	0	0	0	0	0	0	0	0	0	0
ENSG00000163399.16|ATP1A1	18.2003	18.9591	60.0214	11.6793	13.9691	15.1833	30.4018	26.004	36.1801	67.6643	5.62704	8.31916	121.849
ENSG00000116815.16|CD58	1.21314	1.42023	0.518816	2.20388	6.60413	1.25706	7.65137	3.0299	0.0556906	0	7.83065	6.29839	25.9035
ENSG00000143061.17|IGSF3	1.43099	1.41032	2.12005	2.22715	1.55953	0.643063	2.60448	1.32319	0.624307	0.812795	0.00236273	0.774705	0.0202098
ENSG00000116824.5|CD2	0	0	0	0	0	0	0	0	0	0	0	0	0
ENSG00000134247.10|PTGFRN	3.28811	2.21294	3.30968	1.7931	2.26217	2.25095	3.44694	2.82034	4.64755	9.27048	0.0242537	1.69652	8.80535
ENSG00000134256.12|CD101	0	0.0945545	0	0.0140698	0.0315132	0	0	0	0	0	0	0	0
ENSG00000116830.12|TTF2	7.45702	5.67744	9.84521	4.10387	6.33365	4.79235	3.26224	3.92988	3.10047	4.98306	1.3219	1.37705	0
ENSG00000134253.10|TRIM45	10.5112	9.99906	17.6405	12.4167	10.0619	1.92843	3.81291	1.32878	1.52394	1.71737	0	1.04997	0
ENSG00000134258.17|VTCN1	26.6713	27.6817	56.5523	47.7563	50.6255	23.545	12.3088	24.2241	7.68033	13.4849	0	0	0
ENSG00000198162.12|MAN1A2	3.81794	3.11395	2.91065	2.13387	1.11893	2.90829	4.22719	3.21742	3.5971	6.04011	1.54639	2.13491	6.26553
ENSG00000183508.5|TENT5C	111.416	100.71	233.872	123.97	113.051	84.5516	91.2776	107.584	133.38	223.146	0	0.730037	0.396762
ENSG00000196505.11|GDAP2	3.33515	4.28557	6.76061	7.11824	7.57283	2.30535	1.92377	3.64182	4.07848	1.78505	0	2.31784	0
ENSG00000065183.16|WDR3	0.109067	0.0997994	0.0990779	0.37213	0.383482	0.0159685	0.797841	0.176776	0.0193367	0.0197297	1.78653	10.0419	4.40974
ENSG00000155761.13|SPAG17	0.0121379	0	0	0.0451083	0.00420967	0	0.0539255	0.00927681	0	0.127351	0.102504	0.74421	0.344447
ENSG00000092607.15|TBX15	0	0	0	0	0	0	0	0	0	0	0	0	0
ENSG00000116874.11|WARS2	4.46045	5.86479	10.538	7.28017	7.7244	3.25596	2.80065	2.15369	2.47928	1.3351	1.65889	7.80867	0
ENSG00000116882.14|HAO2	0	0	0	0	0.0214229	0	0	0.0236047	0	0	0	0	0
ENSG00000203859.10|HSD3B2	0.0339457	0.0264935	0	16.7941	35.3368	5.9814	52.8782	0.972904	0.109082	0	0.00767861	0	428.297
ENSG00000203857.10|HSD3B1	0	0	0	0.0881855	0.148136	0	0.527114	0	0	0	0	0	0.244867
ENSG00000143067.5|ZNF697	1.3716	1.15699	0.298624	0.714391	1.19645	0.63727	0.861725	0.547968	0.249315	0.714691	0	0	0
ENSG00000092621.12|PHGDH	0.0293512	0.0327253	0	0.0175304	0.100342	0	0.610083	0.249963	0.0215584	0.344613	0.0075878	0.0248793	8.64832
ENSG00000134240.11|HMGCS2	0	0.11732	0	0	0	0	0	0	0	0	0	0	0
ENSG00000134193.15|REG4	0.0226404	0.106021	0	0	0	0	0	0	0	0	0	0	0
ENSG00000134249.6|ADAM30	0	0	0	0	0	0	0	0	0	0	0	0	0
ENSG00000134250.20|NOTCH2	0.118288	0.0575108	0.0325087	0.270242	1.31144	0.0960566	1.72733	0.140054	0.0249252	0.0101727	0.0429867	0.0115059	8.50192
ENSG00000265808.3|SEC22B	4.01701	5.09504	5.63496	11.2261	12.9748	3.3482	3.55409	5.10054	3.45324	4.8101	0.958012	18.4283	9.60157
ENSG00000286106.1|AC253572.1	0.452217	1.24887	0.374893	0.775651	2.64211	1.9693	2.66589	0.957106	0	0.182486	1.13309	1.03201	8.21126
ENSG00000273136.7|NBPF26	5.03746	2.29491	1.08497	1.24682	2.50799	2.90343	5.01273	2.4237	2.11683	4.01578	0.768253	2.80639	1.67591
ENSG00000263353.3|PPIAL4A	0.292781	0.914027	0.490831	1.22407	1.15758	0.248624	1.10564	1.94678	0.0752667	0.511975	1.24509	3.12699	0.90638
ENSG00000198019.12|FCGR1B	0.0228479	0.0713282	0.164156	0.0955234	0.106975	0.0646732	0.215702	0.0130967	0.176208	0	0	0.135568	0.132621
ENSG00000188610.12|FAM72B	11.124	9.26865	14.5564	10.85	13.4169	10.9647	18.7521	16.9745	28.2038	49.6662	0.489996	8.92149	0
ENSG00000171943.11|SRGAP2C	1.47484	1.51825	1.67744	2.2027	2.80502	3.02253	3.99832	4.4906	10.7696	11.8319	0.784409	3.95204	8.14143
ENSG00000203818.7|HIST2H3PS2	0.658224	1.17422	1.46379	0.393133	0.293509	1.06467	1.14884	1.94041	1.32953	0	0	0	0
ENSG00000263513.5|FAM72C	13.1908	14.891	19.563	16.7182	19.7115	14.5018	25.0783	25.4803	33.0669	56.3712	1.56041	12.5788	0
ENSG00000271567.1|PPIAL4E	0.196928	0.153696	0.235813	0.960548	0.870807	0.348391	0.0546811	0.790171	0.253126	0.17218	0.178183	0	0.381026
ENSG00000266338.6|NBPF15	2.60027	1.12557	1.44784	0.852654	1.73544	1.23703	3.87503	1.20243	1.3388	1.29914	0.18453	5.66151	0.197299
ENSG00000279782.1|PPIAL4F	0.0585563	0.548416	0.280475	0.48963	0.243702	0.16575	0.325187	0.537043	0	0	0.21193	0.694887	0.226595
ENSG00000196369.11|SRGAP2B	1.61965	1.71883	1.99708	2.41361	3.15902	3.55571	4.40527	4.8657	14.0714	14.1892	0.822217	5.13813	7.94305
ENSG00000215784.6|FAM72D	10.559	11.9506	18.7749	15.4265	18.5371	13.8606	22.4101	23.6799	26.8369	44.3194	2.43898	14.8585	0
ENSG00000256374.2|PPIAL4D	0.3123	0.243741	0.373967	1.74091	1.38098	0.552498	0.0867165	0.895071	0.401422	0.273053	0.21193	0	0.604253
ENSG00000162825.16|NBPF20	0.522891	0.393809	0.143744	0.204152	0.56945	0.299475	0.996567	0.277569	0.43151	0.330877	0.0368185	2.3058	1.17312
ENSG00000117262.19|GPR89A	10.7442	12.8224	24.7245	24.4551	22.9001	5.66547	3.65875	5.73644	3.25159	9.29676	4.65952	28.2466	8.09483
ENSG00000174827.13|PDZK1	17.4224	25.7114	65.2376	38.0924	43.4698	10.344	6.71564	7.00321	7.7118	7.22133	0	0	0
ENSG00000117281.15|CD160	0.0486617	0.0151916	0	0	0	0	0.183762	0.0446296	0.0125097	0	0	0	0
ENSG00000265491.5|RNF115	5.17905	6.87318	11.4786	7.05202	7.36658	2.13171	4.77803	3.9863	6.39648	7.85254	4.67499	19.7608	3.20499
ENSG00000186141.9|POLR3C	10.7372	15.358	39.5192	27.5842	28.8677	2.76402	2.00437	3.90158	1.42991	2.55049	17.7973	113.581	20.8545
ENSG00000186364.12|NUDT17	4.4548	2.7305	9.18865	2.82786	4.00409	1.84855	5.18101	1.71128	3.68748	4.36399	0	1.66068	6.04709
ENSG00000131788.16|PIAS3	2.13098	1.10459	11.4396	1.46807	2.37617	1.6844	2.64372	3.30958	2.77011	4.28883	0	0.286283	6.28582
ENSG00000198483.13|ANKRD35	0.0229837	0	0	0	0.0478273	0	0	0	0	0.0401907	0.010398	0.409122	0
ENSG00000143127.13|ITGA10	6.97779	7.67361	22.2866	5.78111	6.9831	2.71647	1.93924	2.45593	1.76675	2.08957	0.00840317	0	0.26355
ENSG00000131779.11|PEX11B	61.435	74.547	137.461	112.014	99.1694	7.51372	4.59729	6.83417	3.38306	0.865411	0	22.2906	38.4763
ENSG00000265241.6|RBM8A	37.1871	56.9342	34.0065	51.2169	49.8441	23.583	25.8547	17.9842	15.1029	25.8465	62.0133	434.77	107.351
ENSG00000280778.1|AC243547.3	71.2943	103.683	58.0276	59.8109	60.8486	68.3342	62.8386	49.4852	71.4064	96.156	47.375	461.348	149.416
ENSG00000271601.4|LIX1L	0.0968358	0.0453464	0	0.0404856	0.120904	0.178167	0.354927	0.0555074	0.024894	0.0338666	0	0.517117	6.59516
ENSG00000272031.3|ANKRD34A	0.115805	0.147898	0.0126065	0.0146716	0.0766754	0	0.105236	0.1569	0.054128	0	0	0	0.040739
ENSG00000121851.13|POLR3GL	26.8887	34.2768	24.5574	23.3757	30.752	37.0891	34.2971	28.7463	58.0971	82.5075	0.00965444	11.5226	53.6771
ENSG00000265972.5|TXNIP	0.309177	0.682306	1.30218	0.564594	3.80477	0.28669	6.63112	0.880009	0.0822224	0.0372859	0.371388	2.46709	0.20628
ENSG00000168509.20|HJV	0	0.0249486	0	0	0	0	0	0	0	0	0	0	0
ENSG00000271425.8|NBPF10	0.67486	0.809996	0.714749	0.962977	2.33588	0.802918	1.73801	0.465438	0.141694	0.380829	1.04	0.829571	14.0979
ENSG00000264343.6|NOTCH2NLA	2.37869	3.06015	3.20834	3.66105	7.07122	2.16422	4.07908	1.28858	0.151195	1.34842	4.8426	1.70608	70.8062
ENSG00000270339.3|PPIAL4H	0.0585563	0.0914027	0.0701188	0.16321	0.243702	0	0	0.335652	0	0.102395	0	0	0
ENSG00000268043.7|NBPF12	4.0656	2.76244	2.60284	0.881361	1.88557	2.61001	3.27602	3.17429	2.75978	12.3229	0.0649166	5.99139	0.55527
ENSG00000131791.8|PRKAB2	0.658276	0.8397	1.1612	0.286066	0.736461	0.711266	0.982708	0.705975	0.809737	0.0371323	0	6.00581	3.86208
ENSG00000131781.13|FMO5	0.807302	0.907306	1.5158	1.81811	3.17843	2.06578	1.41313	1.73256	1.19541	0.0112936	0	3.64049	1.64948
ENSG00000131778.19|CHD1L	3.18091	3.29611	6.55279	3.60648	4.83352	2.11108	2.55492	3.8424	2.29842	1.05276	0.00406515	10.8232	3.0599
ENSG00000116128.11|BCL9	2.4845	1.75327	2.09792	1.0549	0.838386	0.941717	1.11871	1.04274	1.82823	1.99615	0	0	1.01576
ENSG00000162836.12|ACP6	0.35125	0.417497	0.860509	0.85327	1.28079	0.127702	0.529713	0.561537	1.06866	0.546596	0	0.210326	4.6139
ENSG00000265107.3|GJA5	0	0	0	1.96567	13.3791	0.715324	0.718022	0	0	0	0	0	54.4903
ENSG00000121634.5|GJA8	0	0	0	0	0	0	0	0.136117	0	0	0	0	0
ENSG00000188092.14|GPR89B	8.46886	12.2575	22.2619	20.6619	20.8286	3.83934	3.664	5.35842	3.00394	8.54122	5.65695	25.5931	4.6817
ENSG00000263956.6|NBPF11	1.59216	1.31871	1.47854	0.978107	1.3523	1.21407	1.97048	1.00577	0.935549	2.86369	0.0999601	1.92797	1.25738
ENSG00000236334.2|PPIAL4G	0.160362	0.391116	0.252035	1.03361	0.907245	0.468105	0.356221	0.942193	0.257656	0.841254	0.838842	0.892036	0.96961
ENSG00000270629.6|NBPF14	0.977062	0.533545	0.48267	1.24481	2.7646	0.826051	3.05505	0.49537	0.348167	0.930398	0.878222	0.918399	9.75805
ENSG00000286019.1|AC239811.1	2.82529	1.57892	0.751815	5.1526	10.0527	1.8759	5.19125	1.79943	0.627675	3.11067	8.01622	2.89745	91.2433
ENSG00000177144.7|NUDT4B	3.74935	4.35186	11.819	11.4328	6.56843	2.76662	4.3423	8.48648	8.23814	7.11671	30.6046	129.107	58.0354
ENSG00000178104.19|PDE4DIP	0.275621	0.12885	0.246278	0.179381	0.283861	0.207914	0.312343	0.238989	0.38305	0.587169	0.0816516	1.31164	1.09906
ENSG00000269713.7|NBPF9	2.11906	1.18037	0.613908	0.398914	0.973487	0.737683	1.88383	0.783657	0.900604	0.784433	0.127565	2.23077	0.281052
ENSG00000286219.1|AC242843.1	1.06328	1.34358	1.31655	2.15719	3.1985	1.12609	2.33784	0.804358	0.0836766	0.581829	2.39536	0.643775	28.7461
ENSG00000286185.1|AC242842.3	1.73075	1.65608	1.09721	1.45243	3.44266	1.44848	4.54987	0.87537	0.798949	1.80371	1.35995	2.71837	12.6796
ENSG00000271383.7|NBPF19	1.43866	1.2281	0.66285	0.7636	2.44995	1.12544	4.12269	0.657149	0.80542	1.66569	0.505941	2.6009	2.70748
ENSG00000263464.2|PPIAL4C	1.35265	4.02172	1.69687	7.00171	6.36671	3.19068	2.64702	7.31049	0.99352	1.91479	3.55512	7.26157	3.98807
ENSG00000150337.13|FCGR1A	0.296492	0.905491	0.524838	0.610812	0.831577	0.766274	1.30292	0.280792	2.12092	0	0	0.0764885	0.399073
ENSG00000203814.6|HIST2H2BF	0.870649	1.3779	0.724005	1.60095	0.981365	1.81412	2.59213	1.2338	1.67866	1.01498	1.40049	0.502249	0.982668
ENSG00000183598.3|HIST2H3D	0.094032	0	0.450398	0	0.684855	0.266167	2.08879	0.107801	0	0	1.02097	0	0
ENSG00000270882.2|HIST2H4A	0.103004	0.128626	0	0.0287096	0.128606	0.0583127	0.343214	0.118086	0.847352	0.0720477	1.73351	0	5.50061
ENSG00000203811.1|HIST2H3C	0.116688	0.145714	0	0	0.0485638	0.198179	0.155524	0.294303	0.299976	0	4.02263	0	0
ENSG00000203812.2|HIST2H2AA3	1.05593	1.09883	1.43303	0.784835	4.0284	0.697416	10.7898	3.63164	0.723876	0.369294	7.77075	6.68306	43.5855
ENSG00000272196.2|HIST2H2AA4	1.1649	0.962646	1.47697	0.859457	3.70738	0.87283	10.5028	4.47774	1.5854	0.119824	9.3311	6.09874	41.3656
ENSG00000203852.3|HIST2H3A	0.0933506	0.145714	0	0	0.0242819	0.165149	0.129603	0.294303	0.269978	0	3.37859	0	0
ENSG00000270276.2|HIST2H4B	0.0400696	0	0	0	0.125072	0.0567106	0.311532	0.114842	0.23177	0	1.37771	0	4.10902
ENSG00000184678.10|HIST2H2BE	0.369913	0.52242	1.20231	0.196388	2.29095	0.5734	4.79332	1.0501	0.203776	0.215618	0.52596	0	0.0681644
ENSG00000184260.5|HIST2H2AC	13.9724	6.96067	0.9493	1.65721	4.4335	4.48799	2.0912	13.8598	13.5017	8.49091	99.2116	8.23174	1.53387
ENSG00000184270.5|HIST2H2AB	0.145838	0.569111	0.436589	0.203243	0.379347	0	0	0.167193	0	0	0	0	5.07915
ENSG00000178096.9|BOLA1	22.9873	37.781	44.7896	22.893	28.376	1.72216	1.82158	1.45564	1.08804	0.231282	3.42264	15.3817	26.205
ENSG00000159164.10|SV2A	0.00807504	0	0	0.0337605	0.117625	0	1.05832	0.148119	0	0	0	0	1.71864
ENSG00000143368.10|SF3B4	56.2697	69.495	245.161	131.677	108.409	94.9821	54.5123	72.5693	66.0889	46.3229	10.5377	91.6443	71.9679
ENSG00000014914.21|MTMR11	0.050718	0.105557	0	0.153143	0.474931	0.0239271	0.46943	0.0193815	0	0	0	0	1.92992
ENSG00000264522.6|OTUD7B	2.99012	2.23502	1.63509	2.11437	2.45665	1.26152	1.47096	1.06897	1.78357	3.90218	0.195905	0.150037	0.305784
ENSG00000136631.14|VPS45	5.05435	5.58993	10.1872	13.69	13.9166	2.596	2.07606	1.22831	0.958043	0.0305473	2.25237	7.39384	5.40796
ENSG00000023902.14|PLEKHO1	4.90304	8.94558	17.823	4.15177	4.65254	0.726108	1.1785	0.334183	0.846793	0.468957	0.0896761	1.59125	6.83579
ENSG00000143401.15|ANP32E	0.450258	0.267743	0.0641864	1.19521	3.08971	1.66899	3.36968	1.16757	0.923243	0.093732	0	2.09912	21.2817
ENSG00000118298.12|CA14	0.586274	0.530779	0.659916	0.60461	0.243997	0.315306	0.546977	0.0403271	0.0904296	3.11659	0.00530467	0	0
ENSG00000117362.13|APH1A	3.86138	4.88095	16.0835	7.78502	8.40571	6.7407	13.7438	16.712	30.6381	80.8322	0	1.91479	1.24878
ENSG00000118292.9|C1orf54	2.31274	3.32504	5.90323	3.26548	3.70446	3.83312	4.63046	4.32594	9.6614	10.7491	1.22527	10.292	0.58879
ENSG00000159208.16|CIART	195.759	279.565	272.391	302.493	307.121	208.844	42.5631	88.9231	16.9655	11.2674	0	9.17573	10.2886
ENSG00000266472.5|MRPS21	85.6078	74.8466	40.6663	96.4938	100.27	66.1968	104.683	100.357	38.7176	13.5903	135.537	269.418	219.089
ENSG00000117360.13|PRPF3	13.0063	14.9699	39.3041	24.2805	23.3324	13.9171	14.0966	16.0904	6.70553	8.80999	1.86546	7.63245	0
ENSG00000163125.15|RPRD2	4.1354	2.31969	4.00924	1.76285	1.62905	2.25976	4.21485	2.55046	3.92269	10.2632	0.506237	0.524863	1.60883
ENSG00000143374.17|TARS2	1.58304	2.11592	18.8655	2.74779	2.29804	0.979374	1.69509	1.89091	1.14534	2.60245	0.235867	3.37473	17.1305
ENSG00000143369.15|ECM1	0.0115021	0	0	0.320591	0.203447	0.0488369	0.408806	0.0527453	0	0	0	0	6.54293
ENSG00000143382.14|ADAMTSL4	0	0	0	0	0.143789	0.0595276	0.246924	0.0137768	0.00772326	0	0	0.213911	0
ENSG00000143384.13|MCL1	1.16711	0.938493	1.1117	1.29381	2.36426	0.375411	2.65149	0.790636	0.863733	1.0359	4.00004	40.0812	24.8741
ENSG00000143420.18|ENSA	11.6933	10.6419	24.7947	12.2073	14.4724	4.76971	5.09501	6.32367	3.94297	4.06001	10.262	15.7801	13.6675
ENSG00000143457.11|GOLPH3L	20.3552	19.2702	33.3415	34.7484	42.5626	20.7043	22.5567	24.9437	29.7996	30.0809	0.39856	4.1268	0.627996
ENSG00000143452.16|HORMAD1	0.0160229	0.0500214	0.11512	0.290286	0.0500134	0.272126	0	0.036738	0	0.0280185	8.0752	41.9266	0
ENSG00000163131.11|CTSS	0	0	0	0.05292	0.464237	0.309025	0.126528	0	0	0	0.549736	0	0.697986
ENSG00000143387.13|CTSK	0.317822	0.0330734	0	0.561034	39.2628	0	23.6039	0.0242906	0	3.66803	0	0	0.0819916
ENSG00000143437.21|ARNT	2.34352	1.25367	3.61012	1.49516	1.99557	0.729524	0.778875	1.06505	1.33281	0.398274	0	10.669	0.394292
ENSG00000283324.1|CTXND2	0.849042	0.245426	0	0.350589	0.981549	0	0	0	0	0	0	0	0
ENSG00000143379.12|SETDB1	4.1682	3.39349	2.72072	1.73887	2.16559	1.01791	1.55529	1.28677	0.0700353	0.657419	0	1.87511	0
ENSG00000143418.19|CERS2	22.902	18.4329	30.2344	12.0267	16.3129	20.8001	37.1016	25.9692	44.456	88.6233	3.29052	12.5421	14.6204
ENSG00000143412.10|ANXA9	0	0.227073	0	0	0	0	0.0269289	0	0	0	0	0	0
ENSG00000143409.15|MINDY1	0.0713423	0.0954522	0	0.0852204	0.0212082	0	0.249036	0	0	0	0.244373	0	0
ENSG00000143363.17|PRUNE1	13.2375	10.5131	39.1812	15.342	16.4487	10.6414	8.13338	7.90377	5.49332	12.2913	0	3.63296	3.79094
ENSG00000163141.19|BNIPL	0.172487	0.459293	0.595338	0.25452	0.158352	0.0718001	0.0338078	0.0465277	0.104334	0	0	0	0
ENSG00000143443.9|C1orf56	75.6198	116.796	133.078	125.88	107.919	29.5661	41.6541	52.6882	38.7008	63.8697	16.7341	17.1173	26.3049
ENSG00000197622.13|CDC42SE1	30.1862	38.0641	4.94418	82.4109	74.1747	50.5924	45.8691	74.4329	31.653	45.0646	12.5323	12.5508	36.5303
ENSG00000213190.3|MLLT11	28.8312	28.3198	2.20319	95.4003	67.1199	58.2678	35.5195	75.8911	26.6239	27.2479	1.33867	4.16421	45.9852
ENSG00000143458.12|GABPB2	1.69073	1.81194	2.64405	2.33279	2.81812	0.8393	0.971633	1.26327	0.713596	0.0882543	0.289215	2.14614	1.25319
ENSG00000143434.15|SEMA6C	0.0798357	0.155773	0.0956001	0.176162	0.124599	0.254231	0.0886721	0.0381357	0.119722	0	0.00902954	0	0
ENSG00000163154.6|TNFAIP8L2	0.433863	0.833517	0.239784	0.279064	0.138897	0.283406	0.667223	0.114782	0	0.23344	0	0.990124	1.03318
ENSG00000163156.11|SCNM1	36.6941	38.1355	18.6248	29.0659	28.9665	1.72552	3.56281	2.10335	0.715091	0.662353	28.5423	124.103	37.0561
ENSG00000163155.12|LYSMD1	4.59205	4.08907	2.45416	9.08392	8.43336	3.00966	2.97803	2.13757	1.04977	2.45209	0	14.7206	12.8205
ENSG00000163157.15|TMOD4	0.356485	0.261859	0.125552	1.13972	0.327272	0	0.279488	0	0	0	0	0.124424	0.486878
ENSG00000163159.12|VPS72	83.9183	159.157	152.194	155.558	144.06	169.893	103.274	194.176	23.6303	4.9812	8.95945	29.8182	29.8118
ENSG00000143398.20|PIP5K1A	0.586321	0.50225	2.70564	0.916754	0.788593	0.526228	1.79482	1.08203	1.3878	2.56319	0	4.15775	2.82227
ENSG00000159352.15|PSMD4	65.7014	108.156	147.015	78.3602	84.6725	14.998	19.5976	19.5403	7.72957	11.1183	32.0341	217.192	71.1944
ENSG00000143373.18|ZNF687	1.35668	1.07793	0.90742	1.20085	0.763013	0.700583	0.868811	0.82671	1.4532	2.50062	0.450652	0.145043	2.36484
ENSG00000143393.16|PI4KB	5.3834	5.87115	21.9263	4.74822	3.69975	5.07274	8.14279	7.4872	19.2932	12.2998	3.31995	3.40439	17.3784
ENSG00000143390.17|RFX5	0.0084272	0.0131543	0	0.0234886	0.210436	0	0.402477	0.00966115	0	0	0	0	3.75023
ENSG00000143416.21|SELENBP1	0	0.156195	0.319529	0	0.335475	0	0.0246977	0	0	0	0	0	0
ENSG00000159377.11|PSMB4	52.0509	46.9264	72.8476	56.2418	64.886	98.5325	50.9642	86.4645	46.8708	89.3656	50.1488	253.053	97.8954
ENSG00000143442.22|POGZ	4.78353	2.6002	1.75661	2.26919	1.8542	3.66384	3.49198	3.54844	4.88996	4.93357	0.0509199	1.40246	0.174219
ENSG00000143375.15|CGN	5.91157	5.58944	8.8206	2.87369	4.3274	5.53918	5.14499	4.91545	3.06345	2.82948	0	2.07962	0
ENSG00000143367.16|TUFT1	2.52133	1.8356	4.54669	6.13868	5.07042	1.07194	1.26184	2.09077	0.717343	0	0.166817	0.70958	0
ENSG00000143376.14|SNX27	2.18779	1.59199	1.70037	1.34721	1.32344	1.6693	2.71506	1.17718	3.46314	8.42788	0.0837015	1.39967	0.0357974
ENSG00000159409.14|CELF3	0.00870627	0.0543598	0	0.060666	0.00905852	0.06161	0.0193398	0.199622	0	0.0304486	0	0	0
ENSG00000178796.12|RIIAD1	280.324	236.02	118.019	185.566	186.115	135.352	143.411	146.243	55.5862	68.5671	0	0	0
ENSG00000143436.11|MRPL9	21.9667	27.84	33.113	27.5797	37.3221	12.1969	14.3822	14.2085	8.79322	4.07815	63.0034	225.886	53.2029
ENSG00000143450.16|OAZ3	2.29397	2.91668	4.0355	2.54591	3.68866	1.38131	1.57505	1.46316	0.771999	0.262563	5.88341	24.7972	5.64898
ENSG00000182134.16|TDRKH	8.23491	6.87136	18.8676	29.997	16.3544	3.00771	1.86299	6.49973	3.57058	1.19447	3.05596	7.16039	0
ENSG00000213171.2|LINGO4	0	0	0	0	0	0	0	0	0	0	0	0	0
ENSG00000143365.18|RORC	0	0.00926379	0	0.00827077	0	0.0167989	0	0	0.0457703	0	0	0	0
ENSG00000225556.1|C2CD4D	0.0879844	0	0.158037	0	0	0	0.122153	0	0	0	0	0.522055	0
ENSG00000196407.12|THEM5	1.23165	0.519602	0.0398608	0.231952	0.761961	0.895133	0.665499	0.648753	0	0	0	0	0
ENSG00000159445.13|THEM4	1.44293	1.53054	0.75385	1.47517	2.46934	1.11965	1.83777	0.696174	1.57542	1.77306	0.657831	4.49568	0.689878
ENSG00000197747.9|S100A10	1.68031	0.655715	0.457296	32.7839	110.58	14.4851	219.459	92.7712	0.932652	0.200338	658.456	543.824	715.104
ENSG00000163191.6|S100A11	0.95278	1.02247	0	26.8052	88.9098	17.9515	136.248	62.5336	1.68393	0.312392	347.744	916.897	544.519
ENSG00000182898.4|TCHHL1	0	0	0	0	0	0	0	0	0	0	0	0	0
ENSG00000159450.12|TCHH	0.0552497	0.379462	0.224941	0.0692971	0.034491	0.046917	0.00613648	0.0760075	0	0	0.767355	0.295041	0
ENSG00000215853.3|RPTN	0	0	0	0	0	0	0.0240542	0	0	0	0	0	0
ENSG00000197915.6|HRNR	0	0	0	0	0	0	0	0	0	0	0	0	0
ENSG00000143631.10|FLG	0.00303186	0	0	0.00422525	0.0252362	0.072947	0.0437766	0	0	0	0	0	0
ENSG00000143520.6|FLG2	0	0	0	0	0	0	0.00470459	0	0	0	0	0	0
ENSG00000143536.7|CRNN	0	0	0	0	0	0	0	0	0	0	0	0	0
ENSG00000186207.5|LCE5A	0	0	0	0	0	0	0	0	0	0	0	0	0
ENSG00000169509.6|CRCT1	0	0	0	0	0	0	0	0	0	0	0	0	0
ENSG00000185966.3|LCE3E	0	0	0	0	0	0	0	0	0	0	0	0	0
ENSG00000163202.5|LCE3D	0	0	0	0	0	0	0	0	0	0	0	0	0
ENSG00000244057.4|LCE3C	0	0	0	0	0	0	0	0	0	0	0	0	0
ENSG00000187238.5|LCE3B	0	0	0	0	0	0	0	0	0	0	0	0	0
ENSG00000185962.1|LCE3A	0	0	0	0	0	0	0	0	0	0	0	0	0
ENSG00000187223.3|LCE2D	0	0	0	0	0	0	0	0	0	0	0	0	0
ENSG00000187180.3|LCE2C	0	0	0	0	0	0	0	0	0	0	0	0	0
ENSG00000159455.8|LCE2B	0	0	0	0	0	0	0	0	0	0	0	0	0
ENSG00000187173.4|LCE2A	0	0	0	0	0	0	0	0	0	0	0	0	0
ENSG00000187170.4|LCE4A	0	0	0	0	0	0	0	0	0	0	0	0	0
ENSG00000198854.5|C1orf68	0	0	0	0	0	0	0	0	0	0	0	0	0
ENSG00000203786.6|KPRP	0	0	0	0	0	0	0	0	0	0	0	0	0
ENSG00000240386.3|LCE1F	0	0	0	0	0	0	0	0	0	0	0	0	0
ENSG00000186226.9|LCE1E	0	0	0	0	0	0	0	0	0	0	0	0	0
ENSG00000172155.9|LCE1D	0	0	0	0	0	0	0	0	0	0	0	0	0
ENSG00000197084.5|LCE1C	0	0	0	0	0	0	0	0	0	0	0	0	0
ENSG00000196734.8|LCE1B	0	0	0	0	0	0	0	0	0	0	0	0	0
ENSG00000186844.5|LCE1A	0	0	0	0	0	0	0	0	0	0	0	0	0
ENSG00000235942.2|LCE6A	0	0	0	0	0	0	0	0	0	0	0	0	0
ENSG00000285946.1|AL162596.1	0	0	0	0	0	0	0	0	0	0	0	0	0
ENSG00000163206.6|SMCP	0	0	0	0	0	0	0	0	0	0	0	0	0
ENSG00000163207.7|IVL	0	0	0	0	0	0	0	0	0	0	0	0	0
ENSG00000283227.1|SPRR5	0	0	0	0	0	0	0	0	0	0	0	0	0
ENSG00000184148.4|SPRR4	0	0	0	0	0	0	0	0	0	0	0	0	0
ENSG00000169474.4|SPRR1A	0	0	0	0	0	0	0	0	0	0	0	0	0
ENSG00000163209.15|SPRR3	0	0	0	0	0	0	0	0	0.0344733	0	0	0	0
ENSG00000169469.9|SPRR1B	0	0	0	0	0	0	0	0	0	0	0	0	0
ENSG00000163216.7|SPRR2D	0	0	0	0	0	0.207975	0.0816059	0	0	0	0	0	3.98049
ENSG00000241794.2|SPRR2A	0.114172	0	0	0	0.178187	0.323175	0	0	0	0	0	0	18.1142
ENSG00000196805.7|SPRR2B	0	0	0	0	0	0.443252	0.27828	0	0	0	0	0	8.24115
ENSG00000203785.9|SPRR2E	0	0	0	0	0.109417	2.38138	0.116802	0	0	0	0	0	50.8683
ENSG00000244094.2|SPRR2F	0.801571	0.625601	0	2.23416	4.94444	9.39984	17.8694	0	0	0	0	0	679.08
ENSG00000159516.9|SPRR2G	0	0	0	0	0.136539	1.8573	0.364386	0.150445	0	2.86845	0	0	1.77737
ENSG00000203784.3|LELP1	0	0	0	0	0	0	0	0	0	0	0	0	0
ENSG00000203783.5|PRR9	0	0	0	4.58377	8.95035	0.626647	2.31835	0.580112	0	0	0	0	0
ENSG00000203782.6|LOR	0	0	0	0	0.0322978	0	0	0.106762	0	0.488535	0	0	0
ENSG00000159527.3|PGLYRP3	0	0	0	0	0	0	0	0	0	0	0	0	0
ENSG00000163218.15|PGLYRP4	0	0	0	0	0	0	0	0	0	0	0	0	0
ENSG00000163220.11|S100A9	0	0	0	0	0	0	0	0	0	2.00501	0	0	0
ENSG00000163221.9|S100A12	0	0	0	0	0	0	0	0	0	0	0	0	0
ENSG00000143546.10|S100A8	0	0	0	0	0	0.184166	0	0	0	0	0	0	0
ENSG00000184330.12|S100A7A	0	0	0	0	0	0	0	0	0	0	0	0	0
ENSG00000197364.7|S100A7L2	0	0	0	0	0	0	0	0	0	0	0	0	0
ENSG00000143556.9|S100A7	0	0	0	0	0	0	0	0	0	0	0	0	0
ENSG00000197956.10|S100A6	0.437815	0.74553	0	9.20766	32.6739	7.77367	61.7125	73.235	1.58595	0.208797	28.6482	11.5719	671.062
ENSG00000196420.7|S100A5	0	0	0	0	0.256446	0	0	0	0.0633623	0	0	0	0
ENSG00000196154.12|S100A4	0	0	0	0.113867	0.0850122	0	0.1815	2.71644	0	0	0	2.42402	9.16919
ENSG00000188015.10|S100A3	0	0	0	0.192126	0.430318	0.390231	0.15312	0.790238	0	0	0	0	10.8475
ENSG00000196754.10|S100A2	0	0	0	0.103113	0.692847	0.0349058	2.7119	4.09979	0.126805	0.0431275	0.99304	2.04874	10.6892
ENSG00000188643.11|S100A16	0.318084	0.602903	0.0544132	10.6072	34.0882	7.29941	46.7099	15.7585	0.788508	0.07946	224.632	179.972	441.449
ENSG00000189334.9|S100A14	0.030264	0.283442	0	0	0	0	0	0.173477	0	0	97.0599	33.7594	0
ENSG00000189171.14|S100A13	0.0872003	0.0816685	0.104419	1.0208	4.08277	0.444293	6.81836	3.41892	0.22417	0.0304967	109.765	11.9003	204.42
ENSG00000160678.11|S100A1	0.0255097	0.0199095	0.0152734	0	0.0928962	0	0	0.0146225	0.0163947	0	0	0.756807	0
ENSG00000160679.13|CHTOP	16.0429	28.4631	39.9434	21.515	19.3155	1.05019	2.49535	1.61471	2.2873	3.24388	6.39378	53.119	11.0337
ENSG00000143553.10|SNAPIN	197.241	247.437	267.689	230.018	228.66	329.955	369.892	292.408	344.45	341.186	37.8787	81.3882	118.945
ENSG00000143621.17|ILF2	398.744	550.109	862.895	820.967	787.872	249.948	174.489	187.825	105.548	139.944	108.416	568.058	132.95
ENSG00000169418.10|NPR1	0	0	0	0	0	0	0.00866815	0.0089471	0	0	0	0	0
ENSG00000143624.14|INTS3	0.852918	0.633977	0.787002	0.457961	0.649243	0.64276	0.594638	0.613774	1.12954	0.258262	0.0183745	0.657245	4.8865
ENSG00000143554.14|SLC27A3	0.176632	0.154399	0.236891	0.0886167	0.227886	0.0299985	0.0706256	0.0242995	0	0	0	0.251531	0
ENSG00000143614.10|GATAD2B	4.21005	3.03456	1.71216	1.49739	1.24408	1.88163	2.52607	1.94594	2.95563	8.49511	0	0.421713	1.95758
ENSG00000198837.10|DENND4B	0.884118	0.507606	0.638868	0.4886	0.274909	0.0143827	0.524848	0.116503	0.143686	0.25767	0	0	0.0786499
ENSG00000160741.17|CRTC2	0.783243	0.485688	1.78587	0.642962	0.569336	0.652967	1.37044	0.873328	1.19984	1.8762	0	0.954939	4.52561
ENSG00000143570.18|SLC39A1	3.14835	3.50773	14.1512	3.84709	4.13027	1.00096	2.09049	2.6547	1.84745	0.757989	4.09754	20.1698	29.9723
ENSG00000285779.1|AL358472.7	20.4471	26.9632	41.2048	24.049	23.6838	11.9931	13.6605	12.3695	8.11397	7.88892	41.6423	99.1347	123.067
ENSG00000143578.16|CREB3L4	0.585966	0.935445	2.36017	0.798053	1.12235	0.735078	1.15373	1.00765	1.48925	1.58356	0.488015	2.60762	9.53386
ENSG00000143543.15|JTB	37.8909	55.1562	55.3342	56.8757	53.5601	29.9322	35.9733	30.225	23.7654	24.4422	114.957	241.227	282.253
ENSG00000285641.1|AL358472.6	28.0452	42.221	44.271	41.2942	40.8	25.0723	31.5016	20.5428	15.258	12.8348	62.896	165.331	271.842
ENSG00000143545.8|RAB13	2.14941	1.73237	1.8	2.56473	4.16578	3.57889	7.31795	1.38507	1.06539	0.736976	1.83041	1.3337	66.2142
ENSG00000177954.13|RPS27	194.991	136.913	45.6524	85.1341	112.94	186.341	473.582	261.085	324.742	424.29	2877.21	1120.2	1868.18
ENSG00000143552.9|NUP210L	0.157502	0.0204876	0.0943014	0.0640202	0.0751093	0.00928805	0	0.00752352	0	0	0	0	0
ENSG00000143549.20|TPM3	6.84154	7.70989	15.2643	10.6468	10.7637	7.75926	14.2799	12.6288	12.4059	14.7504	21.1308	55.6185	21.8172
ENSG00000163263.7|C1orf189	0	0	0	0	0	0	0	0	0	0	0	0	0
ENSG00000143612.20|C1orf43	24.9976	30.434	77.616	59.4268	72.6957	53.8369	77.7789	74.0425	64.002	81.1475	23.4563	66.6467	121.323
ENSG00000143569.19|UBAP2L	7.41214	5.49147	15.568	6.43182	5.16636	4.29385	2.46003	4.78904	3.39648	2.61208	0.517325	6.29594	11.9196
ENSG00000143575.14|HAX1	41.3013	53.5514	55.1475	53.7593	60.1389	7.41143	9.50119	10.7116	2.25905	0.12544	49.2884	91.5122	87.0945
ENSG00000143595.13|AQP10	0	0	0	0	0	0	0	0	0	0	0	0	0
ENSG00000143515.17|ATP8B2	0	0	0	0	0.0474806	0.0645862	0.208372	0.0813808	0.0325873	0	0	0.0601713	2.17795
ENSG00000160712.13|IL6R	0.011978	0	0.172119	0	0.0872386	0.0508576	0.226164	0	0	0	0	0.461966	0
ENSG00000169291.10|SHE	1.58745	0.855881	1.82678	0.684025	1.2146	1.6647	4.26791	1.5867	3.73991	4.4693	0	0	0
ENSG00000163239.12|TDRD10	4.04181	5.57334	9.78243	6.46869	6.36002	4.30545	4.99678	6.10722	1.81741	1.92303	0	0.338969	0
ENSG00000160714.10|UBE2Q1	26.8962	20.0846	12.039	8.67661	9.86556	2.24533	3.04263	3.09825	2.45416	3.83871	0	1.75131	0.999398
ENSG00000160716.5|CHRNB2	0.0196778	0.0204772	0	0.0182822	0.0545971	0	0	0	0	0	0	0	0
ENSG00000160710.16|ADAR	29.5148	21.8059	26.1071	18.0513	16.8752	15.7979	13.979	20.4134	12.2357	21.2763	1.15286	3.43105	6.66668
ENSG00000143603.19|KCNN3	0.139254	0.204058	1.79002	0.106934	0.277948	0.076421	0	0.146612	0	0	0	0	2.14448
ENSG00000163344.6|PMVK	0.96425	1.80616	6.09656	3.38636	6.58141	1.14635	7.41115	1.14966	0.545345	0	2.80934	10.985	74.3286
ENSG00000163346.17|PBXIP1	0.391389	0.563939	0.372534	0.769219	1.1277	0.752781	2.08437	0.609769	0	0	0.422236	0.416824	23.1844
ENSG00000163348.4|PYGO2	12.0561	12.0849	48.2361	9.78992	7.98948	4.61285	9.55964	5.40524	6.99586	18.297	0.0190876	1.81497	10.6124
ENSG00000160691.18|SHC1	20.0979	20.1734	84.3606	19.9336	16.4288	4.86255	9.91558	6.0204	4.02717	6.72383	0.402676	3.11595	17.9449
ENSG00000173207.13|CKS1B	3328.44	3526.82	2143.92	3623.46	3267.38	2396.4	2397.01	4112.96	1285.65	784.716	153.906	530.947	43.4598
ENSG00000160688.19|FLAD1	26.1366	42.9591	88.2963	45.1351	37.2192	4.72256	4.78484	5.62231	3.91821	5.54905	8.13087	32.5226	56.8963
ENSG00000163352.5|LENEP	0.0529413	0.0826381	0.12679	0.0737798	0	0	0	0	0	0	0	0	0
ENSG00000160685.13|ZBTB7B	0.143703	0.0420584	0.161324	0	0.0373793	0.0762687	0.129682	0	0.438691	0.031411	0	0	0.0347555
ENSG00000163354.15|DCST2	0.0251691	0.0982185	0	0	0.157125	0.0890546	0	0.0144272	0	0	0	0	0
ENSG00000163357.10|DCST1	2.19077	4.28874	6.46419	3.30611	3.22392	0.479651	0.0268867	0.0832559	0.124462	1.22759	0	0	0
ENSG00000143537.13|ADAM15	1.91944	2.97781	5.80589	3.93474	2.4124	0.863992	1.71464	4.66344	2.30121	3.23328	0.00265556	0	1.54459
ENSG00000243364.8|EFNA4	3.16679	4.31927	9.16732	5.44163	3.93471	2.4368	2.49284	1.69188	1.8179	3.22581	3.39391	50.5327	49.0181
ENSG00000251246.1|AL691442.1	1.96574	3.9947	33.8872	5.94416	4.78516	0.892375	0.82389	1.36065	1.52556	0.0648568	0.604061	11.2236	8.32443
ENSG00000143590.14|EFNA3	3.5188	4.71683	27.1624	5.6519	3.76459	0.844095	0.75074	0.888856	1.0988	0.0347638	0	0.943673	0
ENSG00000169242.12|EFNA1	0.160658	0.0835923	0.0641271	0.124386	0.352889	0.202115	0.951679	0.368364	0.022945	0	17.6296	21.7132	0
ENSG00000169241.19|SLC50A1	2.93983	4.58889	4.64762	4.07397	6.52996	2.19724	4.641	3.33242	2.44134	0.43321	5.45447	6.2718	17.2561
ENSG00000179085.7|DPM3	7.64244	8.72881	5.20818	10.9104	11.4426	7.12297	12.2149	9.75872	2.39595	0	18.0745	21.7515	77.4212
ENSG00000163463.11|KRTCAP2	38.233	32.6068	18.9541	32.0397	41.0831	29.3644	38.2238	32.471	15.23	34.5676	35.5808	31.3462	69.304
ENSG00000273088.1|AL713999.1	193.903	165.515	96.1829	162.293	208.37	148.693	193.817	164.162	76.724	175.638	180.716	153.789	352.134
ENSG00000163462.18|TRIM46	0.298401	0.0399244	0	0.059408	0.0177414	0.0965318	0.0284081	0	0.547937	0.193812	1.12241	0.910573	0
ENSG00000185499.16|MUC1	0.122897	0.025578	0	0	0.0767219	0	0.5551	0	0	0	0	0	0
ENSG00000169231.13|THBS3	0.125396	0.156589	0.590618	0.186405	0.0869799	0	0.278551	0.12459	0	0	0	0	0.0323497
ENSG00000173171.14|MTX1	14.9377	13.5816	17.3932	12.6351	15.9715	1.95228	4.5177	1.66249	0.394013	1.29884	13.6919	82.2671	20.2111
ENSG00000177628.16|GBA	0.243664	0.115757	2.19467	0.236225	0.639316	0.0149938	1.77676	0.255051	0	0	0.857914	0.440019	37.0602
ENSG00000160767.21|FAM189B	0.847677	0.85061	0.559318	0.397797	0.431987	0.134662	2.16161	0.158661	0.433609	0.620146	0.019566	0	5.75718
ENSG00000116521.11|SCAMP3	24.9102	40.7113	48.6852	35.1122	24.6336	4.03175	4.5702	2.23163	4.23121	0.691858	12.6657	29.8614	28.6
ENSG00000176444.19|CLK2	10.4066	7.55309	3.9219	3.04781	3.16586	3.55877	7.70954	1.93793	1.79257	6.68787	0	1.00301	0
ENSG00000143630.10|HCN3	0	0.099571	0.283716	0	0.0379258	0	0.0506068	0.0417883	0	0	0	0	0
ENSG00000143627.19|PKLR	0	0.0952112	0	0	0.0507712	0	0.0406484	0	0	0	0	0	0
ENSG00000160752.14|FDPS	12.7854	20.5575	30.2092	20.8455	50.9502	4.26633	24.0715	2.59783	0.227136	0.145413	21.6648	43.7285	83.4245
ENSG00000160753.16|RUSC1	2.75492	2.01123	6.52109	2.55953	2.71084	0.685102	0.774842	0.685523	0.338554	2.35269	0.795468	4.64623	4.95846
ENSG00000116539.13|ASH1L	1.96687	1.2984	1.96444	0.881487	1.184	1.6269	2.41233	2.23831	1.9713	1.92929	0.0666388	0.702625	1.97824
ENSG00000125459.15|MSTO1	6.37384	9.54776	12.2295	8.97228	9.3169	6.91516	7.69135	5.00127	2.42005	0.931484	5.38071	30.1899	0
ENSG00000163374.19|YY1AP1	15.0694	13.5827	29.5382	16.5315	12.1895	21.9293	26.5651	23.7876	39.6832	37.8241	1.70262	23.2477	3.85769
ENSG00000132676.16|DAP3	25.616	41.3655	52.4616	49.5862	41.543	13.3405	8.7103	10.5454	6.71297	5.33222	12.4119	97.3629	27.2181
ENSG00000116580.18|GON4L	8.79387	10.0719	7.22774	8.84828	9.46551	9.23278	9.84251	9.14851	10.6102	12.2546	1.07824	11.0182	1.31219
ENSG00000132718.9|SYT11	4.52698	3.85331	5.51911	2.63996	2.91765	2.63881	8.1923	2.36835	8.21543	8.11178	1.2214	0	6.75325
ENSG00000143622.11|RIT1	1.47391	0.463125	0	1.05371	2.35011	0.176094	3.0296	0.669308	0.0369064	0.100417	1.36392	5.79244	0
ENSG00000132680.11|KHDC4	0.67766	0.587658	0.778684	0.629598	0.626736	0.368137	0.76787	0.510076	0.633488	0.861816	0	0.812301	0.0264883
ENSG00000173080.5|RXFP4	0	0	0	0	0.0324281	0	0	0	0	0	0	0	0
ENSG00000116584.18|ARHGEF2	0.0422143	0.0395363	0	0	0.109806	0.0298729	0.262565	0.00483954	0	0	0	0	1.22517
ENSG00000163479.14|SSR2	22.183	21.6494	23.3377	17.9909	21.9122	9.25483	16.7098	11.345	5.09996	4.5983	4.956	27.7536	59.7941
ENSG00000160803.8|UBQLN4	0.86568	0.528084	0.619587	0.499211	0.496941	0.295737	0.696255	0.444885	0.358117	0	0	1.47601	3.04188
ENSG00000116586.11|LAMTOR2	84.2551	72.2399	57.0273	69.7025	87.636	67.9343	57.9692	50.6531	29.8816	39.7119	82.0225	290.707	167.545
ENSG00000132698.15|RAB25	12.1502	10.215	4.79498	10.0448	6.35659	17.5524	6.58229	34.6788	25.3233	39.4121	15.5277	4.88766	0
ENSG00000254726.3|MEX3A	0.322499	0.228819	0.224687	0.245149	0.244035	0.0912867	1.84958	0.121	0.746158	1.42523	0	0.521877	0.0453809
ENSG00000160789.20|LMNA	1.52154	2.45276	17.2327	2.66019	2.65385	0.140952	6.37879	2.2708	2.39668	1.55769	2.87357	5.12137	26.8274
ENSG00000196189.13|SEMA4A	0.00570775	0.00890944	0.177705	0.111362	0.0950188	0	0.171166	0	0	0	0	0	0.0220872
ENSG00000160785.13|SLC25A44	5.63306	4.48328	25.3062	6.08529	7.11256	1.59	2.70744	3.65724	2.1388	7.87654	2.19601	5.40817	4.47038
ENSG00000260238.6|PMF1-BGLAP	7.21516	7.78784	13.4194	11.6597	17.1305	5.75762	7.63011	2.77188	0.986614	0.067111	19.6024	39.1676	69.9497
ENSG00000160783.19|PMF1	4.47816	4.83564	8.20891	7.07437	10.8186	3.23409	4.66721	2.07465	0.709657	0.0268178	13.689	26.2982	32.8185
ENSG00000242252.2|BGLAP	0.160362	0	0	0.223483	1.96048	0.2837	0.846026	0.275764	0	0	0	1.66513	21.2539
ENSG00000160781.17|PAQR6	0	0.119174	0	0	0	0	0.0169596	0	0	0.0267012	0	0	0
ENSG00000198952.8|SMG5	1.01281	0.671045	0.837618	0.56865	0.538267	0.453749	0.526038	1.54536	0.0842919	0	0.204378	1.59965	2.34029
ENSG00000163472.19|TMEM79	2.82971	4.31751	14.607	4.13892	4.12452	0.523161	2.36426	0.613738	0.409598	0	1.17638	3.17649	6.31357
ENSG00000198715.13|GLMP	1.68128	1.82489	7.7064	1.62928	1.88832	0.551543	1.65713	0.178705	0.50091	0	1.66732	3.63359	12.3658
ENSG00000189030.9|VHLL	0	0	0	0	0	0	0	0	0	0	0	0	0
ENSG00000163468.15|CCT3	66.3923	77.2339	217.499	88.1068	75.0934	23.2577	16.7855	19.9973	5.63098	4.86218	18.9503	77.4464	42.3423
ENSG00000163467.11|TSACC	7.00155	6.33015	3.44494	2.84995	3.60635	0.392447	0.269482	0	0	0	17.7821	11.517	0
ENSG00000132677.13|RHBG	0.399719	0.730898	1.5727	0.875373	0.701075	0.0161635	0.063423	0.379691	0.146797	0	0	0	0
ENSG00000125462.17|C1orf61	0	0	0	0	0	0	0	0	0	0	0.391882	0.465553	0.825855
ENSG00000116604.18|MEF2D	0.541583	0.389444	4.29921	0.661474	0.81042	0.370333	0.709666	0.592979	0.617919	0.638458	0	1.80533	3.22606
ENSG00000183856.11|IQGAP3	1.54772	1.41375	1.05022	2.45251	2.31412	1.47655	1.01868	1.26833	1.54731	3.00715	0.92841	10.0337	0
ENSG00000187862.11|TTC24	0.573765	0.661046	1.97939	0.418842	1.09446	0.638039	0	0.219259	0	0	0	0	0
ENSG00000163382.12|NAXE	23.7921	29.8976	35.6246	31.9868	40.2524	14.9689	14.967	5.66145	0.488279	2.44731	16.7063	48.8757	141.739
ENSG00000160818.16|GPATCH4	13.405	16.8727	12.5474	11.9687	11.2829	20.9075	15.6239	25.643	17.4431	18.8562	12.46	47.3406	14.9317
ENSG00000132702.13|HAPLN2	0.017535	0	0	0	0	0	0.175282	0	0	0	0	0	0
ENSG00000132692.19|BCAN	0	0.0253204	0.0971215	0	0	0	0	0	0	0	0.0036693	0	0
ENSG00000132688.11|NES	0.0485866	0.0325031	0.0249345	0.009673	0.0938829	0	0.0693826	0	0	1.56572	0	0	0
ENSG00000143320.9|CRABP2	0	0.055754	0.812652	0	1.04057	0.505521	0.674417	0.163793	0.0918226	0.0624591	0	0	25.5705
ENSG00000143319.16|ISG20L2	0.146891	0.0229288	0.202281	0.0614131	0.236894	0.0623687	0.375244	0.31154	0.0283216	0.616472	0.345564	3.87853	9.46428
ENSG00000143303.12|RRNAD1	1.13417	1.5229	3.08133	1.12171	1.30695	0.759446	2.83094	0.363508	1.4108	3.56137	0.0110345	0.723612	2.454
ENSG00000143314.12|MRPL24	10.0779	9.43147	14.1156	14.6485	18.7413	10.4232	13.042	15.6051	2.66697	7.13684	30.8011	45.0508	36.175
ENSG00000143321.19|HDGF	7.25818	5.41849	4.78655	4.01672	2.60484	2.24804	6.57773	3.91929	3.86699	13.1152	1.69893	1.81003	48.3584
ENSG00000143294.15|PRCC	9.52176	8.16495	28.5446	10.1209	9.20571	3.42614	6.03118	6.57353	7.45567	15.6045	1.78664	8.11128	18.5517
ENSG00000027869.11|SH2D2A	0	0	0	0.0643224	0.112052	0	0.0341757	0.0176378	0	0	0	0	0
ENSG00000198400.11|NTRK1	0.0443608	0.0415467	0.169985	0	0.0369245	0.0125568	0.0492708	0.0101713	0.285101	0.651605	0	0	0.0343326
ENSG00000027644.5|INSRR	0	0	0.0266991	0	0	0	0	0	0.00955308	0	0	0	0
ENSG00000187800.13|PEAR1	0	0	0	0	0	0	0	0	0	0	0	0	0
ENSG00000160838.14|LRRC71	0	0	0	0	0	0	0	0	0	0	0	0	0
ENSG00000132694.18|ARHGEF11	1.3343	0.990826	0.548102	0.415228	0.615517	0.409466	1.29493	0.910873	1.53191	6.77318	0.0703275	0.0768646	0.250647
ENSG00000253831.2|ETV3L	0.566903	0.305138	0.0468168	0.163458	0.264411	0.608671	0.911905	0.874019	0.854317	0.752037	0.283002	0.579951	0
ENSG00000117036.12|ETV3	1.44632	1.25023	0.469201	0.835152	0.809372	1.43533	1.6064	1.65148	1.86646	1.84394	0.54744	5.06013	0.33447
ENSG00000143297.19|FCRL5	0.13698	0.077752	0.0782863	0.0824333	0.0550655	0.0044061	0.0380354	0	0.104042	0	0	0	0
ENSG00000163518.11|FCRL4	0	0	0	0	0	0	0	0	0	0	0	0	0
ENSG00000160856.21|FCRL3	0	0	0	0	0	0	0	0	0	0	0	0	0
ENSG00000132704.16|FCRL2	0	0	0	0	0	0	0.00848649	0	0	0	0	0	0
ENSG00000163534.15|FCRL1	0	0	0	0	0	0	0	0	0	0	0	0	0
ENSG00000073754.6|CD5L	0	0	0	0	0	0	0	0	0	0	0	0	0
ENSG00000183853.18|KIRREL1	0	0	0	0	0.0612969	0	0.474396	0.146336	0.0126209	0	0	0	1.04489
ENSG00000158473.6|CD1D	0	0	0	0	0	0.0242776	0.0190522	0	0	0	0	0	0
ENSG00000158477.7|CD1A	0	0	0	0	0	0	0	0	0	0	0	0	0
ENSG00000158481.13|CD1C	0	0	0	0	0	0	0	0	0	0	0	0	0
ENSG00000158485.10|CD1B	0	0	0	0	0	0	0	0	0	0	0	0	0
ENSG00000158488.16|CD1E	0	0	0	0	0	0	0	0	0	0	0	0	0
ENSG00000186306.1|OR10T2	0	0	0	0	0	0	0	0	0	0	0	0	0
ENSG00000180708.5|OR10K2	0	0	0	0	0	0	0	0	0	0	0	0	0
ENSG00000173285.4|OR10K1	0	0	0	0	0	0	0	0	0	0	0	0	0
ENSG00000198965.4|OR10R2	0	0	0	0	0	0	0	0	0	0	0	0	0
ENSG00000197532.2|OR6Y1	0	0	0	0	0	0	0	0	0	0	0	0	0
ENSG00000186440.2|OR6P1	0	0	0	0	0	0	0	0	0	0	0	0	0
ENSG00000279111.2|OR10X1	0	0	0	0	0	0	0	0	0	0	0	0	0
ENSG00000198967.4|OR10Z1	0	0	0	0	0	0	0	0	0	0	0	0	0
ENSG00000163554.13|SPTA1	0	0	0	0	0.0039789	0	0	0	0	0	0	0	0
ENSG00000196171.3|OR6K2	0	0	0	0	0	0	0	0	0	0	0	0	0
ENSG00000203757.2|OR6K3	0	0	0.0246818	0.28725	0	0	0	0	0	0	0	0	0
ENSG00000197403.4|OR6N1	0.0425005	0	0.0339284	0.157945	0.0737001	0	0	0	0	0	0	0	0
ENSG00000180433.5|OR6K6	0	0	0	0	0	0	0	0	0	0	0	0	0
ENSG00000188340.2|OR6N2	0	0	0	0	0	0	0	0	0	0	0	0	0
ENSG00000163563.8|MNDA	0	0	0	0	0.317715	0.027011	0	0	0	0	0	0	0.0738532
ENSG00000163564.14|PYHIN1	0	0	0	0	0.0115581	0	0	0	0	0	0	0	0
ENSG00000163565.18|IFI16	0	0.0797659	0	2.41115	3.5775	0.361618	3.65679	0.636052	0	0	0	3.29198	39.747
ENSG00000163568.15|AIM2	0	0.0643819	0	0	0	0	0	0	0	0	0	0	0
ENSG00000162706.13|CADM3	0	0	0	0	0	0	0	0	0	0	0	0	0
ENSG00000213088.11|ACKR1	0	0	0	0	0	0	0	0	0	0	0	0	0
ENSG00000179639.10|FCER1A	0	0	0	0	0	0	0	0	0	0	0	0	0
ENSG00000196184.9|OR10J1	0	0	0	0	0	0	0	0	0	0	0	0	0
ENSG00000184155.8|OR10J5	0	0	0	0	0	0	0	0	0.0534151	0	0	0	0
ENSG00000132703.4|APCS	0	0	0	0	0	0	0	0	0	0	0	0	0
ENSG00000132693.12|CRP	0	0	0	0	0	0	0	0	0	0	0	1.13803	0
ENSG00000158716.8|DUSP23	37.8976	88.1854	48.41	75.403	73.9391	6.62998	25.2865	14.1779	16.6189	9.82993	9.00701	21.4025	106.953
ENSG00000181036.14|FCRL6	0	0	0	0	0	0	0	0	0	0	0	0	0
ENSG00000158714.11|SLAMF8	0	0	0	0	0.0506114	0	0	0	0	0	0	0	0
ENSG00000256029.6|AL590560.1	0.00954251	0	0.00571338	0	0.0645358	0	0	0	0	0	0	0.198171	0
ENSG00000243284.1|VSIG8	0	0	0	0	0.154827	0	0	0	0	0	0	0	0
ENSG00000213085.10|CFAP45	0.0588461	0	0	0	0.183681	0.0832849	0	0	0	0	0	1.04749	0
ENSG00000158710.14|TAGLN2	16.3011	21.7338	56.2151	42.2298	47.7453	19.9039	76.8226	53.1957	41.147	39.918	67.8347	72.2883	463.992
ENSG00000085552.17|IGSF9	5.88121	6.28072	29.0835	9.07257	8.5123	3.01631	4.64365	5.18027	1.54933	3.81841	0	0	1.57732
ENSG00000162723.10|SLAMF9	0	0	0	0	0	0	0	0	0	0	0	0	0
ENSG00000177807.9|KCNJ10	0.0117558	0	0.0140771	0.0245746	0.0672728	0.033276	0.0718131	0	0	0.0308353	0	0	0
ENSG00000143315.7|PIGM	4.00253	6.11057	4.75341	6.96291	7.03789	5.35395	6.06763	5.04179	10.2471	11.5307	0.675622	2.83424	7.98861
ENSG00000162728.5|KCNJ9	0.00919732	0	0	0	0	0	0	0	0	0	0	0	0
ENSG00000162729.14|IGSF8	0.0298203	0	0	0	0.186161	0.147717	0.861143	0.0170934	0	0	0.397981	0	4.26964
ENSG00000018625.14|ATP1A2	0	0	0	0	0	0	0.0068156	0	0	0	0	0	1.78095
ENSG00000132681.16|ATP1A4	0	0	0	0	0	0	0	0.00705061	0.0395258	0	0	0	0
ENSG00000143318.13|CASQ1	0.12542	0	0.729469	0	0	0	0	0	0	0	0	0.212622	0
ENSG00000162734.12|PEA15	1.18448	0.902952	0.329853	0.902133	0.730845	0.857692	3.50312	1.70529	0.247849	0.0722531	0	2.28822	9.54025
ENSG00000132716.18|DCAF8	7.09066	5.9316	14.5295	4.77755	3.71527	3.67677	5.87831	5.67038	4.7404	6.99234	1.1269	3.05267	2.62166
ENSG00000258465.7|AL139011.2	13.7474	15.317	46.3073	15.9795	14.6929	10.2664	13.4056	13.3112	9.57217	17.961	5.85355	19.2646	27.5099
ENSG00000162735.18|PEX19	7.4678	9.53367	25.0947	14.319	17.3517	3.29827	4.61866	3.49601	1.41422	5.27193	8.0229	27.1926	50.2867
ENSG00000122218.15|COPA	2.03669	1.20292	5.96831	1.65281	1.45786	1.43773	4.00734	2.1456	1.42152	0.00875058	2.51521	1.42522	15.4723
ENSG00000162736.17|NCSTN	4.53737	4.05969	21.0947	8.4094	10.3763	6.17017	8.03214	16.6778	8.00877	5.1205	2.34054	10.5469	27.4777
ENSG00000171786.6|NHLH1	0	0.0471848	0	0	0	0	0	0	0	0	0	0	0
ENSG00000162738.6|VANGL2	0.0144367	0	0	0.100596	0.0450625	0.0102162	0.0160346	0.0579272	0.0092783	0	0	0	0.111732
ENSG00000162739.14|SLAMF6	0	0	0	0	0	0	0	0	0	0	0	0	0
ENSG00000066294.14|CD84	0	0	0	0	0	0	0	0	0	0	0	0	0
ENSG00000117090.15|SLAMF1	0	0	0	0	0	0	0	0	0	0	0	0	0
ENSG00000117091.10|CD48	0	0	0	0	0	0	0	0	0	0	0	0	0
ENSG00000026751.17|SLAMF7	0	0	0	0.0111441	0	0	0	0	0	0	0	0	0
ENSG00000122224.18|LY9	0	0	0	0	0	0	0	0.00485918	0.00544813	0	0	0	0
ENSG00000122223.13|CD244	0	0	0	0	0	0	0	0.260714	0	0	0	0	0
ENSG00000179914.5|ITLN1	0.155418	0.202164	0	1.19126	1.80571	0.219963	0	0.0593915	0.0332949	0	0	0	14.434
ENSG00000158764.7|ITLN2	0	0	0	0	0.195435	0	0.28686	1.02286	0	0	5.48107	12.1204	20.1705
ENSG00000158769.18|F11R	0.710173	1.31117	1.66423	0.521459	1.77973	0.529573	2.07796	0.945475	1.65881	0.280418	5.56551	190.935	0.32505
ENSG00000270149.5|AL591806.3	5.33821	5.67873	8.93169	3.18468	9.66276	6.05448	7.93924	5.26055	9.44643	4.69932	13.2	437.039	19.8083
ENSG00000215845.11|TSTD1	32.6741	22.8301	33.172	21.6877	54.0511	33.7232	36.7567	27.9087	41.2514	32.5201	8.64715	21.6477	169.793
ENSG00000158773.14|USF1	0.39706	0.800556	0.673573	0.899192	0.447552	0.327809	0.275629	0.474166	0.680493	0.0867903	0.0149693	0.0981647	0.0640209
ENSG00000186517.14|ARHGAP30	0.549486	0.333555	1.68152	0.22335	0.492312	0.0216024	0	0.0699937	0	0.814065	0	0	0
ENSG00000143217.9|NECTIN4	0	0	0	0	0.127912	0	0	0	0.459697	0	2.2955	2.05572	0.129745
ENSG00000162755.14|KLHDC9	7.54968	11.7495	18.9957	16.7214	20.6899	0.540613	0.748686	1.36524	0.866442	0	1.6366	0	0
ENSG00000143256.5|PFDN2	524.817	509.806	278.341	533.476	559.584	401.995	433.947	302.151	115.831	270.541	194.579	628.856	341.009
ENSG00000158793.14|NIT1	28.0431	33.2953	101.754	57.2947	61.3972	12.9175	10.7368	15.6718	16.563	19.2019	2.39175	17.0443	10.4064
ENSG00000158796.17|DEDD	75.9928	84.3193	226.569	155.201	153.217	33.2333	27.8455	39.4058	44.8334	42.5704	10.022	48.6101	23.4322
ENSG00000143222.12|UFC1	84.7845	92.6432	51.6996	79.2757	85.9936	7.97019	19.9089	9.36756	4.30525	5.95354	28.3577	147.415	94.8591
ENSG00000143258.16|USP21	3.77847	4.13498	18.0614	5.32297	4.93554	2.07803	3.60367	2.90744	2.15122	5.7993	0	0.182768	5.80093
ENSG00000143224.18|PPOX	4.25323	4.8133	16.8071	3.14607	4.25511	1.38914	1.27184	1.36903	1.83985	1.14422	0	0.630913	7.75458
ENSG00000158850.15|B4GALT3	9.17994	6.23418	33.763	8.50118	8.33159	8.31006	14.8526	17.2213	39.0384	56.4099	0	7.25076	24.8357
ENSG00000158859.10|ADAMTS4	0.00747672	0	0	0.0364689	0.0777922	0	0.0622819	0	0.00961037	0	0.0253688	0	0.0867979
ENSG00000158864.12|NDUFS2	18.0663	27.4253	69.6327	37.4571	40.1338	6.63904	9.39931	4.66315	5.85302	13.1356	17.8044	87.5751	77.0658
ENSG00000158869.11|FCER1G	0	0	0	0.111741	0.0417124	0.11348	0.57886	0	0	0	0	0	0
ENSG00000158874.11|APOA2	1.67675	0.893716	0.293831	0.56994	2.17011	1.56278	0.908459	0.843924	0	0.214542	0	2.42659	0
ENSG00000158882.15|TOMM40L	2.03159	1.35646	5.14673	1.14559	1.2585	0.58171	1.13475	0.161553	1.17737	1.14996	0	1.951	1.45417
ENSG00000143257.11|NR1I3	1.66048	1.36897	1.83433	1.10815	0.644833	0.413747	0.727317	0.187681	0.721467	0.715681	0.312123	0.901986	0.0905009
ENSG00000248485.2|PCP4L1	740.81	1289.71	2305.46	1799.42	1696.37	1624.81	1462	1717.16	2506.77	2197.34	5.1607	1.14167	0.106368
ENSG00000158887.16|MPZ	0	0	0.0215248	0	0	0.0254406	0.0399299	0	0.0231051	0.125732	0	0	0
ENSG00000143252.14|SDHC	1.5639	1.59335	3.88268	5.24519	5.27909	1.78848	3.05869	2.70342	0.677081	1.82315	1.10141	1.60325	6.27361
ENSG00000188931.3|CFAP126	0.549249	0.467642	0	0	0.0519519	0	0.166375	0.228972	0.70599	0.523882	0	0	0
ENSG00000143226.13|FCGR2A	0.0581816	0.0794657	0	0.192572	0.242142	0.0926376	0.10501	0.100051	0.0841332	0	0.263217	0	0.225145
ENSG00000173110.8|HSPA6	0.0656427	0.0256161	2.14197	0	0	0	0	0.0188136	0	0	0	0	0
ENSG00000203747.11|FCGR3A	0	0.0407882	0	0	0	0	0	0	0	0	0	0	0
ENSG00000162747.11|FCGR3B	0	0	0	0	0	0	0	0	0.0353189	0	0	0	0
ENSG00000072694.20|FCGR2B	0	0	0	0.0890771	0	0.00822393	0	0	0	0	0	0	0
ENSG00000132185.16|FCRLA	0	0	0	0	0	0	0	0	0	0	0	0	0
ENSG00000162746.14|FCRLB	0.193832	0.60512	0	0.124674	1.28761	0.274331	0.231846	0	0.325807	0	0	0	0
ENSG00000081721.11|DUSP12	27.3294	44.0289	49.8767	52.0253	55.5009	35.9786	31.1825	42.571	25.8248	14.0378	10.5183	100.601	0
ENSG00000118217.6|ATF6	11.6718	11.0388	26.7054	15.9852	12.4355	7.81093	5.56754	7.87638	5.17985	6.3937	0.202322	4.86969	13.2171
ENSG00000162745.10|OLFML2B	0.0226338	0	0	0.189257	0.0706485	0	0	0.0778437	0	0	0	0	0
ENSG00000198929.13|NOS1AP	12.0459	14.5784	18.2898	9.01083	8.26845	13.2809	23.7796	14.2779	11.5999	11.8142	0	0.905105	0
ENSG00000254706.2|AL512785.2	9.37514	8.15925	32.7502	8.92955	8.17549	8.44802	18.2037	10.3226	12.2673	14.271	0	4.60226	0
ENSG00000239887.5|C1orf226	28.5615	21.0354	25.2465	7.63936	11.004	12.6665	31.6845	9.08614	20.1536	18.78	0	1.37863	0
ENSG00000171722.12|SPATA46	0	0	0	0	0	0	0.0460565	0	0	0	0	0	0
ENSG00000198574.6|SH2D1B	0.138272	0.366919	0.380824	0.539556	0.0575467	0.410964	0.568234	0	0	3.4818	0	0.656351	0
ENSG00000152332.16|UHMK1	6.29353	4.01824	2.50208	2.18396	2.16968	5.12196	6.01075	5.77301	6.48882	8.21375	0.0189059	4.73602	4.33392
ENSG00000117143.13|UAP1	9.44533	10.3381	21.1935	10.0291	9.31271	15.039	18.3463	15.3273	16.867	11.778	5.64154	59.5799	38.2476
ENSG00000162733.18|DDR2	0.0647959	0.011238	0.349157	0.150501	0.284652	0.168127	1.1155	0.13206	0.00462705	0	0.00162856	0	0.32039
ENSG00000132196.14|HSD17B7	9.85996	10.7445	16.1752	25.6446	25.4074	5.74677	6.50428	5.62866	1.70508	2.00847	1.4747	0.335954	5.41495
ENSG00000185860.13|CCDC190	0	0	0	0.187185	0	0	0	0.0205311	0	0	0	0	0
ENSG00000117152.13|RGS4	0.0879071	0.0124743	0.200961	0.768464	3.23449	0.407176	40.6347	7.6317	0.215715	0.0419235	1.09909	0	147.357
ENSG00000143248.13|RGS5	0.968513	0.428036	0.447134	1.38226	2.13681	0.363328	1.95701	0.167218	0.0599952	0.0102024	2.89556	2.45791	46.9836
ENSG00000143228.13|NUF2	48.3032	62.4611	65.467	64.2563	62.0744	66.1021	38.1751	39.8517	49.9715	31.6395	9.79781	44.2665	0.0444833
ENSG00000185630.18|PBX1	8.52824	11.2509	15.0123	12.9091	10.9151	5.86126	2.5857	1.96207	1.56165	2.07363	0.00164565	0	1.42874
ENSG00000162761.14|LMX1A	0	0	0	0	0	0	0	0	0	0	0	0	0
ENSG00000143171.13|RXRG	0	0	0	0	0	0	0	0	0	0	0	0	0
ENSG00000162763.3|LRRC52	0	0	0	0	0	0	0	0	0	0	0	0	0
ENSG00000143198.13|MGST3	8.77384	5.34931	1.55756	9.23742	16.5148	12.5331	8.65744	4.74314	2.34437	3.41597	4.30591	12.1605	23.1796
ENSG00000143149.12|ALDH9A1	22.2677	26.1144	66.2139	38.9943	35.6403	29.7462	32.479	41.9354	41.702	49.2555	7.71672	10.6754	20.932
ENSG00000143183.16|TMCO1	27.4766	25.1069	22.0618	33.8357	41.3774	25.1741	29.4723	26.5408	20.3277	12.393	13.4075	121.555	63.3403
ENSG00000143179.16|UCK2	7.81354	9.847	19.2031	8.12054	9.79936	1.76999	3.40496	3.191	3.53508	7.01547	8.59439	30.3058	3.72597
ENSG00000188859.6|FAM78B	0.0650991	0.101616	0.329137	0.0100803	0.0225776	0.0204744	0.00803382	0.0165847	0.185948	0	0	0	0
ENSG00000143157.11|POGK	0.192138	0.042845	0.0109561	0.0701293	0.342706	0.103593	0.665617	0.141603	0.0823229	0	0	1.65579	2.69082
ENSG00000152382.6|TADA1	20.6029	20.7188	57.0341	46.3004	41.0566	43.8145	46.7139	45.513	49.9672	64.5513	3.67168	57.0909	8.25118
ENSG00000143195.13|ILDR2	1.31078	0.756992	1.14817	0.671986	0.951496	1.06681	1.76057	0.978507	1.64566	1.63791	0	0	0
ENSG00000143194.13|MAEL	134.344	166.777	325.654	398.932	385.668	165.517	141.578	177.9	145.714	161.18	5.02643	42.1766	0
ENSG00000143167.12|GPA33	0.026237	0.0204772	0	0	0	0	0	0	0	0.114699	0	0	0
ENSG00000198842.9|DUSP27	0	0	0	0	0	0	0	0	0	0	0.00406231	1.70493	0
ENSG00000143190.23|POU2F1	4.66244	3.80447	6.69739	4.62966	4.81847	4.66076	6.16117	4.25621	9.01425	5.61522	0.424263	2.00261	1.36203
ENSG00000198821.10|CD247	0	0	0	0	0	0	0	0	0	0	0	0	0
ENSG00000143162.9|CREG1	1.59952	1.6339	3.66171	4.11402	6.33877	1.88095	3.33104	1.25394	0.513994	1.8921	4.24601	6.00149	23.5753
ENSG00000198771.11|RCSD1	0	0	0	0	0	0	0	0	0	0	0	0	0
ENSG00000197965.12|MPZL1	7.35876	8.43145	23.8168	10.301	12.0479	2.63853	2.58678	3.6039	2.45253	0.63097	14.808	79.5085	17.1788
ENSG00000143199.17|ADCY10	0	0	0	0	0.0851507	0	0.0839055	0	0	0.0110084	0	1.23266	0
ENSG00000143158.11|MPC2	22.9861	25.475	20.806	31.0947	37.086	12.8968	29.2077	15.1662	8.83171	3.99643	14.3956	25.9911	126.649
ENSG00000143164.15|DCAF6	13.5504	12.178	23.0805	14.7759	16.7513	16.0466	13.9134	17.7196	9.98089	8.53065	2.98612	12.6911	23.2653
ENSG00000143147.14|GPR161	0.0482056	0.10212	0.251513	0.0431872	0.100312	0.0487325	0.485694	0.0157897	0	0.10838	0	0.429042	0.986003
ENSG00000143155.13|TIPRL	52.318	65.7979	56.0105	59.0491	54.1823	29.3917	17.5013	20.4564	16.6678	22.2936	48.4629	166.982	21.4518
ENSG00000213064.10|SFT2D2	2.98372	3.66247	2.96641	4.20618	4.64591	2.38938	3.8765	2.99007	4.45964	3.8318	2.09337	7.21649	8.31959
ENSG00000143178.13|TBX19	0.0202872	0	0	0.0282726	0	0	0.135196	0.0465155	0	0	0	0.240748	0
ENSG00000143185.4|XCL2	0	0	0	0	0.143099	0	0	0	0	0	0	0	0
ENSG00000143184.5|XCL1	0	0	0	0	0.229401	0	0	0	0	0	0	0.373778	0
ENSG00000143196.5|DPT	0	0	0	0	0.0935679	0	0	0	0	0.157256	0	0	0
ENSG00000143153.12|ATP1B1	34.5763	31.2016	24.436	34.9122	34.1154	35.123	43.2725	26.2515	32.5359	55.0092	14.8692	21.29	25.9521
ENSG00000143156.14|NME7	17.0661	21.0054	20.3227	30.2829	34.0153	30.3141	29.6599	26.2055	27.7571	23.4606	3.02717	5.05306	7.48025
ENSG00000117475.14|BLZF1	13.1421	12.9021	26.4708	39.196	49.2635	27.4346	8.4838	27.8478	8.51774	10.3494	3.37326	26.1128	7.36019
ENSG00000117477.12|CCDC181	10.6643	16.0219	12.3378	13.8286	17.8974	23.3372	12.4732	19.7649	32.6951	28.6634	1.35071	1.15785	35.6419
ENSG00000117479.14|SLC19A2	47.8573	46.0876	35.6632	42.4679	45.9328	88.7015	99.9346	77.9924	242.973	135.161	0.288465	0	0.411236
ENSG00000198734.10|F5	0	0.00842775	0	0	0	0.0229243	0.209886	0	0	0.00944129	0	0	0
ENSG00000174175.17|SELP	0	0	0	0	0	0	0	0	0	0	0	0	0
ENSG00000000460.17|C1orf112	5.84562	4.69874	12.7518	6.82037	6.64118	2.73945	2.459	2.38971	2.43804	1.66405	1.39698	7.37488	0
ENSG00000188404.9|SELL	0	0	0	0	0	0	0	0	0	0	0	0	0
ENSG00000007908.16|SELE	0	0.0131543	0	0.0117443	0.052609	0	0	0	0	0	0	0	0
ENSG00000171806.12|METTL18	34.5984	48.6437	42.2529	70.9917	62.0906	14.3776	3.62475	5.85121	2.96479	0	8.2037	62.1692	0
ENSG00000000457.14|SCYL3	4.85125	3.62849	9.43318	4.42111	4.03101	2.40786	3.54224	4.68615	3.36322	3.15174	0.177814	2.532	0
ENSG00000075945.13|KIFAP3	8.83497	8.31328	16.1668	15.7964	14.2168	7.29591	5.88942	5.62503	6.52634	2.81021	1.36277	14.833	24.7252
ENSG00000203740.3|METTL11B	0.256792	0	0.115312	0	0.0333977	0	0	0.110397	0	0	0	0	0
ENSG00000120370.12|GORAB	1.73108	2.1425	1.71719	3.7543	4.33761	2.49349	1.58138	1.43264	0.394985	0.0716467	0	2.73498	0
ENSG00000116132.12|PRRX1	0	0	0	0	0	0	0.0780638	0.0698325	0	0	0	0	1.68628
ENSG00000117501.14|MROH9	0	0	0	0	0.062977	0	0	0	0	0	0	0	0
ENSG00000007933.13|FMO3	0.0449516	0.0701667	0	0.0313226	0.0467703	0	0.0624087	0	0.101114	0	0	0	0
ENSG00000094963.14|FMO2	0.704262	0.42805	0	0.408222	0.706818	0.114669	0.664533	0.0500149	1.53811	0.762885	0	0.22188	0.530585
ENSG00000010932.17|FMO1	0.0107294	0.0669915	0.0256959	0.0299052	0.167452	0	0.0119169	0.0246008	0	0	0.0388322	0.509301	5.10688
ENSG00000076258.10|FMO4	0	0.0711949	0	0	0.743472	0	0.168862	0	0	0	0.653422	0.360838	9.82506
ENSG00000117523.16|PRRC2C	9.51386	6.84427	7.59171	6.44883	7.26875	7.47154	11.1877	10.5912	11.4543	12.3641	0.940024	9.07672	6.89042
ENSG00000283683.1|MYOCOS	1572.33	1270.06	652.972	1307.98	1211.11	1156.13	1023.55	887.963	539.9	693.59	2.04919	3.03438	2.88363
ENSG00000034971.17|MYOC	8.57805	12.7303	13.4392	10.8282	11.4478	2.70367	0.306022	0.84232	0.87358	1.67025	0	0	0
ENSG00000117533.15|VAMP4	6.23966	6.14631	4.52017	7.74511	8.96799	3.94927	4.0979	4.62077	4.15461	1.31475	2.07594	2.20758	1.88966
ENSG00000010165.20|EEF1AKNMT	5.94184	5.29091	12.4182	5.07523	3.88358	0.456882	2.37537	0.936776	0.570541	0.035281	1.77078	4.42943	0.0390375
ENSG00000197959.14|DNM3	5.58779	7.69448	7.18134	8.14379	8.47944	5.74059	3.70935	3.51194	3.24918	1.49729	0	0.0404824	0
ENSG00000135845.10|PIGC	16.5462	23.6223	28.9893	22.3374	30.4678	4.26064	3.0725	6.19012	3.4892	2.34107	2.66697	32.0818	14.8837
ENSG00000180999.11|C1orf105	0	0	0	0	0	0	0.0248407	0	0	0	0	0.66352	0
ENSG00000094975.14|SUCO	16.5232	11.9673	10.2828	6.56355	6.30618	13.5046	15.1547	15.2776	12.7871	20.4609	0.192694	1.27816	6.3845
ENSG00000117560.8|FASLG	0	0	0	0	0	0	0	0	0	0	0	0	0
ENSG00000120337.8|TNFSF18	0	0	0	0	0	0	0	0	0	0	0	0	0
ENSG00000117586.11|TNFSF4	0.00975199	0.121778	0	0.135905	0.547914	0.303644	1.15896	0.100619	0.0250699	0	0	0	16.227
ENSG00000117592.9|PRDX6	14.4655	17.8289	20.7662	18.0852	28.901	11.8578	31.8731	16.9287	6.36266	3.30447	11.1139	28.8749	94.0286
ENSG00000162753.13|SLC9C2	0.00754385	0.0117755	0.00903346	0.0315397	0.0392453	0	0	0.0172969	0	0	0	0	0
ENSG00000285777.1|AL139142.2	7.8333	12.3624	13.1373	22.7077	25.9366	8.42204	6.10463	5.33359	1.94699	1.62708	0	0.898762	0
ENSG00000183831.6|ANKRD45	5.61585	8.766	8.90275	16.0782	18.6619	5.84365	4.21726	3.82027	1.46758	1.16078	0	1.10284	0
ENSG00000232113.3|TEX50	0	0	0	0	0	0	0	0	0	0	0	0	0
ENSG00000076321.11|KLHL20	17.4659	14.5839	19.399	8.57891	9.81583	8.51907	22.6963	9.8655	26.3011	21.9749	1.36776	2.53951	3.5591
ENSG00000120334.15|CENPL	2.66613	3.3146	7.14801	5.76516	5.43345	6.18879	7.73063	10.0712	5.31737	0.770151	0.76142	9.70636	0.030434
ENSG00000117593.11|DARS2	0.898892	0.82727	4.54198	2.25198	3.21665	0.338273	0.998383	0.780329	0.614438	0.354349	0.481885	7.61498	0
ENSG00000185278.15|ZBTB37	0.966973	0.551685	0.477906	0.675178	0.415247	0.258537	0.443273	0.607774	0.135267	0.645809	0.0907267	0	0.21514
ENSG00000117601.13|SERPINC1	0	0.0341209	0	0	0	0	0	0.0501199	0	0	0	0	0
ENSG00000135870.11|RC3H1	4.65458	2.79927	1.85789	2.82214	2.68701	3.72634	5.27047	3.76532	3.20295	5.52015	0.0774847	2.31146	1.65043
ENSG00000152061.23|RABGAP1L	3.20557	2.67639	5.3273	2.78161	2.45954	2.52198	2.48397	3.46266	3.20231	3.50288	0.00108793	0.285374	0.288478
ENSG00000203737.3|GPR52	0	0	0	0.099006	0	0	0	0	0	0	0	0	0
ENSG00000116161.17|CACYBP	60.0312	65.4878	53.829	58.5157	70.6162	21.0496	14.8918	17.3845	8.83178	7.35583	63.1036	212.792	24.8978
ENSG00000120333.4|MRPS14	108.075	112.931	82.2093	98.832	88.4513	43.3109	42.1138	43.5887	27.9595	16.1006	58.1751	105.639	35.2838
ENSG00000120332.15|TNN	0.18521	0.289101	0.0739272	0.365658	0.329202	0	0.119997	0	0	0.14844	0	0	0
ENSG00000235750.10|KIAA0040	0	0.354337	0	0	0.00843524	0	0.324164	0.027883	0	0.0141768	4.1409	3.65592	1.63137
ENSG00000116147.17|TNR	0	0.0329752	0.0252966	0	0.01256	0	0	0	0.0116374	0	0	0	0
ENSG00000143207.21|COP1	8.26237	6.68682	18.1369	7.82681	7.82652	4.8582	8.0259	6.66128	3.96028	8.81769	1.46922	5.92908	39.0262
ENSG00000116183.11|PAPPA2	0.00353717	0.0496918	0	0	0	0.0100123	0	0.0202755	0	0	0	0	0
ENSG00000152092.16|ASTN1	0	0	0	0	0.0218513	0	0.275248	0.0337074	0.00539898	0	0	0	2.53562
ENSG00000198797.7|BRINP2	0	0	0	0.0239801	0	0	0.0573348	0	0	0	0	0	0
ENSG00000120341.18|SEC16B	1.74454	1.40654	6.88185	3.26354	2.90529	0.407802	0.325848	0.528525	0.666656	2.66585	0	0	0
ENSG00000075391.16|RASAL2	0.635929	0.485043	0.588431	0.869456	0.76191	0.490926	3.19982	0.91959	0.897908	0.568649	0.00108977	0.31444	1.58464
ENSG00000188585.9|CLEC20A	0.0344244	0	0	0.0159915	0	0.0162403	0.662733	0.013155	0	0	0	0.0680857	0.088808
ENSG00000240021.10|TEX35	0.270057	0.602204	0.323383	0.510769	0.652284	0.0819027	0.0535621	0.110572	0.0867811	0.286716	0	0	0
ENSG00000116191.17|RALGPS2	2.69915	2.18877	1.41185	1.25582	1.3757	1.78788	2.52553	3.27299	2.25702	1.91447	0	1.57406	0
ENSG00000116194.13|ANGPTL1	0.128895	0.150898	0.0643113	0.0598769	0.0335276	0.0760108	0.238603	0.0492563	0.0690328	1.03306	0	0	0
ENSG00000116199.12|FAM20B	1.9624	1.02771	2.17384	0.775018	1.2171	1.06753	1.51223	0.622893	0.755903	0	0	1.82054	0.321566
ENSG00000186283.14|TOR3A	78.8287	105.533	139.854	152.289	119.46	65.6402	61.631	62.3363	56.9795	68.0209	6.93077	7.04155	5.98396
ENSG00000143322.20|ABL2	2.88673	1.91619	1.32334	1.10124	1.15893	1.36186	4.7381	1.41402	2.42496	4.74707	0.0263833	1.2803	1.55714
ENSG00000057252.13|SOAT1	9.39007	18.9718	20.7443	17.561	21.7959	29.2656	37.7713	9.81627	28.8057	30.6308	19.6232	102.037	0.0213494
ENSG00000162779.22|AXDND1	0.209452	0.307128	0.129206	0.13268	0.310381	0.260506	0	0.130975	0.163166	0.299668	0.31873	0.150641	0
ENSG00000116218.12|NPHS2	0.123737	0	0	0.0287403	0	0	0	0	0	0	0	0	0
ENSG00000162782.16|TDRD5	3.13713	2.71392	6.83427	2.35717	2.50703	0.93614	1.15445	1.66825	1.95546	0.743553	0.00427486	0	0
ENSG00000143340.6|FAM163A	0	0	0	0	0	0	0.0147558	0	0	0	0	0	0
ENSG00000169905.12|TOR1AIP2	2.08428	1.97507	1.2283	1.75479	2.0557	1.9067	2.2945	1.54447	1.94746	0.701728	0.497405	6.76664	4.88051
ENSG00000143337.18|TOR1AIP1	2.37148	1.97635	6.19452	2.96324	3.88934	3.43601	4.57595	5.0596	4.87719	3.85172	0.894667	13.4034	9.03693
ENSG00000135837.16|CEP350	4.26823	2.70305	2.43707	1.28785	1.35906	3.63217	3.10625	3.05087	3.85606	5.80035	0.191258	1.30246	1.39475
ENSG00000116260.17|QSOX1	1.49156	1.63886	3.58214	2.86831	3.83641	1.42699	3.69274	2.6127	4.81979	6.047	0.646516	0.395537	16.8964
ENSG00000121454.6|LHX4	14.8174	13.3837	11.0505	14.5336	11.2669	1.75283	1.50959	1.09946	0.24491	0.0666367	0	0	0
ENSG00000230124.8|ACBD6	2.47461	2.90707	3.38833	3.42715	3.89154	0.76454	1.33711	1.30936	2.12274	1.4754	3.0723	3.11367	10.3922
ENSG00000143324.13|XPR1	3.80698	2.62905	2.91612	1.80277	3.15706	3.36675	4.40673	3.4338	6.57288	11.6519	0	0.180297	0.621526
ENSG00000135835.12|KIAA1614	0.480686	0.554083	1.93048	0.948154	0.650174	0.256427	0.0862436	0	0.0142583	0.00646582	0	0	0
ENSG00000135823.14|STX6	60.1993	52.1017	71.1217	36.6629	35.1262	44.3271	46.1654	54.2043	52.8972	108.534	1.21474	2.5845	6.92694
ENSG00000153029.14|MR1	0.00413427	0.00645334	0.138617	0.0921853	0.44736	0	0.24796	0.0236981	0	0	0	0	3.9036
ENSG00000162783.10|IER5	1.73488	0.6482	2.36475	1.11885	0.53768	0.078363	0.286984	0.0105793	0.0118615	0.0161368	0	0.383283	7.32051
ENSG00000198216.12|CACNA1E	2.58903	2.24187	2.84697	2.59112	2.66737	0.356247	0.521552	0.235219	0.443172	0.0295904	0	0	0
ENSG00000179930.5|ZNF648	0.0105912	0.0330643	0	0.04428	0	0	0	0	0	0	0	0.125685	0
ENSG00000135821.18|GLUL	4.20617	6.37856	24.3535	7.93101	6.85168	2.10142	4.12043	4.62584	3.641	6.8763	14.6811	200.014	6.6398
ENSG00000203730.2|TEDDM1	0	0	0	0	0	0	0.0343397	0	0	0	0	0	0
ENSG00000121446.20|RGSL1	0	0	0	0	0	0	0.00473625	0	0	0	0.0135043	0	0.957085
ENSG00000135828.11|RNASEL	0.0126195	0	0	0	0.433292	0	0.0140162	0	0	0	0	1.94682	0.0244168
ENSG00000143333.7|RGS16	29.0496	43.5157	34.7665	71.9764	69.8846	33.2545	27.4162	51.8682	32.801	35.7549	0.871305	15.8081	0
ENSG00000135824.12|RGS8	0.104061	0.0541443	0.263063	0.0966808	0.0541357	0	0.0256842	0	0	0	0	0	0
ENSG00000135838.13|NPL	3.60448	8.14853	11.1347	8.26023	10.176	7.67412	13.3994	10.4286	26.9199	21.9926	1.50065	3.964	2.34475
ENSG00000135829.17|DHX9	2.14925	1.60582	1.3339	1.92681	1.71124	1.72494	2.44535	2.02825	0.176873	0.538538	3.2668	8.90346	9.12834
ENSG00000157060.16|SHCBP1L	0	0	0	0	0	0	0.18713	0	0	0	2.46843	0	0
ENSG00000135862.6|LAMC1	5.69686	4.51408	4.27935	2.60815	3.3993	4.22891	7.35401	5.64973	9.52231	6.00113	0.0621035	5.8102	1.09783
ENSG00000058085.14|LAMC2	0.0177199	0.0276597	0	0	0	0	0.0590436	0.00677152	0	0	0	0	0
ENSG00000157064.11|NMNAT2	0	0.00868872	0	0	0	0	0.00618244	0	0.00715483	0	0	0.264223	0
ENSG00000116698.21|SMG7	4.63747	2.33557	2.72095	1.38582	1.50845	1.35477	2.10572	1.75264	2.2637	3.08773	0.933387	0.992576	3.36255
ENSG00000116701.14|NCF2	8.01189	7.84977	22.3805	10.6872	7.37472	3.3999	1.68591	2.92045	1.20458	3.23132	0	0	0
ENSG00000162704.16|ARPC5	4.18042	5.12628	6.66583	10.8275	13.5735	3.74921	5.32427	3.62353	1.72117	1.09144	8.683	45.4319	76.1525
ENSG00000143344.15|RGL1	0.342397	0.125086	0.218089	0.294424	0.788298	0	0.275106	0.0584622	0.56184	0.0764344	0	0	18.4368
ENSG00000173627.8|APOBEC4	0	0	0	0	0	0	0	0	0	0	0	0	0
ENSG00000198756.12|COLGALT2	0	0.0154563	0	0	0	0	0.0329936	0.0113518	0	0	0	0	0
ENSG00000198860.12|TSEN15	1.4478	1.89905	2.05137	2.44551	3.21387	1.41075	1.7638	1.94222	0.80869	0.198825	7.96451	12.9757	14.6077
ENSG00000116667.14|C1orf21	3.94487	6.55109	7.57405	7.69279	7.42594	1.77849	1.3335	2.71671	1.51174	1.67712	0	0	0
ENSG00000116406.19|EDEM3	0.495985	0.410327	0.22569	0.276485	0.387039	0.624752	1.03566	0.489004	0.490895	0.58977	0.123413	0.235434	0.172738
ENSG00000135842.17|FAM129A	0.403638	0.340374	1.03335	0.323285	0.511686	0.210122	1.25734	0.340406	0.333956	0.551679	0	0	1.11312
ENSG00000121481.11|RNF2	19.1158	21.0507	33.21	31.8661	34.8061	14.0034	10.9345	12.5227	6.28263	3.20083	11.683	43.2676	25.8827
ENSG00000121486.12|TRMT1L	10.2634	7.84456	17.9972	7.16809	9.85222	7.25736	4.55976	6.44664	6.64166	3.85075	4.45822	10.033	0
ENSG00000116668.13|SWT1	12.2934	9.63908	29.0207	14.524	19.2257	23.7721	14.5826	37.1722	15.9969	22.1614	0	5.35514	0.183816
ENSG00000116679.16|IVNS1ABP	2.52804	1.90793	6.18965	3.81728	5.1585	1.87581	4.53073	1.99779	2.01909	3.34771	1.63227	2.67963	20.8002
ENSG00000143341.12|HMCN1	10.5244	12.0561	15.981	12.9022	14.9264	17.5572	11.0982	15.0894	7.7381	6.71876	0.431063	0.0122372	20.8778
ENSG00000116690.12|PRG4	4.14514	2.09298	0.752345	1.06779	0.853004	1.9194	4.44224	0.650009	3.06289	3.44335	0.131721	1.54572	4.38814
ENSG00000047410.14|TPR	17.8497	16.9401	16.7839	16.0706	14.401	27.2557	26.6689	24.7109	20.8519	14.2221	2.62617	10.6765	3.74185
ENSG00000157181.16|ODR4	7.5055	8.44235	15.589	18.8435	19.4094	7.65467	6.17576	6.26572	4.80539	1.77538	1.18479	9.17701	0.587489
ENSG00000262180.1|OCLM	0	0	0	0.0609268	0	0	0	0	0	0	0	2.33463	0
ENSG00000116703.13|PDC	0	0	0	0	0	0	0	0	0	0	0	0	0
ENSG00000073756.12|PTGS2	0	0	0	0	0.0687364	0	0.456559	0	0	0	0.285592	0	0
ENSG00000116711.10|PLA2G4A	0.0268476	0	0.0964468	0.224492	1.45256	0	0.790208	0	0	0	0	0	0
ENSG00000162670.11|BRINP3	0	0	0	0	0	0.0640035	0	0.0518442	0	0	0	0	0
ENSG00000150681.10|RGS18	0.0413929	0.667654	0	0.1346	0.473744	0.156222	0	0	0	0	0	0	0
ENSG00000253148.1|RGS21	0	0	0	0	0	0	0	0	0	0	0	0	0
ENSG00000090104.12|RGS1	0.0758903	0	0	0	0	0	0	0	0	0	0	0	0
ENSG00000127074.14|RGS13	0	0	0	0	0	0	0.00724712	0.00748034	0	0	0	0	0
ENSG00000231767.4|AL136454.1	7.62578	5.43163	3.10296	8.97655	10.2453	3.45788	8.05866	7.38434	5.61472	6.86165	40.83	42.6117	22.347
ENSG00000116741.8|RGS2	5926.03	8698.15	6977.11	7143.32	7256.85	4077.7	5438.44	4719.65	3073.99	4049.24	26.8125	174.071	114.958
ENSG00000116750.13|UCHL5	8.55796	9.56374	14.0621	10.5196	11.7475	13.1796	10.0658	9.91082	12.0965	6.057	4.18665	25.5098	8.82363
ENSG00000116747.12|RO60	5.12068	4.78524	10.5756	7.81084	8.64121	7.34947	13.5442	8.79111	10.1677	7.79606	0.560908	11.7151	19.7498
ENSG00000023572.9|GLRX2	11.5008	10.9869	5.49975	9.97394	12.2963	5.37285	5.62652	4.78733	2.58379	3.95037	3.06607	14.2166	7.34518
ENSG00000134371.12|CDC73	4.45915	5.06522	6.49499	6.57189	5.93292	5.21146	3.35932	3.18158	1.45846	1.05526	5.35888	17.7104	1.32843
ENSG00000162630.5|B3GALT2	0.0354128	0	0	0.0164506	0.405301	0	0.0917754	0.175925	0	0.0825666	0	0	0
ENSG00000162687.17|KCNT2	0	0	0	0.0682723	0.0679619	0	0.247875	0.0249611	0	0	0	0	0.210638
ENSG00000000971.15|CFH	0	0	0	0.132251	0.350518	0	1.90776	0.250224	0	0	0.332726	0	1.1384
ENSG00000116785.13|CFHR3	0	0	0	0	0.0532734	0	0.0454952	0	0	0	0	0	0
ENSG00000244414.6|CFHR1	0	0	0	0.269664	0.42096	0	0.0976893	0.181499	0	0	0	0	11.3679
ENSG00000134365.13|CFHR4	0	0	0	0	0	0	0	0	0	0	0	0	0
ENSG00000080910.13|CFHR2	0	0	0	0	0	0	0	0	0	0	0	0	0
ENSG00000134389.9|CFHR5	0	0	0	0	0	0	0	0	0	0	0	0	0
ENSG00000143278.4|F13B	0	0	0	0	0	0	0	0	0	0	0	0	0
ENSG00000066279.18|ASPM	30.4939	20.1234	19.2118	9.17112	12.2169	29.4938	28.7006	23.6871	28.1321	27.5959	0.147736	6.0024	0
ENSG00000177888.7|ZBTB41	0.659015	0.69753	0.281065	0.314525	0.704464	0.951869	0.822197	1.5162	1.10817	0.315724	0	2.83896	5.27504
ENSG00000134376.16|CRB1	0.00607612	0	0	0.0211694	0.0189659	0	0	0	0	0	0.0975849	0	0
ENSG00000213047.13|DENND1B	0	0.0137073	0	0.0285553	0.216236	0	0.198319	0	0	0.0255929	0.0185396	0.19105	2.25411
ENSG00000203724.11|C1orf53	58.5861	52.1607	24.0235	30.789	55.1938	24.3874	14.969	13.2636	5.29983	2.15225	0	4.38177	0.476283
ENSG00000143355.16|LHX9	0.159148	0.37552	0.15955	0.0722113	0.103973	0.199052	0.2672	0.131535	0.0475733	0	0	0	0
ENSG00000151414.15|NEK7	2.49428	1.57064	1.41703	0.750514	1.32709	2.4671	5.86338	3.8912	9.49983	10.297	0	1.93406	8.0617
ENSG00000151418.11|ATP6V1G3	0	0	0	0	0	0	0	0	0	0	0	0	0
ENSG00000081237.20|PTPRC	0.0210772	0	0	0.0176241	0.0350879	0	0.00936402	0.00966536	0	0.184284	0	0	0
ENSG00000116833.14|NR5A2	3.71972	5.05448	7.90224	8.1685	8.23087	1.68958	3.61357	3.10724	1.18543	2.23985	0	2.88807	6.26523
ENSG00000162702.8|ZNF281	41.221	25.2148	24.9402	21.4117	20.1424	33.3212	51.8779	23.7234	57.6424	96.8496	2.63245	8.76026	6.84368
ENSG00000118193.12|KIF14	6.78206	5.48341	6.46527	3.97262	5.21516	8.71378	5.4671	7.79942	9.23508	11.3499	1.40947	2.32645	0.0205035
ENSG00000118197.14|DDX59	21.0149	22.352	41.5771	28.2486	27.3543	56.7563	41.2019	58.4016	66.888	33.8057	0.749323	18.0434	0
ENSG00000118200.14|CAMSAP2	1.17775	0.729153	0.446301	0.443229	0.372274	0.429026	1.45161	0.507038	0.86232	0.703875	0.800357	2.47682	3.05759
ENSG00000170128.4|GPR25	0	0	0	0	0	0	0	0	0	0	0	0	0
ENSG00000163362.11|INAVA	0.0578875	0.146833	0.0953122	0.0100841	0.0602296	0.122892	0.128589	0	0	0	1.4371	1.33097	0
ENSG00000116852.14|KIF21B	1.69539	1.18169	0.681797	0.651631	0.56593	0.360147	0.69598	0.164096	0.899483	1.66866	0	0	0
ENSG00000081248.11|CACNA1S	0	0	0	0	0.00664312	0	0	0	0	0	0	0	0
ENSG00000232237.3|ASCL5	0	0	0	0.026584	0	0	0	0	0	0	0	0	0
ENSG00000116857.17|TMEM9	49.1595	87.3408	192.943	116.212	105.344	33.8456	44.0528	58.4378	49.3211	85.4804	3.42635	20.07	28.6207
ENSG00000163395.16|IGFN1	0.0191386	0.0597482	0.0114588	0.0622342	0.0431446	0	0.00354281	0	0	0	0	0	0
ENSG00000081277.12|PKP1	0	0	0.00745104	0.0086716	0	0	0	0	0.00799807	0.0108808	0	0	0
ENSG00000118194.19|TNNT2	0.830549	1.00557	0.363393	0.786484	0.310209	0.120562	0.112353	0.183108	0.00684337	0.167579	0	0	0
ENSG00000159166.13|LAD1	149.883	143.867	450.477	159.691	110.458	44.5653	82.9894	72.9357	96.4987	191.718	0.00502131	0	0
ENSG00000159173.19|TNNI1	0.975938	0.657458	0.356745	0.3436	0.106887	0.0145394	0	0.00588863	0	0	0	0	0
ENSG00000174307.6|PHLDA3	0.0369476	0.0576728	0	0.0343271	0.0384424	0.0348613	0.642913	0.141192	0	0.0215362	0.423454	2.11921	2.28761
ENSG00000159176.14|CSRP1	17.0013	30.923	52.3469	30.26	28.9987	1.23517	3.09933	1.21951	1.90173	0.353689	0	1.53349	36.5548
ENSG00000134369.15|NAV1	0.0671286	0.104784	0.0597726	0.0935515	0.232815	0.0389773	0.101323	0.197328	0.0951351	0.0210691	0	0	1.37877
ENSG00000198700.10|IPO9	2.48362	1.65714	10.551	1.53832	2.04702	1.37846	2.1347	2.87706	2.74169	4.695	0.505256	2.02267	4.40969
ENSG00000198892.6|SHISA4	0.177077	0.0691017	1.11323	0.0308472	0.253333	0.281945	0.491692	0.228382	0.0284513	0	0	0	60.8147
ENSG00000163431.13|LMOD1	0.0292265	0	0	0	0	0	0.23805	0	0	0	0	0	0.565488
ENSG00000134375.11|TIMM17A	75.5186	88.2162	68.1101	141.627	133.049	58.3501	51.9653	86.9809	28.8501	40.02	68.0157	324.14	121.81
ENSG00000176393.11|RNPEP	2.2931	2.30478	7.05896	3.1957	4.12001	2.39054	6.4356	4.3729	6.26881	10.0149	2.67703	2.98671	11.7305
ENSG00000163435.16|ELF3	0.102184	0.00839491	0.0322004	0	0.0111914	0	0.0597338	0.0493248	0.00691289	0	0.80292	3.31875	0
ENSG00000170075.9|GPR37L1	0.0118386	0.027719	0	0.0907416	0.123176	0.0921536	0.111766	0	0.0380426	0	0	0.632199	0
ENSG00000143862.8|ARL8A	0.0391364	0.0916341	0	0	0.0407198	0.0276949	0.43468	0.134601	0	0	0.380669	1.5094	1.21157
ENSG00000143851.15|PTPN7	0	0	0	0.100314	0.0136169	0	0.014536	0	0	0	0	0	3.59575
ENSG00000133067.17|LGR6	0.193953	0.289585	0.646262	0.0705118	0.0965129	0.155153	0.26225	0.135345	0.455246	0.162206	0	0	0
ENSG00000077152.10|UBE2T	234.176	240.025	200.549	271.742	259.812	389.901	389.882	443.597	413.195	409.657	79.896	158.936	5.88434
ENSG00000077157.22|PPP1R12B	1.44177	0.69577	1.53536	0.899828	1.38368	0.672391	1.64006	0.700266	0.497491	1.17077	0.00165971	0.0653033	7.36087
ENSG00000143858.12|SYT2	12.2705	12.0559	21.3292	12.9356	9.43108	9.34148	12.3097	19.0418	12.1153	17.6674	0	0.440365	0
ENSG00000117139.17|KDM5B	0.963118	1.24931	1.07104	0.605558	0.769042	0.659361	1.60706	0.621401	0.74086	0.378611	0.729578	2.95922	4.86529
ENSG00000183155.4|RABIF	68.0699	67.9472	71.4935	71.5242	65.115	12.4476	4.41612	18.397	7.95225	5.45096	43.3723	151.365	23.6946
ENSG00000117153.16|KLHL12	29.2828	22.4244	58.5076	22.0627	21.2287	12.3178	26.1733	22.4561	21.9775	11.3855	0	5.62169	10.3169
ENSG00000159346.13|ADIPOR1	17.2689	26.3162	77.5568	43.1843	44.1634	23.5973	16.85	21.5624	5.48941	1.45452	12.1317	69.3168	109.726
ENSG00000159348.13|CYB5R1	0.171956	0.20131	0.18532	0.419372	0.527795	0.0121685	1.11728	0.42384	0	0	0	0.10203	0
ENSG00000163444.12|TMEM183A	15.2847	22.5736	53.6706	35.3993	31.7763	4.60552	4.34774	5.25572	3.67834	2.27612	9.43055	70.7587	21.5551
ENSG00000143847.15|PPFIA4	0.107497	0.00621467	0	0	0	0	0.0972847	0.0684651	0.0869983	0.215824	0	0	0.338947
ENSG00000122180.5|MYOG	0	0	0	0	0.0266827	0	0	0	0	0	0.011602	0	0
ENSG00000163485.17|ADORA1	0	0.187124	0	0	0.21108	0.0652557	0	0.12686	0.0948242	0	0	0	0
ENSG00000133055.9|MYBPH	0.191323	0.365008	0.254557	0	0	0	0	0.194966	0	0	0	0	0
ENSG00000133048.13|CHI3L1	0.0114919	0	0	0	0	0	0.191457	0	0	0	0	0	2.71267
ENSG00000133063.16|CHIT1	0	0.0156042	0	0	0.0468051	0	0	0	0	0.0087404	0	0	0
ENSG00000159388.6|BTG2	0.0981248	0	0	0.0195355	2.26067	0.0793578	0.249109	0	0.0540544	0	0	1.3308	73.9356
ENSG00000122176.12|FMOD	0	0.0198833	0	0	0	0	0.0141479	0	0.0163731	0	0	0	0
ENSG00000188783.6|PRELP	0.0133982	0.0522845	0.104285	0.0373439	0	0	0	0.0307201	0.249715	0	0.063645	0	0
ENSG00000188770.9|OPTC	0	0	0	0	0	0	0	0	0	0	0	0	0
ENSG00000058668.14|ATP2B4	11.581	7.67648	9.89266	4.87011	6.99894	6.17814	10.867	5.60605	5.69273	9.50343	0	0.212305	7.95379
ENSG00000122188.12|LAX1	0.30212	0.150909	0.0868263	0.0505247	0.10059	0.0513108	0.483205	0.09698	0.201935	0.253586	0.0656067	0.28682	0.140293
ENSG00000058673.16|ZC3H11A	4.05557	4.48743	2.97602	3.0006	3.52528	6.20997	4.216	5.88878	2.21248	2.08054	0.0191263	1.88137	4.97808
ENSG00000257315.2|ZBED6	4.14619	4.59657	3.05161	3.07681	3.62126	6.35893	4.34371	6.02769	2.26867	2.12797	0.0196121	1.91079	5.10452
ENSG00000182004.13|SNRPE	729.576	670.051	314.404	540.664	529.468	754.14	914.688	1025.37	514.171	500.455	394.252	573.612	140.278
ENSG00000143842.15|SOX13	8.6305	7.30089	6.97918	2.95428	2.43324	4.43771	3.1239	3.22443	4.06379	17.2959	0.384087	0.370856	0.0403107
ENSG00000143845.15|ETNK2	0.573756	0.588153	4.47095	0.381896	0.766259	0.01212	0.0760907	0.0589045	0.0110073	0	0.840698	0	12.4931
ENSG00000143839.15|REN	0	0	0	0	0	0	0	0	0	0	0	0	0
ENSG00000170498.9|KISS1	0	0	0	0	0	0	0	0	0	0	0	0	0
ENSG00000174567.8|GOLT1A	14.8354	18.174	28.6935	22.3498	14.0679	2.97673	0.792584	3.18624	1.83449	2.43002	0	0	0
ENSG00000143850.15|PLEKHA6	0.0608101	0.240953	0.156838	0.104303	0	0.0529628	0	0.0536263	0.0180378	0.0736174	0	0	0
ENSG00000158615.9|PPP1R15B	3.40983	2.59244	1.78637	3.29772	2.80611	3.26582	4.54631	5.83839	5.85646	7.22198	0	3.74993	0.0284375
ENSG00000133056.13|PIK3C2B	2.04443	1.62125	1.53868	1.23578	1.25151	0.81343	1.85578	0.8095	2.69118	4.2211	0.408596	0.0730761	0
ENSG00000198625.13|MDM4	26.3733	27.2748	12.4903	22.1348	26.9363	35.9746	30.47	22.1933	20.4877	16.6312	4.72048	8.16593	0.244545
ENSG00000170382.12|LRRN2	0.0883597	0.23341	0.537175	0.0757781	0.0353595	0	0.00754919	0	0	0	0	0	0
ENSG00000163531.15|NFASC	2.90521	2.78785	2.3062	2.3624	2.24769	0.388289	0.357184	0.343684	0.383003	0.381256	0	0	0.0492158
ENSG00000184144.12|CNTN2	0.0283513	0.0068084	0	0.0151965	0.0317675	0.00308658	0.00726675	0.0025002	0	0.00762719	0	0	0
ENSG00000174529.7|TMEM81	2.20509	1.63043	0.138974	1.17261	1.44904	0.0821282	2.44916	1.19746	2.38684	7.00161	0	0	0
ENSG00000117222.14|RBBP5	22.9215	20.3552	24.2531	25.3642	23.3832	24.2934	23.0316	29.4971	29.5755	20.4093	0.186593	10.8304	1.12063
ENSG00000133059.17|DSTYK	3.06441	2.36321	2.79036	2.67549	2.07341	1.78775	3.75306	3.07398	5.21085	5.9487	0	0	2.6293
ENSG00000133069.17|TMCC2	6.08716	5.59532	14.5624	2.322	3.32903	1.43743	1.85058	1.21762	2.11605	4.92172	0	1.02407	0.976126
ENSG00000163545.8|NUAK2	0.32571	0.385692	3.41607	0.28174	0.677776	0.0794789	0	0.193139	0.129929	0	0	0	0
ENSG00000162873.14|KLHDC8A	0	0.0165231	0	0.147519	1.24454	0	1.96341	0	0	0	0	0	56.5687
ENSG00000186007.10|LEMD1	0	0	0	0.51738	0.309017	0	1.11332	0	0	0	0	0	0
ENSG00000281406.2|BLACAT1	0	0	0	0	0	0	0.0127543	0	0	0	0	0	0
ENSG00000117266.15|CDK18	0.107495	0.238442	0.304864	0.34692	0.011773	0.072065	0.0377028	0.0259441	0	1.58292	0	0	2.6053
ENSG00000174514.13|MFSD4A	6.0407	4.88649	10.5026	2.72552	3.3891	0.954133	1.06756	2.816	0.943758	0.525239	0	0	0
ENSG00000158711.13|ELK4	2.53361	1.86313	2.22588	1.30412	1.90092	2.38755	5.07305	3.50303	5.2409	5.07607	0	1.11427	0.726702
ENSG00000158715.6|SLC45A3	3.52274	4.27683	6.51253	5.31128	3.47236	1.03505	6.56684	3.9677	5.20327	12.05	0	0	0
ENSG00000069275.13|NUCKS1	3.10424	1.89892	1.0477	1.41977	2.33196	1.73023	5.61768	2.50763	3.69739	7.9328	0.769966	2.66684	17.6476
ENSG00000117280.13|RAB29	15.641	13.5517	23.1985	39.953	30.6422	15.1454	35.569	33.7402	15.2184	7.73786	1.04798	3.93544	8.19782
ENSG00000133065.11|SLC41A1	5.72618	5.11701	5.2533	1.79869	1.65811	4.065	4.30727	2.71616	3.73076	6.45291	0.707263	0.0719074	5.86205
ENSG00000162877.13|PM20D1	0	0	0	0	0	0	0	0	0	0	0	0.439128	0
ENSG00000174502.19|SLC26A9	0	0	0	0	0	0	0	0.00787243	0	0	0	0	0
ENSG00000276600.5|RAB7B	0	0	0	0	0.0654543	0.103875	0.244552	0.0240402	0	0	0	0	2.7184
ENSG00000196188.11|CTSE	0.0290908	0.045409	0	0	0	0	0	0	0	0	0	0	0
ENSG00000263961.8|RHEX	0	0	0	0	0	0	0.124709	0	0	0	0	0	0
ENSG00000198049.7|AVPR1B	0	0	0	0	0	0	0	0	0	0	0	0	0
ENSG00000196550.10|FAM72A	9.5724	8.14869	16.2335	10.5355	12.8509	10.3814	14.8756	15.0615	21.6405	39.4444	0.734863	10.0624	0.474394
ENSG00000266028.7|SRGAP2	1.10209	0.94674	1.54114	1.0686	1.40321	1.08522	1.40481	1.78637	4.12937	4.10874	0.201891	1.50681	2.32797
ENSG00000263528.8|IKBKE	1.40683	0.71608	0.170904	1.66224	1.46375	0	0.0452911	0.0233743	0.0131037	0.0178266	0	0	0
ENSG00000266094.7|RASSF5	4.55943	2.68076	7.26417	3.9607	4.4557	2.09349	2.56588	3.52492	0.29196	0.261565	0	0	0
ENSG00000143486.16|EIF2D	0.872028	0.99471	2.66792	2.04326	1.49557	0.325499	0.814217	0.335069	0.209396	0.10892	0	0.653879	6.61918
ENSG00000143479.16|DYRK3	2.0411	2.05909	4.21586	2.6085	2.33697	0.693809	0.821667	0.940073	0.790508	0.140274	0	0	0
ENSG00000162889.10|MAPKAPK2	6.108	2.7898	1.16937	0.988597	1.25569	0.59978	1.82136	0.200671	0.426302	1.75597	0.37094	0.0546633	4.70583
ENSG00000136634.6|IL10	0	0	0	0.0249927	0.242571	0	0.0597559	0	0	0	0	0	0
ENSG00000142224.15|IL19	0	0	0	0	0	0	0	0	0	0	0	0	0
ENSG00000162891.10|IL20	0	0	0	0.37808	0.641525	0	0.109572	0	0	0	0	0	7.63511
ENSG00000162892.15|IL24	0	0	0	0	0	0	0.563942	0	0	0	0	0	0
ENSG00000162894.12|FCMR	0.0678615	0.264819	0.37922	0.0315243	0.341268	0.0960445	0.967281	0.0129664	0.174455	0	0	0	0
ENSG00000162896.6|PIGR	0.58342	0.717507	0	0	0	0	0	0	0	0	1.3877	0	0
ENSG00000162897.15|FCAMR	0	0	0	0	0	0	0	0	0	0	0	0	0
ENSG00000182795.13|C1orf116	0.00702548	0	0.0252382	0	0	0	0	0	0.0361214	0.073711	0	0	0
ENSG00000123836.15|PFKFB2	4.4587	3.6518	8.18604	7.57925	9.35723	5.46651	6.72385	8.85163	3.12428	3.19441	0.0240545	1.28448	0.0734831
ENSG00000180667.10|YOD1	0.485979	0.286781	0.418713	0.602933	0.721463	0.285188	0.263301	0.271774	0.578957	0	0	1.75826	0
ENSG00000123843.13|C4BPB	0.0241469	0.0942296	0.159032	0.168258	0.0251239	0	0.134098	0.166096	0	0	2.98777	0.931292	3.45733
ENSG00000123838.11|C4BPA	0	0	0	0	0	0	0	0	0	0	0	0	0
ENSG00000196352.15|CD55	75.2403	115.485	186.422	213.814	182.664	118.134	48.3883	88.0196	51.9799	34.1564	11.6719	14.5164	25.5161
ENSG00000117322.17|CR2	17.5633	16.7579	39.9406	9.4047	10.8738	15.9221	32.4066	29.2864	14.9587	21.6922	0	0	0
ENSG00000203710.11|CR1	0.270281	0.34039	0.577423	0.590684	0.210912	0.521631	0.208091	0.0528165	0.00394787	0.0751912	0	0	0.0831971
ENSG00000197721.16|CR1L	1.10301	1.30764	1.15362	0.856145	1.7723	2.19343	1.19408	1.39257	1.50751	0.952185	0	0	0
ENSG00000117335.19|CD46	1.32256	1.13613	1.1745	1.02672	3.81421	0.584159	4.72724	1.56201	2.06508	0.0543254	1.18261	5.26671	3.7268
ENSG00000174059.16|CD34	0	0	0	0	0	0	0	0	0	0	0.00189654	0	0
ENSG00000076356.7|PLXNA2	0.103282	0.0348578	0.0668521	0.0816934	0.0232348	0	0.0620075	0.0320015	0	0	0	0.629388	0
ENSG00000008118.10|CAMK1G	0.0116127	0	0	0	0	0	0.012898	0	0	0	0	0	0
ENSG00000196878.15|LAMB3	0.0498995	0.0649083	0	0	0.0865306	0	0.120082	0.133481	0	0	0	0	0.193096
ENSG00000123689.6|G0S2	0	0.0688651	0	1.90598	14.643	0.874159	23.1284	9.55918	0.0567078	0.077147	0	0	185.746
ENSG00000117594.10|HSD11B1	0	0.119694	0	1.28236	94.5432	0.795861	108.788	1.34793	0.065709	0.134089	0	0	29.6732
ENSG00000009790.15|TRAF3IP3	1.69549	1.40112	3.12305	0.708858	1.31269	0.176443	0.537251	0.182941	0.0897373	0.0261603	0	0.177532	0
ENSG00000162757.4|C1orf74	21.7823	24.7279	49.8846	20.5709	24.4922	3.44486	2.28186	3.48092	1.70748	0.375128	0	3.81861	0
ENSG00000117595.12|IRF6	37.7764	36.4309	67.309	32.84	34.2168	12.1146	14.7572	11.3372	15.9491	31.7307	0.0351724	0.276781	0
ENSG00000117597.18|UTP25	2.09736	1.80207	3.08049	5.27677	2.00069	0.667233	0.746265	0.719212	0.391262	0.895797	2.03375	13.6121	2.81552
ENSG00000143469.19|SYT14	1.06731	0.595619	0.480101	1.15217	0.868831	1.28359	0.95511	0.903428	0.817449	0.0725271	0.00250185	0.377348	0.171199
ENSG00000082497.12|SERTAD4	0	0	0	0	0.0661603	0	0.0156946	0	0.00908154	0	0	0	0
ENSG00000054392.13|HHAT	8.34592	9.17824	14.2979	10.5773	9.91806	6.61801	10.2128	12.035	4.99377	3.91551	0	1.00076	0
ENSG00000143473.13|KCNH1	3.34519	4.52582	10.8362	9.19736	9.06661	4.59487	1.80076	4.67617	1.05974	0.586339	0	0	0
ENSG00000284299.1|AL590132.1	5.01782	7.70282	16.9018	14.7152	14.3573	6.86656	2.66664	6.55257	1.67651	0.929744	0	0	0
ENSG00000283952.1|AC092017.3	0.937338	1.35058	3.19459	2.51209	1.65044	1.02047	0	0.826605	0	0	0	1.28347	0
ENSG00000117625.13|RCOR3	3.80861	2.60094	3.55283	2.2629	2.91895	2.4846	2.68633	3.47938	3.69893	5.8349	2.06149	5.59914	7.79674
ENSG00000082512.15|TRAF5	7.53495	5.29573	9.92559	5.08028	7.02419	4.43787	4.78157	3.54566	4.52601	2.74158	1.63563	0.965848	0
ENSG00000198570.5|RD3	0.0181187	0.0141411	0	0	0	0	0	0	0	0	0	0.0537536	0
ENSG00000170385.10|SLC30A1	5.08912	2.97893	6.03119	4.04881	4.56491	1.58718	2.97916	1.82698	1.81238	3.95645	2.01752	1.12847	0.989743
ENSG00000117650.13|NEK2	31.8418	46.37	94.5904	96.8597	95.7393	49.6959	16.0465	42.3735	11.2032	17.1845	8.49636	81.7968	0
ENSG00000123684.13|LPGAT1	1.02004	0.603944	0.242185	0.404404	0.46661	0.827616	1.38687	0.89721	1.58805	1.72988	0.471417	5.53064	1.29306
ENSG00000143493.13|INTS7	11.1457	10.0921	54.4549	22.7431	25.4205	9.41747	4.7712	9.2838	8.6462	6.52206	2.57372	43.1845	1.09511
ENSG00000143476.18|DTL	41.1043	30.941	82.4513	43.9911	42.5877	34.2095	14.1164	35.5042	22.1791	33.6325	8.03357	23.1968	0
ENSG00000066027.12|PPP2R5A	2.2353	0.826381	1.51444	1.53025	1.28528	0.971287	3.10338	1.43865	3.50328	1.66295	4.98091	13.903	6.52538
ENSG00000065600.12|TMEM206	23.2626	35.6282	58.3006	44.6178	48.0211	28.306	36.841	43.2417	22.3661	42.1626	2.56203	4.8003	2.72007
ENSG00000117691.10|NENF	85.5802	108.147	104.493	97.3217	94.2599	36.7822	26.4204	37.2605	10.4147	29.1388	37.4029	15.4206	166.472
ENSG00000162772.17|ATF3	0.0286984	0.0447964	0	0.333288	3.18501	0.108312	0.743744	0.0438674	0	0	1.53203	1.98662	22.4699
ENSG00000162771.7|FAM71A	0	0.0785151	0	0	0.017445	0	0	0	0	0	0	0	0
ENSG00000123685.9|BATF3	2.79812	3.54581	4.26936	2.87222	4.16351	0.0851652	0.785309	0.0689856	0	0.105225	18.4642	47.9334	11.9922
ENSG00000117697.15|NSL1	10.6825	11.5936	11.8307	14.2232	13.1272	14.2275	16.5514	17.8317	18.5421	23.9483	1.40963	10.0046	4.57275
ENSG00000203705.11|TATDN3	3.46585	4.21616	5.95869	5.84195	8.57199	2.78145	1.4086	3.97334	0.385761	1.52361	9.25454	28.4918	13.2994
ENSG00000185523.6|SPATA45	0.229133	0.596105	0	0	0.158936	0	0	0	0	0	0	0	0
ENSG00000162769.13|FLVCR1	0.090269	0.0939362	0.0360311	0.167734	0.194104	0.170344	1.41032	0.117285	0.371294	0.589306	0.0190578	0.999806	2.49177
ENSG00000143494.15|VASH2	0.0340279	0.046476	0.0101867	0.302314	0.123916	0	0.269283	0	0	0.0148758	0.0019243	0	6.10654
ENSG00000174606.14|ANGEL2	7.70619	7.23877	5.63538	6.4849	7.01229	5.24772	6.04829	4.95922	2.46445	2.08736	0.544813	8.6811	1.20591
ENSG00000136643.12|RPS6KC1	11.6547	7.85375	20.0632	7.42077	9.77503	5.04477	3.9243	5.05966	1.88562	9.15849	0.00282413	0.333357	2.39149
ENSG00000117707.15|PROX1	0.233753	0.250006	2.34813	0.25337	0.26573	0.12253	0.125005	0.0446633	0.0612048	0	0	0	2.02687
ENSG00000143499.14|SMYD2	2.59281	3.7881	6.29477	5.75057	6.43175	2.19282	5.44351	3.49808	3.93222	1.7417	10.886	17.4951	4.49668
ENSG00000152104.12|PTPN14	1.52923	0.994063	1.38697	0.712303	0.763387	0.312106	1.22236	0.697007	1.70602	1.6542	0.0111887	0.452462	0.693851
ENSG00000117724.13|CENPF	6.16805	4.44963	2.48182	4.53557	3.9856	3.21915	4.32078	2.48991	4.61311	4.09317	2.6946	12.7101	0.0128118
ENSG00000082482.13|KCNK2	0	0	0	0	0	0	0	0	0	0	0	0	0
ENSG00000136636.13|KCTD3	3.05819	1.92388	7.25031	2.32957	2.92544	2.11507	5.50141	5.65195	8.47571	8.95778	0	8.13587	20.1808
ENSG00000042781.13|USH2A	3.30816	3.4357	4.48131	4.69936	3.9231	3.60996	2.48225	2.07082	1.90866	1.70587	0	0	0
ENSG00000196482.17|ESRRG	1.00585	0.541782	0.48348	0.651524	0.582231	0.656649	0.247824	0.66589	0.327774	0.421141	0	1.05074	0
ENSG00000092978.11|GPATCH2	6.48272	7.7241	4.5488	5.51934	4.57096	9.24924	10.1522	10.6142	13.3616	7.07071	1.77591	12.0868	3.33242
ENSG00000162814.11|SPATA17	0.148301	0.018519	0.0355168	0.27281	0.197505	0.151121	0.184481	0.0612056	0.129623	0	0.185174	1.09113	3.16781
ENSG00000067533.6|RRP15	5.84344	6.12678	4.95273	19.2203	15.1409	9.82566	9.80886	9.0277	12.4931	12.3287	3.36943	28.4421	7.4615
ENSG00000092969.12|TGFB2	0	0	0	0	0	0	0.0638549	0.0585865	0	0	0	0	0
ENSG00000143353.12|LYPLAL1	145.456	135.872	101.416	151.048	199.591	118.266	46.3984	75.7165	29.0016	32.9287	14.4344	23.9371	11.2381
ENSG00000215817.7|ZC3H11B	0.521522	0.498159	0.372837	0.39052	0.672204	0.760144	0.778091	1.12438	0.530278	0.340286	0.0246504	0.323301	0.512064
ENSG00000196660.10|SLC30A10	1.36638	2.34194	3.20821	2.66029	2.29278	1.52622	2.6707	4.1081	0.352984	0.210824	0	0	0.025919
ENSG00000136628.18|EPRS	25.7672	26.168	36.5498	14.7928	18.6663	41.6575	25.8854	29.7399	34.035	23.7034	6.65142	29.208	0.168573
ENSG00000162813.18|BPNT1	6.80329	9.66996	9.1873	11.2459	11.3283	5.53475	6.09467	7.40094	9.94158	8.85735	2.27469	2.5782	13.2594
ENSG00000067704.10|IARS2	10.0941	5.71892	19.888	5.22311	7.48786	13.1088	15.7477	15.0973	23.2102	28.5849	3.58986	19.188	38.2291
ENSG00000118873.16|RAB3GAP2	8.0448	5.59339	9.21273	7.80056	9.05452	8.02771	12.0851	9.05997	12.0936	15.3679	0.0101426	1.28591	2.64605
ENSG00000116141.15|MARK1	0.335318	0.211591	0.512591	0.159082	0.497346	0.161558	0.618077	0.196298	0	0.124757	0.971524	1.65095	14.2181
ENSG00000162817.7|C1orf115	0.253994	0.0417335	0	0.01863	0.0417269	0.0378397	0.296954	0.413789	0.17183	0	0.393107	0	12.1049
ENSG00000117791.16|MARC2	10.6551	13.0779	16.5013	22.3774	17.2642	16.8073	11.9832	12.7953	10.1188	0.416362	0	0	16.0091
ENSG00000186205.13|MARC1	0.449879	0.20537	0.304931	0.319394	0.512239	0.168189	0.273406	0.170296	1.03105	1.31362	0.403216	0	0.656941
ENSG00000286231.1|AL445423.2	0.484364	0.278549	1.00738	1.42109	1.24664	0.505121	0.679546	0.46761	3.14571	2.89759	0	0	0
ENSG00000136630.13|HLX	0	0	0	0	0	0	0	0	0	0	0	0	0
ENSG00000143507.18|DUSP10	27.4645	35.4443	123.889	75.7688	72.1149	36.3553	32.1138	41.626	12.7045	11.7137	0	0.648922	0.370311
ENSG00000143512.13|HHIPL2	0	0	0	0	0	0	0	0	0	0	0	0	0
ENSG00000143498.18|TAF1A	49.7159	46.1573	45.0298	119.064	116.307	49.9485	31.6256	45.2409	25.3449	14.166	0.0181434	21.7335	18.5712
ENSG00000154305.17|MIA3	18.0125	15.8493	22.1161	18.4569	22.8871	18.0978	13.0909	25.6543	10.1504	7.93267	0.995162	5.10336	2.29741
ENSG00000186063.13|AIDA	8.5294	5.24572	3.88205	3.56347	2.85998	2.95976	2.86029	2.54404	1.66682	0.542945	0.00413143	2.92601	6.85568
ENSG00000162819.12|BROX	2.35918	2.10777	1.00363	3.0066	5.84591	1.80128	3.06851	2.64235	3.21198	0.597099	4.9363	50.283	16.607
ENSG00000197520.10|FAM177B	0.0148472	0	0.0177789	0.144839	0.0154479	0.0210132	0	0.0340423	0.0190841	0	0.0268678	0.352382	0.057454
ENSG00000154309.8|DISP1	17.83	14.4818	26.6733	17.3527	18.26	9.44144	3.08656	6.50349	5.57494	3.75449	0.43207	0	5.89097
ENSG00000187554.13|TLR5	2.05405	1.13896	2.81872	1.19796	1.32597	0.551713	0.710508	0.607324	2.24836	0.227221	0.438631	0	0
ENSG00000143502.15|SUSD4	0.536079	1.55771	1.91592	1.01144	1.95648	1.02718	0.430529	0.245829	0.763268	1.99021	0.279837	0.244678	0
ENSG00000178395.6|CCDC185	0	0	0	0	0	0	0	0	0	0	0	0	0
ENSG00000203697.11|CAPN8	0	0	0	0	0	0	0.0165349	0	0	0	0	0	0
ENSG00000162909.18|CAPN2	0.954362	0.927549	2.51742	0.978689	1.95316	0.618013	4.18497	1.67212	1.95579	1.87353	0.676151	0.587639	46.4946
ENSG00000143514.17|TP53BP2	3.49046	1.72532	2.02792	0.504452	1.80912	0.969714	2.13941	2.11934	2.62546	1.06248	0	1.26565	7.15372
ENSG00000143756.12|FBXO28	7.42128	5.97245	9.34024	8.58886	7.68146	4.5884	6.0394	6.17488	7.41014	6.36516	3.89474	13.4845	8.2726
ENSG00000143753.13|DEGS1	8.38988	12.3069	18.3524	25.3222	32.698	17.1293	31.0265	24.7433	6.49891	15.6104	28.5208	90.8438	48.4243
ENSG00000143748.18|NVL	9.93186	10.5096	19.2133	13.2927	13.7754	13.2506	12.1008	11.3957	7.6317	9.06446	10.6875	39.1049	2.04156
ENSG00000143771.12|CNIH4	48.4494	50.228	29.8127	55.2984	59.6921	8.46788	10.9546	7.46848	2.43988	2.42972	106.97	215.076	24.0342
ENSG00000162923.16|WDR26	13.7709	10.0525	5.80167	4.89228	6.53572	8.35709	13.8559	5.49385	6.38601	18.4468	0.645144	2.6742	3.78787
ENSG00000143786.8|CNIH3	0.291356	0.862203	0.646895	0.541384	0.606288	0.249132	0.0741592	0.208761	0.00780211	0.0106142	0	0.864379	0
ENSG00000185842.15|DNAH14	0.151111	0.153166	0.180949	0.426652	0.267487	0.0861026	0.183094	0.0854938	0.194234	0.271105	0.00266351	0.477419	0
ENSG00000143815.15|LBR	8.57547	5.4832	6.2569	6.02733	5.72528	10.3072	11.7498	12.3374	15.8511	7.48004	2.39145	19.0759	0
ENSG00000154380.17|ENAH	10.6123	7.00139	4.46049	7.12443	12.2899	7.77703	15.8071	6.76194	15.305	17.4837	0.591562	7.33179	87.143
ENSG00000143742.13|SRP9	40.005	46.2498	87.8247	139.331	166.023	98.5784	166.923	160.021	139.361	98.6618	167.746	716.447	714.687
ENSG00000143819.12|EPHX1	3.11273	3.84854	6.82736	5.43317	2.98214	3.66394	2.78976	2.86187	1.86186	1.4012	0.00697137	1.64578	7.096
ENSG00000196187.12|TMEM63A	0.627316	0.728572	1.83772	0.442323	0.40405	0.0898411	0.306901	0.145546	0.359971	0.0261182	0	0.0221558	0.187844
ENSG00000243709.1|LEFTY1	0.0817497	0.382818	0.024473	0.199373	0.106321	0.231401	0.136197	0.0234299	0	0	0.129444	0	0.790866
ENSG00000255835.1|AL117348.2	1.64102	3.48962	19.7075	6.2311	5.74086	2.76011	2.66793	3.35363	3.33211	3.45182	0.268988	3.10454	12.3323
ENSG00000143811.19|PYCR2	1.92056	2.61267	13.5932	4.26149	4.16397	1.76149	3.1699	2.42318	4.85451	6.04137	0.242701	2.5465	8.05475
ENSG00000143768.13|LEFTY2	0.016906	0.0791677	0	0.49477	1.14335	0.0478542	2.1406	0	0	0.41388	0	0	9.2898
ENSG00000143751.10|SDE2	19.1249	20.9862	18.3047	14.5489	11.8101	24.4334	27.4752	23.0476	32.9678	27.4594	3.08287	23.4662	6.41422
ENSG00000163041.10|H3F3A	157.677	145.065	95.0222	183.184	181.658	200.428	298.145	229.976	144.421	138.501	56.8068	200.906	465.072
ENSG00000182827.9|ACBD3	41.393	38.8445	30.0442	16.1923	18.4304	39.899	53.5333	31.0476	33.2604	50.502	4.7011	10.4146	4.87536
ENSG00000185155.11|MIXL1	73.9801	81.703	146.02	70.2374	52.3394	97.048	106.666	106.955	185.704	207.105	0	0.113018	0.147415
ENSG00000183814.15|LIN9	11.0495	11.4079	14.169	20.0063	16.8465	19.3571	17.2974	21.9136	17.0097	9.28056	5.37672	28.4447	6.22856
ENSG00000143799.13|PARP1	25.1693	29.6632	52.6245	15.4312	15.389	21.9079	19.9833	20.0466	12.2478	21.9216	4.11364	16.3453	15.6361
ENSG00000203685.10|STUM	0	0	0	0	0	0	0.00547299	0	0	0	0	0	0
ENSG00000143772.9|ITPKB	0	0.0171478	0	0	0.12573	0	0.140317	0	0	0	0	0	2.16805
ENSG00000143801.17|PSEN2	27.332	44.2454	218.556	79.8061	63.6698	10.6763	22.3269	18.2782	17.2033	9.82926	0	0.123986	2.83014
ENSG00000163050.17|COQ8A	0.842634	0.773705	5.44871	0.746031	0.768425	0.245531	1.12858	0.619387	1.43351	0.329366	0.257879	0.676439	0
ENSG00000143776.18|CDC42BPA	13.7898	11.2497	8.68605	10.9021	8.7059	19.8747	16.5835	20.6982	12.2679	10.6937	0.14057	2.46362	2.38348
ENSG00000181450.17|ZNF678	0.893024	0.886448	0.892864	0.749136	1.00132	1.30071	0.678898	1.54065	0.963988	0.40177	0.419699	1.7491	0.134203
ENSG00000143740.14|SNAP47	15.0007	20.5089	48.1914	22.2395	21.0648	2.4273	3.33351	2.46444	1.78169	2.73199	3.21252	27.4269	4.63659
ENSG00000081692.12|JMJD4	1.65695	2.34872	4.75118	2.30915	1.91968	0.494368	1.60159	1.23215	0.90948	2.20832	1.61673	13.3389	7.17437
ENSG00000185888.5|PRSS38	0	0	0	0	0	0	0	0	0	0	0	0	0
ENSG00000143816.8|WNT9A	0.212294	0.165689	0.254213	0.20172	0.220883	0.0819436	0.0214355	0.0995641	0.024807	0.725586	0.0305591	0.0572566	0
ENSG00000154342.6|WNT3A	0	0.0604063	0.154467	0	0	0	0.0143273	0	0	0	0	0	0.0499175
ENSG00000143761.16|ARF1	71.0043	86.361	272.113	173.413	162.105	104.76	139.293	158.71	109.708	108.385	19.765	114.551	323.264
ENSG00000143793.13|C1orf35	3.57047	6.28744	5.17785	5.31342	3.26689	2.59013	4.63323	3.45562	5.98464	4.50225	2.02927	12.988	5.72799
ENSG00000162910.19|MRPL55	102.233	103.763	109.684	85.1582	93.6191	36.7162	51.7782	48.1822	23.5737	3.43995	42.7556	257.764	94.6797
ENSG00000143774.16|GUK1	6.37985	11.5417	18.8542	5.47142	6.14438	1.38914	8.1943	3.22567	0.325917	0.986893	10.3462	28.8279	226.909
ENSG00000198835.4|GJC2	0	0	0	0	0	0	0	0	0	0	0	0	0
ENSG00000181873.13|IBA57	0.13978	0.0235878	0.651426	0.17374	0.110059	0.0695079	0.121683	0.00866198	0.0728387	0.211396	0.613571	0	0
ENSG00000154358.20|OBSCN	0.36026	0.31013	0.50879	0.288562	0.194267	0.0355728	0.0159522	0.0480245	0.00153843	0.00209293	0	0	0.0463155
ENSG00000154370.16|TRIM11	7.62198	5.60757	7.66036	2.995	2.58187	1.32748	3.20115	3.67477	3.70463	12.1977	0.0432573	0	0.299528
ENSG00000162931.12|TRIM17	0.141405	0	0.0911761	0.121271	0	0.0153947	0.048325	0.0249401	0.181759	0	0	0	0
ENSG00000168148.3|HIST3H3	0	0	0	0	0	0	0	0	0	0	0	0	0
ENSG00000181218.5|HIST3H2A	0.518174	1.41547	0.206831	0.30089	0.26957	1.2834	0.383684	0.594047	1.33209	0.453055	0.898629	1.53729	0.167098
ENSG00000196890.4|HIST3H2BB	0.0163482	0	0	0.0227831	0.0340193	0.0925505	0	0.018742	0	0	0.0369801	0	0
ENSG00000168159.12|RNF187	15.2146	13.1662	53.3445	14.5067	13.8232	0.662313	3.28337	1.11223	3.13959	10.2788	1.82794	1.96399	49.3356
ENSG00000116574.6|RHOU	0.155953	0.0608583	0	0.0135837	0.7099	0.0551802	1.90536	0.0558714	0.0125286	0	2.35474	0	12.1075
ENSG00000168118.11|RAB4A	11.1855	11.2997	20.9441	10.658	10.6662	7.4362	9.23334	6.96046	14.4376	4.8797	2.05479	6.16581	41.8386
ENSG00000213029.3|SPHAR	12.6438	6.98215	7.35598	3.49088	3.16474	3.37638	4.90189	2.3247	15.0255	1.98153	0	0	3.92345
ENSG00000154429.11|CCSAP	4.76218	3.13343	4.57089	1.79043	2.64773	4.49328	7.69036	4.11408	7.49467	9.07269	0.00279434	0	1.02777
ENSG00000143632.14|ACTA1	0.0517019	0	0.0309555	0.108079	0.753112	0	14.8155	0.0889084	0.132912	0	0.280683	0	0.200071
ENSG00000069248.12|NUP133	39.4988	29.0369	87.0698	29.3786	39.6553	35.2146	36.5506	43.1694	90.2435	76.0047	2.06441	11.3883	6.59104
ENSG00000135776.5|ABCB10	0.751573	1.37104	1.659	0.807637	0.555866	0.935545	1.85055	1.13153	2.12997	0.728377	3.69102	3.38489	0
ENSG00000135801.9|TAF5L	14.0497	9.09779	20.2955	7.89578	8.31558	10.8508	10.5236	10.8139	8.20444	10.1498	0.0354483	1.43052	0.443154
ENSG00000135763.10|URB2	0.0645302	0.0604366	0.0231817	0.0179861	0.0268564	0	0.308192	0.0147958	0	0.124126	0	0.536046	0
ENSG00000143641.10|GALNT2	1.34303	1.63487	3.39047	1.43867	1.38694	0.87947	4.12994	0.861761	0.837381	2.26087	0.0725485	2.70584	21.7581
ENSG00000177614.11|PGBD5	0.171658	0.225076	0.205554	0.0574142	0.0714414	0.0631665	0.408008	0.059038	0.269187	1.25472	0	0	0
ENSG00000135775.14|COG2	5.63148	5.56082	11.7535	12.8276	11.3476	9.08458	6.62733	8.64992	4.15706	2.86474	2.38479	2.40919	7.3779
ENSG00000135744.8|AGT	0	0	0	0	0	0	0	0.125631	0	0	0	0	0
ENSG00000135773.13|CAPN9	0	0	0	0	0	0	0	0	0	0	0	0	0
ENSG00000119280.16|C1orf198	0.00748831	0.0233776	0	0.187845	0.311651	0	0.515662	0.0171696	0.00962527	0	0.450571	1.02193	1.33296
ENSG00000143643.13|TTC13	0.403721	0.54425	2.16449	2.05872	1.21243	0.584373	0.407642	0.757368	0	1.50821	0	0.435542	0
ENSG00000173409.14|ARV1	23.9158	23.1083	30.3151	37.4354	33.4932	51.4541	46.7828	45.5987	50.4708	40.7711	22.2481	24.1723	40.1153
ENSG00000182118.8|FAM89A	3.02484	4.16906	7.10938	7.15284	5.17283	3.41574	7.75575	4.5007	6.12161	4.36096	0	0.38187	2.55273
ENSG00000119283.15|TRIM67	0.00414402	0	0	0	0.00431169	0	0	0	0	0	0	0	0
ENSG00000235710.5|AL109810.2	0	0	0	0	0	0	0	0	0	0	0	0	0
ENSG00000143633.13|C1orf131	50.699	59.5791	38.6437	44.9142	43.7616	67.0353	57.1113	39.1576	49.6577	59.1909	8.14293	53.166	5.33229
ENSG00000116906.13|GNPAT	32.8519	31.6336	68.0623	64.0828	59.6565	22.4928	23.0222	21.8201	32.4318	37.5932	2.91135	15.5407	41.8252
ENSG00000116903.7|EXOC8	0.977546	0.437658	0.136113	0.32738	0.717487	0.321749	0.732245	0.764496	0.0681828	0.0662556	0	0.449633	0
ENSG00000010072.16|SPRTN	6.14454	5.40338	5.69665	4.06726	4.41869	11.234	9.11404	14.5536	17.3689	7.72384	0.00296041	3.92153	0
ENSG00000135766.8|EGLN1	2.51619	0.905095	1.42052	0.518947	0.547952	0.835706	1.57164	0.865995	1.15557	0.465112	1.10705	1.86228	10.972
ENSG00000270106.6|TSNAX-DISC1	17.84	21.251	23.3647	30.2006	22.2894	35.9752	34.8438	30.5203	27.6542	10.1524	3.29985	9.86584	5.86551
ENSG00000116918.14|TSNAX	19.9461	22.9642	23.8402	38.7348	26.8824	42.8181	51.2083	38.8024	48.8241	25.0652	4.15877	13.4155	10.0197
ENSG00000162946.22|DISC1	5.77042	5.76802	2.3487	3.7517	2.72932	1.02563	1.43348	0.920038	1.13547	1.58662	0	0.0177679	0.243345
ENSG00000116991.10|SIPA1L2	10.667	6.20548	6.03236	2.60803	3.13645	6.08464	3.84811	2.51073	3.50417	6.6599	0.0137292	0	6.28274
ENSG00000212916.4|MAP10	0.329754	0.308835	0.144785	0.09191	0	0.108897	0.183126	0.315031	1.14441	0	0	0	0
ENSG00000135778.12|NTPCR	4.24158	6.31263	5.63666	5.07203	3.83238	0.569261	0.492765	0.59805	0.181734	1.02305	1.33001	5.17812	4.88636
ENSG00000135749.19|PCNX2	0.148138	0.143976	0.083674	0.124647	0.174488	0.0197792	0.121072	0.0128172	0.132929	0	0	0.0165844	0
ENSG00000143674.11|MAP3K21	0.252469	0.0909434	0.0116277	0.0541299	0.0959805	0.0618437	0.555432	0.194813	1.2107	2.56399	0	0	0
ENSG00000135750.14|KCNK1	0.0106554	0	0	0.0593982	0	0	0.627242	0.0610781	0	0	1.15694	13.9725	5.19538
ENSG00000183780.13|SLC35F3	0.639074	0.770042	1.39627	1.65625	2.74138	0.634724	0.273961	0.912599	2.01759	0.941072	0	1.19746	0
ENSG00000168275.15|COA6	33.0267	39.7578	24.3185	29.9113	24.8226	6.17628	7.22327	3.81546	1.35321	2.43481	62.0935	115.865	24.7064
ENSG00000059588.10|TARBP1	2.43676	1.45047	4.75272	2.37645	2.2885	2.56733	1.883	2.65757	2.07116	1.93606	0.00223612	0.11731	0
ENSG00000168264.10|IRF2BP2	2.2007	1.7495	0.30369	2.02941	1.44704	0.810503	3.64369	1.13485	3.6279	1.33044	0.00370114	2.23293	6.71151
ENSG00000173726.11|TOMM20	21.1109	21.3018	12.4782	16.5275	15.544	13.4118	16.0687	13.7506	8.12039	12.8753	16.8587	56.7612	28.2749
ENSG00000188739.15|RBM34	82.2649	82.8017	55.8679	95.7335	97.2775	45.485	38.6454	35.6529	53.9692	38.3318	18.2159	157.296	31.7017
ENSG00000054267.22|ARID4B	27.5064	26.984	18.7446	28.5567	29.9012	17.121	15.8937	14.4206	20.8161	22.2706	7.16863	42.5366	12.7767
ENSG00000152904.11|GGPS1	12.206	11.9891	16.0498	15.3843	15.1912	5.32757	5.04864	3.62916	2.50402	5.4824	4.94827	36.3023	33.7269
ENSG00000285053.1|TBCE	14.5747	15.6866	27.7992	26.9608	26.6443	17.2828	18.9369	17.8968	15.7442	5.52744	3.64254	47.7292	19.2134
ENSG00000284770.2|TBCE	4.50635	4.66841	10.2977	8.69955	8.8054	6.34268	7.02303	6.88232	6.58275	2.90004	0.375143	12.0148	0
ENSG00000162885.13|B3GALNT2	9.49398	9.62371	26.7122	15.7682	16.3216	7.64566	11.2137	8.31726	13.5093	21.9802	0.334875	7.5019	2.25948
ENSG00000168243.11|GNG4	3.13999	3.043	2.52152	2.59238	2.03609	0.863532	0.991714	0.71654	0.545154	0.208181	0.0774233	0.0441495	13.9072
ENSG00000143669.13|LYST	2.03147	2.10682	1.03816	1.99357	1.9435	3.16516	4.56515	3.46063	4.77917	4.25868	0.0178283	0.771624	0.442238
ENSG00000116962.15|NID1	0.0399041	0	0.0716754	0	0.0276791	0.0753018	0.125576	0.00762451	0.00854862	0	0.0150441	0.315695	0
ENSG00000077585.14|GPR137B	72.4864	76.6689	113.058	88.4814	95.1498	59.5578	48.4321	51.892	46.3815	57.533	0	0	29.366
ENSG00000086619.13|ERO1B	41.6821	35.4235	65.1575	35.444	39.1757	30.9146	33.8689	39.7027	42.0036	34.5908	0	0	0.641618
ENSG00000186197.14|EDARADD	0.203661	0.25735	0.905826	0.256795	0.887967	0.603936	0.613979	1.11182	0.523561	0.491805	0.285188	2.3593	0.0375289
ENSG00000116977.18|LGALS8	69.744	86.5933	92.309	104.385	104.979	13.4124	7.4444	11.8727	5.19782	2.19933	2.23999	2.36161	6.76145
ENSG00000119285.11|HEATR1	33.4734	25.9519	26.2828	23.6931	23.1697	43.3124	19.0629	36.7905	12.8453	10.2553	1.54755	6.09914	5.5127
ENSG00000077522.13|ACTN2	0	0.00995311	0.068719	0.0266586	0.0597091	0.018049	0.162889	0	0.016392	0	0	0	0
ENSG00000116984.13|MTR	5.98613	3.53451	2.88748	2.94642	2.69764	4.01034	3.5675	3.5353	4.54268	9.31922	0	0.723735	0.205745
ENSG00000244020.2|MT1HL1	2.20142	0	0	0.340882	0.127249	0	0.407513	0.280418	0	0	0.0553297	0	0
ENSG00000198626.16|RYR2	1.98469	2.37941	2.20757	1.43742	1.18838	2.07443	2.02106	1.7824	2.45338	3.12121	0	0.0644209	0
ENSG00000116996.9|ZP4	474.779	765.606	1772.76	1152.01	1225.93	1066.33	748.753	882.342	113.789	25.8413	0	34.573	0.0604498
ENSG00000270188.1|MTRNR2L11	0.0996061	0.0777394	0.328004	0.694063	0.310908	0.0704863	0.0553153	0.199834	0.384093	1.1757	0	0	0
ENSG00000133019.11|CHRM3	0.298507	0.287502	0.163514	0.526644	0.343625	0.152811	0.578443	0.0837337	0.00408184	0.0111061	0	0.15074	1.60981
ENSG00000155816.20|FMN2	4.15359	3.46285	2.31726	3.23067	3.08036	3.48423	2.90271	3.60907	1.44628	2.36526	0	0	0
ENSG00000180875.5|GREM2	0	0	0	0	0	0	0	0	0	0	0.242836	0	0
ENSG00000182901.16|RGS7	5.14795	5.03691	5.76907	5.68921	2.54538	5.77774	3.50065	0.309712	3.91621	4.33042	0	0.712428	10.338
ENSG00000091483.6|FH	87.4703	105.641	193.237	117.651	125.57	29.0085	14.7892	22.9183	8.83593	10.7271	8.79924	30.2967	27.9975
ENSG00000117009.12|KMO	0.227489	0.131893	0.108964	0.652181	0.453098	0.18398	1.32109	0.186285	0.108609	0.0113657	0.41461	0	0
ENSG00000054277.14|OPN3	0.944385	0.680366	0.584072	1.50413	1.10137	0.984082	3.13521	0.78523	0.760347	0.0725894	0.704251	1.23154	0
ENSG00000203668.2|CHML	0.605359	0.377971	0.356406	0.274182	0.293931	0.364125	0.677965	0.289166	0.382572	0.0264642	1.21415	4.48987	0
ENSG00000162843.17|WDR64	0	0	0	0.0109049	0	0	0.00869097	0	0	0	0	0.185716	0
ENSG00000174371.17|EXO1	20.197	18.3588	70.3852	38.1194	51.8745	13.3669	4.51347	11.3844	6.06391	4.27995	11.7998	38.8562	0.0723001
ENSG00000196289.7|BECN2	0	0	0	0	0	0	0	0	0.0383303	0.0521456	0	51.1353	0
ENSG00000197769.5|MAP1LC3C	7.65096	11.8916	34.1019	0	0	2.63769	3.88574	11.9574	0	0	4.70387	29.4886	0
ENSG00000180287.16|PLD5	2.63181	3.19167	2.62786	2.71412	2.49817	0.985641	0.449709	0.686987	0.494418	0.141604	0	0	0.391704
ENSG00000143702.16|CEP170	3.37399	3.02208	3.35909	3.12649	2.56211	3.10513	4.53615	4.09483	1.87551	2.44647	0	1.21585	1.25778
ENSG00000054282.16|SDCCAG8	123.757	127.964	83.4333	90.5719	84.0565	149.989	206.944	196.725	205.491	211.811	4.8894	5.25769	5.19963
ENSG00000117020.17|AKT3	50.5411	49.0183	27.1712	29.6269	29.2403	59.9333	86.4066	79.7462	69.5359	84.8557	2.10918	1.3553	0.615573
ENSG00000179456.10|ZBTB18	1.11806	0.555998	0.0592401	0.193044	0.175009	0.224055	0.901133	0.816701	1.09374	3.82369	0	0	0.268016
ENSG00000173728.10|C1orf100	0.100731	0	0	0.467935	0	0	0.0372934	0	0	0	0	0	0
ENSG00000035687.10|ADSS	4.52624	3.43617	4.62649	3.91305	5.18849	1.98697	2.73191	2.21466	0.360913	0.707035	0.228651	11.2624	0
ENSG00000179397.18|CATSPERE	0.793701	0.871327	0.167108	0.692841	0.580792	0.234541	0.232497	0.0799928	0.213009	0.854101	0	0.103504	0
ENSG00000121644.19|DESI2	23.4655	26.0564	24.3955	21.5721	16.2114	18.3617	21.6537	13.2038	21.3257	34.4886	2.47244	14.2624	10.5741
ENSG00000284188.2|AL451007.3	4.97151	2.20911	0.521447	3.94462	1.77456	2.51659	4.19171	1.04005	1.86577	0	0	0.215317	0
ENSG00000203667.10|COX20	14.3595	13.1872	6.70379	14.2721	15.0109	5.17052	8.754	3.98463	1.6305	4.25892	67.3467	34.8736	56.974
ENSG00000153187.20|HNRNPU	9.06608	5.99989	4.0436	4.95959	5.58721	3.52306	6.62022	3.26706	2.24416	3.09805	14.7861	12.9875	16.2627
ENSG00000203666.12|EFCAB2	1.13602	1.69616	1.6937	2.20268	3.29834	1.72856	1.10715	1.89434	0.294351	0.628147	2.65097	4.79566	0.503896
ENSG00000162849.16|KIF26B	5.12201	4.163	6.37115	2.42299	1.85086	2.57462	1.96683	3.6327	2.54519	7.62887	0.0570506	0	0
ENSG00000185420.19|SMYD3	35.2344	45.3112	35.62	47.3679	49.129	13.7909	7.23705	7.97599	4.75081	3.08756	0.825626	10.0857	8.33681
ENSG00000162851.8|TFB2M	14.7093	14.7771	41.0643	38.4321	24.6584	32.7448	52.8378	66.459	46.2232	43.5638	12.0547	195.25	12.2392
ENSG00000162852.14|CNST	7.71901	7.69706	9.53961	6.58149	5.24577	8.37101	8.29843	8.06515	8.17188	9.97821	0	9.9718	12.8807
ENSG00000143653.10|SCCPDH	30.1451	46.5193	50.6447	63.6953	72.4959	16.3504	15.4376	9.91246	14.3158	16.256	5.01415	2.67763	52.5984
ENSG00000153207.15|AHCTF1	9.27725	6.76293	4.894	4.18619	3.79149	6.89558	4.99103	4.82852	5.1032	4.78093	0	3.48819	0
ENSG00000197472.15|ZNF695	1.564	2.1522	2.72298	1.47697	2.16256	2.91253	2.60565	2.18227	4.62902	7.86283	0.693596	0.0610524	0
ENSG00000135747.11|ZNF670-ZNF695	1.05171	2.20773	2.51875	1.95423	2.23882	3.2507	2.56447	2.32825	3.66704	8.37096	0.814872	2.36701	0
ENSG00000277462.2|ZNF670	2.05345	2.47225	9.73644	9.98392	8.9006	4.56137	3.55916	5.7639	1.00607	6.7629	0.129142	25.2971	0.427599
ENSG00000188295.14|ZNF669	4.66498	3.35143	6.03022	3.99864	3.75707	2.26524	0.75877	2.26005	0.602133	0.307185	0.0088304	10.8866	0
ENSG00000196418.12|ZNF124	3.97851	4.10007	8.95447	7.28537	5.67954	4.27455	4.98903	6.57185	6.65353	4.00966	3.93269	3.70596	0.165544
ENSG00000162714.12|ZNF496	1.76153	1.91329	4.5439	2.72084	1.52733	0.986848	2.86545	3.16802	2.4529	6.77027	0.537924	0.39195	2.17278
ENSG00000162711.17|NLRP3	0	0.0126815	0	0	0	0.0114983	0	0	0.0522136	0.0142066	0	0	0
ENSG00000177535.8|OR2B11	0	0	0.0360761	0	0	0	0	0	0	0	0.0190816	0	0
ENSG00000169224.13|GCSAML	0.148643	0.0386704	0.00988855	0.0115084	0.00859205	0	0.0183439	0.0094671	0.127374	0	0	0	0
[truncated: 20,675 more rows]

## Sheet: Translatome
gene	human_10GV_a	human_10GV_b	human_1GV_a	human_1GV_b	human_1GV_c	human_10MII_a	human_10MII_b	human_1MII_a	human_1MII_b	human_1MII_c	human_morula_a	human_morula_b	human_morula_c
ENSG00000186092.6|OR4F5	0	0.137362	0	0	0.0506987	0	0	0	0	0.0291875	0	0	0
ENSG00000284733.1|OR4F29	17.5598	5.42132	0	0	24.0113	14.6791	14.7454	0	0.15023	0.153594	0	0	0
ENSG00000284662.1|OR4F16	19.9284	6.77666	0	0	26.0123	16.4998	21.6604	0	0.15023	0.230391	0	0	0
ENSG00000187634.12|SAMD11	2.51216	3.25316	0.223254	1.58085	2.98983	0.325586	1.77005	5.20968	0.770138	1.9593	4.22796	13.441	12.6738
ENSG00000188976.11|NOC2L	5.36146	6.06931	0.504498	9.30967	8.96042	0.265685	1.80815	12.5185	0.728505	1.99998	11.0797	82.2172	78.129
ENSG00000187961.14|KLHL17	0.0358313	0.105707	1.31448	0.0661063	0.15606	0.133125	0	0	0	0	0	5.02194	4.24416
ENSG00000187583.10|PLEKHN1	0	0	0	0	0	0	0.214296	0	0	0	0	0	0
ENSG00000187642.9|PERM1	0	0.0525138	0	0	0	0	0	0	0	0	0	0	0
ENSG00000188290.10|HES4	0.617849	0.0804147	0.166662	0.670523	2.73056	0	7.24033	42.105	0.80221	2.93896	1.22847	1.15332	1.88642
ENSG00000187608.9|ISG15	2.11583	1.81527	0	0	8.18097	3.369	0	27.8764	0.317701	0	1.90863	0	4.31009
ENSG00000188157.15|AGRN	0.2039	0.233928	0.0346302	0.236855	0.160346	0.147302	0.188056	0.125223	0.284761	0.276935	0.00981771	0.119822	0.0150759
ENSG00000237330.3|RNF223	0	0	0	0	0	0.0595908	0	0	0	0	0	0	0
ENSG00000131591.17|C1orf159	0.392058	1.27987	0.0294729	4.48222	0.293927	0.214912	0.80025	0.0142098	0.0118221	0.108781	0.200535	2.34549	5.69685
ENSG00000162571.13|TTLL10	0	0	0	0.418265	0	0	0.0256616	0	0	0	0	0	0
ENSG00000186891.14|TNFRSF18	0.383629	0	0	0	0.939861	0	0	0	0	0	0.457172	0	1.02113
ENSG00000186827.11|TNFRSF4	0.825867	0	0	0.0435334	0.616628	0	0	0	0	0	0	0	0
ENSG00000078808.16|SDF4	3.19263	5.15481	0.356116	1.81481	4.5098	0.961755	0	10.9312	0.0476147	0.113589	7.99822	46.1383	47.164
ENSG00000176022.6|B3GALT6	3.41972	3.28838	0	0.0532418	4.71339	0.241241	0.179658	23.6071	0.0265409	0.0271353	0	1.83154	6.79807
ENSG00000184163.3|C1QTNF12	0	2.05465	7.0626	0	3.18136	0.189335	0	0	0	0	0	0	0.723442
ENSG00000160087.20|UBE2J2	32.1647	51.6106	25.2286	75.0281	54.6747	3.55623	17.1359	6.50119	0.158615	0.129733	20.4929	46.3141	35.1181
ENSG00000162572.20|SCNN1D	0.0807606	0.134018	0	0.409744	0.0989286	0	6.10872	0	0.0928438	0.398676	0	0	0
ENSG00000131584.19|ACAP3	1.00333	0.764083	0.0427996	0.0688775	1.11281	0.0390109	0.708878	0.753179	0.0257514	0.00877603	0.564218	0.629376	0.279485
ENSG00000169972.12|PUSL1	7.60107	4.89918	0.98506	3.81072	16.6789	0.0920883	1.72823	16.5494	0.243153	0	10.741	13.3712	9.83024
ENSG00000127054.20|INTS11	1.70539	2.7343	2.65211	3.83942	5.81296	0.0826442	1.08323	13.1145	0.981975	0.0464799	9.72299	29.843	32.249
ENSG00000224051.7|CPTP	1.62213	2.18161	0	0.0293403	2.59744	0	0.198011	3.19959	0	0.0598144	0	1.64015	2.28585
ENSG00000169962.5|TAS1R3	0.748343	1.39706	0.268098	0	0.267368	0	0.757057	0.594589	0	0	0.0912072	0	0.0466854
ENSG00000107404.20|DVL1	8.98064	11.4406	3.98383	1.2552	4.06872	0.029166	3.31023	2.22157	0.0385055	0.0196839	0.762018	0	0
ENSG00000162576.16|MXRA8	0.0673098	0	0	0.041394	2.67511	0	0.474909	0.0248025	0	3.27002	0.131258	1.42397	0.179163
ENSG00000175756.13|AURKAIP1	65.2703	81.8775	26.1239	89.9664	55.1912	8.00495	2.84939	50.1115	0.358247	9.75191	234.496	361.559	335.837
ENSG00000221978.12|CCNL2	25.4332	25.2784	17.0649	40.1771	38.4425	15.7854	17.014	46.2995	66.728	3.56601	34.2429	58.6692	61.5852
ENSG00000242485.6|MRPL20	85.9057	85.3548	56.5651	47.5741	39.1904	17.7997	19.9661	30.2587	14.0997	0.911321	272.311	193.621	230.772
ENSG00000235098.8|ANKRD65	0	0	0	0	0.0502001	0	0	0	0	0	0	0	0
ENSG00000205116.3|TMEM88B	0	0	0	0.152367	0	0	0	0	0	0	0	0	0
ENSG00000179403.12|VWA1	0	0.0355	0	0.029601	0.0262052	0	0	0.0354727	0.014756	0.0150865	1.32452	2.48208	8.74419
ENSG00000215915.9|ATAD3C	216.122	179.626	76.7619	66.1219	27.6742	138.481	19.3155	34.1399	13.9102	23.2352	0.372001	3.1619	23.7472
ENSG00000160072.19|ATAD3B	20.5279	6.70591	2.40126	5.93314	1.27857	6.19025	0.316116	1.415	0.214041	0.238728	10.012	105.618	215.598
ENSG00000197785.13|ATAD3A	56.4012	39.6056	8.25696	21.4219	9.08215	10.293	2.01114	6.7032	0.65753	1.79268	8.21021	79.8264	113.546
ENSG00000205090.9|TMEM240	0	0	0	0.186572	0.924942	0	0.755477	0	0.0372022	0	0	0	0
ENSG00000160075.12|SSU72	70.9589	73.5575	71.3642	95.2143	71.7455	5.97286	7.7946	14.9313	0.604914	2.00999	190.828	126.49	163.733
ENSG00000228594.4|FNDC10	1.85563	3.51318	0	0.17647	8.3112	0.0533063	0	0	0	0	0.348182	0	5.19387
ENSG00000197530.12|MIB2	1.23747	1.28185	1.16893	0.666959	0.893239	0.503671	0.750192	1.52679	0.0170501	1.35969	0.0120507	3.49303	2.36862
ENSG00000189409.13|MMP23B	12.6742	20.6466	7.78757	4.98004	7.12405	1.19549	0	6.48169	0	0.0672353	0	0	0.713735
ENSG00000248333.8|CDK11B	24.9527	36.8842	23.6115	9.86488	12.8619	28.4355	54.363	17.05	15.235	15.7733	4.05874	10.4432	53.5812
ENSG00000189339.11|SLC35E2B	0.861538	0.717516	0.110976	4.4559	5.35976	1.07895	0.650853	0.160515	0.400627	0.127431	0.383833	1.88151	2.16438
ENSG00000008128.23|CDK11A	12.8171	20.9687	12.4585	7.68073	4.09803	14.7846	29.5492	17.6136	8.84819	10.504	2.25425	7.7973	21.8862
ENSG00000215790.7|SLC35E2A	0.658509	0.582806	0.120788	3.37258	4.16446	0.631216	1.25938	0.151413	0.426362	0.554793	0.21231	2.67477	0.967544
ENSG00000008130.15|NADK	2.75018	4.51939	10.4705	0.511427	2.88335	2.56123	3.96015	2.49989	3.81076	0.246936	3.40465	3.58812	2.30096
ENSG00000078369.18|GNB1	23.5552	31.1167	10.4822	9.88312	18.5329	20.0791	30.2431	43.3844	43.6416	53.907	17.8962	36.8718	35.7987
ENSG00000169885.10|CALML6	0.0398359	0.0440704	0	0	0.845823	0	0	0	0	0	0	0	0
ENSG00000178821.13|TMEM52	36.0615	56.5831	9.66576	106.356	44.7961	11.8176	0	0.33688	30.6431	0.0955161	2.70724	6.84997	4.15719
ENSG00000142609.18|CFAP74	1.11894	0.957523	0.0893917	2.37366	1.1844	0.0760466	4.24268	0.00861971	0	0	0	0	0.0933978
ENSG00000187730.9|GABRD	0.0294173	0	0.101174	0.0271365	0.0240234	0	0.219765	0	0.0541099	0.0138304	0.152975	0	1.64434
ENSG00000067606.17|PRKCZ	7.89948	8.96115	7.7001	5.2217	10.401	2.29535	0.249836	0.0233488	0.0194254	0.0099302	1.27684	1.08917	1.3493
ENSG00000162585.17|FAAP20	4.42954	5.29572	2.56039	2.03275	3.07626	0.62233	0.444926	0.0246889	0.21225	0.315004	0.561341	0.561074	1.39701
ENSG00000157933.10|SKI	6.74937	8.42761	1.59303	7.80546	2.33036	9.02323	8.17193	8.42114	0.0456423	0.548306	0.120971	0.639782	1.0898
ENSG00000116151.14|MORN1	0.139779	0.491667	0.0328708	0.376905	0.128784	0.179766	0.00892508	0	0	0	0.712896	0.881442	1.47392
ENSG00000157916.20|RER1	58.0242	61.7584	57.1528	51.0744	76.4785	12.0407	17.021	31.8977	0.302163	15.4196	123.875	94.5694	87.9172
ENSG00000157911.10|PEX10	9.38337	10.5588	18.1951	3.28427	10.0887	6.57402	1.1483	23.4011	0.0197253	12.1607	4.34973	8.25234	8.52049
ENSG00000149527.18|PLCH2	0.0601464	0.232889	0.0172382	0.0138708	0.270149	0	1.34799	0	0	0	0	0	0.015009
ENSG00000157881.14|PANK4	4.75599	6.22938	0.145882	13.4992	11.8207	0.0221614	2.53504	16.1769	0.0292579	0	10.722	10.4107	4.03278
ENSG00000197921.6|HES5	0	0	0	0.566197	0	0	0	0	0	0	0	0	0
ENSG00000157873.17|TNFRSF14	0.0130673	0	0	0	0.853701	0	0.699613	1.86343	0	0	0	0	0.104346
ENSG00000157870.16|PRXL2B	1.10893	1.92022	1.32657	0.11119	3.77989	0.302285	0	0	0	0	0.172372	0.19125	1.39565
ENSG00000142606.16|MMEL1	0.545969	0.76662	0.722201	0	1.30328	0	0	0	0	0	0	0	0.167682
ENSG00000215912.12|TTC34	0.0553202	0.0102001	0	0	0.0451767	0	0	0	0	0	0	0	0
ENSG00000169717.6|ACTRT2	0	0	0	0	0	0	0.142412	0	0	0	0	0	0
ENSG00000142611.17|PRDM16	2.82894	0.800821	3.54838	0.79823	0.59794	2.96764	2.00979	0.147164	2.48697	1.85419	0	0	0.149492
ENSG00000130762.15|ARHGEF16	7.05958	10.1657	6.33459	4.59024	6.85585	4.35962	8.45731	0.033747	0.0140382	0.832447	1.17078	4.17774	0.609436
ENSG00000162591.16|MEGF6	0.945888	1.80385	0.392443	2.12736	0.235414	0.037653	0	0.0199168	0	1.88046	0	0.071467	0.14387
ENSG00000158109.15|TPRG1L	7.41237	5.72897	16.1417	0	0.552808	0	0	0	6.16342	0	6.75428	16.7822	3.17572
ENSG00000116213.16|WRAP73	5.00324	5.51151	3.41707	8.14063	4.2771	5.30963	4.21488	0.0588385	9.41828	0.0100095	4.56001	15.328	9.75432
ENSG00000078900.15|TP73	0.936707	2.07255	2.67088	0.0443118	0.176528	1.15448	0	0	0.0110447	0	0	0.0952717	0.35961
ENSG00000162592.10|CCDC27	162.799	166.952	125.963	161.957	165.708	138.122	74.7775	34.361	43.7889	55.6418	0.598292	0	3.13898
ENSG00000235169.8|SMIM1	8.73954	9.53107	7.2176	10.2398	4.4649	0.923324	0	0.0915746	0	0	3.12314	1.31438	1.15762
ENSG00000130764.10|LRRC47	13.4271	20.2378	6.61177	13.8324	14.0412	10.7974	18.0196	27.3947	0.215482	0.77955	13.5897	20.1604	35.152
ENSG00000116198.13|CEP104	8.43008	11.7876	3.97702	11.6385	7.30171	11.4934	18.9615	7.65837	9.87534	9.79553	2.81872	19.0438	9.83161
ENSG00000169598.15|DFFB	1.54341	2.64832	0.0481468	13.4626	0.274376	4.9736	0.130728	18.8026	18.5786	12.2813	4.53169	21.3235	3.94052
ENSG00000198912.11|C1orf174	28.6966	36.0188	85.0535	42.3683	48.1249	45.5161	97.4941	54.2529	64.3834	28.7506	35.1278	39.1553	21.4806
ENSG00000196581.10|AJAP1	0.140847	0.144947	0	0.737257	0.032099	0.0182543	0.00815668	0	0	0.00615984	0	0	0
ENSG00000131697.18|NPHP4	3.88829	6.65725	0.311325	2.74989	1.43142	2.92365	0.0614771	11.6668	0	2.00216	0.120356	0.783417	0.295706
ENSG00000069424.14|KCNAB2	0.588138	0.188596	0.0390871	1.58043	0.654318	0.166259	0.849034	0.791495	0	0	0	0	0.306291
ENSG00000116254.18|CHD5	0.0442797	0.0267199	0.0184593	0.185666	0.328733	0	0	0.00889981	0	0	0	0	0.30537
ENSG00000285629.1|AL031847.2	55.7703	58.9865	40.7505	50.6547	65.8641	36.2039	74.0182	44.0366	29.7604	5.18639	135.925	233.863	461.982
ENSG00000116251.11|RPL22	12.2203	13.6253	8.38775	17.9818	17.8395	8.64035	17.4604	9.72486	6.1041	2.21131	30.2111	50.3048	86.315
ENSG00000158286.13|RNF207	0.320379	0.545284	0.508552	0	0.201257	0.635214	0.429589	0.299676	0.0113327	1.13548	0.440535	0.146635	0.787175
ENSG00000116237.16|ICMT	23.0224	23.5287	24.2113	28.0773	24.978	8.62428	6.05865	18.6805	0.0608874	16.761	38.9672	100.907	40.8719
ENSG00000173673.7|HES3	0	0	0	0	0	0	0	0	0	0	0	0	0
ENSG00000158292.7|GPR153	1.73255	2.67698	1.50909	4.89287	1.07499	0	8.65291	0	0	0.0364044	0.51591	0.076787	0.193225
ENSG00000097021.19|ACOT7	30.041	37.1474	34.88	37.7367	28.3868	4.96927	0.0490706	10.9353	2.64596	0.0555865	35.3015	29.6245	44.7672
ENSG00000069812.11|HES2	0	0	0.0344605	0.110915	0.540048	0	0.0187134	0	0.0138227	0.0141322	0.654562	5.06749	10.5314
ENSG00000187017.16|ESPN	0.0350685	0.129321	0	0	0.152738	0.097718	0	0	0.0215015	0	0.258346	4.54408	1.4935
ENSG00000215788.10|TNFRSF25	0.0569218	0.0629724	0	0.0525084	0.216928	0.158612	0.259869	0	0.104701	0.0356819	0.616672	9.93473	0.530293
ENSG00000171680.21|PLEKHG5	3.64098	7.96679	1.34733	7.8015	4.30951	1.99059	0	5.71895	0.148355	1.35426	0.0524272	0.685563	0.690055
ENSG00000162408.11|NOL9	3.16858	2.85624	2.89576	0.433023	0.346837	0.918736	0.960208	12.2316	0.0616745	0.0735649	8.42746	25.1817	62.3179
ENSG00000173662.21|TAS1R1	0	0.162633	0	0	0	0	0	0	0	0.0276458	0.802683	1.74938	68.4379
ENSG00000204859.13|ZBTB48	11.9916	18.9176	10.7831	41.2388	15.333	0.0251048	0.717932	2.98785	0.0331438	0.016943	2.00287	8.14814	10.8994
ENSG00000162413.16|KLHL21	0	0.0521105	0	0.271571	0.0384667	0.180474	0.234595	0.117159	0.0324906	0.0221455	0.497547	3.69016	3.71434
ENSG00000116273.6|PHF13	31.5149	43.8132	10.9273	1.3416	9.50154	27.2146	84.8304	0.346279	24.3849	16.4313	3.50513	9.4966	14.2489
ENSG00000041988.15|THAP3	6.73552	13.2471	9.97532	3.99492	13.5924	0.611713	0.0248486	15.4872	0.0183544	3.80938	30.8487	50.8226	21.1953
ENSG00000007923.16|DNAJC11	14.5168	22.6749	41.5691	16.2671	30.7343	5.39049	0	2.12083	0.0588151	0.0601321	63.3204	96.0143	37.1828
ENSG00000171735.19|CAMTA1	7.29936	8.32491	5.43762	6.16945	12.7596	8.03751	16.8997	12.31	17.9093	5.49389	11.8098	6.24978	11.0415
ENSG00000049245.13|VAMP3	31.2216	36.9417	10.4993	42.1315	54.5875	46.8964	120.584	23.6009	86.936	64.1667	25.7839	39.0408	51.9997
ENSG00000049246.14|PER3	3.02525	3.13036	0.552151	1.6846	2.44186	4.23589	1.42424	0.0221841	0.0184564	0	2.15888	6.48763	3.70575
ENSG00000049247.13|UTS2	2.1099	1.80711	0.104036	0	0.148218	0.695393	0	0	0	0	1.94662	8.63924	6.25014
ENSG00000049249.8|TNFRSF9	0.0577624	0.127805	0	0.0236817	0.020965	0	0	0	0	0.0120696	0	0	0
ENSG00000116288.13|PARK7	305.974	273.649	248.049	87.4117	111.521	200.277	192.405	98.4546	6.64141	1.02011	456.73	192.712	131.775
ENSG00000116285.13|ERRFI1	4.97821	3.87237	9.14028	7.65969	12.5456	13.3299	9.80602	28.0962	15.2018	46.3707	10.4536	7.79075	16.7706
ENSG00000162426.14|SLC45A1	1.68834	1.33859	4.45174	3.45231	0.459589	0.235227	0	0	0	0	0	0	0
ENSG00000142599.18|RERE	7.15135	10.6008	3.72656	1.63618	3.82029	8.91012	14.4913	9.24906	8.03284	7.06985	1.0473	2.13032	1.66464
ENSG00000074800.15|ENO1	22.1955	22.0329	42.1675	72.2791	172.478	6.33068	13.5589	178.988	7.33793	6.50292	1654.1	1368.77	2150.06
ENSG00000131686.15|CA6	0	0.270184	2.16986	0	0.149582	0	0	0	0	0.0861152	0	0	0.304718
ENSG00000197241.3|SLC2A7	0	0	0	0	0	0.956396	0	0	0	0	0	0	0
ENSG00000142583.17|SLC2A5	0.0910638	0.42984	0.0278392	0.201608	1.03121	0	0.0755891	0	0.0111668	0.0114168	0	2.50445	13.9374
ENSG00000180758.12|GPR157	0.383038	0.0169502	0.421557	0.127202	0.150146	0	0.495998	0	0.0704555	0.04322	0	0.607752	0.519974
ENSG00000049239.12|H6PD	0.422848	0.935592	0.139931	0.434297	0.0854388	0.0607352	0.683893	0.0385515	0.0240551	0.0983751	0	0.138334	0.052215
ENSG00000171621.14|SPSB1	42.4071	24.2732	6.87253	114.825	58.3946	22.2503	1.43311	0.132539	0.0220535	1.30774	2.19776	10.2726	14.6961
ENSG00000171612.7|SLC25A33	36.3854	30.9603	24.9241	83.1107	57.5217	8.67112	12.2782	34.5625	3.13267	9.60845	22.6467	24.3536	50.4115
ENSG00000188807.13|TMEM201	4.14417	5.07406	2.21533	3.14634	1.00768	0.843371	0	0.0128684	5.38516	0.0328375	0.81722	2.35495	4.39218
ENSG00000171608.15|PIK3CD	11.6341	11.2876	7.68029	7.37569	6.22561	4.57754	14.4297	1.00731	8.74633	9.69039	0.258615	3.86904	1.33229
ENSG00000171603.17|CLSTN1	19.6121	20.0753	13.7377	0.277011	10.9771	19.684	35.1997	17.3568	26.0266	18.4208	2.33308	7.09026	27.3479
ENSG00000178585.15|CTNNBIP1	10.4533	6.2736	1.28348	3.16562	1.23229	0.508637	8.09105	0.0538093	0	7.20876	0.237305	0.289624	0.437283
ENSG00000162441.12|LZIC	15.5638	15.6454	20.8207	8.84359	15.5852	12.6517	3.48462	0.279756	2.50546	0.125978	6.76389	22.2026	34.2354
ENSG00000173614.14|NMNAT1	3.15542	0.955592	0.121255	0.0650451	0.0287916	0.442084	0.0877949	12.725	0.113487	0.116028	2.07401	0.909018	9.43127
ENSG00000162444.12|RBP7	0	0.104297	0	0	0	0	0	0	0	0.177292	28.0667	45.6229	389.771
ENSG00000130939.19|UBE4B	2.14559	1.95014	0.959401	0.0328504	0.625258	3.70876	0	0.00984166	13.6083	0.0502276	3.07871	10.2766	10.9837
ENSG00000054523.17|KIF1B	3.04286	3.12532	3.1966	0.0549965	2.84634	5.78892	4.96211	2.51456	0.0843558	1.32386	1.72006	5.74848	5.24599
ENSG00000142657.21|PGD	54.9937	74.6634	39.6359	92.2381	69.6101	67.193	2.70187	2.88398	13.2077	16.9424	60.1146	58.7061	162.524
ENSG00000251503.8|CENPS-CORT	524.73	487.659	516.969	344.523	327.209	231.793	214.001	47.6796	80.8676	88.7397	18.4555	29.8793	28.9183
ENSG00000175279.22|CENPS	711.281	660.03	707.684	506.911	528.715	299.444	268.183	58.1767	112.237	109.155	29.2527	43.7056	38.5162
ENSG00000241563.3|CORT	7.73099	16.7078	0.329784	9.95104	5.63805	8.31635	21.1322	16.7744	0	0	2.15036	1.99687	3.30207
ENSG00000160049.12|DFFA	12.8859	19.2563	16.8187	14.3366	12.3213	9.7585	2.04658	18.1432	20.7916	0.738177	57.5923	51.6249	45.8412
ENSG00000142655.13|PEX14	9.22966	11.5906	5.65593	10.6617	4.2553	6.06274	1.3804	4.65718	7.62177	0.0781851	21.3855	19.6797	21.0813
ENSG00000130940.15|CASZ1	0	0.0237924	0	0.0991944	0.0702519	0.0299636	0	0	0.0329654	0.0539258	0	0.0568722	0.11449
ENSG00000175262.14|C1orf127	3.24106	2.89362	0.156447	7.67898	1.74595	0.126753	0	0	0	0	0	0	0.408645
ENSG00000120948.17|TARDBP	40.3449	44.9	40.6969	58.1713	37.8227	56.4341	87.9836	72.0482	211.279	94.5375	64.7794	167.149	122.015
ENSG00000277726.4|AL109811.3	48.0405	43.5859	65.0669	91.1473	59.1111	92.2725	152.808	113.994	295.635	107.429	90.3161	252.034	202.183
ENSG00000009724.16|MASP2	0.114701	0	0	0.370326	0.0936692	0	0	4.7971	0	0.0179753	0.447346	0.530807	11.7161
ENSG00000116649.10|SRM	17.1412	32.0406	13.0843	0.55412	12.0535	6.51598	9.29564	39.2256	0.434072	0.242068	355.517	685.21	835.571
ENSG00000171824.14|EXOSC10	16.7522	16.402	17.5722	14.0895	31.7478	14.0985	4.03654	66.0977	26.9715	32.7538	42.9224	115.199	58.085
ENSG00000198793.12|MTOR	8.71059	9.13947	10.2704	6.21663	0.361421	2.25156	0	1.74199	0.0123342	0.0252209	2.93347	8.32545	2.23556
ENSG00000171819.5|ANGPTL7	0	0	0	0	0	0	0	0	0	0	0	0	0
ENSG00000120942.13|UBIAD1	23.2666	32.25	19.4321	46.2443	35.6765	13.8353	4.55943	17.677	39.3697	18.6446	29.5616	54.0424	29.784
ENSG00000204624.8|DISP3	0.146065	0.381944	0.304457	0.318477	2.51578	0.148003	0	0	0	0.0124858	0	0.0526719	0.662712
ENSG00000116661.11|FBXO2	3.48133	2.64339	7.71703	0.0474009	0.125889	0.0715919	0	0	0	0	1.35275	0.815306	0.0512905
ENSG00000132879.14|FBXO44	0.207368	0.382352	1.00375	0.106272	0.150529	0.0321017	0.0860649	0	0.105953	0.0433302	0.374427	0.731164	1.10393
ENSG00000116663.11|FBXO6	3.9813	4.81904	10.3098	0.475279	0.076501	0	0	0.0517779	0	0.044042	16.9585	14.1203	33.5684
ENSG00000116670.15|MAD2L2	18.1771	21.962	13.117	17.4556	21.3229	2.99747	0	0.459443	16.931	7.01141	24.1555	17.4559	48.4158
ENSG00000162490.7|DRAXIN	0.137925	0	0.252991	0.0407139	0.0180216	0	0.137384	0	0	0	0.0143446	0	0.0220274
ENSG00000177674.16|AGTRAP	25.3975	40.3182	29.0014	14.9621	39.5735	18.6922	0.747969	0.147572	0.0613875	17.1027	17.42	9.9287	5.79638
ENSG00000215910.7|C1orf167	0.143799	1.82602	0.0286703	0.0346043	0.20423	2.80487	0.0622764	0	0	0.717216	0	0	0.174738
ENSG00000177000.12|MTHFR	2.29318	3.20495	0.155559	5.1445	1.00838	3.09098	3.69999	6.25498	0.443019	0.255177	0.661515	0.484416	0.744929
ENSG00000011021.23|CLCN6	0.755679	0.781005	0.022798	3.00849	0.0649598	0.664956	0	0.0439665	0.00914465	0	0.723884	0.394411	0.615342
ENSG00000175206.10|NPPA	0	0	0	0	0	0	0	0	0	0	0	0	0
ENSG00000120937.9|NPPB	0	0	0	8.15292	0	0	0	41.1108	0	0	0	0	0
ENSG00000116685.16|KIAA2013	6.31596	6.98733	23.8518	0	4.40947	3.72692	1.97371	0.109521	0.820059	0.046579	10.6582	15.2284	20.3223
ENSG00000083444.17|PLOD1	0.0840149	0.388681	0.105072	0.746827	0.249491	1.06412	0	7.73388	0.674339	0.0861799	4.18026	20.965	11.5575
ENSG00000116688.16|MFN2	12.5583	24.2973	21.4317	11.2304	20.5513	5.76017	9.54255	0.0722579	0.060116	6.28451	27.3203	127.826	66.9088
ENSG00000116691.11|MIIP	44.0463	75.1162	7.92604	121.309	64.6002	58.8388	3.98135	20.5082	5.69618	87.2207	61.4753	149.235	178.334
ENSG00000120949.15|TNFRSF8	0.149228	2.00467	0	0.0196654	0.0696376	0.237613	0	0	0	0	0.124716	3.63618	5.57513
ENSG00000028137.19|TNFRSF1B	3.43087	4.99729	4.19213	0.297636	2.17819	4.01583	0.107129	0	0	0.0202257	0	0	0
ENSG00000048707.15|VPS13D	3.32801	2.81382	0.977935	0.19131	1.84062	2.63321	1.02314	0.0778613	0.0755742	0.765306	0.874977	2.49897	0.515568
ENSG00000162496.9|DHRS3	0.0809185	1.09982	0	0.0426541	3.58728	0	0.115145	0.178903	0	0	111.284	60.3435	31.8464
ENSG00000204518.2|AADACL4	0	0	0	0	0	0	0	0	0	0	0	0	0
ENSG00000188984.12|AADACL3	0	0	0	0	0	0	0	0	0	1.84672	0	0	0
ENSG00000157330.10|C1orf158	0	0	0	0	0	0	0.636529	0	0	0	0	0	0
ENSG00000116726.4|PRAMEF12	0	0.100676	0.104327	0	0.0743165	0	0	0	0.0418473	0.427844	1.09434	4.87318	17.077
ENSG00000116721.9|PRAMEF1	0	0	0	0	0	0	0	0	0	0.0939888	0	0.925159	1.59638
ENSG00000239810.3|PRAMEF11	0	0	0	0.0406312	0.50358	0.0613672	0	0	0.0810181	0.786908	0.171786	4.01848	20.6637
ENSG00000179172.9|HNRNPCL1	0.0733442	0.0811405	0.168166	0.202972	0.359375	0	0.0913209	0.162156	0.0674542	0.413788	0.333727	0.872794	15.8132
ENSG00000120952.4|PRAMEF2	0	0	0	0	0	0	0	0	0.0455172	0.139609	0	6.67476	1.67962
ENSG00000243073.3|PRAMEF4	0	0	0	0.123027	0.217827	0	0	0	0	1.04503	0.144486	4.05585	58.0414
ENSG00000187545.5|PRAMEF10	0	0	0	0.196628	0	0	0	0	0	0.551175	10.8073	56.2266	18.1913
ENSG00000204510.5|PRAMEF7	0	0	0	0	0	0	0	0	0	0	0	1.74769	1.46595
ENSG00000232423.6|PRAMEF6	0	0	0	0.546266	0.297599	0	0	0	0	1.62763	0.503369	14.9973	79.3881
ENSG00000274764.5|PRAMEF27	0	0	0	0.160954	0.284979	0	0	0	0.0401177	1.18947	0.0850631	0	37.0094
ENSG00000277058.2|HNRNPCL3	0	0	0	0.0653001	0.115618	0	0	0	0	0.665617	0	0.280794	19.0778
ENSG00000229571.7|PRAMEF25	0	0	0	0.273593	0.207606	0	0	0	0.116902	0.995997	0.688532	10.4201	29.0969
ENSG00000275774.2|HNRNPCL2	0.0707886	0.0783133	0	0.0653001	0.346853	0	0.088139	0	0	0.532494	0.0460141	8.42383	13.9904
ENSG00000280267.4|PRAMEF26	0	0	0	0.160954	0.284979	0	0	0	0	0.943369	0.793922	14.5344	42.9309
ENSG00000179412.10|HNRNPCL4	0	0	0	0.0849938	0.300973	0	0	0	0	0.779723	0	0.365478	29.4298
ENSG00000204505.4|PRAMEF9	0	0	0	0.120716	0.356224	0	0	0	0	1.55861	0.538733	4.84479	38.4027
ENSG00000279169.2|PRAMEF13	0	0	0	0	0.0577083	0	0	0	0	0.465122	0	3.22352	0.423214
ENSG00000279804.2|PRAMEF18	0	0	0	0.145069	0.128427	0	0	0.0869227	0.0361583	0.18484	76.9234	80.1591	301.467
ENSG00000270601.4|PRAMEF5	0	0	0	0.21792	0.231504	0	0	0	0.0869061	2.57671	1.10562	24.1764	50.9333
ENSG00000182330.10|PRAMEF8	0	0	0	0	0.137046	0	0	0	0	0.0394491	0	5.32538	3.09891
ENSG00000237700.2|PRAMEF33	0	0	0	0.148151	0.0874369	0	0	0	0.0492353	0.402703	18.7564	52.0265	22.3363
ENSG00000204501.7|PRAMEF15	0	0	0	0.120586	0.427011	0	0	0	0.320597	1.96666	0.566479	6.56802	44.1897
ENSG00000204481.7|PRAMEF14	0	0	0	0	0	0	0	0	0.0324812	0.298877	0	12.188	1.19858
ENSG00000204480.8|PRAMEF19	0	0	0	0.364411	0.184346	0	0	0.374311	0.0519022	1.27355	425.345	1011.83	835.044
ENSG00000204479.4|PRAMEF17	0	0	0.118079	0.047506	0	0	0	0	0	0.435815	2.07547	124.201	163.98
ENSG00000204478.9|PRAMEF20	0	0	0	0	0	0	0	0.618773	0	0.334934	5.39157	87.1985	143.235
ENSG00000162494.6|LRRC38	12.351	13.3943	35.2373	5.98195	39.6718	3.91683	2.89363	0.0828733	0	0	0	2.37898	19.0069
ENSG00000162493.16|PDPN	160.043	168.966	168.937	80.3032	86.1827	119.331	73.8883	14.5887	15.585	9.81185	81.3808	2.52177	8.7965
ENSG00000116731.22|PRDM2	10.4939	8.89736	11.7532	2.56676	5.54102	9.9509	9.73578	12.9122	7.97821	3.54677	0.256311	1.85921	3.5497
ENSG00000189337.17|KAZN	2.4362	1.45299	1.54601	2.15266	2.6814	0.359437	0	0.0194447	0	0	1.3873	1.93039	1.36949
ENSG00000171729.14|TMEM51	24.5829	31.0927	7.6596	37.1473	15.4198	23.8789	4.47595	38.254	0	5.53123	7.29342	40.9061	19.7897
ENSG00000142621.19|FHAD1	0.844068	0.582741	0.713008	2.45881	2.46697	0.424419	0.00790188	0	0	0.18499	0.177387	0	0
ENSG00000142634.13|EFHD2	3.47959	3.65433	0.220593	0.0295835	7.17597	3.52983	0.279513	20.9874	0	0	31.4777	15.3925	18.9505
ENSG00000162438.11|CTRC	3.19373	1.0316	0.481053	0.0430089	0.1523	0.0649584	1.0159	0	0	0.0438399	0.136379	0	0
ENSG00000142615.8|CELA2A	5.24292	5.20837	0.122665	5.72474	0.873793	0.149075	4.463	17.2691	0.0984058	0	0	0	2.88365
ENSG00000215704.9|CELA2B	3.03978	2.83841	0.127885	2.93272	0.0910976	0	0	14.5511	0.102593	0	0	0	1.00212
ENSG00000132906.18|CASP9	14.8758	11.8245	12.9429	15.6502	14.1823	11.1095	27.4995	0.238695	0.0141847	20.5208	6.56668	4.09899	13.7323
ENSG00000116138.13|DNAJC16	3.0796	4.21013	9.18258	2.41623	8.35467	1.74534	0.0118164	11.089	0.724437	6.94257	6.34161	6.3996	2.21665
ENSG00000116771.6|AGMAT	5.42207	11.0673	26.4291	34.7089	12.9513	4.20698	0.0326926	1.16103	0.313929	0.0493783	0.819244	0	0.733844
ENSG00000197312.12|DDI2	2.36229	2.51004	3.07538	0.116959	0.141688	2.72411	2.75019	3.32694	0.0368234	0.621192	1.36637	12.6791	7.81985
ENSG00000215695.1|RSC1A1	3.66001	1.45475	0.201001	0.0808679	0.429544	3.05347	0	0.290727	0	0.164861	3.27658	34.7737	27.6512
ENSG00000116786.13|PLEKHM2	22.5672	28.7935	4.59735	7.83374	2.47222	5.69673	2.37417	0.065192	0.0542375	3.75225	2.60671	3.04105	1.37352
ENSG00000162461.8|SLC25A34	0.632983	0.808001	0	0.134747	0	0	0.0909379	0	0	0	0	0	0
ENSG00000162460.7|TMEM82	0.337902	0.436123	0	0	2.75944	4.08009	0	0	0	0	0	0	0
ENSG00000162458.13|FBLIM1	1.10197	0.743859	0.128473	1.24051	0.976174	0.910777	18.6042	0.0206469	0.0171775	0.210746	0	0	0.447433
ENSG00000233954.6|UQCRHL	0.689637	0.701083	0.427358	0.343874	1.88743	0.415496	5.47691	4.3269	1.57707	0.105155	28.5929	15.2304	13.4697
ENSG00000065526.11|SPEN	1.31444	0.849094	0.415694	0.373512	0.927831	1.76818	10.7903	0.0200419	0.589154	0.625077	0.77388	2.54103	3.18504
ENSG00000116809.11|ZBTB17	25.4337	37.3821	8.833	31.2941	28.205	2.77716	2.95914	0.614435	0.0176272	0.0360438	0.872097	2.81298	15.7258
ENSG00000183888.4|SRARP	0	0	0	0	0.174701	0	0	0	0.0983735	0	0	0	0
ENSG00000173641.17|HSPB7	0	0	0	0	0.135784	0	0	0	0	0.0195429	0	0	0
ENSG00000186510.12|CLCNKA	0.0116895	0	0	0.150964	2.40562	0	0	0	0	0	0	0	0
ENSG00000184908.17|CLCNKB	0	0	0	0.382602	0.361291	0.192621	0	0	0	0	0	0	0
ENSG00000185519.9|FAM131C	0	0	0	0.21792	0.154336	0.263308	0	0	0	0	0	0	0
ENSG00000142627.13|EPHA2	0	0.282238	0	0	0	0	0	0	0	0	0	1.01197	13.0851
ENSG00000142632.17|ARHGEF19	0	0	0	0	0.175197	0	0	0	0	0	0	0	0.214139
ENSG00000132881.12|CPLANE2	1.62634	3.54131	0	0	0.168652	0	0	0	0	0	1.1075	1.22879	2.78289
ENSG00000037637.11|FBXO42	13.7607	11.9652	4.88105	13.9544	14.6298	0.930011	1.77456	0.0997166	0	6.48861	4.08099	10.8774	5.25827
ENSG00000055070.17|SZRD1	18.7397	19.0917	7.58357	10.2598	13.9111	4.87081	2.24046	3.80784	9.26754	4.67308	41.1832	56.6937	47.1095
ENSG00000187144.11|SPATA21	6.53766	8.1005	3.59754	3.07777	6.62762	2.01017	0.202098	0.0797467	1.80794	0.0339161	13.2705	20.0307	14.0414
ENSG00000157191.20|NECAP2	61.3325	65.9021	47.6472	125.889	95.0062	89.2835	13.3687	43.5315	5.11374	38.4699	8.05305	13.9822	22.2885
ENSG00000219481.10|NBPF1	9.57922	10.13	10.6652	11.694	11.4339	8.38136	2.16254	36.8843	9.71879	17.0821	2.37043	10.4001	7.46596
ENSG00000058453.17|CROCC	0	0.24312	0	0.126701	0.104688	0	1.2313	0	0	0.0430495	0.416641	0.472177	0.712906
ENSG00000117122.13|MFAP2	13.5907	10.8871	6.96732	16.8959	32.2375	7.10797	2.22153	20.6789	6.71756	0.0262137	7.13987	2.10109	12.8005
ENSG00000159363.18|ATP13A2	2.77691	3.86793	0.248295	0.0428124	1.28863	0.409524	1.38687	0.0342032	1.35165	0.029093	3.55982	11.7821	9.79012
ENSG00000117118.9|SDHB	294.397	274.385	226.893	367.515	202.814	310.189	234.67	245.422	125.921	129.455	481.532	250.34	195.64
ENSG00000117115.13|PADI2	0.189619	0.194791	0.0621093	1.18694	0.331823	0	4.48581	0	0	0.216503	0.0616282	0	0.216309
ENSG00000142623.11|PADI1	0	0	0	0.0152895	0	0	0	0	0	0	0	0	0
ENSG00000142619.4|PADI3	0	0.563836	0	0.0470144	0.124863	0	0	0	0	0.16773	0	0	0
ENSG00000159339.13|PADI4	0.273529	0	0	0.0252321	0	0.0762185	0.0340571	0	0	0	0	0	0
ENSG00000276747.1|PADI6	885.914	1169.91	546.93	1273.24	872.434	332.438	70.2289	35.6189	28.0116	9.85458	0.793685	0	4.53654
ENSG00000179051.14|RCC2	43.1828	65.4826	32.0672	16.5955	19.0682	27.2023	32.4214	3.41367	26.7515	20.9625	24.6314	82.7414	95.0562
ENSG00000074964.17|ARHGEF10L	0.102169	0.259968	0	0.0282743	0.0667484	0	0.0508844	0.350122	0	0.0768548	0	0	0
ENSG00000117148.8|ACTL8	1527.36	2108.79	909.006	3574.76	2939.26	4311.42	880.912	2361.13	3393.22	4544.78	3.72405	12.062	108.565
ENSG00000117154.12|IGSF21	0.0133969	0.0889254	0	0	1.00652	0	0	0	0	0	0	0	0
ENSG00000179023.8|KLHDC7A	4.4305	6.69253	6.22904	0	0.0257977	0.0880253	0.432661	0	0.0145266	2.88126	0	0	0
ENSG00000009709.12|PAX7	0	0	0.259069	0	0	0	0	0	0	0	0	0	0
ENSG00000179002.5|TAS1R2	0	0	0	0	0.0522145	0	0	0	0	0	0	0	0
ENSG00000255275.3|AL080251.1	0.176704	0.514441	0	0.772122	1.27595	0.05183	9.24062	0	0	0	0.193451	0	0.14853
ENSG00000159423.17|ALDH4A1	2.9311	2.82186	0	0.9288	2.77737	0	1.0865	0	0.10289	0.0210388	1.19262	0	0.312672
ENSG00000169991.11|IFFO2	0.0197278	0.581995	0	0.0242643	0.0214807	0.128266	6.53379	0.0145387	0	0	0.17098	0	0
ENSG00000127481.15|UBR4	3.65778	5.07465	3.10534	0.218866	0.34984	5.09159	2.54795	7.93398	2.01842	6.82916	1.39231	7.18922	1.34201
ENSG00000127463.15|EMC1	1.40069	1.86324	3.18244	0.0234215	2.86138	1.91023	12.2765	18.3748	0.0778372	0.015916	10.15	14.6707	6.67378
ENSG00000053372.5|MRTO4	58.3101	58.9157	46.3633	83.4699	37.8039	28.3499	4.19619	40.1725	22.8955	20.4186	72.0236	156.51	288.349
ENSG00000162482.5|AKR7A3	0.0334425	0	0	0.185098	0.109242	0.0931873	0	0	0	0	2.78251	3.18372	8.94612
ENSG00000053371.12|AKR7A2	66.8694	85.2091	63.3996	113.562	90.2499	4.95865	0	0.353084	1.4268	0.38614	12.7834	9.95471	19.0379
ENSG00000040487.13|PQLC2	6.77715	15.3298	1.52614	22.9136	19.0248	2.52917	0.0376707	0	0	0	2.83197	5.64056	17.0325
ENSG00000077549.18|CAPZB	25.1775	25.2585	4.65964	69.4099	71.2205	16.4992	0.281152	40.2162	0.138449	0.448239	60.5382	41.5007	64.6123
ENSG00000173436.15|MICOS10	32.5135	30.5311	27.0652	21.053	30.7845	11.2396	19.4797	31.7536	16.5163	4.99194	54.8195	21.1764	17.4962
ENSG00000158747.14|NBL1	23.8079	26.4511	21.8661	11.4865	12.734	8.02885	11.2551	16.3381	4.69718	3.20866	23.4595	10.8467	8.97779
ENSG00000270136.6|MICOS10-NBL1	133.394	124.85	111.271	85.5982	122.951	47.0282	74.2225	128.768	61.4432	20.6602	213.739	86.1457	66.3676
ENSG00000158748.4|HTR6	0	0	0	0.0591825	0	0	0	0	0.118009	0	0	0	0
ENSG00000162542.13|TMCO4	0.230526	0.044353	0	0	0	0	0.024959	0	0.129051	0.867043	2.63209	10.4164	1.68075
ENSG00000178828.7|RNF186	0	0	0	0	0	0	0	0	0	0	0	0	0
ENSG00000169914.6|OTUD3	26.274	28.5184	30.3916	8.00275	5.49424	61.8983	90.9697	44.8847	44.9955	64.7151	0.414307	0.608653	2.1678
ENSG00000188784.4|PLA2G2E	0	0	0	0.0954962	0	0	0	0	0	0	0	0	0
ENSG00000188257.11|PLA2G2A	0	0	0	0	0	0	0	0	0	0	0	2.48699	0
ENSG00000127472.11|PLA2G5	0	0.511122	0	0	0.119146	0	0.696356	0	0.0670909	0.0457288	0	0	0
ENSG00000117215.14|PLA2G2D	0	0	0	0	0	0	0.301928	0	0	0.199511	0	0	0
ENSG00000158786.4|PLA2G2F	0.0126188	0.0558408	0	0.244449	0.0206101	0	0.0157117	0	0	0	0	0	0
ENSG00000187980.6|PLA2G2C	0	0	0	0	0	0	0	0	0	0	0	0	0
ENSG00000162543.6|UBXN10	1.07389	0.759703	6.86754	12.8984	0.0715907	0	0	0	0	0	0	0	0.116672
ENSG00000158816.15|VWA5B1	0	0	0	0	0	0	0	0	0.0117201	0	0	0	0
ENSG00000162545.6|CAMK2N1	0	0.0690239	0	0.287772	0	0	0	0	2.00835	0	0.385282	1.9799	1.93059
ENSG00000090432.7|MUL1	57.7693	73.2041	34.9173	50.9438	44.3888	2.51813	1.5836	4.99492	0.215476	0.975617	119.768	182.418	103.901
ENSG00000183114.8|FAM43B	0	0.0367253	0	0	0	0.0925021	0	0	0	0	0	0	2.65085
ENSG00000158825.6|CDA	245.927	260.721	92.0278	86.8491	90.8062	48.879	1.23395	0.109554	0.273436	0.931864	35.302	49.139	41.3494
ENSG00000158828.8|PINK1	8.57549	11.403	0.385533	5.77008	7.88191	3.2095	0	15.5022	0.0773218	0.047432	26.7236	106.85	129.906
ENSG00000244038.9|DDOST	38.333	41.6973	22.8031	16.117	35.7066	52.6375	18.1097	31.3315	1.31844	35.9739	217.004	230.657	123.776
ENSG00000117245.12|KIF17	0.918098	0.060338	0	0.0503117	1.75191	0	0	0	0	0.0170946	1.02812	4.75956	0.689576
ENSG00000189410.12|SH2D5	0.00905564	0	0	0	0	0.0252335	0.0902016	0	0.149912	0.272477	0.930044	0.0718413	0
ENSG00000127483.18|HP1BP3	3.71634	3.99599	1.43484	4.34474	5.18221	4.09938	12.3985	17.5737	0.131263	2.50856	4.26761	30.7458	27.9665
ENSG00000075151.20|EIF4G3	11.6868	7.03602	8.11641	10.7416	15.8926	11.2562	1.25478	11.1498	14.0039	0.15926	0.831226	6.95361	5.64667
ENSG00000117298.16|ECE1	1.86261	2.3497	2.57514	0.789856	1.81622	2.8507	1.7307	3.39277	0.10227	0.0627364	1.2794	1.89671	5.7052
ENSG00000142794.18|NBPF3	2.91085	2.65276	1.34029	0.792344	1.46135	1.42941	0.311928	0.131877	0.0768019	0.0336522	3.30345	4.68479	7.1685
ENSG00000162551.14|ALPL	0	0	0	0	1.7816	0	1.1884	0	0	0	36.3742	105.576	191.249
ENSG00000076864.19|RAP1GAP	0.748404	1.18726	0.19426	0.13026	0.645772	0.904994	0.0175819	0	0	0	0	0	0.197328
ENSG00000090686.15|USP48	6.63591	9.64639	7.06308	11.7534	10.0207	13.3168	29.2247	32.625	17.3292	17.1299	4.66668	24.0313	21.0968
ENSG00000187942.11|LDLRAD2	0.524876	0.340392	0	0.818098	1.15288	0.1513	4.30425	2.98115	0.0499371	0	0	0	0.505846
ENSG00000142798.20|HSPG2	0.13456	0.16375	0.0205683	0.202741	0.410246	0.0374951	1.94906	0.738788	0.0371262	0.303661	0	0	0.501434
ENSG00000219073.7|CELA3B	0	0.116682	0	0	0	0	0	0	0	0	1.43972	9.20407	31.6884
ENSG00000142789.19|CELA3A	3.65163	6.02296	1.52229	0.367473	4.77131	3.51508	0	0.146789	0	0.0624288	1.98522	9.21757	21.6044
ENSG00000070831.16|CDC42	12.1178	16.6159	23.8257	6.98256	6.88643	6.92897	3.65415	29.8005	0.103813	0.605609	51.525	28.0764	50.7811
ENSG00000162552.15|WNT4	0	0	0	0.306307	0	0	0	0	0	0.147896	0	0	0.0348886
ENSG00000184677.18|ZBTB40	2.87163	3.62791	0.365787	0.515079	1.24492	4.16141	0	0.538871	0.0244539	0.00833383	0.818086	3.97271	3.83949
ENSG00000070886.12|EPHA8	0.17946	2.01845	0.377182	0.0551818	0.0732771	0	0.0372409	0.0495959	0.027508	0	0	0	0.29855
ENSG00000173372.17|C1QA	0	0	0	0	0	0	0	0	0	0	0.822671	0	2.39359
ENSG00000159189.12|C1QC	0	0	0	0	0.199293	0	0	0	0	0	0	0	0.121796
ENSG00000173369.16|C1QB	0	0	0	0	1.06753	0	0	0	0	0	0	0	0
ENSG00000133216.16|EPHB2	2.14916	1.79577	5.18074	1.64711	1.7816	0.0452311	0.460807	0.0143552	0	0	0.388289	0.309062	0.012962
ENSG00000215906.8|LACTBL1	0	0.273929	0	0.0913644	0.0808831	0	0	0	0	0	0	0	0
ENSG00000227868.6|TEX46	1.53912	0.136218	0	0	0	0	0	0	11.6639	0	0	0	0
ENSG00000004487.16|KDM1A	35.0756	27.3181	15.7899	21.4558	23.3252	24.9964	75.1995	0.611008	40.2273	50.9747	23.3048	64.6481	35.9356
ENSG00000169641.13|LUZP1	8.93599	7.22357	7.35048	7.34276	3.6831	7.90143	20.419	12.0269	14.5408	4.28032	5.88515	17.723	42.2797
ENSG00000179546.4|HTR1D	0	0	0	0	0	0	0	0	0.026363	0	0	0	0.343348
ENSG00000125944.20|HNRNPR	7.91016	5.09827	13.2723	15.0517	9.05667	15.8037	41.81	43.1778	87.8505	7.19563	35.6849	87.833	69.4665
ENSG00000125945.15|ZNF436	14.6196	15.2908	12.6139	12.2644	5.57429	9.95961	2.21987	29.6008	0	0	0.253856	0.538824	1.79655
ENSG00000204219.10|TCEA3	0	0.0511543	0	0	0.339847	0	0	2.0446	0.0425259	0	0	0	1.29232
ENSG00000088280.19|ASAP3	1.05899	1.69425	0.149421	0	0.186268	0	0	0	0	0	0	6.13942	2.60196
ENSG00000007968.7|E2F2	0.0223175	0.115219	0	0.713686	0.121502	0	0.426075	0	0.082101	0.0139899	1.18956	1.35739	0.504933
ENSG00000117318.9|ID3	13.4175	15.7452	37.6143	46.4519	45.1599	28.9868	0	34.1083	3.49716	18.3881	22.1395	0	3.03643
ENSG00000142676.14|RPL11	36.5526	51.0547	55.6391	14.7448	43.877	32.7447	66.2507	67.6378	37.3837	17.1275	159.466	205.971	285.66
ENSG00000011007.12|ELOA	53.6418	36.4718	35.496	25.2663	30.6279	46.8978	37.857	81.986	14.238	34.9251	33.8443	169.756	95.6359
ENSG00000057757.10|PITHD1	241.047	326.764	292.911	210.715	155.94	248.277	220.481	313.863	240.727	228.57	178.722	159.025	193.962
ENSG00000011009.11|LYPLA2	15.9233	10.7208	0.276588	35.7203	36.0556	3.97764	0.150198	36.4939	0.0369813	0.113428	17.094	25.8392	30.7446
ENSG00000117308.15|GALE	1.77736	2.40955	0.047112	17.2106	5.87297	0	0.0255837	4.92898	0.226769	0	21.1697	20.5392	10.7471
ENSG00000117305.15|HMGCL	15.3636	23.8018	10.4619	12.6539	24.8337	3.58096	0.089893	9.44956	0	0.0407318	8.46613	5.8422	8.64776
ENSG00000179163.11|FUCA1	41.3274	49.4536	82.1045	23.2181	17.7664	46.0191	40.1867	136.529	1.97163	0.0746584	133.725	121.728	148.917
ENSG00000188822.8|CNR2	0	0	0	0.0427148	0.0252097	0	0.269054	0	0	0	2.71896	12.7961	1.97205
ENSG00000189266.13|PNRC2	49.0592	43.3737	70.3366	95.6388	62.5936	82.8987	175.231	136.036	263.413	197.462	50.3579	180.834	164.463
ENSG00000188529.14|SRSF10	14.9135	10.6201	20.2519	15.8434	17.4871	16.5807	13.3704	63.7505	17.3594	0.66918	29.3034	86.822	85.2282
ENSG00000142661.19|MYOM3	0	0	0	0.211534	0.0432155	0	0	0	0	0.0165863	0	0	0.369749
ENSG00000142677.4|IL22RA1	0	0	0	0	0	0	0	0	0	0	0	2.9752	1.15181
ENSG00000185436.12|IFNLR1	0.00822524	0	0	0.045525	0	0	0.0204825	0	0	0	0.716441	2.61014	2.49588
ENSG00000158055.15|GRHL3	14.8299	25.5335	0.472914	18.9124	28.8366	27.1274	18.0795	9.94109	0.0379387	16.6983	11.4095	0.409076	0.535283
ENSG00000001460.18|STPG1	12.5321	13.1195	8.25351	12.9125	9.37261	12.2921	0.427988	8.233	40.9305	25.2824	2.63159	2.04523	0.857765
ENSG00000001461.17|NIPAL3	44.9917	38.8472	63.4181	35.4159	39.864	22.3409	0.527671	9.55138	6.36349	9.35236	5.89184	1.50952	0.48345
ENSG00000117602.12|RCAN3	2.24852	3.21174	2.94971	3.82279	11.5101	2.07791	6.67659	10.8235	0.0104706	0.0214102	1.8575	4.96759	5.00014
ENSG00000184454.7|NCMAP	1.62687	0.346951	0.179766	0.235055	0	0.109235	0.488102	1.64675	0.0180268	0.0184305	1.42699	0.699751	0.743465
ENSG00000133226.17|SRRM1	8.11935	9.79384	8.30267	4.2772	4.2724	15.5642	22.0325	41.2772	17.4348	12.7226	15.6432	54.4035	75.5662
ENSG00000169504.15|CLIC4	18.2106	21.1124	14.8912	5.58835	31.1395	23.4962	11.3936	60.7947	14.4894	24.4446	94.9936	213.386	89.4509
ENSG00000020633.18|RUNX3	0	0.218647	0.494348	0.696111	0.0586908	0	0	0	0	0.202731	0	0	0.286946
ENSG00000117614.10|SYF2	102.082	87.211	92.6455	57.043	91.8516	66.6192	72.7031	60.239	11.0138	26.9561	36.2755	71.9375	87.3722
ENSG00000117616.18|RSRP1	10.5476	5.85108	2.6025	5.53601	11.9318	14.7206	18.3875	19.1549	1.57696	11.9218	7.14264	55.3698	79.7419
ENSG00000187010.21|RHD	1.0057	0.16282	1.40604	0.0226274	0	0.102526	0.824617	0.0271158	6.6099	0.0230646	0	0	0.342778
ENSG00000183726.11|TMEM50A	158.265	160.512	268.102	153.017	127.041	140.908	270.305	171.462	22.9929	47.2947	106.456	114.911	153.77
ENSG00000188672.18|RHCE	3.60734	3.39956	6.73936	4.31362	2.9459	3.58329	29.1532	1.88309	0.522222	0.0314069	2.34485	1.05993	0.800157
ENSG00000204178.11|MACO1	24.8146	24.3343	28.4713	8.00702	12.7759	11.8373	27.8198	3.38658	16.6797	0.90259	0.955853	0.729119	2.16092
ENSG00000157978.11|LDLRAP1	21.2537	34.7987	9.3561	22.3907	17.1168	5.51742	3.54339	10.2535	2.45115	0.722078	1.29198	12.9012	19.5388
ENSG00000117643.14|MAN1C1	0.702271	0.816762	0.165148	0.0249162	0.455861	0.0878083	0.0112102	0	0	0	0.561835	1.35712	0.305555
ENSG00000162430.17|SELENON	3.65795	5.1449	1.47511	0.0169565	2.25168	5.76229	11.7639	5.50672	0	0.0345681	0.262866	0	0.146783
ENSG00000255054.3|AL020996.2	33.5014	40.9788	45.6409	42.9721	34.1878	6.86197	0	51.2693	0	0.192962	79.3696	78.5529	27.4483
ENSG00000117640.18|MTFR1L	27.5183	34.5378	28.7029	43.3209	33.8635	2.01172	0.0698179	29.3818	0.296533	0.197722	72.279	50.4352	23.8716
ENSG00000127423.10|AUNIP	127.264	110.737	146.246	158.334	126.115	27.0831	105.428	84.3132	12.8497	125.694	108.522	100.668	82.8003
ENSG00000182749.5|PAQR7	76.6191	99.3657	128.853	18.9628	18.3574	14.8353	7.73378	27.2746	21.4447	33.2583	8.8601	0.195542	2.75553
ENSG00000117632.23|STMN1	44.067	42.1239	44.4717	35.8082	90.7029	31.3007	31.2929	28.4301	1.95014	1.39444	480.17	472.924	966.717
ENSG00000158006.14|PAFAH2	8.20148	10.6605	4.76253	7.24953	9.19836	9.66643	0.0266623	37.4962	21.2894	0.0402703	22.7304	16.1388	19.6645
ENSG00000158008.9|EXTL1	0.635865	1.54562	0.0410685	2.42887	2.07709	0	0	0.0198005	0	0.0168422	0.128073	0	0
ENSG00000158014.14|SLC30A2	0.127776	0.0514029	0	0	0	0	0	0	0	0	12.232	0	0.0463785
ENSG00000158022.6|TRIM63	0	0.174706	0	0	0	0	0	0	0	0	4.04445	0	0
ENSG00000175087.10|PDIK1L	6.50479	2.87849	22.5964	0.0821979	10.3331	10.1304	22.9882	0.197006	55.8086	12.1657	1.13526	6.22082	1.31636
ENSG00000197245.6|FAM110D	0.304854	2.18415	0.399417	3.45496	4.2204	0	0	0	0.854468	0.0546001	0.169853	3.1095	8.81002
ENSG00000282872.1|C1orf232	0.694119	1.41767	0	1.18209	0.174414	1.04147	0	0	0	0	0	0	0.213183
ENSG00000236782.7|AL391650.1	282.861	306.748	123.949	483.888	376.162	56.8024	0.244051	31.7216	16.2241	34.7231	41.6376	107.451	94.4592
ENSG00000142684.9|ZNF593	653.564	659.17	293.747	907.357	682.685	124.205	0.552916	89.3437	33.5918	85.1816	117.411	299.012	266.84
ENSG00000142675.18|CNKSR1	0.0205215	0.204326	0	0.0567913	0	1.28662	0.0255514	0	0	0.0385924	0.893742	6.10515	11.8806
ENSG00000188782.8|CATSPER4	0	0	0	0.110785	0.0653838	0.167324	0	0	0	0	0	0	0
ENSG00000130695.15|CEP85	22.6343	29.7757	23.214	45.7801	51.1826	44.6949	19.3124	49.8499	2.87626	58.2045	7.18696	40.6621	16.7119
ENSG00000142669.15|SH3BGRL3	6.16911	7.90249	1.91433	48.436	344.853	22.1017	27.4905	556.954	4.77785	14.829	210.151	197.238	488.363
ENSG00000158062.20|UBXN11	178.528	241.578	166.84	251.698	224.15	92.9802	22.0264	76.6956	0.428988	35.4449	30.4884	35.9082	53.1806
ENSG00000169442.9|CD52	0.348031	3.27272	0	0.0802618	0.142108	0	0	0	0	0	0	0	13.0272
ENSG00000176092.15|CRYBG2	2.36312	4.45932	0.108095	4.3163	4.56227	1.31368	0	0.013029	0	0.0221647	3.43989	0.561018	0.894099
ENSG00000176083.17|ZNF683	0	0	0	0	0	0.475925	0	0	0.219914	0	0	0	0
ENSG00000131914.11|LIN28A	4.01727	6.1519	4.03125	0.207449	11.019	6.06702	5.42191	0.0677997	0	0.11534	60.9837	288.616	458.045
ENSG00000117682.17|DHDDS	5.83986	5.88349	4.71801	12.3782	3.85786	0.161516	0.0360855	0.0800951	0.0133273	0.0545028	27.2504	24.9466	35.5244
ENSG00000198830.11|HMGN2	1104.15	976.987	1064.91	841.206	784.388	117.696	90.6813	144.766	87.9106	102.938	1559.32	1135.36	947.09
ENSG00000117676.14|RPS6KA1	4.35054	5.92838	0.190001	1.94928	6.94776	0	0.791034	2.01533	0	0.168825	5.83544	17.1475	5.34891
ENSG00000117713.20|ARID1A	9.92682	8.77659	6.20743	2.82663	3.75562	11.117	15.8958	8.09915	8.33718	4.32426	1.89238	3.88302	2.10691
ENSG00000060642.10|PIGV	31.3215	25.0943	46.885	41.5164	52.8641	15.902	0	17.2922	0	10.5062	12.058	4.19381	4.70098
ENSG00000204160.12|ZDHHC18	4.24187	8.99036	4.29988	1.23568	1.65304	1.84557	7.89455	0.51005	1.64262	0.013995	0.377315	1.47597	2.19875
ENSG00000175793.12|SFN	0	0.206201	0	0	0	0	4.33202	0	0	0	0.323084	0.246446	0
ENSG00000142751.15|GPN2	38.1698	43.4854	26.2645	71.1302	43.7531	3.80752	3.64717	0.271349	0	0.138485	21.0297	31.4822	18.229
ENSG00000198746.13|GPATCH3	21.0282	29.564	18.8337	53.6134	41.6195	22.7869	0	0.080714	0.0671512	22.6904	18.842	64.731	435.679
ENSG00000090273.14|NUDC	72.434	93.1235	73.9293	34.0604	81.9771	28.4647	0.781615	40.0597	0.157456	2.41473	289.995	329.256	487.892
ENSG00000131910.5|NR0B2	0.0348778	0	0	0	0	0	0	0	0	0	0	0	0
ENSG00000175707.9|KDF1	64.3332	80.4044	9.24106	100.182	91.8014	5.12706	0	0.0484284	0	0.164772	13.5834	35.45	38.3934
ENSG00000253368.4|TRNP1	1.12926	1.36286	0.0941526	0.07576	1.60965	0	0.0511287	0.045394	0	0	0.400385	0.488659	1.80349
ENSG00000158246.8|TENT5B	256.112	370.9	66.4116	559.936	308.921	61.8874	16.0144	0.603423	42.1389	6.3517	18.9608	335.073	197.716
ENSG00000090020.11|SLC9A1	5.88993	4.67296	3.12802	3.29142	2.91383	4.67877	6.09225	0.0290023	20.4613	1.54183	2.10615	5.77579	3.43057
ENSG00000142784.16|WDTC1	3.80824	5.44502	0.220656	0.418513	0.314365	2.98811	0	0.0303958	0.151729	3.28352	1.09026	1.63603	4.14431
ENSG00000186501.14|TMEM222	4.16675	11.3886	14.5283	14.9561	9.93393	11.3577	0	18.9062	0.0166978	0.938943	20.8063	46.0914	20.3696
ENSG00000142765.18|SYTL1	0	0.0483007	0	0	0	0	0.0543608	2.44536	0	0	0	0	0.174318
ENSG00000142733.16|MAP3K6	7.96465	9.42018	7.60901	7.25752	4.46837	3.11249	0	0.125267	0.0595532	5.73858	0	0	1.26037
ENSG00000142748.12|FCN3	0	0	0	0	0.1225	0	0	0	0	0	0	0	0
ENSG00000174950.11|CD164L2	0	0	0	0	0	0	0	0	0	0	0	0	0.4068
ENSG00000181773.7|GPR3	1.46407	2.14557	0.0871914	6.06872	0.807431	0.105964	0	0.0840755	0.0699478	0.0357571	0	0	0.0759157
ENSG00000158195.11|WASF2	28.7955	34.8948	19.8759	7.53472	13.7846	21.8832	48.8374	13.9472	19.7472	42.1811	9.11242	6.35511	3.79807
ENSG00000126705.14|AHDC1	0.435857	0.996882	0.449145	0.189738	0.383934	1.11899	0	0.0108274	1.36021	0.0184194	0.0191	1.1267	0.606146
ENSG00000000938.13|FGR	0.060072	0.292413	0.055094	0	0.117737	0.033478	0	0	0	0	0	0	0
ENSG00000126709.15|IFI6	3.08847	0.960965	0	12.8205	19.2315	1.34469	13.4591	60.8144	0.887639	2.6318	1.19199	0.382841	12.5238
ENSG00000009780.15|FAM76A	63.0743	50.6349	172.702	38.0212	63.0414	47.3772	84.7294	105.134	4.05748	15.6841	38.6688	19.9772	34.425
ENSG00000117758.14|STX12	21.38	21.382	25.883	36.4666	67.5344	36.0132	23.905	80.0263	78.3572	13.61	7.75477	9.41359	28.8526
ENSG00000117751.18|PPP1R8	12.7167	6.45134	9.6639	0.399456	4.90367	8.68777	3.73822	0.0319128	4.0622	0.0542898	34.2841	21.0702	29.3343
ENSG00000130775.16|THEMIS2	0.00879305	0.175099	0	0.0811129	3.18826	0.0735052	0.175172	14.5415	0.0485215	0.066144	0	5.37137	28.086
ENSG00000117748.10|RPA2	283.957	292.357	496.248	307.199	352.627	139.914	32.1785	14.1033	74.0601	21.3308	198.017	196.08	221.687
ENSG00000130768.15|SMPDL3B	0.0152582	1.51921	0.349846	0	0.149526	1.19047	0	0	2.10494	0.0286943	0	0	0.548287
ENSG00000158156.7|XKR8	23.953	29.1376	16.6425	29.0785	9.04862	10.8146	13.7223	0.262004	5.36771	20.0295	0.462187	3.99561	3.37121
ENSG00000158161.16|EYA3	8.43773	8.0471	43.6815	0.128364	0.764474	6.8561	21.4999	19.9135	0.151247	0.0951592	14.423	22.5305	14.2433
ENSG00000169403.12|PTAFR	0.0289682	0.149555	0.132838	0.178148	2.46028	3.09425	0.865639	0.87529	1.19	1.63431	0.514684	4.90269	3.35413
ENSG00000126698.11|DNAJC8	126.703	135.042	150.312	149.514	102.209	73.2893	119.727	67.0032	42.099	19.9487	68.5691	181.016	309.374
ENSG00000130770.18|ATP5IF1	67.1306	67.6399	48.4871	23.7528	58.1622	45.747	118.373	135.216	3.19111	0.412114	91	91.4175	336.64
ENSG00000130766.5|SESN2	29.9053	30.4872	6.02794	38.8681	22.735	6.14842	1.11062	10.6909	0.237473	9.40262	11.5658	18.2498	112.7
ENSG00000130772.14|MED18	11.9259	22.4202	9.51501	28.2093	10.7921	6.79223	1.20397	0	0	0	6.07596	12.6256	28.2317
ENSG00000204138.13|PHACTR4	1.73259	1.89219	0.0763952	6.19838	0.979551	3.24952	11.9341	0.0613876	1.02145	0.365512	0.194923	3.08386	6.14162
ENSG00000180198.16|RCC1	14.8715	16.7644	8.29083	28.3238	17.9225	47.2052	13.0383	0.184845	0.0576692	6.11224	66.6824	57.2904	76.5678
ENSG00000180098.9|TRNAU1AP	24.9395	20.0829	30.9898	11.9811	24.2613	1.57582	0	15.608	0.138695	1.63071	34.8975	13.235	18.0258
ENSG00000120656.11|TAF12	206.623	147.916	237.913	183.033	200.656	164.287	173.662	128.967	334.52	228.16	83.1805	58.3461	164.662
ENSG00000188060.7|RAB42	0	0	0	0	0.0603315	0.257324	0.0459926	0.0408339	0	0	14.2625	44.5432	63.7129
ENSG00000162419.12|GMEB1	10.9838	13.0005	12.9238	21.5643	7.64441	2.31388	0.109659	0.0834507	0.404997	20.0763	3.85202	0	6.37977
ENSG00000198492.16|YTHDF2	42.1255	44.1442	69.1547	25.3098	40.2566	94.9442	88.8104	130.982	131.62	142.027	74.597	139.262	189.51
ENSG00000116329.11|OPRD1	0	0.413682	0.0199388	0.0320875	0.383487	0.0121158	0.0974481	0	0.399889	0.00817687	0	0	0.60761
ENSG00000159023.21|EPB41	0.892199	0.885861	2.81454	0.524935	1.63314	1.3195	1.09317	0.422371	8.82979	0.271361	0.451805	0.483697	0.884473
ENSG00000253304.2|TMEM200B	0.686047	1.31095	0.786496	0.37396	0.662118	0.391022	4.11568	0	1.17587	0.850335	1.01351	0	4.41998
ENSG00000116350.17|SRSF4	7.15663	7.17718	4.97241	5.72066	18.5393	11.3531	6.49202	27.5339	17.3056	11.1851	8.40412	13.9469	22.7891
ENSG00000116353.15|MECR	17.5502	23.0604	12.3522	22.1721	18.1056	9.26681	5.005	13.4454	0.0571692	0.0779326	38.7359	26.7942	22.2955
ENSG00000060656.20|PTPRU	0.0121618	0.928367	0.0836552	0.10097	0.218501	0	6.99593	0	0.134222	0	2.64042	4.77594	0.558416
ENSG00000162510.6|MATN1	0	0.273382	0	0.0651299	0.576582	0.172146	0	0.0390246	0	0	0	0	0
ENSG00000162511.8|LAPTM5	0	0	0	0.0696696	0.616771	0	2.00612	0	0.0231534	0.0473438	5.72753	1.89736	3.06572
ENSG00000162512.16|SDC3	0.6844	1.33615	0.0263734	0.0848855	0.0187869	0.977576	0	0.0762927	0	0	0	0	0.0459255
ENSG00000134644.15|PUM1	8.07007	6.44981	2.44835	0.339667	11.7273	6.6008	1.78802	8.49365	5.17	7.38623	9.52606	44.7427	21.3173
ENSG00000084628.10|NKAIN1	0	0	0	0	2.91844	0	0	0	0.0225118	0	0.0954654	0.194188	0.439785
ENSG00000060688.13|SNRNP40	51.222	47.6464	156.655	94.5397	98.6847	30.6141	0	24.1285	26.0539	84.0404	185.027	142.143	125.712
ENSG00000121766.15|ZCCHC17	403.598	413.669	383.519	403.661	354.658	307.015	524.195	179.435	138.974	267.226	93.4391	84.0699	154.293
ENSG00000121769.7|FABP3	1.90094	1.13913	0	0.219194	50.0645	0	8.48128	0	1.38406	11.8418	25.7428	0	2.37181
ENSG00000168528.12|SERINC2	2.94269	3.98472	3.56247	0.651488	4.84469	2.00075	0	0	0	0.0664075	0.550889	0	0.328975
ENSG00000142910.16|TINAGL1	0.0307765	0.0510719	0.0352827	0.482635	6.53467	0	0.0191599	2.41555	0	0.0578776	0	0	0.767998
ENSG00000121764.11|HCRTR1	1.01661	3.05771	6.26435	2.9892	3.89159	2.47868	0	5.40834	7.09994	6.72123	10.8002	16.1302	15.4748
ENSG00000162517.13|PEF1	6.43396	22.3242	33.9464	26.0336	39.0485	16.3493	5.00684	46.2711	48.7839	54.4137	97.5691	130.652	101.149
ENSG00000084636.18|COL16A1	0.0395217	0.00971616	0.120822	0.153931	0.0717222	0	0.852947	0	0.0161546	0.0165163	0	0	0
ENSG00000121753.12|ADGRB2	0.633903	1.68077	0.528522	0.0579921	0.102679	0.248167	1.14803	0	0	0	0	0	0.146419
ENSG00000134668.12|SPOCD1	0.693938	0	0.0525979	0.14813	1.2177	0	0.199939	21.3904	0	0	0	0	0.480857
ENSG00000184007.21|PTP4A2	27.3671	25.411	23.4993	29.9165	32.2721	20.5414	65.4948	59.8228	21.1471	20.5613	21.1438	50.1692	44.742
ENSG00000121774.18|KHDRBS1	34.3727	28.7925	36.6452	28.8943	36.6279	32.331	3.05492	89.1756	43.2534	21.5828	12.2372	21.8297	84.3203
ENSG00000121775.18|TMEM39B	17.0287	18.484	11.9672	15.6277	2.90509	0.162501	0.0363056	0.0322335	0.0268171	0.0274176	3.5254	12.4916	11.4092
ENSG00000025800.14|KPNA6	11.0995	15.8178	15.9167	6.10211	6.06955	19.3436	9.349	36.8277	132.079	21.437	22.6116	58.7037	86.8486
ENSG00000084652.16|TXLNA	0.524395	0.457077	0	0.0586347	2.23205	0.730611	0.0197856	25.8051	0.0876878	0.0149419	14.0582	26.3479	17.7332
ENSG00000160050.14|CCDC28B	4.09499	7.05064	5.95086	0.372428	6.21727	1.8482	1.50806	11.1576	0.0265221	0.081348	0.262434	0	1.49682
ENSG00000160051.11|IQCC	2.13166	4.02716	0.225579	0.0907561	0.053563	0.0456911	0	0.0362529	0	0	8.07924	13.9191	7.59439
ENSG00000222046.2|DCDC2B	1.89141	3.99251	2.39265	0.200547	1.70439	0	0.541378	0	0	0	0	4.48429	1.21522
ENSG00000160055.19|TMEM234	3.3908	4.45616	2.40019	0.0209926	4.79475	0.539004	0	0	0	0.106991	8.78677	12.728	4.22503
ENSG00000084623.11|EIF3I	107.105	89.0697	117.522	142.802	207.058	45.6172	8.91589	173.472	1.55978	3.3666	463.811	705.25	910.85
ENSG00000183615.6|FAM167B	0	0	0	0.07916	0	1.31515	0	0	0	0	0	0	0
ENSG00000182866.17|LCK	0	0	0	0	0.795024	0	0	0	0.380523	0	0.0158204	0	0
ENSG00000116478.12|HDAC1	5.32753	4.19369	4.93304	8.67592	5.85668	4.39644	2.16858	48.5868	4.82432	2.0423	72.0305	96.1528	146.851
ENSG00000175130.7|MARCKSL1	4.57315	2.61686	0.48209	4.02461	23.4379	3.44208	21.3363	0.464862	1.01522	4.89319	24.0545	129.066	240.515
ENSG00000162526.7|TSSK3	0	0.0972457	0	0	0	0	0	0	0	0	0	0	0
ENSG00000225828.1|FAM229A	0	0.221204	0	0.0263496	0.979723	0	0.0355654	0	0	0	0.0928368	0	0.228094
ENSG00000160058.18|BSDC1	19.2699	23.6694	9.03264	26.6817	51.9614	16.9175	4.34036	3.03699	1.84733	1.2307	4.64138	15.5239	25.9478
ENSG00000254553.1|AL033529.1	33.9725	27.9074	46.1631	56.8269	19.8689	3.84306	3.14089	0.0521234	0.130094	0.0443359	0.858182	11.3155	26.2621
ENSG00000273274.2|ZBTB8B	9.07909	9.2349	17.7746	16.0258	9.19619	1.58835	0.346978	0.0210041	0.0349494	0.0297767	0.0247015	0.879301	0.568969
ENSG00000160062.15|ZBTB8A	3.99609	1.66418	0	4.02522	0.45012	1.27989	0.11438	0.0126939	0.0211217	0.0647841	0.462781	5.87585	13.0207
ENSG00000176261.15|ZBTB8OS	19.344	14.793	33.9306	4.47961	9.43501	9.52339	4.38434	7.22544	4.40265	0.692498	27.1825	57.4226	53.0665
ENSG00000162521.19|RBBP4	25.2849	29.7337	67.6841	30.5241	32.04	31.3126	5.48122	12.9867	2.34399	5.90647	21.1743	41.1194	47.1449
ENSG00000162520.14|SYNC	11.6992	18.022	29.8702	6.42799	9.40181	15.9103	2.29237	21.5119	1.30745	1.68735	10.68	15.2532	16.3767
ENSG00000162522.11|KIAA1522	3.77978	4.94321	3.89989	0.249052	2.51348	2.21931	4.33644	10.3713	0.36004	2.55133	2.43939	1.17803	4.20402
ENSG00000134684.10|YARS	0.465108	1.12763	2.67739	6.4996	3.16792	1.46147	2.40268	5.94011	1.84755	1.51672	66.7828	53.3066	23.0941
ENSG00000116497.18|S100PBP	12.0395	14.1165	31.3047	27.4326	29.6222	12.4188	11.1643	15.66	0.0650614	8.74715	6.25958	13.0835	10.5742
ENSG00000160097.18|FNDC5	1.04154	0.365348	0.40772	0	0.788326	0	0.0632595	0	0	0.0716595	0	0	1.31855
ENSG00000121905.10|HPCA	12.9718	22.5675	7.87435	14.0463	3.85212	6.39903	0	1.4637	0.875256	0.0389068	21.6246	44.4793	21.6419
ENSG00000121900.19|TMEM54	38.4247	63.4465	20.3817	45.021	13.3947	13.1041	0	2.53591	1.26587	0.0539258	64.1569	136.038	59.5346
ENSG00000116514.16|RNF19B	34.4521	24.1465	43.9763	2.12543	9.61142	2.21239	0.348909	0.275355	0	0.117108	5.52529	28.283	24.7388
ENSG00000004455.16|AK2	32.1117	37.8955	40.1157	24.818	37.0817	15.9346	3.93992	6.49407	2.03585	11.8349	110.611	83.5852	123.99
ENSG00000142920.17|AZIN2	2.41311	4.69177	2.19758	7.09663	4.07289	5.60145	1.90096	3.03793	0.00780078	7.13804	0	0.0672898	1.40541
ENSG00000116525.14|TRIM62	11.0268	11.9389	13.1686	4.60044	8.07859	16.7727	31.8362	0.0677827	35.2267	11.4927	0.544716	0	0.0408028
ENSG00000160094.15|ZNF362	3.67423	4.72897	0.165184	4.80712	2.19646	0.769539	0.807316	0.238922	0.11043	6.77419	0.01561	0	1.43823
ENSG00000184389.9|A3GALT2	0	0	0	0	0.648725	0	0	0	0	0	0	0	0.951507
ENSG00000134686.18|PHC2	7.31796	8.58376	3.2584	2.62187	4.18864	3.73236	9.35567	4.0087	0.15023	3.47122	0.934377	0	0.913064
ENSG00000121903.14|ZSCAN20	0.0535849	0.558934	0	0.0282459	0	0	0.362187	0	0	0	0.88571	2.85428	0.611273
ENSG00000121904.17|CSMD2	0.405051	0.460486	0.194979	0.43764	0.409365	0.0685933	0.0445816	0.564033	0	0.0210423	0	0	0.0178699
ENSG00000176256.10|HMGB4	0	0	0	0	0	0	0	0	0	0	0	0.755217	0
ENSG00000142698.15|C1orf94	0	0	0	0	0	0	0	0	0	0	0	0	0
ENSG00000163866.9|SMIM12	2.76728	3.76592	0.991394	3.01686	5.61117	1.52249	0.019577	0.0173812	0.0216908	0.0221765	28.6325	34.0532	28.9089
ENSG00000189280.3|GJB5	0	0	0	0	0	0	0	0	0	0	1.20852	0	0.119728
ENSG00000189433.6|GJB4	0	0	0	0	0.0310163	0	0	0.0139951	0.0116434	0.0119042	0	0	0
ENSG00000188910.8|GJB3	0	0	0	0.222164	0	0.143805	0.728248	0	0	0	0	0	0.549473
ENSG00000187513.9|GJA4	1.87062	0.0523914	0.325748	0.0436856	0.077348	0	0	0	0	0	0	0	12.8575
ENSG00000116544.12|DLGAP3	0	0	0	0	0.295538	0	0	0	0	0	0.104551	0	1.52519
ENSG00000284773.1|AC114490.3	4.14934	2.87078	5.30178	0.995419	1.72049	10.0945	2.59117	2.38574	6.26174	8.93859	2.28799	5.29949	5.9497
ENSG00000271741.1|AC114490.2	24.1777	17.9575	44.673	15.5057	27.1112	53.1222	20.4718	47.8596	65.9123	74.0951	18.2387	24.4442	20.2594
ENSG00000243749.1|TMEM35B	67.6477	48.5597	73.9653	41.385	63.0536	146.87	45.1046	70.64	182.957	250.372	60.616	58.3869	57.3618
ENSG00000163867.17|ZMYM6	2.35693	2.25511	7.86753	1.1439	3.60677	3.2897	2.79186	9.26701	3.81976	0.0718767	0.474799	3.80704	3.32331
ENSG00000197056.11|ZMYM1	1.70962	1.58907	6.55101	0.432072	0.433506	3.08888	0.155518	0.258889	0.847188	0.161487	2.33421	37.2206	30.3581
ENSG00000116560.11|SFPQ	6.21074	8.54321	0.025115	5.15324	4.77675	9.72136	25.6948	8.02809	3.21362	10.9588	10.5235	22.0723	45.1337
ENSG00000146463.11|ZMYM4	11.2594	13.9435	11.9638	7.16608	7.48088	6.47028	2.46112	1.76215	0.10751	9.43295	1.28486	6.66033	4.7734
ENSG00000142687.18|KIAA0319L	2.81332	2.87871	1.04602	2.43153	1.94561	2.40123	2.75601	7.39672	0.0233099	0.254206	1.89462	3.11661	1.9227
ENSG00000020129.16|NCDN	0.991645	1.88328	1.28842	0.030492	0	0.414482	0	0	0.0304003	0	0.343781	3.08126	3.46438
ENSG00000116819.8|TFAP2E	0	0.0791405	0	0	0.759454	0	0.044535	0	0	0	0.0930003	0	0
ENSG00000126067.12|PSMB2	41.9518	30.6363	30.5746	11.4566	18.6431	52.2354	26.3462	73.4866	24.3794	24.149	171.352	98.4568	303.576
ENSG00000142686.8|C1orf216	1.57253	0.648698	0	0	4.52733	0	0	0.3241	1.66686	0	1.35136	4.65185	8.83257
ENSG00000092853.14|CLSPN	27.1054	22.5814	18.6114	3.14208	16.5929	44.5996	102.344	12.7104	56.972	55.9054	1.66883	22.2161	23.089
ENSG00000134698.11|AGO4	0	0.133226	1.22997	0.0201979	0	1.63206	0	0	0.0201372	0	0.220605	0	0.109277
ENSG00000092847.12|AGO1	2.11208	2.24597	1.34145	0.102543	1.78692	0.480931	0.539063	0.161689	0.0484272	0.0165039	4.12629	0.696224	3.53897
ENSG00000126070.20|AGO3	0.94508	0.675775	0.0176172	0.396919	0.0376483	0.497787	0.0239171	0.0042469	0.091865	2.31915	0.584355	0.685758	2.04007
ENSG00000092850.12|TEKT2	0.26964	0.0917852	0	0.0382667	0.135507	0	0	0	0	0	0.0808946	0	1.8219
ENSG00000116863.11|ADPRHL2	54.464	33.9793	37.6945	80.2769	20.3395	0.137156	0	77.3198	0.226345	0.185131	106.416	93.9135	159.088
ENSG00000171812.13|COL8A2	0	0	0	0.0160558	0	0	0	0	0	0	0	0	0
ENSG00000054116.12|TRAPPC3	36.5544	31.3019	30.6937	7.46032	33.0412	15.794	19.3359	65.9942	0.0847624	31.8694	101.769	78.6915	99.6758
ENSG00000116871.15|MAP7D1	15.5485	30.906	11.7714	2.65953	3.12245	0.343684	5.83567	10.4475	9.24492	1.69613	0.270585	1.89583	2.18525
ENSG00000054118.15|THRAP3	11.3375	12.9903	19.1065	3.60528	13.2448	25.2352	17.1069	85.8949	58.5721	16.6587	45.102	72.3926	162.816
ENSG00000214193.10|SH3D21	0.454098	0.160757	0.0416468	0.0837779	0.593336	0	0	0	0	0	2.70378	3.6025	2.03062
ENSG00000142694.6|EVA1B	2.41582	1.03935	0	0.123806	4.60332	0	0	0	0	0	0.0436203	1.06475	0
ENSG00000196182.10|STK40	4.85557	5.99894	0.0999971	1.797	2.87303	1.57985	0.43442	1.0928	0.360995	0	0.718182	0	11.8699
ENSG00000181817.6|LSM10	107.922	106.38	91.1844	85.2684	113.164	10.2246	4.23278	51.121	29.9255	0.304434	134.095	151.116	113.325
ENSG00000116885.18|OSCP1	36.96	35.7293	43.9087	45.0916	15.2343	3.93924	0	0.0966657	0.0268075	0.712602	0	0	4.13144
ENSG00000116898.12|MRPS15	23.2754	27.0056	10.3479	31.2374	22.0674	0.75139	0	23.6902	0.0522104	0.0533796	145.17	103.135	120.073
ENSG00000119535.17|CSF3R	0	0	0.0663168	0.00889364	0.236201	0	0	0	0.00886692	0	0	0	0.0192469
ENSG00000163873.10|GRIK3	0.0193544	0.1456	0.0177506	1.22834	0.265534	0	0	0	0	0	0	0	0
ENSG00000163874.11|ZC3H12A	14.1708	13.6412	2.41123	14.503	6.31226	21.0255	43.2428	17.6414	0.0725389	2.32378	0.205076	2.19003	5.45847
ENSG00000163875.15|MEAF6	71.9782	49.9407	87.206	116.8	96.1497	85.0062	102.257	125.542	93.3865	88.2901	86.7122	54.9117	51.6425
ENSG00000163877.11|SNIP1	12.4001	10.9274	11.8614	10.344	1.78736	6.47495	0.300826	1.46111	9.09733	1.17599	0.618961	4.17174	8.02932
ENSG00000163879.11|DNALI1	0.966576	1.27108	1.04538	0.723401	7.98281	0.558998	1.77117	1.65315	0.452863	0.0685932	0.213383	2.60428	3.3859
ENSG00000134697.13|GNL2	28.3658	26.5784	55.0522	46.6327	50.7868	18.854	1.14441	23.4005	27.1282	1.15676	5.66203	112.63	104.984
ENSG00000169218.14|RSPO1	0.0132873	0	0	0	0.0434039	0	0	0	0	0	0	0	2.91784
ENSG00000116922.14|C1orf109	3.80301	3.42664	1.80697	1.23419	10.2974	2.32369	4.47271	0	0.151703	0	40.184	66.5205	35.8198
ENSG00000134690.11|CDCA8	141.032	192.101	277.401	267.673	216.361	249.174	283.407	376.775	479.965	399.691	131.731	201.771	257.98
ENSG00000183317.17|EPHA10	0.598126	1.18004	0.0685702	0.00919584	0.0162818	0.569446	5.2255	0	0	1.46227	0.174957	0.711768	0.497522
ENSG00000185090.14|MANEAL	0	0	0	7.67529	0	0	0.10058	0	0.049529	0	0.437576	1.60215	4.62291
ENSG00000196449.4|YRDC	13.5442	16.1515	40.0283	10.3847	19.3923	5.51409	0	5.05563	0.36399	0.496188	75.1772	176.177	268.455
ENSG00000197982.14|C1orf122	4.97208	9.06693	8.76936	7.59389	5.35438	1.21799	1.45131	10.6304	0.569506	0.068501	40.9618	96.0842	122.456
ENSG00000188786.10|MTF1	9.70423	14.2018	3.49846	10.2374	5.5823	12.8968	35.0071	5.06016	16.2407	7.25009	0.56203	7.1015	11.1891
ENSG00000204084.13|INPP5B	2.27052	1.63095	0.709423	5.79233	0.222949	1.29325	0.861137	0.0502994	0.0334778	0.0256706	1.76869	3.1044	7.15782
ENSG00000183431.12|SF3A3	557.807	569.574	985.328	745.121	484.833	386.16	162.377	200.778	148.193	129.729	193.078	184.438	295.342
ENSG00000183386.10|FHL3	0.77048	3.05062	0.185956	11.7085	0.0662321	0.677979	6.66479	1.88276	0.261065	0.114391	8.11868	9.65125	6.88109
ENSG00000183520.12|UTP11	74.8117	55.2292	117.33	77.6252	86.641	37.5734	12.4796	113.031	75.0266	40.297	25.7168	98.2977	85.7464
ENSG00000185668.7|POU3F1	0.63256	0.0411647	0.255945	0	0	2.07367	0	0	0.0342213	0	0	0	0.074282
ENSG00000116954.8|RRAGC	58.7808	65.8637	41.738	6.96015	11.3634	43.8859	57.9294	3.54703	27.0557	20.3578	3.5106	2.14229	3.80528
ENSG00000214114.9|MYCBP	123.114	140.318	175.644	132.817	104.154	62.9196	72.9047	88.4092	21.4003	3.11383	61.7584	52.311	82.9588
ENSG00000274944.4|AL139260.3	44.2197	42.3108	57.0275	43.051	38.5	39.2152	61.3451	42.9416	17.8859	2.1389	21.5456	21.0208	32.2867
ENSG00000131233.9|GJA9	0	0.437062	0	0	1.41956	0	0	0	0	0	0	0	0.157736
ENSG00000158315.11|RHBDL2	0.316319	0.922578	9.03288	16.1282	0.469672	1.08174	0	0	0	0	0	6.50179	0.516662
ENSG00000174574.16|AKIRIN1	26.3326	27.9277	24.3308	95.9646	84.5359	49.8297	84.282	49.0949	20.6033	0.255847	31.2268	130.835	177.2
ENSG00000168653.11|NDUFS5	162.976	197.854	144.846	165.797	329.159	72.7269	140.512	222.292	8.18313	9.06357	1185.27	1011.17	815.6
ENSG00000127603.25|MACF1	0.763003	0.635564	0.516828	0.0828052	0.475673	0.872674	1.03074	8.72789	0.445805	1.53055	0.427894	2.8248	1.90749
ENSG00000183682.8|BMP8A	0.0360474	0.0159517	0	0	0.0235502	0.0401783	2.19028	0.796972	0.0795663	0	0.224943	0	0.287849
ENSG00000090621.14|PABPC4	24.9296	25.6243	20.8252	8.82065	7.76961	31.5193	44.4152	25.2999	14.2712	19.6046	19.8071	27.8529	17.3427
ENSG00000163909.8|HEYL	0.617912	0	0	0	0	0	0	24.1498	0	0	0.129566	0.632527	0.756048
ENSG00000116981.3|NT5C1A	0	1.46185	0	0	0	0	0	0	0	0	0	0	0
ENSG00000116983.13|HPCAL4	0	0	0	0	1.56218	0	0.10633	0.0188808	0	0	0	0	0.136387
ENSG00000084072.16|PPIE	19.2062	21.8215	25.1639	16.1706	17.7773	2.25856	0.714591	16.2729	0.574134	6.30541	43.4322	28.7564	22.5529
ENSG00000116985.12|BMP8B	0.0252586	0.0745161	0	0	0	0.25807	0.628991	0	0	0	0.602016	0.333974	0.369778
ENSG00000198754.5|OXCT2	0	0.0492353	0	0	0.145377	0	0	0	0	0	0	0	0
ENSG00000043514.16|TRIT1	6.6301	9.20642	19.5369	17.717	7.51719	15.8404	16.3244	18.2199	78.3544	15.8253	7.68954	17.8125	16.0667
ENSG00000116990.11|MYCL	0	0	0	0	0	0.201265	0.0999246	0	0	0	1.96147	14.198	23.5193
ENSG00000168389.17|MFSD2A	76.8644	123.536	134.48	257.296	182.217	26.8999	2.1969	0.313872	2.145	2.04047	0	16.009	509.692
ENSG00000131236.17|CAP1	27.3796	24.0906	37.1777	11.4196	48.3727	22.8583	40.9616	152.347	15.8924	25.5244	84.0976	128.298	86.5606
ENSG00000131238.17|PPT1	25.0201	28.6603	52.3315	9.90097	37.617	37.9189	30.7846	108.427	6.56612	28.7299	313.675	244.235	116.509
ENSG00000117000.9|RLF	22.97	22.8221	60.8137	7.22941	16.2717	51.7968	80.3851	19.2297	27.4516	1.98634	2.11059	16.3969	29.1559
ENSG00000188800.6|TMCO2	0	0.531345	0	0	0.313781	0	0.119602	0	0	0	0	0	0
ENSG00000084073.9|ZMPSTE24	6.77014	7.712	18.4215	11.3569	6.75418	15.4409	22.6847	67.6046	0	0.311073	59.4598	114.074	51.5613
ENSG00000049089.15|COL9A2	0.00964002	0.0213294	0	0.0711407	0.157449	0.107447	4.15297	0	0	0.0543864	0	0	0.115468
ENSG00000084070.12|SMAP2	1.99722	3.76991	0.206974	7.26537	0.221154	2.70401	0.0842963	0.0249471	0	0	1.64296	15.8446	5.31612
ENSG00000187801.15|ZFP69B	4.90886	5.81606	12.417	0.32136	11.0177	7.45698	0.0788649	0.175048	19.9227	0	0.802861	0	6.9546
ENSG00000187815.10|ZFP69	10.9745	6.51681	0.117446	13.0414	0.376477	8.92078	31.1236	35.4469	0.0235548	0.0240822	0	11.0735	5.26627
ENSG00000164002.11|EXO5	77.1653	119.242	125.404	150.22	92.3781	42.5134	4.45051	0.639186	8.1459	3.18799	4.39062	5.31693	13.9041
ENSG00000117010.17|ZNF684	20.5063	13.2783	10.8156	17.5989	36.2533	8.50721	7.3416	0.231757	12.34	0.147848	2.8107	41.7883	42.9514
ENSG00000117016.10|RIMS3	2.07669	1.13943	2.13049	0.247851	2.23074	0.0155975	0.529684	0.0123756	0.0617765	0.0736865	0.378407	0	0.178793
ENSG00000066136.20|NFYC	23.491	23.444	23.0499	25.1425	31.7974	13.3637	9.20619	0.0899846	0	0.0765404	30.6451	30.5131	31.688
ENSG00000117013.16|KCNQ4	0	0	0	0	0.391443	0.0256857	0.0229545	0	0	0	1.05457	0	1.17773
ENSG00000179862.6|CITED4	1.35854	2.45937	0.141587	13.5004	6.15234	0	0.230662	0	0	0	11.3195	103.123	264.182
ENSG00000171793.15|CTPS1	5.32031	4.41048	19.1715	3.15688	10.545	1.4943	0.527135	15.538	0.0454263	0.185774	24.3412	48.8692	26.5949
ENSG00000171790.15|SLFNL1	0	0	0	0.226111	0	0	0	0	0.0173409	0	0	0	0.526971
ENSG00000010803.16|SCMH1	0.968532	0.101083	0	0.0674293	0	0.814734	0	0.0404024	0	0.721687	0	1.44975	0.437774
ENSG00000204060.7|FOXO6	0.118611	0.299929	0	0.0312613	0.16605	1.18039	12.1522	0	0	0	0.198256	0.806551	0.338265
ENSG00000127129.10|EDN2	0	0	0	0	0	0	0	0	0	0	0	0	0
ENSG00000127124.16|HIVEP3	0.188925	0.110651	0	0.117893	0.199661	0	0.0207556	0.509831	0.00511038	0	0	0	0
ENSG00000284895.1|AC119676.1	0	0	0	0	0	0	0	0	0	0	0	0	0
ENSG00000044012.4|GUCA2B	0	0	0	0	0	0	0	0	0	0	0	0	0
ENSG00000197273.4|GUCA2A	0	0	0	0	0	0	0	0	0	0	0	0	0
ENSG00000198815.9|FOXJ3	18.2246	18.2258	10.3215	10.3598	4.5616	8.89887	8.40751	4.65066	32.6334	8.55434	1.29456	5.09518	7.24586
ENSG00000177181.15|RIMKLA	32.348	29.9341	39.3219	32.4931	30.7181	6.05599	0.2473	0.0844469	0.0281027	0.416615	0.12414	0.0303019	0.427006
ENSG00000066185.13|ZMYND12	25.4303	22.4656	20.7601	19.9355	3.59057	3.63392	107.168	0.0411897	0	0	2.85798	0.4434	0.223153
ENSG00000127125.9|PPCS	32.9992	31.0658	79.6208	36.2739	57.0284	11.1165	10.4979	0.131645	0.109524	0.0895813	47.87	47.5214	24.2967
ENSG00000186409.16|CCDC30	0.926752	0.505974	0.027596	0.449654	0.373497	0.125766	0.284729	0.252793	0.0055346	0	0.105617	0.0477417	0.120136
ENSG00000171960.11|PPIH	25.7115	33.3253	21.7769	11.198	7.61862	20.5147	6.15779	6.77177	62.3344	45.7103	80.5148	49.7126	57.2187
ENSG00000065978.19|YBX1	16.3129	18.1396	11.6901	10.1351	20.056	18.1089	9.47758	66.9725	2.90591	3.016	93.9321	1132.27	80.7098
ENSG00000164007.10|CLDN19	0	0	0	0	0.0736975	0.125733	1.62928	0	0	0.0848561	3.47566	14.4978	7.6567
ENSG00000117385.15|P3H1	3.13483	2.94984	5.64547	4.40968	8.47458	0.301213	0.0149547	29.7147	0.176741	0.237167	6.79235	34.3982	12.852
ENSG00000164008.16|C1orf50	39.5719	35.8526	36.7298	34.4757	27.5452	4.94786	0.574254	15.6692	14.0401	15.5977	8.60416	9.26929	6.19955
ENSG00000283580.3|AC098484.3	127.728	115.875	119.311	113.158	88.9336	15.9599	0	50.6527	43.7002	47.1905	28.115	29.3418	20.2021
ENSG00000274386.5|TMEM269	7.46125	7.25726	8.56435	4.74849	5.46336	5.95499	0.231383	4.88924	0.820371	0.401897	1.75154	1.10571	2.11462
ENSG00000177868.12|SVBP	55.5884	59.67	61.8339	51.2507	62.4896	36.904	3.96359	39.838	4.80585	1.24249	16.1635	6.90924	14.8683
ENSG00000164010.15|ERMAP	4.66707	3.23779	8.43688	2.21486	2.48287	3.93904	11.4274	2.54427	0.95384	0.333972	1.25596	0.619907	6.26805
ENSG00000164011.18|ZNF691	14.429	17.5745	0.457583	47.2394	11.0173	6.39518	0	0.0441231	0	0.0375309	29.5255	44.8063	34.9006
ENSG00000117394.21|SLC2A1	1.9525	2.89275	0.236657	0.0317377	20.0611	1.7736	9.76709	14.4527	0.0791059	0	258.809	223.408	36.9521
ENSG00000186973.11|FAM183A	0	0	0	0	0	0	0	0	0	0	0	0	0
ENSG00000117395.12|EBNA1BP2	14.6168	24.1611	45.784	27.788	39.9939	15.0073	16.3099	47.7049	1.86796	4.78519	160.431	197.883	318.724
ENSG00000243710.7|CFAP57	2.20646	3.21307	4.97823	2.44506	2.97052	2.31788	1.12348	4.55096	0	11.8915	12.647	20.3567	28.7086
ENSG00000179178.11|TMEM125	7.77304	11.2274	0.348602	11.5357	18.6243	7.04331	0	13.6979	0.0349575	0	0	0	0
ENSG00000253313.5|C1orf210	76.3605	90.2001	50.3921	123.622	108.74	201.351	80.3595	139.552	193.849	327.628	4.42524	10.419	1.28416
ENSG00000066056.14|TIE1	0.00606005	0.0402253	0	0.0559019	0.0395911	0.0506589	0	0	0	0.0113964	0	0	0
ENSG00000117400.17|MPL	0.0183692	0	0	0	0	0.0511856	0	0	0	0	0	0	0
ENSG00000117399.14|CDC20	151.989	157.868	207.628	276.46	160.502	276.979	76.3403	214.228	403.191	342.908	407.812	448.12	906.386
ENSG00000066322.15|ELOVL1	44.8159	31.1039	30.0385	48.7598	72.3496	15.0903	0.0807531	229.211	6.26306	0.15246	172.785	69.204	105.004
ENSG00000159479.17|MED8	162.26	167.206	281.352	144.772	173.716	67.0375	4.26588	98.5723	109.621	7.46043	55.9499	59.9641	49.8575
ENSG00000198198.16|SZT2	0.616721	0.695922	0.501984	0.0142226	0.206492	0.0859244	0.583589	1.64643	0.0170158	0.0840849	0.214472	1.54118	0.418599
ENSG00000178922.16|HYI	2.25407	2.98585	4.08017	0.0547186	0.290648	0.123966	1.51406	0	0.163663	0.306767	0.404857	1.99999	0.532879
ENSG00000142949.17|PTPRF	3.03455	2.5598	1.58288	0.342911	0.185861	1.37406	4.01447	0.00838636	0.572126	3.15296	6.34166	7.34259	2.21115
ENSG00000066135.13|KDM4A	10.5971	12.0531	0.431315	0.708577	10.1902	22.3431	2.06896	0.294597	0.0144173	0.221102	1.7017	11.0684	14.0826
ENSG00000284989.1|AL451062.3	8.92771	8.99704	0.27693	0.111416	8.90999	25.8867	0.275705	0.31154	0	0.0946407	1.50478	10.3006	12.1362
ENSG00000126091.20|ST3GAL3	0.0187776	0	0.0191351	0.0115478	0.0408922	0.255805	0.00519556	0	0.0652409	0	0.0271241	0.0496562	0.291559
ENSG00000117407.17|ARTN	0	0	0	0	0.0999091	0	0	0	0	0	0	0	0
ENSG00000117408.11|IPO13	6.61723	9.62493	0.22042	5.1139	1.38696	0.245554	0	21.8919	1.72407	0	1.43725	2.60576	3.83829
ENSG00000132768.14|DPH2	13.7985	14.851	7.05884	21.2357	38.0974	2.00941	0	16.2806	0	0.052159	40.3663	228.947	236.039
ENSG00000117410.14|ATP6V0B	126.226	199.986	145.542	113.407	64.2542	169.432	123.051	131.271	157.901	124.28	329.617	248.506	151.814
ENSG00000117411.16|B4GALT2	3.72717	4.57622	0.790363	1.84828	1.26677	0.0900498	0.268249	0	0.37647	0.141805	0.49015	0	0.473105
ENSG00000159214.13|CCDC24	2.44047	4.28954	0.366067	6.08048	3.31544	0.127109	0	0	0.0209765	0.107231	0.667159	1.89991	0.364259
ENSG00000196517.11|SLC6A9	6.9467	11.031	1.44468	1.27871	7.69258	11.1928	0	0.0696528	0.0289743	0.0148116	0.481244	0.0624834	0.723267
ENSG00000171872.4|KLF17	0	0	0	0.0957707	0.339136	0	0	0	0	0.536916	3.57672	17.8112	186.688
ENSG00000283039.1|KLF18	0.0771751	0	0.0589832	0	0	0	0	0	0	0.0241889	0	0	0
ENSG00000178028.14|DMAP1	9.69552	14.3711	13.012	0.441834	8.13111	1.67842	4.21071	32.619	0	0	17.4257	17.1568	26.802
ENSG00000117419.15|ERI3	31.4119	20.8538	24.3531	25.4906	11.6764	4.67526	0.43598	0	0.0268364	0.164624	36.5312	23.7279	33.2037
ENSG00000187147.18|RNF220	6.30442	9.06739	1.50032	2.85557	4.13794	1.88178	1.00275	0	0.00771542	0.00788819	3.22823	8.61867	9.04359
ENSG00000126106.14|TMEM53	13.3959	18.5564	21.1915	13.9782	13.5674	2.35284	0	0.0252274	9.2978	0.0429165	3.42667	8.87124	9.4305
ENSG00000198520.12|ARMH1	1.28444	0.601179	0.113269	4.64825	1.45236	0.0344142	0	0.0273054	0.272605	0	0.385343	0	0.147932
ENSG00000142945.13|KIF2C	215.734	274.741	402.859	214.819	209.724	193.28	20.0369	48.5886	6.96965	15.5299	65.0812	97.2537	166.326
ENSG00000142937.12|RPS8	57.7858	58.3194	51.2553	63.616	70.9703	59.3187	110.498	80.2083	44.6662	31.1312	230.462	330.697	442.419
ENSG00000142959.5|BEST4	0	0.0715793	0.14835	0.149213	0.158514	0	0	0	0	0	0	2.18152	0
ENSG00000173846.13|PLK3	25.7817	38.6961	6.16053	31.162	36.2243	43.5262	7.45115	12.9608	53.5103	38.884	3.55654	4.94137	39.3024
ENSG00000188396.3|TCTEX1D4	21.3548	36.4092	5.86091	19.7482	16.004	26.1169	27.8487	7.06432	37.7125	11.1164	1.59234	2.53488	9.56807
ENSG00000222009.8|BTBD19	0.10389	0.408653	0	0.97965	0.26395	0	0	0	0.0212327	0.0434164	0.0300137	0.366309	1.88963
ENSG00000117425.14|PTCH2	0	0.0168548	0	0	0	0.169813	0	0	0	0	0	0.604334	3.95391
ENSG00000070785.16|EIF2B3	70.4967	59.5931	133.997	56.2618	38.2506	11.5513	8.9585	24.4142	10.7365	0.0672057	117.945	63.6954	103.446
ENSG00000126107.15|HECTD3	8.55593	9.74901	1.46946	7.89256	3.53282	0.2902	0	0.0354238	1.11991	0.0451969	3.54105	10.6137	35.0884
ENSG00000126088.14|UROD	89.646	115.922	195.809	84.156	66.8093	15.1188	1.43149	17.8822	0.222604	2.7121	77.1975	134.973	68.9757
ENSG00000162415.7|ZSWIM5	0.0466659	0.309758	0.0305706	0.0122993	3.31006	0.35295	0.0498033	0	0	0	0	0.211552	0.133086
ENSG00000186603.5|HPDL	0.14966	0	0	0	0	0	0	0	0	0	15.2084	43.9301	232.443
ENSG00000132781.17|MUTYH	5.75863	5.4048	7.19763	3.66289	4.58389	0	0.0517696	3.07952	0.0382396	0.0586438	10.2567	22.1828	22.4527
ENSG00000132773.12|TOE1	6.44471	4.53712	0.711175	0.635831	5.00971	0.288098	0	3.73359	1.45802	0	89.6308	95.1471	137.945
ENSG00000070759.17|TESK2	9.04717	6.82607	0.954376	17.9788	16.1962	1.22808	0	0.0541336	5.78728	0.0690686	3.31046	12.0433	19.8941
ENSG00000280670.3|CCDC163	8.12064	5.86966	27.101	20.0123	20.0273	19.5891	25.5436	22.9067	56.9558	34.3401	27.8203	65.242	25.1851
ENSG00000132763.15|MMACHC	18.6062	27.0477	28.1208	6.13197	19.2693	12.8045	23.2869	42.5598	21.1828	12.9247	880.099	278.49	393.771
ENSG00000117450.14|PRDX1	104.013	142.985	132.437	46.0553	142.613	69.3338	100.982	282.525	94.567	78.8516	7402.72	2272.97	3191.89
ENSG00000117448.13|AKR1A1	61.1899	90.1053	99.761	23.563	70.0858	101.577	46.361	95.2172	131.255	51.1704	216.696	141.397	102.038
ENSG00000132780.17|NASP	78.9068	108.828	116.388	47.7285	38.5209	76.6543	161.194	93.1991	100.561	149.495	37.169	96.4648	128.023
ENSG00000159588.15|CCDC17	0	0	0	0	0	0	0	0	0	0	0	2.61917	0.53703
ENSG00000159592.11|GPBP1L1	5.75078	5.34608	4.1863	6.80762	3.57135	7.55528	0.993731	0.145031	14.5094	10.64	7.61128	21.467	10.3237
ENSG00000159596.7|TMEM69	104.619	76.8937	135.453	136.164	180.022	221.731	187.656	231.301	386.705	408.77	173.112	153.585	213.393
ENSG00000197429.10|IPP	7.83042	7.06126	5.93433	6.17117	21.5304	17.8161	11.9345	11.6385	27.1321	23.3054	14.728	29.8426	25.4404
ENSG00000086015.21|MAST2	2.87875	4.86274	2.83892	0	4.38161	0.0143756	0	1.38014	0.74018	0.00970199	2.22001	16.2076	19.4654
ENSG00000117461.15|PIK3R3	20.5937	18.5106	34.8877	8.77643	5.75991	28.4702	2.87259	11.7075	0.171768	43.5627	0.135685	8.23638	6.09713
ENSG00000278139.1|AL358075.4	37.5192	23.7929	72.1076	24.9077	17.777	88.143	0.781844	37.2527	0.192503	150.907	0	21.7945	21.7284
ENSG00000117472.10|TSPAN1	0	0	0	0.0632612	0.168012	0	0	0	0	0	5.81734	0	0
ENSG00000250719.1|P3R3URF	0	0	0	0	0	0	0	0	0	0	0	0	0
ENSG00000085998.14|POMGNT1	10.3732	13.1754	1.56553	6.03204	4.03184	1.00618	2.10901	0.174183	0.120761	0.234585	8.48396	19.1671	14.8627
ENSG00000171357.6|LURAP1	8.10895	5.44576	0.403089	6.08149	0.50249	0	0	0	0	0	10.7134	0	15.0036
ENSG00000085999.12|RAD54L	12.0398	9.39544	24.3696	6.47378	10.2994	8.43147	0.0316595	0.871362	0.0701557	0	11.7681	44.7823	20.1013
ENSG00000132128.16|LRRC41	3.80548	3.26979	6.06226	1.18466	4.95074	2.67072	0.211632	10.2925	0.243167	0.0355161	4.28437	14.7579	9.53862
ENSG00000173660.12|UQCRH	29.4216	26.0124	28.2062	14.1432	59.0897	41.7936	181.919	144.231	50.1606	3.4759	991.093	722.587	738.573
ENSG00000117481.10|NSUN4	6.18031	4.56525	0.704121	6.17032	4.9844	2.76772	0.5616	0.106087	0.582521	7.50774	9.55052	12.1815	11.4183
ENSG00000117480.16|FAAH	0	0.0330043	0	0	0.0974517	0	0	0.131916	0	0	6.49636	22.6025	10.4819
ENSG00000197587.10|DMBX1	0	0.0310441	0	0	0	0.156385	0	0	0.464539	0.0263857	0	0	0.280097
ENSG00000282881.2|TMEM275	0.547409	0.110109	0	0.045906	1.13791	0	0	0	0	0	0	0	0
ENSG00000162456.9|KNCN	2.79078	1.82367	4.70793	0	1.03916	0	0	0	0	0	0	0	0
ENSG00000079277.20|MKNK1	7.9352	11.9649	6.9036	4.18947	13.1413	18.5618	2.80857	4.94258	0.453807	20.0832	12.6857	17.256	13.65
ENSG00000142961.14|MOB3C	0	0.0303934	0	0.190072	0.0897425	0	0	0	0	0	0	0	0.191958
ENSG00000123472.12|ATPAF1	5.46827	7.6015	5.61249	14.6179	4.48899	1.55564	0.249528	0.22154	0.0263305	0.0269202	27.0309	28.2207	15.0315
ENSG00000186118.8|TEX38	0	0.181014	0	0	0.08908	0	0.950718	0	0	0	0	0	0.10888
ENSG00000159658.11|EFCAB14	23.9627	24.2818	21.3829	30.7905	19.1289	37.854	49.5456	42.8257	34.3671	68.0539	7.78812	22.7961	27.5807
ENSG00000142973.13|CYP4B1	11.5239	6.4328	8.27885	35.5141	0.421241	4.05066	0	0.0777565	0	0	0	0	0.187227
ENSG00000187048.13|CYP4A11	0	0	0.0957984	0	0	0	0	0	0	0	0	0	0
ENSG00000186377.8|CYP4X1	5.24721	1.46961	0	0	0.108483	12.7705	16.9949	0.110136	0	0.0624543	0	0	0
ENSG00000186160.5|CYP4Z1	0	0	0	0	0.117877	0	0	0	0	0	0	0	0
ENSG00000162365.12|CYP4A22	0	0	0	0	0	0	0	0	0	0	0	0	0
ENSG00000162366.8|PDZK1IP1	0	0	0	0	0	0	0	0	0	0	0	0	0
ENSG00000162367.11|TAL1	0.00712854	0	0	0	0.0232858	0	0	0	0	0	0	0	0
ENSG00000123473.15|STIL	6.38665	8.93981	3.55227	1.46001	0.928431	8.85158	6.53648	0.38196	63.1557	0.136246	5.3469	20.4261	9.36766
ENSG00000162368.13|CMPK1	5.20064	3.34449	18.0802	4.25137	11.4636	4.15306	0	5.91263	0.855496	0.0198785	11.5982	43.4387	29.7116
ENSG00000186790.6|FOXE3	0	0	0	0.0424007	0	0	0	0	0.0422733	0	0	0	0.642321
ENSG00000186564.5|FOXD2	0	0	0	0.0641408	0.141956	0.0242187	0	0	0	0	0.0903943	0.206857	0.277616
ENSG00000269113.4|TRABD2B	0	0	0	0.0996338	0.0352816	0	0	0	0	0	0.056166	0	0.0215619
ENSG00000117834.12|SLC5A9	0.00895979	1.30841	0.0410867	0.297544	4.03895	1.52295	0	0	0	0	0	0	0
ENSG00000132122.12|SPATA6	4.27676	2.64957	0.156895	0.151494	2.36937	1.48726	1.12464	0.0151288	0.0251732	0.231632	0.231295	4.83148	2.26764
ENSG00000186094.17|AGBL4	1.77064	0.79073	2.78101	0.00998994	2.14022	0.18106	0.0809037	0	0	0	0	0	0.0432388
ENSG00000162373.13|BEND5	0	0	0	0	0.185895	0	0	0	0	0	0	0	0.151477
ENSG00000162374.17|ELAVL4	0	0	0	0.035774	0	0	0	0	0	0	0	0	0
ENSG00000142700.12|DMRTA2	0	0	0	0	0.0418968	0	0	0	0.0471839	0	0	0	0
ENSG00000185104.20|FAF1	6.25449	8.56282	13.1804	4.92547	14.3648	1.13987	6.46052	6.85452	0.782143	0.0911003	24.8341	28.439	27.293
ENSG00000123080.11|CDKN2C	0	0	0.432172	0	1.93508	0.375158	0	0.0297663	0	0	0	0	1.82766
ENSG00000204006.9|C1orf185	0	0	0	0	0	0	0	0	0	0.0683478	0	0	0
ENSG00000123091.5|RNF11	16.334	10.8624	2.81408	0.168622	15.6955	7.82225	4.09677	0.173203	0.288198	0.294651	6.46723	68.883	471.786
ENSG00000085831.15|TTC39A	1.94874	3.83161	0.0796103	0.144132	2.0132	0.217689	0	0	0	0.0326481	0.169272	0	0.363904
ENSG00000085832.17|EPS15	2.42871	3.71654	2.75274	0.101605	1.90693	2.85435	0.671997	14.5503	0.628061	0	2.09779	7.82068	2.77056
ENSG00000117859.19|OSBPL9	13.5231	11.2894	15.6528	14.5215	20.401	12.5313	5.83089	27.1087	32.2296	19.2352	3.04923	12.3945	7.67494
ENSG00000078618.21|NRDC	2.18971	3.42465	0.0275104	0.929724	9.70042	2.15646	6.66291	8.07756	0.110349	0.0451279	20.1376	46.3086	39.8095
ENSG00000169213.7|RAB3B	0.00953818	0	0	0.0175973	1.11127	0.256921	0.023752	5.1314	0	0.0239164	1.054	0	0.444297
ENSG00000117862.12|TXNDC12	10.8347	16.6055	15.4142	14.7433	31.4213	9.1014	5.21185	51.3675	0.0777724	0.337934	140.663	153.88	209.711
ENSG00000285839.1|AL445685.3	22.4237	29.6057	29.2721	26.6113	57.6095	15.5638	33.3712	95.127	0.112899	0.654088	277.127	311.152	417.261
ENSG00000198841.3|KTI12	11.5213	6.87128	0.760966	0.174946	11.9255	0	56.8494	0.262061	0	0.0445816	130.797	191.831	188.64
ENSG00000134717.18|BTF3L4	22.3999	18.939	37.5287	25.2696	37.0874	4.60657	4.55905	6.58505	0.13822	0.141315	65.1776	59.2893	45.3584
ENSG00000157077.14|ZFYVE9	11.3455	7.83116	10.4567	11.7305	3.19884	12.1038	13.3251	0.278365	18.5272	17.0479	0.691106	7.54688	5.92067
ENSG00000154222.14|CC2D1B	2.14684	3.92241	0.273463	4.1408	1.55839	0.196383	0.351004	0	3.52007	0.0101952	1.66331	3.44071	0.541134
ENSG00000085840.13|ORC1	23.9812	20.6827	42.5074	30.7688	34.0647	16.5063	0	46.2846	0	0.171384	22.0707	49.4734	44.0277
ENSG00000134748.13|PRPF38A	32.075	26.0252	32.7409	19.4451	40.2654	10.9252	0.954732	33.8579	0.0798354	8.24394	48.3007	53.1418	185.107
ENSG00000134744.14|TUT4	0.627086	0.521695	0.908693	0.50905	2.42533	0.985516	0.512196	3.55479	0.0415244	0.481148	0.23805	2.62673	1.04155
ENSG00000116157.6|GPX7	0	0	0	7.53189	0.235335	0	0	18.5297	0.0441721	0.0903225	0	0	0.0958817
ENSG00000182183.15|SHISAL2A	0	0	0	0	0.543972	0.0421843	0	0	0	0	0.984057	0	0.0604441
ENSG00000162377.6|COA7	19.9245	18.813	29.0632	13.3375	6.46367	2.29284	0	0.064972	0	0.0184216	43.9862	79.2668	78.2218
ENSG00000162378.13|ZYG11B	0.628851	0.273896	0	3.69981	1.73069	0.579496	0.702835	0.930532	0.0364315	0.0465591	0.592228	1.25704	1.4432
ENSG00000203995.9|ZYG11A	6.46626	7.37386	3.53285	7.84141	6.78632	9.33471	7.28591	0.287073	3.47106	0.0813942	1.05783	13.0479	17.6264
ENSG00000121310.17|ECHDC2	0.0351129	0.217534	0.0966097	0.148996	0.172048	0.136979	0.201108	0	0.0258345	0.0132065	1.01339	1.7828	3.22445
ENSG00000116171.18|SCP2	7.20291	5.82799	13.6817	13.7885	20.843	7.64146	0.882736	2.24233	1.41274	10.1754	8.33998	12.4207	8.76717
ENSG00000174348.13|PODN	0	0	0	0.0305978	0	0	0	0	0	0	0	0	0
ENSG00000162383.12|SLC1A7	0.383256	0	0	0.0277287	0.785525	0	0	0	0	0	0.0390784	0	0
ENSG00000157184.7|CPT2	2.39632	3.13669	3.74909	11.8737	9.40642	2.82804	6.76964	0.0534253	0.029632	4.96847	3.46088	5.01628	1.01304
ENSG00000162384.14|CZIB	15.4267	12.8348	10.7147	18.6413	20.6284	5.40472	9.99705	0.0797821	0	0.0678622	16.0912	13.312	10.6978
ENSG00000162385.11|MAGOH	123.687	147.091	188.515	203.884	259.616	203.767	238.966	456.226	621.219	390.362	83.8676	96.7292	166.874
ENSG00000157193.16|LRP8	0.471138	0.805918	1.99708	0.781565	1.13809	0.0772248	2.1197	7.98297	0	0	0.164706	0	0.205497
ENSG00000143006.7|DMRTB1	35.5203	28.2238	2.97819	21.752	22.1941	27.192	106.367	23.8209	22.1155	2.84982	1.25566	7.0019	13.0982
ENSG00000174332.5|GLIS1	0	0.17328	0	0.0481622	0	0	0	0	0	0	0	0	0
ENSG00000058804.12|NDC1	22.985	23.6949	19.8566	0.365293	16.8442	23.748	7.05284	12.6949	0.221684	13.777	51.7386	48.8308	39.4237
ENSG00000058799.15|YIPF1	47.8771	57.3599	38.1625	44.0729	36.2463	19.5748	0	0.308862	0.0367089	0.112593	65.1221	26.1238	16.1754
ENSG00000211452.10|DIO1	0.178057	0	0.0816512	0	0	0	0	0	0	0	0	0	0.426552
ENSG00000081870.11|HSPB11	106.73	91.1538	122.184	153.172	128.176	93.3841	308.366	156.85	100.699	82.8829	17.9889	14.3445	36.7478
ENSG00000116212.15|LRRC42	35.1499	38.18	24.7978	22.6903	24.2887	52.4256	17.9082	34.7881	29.5296	52.8252	17.307	28.1536	52.0282
ENSG00000203985.11|LDLRAD1	0.0171013	0	0	0	0.167587	0	0	0	0	0	0	0	0
ENSG00000116209.11|TMEM59	27.3223	29.244	50.5686	39.4774	52.1835	41.2101	18.1044	67.889	43.2391	71.6522	26.3688	19.3785	29.4887
ENSG00000116205.14|TCEANC2	2.69482	2.33478	5.9108	3.17897	3.9269	0.763005	0.307675	0.0147657	0	0.584023	3.5902	4.05324	2.30655
ENSG00000256407.2|AL357673.1	4.64726	9.89577	2.35739	5.86134	9.94126	3.58118	0	0.0227314	0.0189118	0	2.65992	7.83041	2.87354
ENSG00000157211.11|CDCP2	0.692102	0	0	0	0	0	0	0	0	0	0	0	0
ENSG00000215883.10|CYB5RL	2.40355	5.47923	0.855865	3.50215	5.27883	2.24517	0.0566791	0.0301931	11.1615	0.00856071	1.88785	7.69224	2.70811
ENSG00000116221.15|MRPL37	177.929	222.167	210.524	130.225	125.491	147.425	23.063	112.778	51.0185	37.502	1081.89	561.112	508.208
ENSG00000157216.15|SSBP3	25.0621	27.537	10.1238	19.218	10.8428	15.8776	11.4018	0.0859333	13.7982	24.1942	4.28495	12.9508	4.19003
ENSG00000162390.17|ACOT11	0.0665564	0.0368156	0	0.030698	0.081529	0	0	0.00919683	0	0.0938733	54.2627	301.363	423.367
ENSG00000162391.12|FAM151A	0.0405111	0.268904	0	0.149481	0.264664	0	0	0	0.0372578	0.761843	625.411	3336.81	4791.58
ENSG00000184313.20|MROH7	0.0402392	0.00989256	0	0.0659899	0.160654	0.0373754	0.0779363	0	0	0	0	0	5.01619
ENSG00000271723.5|MROH7-TTC4	15.8977	15.2671	3.8895	26.1583	33.3414	2.52315	2.35477	3.72516	0.105415	0.0754429	21.1446	29.5527	70.7963
ENSG00000243725.7|TTC4	33.014	31.7292	9.18819	53.9237	68.8761	5.356	6.0919	7.57207	0.214275	0.153352	44.0252	60.9955	134.418
ENSG00000162396.6|PARS2	19.8852	25.7195	57.9705	78.4327	44.675	23.6922	13.7002	0.343171	0.0317229	29.6116	15.0222	35.3	28.7831
ENSG00000006555.11|TTC22	0	0.0294235	0	0.0613357	0.238917	0	0	0	0.0122303	0	0	0	0.053095
ENSG00000162398.11|LEXM	0	0	0	0	0.448157	0	0	0	0	0	0	0	0
ENSG00000116133.13|DHCR24	4.02796	4.22463	3.26839	5.51316	122.007	6.14033	122.466	12.7654	0.384882	0.15986	25.154	65.3626	41.3281
ENSG00000143001.5|TMEM61	122.739	93.6258	111.856	76.8147	25.1509	8.38352	0	0.0715244	0	0.0608383	0.588804	0	1.93748
ENSG00000162399.8|BSND	0	0	0	0.0071388	0.0126397	0.0107821	0.211984	0	0.00711734	0	0	0	0.0154492
ENSG00000169174.10|PCSK9	1.98228	1.17321	3.51633	2.07691	0.0266471	3.11413	2.80332	0	0	0	0	0	2.86617
ENSG00000162402.14|USP24	3.17342	3.28268	6.24554	0.224463	0.320149	5.26419	2.02822	0.0224157	3.23872	0.324133	0.874325	2.78837	0.877075
ENSG00000284686.1|AC119674.2	0.198955	0.304758	4.00026	0	2.64958	0.0852901	0.381106	17.4256	0	0	2.26816	2.54967	0.794356
ENSG00000162407.9|PLPP3	0	0	0.212058	0	0.579054	0.687239	0	10.3603	0.354416	0	2.93579	5.25839	0.584675
ENSG00000162409.11|PRKAA2	0.147566	0.288091	0.0398052	0.800732	1.40357	1.26985	0.821401	1.80399	0.00798326	0.432587	0	1.30841	0.103973
ENSG00000187889.13|FYB2	7.49187	6.11221	6.49422	5.30622	17.8762	9.67069	0	1.08235	1.23815	0.0164399	0	1.66447	0
ENSG00000157131.10|C8A	0	0	0	0	0	0	0	0	0	0	0	0	0
ENSG00000021852.13|C8B	0	0	0	0	0	0	0	0	0	0	0	0	0
ENSG00000173406.15|DAB1	28.9295	22.6784	34.8563	15.8907	17.7781	13.3953	13.03	3.84428	2.92105	1.83237	2.74339	9.18199	2.2568
ENSG00000162600.12|OMA1	10.9505	8.72921	19.7454	24.054	11.9592	5.99915	41.6927	0.0724863	0	1.56196	16.4383	54.7946	12.2176
ENSG00000184292.6|TACSTD2	0	0.152962	6.34038	0	0	0	0.0860771	0	0	0	16.2899	0	0.0690055
ENSG00000162601.10|MYSM1	1.16093	1.45055	3.23595	0.982728	0.758453	1.59844	0.306102	0.120786	0.200979	0.025685	0.449819	5.12873	1.70866
ENSG00000177606.6|JUN	0.18365	0.0253965	0.157905	4.4894	5.77409	0.415789	3.60145	0.025377	0.992301	1.4894	0	0	9.30313
ENSG00000172456.17|FGGY	11.7352	11.3653	10.0556	4.34122	2.66025	6.79856	3.52406	9.93243	16.8584	9.58456	0.555404	0.423659	0.47974
ENSG00000134709.11|HOOK1	7.92892	3.4952	16.6414	0.191293	1.93256	8.6506	18.0891	1.86088	0.0224375	21.9191	0.475751	0	2.97092
ENSG00000134716.11|CYP2J2	0	0.514081	0	1.10946	0	0	0	0	0	0	0	0	0.109137
ENSG00000162598.13|C1orf87	0	0	0	0	0.0900469	0	0	0	0	0	0	0	0
ENSG00000162599.16|NFIA	0	0.0423514	0.0526648	0.17657	0.375153	0.597368	1.45855	0.118493	0.119707	0.345564	0	0.151852	0.0152847
ENSG00000162604.12|TM2D1	5.96673	7.43221	13.3767	4.26738	9.60097	14.861	14.9134	35.4876	18.739	1.93941	12.574	16.889	10.0586
ENSG00000132849.20|PATJ	2.45694	3.74161	2.95265	1.74438	9.26558	0.793219	10.1099	0.0149849	23.2571	3.02083	2.73593	18.4969	6.60293
ENSG00000240563.2|L1TD1	0	0.0704022	0	0.195679	0.0692922	0	0	0	0	0.0199459	3.48852	58.2269	199.963
ENSG00000132854.19|KANK4	0	0.0395819	0	0.14302	0.0389578	0	0.0445481	0	0.021937	0	0.77523	8.70454	4.26174
ENSG00000162607.13|USP1	88.7428	103.544	129.645	60.0452	52.4536	189.485	238.458	118.626	133.29	109.79	5.63876	43.9078	88.6426
ENSG00000116641.17|DOCK7	0.85441	0.440988	0.0224744	0.0783643	0.10673	0.396042	0.46784	1.86012	0.069114	0.153612	0.161412	0.427694	0.384838
ENSG00000132855.4|ANGPTL3	0	0	0	0	0	0	0	0	0	0	0	0	0
ENSG00000125703.15|ATG4C	42.38	26.2556	68.5276	20.8823	22.5333	44.9111	75.563	14.8475	69.8702	77.0505	6.76407	34.5525	12.2351
ENSG00000187140.5|FOXD3	0.428532	0.0861971	0.982554	0	0.0636286	0	0	0	0	0	0.101293	2.78156	2.09984
ENSG00000088035.17|ALG6	14.9193	12.9392	24.8505	31.6444	24.0535	8.75538	10.3651	0.228836	0.530355	2.91971	19.7802	40.5872	23.6736
ENSG00000142856.16|ITGB3BP	18.8388	19.6474	24.5752	11.3841	14.4667	26.776	41.3705	11.865	27.341	30.5428	3.05778	14.8214	9.24237
ENSG00000203965.13|EFCAB7	9.93021	8.11718	33.4175	7.99061	13.0542	16.0187	45.5007	21.2302	0	0.0401891	0	0.16954	2.10469
ENSG00000079739.17|PGM1	3.6676	6.76978	0.685533	6.58261	28.9094	2.08283	1.38982	3.74586	0.109992	0.0187424	32.1324	29.4125	7.04318
ENSG00000185483.12|ROR1	0.163256	0	0	0.0892435	0.276519	0	0.0150571	36.0675	0.322535	0.011371	0.188658	0	0
ENSG00000177414.13|UBE2U	43.7719	19.4188	43.49	8.72818	13.2151	39.9174	7.48693	13.4899	89.744	39.0379	0.1437	17.012	1.76531
ENSG00000158966.15|CACHD1	0.52657	0.473716	0	0.0427027	1.07741	3.17642	0	10.1579	0	0	0.970424	34.9804	18.1824
ENSG00000162437.14|RAVER2	4.67242	5.30239	0.122786	3.0134	0.0874657	7.57304	0.166695	0.0147998	0	0	0.017405	0	0.240542
ENSG00000162434.12|JAK1	11.8539	11.4464	22.6393	16.1429	6.30057	10.4289	28.7869	0.155326	0.305442	10.4975	0.705761	7.54958	7.08904
ENSG00000162433.15|AK4	8.77211	8.67241	8.55663	7.51821	2.48714	4.9604	13.2588	15.743	7.33782	10.3154	318.046	427.25	332.513
ENSG00000116675.16|DNAJC6	1.06283	0.775254	0.026779	0.150834	0.0190758	0.943793	0.145421	0.025822	0	0	3.7276	1.38985	0.443002
ENSG00000213625.9|LEPROT	6.40874	6.23162	12.4171	12.568	12.7483	20.6468	6.78164	3.55084	0.0856283	41.6572	12.0133	14.8958	10.1918
ENSG00000116678.19|LEPR	0.328778	0.292562	1.13075	0.514268	1.16736	0.985843	0.0266975	0.015802	0	1.28363	0.520344	0.595373	0.856105
ENSG00000184588.18|PDE4B	0	0.0402704	0	0.00839468	0.0297266	0	0	0	0	0.0171137	0	0	0
ENSG00000118473.22|SGIP1	0	0	0	0.0112559	0	0	0	0	0.207609	0	0	0	0.0487183
ENSG00000152760.10|TCTEX1D1	0.507908	0	0	0	0	0	0	0	0	0	0	0	0
ENSG00000172410.4|INSL5	0	0	0	0	0	0	0	0	0	0	0	0	0
ENSG00000152763.17|WDR78	0	0.202091	0	0.067404	0.179014	0.118771	0.409405	0	0.0224005	0	0	0.0483069	0.121558
ENSG00000198160.14|MIER1	6.45368	3.271	10.9459	1.83945	7.58865	9.41583	8.45133	32.2831	6.53167	25.0676	2.13902	5.96154	5.21621
ENSG00000116704.8|SLC35D1	20.2474	16.4332	24.3403	2.11833	9.66589	26.6739	44.179	36.4387	66.1104	57.2264	0.0426483	0.052051	0.6549
ENSG00000203963.11|C1orf141	0.00809093	0	0	0.0298544	2.74867	0	0	0.0178882	0.0595295	0	0	0	0
ENSG00000162594.15|IL23R	5.37291	7.12735	0.6844	6.70022	15.3165	4.71327	2.72548	0.10999	0.411786	0	0	0	2.43323
ENSG00000081985.11|IL12RB2	0	0	0	1.08472	0.180053	0.0255986	0.27452	0.0812432	0.0168979	0	0	0	0.0366792
ENSG00000142864.14|SERBP1	9.99936	12.8133	13.9819	14.8933	24.2426	10.8414	17.9536	33.5768	14.6927	11.1394	60.4078	166.299	186.896
ENSG00000116717.13|GADD45A	0.189971	0.513735	1.25832	11.1376	9.79093	4.29363	2.68071	33.0405	0.0388256	0.23817	9.76904	25.4532	52.2513
ENSG00000172380.6|GNG12	73.6042	59.8722	38.3326	13.3553	70.4886	89.9537	68.1997	64.2275	154.155	51.4389	2.17347	9.09285	10.3567
ENSG00000162595.6|DIRAS3	100.256	85.3621	71.278	104.34	121.793	78.6283	21.388	0.881164	69.7908	8.91921	2.04664	0	5.64908
ENSG00000116729.14|WLS	39.2293	43.3287	42.372	28.5803	29.082	12.5944	18.3578	0.745432	15.6384	6.87185	1.64668	0	5.89405
ENSG00000116745.7|RPE65	0.0779898	0.138048	0	0.0575543	0.101903	0	0	0	0	0	0	0	0
ENSG00000024526.17|DEPDC1	0.172056	0	0	0.114275	2.09075	0.0383545	0.342763	0.0608636	0	0	3.62361	9.5548	0.549566
ENSG00000033122.19|LRRC7	1.4754	1.68391	0.289779	0.552514	0.278221	1.76085	0	0.0182233	0	0.0155006	0	0	0.0438791
ENSG00000066557.6|LRRC40	13.1774	14.1354	51.6449	0.896515	14.4261	33.8911	37.5479	2.36989	58.0195	32.5487	1.46785	6.23614	3.82326
ENSG00000116754.13|SRSF11	41.189	44.2568	46.7524	29.232	24.594	64.4886	71.9976	82.2221	55.7567	76.7015	5.40523	68.5563	89.914
ENSG00000118454.13|ANKRD13C	2.79251	1.09036	0.180784	3.75792	7.68387	3.93642	0	39.6295	0.0604295	4.2383	4.90315	22.5188	12.8547
ENSG00000197568.14|HHLA3	1.6958	1.7657	0	1.96306	1.52063	0.0926535	0	64.7662	0	0.062531	19.5821	18.9929	11.6828
ENSG00000116761.11|CTH	4.78031	1.93661	0.154373	0.186324	1.09966	0.0469025	0	0	0	0.15827	152.389	12.9528	25.5377
ENSG00000050628.20|PTGER3	0.025256	0.00931354	0	0.00776593	0.01375	0.105563	0.0209642	0	0	0.0158319	0	0	0
ENSG00000132485.14|ZRANB2	15.5032	13.2736	24.5572	12.1658	23.4839	18.5335	35.8659	60.8389	24.7382	4.35331	25.9405	111.546	131.315
ENSG00000172260.15|NEGR1	1.3413	1.57236	0.719468	3.79136	0.994866	1.09725	0.666488	0.0136031	1.43163	5.28202	0	0	0
ENSG00000162620.16|LRRIQ3	0.927792	0.800603	0	1.66036	2.54578	0.646321	0.011552	0.0512813	0.375445	0.00872393	0	0.47843	0.481565
ENSG00000254685.6|FPGT	8.21402	7.46329	29.5094	32.3172	19.2743	8.26145	0.919851	57.3824	0.357604	2.08399	6.09121	18.5854	5.86053
ENSG00000259030.7|FPGT-TNNI3K	0.669273	0.744957	2.61718	2.06804	1.24735	0.102971	0.388539	3.86717	0.0226574	0	0.49109	1.56355	0.655747
ENSG00000116783.15|TNNI3K	0	0	0	0	0	0	0	0	0.0473733	0	0	0	0.342768
ENSG00000162621.6|LRRC53	0	0	0	0	0	0	0	0	0	0	0	0	0
ENSG00000178965.14|ERICH3	0	0	0	0	0.270661	0	0.0917037	0	0	0	0	0	0
ENSG00000116791.14|CRYZ	124.216	101.414	197.686	107.85	150.925	202.886	121.272	223.454	297.566	342.352	20.69	26.1196	10.8419
ENSG00000162623.16|TYW3	22.0857	28.1046	22.6855	28.1442	23.6934	10.4245	12.4068	0.233539	23.5908	6.43947	7.06077	17.0394	14.3394
ENSG00000162624.14|LHX8	42.0528	28.7095	20.8489	69.4227	97.1189	22.1491	44.473	0.203297	35.0863	3.91959	0	0	0
ENSG00000137968.16|SLC44A5	1.4772	0.570907	0.946578	0.011901	0.105357	0.161772	0.0321269	0.285235	0.0118653	0	0	0	0.180286
ENSG00000117054.13|ACADM	4.85927	4.79311	3.03859	1.09712	4.52328	7.21992	4.84446	40.2875	10.4851	6.21464	14.0261	19.0729	6.95328
ENSG00000137955.16|RABGGTB	10.5494	12.7262	15.8631	5.36908	13.4747	21.6882	1.40153	51.0783	64.6772	27.932	18.2029	52.4911	26.4175
ENSG00000057468.7|MSH4	0	0	0	0	0	0	0	0	0	0.0233679	0	0	0
ENSG00000154007.6|ASB17	0	0	0	0	0	0	0	0	0	0	0	0	0
ENSG00000184005.11|ST6GALNAC3	3.44803	2.82975	5.73555	1.16417	1.47231	4.69406	0.0280598	0.0373688	0.0103632	0.0211905	1.06937	1.51968	0.0674842
ENSG00000117069.15|ST6GALNAC5	3.1586	1.60251	6.98076	0.7176	2.58492	0	0	0	0	0.0126115	0.0523098	1.01084	0.160652
ENSG00000142892.15|PIGK	5.51201	2.91853	0.405502	0.190334	3.46627	3.49072	0	15.4286	4.79828	0.013858	13.3737	23.5596	10.7095
ENSG00000154027.19|AK5	18.9362	18.2835	24.5112	5.13574	9.53251	10.5922	4.3689	0.206873	15.5976	10.074	0.783087	1.02069	0.39694
ENSG00000036549.13|AC118549.1	5.72863	3.08395	5.56419	0.981995	5.74649	4.66314	5.42536	5.96371	0.0497819	0.899175	3.03762	17.7136	6.96978
ENSG00000077254.14|USP33	9.74996	8.38217	9.8847	6.81594	16.3849	6.00646	16.1765	0.181799	4.37545	1.80042	1.00028	15.9359	7.24626
ENSG00000180488.15|MIGA1	2.41918	1.51792	2.90678	6.22484	0.694574	2.45942	1.35871	0.0177399	0.339455	0.0754472	1.85156	1.20946	3.90843
ENSG00000162614.18|NEXN	0.439668	0.324269	0.252022	0	1.04723	1.04647	0	22.7624	0.134787	0.241159	0.654943	3.70603	2.85259
ENSG00000162613.16|FUBP1	12.306	11.2023	15.6863	18.5096	10.1901	14.1079	45.7523	16.5368	42.8042	5.93393	25.6196	60.8748	48.1599
ENSG00000162616.9|DNAJB4	16.376	6.50842	19.8307	13.0611	8.74822	34.6519	7.46168	1.35892	193.43	67.1451	19.8055	59.2981	36.2853
ENSG00000137960.6|GIPC2	3.25769	3.93789	3.10228	15.3616	7.27563	1.16007	1.34773	0.0230109	0.0574328	0.0391459	2.20552	11.4772	10.7213
ENSG00000122420.10|PTGFR	0	0	0	0.0260113	0.184218	0.0392861	0	0	0.0129666	0	0	0	0
ENSG00000137959.16|IFI44L	0.00396803	0	0.0181961	0.0658868	0	0	0	0	0	0	0	0	0
ENSG00000137965.11|IFI44	0.0199375	0	0	0.0367834	8.20602	0	0.0496485	0.308559	0.0366728	0	0	0	0
ENSG00000162618.14|ADGRL4	0	0	0	0	0	0	0	0	0	0.0621411	0	0	0
ENSG00000117114.19|ADGRL2	0.282972	0.150728	0	0	1.09552	0	3.90172	21.9083	0.0192776	0.0197093	0.143063	1.82918	0.230146
ENSG00000137941.17|TTLL7	0	0.0255723	0.0529993	0.106615	0.125845	0.0214701	0.268621	0.80065	0.113381	0.00724499	0.145245	0	0.1692
ENSG00000142875.19|PRKACB	0.827143	0.307249	0.636782	0	1.69609	0.269177	0.0150347	11.9201	0.14437	0.0113541	0	2.96966	0.265164
ENSG00000203943.8|SAMD13	0.0235211	0	0	0	0	0	0	0	0	0	0.978508	0	0
ENSG00000137976.7|DNASE2B	0	0	0	0	0	0	0	0	0.101273	0	1.25261	0	0
ENSG00000117133.11|RPF1	107.898	93.3977	160.291	85.3089	80.333	38.8615	29.2063	54.4892	14.2625	3.43691	85.9719	229.588	251.424
ENSG00000174021.11|GNG5	219.95	199.254	146.519	212.599	212.037	125.067	251.972	353.684	18.8836	5.8258	247.777	315.207	454.911
ENSG00000122432.17|SPATA1	0.588604	2.83575	2.56854	4.01095	1.14743	1.24333	0	1.49025	0	0.035707	0.469	2.18416	3.82837
ENSG00000117151.13|CTBS	1.39466	4.73245	5.18623	5.88126	2.46929	2.90649	0	0.116601	0.0431146	0.01102	0.578978	3.81206	3.29892
ENSG00000117155.16|SSX2IP	17.3602	13.2269	15.5938	8.91174	14.1348	18.4532	18.0371	35.1165	23.1338	51.0805	0.256814	18.5075	27.2484
ENSG00000171517.6|LPAR3	0.0114911	0	0.210778	0	0.11261	0	0.114461	0	0.0422733	0.34576	0.806704	3.09954	0.2294
ENSG00000153898.13|MCOLN2	4.0373	2.63808	0.920272	18.9916	12.2626	6.4802	0.0293967	0.104398	0.195425	1.19881	0	0	0.518463
ENSG00000162643.13|WDR63	0.828604	1.32919	0	2.1211	0.0338336	0.144306	0	0.160296	0	0	0	0	0
ENSG00000055732.13|MCOLN3	0.00613416	0.0135724	0.0281292	0.0452684	0.120226	0.324763	0.0305506	0	0.0112831	0.0115358	0	0	0
ENSG00000097096.9|SYDE2	1.05309	1.23521	1.60001	0.187265	3.54359	0.547994	0.0473928	0.0280514	0	0.274394	0.37113	0	0.405263
ENSG00000162642.14|C1orf52	3.90882	1.13037	4.46751	5.34834	3.95859	3.64166	0.325444	23.5356	0.0655607	0.491545	47.4336	55.6104	57.4927
ENSG00000142867.13|BCL10	11.3416	9.69511	11.0151	8.01916	13.2787	30.5245	35.3639	30.3664	55.6417	32.746	17.1238	13.472	14.9655
ENSG00000153904.20|DDAH1	5.40352	5.9191	0.0406209	0.0817141	7.11824	2.24619	0	38.6013	8.57049	0.0666343	0.978865	0	0.742723
ENSG00000142871.17|CCN1	3.27656	3.45925	0.0762701	7.30313	12.007	1.52941	47.0092	57.9163	0.122373	0.0625566	3.48125	0	23.6408
ENSG00000117174.11|ZNHIT6	5.78408	4.62345	1.86238	9.57148	9.47913	6.31549	2.80567	9.60186	0.0361467	12.1832	0.570566	11.6926	16.3461
ENSG00000171502.15|COL24A1	0.0976747	0	0	0	0.152594	0.118335	0	0	1.0311	0	0	0	0.254335
ENSG00000122417.15|ODF2L	8.93337	7.05337	14.9432	9.79532	11.0587	12.7477	17.4179	3.70945	13.3801	15.643	0.3393	1.74516	0.491251
ENSG00000137975.8|CLCA2	0	0	0	0.136113	0.150623	0	0	0	0	0	0	0	0
ENSG00000016490.15|CLCA1	0	0	0	0	0	0	0	0	0	0	0	0	0
ENSG00000016602.9|CLCA4	0	0	0	0	0	0	0	0	0	0	0	0	0
ENSG00000097033.14|SH3GLB1	77.3089	65.1837	53.372	128.859	79.2402	41.6789	37.306	55.5118	5.21361	47.0848	4.39114	11.29	16.3859
ENSG00000183291.17|SELENOF	136.261	141.738	189.037	250.097	438.049	219.243	292.426	157.751	380.08	242.778	53.0882	197.131	185.597
ENSG00000153936.17|HS2ST1	1.66339	1.44069	0	0.363415	0.75069	1.75338	2.8205	0.0241946	0.0503227	0.144059	0.149382	5.12221	2.66527
ENSG00000267561.2|AC093155.3	0.464258	0.669923	0	0	0.197808	2.47481	0	0.0892545	0.0742566	0	0	2.72229	4.43257
ENSG00000143013.13|LMO4	14.4811	15.1415	6.8743	6.62387	9.1816	22.1182	6.27148	1.20973	1.43385	1.9875	4.24854	3.32996	6.79333
ENSG00000065243.20|PKN2	6.64545	5.4096	11.6168	13.5103	5.88881	10.7362	12.5874	9.06552	9.82869	28.0524	2.64236	28.183	17.6181
ENSG00000137947.12|GTF2B	182.3	149.994	113.465	277.939	241.637	182.708	282.625	77.8757	394.01	305.833	15.864	46.3604	86.258
ENSG00000137944.18|KYAT3	8.88146	9.1705	0.509093	21.6428	17.2258	6.23858	12.8553	23.3586	0.306308	0.173982	12.7249	55.7804	35.165
ENSG00000213516.10|RBMXL1	7.92365	8.94264	8.6809	10.3303	6.02722	14.5117	0.0994531	24.5293	0.0440766	0	9.3042	27.565	26.9483
ENSG00000117226.12|GBP3	0	0	0	0.0524962	0.0309825	0	0	32.9436	0.0174461	0	0	0	0.416562
ENSG00000117228.10|GBP1	0.0334288	0	0	0.246695	5.07767	0.0698617	3.1841	59.0706	0.107605	0	0	0	1.5349
ENSG00000162645.13|GBP2	1.29385	0.809046	0.128982	0.0311357	0.771788	0	4.28661	0.286058	0.745012	0.327952	0	0.847942	2.06636
ENSG00000213512.3|GBP7	0	0	0	0	0	0	0	0	0	0.471297	0	0	0
ENSG00000162654.9|GBP4	0.00661662	0	0	0.0122072	0	0	0.346011	0.043886	0	2.04066	0	0	0.36985
ENSG00000154451.14|GBP5	0	0	0.022882	0	0	0	0	0.0110321	0.00917834	0	0	0	0
ENSG00000183347.14|GBP6	0.81619	0.391278	0	9.00979	0	0	0.270997	0	0	0.255818	0	0	0
ENSG00000197147.13|LRRC8B	23.7226	18.4011	17.4463	1.5243	9.80965	25.0488	73.5623	16.8447	44.7362	35.5502	0.475951	1.25597	1.56049
ENSG00000171488.15|LRRC8C	1.16796	1.29595	4.59304	0.786475	2.27555	6.53801	0.18124	0.160912	0.0127498	18.1973	0	1.81467	0.498153
ENSG00000271949.1|AC093423.3	6.9585	5.77363	20.2283	17.5376	33.6897	20.0823	0	25.1372	0	22.6668	4.36163	5.42182	7.68989
ENSG00000171492.14|LRRC8D	8.26555	9.30165	12.1351	13.9207	23.1428	7.32726	14.6395	20.2739	1.58659	0.0787437	4.50726	2.79035	4.58074
ENSG00000162664.17|ZNF326	0.817239	0.695469	0.627424	1.77382	0.362384	1.4838	0.101294	0	1.99976	0.0278168	0.78842	5.22193	26.3546
ENSG00000143032.8|BARHL2	1.6102	2.37514	0	0.806859	1.94808	1.16325	5.89083	0	0	0.037384	0	0	0
ENSG00000122482.21|ZNF644	0.443518	0.437458	0.0490079	3.13502	0.768028	0.536035	5.12305	0.165398	0.00982894	0.010049	0.31261	7.8002	6.52853
ENSG00000162669.16|HFM1	0	0.0927798	0	0.180513	0	0	0	0	0	0	0.0908568	1.33066	0
ENSG00000097046.13|CDC7	41.0956	39.9932	87.2361	15.122	78.9958	58.7663	27.3834	171.133	104.789	258.772	14.5307	87.7757	17.58
ENSG00000069702.11|TGFBR3	3.33987	3.17603	3.88862	4.23025	0.619001	4.56745	7.73889	0.0523695	1.96063	0	6.0418	4.54758	1.75907
ENSG00000137948.18|BRDT	39.2357	32.8374	77.0419	36.5309	34.1164	56.4023	66.2573	64.1943	140.459	182.252	3.9612	180.514	321.544
ENSG00000172031.7|EPHX4	0.397297	0.119872	0	0	0	0	0	0.0399265	0	0.0339613	0	1.71921	0.793134
ENSG00000230667.5|SETSIP	0.0447004	0	0	0	0	0	0.556566	0.197656	0.904435	0	0.23245	1.77311	0.892365
ENSG00000189195.13|BTBD8	1.69917	1.37068	0	3.87503	1.34907	4.30729	1.76304	0.130441	0	10.3851	0.00767013	1.40417	1.43693
ENSG00000203910.9|C1orf146	52.9422	48.9255	14.069	48.5958	78.0976	38.6792	23.6654	1.57169	44.3205	0.140724	0	0.890474	0.448154
ENSG00000174842.17|GLMN	10.1233	9.97899	27.469	22.3348	10.6275	14.1625	0.417252	33.4024	0.0256836	0.0262587	2.48691	26.4749	32.3906
ENSG00000122484.9|RPAP2	0.450468	0.653921	1.4755	3.75966	2.55368	0.99621	5.32983	0.0421561	0.600614	0.0313755	0.00619711	1.75849	2.54082
ENSG00000162676.12|GFI1	0.424843	0.549815	0	0	0	0	0	0.0177224	0	0	0	5.72335	0.416061
ENSG00000067208.14|EVI5	1.71839	2.87874	0.337714	4.52903	9.41421	5.6365	0.782474	7.02308	19.326	8.2636	0.887211	3.38867	4.03816
ENSG00000122406.13|RPL5	99.368	93.5559	65.5181	43.8049	45.9928	111.121	139.703	291.618	33.7804	45.1652	365.79	603.423	953.314
ENSG00000154511.12|DIPK1A	2.01126	0.785312	0.0602808	0	0.343524	0	0	0	0	0.0247211	1.07665	5.52722	2.36184
ENSG00000143033.18|MTF2	144.618	172.197	141.284	99.5339	83.4304	341.22	327.412	159.169	250.852	162.916	13.3961	35.8532	55.0111
ENSG00000117500.13|TMED5	2.62474	3.3088	5.8866	1.8556	2.95402	4.671	2.208	17.9357	0.332679	1.31904	2.8101	20.1579	28.9379
ENSG00000122483.17|CCDC18	6.73725	7.16612	10.2542	10.1408	4.4298	12.1001	21.3576	30.4765	0.21229	17.1464	0.881497	12.8758	16.6178
ENSG00000117505.13|DR1	7.94057	7.80125	13.9511	11.3081	8.56513	4.50818	0.0463083	1.29099	12.8066	8.96671	7.99253	21.2147	18.9184
ENSG00000137942.16|FNBP1L	25.6284	13.9399	38.5318	19.1225	16.2306	30.8736	36.6306	35.9308	5.76206	80.7356	7.89903	55.3191	21.1814
ENSG00000137936.18|BCAR3	4.46906	5.67826	1.15799	3.96546	7.73087	0.638196	0.0584961	6.03745	0.010802	1.33631	0	1.11814	0.984787
ENSG00000067334.14|DNTTIP2	33.9795	33.2325	72.6922	31.4097	37.6401	64.1715	15.1412	90.0617	20.2705	70.8125	3.77315	157.36	143.674
ENSG00000023909.10|GCLM	9.6452	6.37908	3.94908	0.2625	12.4755	6.36433	11.3752	4.4371	0.110194	3.88683	4.95531	10.3371	4.18586
ENSG00000198691.13|ABCA4	0.689334	1.07291	0.0218004	1.15775	1.45976	0	0.0118385	0	0.0087445	0	0.315202	0.603443	0.0569435
ENSG00000137962.13|ARHGAP29	4.69808	4.02291	6.29884	3.24833	3.77884	9.68278	1.61938	1.1101	7.18506	13.9972	0.172534	2.52687	3.83281
ENSG00000117528.13|ABCD3	7.98853	9.74788	2.26368	5.71904	11.7384	24.3898	9.25258	0.363798	52.4102	44.7297	4.38879	15.4965	7.35395
ENSG00000117525.14|F3	1.11226	3.45783	0	0.129876	7.35851	1.29464	8.02878	469.935	0.207177	0.503065	12.8857	22.8975	27.9943
ENSG00000143036.17|SLC44A3	3.32822	3.00828	0.0649453	0.104517	5.64411	0.473569	0	0	0	0.932189	2.46721	0	0
ENSG00000117519.16|CNN3	180.255	179.517	246.25	558.799	655.157	388.081	602.666	1284.03	870.579	947.432	482.934	349.919	160.775
ENSG00000172339.10|ALG14	2.21265	1.24957	4.52243	1.51624	2.67083	0.493242	4.56538	0.00931798	0.162797	0.0158516	6.953	3.47729	2.9616
ENSG00000152078.10|TMEM56	7.35625	7.2069	7.4178	21.0428	8.71681	5.91793	5.46679	0.81502	0.0910837	3.08342	17.2528	65.7798	21.6382
ENSG00000271092.5|TMEM56-RWDD3	23.1239	23.2897	57.4852	36.8133	38.7155	15.4736	4.28263	2.24472	0.26679	10.5988	41.726	119.505	49.803
ENSG00000122481.17|RWDD3	8.91937	9.93745	44.9624	0.0778044	23.2121	6.05185	1.36522	0.512808	0.0775706	0	10.8554	33.289	10.692
ENSG00000117569.18|PTBP2	2.91153	4.253	0.907371	1.5008	0.318049	0.770162	0	3.44423	0.0173315	1.74834	0.298073	1.0216	0.85273
ENSG00000188641.13|DPYD	0.0398862	0	0	0	0	0.0158775	0	0	0	0	0	0	0
ENSG00000162627.17|SNX7	1.41536	2.43571	0	18.3513	12.5858	2.35538	71.8125	0.0869227	0.0723166	0	20.4448	65.8115	7.77018
ENSG00000117598.12|PLPPR5	0	0	0	0	0.0290372	0.0247698	0	0	0	0	0	0	0
ENSG00000117600.12|PLPPR4	0	0	0	0.0135315	0.0479167	0	0	0	0	0	0	0	0
ENSG00000099260.11|PALMD	0	0.011135	1.75389	0	0.0657563	0	0	0	0.0277703	0	0	0	0.100466
ENSG00000156869.13|FRRS1	0	0	0	0.01894	0	0	0	0	0	0	0.146808	0.570102	1.18866
ENSG00000162688.17|AGL	1.01619	0.363715	2.01016	0.0367608	1.39938	0.971629	0.0372135	9.33919	0.00916259	0.0187355	11.3912	93.7772	28.3612
ENSG00000117620.15|SLC35A3	1.54865	0.862799	1.3488	1.9774	1.93616	4.68785	9.08905	3.46825	0.963187	5.3093	0.10139	1.96222	0.275799
ENSG00000283761.1|AC118553.2	20.5595	28.7567	46.7678	45.3818	83.8508	104.778	19.8857	194.488	134.997	166.027	32.0885	52.84	22.2313
ENSG00000156875.14|MFSD14A	36.6039	54.7969	91.6139	80.7937	159.14	189.691	2.54247	375.994	267.539	311.022	63.8015	98.4021	44.0698
ENSG00000156876.10|SASS6	63.6701	62.1086	73.3678	63.1876	30.0412	127.19	159.571	82.5746	103.773	179.143	0.545265	13.6342	7.10684
ENSG00000122435.10|TRMT13	25.6436	18.8985	58.5937	27.2549	42.0277	45.0261	82.0924	39.5716	9.31077	19.667	0.94557	12.788	14.5985
ENSG00000122477.12|LRRC39	7.08164	5.14767	18.0619	7.68094	22.9326	9.78116	0	8.34727	14.9028	3.6844	0	5.18094	4.56303
ENSG00000137992.14|DBT	0.956232	1.63056	3.75854	2.4871	0.140914	8.14385	5.67552	1.16039	4.87329	0.243375	1.02349	3.76453	2.59789
ENSG00000137996.12|RTCA	23.6411	30.106	49.757	35.7667	24.1683	3.20617	0.0666339	0.946562	0.147657	0.352249	41.3618	38.4232	8.76063
ENSG00000079335.20|CDC14A	0.187247	0.317632	0	0	0.0203885	0	0	0	0	0	0.58423	8.56634	1.61983
ENSG00000181656.7|GPR88	0	0	0	0	0	0	0	0	0	0	0	0	0
ENSG00000162692.12|VCAM1	0.0335863	1.17414	0	0	0.0219423	0	0	0	0	0.0252646	0	0	0
ENSG00000162694.14|EXTL2	1.30551	0.783718	1.53146	0.242724	1.55374	0.281999	0	0	0.11169	0.437733	0.657835	2.48889	6.10137
ENSG00000162695.12|SLC30A7	3.9357	3.07345	4.85319	1.2988	4.66096	6.25357	4.07088	29.9484	15.8082	7.35696	6.57231	14.0935	15.2045
ENSG00000117543.21|DPH5	28.0324	19.3126	47.9308	5.72961	6.12252	3.46911	0	0.181484	0.0251647	0.0514565	29.5424	24.8547	26.2193
ENSG00000170989.9|S1PR1	0	0.447539	0.570792	2.12421	4.32012	0.0433554	0	0	0.0286193	0.0292601	0	0	0.372733
ENSG00000118733.16|OLFM3	0	0	0	0.0668878	0	0	0	0	0	0	0.0706993	0	0
ENSG00000060718.22|COL11A1	0.0446955	0.0098893	0.143471	0	0.0438002	0	0.0111301	0.00988171	0	0	0	0.248208	0
ENSG00000185946.16|RNPC3	6.28395	5.53797	9.65964	0.993413	8.04068	6.34785	5.5108	6.5672	2.31826	3.13797	0.576935	7.60463	4.3706
ENSG00000240038.6|AMY2B	0.412239	0.468061	0.198989	0.0300218	0.850487	0.272061	0	0.61161	0	0	0.0352584	1.54915	0.476452
ENSG00000243480.7|AMY2A	0	0	0	0.0394966	0.62938	0	0	0	0	0	0	0	0
ENSG00000237763.9|AMY1A	0	0	0	0.119704	0.900757	0.0451986	0.0807853	0	0	0.0610083	0	0	0.0647632
ENSG00000174876.16|AMY1B	0	0	0	0.0642369	0.682412	0.0485101	0.043352	0	0	0.032739	0	0	0
ENSG00000187733.6|AMY1C	0	0	0	0	0	0	0.124	0	0	0.0936432	0	0	0.0994068
ENSG00000198890.8|PRMT6	0.965436	0.497736	0.0429822	0.0518785	0.030618	0.940257	0	17.0137	0.0344818	0.193897	6.76296	33.016	10.9652
ENSG00000162631.18|NTNG1	0	0.00983844	0	0	0	0	0.0221457	0	0	0.0083621	0.439334	0.599691	2.53876
ENSG00000134215.16|VAV3	29.3316	25.3861	36.7504	16.9301	18.3307	38.3091	39.4015	5.39795	23.3957	36.5226	0	1.54425	0.133232
ENSG00000085491.17|SLC25A24	0	0	0	0.0111455	0.0592012	0.319838	0	0.841448	0.722279	0.0113608	0.345564	2.06083	0.337682
ENSG00000196427.13|NBPF4	0	0	0	0.318875	0	0	0	0	0	0	0	0.124653	0.439143
ENSG00000186086.18|NBPF6	0	0	0	0.550783	0	0	0	0	0	0	0	0.747916	0
ENSG00000162636.16|FAM102B	0.338968	0.0384614	0.0398563	0.00801759	0.369087	0.326953	0	0	0.015987	0.661973	1.5706	8.96379	3.03643
ENSG00000162639.16|HENMT1	454.547	445.405	1119.81	472.901	371.762	755.875	581.493	934.154	1294.38	1317.85	100.423	58.996	35.9104
ENSG00000134186.12|PRPF38B	11.8363	12.9653	9.67137	5.52937	9.50383	17.663	9.79102	18.3544	36.9129	2.46103	2.04309	24.2865	36.5051
ENSG00000143107.9|FNDC7	1.1598	2.47869	0.0604372	2.62607	1.72208	0.146899	0	0	0	0	0	0	0
ENSG00000116266.11|STXBP3	25.985	19.2716	51.9581	24.1612	31.718	30.3618	17.7226	43.7891	25.1921	12.9689	1.64067	28.5587	16.7684
ENSG00000162641.19|AKNAD1	0.157074	0.548751	3.26027	0	0.16203	0	0	2.6137	0	0	0	0	0.0990225
ENSG00000274068.1|AL449266.1	5.25234	2.58251	0	0	5.00415	4.47199	0	11.7737	0	6.58495	6.25924	11.5746	3.20386
ENSG00000121957.14|GPSM2	21.2999	16.1098	23.041	33.6971	25.9789	7.27948	1.70671	2.09581	0.0573028	0.862051	1.82252	8.7561	1.65253
ENSG00000121940.15|CLCC1	11.6561	11.6092	6.64385	10.9638	14.5724	3.03356	0	5.30249	0.105394	4.18701	16.5475	21.949	6.17684
ENSG00000085433.15|WDR47	16.6922	9.51275	21.0635	21.2877	15.6646	6.14366	42.3676	40.845	23.3021	18.5893	5.89987	42.198	64.2252
ENSG00000197780.9|TAF13	2.00261	1.86229	0.266183	3.80177	22.7536	0.323493	2.60186	46.329	0.0533852	1.4191	198.657	288.965	334.777
ENSG00000215717.6|TMEM167B	3.27797	3.43969	3.46259	1.58976	8.27018	4.08433	2.12366	0.196403	0.01634	0.0835296	11.5834	16.1387	21.5647
ENSG00000179902.12|C1orf194	0	0	5.73317	0	0	0	0	0	0	0	0.0855452	3.9152	1.05089
ENSG00000116299.17|KIAA1324	0.0132584	0.0293355	0	0	0.028873	0	0.0220108	0	0	0	0.011491	0	0.335263
ENSG00000031698.13|SARS	72.1338	81.7284	135.934	135.633	94.3829	63.7153	32.7815	97.0933	63.0885	85.5451	314.9	165.07	164.634
ENSG00000143126.8|CELSR2	0	0.0350365	0.0145228	0.368103	0.0827618	0.176497	0.323346	0	0.00582535	0.166762	0	0.0502497	0.0379342
ENSG00000134222.16|PSRC1	2.31983	8.88015	10.7033	9.66267	4.64901	2.45877	0	0.0943972	0.0261784	18.2802	14.5058	19.8718	15.0015
ENSG00000221986.7|MYBPHL	1.77869	0.459996	0	0	0.0754572	0	0	0	0	0	1.35139	0	0
ENSG00000134243.12|SORT1	8.64118	9.71239	1.6332	3.88498	3.03938	3.72157	0	6.01391	0.0163776	4.94796	6.24491	5.12118	1.95524
ENSG00000143106.13|PSMA5	124.924	128.333	119.323	162.571	138.424	183.143	78.1553	158.879	270.62	334.303	81.871	63.9194	48.0698
ENSG00000143028.9|SYPL2	2.292	1.55697	0.691469	5.13735	0.39405	1.51262	0.0250331	0	0.055472	0.0378094	0	0	0
ENSG00000162650.16|ATXN7L2	8.99324	9.8461	4.41603	14.0272	7.94041	9.9113	0	0.0171702	19.6705	27.1797	0.100964	2.89574	4.09301
ENSG00000174151.14|CYB561D1	0.0142821	0.158003	0	0.27667	0.0699802	0	0	0	0.0131352	0	0.362064	0.339914	1.85326
ENSG00000181754.7|AMIGO1	17.0561	16.176	10.2569	7.29085	9.44931	9.22783	16.198	0.104845	0.0290758	0.0148634	0	0	0.347121
ENSG00000156097.12|GPR61	0.184804	0.391117	0	0.207535	0.209973	0	0	0	0	0	0	0	0
ENSG00000065135.11|GNAI3	24.0464	21.1649	56.6739	30.8377	41.2309	11.4335	12.9063	16.2987	2.04362	5.6073	5.36154	13.4526	15.7736
ENSG00000134183.11|GNAT2	242.501	147.908	476.276	242.59	284.104	54.3567	65.7217	54.8375	0.432957	58.2641	1.14752	0.700257	2.34948
ENSG00000116337.16|AMPD2	15.7993	25.4307	2.32125	40.663	23.9858	26.5342	3.30704	0.789987	1.73073	11.6921	0.836144	3.63785	4.08968
ENSG00000168765.17|GSTM4	0.00709493	0.0313964	0.032535	0.078538	6.39659	0.612869	0.0353356	0	0.0261007	16.2646	1.18986	0	0.679861
ENSG00000213366.13|GSTM2	0	0.0197244	0	0.238479	0.01456	0.745212	0.0110996	0	0.0327948	0.737641	0.115893	0	0.142371
ENSG00000134184.12|GSTM1	0	0.0715793	0	0.746064	0.0528381	1.62262	0	0	0.119012	2.88982	0.904235	0	0.193748
ENSG00000134201.12|GSTM5	0	0	0	0.0123561	2.07834	0	0.717141	0	0	0.176328	0	0	0
ENSG00000134202.10|GSTM3	82.078	110.648	136.98	38.6817	144.521	67.9335	191.887	114.629	0.188815	1.20652	0.0444835	0.475045	22.0977
ENSG00000198758.10|EPS8L3	0	0	0	0	0.152694	0	0.552916	0	0	0	0	0	0.186634
ENSG00000184371.14|CSF1	0	0	0.0711447	0.472285	0.253397	0.108078	1.1204	0	0	0	0	0	0.340693
ENSG00000168710.18|AHCYL1	6.31077	5.7674	2.44243	5.30037	7.46025	4.45245	16.6596	4.7103	3.08754	2.80762	5.04636	7.29853	2.67433
ENSG00000143093.15|STRIP1	11.7073	13.2334	12.1529	12.0654	13.7898	19.0092	4.50532	9.4801	9.36276	0.509835	9.97646	13.0363	9.63142
ENSG00000156150.8|ALX3	0	0.85238	0.092978	0.374074	0	0	0	2.55518	0	0	0	0	0.647632
ENSG00000186150.4|UBL4B	0	0	0	0	0	0	0	0	0	0	0	0	0
ENSG00000197106.7|SLC6A17	3.12889	6.0017	7.69347	0.225933	3.24022	0.972527	0	0.0270749	0	0.253328	0	0	0
ENSG00000116396.14|KCNC4	1.95521	2.85414	0.104169	1.38302	1.46287	1.1891	0.711138	0.0215242	0.026861	0.00610278	0.213052	1.39022	0.848669
ENSG00000162775.15|RBM15	10.6759	16.2096	11.0121	8.68432	4.4622	13.2376	17.9184	20.006	48.9566	9.99749	6.44749	40.5873	31.6821
ENSG00000168679.18|SLC16A4	0	0	0	0.0473859	2.05554	0	0	0	0	0.0241507	0	1.6301	0.512743
ENSG00000134248.13|LAMTOR5	129.708	145.811	165.651	90.3153	105.994	96.865	148.979	109.321	72.3293	35.3266	380.1	226.915	239.475
ENSG00000143125.6|PROK1	0	0	0	0	0.857547	0	0	0	0.107307	0	0	0	1.97986
ENSG00000143105.7|KCNA10	0	0	0	0.1148	0	0	0	0	0	0	0	0	0
ENSG00000177301.15|KCNA2	0.0794931	0.118982	0	0.0215676	0	0	0.209598	0	9.56442	0	0	0	0
ENSG00000177272.9|KCNA3	0.0492318	0	0	0	0	1.32611	0	0	0	0	0	0	0.786261
ENSG00000143119.14|CD53	0	0	0	0.0696696	0.123354	0	0	0.166979	0	0	580.649	159.528	35.2809
ENSG00000121931.16|LRIF1	5.88257	7.23953	13.4612	34.1429	26.2275	5.88421	1.79137	65.4905	30.3908	19.2232	2.97155	19.6983	25.4327
ENSG00000156171.14|DRAM2	8.31299	13.093	8.43167	11.0846	14.9733	7.14406	90.6396	29.63	0.0714524	9.05851	35.6875	87.9328	98.2284
ENSG00000134255.14|CEPT1	2.29759	2.12531	0.420555	3.92722	4.36754	2.21926	3.76223	0.853739	18.4229	0.326784	8.33967	27.2264	12.4305
ENSG00000162777.17|DENND2D	0	0	0	0	0.0596357	0	0.197003	0	0	0	3.46518	0.724169	1.16626
ENSG00000064886.14|CHI3L2	0	0	0	0.022751	0.040282	0	0.0614165	0.190847	0	0.0231906	31.3899	44.7086	53.1254
ENSG00000134216.19|CHIA	0	0	0	0	0	0	0	0	0	0	0	0	0.489177
ENSG00000173947.14|PIFO	0.514468	1.91236	0.0471836	0.0189832	10.2849	1.72027	0	16.9023	0	23.2199	0.909608	0	3.90277
ENSG00000085465.12|OVGP1	0	0	0	0	0	0	0	0	0	0.0297674	0	3.64168	0.884786
ENSG00000116455.14|WDR77	0.0605328	0.435288	0	7.39873	8.20598	5.69275	0.0376848	0	0.111343	0.142296	175.117	187.168	165.616
ENSG00000116459.11|ATP5PB	62.0626	43.7485	69.4128	12.4463	65.3918	42.5396	49.3343	26.5668	28.1999	0.340911	615.238	341.664	307.972
ENSG00000143110.11|C1orf162	0	0	0.13463	0	1.7742	0.0409041	0	0	0	0	0.515265	0	8.43981
ENSG00000121933.19|TMIGD3	0	0	0	0	0	0	0	0	0	0	2.30616	0	1.00226
ENSG00000282608.1|ADORA3	0	0	0	0	0	0	0	0	0	0	2.63433	2.51931	0.543389
ENSG00000116473.14|RAP1A	7.85917	5.99683	11.8223	6.42321	2.54326	9.59895	10.4074	7.58365	12.1053	2.5692	6.37862	27.7367	13.49
ENSG00000197852.11|INKA2	0.0508464	0.0140628	0	0.0586301	0.0207616	0	0.253236	0	0	0.0717155	0.47098	1.26057	0.989683
ENSG00000064703.12|DDX20	17.81	11.8959	14.3458	38.254	24.3832	1.86508	0	0.0643399	0.0133821	0.123136	12.8916	52.0034	28.3797
ENSG00000171385.9|KCND3	0.00516758	0.114338	0	0.409955	0.0337604	0	0	0	0	0.00971803	0.409802	0	0.0825293
ENSG00000143079.15|CTTNBP2NL	21.1625	17.9905	14.3582	21.7744	15.504	31.2741	23.9952	17.2698	11.6809	8.18969	0.65215	7.34705	2.20095
ENSG00000134245.18|WNT2B	0.712566	0.312418	0.331277	0.0424076	0.643587	0.10065	0.0408856	0	0.392601	0	0.465317	0.0521015	0.353989
ENSG00000007341.19|ST7L	4.7358	2.12895	1.03413	0.138686	2.76656	1.87122	0.0124795	0.675865	0.0184359	6.36146	4.99054	4.41305	4.62205
ENSG00000116489.13|CAPZA1	115.736	76.1673	173.106	99.8883	125.438	54.5866	199.588	239.251	8.618	61.8081	143.252	147.664	92.6509
ENSG00000155363.18|MOV10	15.4003	13.536	5.58211	10.9412	6.05632	5.6707	3.99511	3.69883	0.0344473	0.140875	9.0245	7.28003	3.68879
ENSG00000155366.16|RHOC	21.3554	32.6983	22.9903	34.5976	63.7944	1.48977	12.4093	68.6026	0.964856	3.18703	389.65	133.006	22.2727
ENSG00000271810.5|AL603832.3	35.7326	51.0399	40.9645	61.3346	107.488	3.04588	18.9602	134.835	0.831977	0	691.908	251.482	49.8133
ENSG00000155367.15|PPM1J	0	0	0	0.0260837	0.230914	0	0	0	0	0	0.753581	1.68242	6.94312
ENSG00000184599.13|FAM19A3	0	0	0	0	0.103533	0	0	0	0	0	2.88431	0	75.4214
ENSG00000155380.11|SLC16A1	9.25556	9.22392	14.8375	18.5436	38.1297	11.1475	7.20019	3.16248	40.3806	52.6633	107.955	772.867	632.802
ENSG00000198799.12|LRIG2	1.58072	1.27641	0.508154	2.99449	1.14982	1.36227	0.0243483	3.99201	0.0779346	0.0306461	1.31774	12.9541	2.36835
ENSG00000081026.19|MAGI3	2.09103	1.07919	0.4429	5.64862	0.283946	0.915039	0.19241	0.0106768	20.4391	3.62357	0.747097	2.06881	0.520592
ENSG00000116793.16|PHTF1	9.1466	7.9371	16.5278	11.1454	8.14517	23.9078	27.9278	16.6764	0.198054	18.9807	1.3556	1.79834	4.45742
ENSG00000081019.13|RSBN1	4.32009	3.46747	4.15337	2.19869	1.67396	4.46647	1.70643	3.54385	0	1.80415	0.387331	2.55272	5.30543
ENSG00000134242.16|PTPN22	0	0	0	0	0	0	0	0	0	0.101952	0	0	0.541134
ENSG00000188761.13|BCL2L15	0	0	0.102434	0.123636	0.0291873	0	0.055626	0	0	0	0	0	0.0713499
ENSG00000134262.13|AP4B1	20.7924	30.3369	11.3766	10.9492	11.3502	18.7446	0.0173052	8.18913	0	12.8988	2.08695	17.9176	10.7933
ENSG00000118655.6|DCLRE1B	20.0998	21.2437	32.7729	28.0261	22.3686	14.6557	2.90197	18.0581	0.0189693	2.79275	6.43543	26.5899	20.6702
ENSG00000163349.22|HIPK1	3.3446	2.71244	9.36936	1.86018	2.81476	4.44326	27.32	6.16705	0.04085	7.43413	1.20685	2.81899	1.84435
ENSG00000116774.12|OLFML3	0	0	0	0	0	0	0	0	0	0	1.1797	0	0
ENSG00000134207.16|SYT6	0	0	0	0	0	0	0.0792975	0	0.0146433	0	1.46964	0.315783	0.699275
ENSG00000197323.12|TRIM33	30.428	30.1894	18.2564	8.06313	6.95156	37.9256	70.3671	54.4863	52.8871	78.1871	0.594024	3.59138	3.37842
ENSG00000116752.6|BCAS2	205.464	124.986	105.957	156.384	309.839	61.6619	74.0234	2.0908	63.5486	59.3993	84.2974	334.606	138.696
ENSG00000175984.15|DENND2C	0.158957	0.0242557	0.0251353	0.0910132	0.143239	0.0916411	1.80173	0	0.0302466	0	0	0.782724	1.18178
ENSG00000116748.21|AMPD1	0	0	0	0	0.0430659	0	0	0	0	0	0	0	0.894855
ENSG00000213281.5|NRAS	17.198	8.02191	19.0377	13.7418	14.9113	14.709	76.9753	47.7208	20.8876	1.69571	21.772	63.3377	30.0013
ENSG00000009307.16|CSDE1	155.709	168.838	249.534	286.235	261.071	214.864	119.991	334.587	165.091	260.224	47.2931	223.214	121.716
ENSG00000052723.11|SIKE1	21.6538	16.3212	21.5602	26.2643	14.8403	17.8075	19.708	10.0138	17.981	30.4796	22.3521	59.2856	61.2705
ENSG00000198765.12|SYCP1	0	0	0	0	0.062052	0	0	0	0	0.0178618	0	2.18518	0.492991
ENSG00000134200.3|TSHB	0	0	0	0	0	0	0	0	0	0	0	0	0
ENSG00000134198.10|TSPAN2	0	0	0	0	0	0	0	0	0.0218984	0	0	0	0
ENSG00000134259.3|NGF	0	0	0	0.143199	0	0.32442	0	0	0	0	0	0	0
ENSG00000173218.15|VANGL1	0.898456	2.52466	0.0618003	0.0331518	2.12778	2.55361	3.42313	5.5917	0	0.00844808	3.79026	13.8991	4.39434
ENSG00000118729.11|CASQ2	0	0	0	0	0.047934	0	0	0	0	0	0	0	0
ENSG00000177551.5|NHLH2	0	0	0	0.0397637	0.035202	0	0	0	0.0297332	0.010133	0	0	0
ENSG00000163393.13|SLC22A15	0.323398	0.323701	0	0.213088	0.125762	0.0643676	0	0	0	0	0.991016	0	0
ENSG00000173212.4|MAB21L3	0	0	0	0	0	0	0	0	0	0.0234683	0	0	0
ENSG00000163399.16|ATP1A1	37.1763	47.8119	38.4332	23.467	55.5212	60.4621	52.462	83.2424	49.227	56.3462	68.9756	166.115	155.767
ENSG00000116815.16|CD58	0.273314	0.554338	1.87999	0.0420205	0.1488	5.33111	83.2042	0.302134	1.21493	0	1.06596	10.8414	4.81967
ENSG00000143061.17|IGSF3	2.68505	2.96439	1.05754	0.060782	0.448409	5.82943	10.9114	0	12.3522	0.0206521	3.36933	1.26327	0.81116
ENSG00000116824.5|CD2	0	0	0	0	0.0811799	0	0	0	0	0	0	0	0
ENSG00000134247.10|PTGFRN	1.58447	5.62591	2.03904	0.103989	1.10471	6.14278	24.4693	0.290772	1.65882	18.6792	8.93972	4.96843	2.30045
ENSG00000134256.12|CD101	0	0	0	0	0.10402	0	0.0264325	0	0	0	0	0	0
ENSG00000116830.12|TTF2	7.32412	5.89445	18.453	8.16949	4.5602	6.91061	31.9349	4.62527	0.228088	3.63334	1.22206	2.28483	2.50742
ENSG00000134253.10|TRIM45	19.2187	22.0231	32.2491	6.62461	15.3149	3.00683	9.24273	1.11059	5.54384	0	0.943289	0	0.111423
ENSG00000134258.17|VTCN1	24.3501	27.5027	45.0585	68.6989	61.1686	14.3258	54.8538	0.356133	0	11.9403	1.30882	0	0
ENSG00000198162.12|MAN1A2	5.48942	4.84533	0.385493	3.48961	0.164762	8.2103	5.65213	0.0743433	0.0773138	1.81804	0.491794	4.66838	2.75225
ENSG00000183508.5|TENT5C	246.922	255.941	384.091	177.693	174.069	269.459	279.248	121.199	205.804	374.023	1.22391	1.59637	5.73866
ENSG00000196505.11|GDAP2	5.77312	4.73222	12.2241	10.5795	2.15161	3.50885	10.3528	0.102795	1.88861	0.109297	5.10259	2.76644	6.80672
ENSG00000065183.16|WDR3	0.162119	0.0962378	0.0906617	0.160492	0.335827	0.0110182	5.51409	6.01462	8.11687	0.0520524	7.29956	27.7933	27.1071
ENSG00000155761.13|SPAG17	0.0297769	0	0	0.00784804	0	0.0118533	0.0105929	0	0	0	0.376051	2.56478	1.22285
ENSG00000092607.15|TBX15	0	0	0	0	0	0	1.11805	0	0	0	0	0	0.0373462
ENSG00000116874.11|WARS2	5.52401	5.07125	22.1346	8.9443	2.48414	0.235451	9.86323	0.0233519	0.388559	0.377397	11.4793	5.86551	8.94026
ENSG00000116882.14|HAO2	0	0	0	0	0	0	0	0	0	0	0	0	0
ENSG00000203859.10|HSD3B2	4.06862	1.4214	0	35.1283	70.3575	20.8843	10.9316	119.582	0.492353	0.134234	0.046398	0	18.097
ENSG00000203857.10|HSD3B1	0	0	0	0.214798	0.325982	0	0	0.772218	0.0611864	0	0	0	0
ENSG00000143067.5|ZNF697	1.46391	1.82096	1.26913	0.0940583	0.0475817	0.385594	5.15077	0.0644091	0	0.0821791	0.104152	0	0
ENSG00000092621.12|PHGDH	0.0352676	0.00975411	2.16308	0.390398	0.489616	0.786182	8.26638	11.1989	0.583837	1.14408	17.205	0.0349736	0.704055
ENSG00000134240.11|HMGCS2	0	0	0.072473	0.0583154	0.154877	0	0.787115	0	0	0	0	0	0
ENSG00000134193.15|REG4	0	0	0	0	0.116634	0	0	0	0	0	0	0	0
ENSG00000134249.6|ADAM30	0	0	0	0.0759006	0	0	0.682981	0	0	0	0	0	0
ENSG00000134250.20|NOTCH2	0.393482	0.455608	0.196332	2.38848	2.57733	0.426076	3.66048	1.54157	0.045001	0.762979	0.368417	0.0646968	0.333744
ENSG00000265808.3|SEC22B	9.62069	7.05575	10.9107	2.92091	10.5049	2.21833	7.3474	43.5948	10.1346	3.57789	54.8005	28.9382	16.8805
ENSG00000286106.1|AC253572.1	6.47343	2.50856	1.00627	2.49657	2.38936	1.42675	2.82331	41.8851	0	0	1.66413	5.51277	2.77444
ENSG00000273136.7|NBPF26	5.36816	3.73825	1.62096	0.840062	5.10798	7.0618	8.9815	27.1146	10.1386	0.022534	1.2618	7.12957	6.26729
ENSG00000263353.3|PPIAL4A	0.184694	0.953523	1.12926	1.13583	0.40221	0	1.07316	1.22502	0	0	2.64121	0.976823	0.737418
ENSG00000198019.12|FCGR1B	0	0	0	0	0.980854	0	0	0	0	0	0	0.667	0.623416
ENSG00000188610.12|FAM72B	23.8062	26.4405	19.413	17.3261	26.1695	35.4264	72.8936	44.6656	64.9564	122.24	22.5543	52.9282	67.6635
ENSG00000171943.11|SRGAP2C	3.11234	3.27101	5.75983	0.810039	2.95922	7.38711	8.60843	35.7938	17.2255	9.10349	4.51581	6.96643	8.36567
ENSG00000203818.7|HIST2H3PS2	1.38408	1.09372	0	0	0.645884	8.81538	0	0	0	0	6.81188	0	34.7358
ENSG00000263513.5|FAM72C	22.3241	30.9594	9.00409	31.5588	47.7871	32.0888	50.8341	50.1776	63.5137	99.6328	41.8316	68.6243	117.383
ENSG00000271567.1|PPIAL4E	0.103523	0.229054	0	0	0.169082	0	0.257793	0.114439	0.380837	0	0.605627	0	0.206665
ENSG00000266338.6|NBPF15	3.32352	1.57577	10.3594	0.974849	2.07624	3.56354	4.59579	6.8231	1.50718	0.11521	6.04302	16.7069	9.63118
ENSG00000279782.1|PPIAL4F	0.0615646	0.272435	0	0.567913	0	0.171549	0.919851	0.272226	0	0	0.800366	0	0
ENSG00000196369.11|SRGAP2B	3.59681	3.33253	6.4171	0.860588	4.18565	5.32444	9.96442	30.3549	18.9691	14.7013	5.35548	7.31199	6.84381
ENSG00000215784.6|FAM72D	22.1191	26.1585	5.84438	24.5344	48.0958	32.6631	64.3098	67.033	65.5781	83.1932	38.3918	71.3085	119.314
ENSG00000256374.2|PPIAL4D	0.164172	0.363247	0	0	0.26814	0	0.408823	0.181484	0.603953	0	0.853724	0	0.327741
ENSG00000162825.16|NBPF20	0.380764	0.336044	0.255042	0.288097	0.63587	0.739121	2.83921	9.47768	0.346252	0.643646	0.656304	9.23187	7.68669
ENSG00000117262.19|GPR89A	10.719	13.0304	47.0427	23.2267	9.18913	2.83006	6.95057	0.355397	0.860153	16.5852	38.9271	31.2439	26.0225
ENSG00000174827.13|PDZK1	41.5993	36.3965	53.7947	50.1174	22.7994	11.5505	5.42638	33.9053	0.0904104	0.154058	0	0	0.719577
ENSG00000117281.15|CD160	0	0.02264	0.0469222	0.151024	0.0334246	0.0285124	4.51007	0	0	0	0	0	0.204271
ENSG00000265491.5|RNF115	11.8639	7.51974	10.4966	11.1847	8.36534	7.56592	5.30667	7.34339	3.96708	11.4077	22.0487	24.1931	39.7695
ENSG00000186141.9|POLR3C	31.3365	13.0926	26.1018	44.8189	36.3661	0.38626	0.194169	34.3249	0.0796794	0.260684	87.8638	103.854	94.641
ENSG00000186364.12|NUDT17	8.75429	4.7746	5.9598	4.47887	2.72347	3.96313	0.488515	0.0542152	0	0	3.57049	9.53243	6.36396
ENSG00000131788.16|PIAS3	2.46873	1.721	12.135	6.98795	6.24153	2.35586	0.105268	0.186922	0	0.0158995	1.56076	2.9512	7.1563
ENSG00000198483.13|ANKRD35	0	0	0	0	0.0394675	0	0	0	0	0.0454433	0	0.191705	4.24514
ENSG00000143127.13|ITGA10	9.03527	19.4441	30.2686	23.575	17.0536	7.20111	10.0179	1.4248	0.969862	1.90971	0.0677016	0.774636	1.94928
ENSG00000131779.11|PEX11B	81.0288	97.3345	195.113	182.219	103.989	33.4132	0	0.836644	0.0435036	35.6267	37.6349	21.0148	26.535
ENSG00000265241.6|RBM8A	52.797	60.4777	72.2292	49.6363	39.1652	21.0227	52.8655	66.0128	16.7143	21.5078	237.6	276.813	482.716
ENSG00000280778.1|AC243547.3	111.285	117.49	160.293	69.4876	58.9099	204.731	216.505	266.386	175.552	373.272	203.819	286.731	465.954
ENSG00000271601.4|LIX1L	0.305432	0.0225266	0.186748	0	4.52297	0.482281	1.54653	6.95538	0.0187269	0.229756	0	0.403848	0.812989
ENSG00000272031.3|ANKRD34A	0.132823	0.122451	0	0	0	0	0	0.244714	0	0	0	0	0
ENSG00000121851.13|POLR3GL	59.6365	54.6074	87.1451	28.3963	50.8636	156.986	144.54	231.507	239.157	380.208	18.1136	14.2397	27.8598
ENSG00000265972.5|TXNIP	0.168135	0.74403	0.61681	3.10198	11.8266	0.687144	0.753643	0	0.556678	2.02362	4.64853	3.20129	14.9925
ENSG00000168509.20|HJV	0	0	0	0.46504	0	0	0	0	0.0309095	0	0	0	6.57516
ENSG00000271425.8|NBPF10	1.52931	0.731788	1.99628	3.82802	3.95214	2.11101	2.31595	16.3932	0.207985	0.0797407	2.18661	5.78592	2.47174
ENSG00000264343.6|NOTCH2NLA	7.22786	2.67552	8.69573	13.5124	13.9148	3.21633	35.3818	14.3091	0.0505507	0	7.39574	17.4421	6.8031
ENSG00000270339.3|PPIAL4H	0	0.136218	0	0	0	0	0	0.136113	0.226483	0	0.0800366	0	0
ENSG00000268043.7|NBPF12	5.14613	5.68697	0.640566	0.422655	3.34013	8.90585	7.38841	8.95629	0.472773	3.92993	1.12593	14.2736	9.57061
ENSG00000131791.8|PRKAB2	1.0121	0.592771	0.136504	0	0.0243094	0.0622102	2.90949	7.07489	0.985572	0.265906	2.93145	13.697	32.5652
ENSG00000131781.13|FMO5	0.699392	1.39723	0.0311377	0.0626375	3.70417	3.4436	0	0.645536	0	26.4329	0.591447	5.22529	1.9791
ENSG00000131778.19|CHD1L	3.96785	5.79012	12.65	1.74296	9.38146	6.89707	0.164679	13.5556	9.27941	1.01268	13.203	48.6413	11.8062
ENSG00000116128.11|BCL9	4.17173	1.70406	0.441466	0.0355226	2.22229	1.75262	4.1394	0.0141896	0.0354158	0	0.367124	0.254582	0.82
ENSG00000162836.12|ACP6	1.26374	0.734641	0.1709	0.793837	3.05455	1.16121	0.666514	0.0299624	0.00623191	0.00637146	1.66493	0.349418	0.757524
ENSG00000265107.3|GJA5	0.531388	1.23043	0	48.0384	85.7815	1.68732	10.2168	0	0	0	3.5666	0	1.77626
ENSG00000121634.5|GJA8	0.156039	0.0690504	0	0	0	0	0.233142	0	0	0	0	0	0
ENSG00000188092.14|GPR89B	8.29561	11.4674	44.4535	22.0973	6.86486	2.00335	6.57113	0.401749	0.406902	9.44946	35.1271	17.6125	21.2608
ENSG00000263956.6|NBPF11	1.63296	1.76874	0.43864	0.327741	1.56231	2.34175	2.29692	2.67374	1.01797	0.603902	1.97191	14.2557	5.53776
ENSG00000236334.2|PPIAL4G	0.147525	0.233153	0	0.213851	0.791694	0.117451	0.603533	0.489245	0.116295	0.1189	1.01374	0.501585	0.126218
ENSG00000270629.6|NBPF14	1.98671	1.05769	1.36812	3.97809	6.15748	2.7113	3.31791	35.6415	2.67527	0.0765085	1.56467	5.19098	4.92719
ENSG00000286019.1|AC239811.1	9.82812	4.54387	3.86782	21.5151	14.2552	1.32842	55.9797	18.8912	0.0674542	0	5.48265	9.01887	6.88168
ENSG00000177144.7|NUDT4B	9.23163	6.33649	0.463502	45.8116	13.6471	2.7226	0.251701	0.0744898	41.8317	14.8897	176.256	609.689	701.391
ENSG00000178104.19|PDE4DIP	0.267717	0.237591	1.44351	1.89155	0.739974	0.0245931	0.0549453	0.00650434	0.19481	2.78287	1.02118	5.90486	3.83512
ENSG00000269713.7|NBPF9	1.88655	1.31188	1.15348	0.174028	2.96388	2.32803	3.42275	5.2435	3.8171	0.0337886	3.91831	8.69487	6.33074
ENSG00000286219.1|AC242843.1	3.07236	1.34611	3.17347	7.04327	4.91866	2.67004	14.279	7.85191	0.0279765	0.843788	3.26258	5.97283	3.27925
ENSG00000286185.1|AC242842.3	3.70131	2.39951	3.21634	3.87685	5.89805	4.88211	12.1561	25.353	2.30565	3.19424	2.23015	10.5477	9.62707
ENSG00000271383.7|NBPF19	2.98379	2.02633	2.154	1.35169	4.60316	4.6593	10.8732	23.5788	2.40726	3.35563	1.09074	8.83573	8.91721
ENSG00000263464.2|PPIAL4C	0.948096	2.09775	0.621093	1.74917	1.99094	1.13223	4.04734	3.14421	1.12109	1.01884	7.04322	3.22352	1.89271
ENSG00000150337.13|FCGR1A	0	0.299879	0	0.0750145	8.05761	0	0	0.0299649	0	0	0	0	2.05631
ENSG00000203814.6|HIST2H2BF	0.0508544	0.11252	0	1.59499	2.7825	1.84217	0	0.0281085	0.0233852	0.0717267	1.38837	1.41205	7.25881
ENSG00000183598.3|HIST2H3D	0.296589	1.31246	0	0	0.322942	0.550961	0	0	0	0	0.385578	0	2.76307
ENSG00000270882.2|HIST2H4A	0.0649776	0.047923	0	0.279718	0.778263	1.026	0	0.0957725	0	0.0814636	0.478684	0.515488	4.84274
ENSG00000203811.1|HIST2H3C	0	0	0	0	0.480903	0	0	0	0.0451324	0.138429	0.669872	0.194657	0
ENSG00000203812.2|HIST2H2AA3	1.77629	1.31007	2.03637	0	4.35178	0	0	26.8358	0	0.835113	3.079	6.45878	51.4178
ENSG00000272196.2|HIST2H2AA4	1.58496	0.956422	0	0	5.41272	0	0	25.6443	0	1.21935	3.09078	4.57237	50.0503
ENSG00000203852.3|HIST2H3A	0	0	0	0	0.320602	0	0	0	0.0451324	0.046143	0.669872	0.194657	0.0979661
ENSG00000270276.2|HIST2H4B	0.0631923	0	0	0	0.619265	0.939119	0	0.0465706	0	0	0.492916	0	4.54148
ENSG00000184678.10|HIST2H2BE	0.129639	0.204885	0	0.34168	7.25957	0	0.0461183	0.122837	0	0.278625	0	1.32232	3.17957
ENSG00000184260.5|HIST2H2AC	1.04186	0.230522	0	0.192217	14.6342	3.48377	0.259445	1.61242	0.574917	7.83722	16.2536	6.61234	7.90361
ENSG00000184270.5|HIST2H2AB	0	0	0	0	0	0	0	0	0	0	0	0	0
ENSG00000178096.9|BOLA1	17.8272	29.291	14.0288	14.3669	35.4308	0	6.5101	27.3009	0.306937	0.261509	7.26739	14.5621	22.4304
ENSG00000159164.10|SV2A	0	0	0.0389319	0.516889	0.305061	0.023657	1.73361	0	0	0	0	0	0.406766
ENSG00000143368.10|SF3B4	77.617	68.2719	133.623	80.1997	80.0737	117.874	9.50081	121.15	28.1149	2.42153	47.7401	198.632	222.307
ENSG00000014914.21|MTMR11	0	0.314623	2.32299	0	2.96115	0.0247643	0.641803	0.0196489	0	0	0	1.55112	0.28387
ENSG00000264522.6|OTUD7B	4.44643	6.21318	7.29951	1.64926	0.531915	1.47235	6.77757	2.18213	0.0855769	2.14983	0.276498	1.95093	0.490928
ENSG00000136631.14|VPS45	11.3933	8.03267	22.0101	12.5374	10.7591	5.59545	4.84803	0.0541417	0	0.0115132	6.11254	19.0876	10.3641
ENSG00000023902.14|PLEKHO1	6.78539	9.04597	0.505944	6.83038	3.94443	0.802755	2.74748	2.03276	0.0338238	0.0115271	0	1.75059	5.31065
ENSG00000143401.15|ANP32E	1.07076	0.448895	0.723604	4.17971	6.55362	4.33418	0.701689	13.8303	4.99644	1.52614	16.1916	6.88518	12.1505
ENSG00000118298.12|CA14	2.63816	2.564	0.0565315	0	1.48998	1.47711	0.0920967	0.0272557	0.136054	0	0.0320535	2.05382	2.55948
ENSG00000117362.13|APH1A	10.67	7.4553	11.3739	5.82793	17.7329	15.1594	0.116537	0.620798	7.68267	55.599	2.11418	2.13478	10.3701
ENSG00000118292.9|C1orf54	3.83931	2.9024	0	0	5.43458	4.72504	10.5167	0.0707359	0.0588498	2.46687	1.41419	6.85315	24.9096
ENSG00000159208.16|CIART	265.988	216.16	268.079	317.961	237.832	147.559	51.9592	100.398	0.0262335	2.70892	1.52039	0.113146	85.5291
ENSG00000266472.5|MRPS21	59.2281	71.3312	38.4919	5.57323	25.1546	74.7917	82.0691	71.0028	18.719	13.7366	144.92	123.165	319.323
ENSG00000117360.13|PRPF3	25.5457	32.2011	24.428	35.2505	44.2758	18.696	22.8823	2.74089	27.8061	0.452147	10.2757	50.129	31.9484
ENSG00000163125.15|RPRD2	6.07304	6.27617	3.60373	4.36678	1.10886	5.89566	14.7641	6.20967	8.39084	4.66103	0.4534	1.51252	1.35534
ENSG00000143374.17|TARS2	11.9297	9.21749	23.8566	22.5243	25.5561	16.9681	0	14.1461	0.109992	0.0374849	32.56	32.6542	15.877
ENSG00000143369.15|ECM1	0	0	0	0	0.0395027	1.98813	0	9.51819	0.0222438	0	0	0	0.8691
ENSG00000143382.14|ADAMTSL4	0.00631727	0	0.0579378	0.0582746	0.309536	0.052809	0.0943877	0.0279337	0	0	0.0164254	0	0
ENSG00000143384.13|MCL1	4.04375	4.0108	2.08878	7.56334	8.92756	5.25833	16.019	30.5615	0.547164	0.1923	27.4091	123.528	205.88
ENSG00000143420.18|ENSA	24.6474	39.0188	56.1732	40.6689	38.6855	23.1887	13.318	0.441568	3.14305	1.93362	39.5628	46.1844	32.281
ENSG00000143457.11|GOLPH3L	21.5473	19.658	26.6582	30.422	41.7217	27.7793	1.97269	21.3674	8.31681	39.6274	0.554543	5.70449	4.03877
ENSG00000143452.16|HORMAD1	0.0336921	0	0	0	0	0	0	0	0	0	15.0457	36.886	29.1237
ENSG00000163131.11|CTSS	0	0	0	0.0736571	0.554261	0	0.0497095	0	0	0.394171	0.45415	2.21711	0.0398506
ENSG00000143387.13|CTSK	3.47516	0.345025	16.1403	0	83.5379	0	3.21746	0	0	0	0	1.76728	2.04569
ENSG00000143437.21|ARNT	3.98261	4.0992	13.8995	0.104634	1.95553	3.40651	14.5938	0.236847	0.0811375	15.7495	8.82314	16.1476	9.68661
ENSG00000283324.1|CTXND2	0.132246	0.219456	0	0	0	0	0	0	0	0	0	0	0
ENSG00000143379.12|SETDB1	7.6419	10.216	2.10154	0.0845504	0.823359	0.415027	0.0285306	10.1322	3.67743	0.032319	1.03518	1.72697	3.40795
ENSG00000143418.19|CERS2	43.0913	43.3256	27.9652	16.8848	31.9533	46.1765	6.62356	41.3193	9.20561	56.306	10.6354	14.9237	18.8292
ENSG00000143412.10|ANXA9	0	0	0	0	0	0	0	0	0	0	1.39185	0	0
ENSG00000143409.15|MINDY1	0.0107154	0.094835	0	0.0395382	0.0350024	0	0.0266834	0	0	0.0201511	1.15623	0	0.812871
ENSG00000143363.17|PRUNE1	23.7925	20.5103	2.59773	14.3468	2.73365	19.5521	0.128243	0.170788	0.0236816	23.8245	2.64456	2.8599	9.81822
ENSG00000163141.19|BNIPL	0.864071	0.165221	0.146753	0.43298	0.940848	0	0.0796931	0	0	0	0	0.253887	0.298142
ENSG00000143443.9|C1orf56	143.827	137.575	65.5465	100.403	121.398	54.1098	47.7486	232.738	45.5297	57.072	262.942	8.02076	4.10626
ENSG00000197622.13|CDC42SE1	65.0375	54.3204	6.05655	89.7997	76.0084	67.1109	35.2595	201.162	32.7967	58.0037	164.23	4.46855	6.12635
ENSG00000213190.3|MLLT11	32.7654	26.6512	0.182899	97.9965	52.0494	65.5718	0.0993213	149.644	60.0298	50.4794	5.41853	0	7.16607
ENSG00000143458.12|GABPB2	1.60072	2.36769	1.9669	6.79567	3.37998	0.96108	1.55261	0.156421	0.268407	0.207892	1.82232	3.99914	2.91308
ENSG00000143434.15|SEMA6C	0	0.108336	0	0.129049	0.0456978	0.0194909	0	0	0	0	0	0	0.307205
ENSG00000163154.6|TNFAIP8L2	1.05266	0.388185	0.32181	0	0.687716	0	0	0	0	0	0.957951	0.556739	0.42029
ENSG00000163156.11|SCNM1	33.676	33.7311	26.9933	31.1338	24.7571	3.71051	2.10735	35.9889	0.43493	1.33401	77.5455	69.8017	112.892
ENSG00000163155.12|LYSMD1	14.3381	7.20519	13.0014	3.0488	7.93835	5.95908	0	0.0358192	0.0298003	0.152338	15.3333	19.4079	4.528
ENSG00000163157.15|TMOD4	1.67557	1.8049	0	0.162701	0.144036	0	0	0	0	0	1.28979	0	0.44013
ENSG00000163159.12|VPS72	132.385	127.883	102.45	171.734	142.629	166.608	13.7583	159.528	25.4557	0.638876	37.0292	34.753	16.7051
ENSG00000143398.20|PIP5K1A	1.65387	2.54491	1.58577	0.499301	1.8172	7.01749	24.4301	34.1222	0.0276556	0.183787	20.0253	28.0902	17.829
ENSG00000159352.15|PSMD4	193.633	161.007	294.358	175.957	139.306	18.5525	25.1037	83.4242	1.80243	34.9374	677.989	352.809	279.712
ENSG00000143373.18|ZNF687	1.71552	3.11336	1.47318	1.30394	0.755574	1.28906	0.447998	0.0284107	0.460916	3.49199	0.651531	1.63113	2.61664
ENSG00000143393.16|PI4KB	13.6137	17.4172	14.8215	15.526	11.0445	25.1721	1.07563	0.378702	9.05474	59.0743	13.0899	48.6836	47.5159
ENSG00000143390.17|RFX5	0	0	0	1.22598	6.59883	0	0	0.0587667	0	0.0166622	3.42102	2.67103	0.707509
ENSG00000143416.21|SELENBP1	0	0	0	0.0431326	0.420029	0	0	0	1.59111	0	0.471102	0	0.513392
ENSG00000159377.11|PSMB4	81.6669	55.4229	77.4248	24.3414	18.5509	102.353	54.282	113.086	41.5023	34.8802	353.86	259.55	206.97
ENSG00000143442.22|POGZ	6.37831	6.43229	9.71344	1.53553	1.121	9.46361	13.3982	6.04363	6.00033	1.81741	2.03071	2.28441	1.41742
ENSG00000143375.15|CGN	11.3926	12.1756	5.63265	3.28593	4.3133	11.3633	4.93989	0.108627	1.20875	13.005	9.89255	12.9116	2.99158
ENSG00000143367.16|TUFT1	4.11775	4.01066	1.44142	1.75909	17.3527	0.37955	0	0.0231652	0	0	23.8376	30.4231	25.4769
ENSG00000143376.14|SNX27	2.56279	2.70071	1.1596	2.43586	1.55675	1.88354	0.962731	6.13914	27.519	7.8466	9.2334	5.20824	2.90272
ENSG00000159409.14|CELF3	0.100689	0	0	0	0	0	0	0.0202376	0	0	0	0	0.036547
ENSG00000178796.12|RIIAD1	170.168	196.229	96.3368	100.561	154.626	111.82	78.047	82.802	9.78453	33.1201	0.0233632	0	0.430514
ENSG00000143436.11|MRPL9	34.5611	24.646	32.3397	25.2467	38.3694	9.37014	3.77985	43.8331	7.17325	0.219577	207.563	264.736	229.083
ENSG00000143450.16|OAZ3	3.86769	2.15396	2.57392	2.36236	2.95081	0.928655	0.087359	3.41267	0.306507	0.0659727	16.8631	28.2484	24.6517
ENSG00000182134.16|TDRKH	16.901	12.3768	10.6118	22.2891	16.4999	2.29024	0.715359	0.0529269	0	1.1555	10.737	6.20394	9.30317
ENSG00000213171.2|LINGO4	0	0	0	0.24404	0	0	0.539007	0	0	0	0	0	0
ENSG00000143365.18|RORC	0	0	0	0.046047	0.0203822	0.625923	0	0.0137952	0	0	0	0	0
ENSG00000225556.1|C2CD4D	0	0	0	0	0.226629	0	0	0	0	0	0	0	0.184669
ENSG00000196407.12|THEM5	1.36492	1.16155	0	6.90887	0.114323	1.75539	0	0	0	0	0	0	0
ENSG00000159445.13|THEM4	1.58149	1.72368	0.18802	2.21533	1.83682	0.620219	0.116689	0.0388502	3.92174	0.110153	0.807173	3.81041	3.81199
ENSG00000197747.9|S100A10	2.48935	7.46236	5.70768	51.5566	303.493	7.71972	40.3935	529.332	16.0261	0.679561	858.027	347.197	333.922
ENSG00000163191.6|S100A11	5.32169	2.632	4.8807	74.5025	156.044	11.6886	64.0778	689.055	1.72741	0.235479	874.651	480.796	605.682
ENSG00000182898.4|TCHHL1	0	0	0	0	0.478502	0	0	0	0	0	0	0	0
ENSG00000159450.12|TCHH	0.0406617	0.359872	0	0.139319	0.550271	1.19778	0.159116	0	0	0.0109239	0.196344	0.87558	0.834932
ENSG00000215853.3|RPTN	0	0	0	0.063013	0.334705	0.126896	0	0	0	0	0	0	0
ENSG00000197915.6|HRNR	0	0	0	0	0.0137843	0	0	0	0.00776189	0.0158714	0	0	0.168483
ENSG00000143631.10|FLG	0	0	0	0.164667	0.229077	0.266469	0.0158757	0.0211425	2.40981	0.425615	0.0165762	0	0.0254541
ENSG00000143520.6|FLG2	0	0	2.36892	0	0.0290945	0	0	0	0	0	0	0	0
ENSG00000143536.7|CRNN	0	0	0	0	0	0	0	0	1.53251	0	0	0	0
ENSG00000186207.5|LCE5A	0	0	0	0	0	0	0	0	0	0	0	0	0
ENSG00000169509.6|CRCT1	0	0	0	1.56611	0	0	0	0	1.35322	0	0	0	0
ENSG00000185966.3|LCE3E	0	0	0.304956	0	0.868931	0	0	0	4.52594	0	0	0	0
ENSG00000163202.5|LCE3D	0	0.863075	16.3969	0	0	0	0	0	2.39166	0	0	0	0
ENSG00000244057.4|LCE3C	0	0	0	0	0	0	0	0	0	0	0	0	0
ENSG00000187238.5|LCE3B	0	0	0	0	0	0	0	0	0	0	0	0	0
ENSG00000185962.1|LCE3A	0	0	0	0	0	0	0	0	0	0	0	0	0
ENSG00000187223.3|LCE2D	0	0	0	0	0	0	0	0	0	0	0	0	0
ENSG00000187180.3|LCE2C	0	0	0	0	0	0	0	0	0	0	0	0	0
ENSG00000159455.8|LCE2B	0	0	0	0	0	0	0	0	0	0	0	0	0
ENSG00000187173.4|LCE2A	0	0	0	0	0	0	0	0	0	0	0	0	0
ENSG00000187170.4|LCE4A	0	0	0	0	0	0	0	0	0	0	0	0	0
ENSG00000198854.5|C1orf68	0	0	0	0	0	0	0	0	0	0	0	0	0
ENSG00000203786.6|KPRP	0	0	0.0747705	0	0.106524	0	0.568447	0	0	0	0	0	0
ENSG00000240386.3|LCE1F	0	0	0	0	0	0	0	0	0	0	0	0	0
ENSG00000186226.9|LCE1E	0	0	0	0.0577094	0	0	0	0	0	0	0	0	0
ENSG00000172155.9|LCE1D	0	0	0	0	0	0	0	0	0	0	0	0	0
ENSG00000197084.5|LCE1C	0	0	0	0	0.191805	0	0	0	0	0	0	0	0
ENSG00000196734.8|LCE1B	0	0	0	0	0	0	0	0	0	0	0	0	0
ENSG00000186844.5|LCE1A	0	0	0	0	0	0	0	0	0	0	0	0	0
ENSG00000235942.2|LCE6A	0	0	0	0	0	0	0	0	0	0	0	0	0
ENSG00000285946.1|AL162596.1	0	0	0	0	0	0	0	0	0	0	0	0	0
ENSG00000163206.6|SMCP	0	0	3.1458	0	0	0	0	0	0	0	0	0	0
ENSG00000163207.7|IVL	0	0.0417768	0	0	0.123354	0	0	0	0	0	0	0	0
ENSG00000283227.1|SPRR5	0	0	0	0	0	0	0	0	0	0	0	0	0
ENSG00000184148.4|SPRR4	0	0	0	14.8731	0.176737	0	0	0.23924	0	0	0	0	0
ENSG00000169474.4|SPRR1A	0	0	0	0	0	0	0	0	0	0	0	0	0
ENSG00000163209.15|SPRR3	0	0	0	0	0	0	0	0	0	0	0	0	0
ENSG00000169469.9|SPRR1B	0	0	0	0	0	0	0	0	0	0	0	0	0
ENSG00000163216.7|SPRR2D	0	0	0	0.142518	0	0	0	0	0	0	0	0	0
ENSG00000241794.2|SPRR2A	0	0	0	0	0.39211	0	0	0	0.441591	0	0	0	0
ENSG00000196805.7|SPRR2B	0.13171	0	0	0	0.21512	0	0	0	0	0	0	0	0
ENSG00000203785.9|SPRR2E	0.165848	0	0	0	0.361168	0	0	0.61112	0.203372	0	0	0	0
ENSG00000244094.2|SPRR2F	2.28747	0	0	30.0969	2.16299	12.5803	0	0.266177	0	0	0	0	27.1588
ENSG00000159516.9|SPRR2G	0	0	0	0	10.8166	0.192228	0	0	0	0	0	0	0
ENSG00000203784.3|LELP1	0	0	0	0	0	0	0	0	0	0	0	0	0
ENSG00000203783.5|PRR9	0	0.956422	0	0.0613457	22.7008	0	0	49.1076	0	0	0	0	0
ENSG00000203782.6|LOR	0	0	0.598644	0.24085	1.59915	0	0	0	0	0	0	0	0
ENSG00000159527.3|PGLYRP3	0	0	0	0	0.113154	0	0	0	0	0	0	0	0
ENSG00000163218.15|PGLYRP4	0	0	0	0	0	0	0	0	0	0	0	0	0
ENSG00000163220.11|S100A9	0	0	0	0	0	0	0	0	79.9566	1.73363	0.0921888	0	0
ENSG00000163221.9|S100A12	0	0	0	0	0	0	0	0	0	0	0	0	0
ENSG00000143546.10|S100A8	0.638448	0	0	0	0	0.127074	0	0	9.89813	8.3188	0	0	0
ENSG00000184330.12|S100A7A	0	0	0	0.0336315	0	0	0	0	0	0	0	0	0
ENSG00000197364.7|S100A7L2	0	0	0	0	0	0	0	0	0	0	0	0	0
ENSG00000143556.9|S100A7	0	0	0	0	0	0.931873	0	0	0	0	0	0	0
ENSG00000197956.10|S100A6	0	1.01848	0	15.2863	76.5482	2.44869	19.1738	582.121	2.54006	0.31478	25.8953	10.2914	17.376
ENSG00000196420.7|S100A5	0	0	0	0	1.01578	0	0	0	0	0	0	0	1.24157
ENSG00000196154.12|S100A4	0	0	0	0.0792437	0	0	0	5.22294	0	0	0	3.40752	3.25836
ENSG00000188015.10|S100A3	0	0	0	0	0	0	0	44.6503	0	0	0	0	6.17291
ENSG00000196754.10|S100A2	0	0.0573731	0	0.191358	0.0847027	0	0	21.7277	0.476957	0.0487638	2.2586	5.75995	0.621182
ENSG00000188643.11|S100A16	0	4.12256	0	41.7351	87.1596	7.65467	0	207.66	1.44997	0.134767	1367.37	302.074	70.4817
ENSG00000189334.9|S100A14	0	0	0	0.117407	0.519691	0	0	0	0	0	749.673	82.0394	1.01633
ENSG00000189171.14|S100A13	0.018336	0	0	4.29625	9.10417	1.32842	5.38794	1.82426	0.876904	0.137929	24.6719	6.98235	13.4705
ENSG00000160678.11|S100A1	0.0134101	0	0	0	0.043805	0	0	0.0296484	0	0	0.13947	0.531934	0.214168
ENSG00000160679.13|CHTOP	41.6945	39.0941	44.0562	36.4494	54.9558	2.194	6.098	26.3515	24.5942	0.489042	114.898	120.631	172.73
ENSG00000143553.10|SNAPIN	213.769	234.25	260.787	465.664	327.267	391.292	284.415	333.331	156.401	229.338	94.6661	36.536	54.3225
ENSG00000143621.17|ILF2	434.056	540.893	630.186	943.472	899.048	225.193	169.117	214.514	129.579	253.031	1082	663.665	946.987
ENSG00000169418.10|NPR1	0	0	0	0	0.107213	0	0	0	0	0	0	1.23681	0.163804
ENSG00000143624.14|INTS3	0.873445	1.56324	0.623051	0.14324	1.53437	2.77999	0.918357	7.65573	0.0642642	0.182509	0.620748	1.32427	0.72847
ENSG00000143554.14|SLC27A3	0.111424	0.460201	0	0.0274093	2.32943	0.0413976	0	0	0.0136635	0.0139694	0.289712	4.06623	1.09736
ENSG00000143614.10|GATAD2B	3.99118	3.16083	0.947362	0.194629	2.51272	3.4295	4.13754	12.0505	5.07748	7.53879	1.0686	1.63896	1.2636
ENSG00000198837.10|DENND4B	1.16994	1.82029	0	2.40486	0.820178	2.84322	0.957825	2.5748	0.678018	0.0301392	0.388924	0.6781	0.0853179
ENSG00000160741.17|CRTC2	4.67016	2.54586	0	0.0208119	3.27954	3.26906	0	7.75641	0	1.12434	0.366631	5.99599	7.88189
ENSG00000143570.18|SLC39A1	9.61848	12.578	13.8591	26.596	21.4686	9.99219	1.61273	0.159093	0.0882399	22.0127	202.721	246.045	210.93
ENSG00000285779.1|AL358472.7	24.6537	39.5049	29.8555	55.2335	49.3095	17.4382	15.09	10.4867	0.232212	33.1021	362.642	447.401	386.822
ENSG00000143578.16|CREB3L4	0.210024	1.61095	0.449447	0.025832	1.28064	5.18904	0	0	0.0257544	0	6.75319	9.33065	3.63373
ENSG00000143543.15|JTB	26.2385	57.2059	26.1513	46.8908	60.6327	9.77901	43.2181	45.0386	2.11812	0.412485	184.599	275.587	199.342
ENSG00000285641.1|AL358472.6	20.888	35.308	14.7446	48.951	44.8136	20.1093	50.1173	68.6661	1.3581	0.358325	110.726	191.408	142.833
ENSG00000143545.8|RAB13	3.42667	1.43794	0.474117	16.4317	10.2285	10.0011	22.3994	27.8223	7.06369	2.4721	0.768072	1.992	7.48944
ENSG00000177954.13|RPS27	75.4943	90.2511	66.43	192.011	435.121	150.198	295.046	180.103	101.674	106.387	493.638	598.609	553.156
ENSG00000143552.9|NUP210L	0	0	0	0.0381887	0	0.730592	0	0	0.0253827	0	0.0627898	0	0.716256
ENSG00000143549.20|TPM3	11.2306	12.0121	22.9037	28.1092	17.9705	12.1993	18.6932	27.491	10.129	21.009	102.166	120.042	129.21
ENSG00000163263.7|C1orf189	0	0	0	0	0	0	0	0	0	0	0	0	0
ENSG00000143612.20|C1orf43	38.7608	35.1533	56.3869	19.9905	75.3623	95.7515	5.45709	89.0271	118.883	107.779	107.785	96.3433	97.8252
ENSG00000143569.19|UBAP2L	9.04934	9.26236	7.52464	1.34882	6.81071	6.98681	3.70858	1.13745	0.278915	0.437925	22.9658	45.1112	23.0493
ENSG00000143575.14|HAX1	33.3546	45.3481	38.649	38.752	84.0721	10.5079	0	13.4648	2.21963	1.84384	166.709	125.5	137.69
ENSG00000143595.13|AQP10	0	0	0	0	0	0	0	0	0	0	0	0	0
ENSG00000143515.17|ATP8B2	0.00533097	0	0	0.108188	0.505005	0	4.47374	0.0471449	0.00980573	0	0.277219	0.380631	0.255416
ENSG00000160712.13|IL6R	0.151121	0.153253	0	0	0	0.0175457	1.34849	0.0974496	0.0115821	0	5.73838	1.09898	6.25999
ENSG00000169291.10|SHE	1.90611	2.24245	4.30644	0.0171543	0.956744	3.135	15.2933	0.0925071	0.042757	0.0524574	0	0	0.37124
ENSG00000163239.12|TDRD10	4.36959	7.57503	3.09858	0.0831092	0.1962	7.28039	80.8422	0.0663966	44.2193	0.0564766	0	0	0.0599527
ENSG00000160714.10|UBE2Q1	34.1547	37.4634	42.1128	9.4466	12.3226	2.51305	0.0482977	27.1219	12.7182	0.528872	2.88705	3.84668	4.45267
ENSG00000160716.5|CHRNB2	0	0	0	0.0381693	0.0675811	0	0	0	0	0	0	0	0.302877
ENSG00000160710.16|ADAR	32.7124	38.88	19.9191	10.5048	9.97078	37.6785	11.4538	29.0333	22.4966	11.8116	3.61936	12.1743	2.94632
ENSG00000143603.19|KCNN3	0	0.396663	0.0822096	0.0055125	0.0585613	0	0.245537	0.00660597	0.0439675	0.028095	0	0	0
ENSG00000163344.6|PMVK	6.56935	10.8566	15.0624	14.8882	22.7839	0	0	0.537932	0.22377	8.0836	80.1852	32.1708	43.7152
ENSG00000163346.17|PBXIP1	0.854647	3.43179	2.75791	0.077865	4.54953	4.93934	0.183922	1.74957	0.0582232	0.0198423	2.181	0	2.317
ENSG00000163348.4|PYGO2	26.9812	32.3398	8.74684	29.7075	18.5473	21.6309	12.7308	15.2013	22.7645	3.7122	6.76161	19.3552	21.873
ENSG00000160691.18|SHC1	29.5434	41.0385	24.3745	86.8773	33.1976	8.18791	11.7216	1.69655	0.0688524	0.140788	7.17786	43.2079	35.6821
ENSG00000173207.13|CKS1B	3209.13	3002.05	4004.86	2716.37	2633.2	1737.14	2633.37	2193.12	1446.52	689.381	462.956	271.933	289.244
ENSG00000160688.19|FLAD1	64.8262	68.0932	32.6851	89.1218	75.2649	11.2687	0.906347	24.3419	1.97123	25.4963	104.373	143.33	112.178
ENSG00000163352.5|LENEP	0.278306	0	0.255244	0	0	0	0	0	0	0	0	0	0
ENSG00000160685.13|ZBTB7B	0.0566572	0.605904	0	0.0348429	0	0	0.0470293	0	0.0173691	0.763596	0.098209	0	0
ENSG00000163354.15|DCST2	0	0	0	0	0.0432202	0	0	0	0.121686	0	0	0	0.0528271
ENSG00000163357.10|DCST1	1.85793	5.49051	0.11671	3.66253	6.90042	0	0	0	0	0.0239314	0	0	0.660512
ENSG00000143537.13|ADAM15	3.20914	7.26439	0.0849004	3.07418	4.35442	0.326736	1.13724	0.0955107	0.261088	0	0.497433	4.89599	1.01025
ENSG00000243364.8|EFNA4	4.20226	6.7231	0.296465	0.119275	10.6648	0.720589	10.223	0	0.118917	2.06686	43.789	40.5184	111.897
ENSG00000251246.1|AL691442.1	2.69065	5.43563	1.07291	13.9569	9.8082	0.97793	0	0	0	0	6.38757	7.42461	26.6235
ENSG00000143590.14|EFNA3	5.97785	8.32441	1.05432	11.2987	9.69524	2.62089	3.33115	0	15.686	0	1.52168	4.31129	4.00573
ENSG00000169242.12|EFNA1	0	0	0.68851	0	0.245227	0	0	0	0	0	296.474	24.7161	6.66912
ENSG00000169241.19|SLC50A1	2.18791	3.68835	0.398137	5.51021	12.1385	2.90314	9.51299	0.115173	1.18177	0.13062	26.5475	25.8983	38.8247
ENSG00000179085.7|DPM3	5.814	11.5632	5.09257	9.40069	15.1508	16.7467	1.3014	0.722143	7.08941	0.737102	7.30366	10.8833	19.5617
ENSG00000163463.11|KRTCAP2	30.0656	32.1454	18.8958	6.46584	24.4227	29.8593	35.6232	18.3849	6.48547	16.4769	31.6862	24.0121	26.2047
ENSG00000273088.1|AL713999.1	152.71	161.898	96.0096	33.0521	121.272	151.715	149.424	93.1751	32.9528	82.4001	156.087	119.009	126.252
ENSG00000163462.18|TRIM46	0	0.198331	0.0411048	0.297675	0.292807	0	0.245537	0	0.0329756	1.41599	1.20028	5.61787	0.39368
ENSG00000185499.16|MUC1	0	0	0	0.0953545	0	0	0	0	0	0	0.0111987	0.0683383	0
ENSG00000169231.13|THBS3	0.246099	0.3306	0	0.664838	3.56012	0	0	14.4964	0	0	0.0114264	0	0.4562
ENSG00000173171.14|MTX1	15.544	13.8503	10.5158	29.0665	8.908	11.6055	2.06812	0.219243	0.0456005	0.0466216	96.753	100.403	78.7404
ENSG00000177628.16|GBA	0.111383	0.197157	0.357537	9.98705	5.494	0	1.054	10.3428	0.0204877	0.251358	16.6958	29.4252	25.2153
ENSG00000160767.21|FAM189B	0.236448	2.27375	0.45873	0.151003	0.207946	0.152045	0.158524	0.140744	0.535285	0.359147	0.224633	0.288587	0.0363097
ENSG00000116521.11|SCAMP3	42.23	39.6872	84.0841	46.8451	84.464	5.23921	0.455782	16.3336	0.673326	13.862	103.399	58.4774	90.2174
ENSG00000176444.19|CLK2	16.6952	13.2471	16.8602	0.430359	13.7156	13.6808	44.7	0.0245584	0.12259	0.396896	4.05784	12.7777	9.00303
ENSG00000143630.10|HCN3	0	0	0.615089	0.0883807	0.0312967	0	0	0	0	0.0180177	0	0	0.191266
ENSG00000143627.19|PKLR	0	0	0.117631	0.023663	0	0	0	0	0	0	0	0	0.0512096
ENSG00000160752.14|FDPS	26.7533	24.5917	63.3455	18.4488	70.1487	6.06006	3.5651	57.7232	4.92499	2.69233	191.193	55.7483	31.6784
ENSG00000160753.16|RUSC1	4.25861	6.64051	0.171604	12.8968	2.83599	0.396248	0.85733	0.0165472	0.647033	0.914871	8.10509	26.066	17.9594
ENSG00000116539.13|ASH1L	2.31085	1.65953	1.04436	2.30255	1.16055	2.91074	1.74676	5.80726	16.3431	0.154185	0.0552678	1.54178	4.47377
ENSG00000125459.15|MSTO1	10.7568	12.5839	1.01843	0.267221	29.3972	7.77598	1.44273	100.594	0	0.435815	70.5117	76.3747	169.171
ENSG00000163374.19|YY1AP1	27.5759	26.8758	20.492	44.4301	31.1851	48.2684	20.2731	0.556863	0.224173	18.7327	21.0832	130.526	97.5143
ENSG00000132676.16|DAP3	53.0846	45.2653	47.8816	40.5214	36.3646	14.3873	18.5915	6.85312	0.228062	2.39831	88.781	82.2742	134.722
ENSG00000116580.18|GON4L	7.2933	9.39079	7.4581	7.64241	6.75458	10.9561	16.0734	16.1698	2.57937	3.44806	9.60078	13.0912	22.7615
ENSG00000132718.9|SYT11	9.02513	8.08473	9.27685	2.47374	10.1173	4.78498	6.22879	6.69166	27.3746	0.147458	0.489301	0	1.09574
ENSG00000143622.11|RIT1	1.68045	0.0445288	0	4.41841	2.92543	0.700982	0.0250579	3.82654	0.129563	0.170311	7.09032	4.23097	3.33463
ENSG00000132680.11|KHDC4	1.82797	1.05095	1.18806	0.770092	1.15192	3.77007	0.161292	3.35726	6.5923	1.86769	0.776551	6.4516	4.8273
ENSG00000173080.5|RXFP4	0	0.0725029	0	0	0.214079	0	0	0	0	0	0	0	0
ENSG00000116584.18|ARHGEF2	0.0044383	0.00982017	0	0.311158	0.202972	0.0371019	0.707346	0.735947	0.0408188	0	0.150019	0	0.0886029
ENSG00000163479.14|SSR2	18.1235	18.8388	13.9963	14.4896	16.5837	10.5502	14.2873	1.89325	0.146261	0.276066	62.4936	36.782	51.8224
ENSG00000160803.8|UBQLN4	1.43323	3.61096	2.92637	0.328114	2.66552	1.51585	3.93376	0	0.442586	0.0393475	3.91693	6.72258	4.55285
ENSG00000116586.11|LAMTOR2	106.696	93.5923	77.3559	36.596	68.3952	43.1474	75.0785	85.5241	23.9082	39.9069	269.888	277.294	76.8289
ENSG00000132698.15|RAB25	21.1704	10.5393	10.1493	11.6286	3.85064	16.1555	0.419352	19.2009	0.0885012	21.9874	88.6971	10.1152	0.768416
ENSG00000254726.3|MEX3A	1.28846	1.66412	0.14135	0.0568688	0.825656	1.35709	5.20425	1.9627	0.0340188	0.591269	0.200365	0.293447	0.123071
ENSG00000160789.20|LMNA	4.28141	12.3304	3.68121	19.0389	24.6456	5.39773	2.88268	75.3145	0.0427998	8.10622	33.3053	45.0416	49.4012
ENSG00000196189.13|SEMA4A	0	0	0.247667	0.0774999	0.0196026	0	0	0	0	0	0.35887	0.0952154	0.239598
ENSG00000160785.13|SLC25A44	6.87518	12.6972	8.89101	25.3274	27.1901	13.5997	0.180363	36.535	2.08036	7.90008	59.8717	71.6927	49.8953
ENSG00000260238.6|PMF1-BGLAP	10.4104	12.8561	10.7319	6.55102	16.4758	1.23679	0	17.5744	0	0	212.031	55.6993	18.0437
ENSG00000160783.19|PMF1	6.1594	8.66928	6.58063	6.33629	12.1668	1.57254	0	5.16906	0	0	142.437	38.631	11.4592
ENSG00000242252.2|BGLAP	0.885151	0.93261	0	0	0	0.117451	0	11.2759	0	0	8.87709	0	1.17803
ENSG00000160781.17|PAQR6	0	0.035521	0	0	0.576855	0.0447343	0.0399777	0	0	0	0.104354	0.382084	0.32049
ENSG00000198952.8|SMG5	1.9918	2.11877	0.105389	4.76302	0.0750731	1.17407	0	16.6662	0.0422733	0	4.5514	7.3538	29.5162
ENSG00000163472.19|TMEM79	5.58833	8.83617	3.81014	9.49419	4.50894	3.88362	4.17149	0.0592577	0.0493003	0	11.5858	3.93371	27.3954
ENSG00000198715.13|GLMP	3.96845	3.15997	3.54297	4.85941	3.47979	1.14169	0.116605	0.0258815	0.043065	0	18.7038	8.3583	29.5859
ENSG00000189030.9|VHLL	0	0	0	0	0	0	0	0	0	0	0	0	0
ENSG00000163468.15|CCT3	168.851	181.227	259.384	181.533	194.972	20.0425	10.3959	148.492	4.04257	3.83646	343.562	336.701	470.153
ENSG00000163467.11|TSACC	5.8307	2.49956	10.0266	0.0672327	3.21407	0	0	0	0	0	20.1821	12.4315	4.51048
ENSG00000132677.13|RHBG	0.144087	0.664182	0	0.0221526	0.392226	0	0	0	0.287119	0.0225806	0	0	1.39029
ENSG00000125462.17|C1orf61	0.00659943	0	0	0.0182632	0.0862298	0	0.0164339	0.0656579	0	0	0.459005	0.314132	0.777301
ENSG00000116604.18|MEF2D	0.94688	1.10415	0.733459	3.93059	3.09304	0.374378	0.0318638	0.0565798	0.0235362	0	0.49073	2.03024	4.31699
ENSG00000183856.11|IQGAP3	4.64063	3.26704	3.84153	0.266857	4.68549	3.20758	3.54188	2.73155	1.14182	5.25891	32.8682	24.2887	6.23228
ENSG00000187862.11|TTC24	1.1634	0.762703	0.0658635	0.0529972	0	0.520287	0	0	0	0	0	0	0
ENSG00000163382.12|NAXE	41.1372	37.487	19.9534	6.63162	18.4708	8.31744	0	0.464742	0.657303	22.2558	111.087	54.1978	74.3598
ENSG00000160818.16|GPATCH4	25.8613	24.335	56.944	16.7095	29.0766	22.6088	32.0631	33.8727	25.8901	15.9646	30.3825	101.639	163
ENSG00000132702.13|HAPLN2	0	0	0	0	0	0	0.0459091	0	0	0	0	0	0
ENSG00000132692.19|BCAN	0	0	0.234621	0	0.0835651	0	0	0	0	0	0	0	0
ENSG00000132688.11|NES	0.423257	0.161465	0	0.0403904	0	1.38275	0.672377	0	0.510074	0.0137236	0.0094871	0	0.0874094
ENSG00000143320.9|CRABP2	0.11266	0	0	1.38567	3.80278	0	0	0	10.2231	0	0	3.57507	1.64931
ENSG00000143319.16|ISG20L2	0.548255	0	0.0354101	0.142464	2.7242	0.817647	1.44218	0	1.00845	0.0290433	11.8157	19.9709	36.0104
ENSG00000143303.12|RRNAD1	1.89764	1.98588	1.35233	8.23214	1.25651	0.285825	7.34371	0.0566959	1.43865	0.843942	4.93403	1.93269	7.26946
ENSG00000143314.12|MRPL24	31.2836	27.1037	10.1134	11.2336	1.87935	9.7525	36.5336	0.423998	63.9362	0	263.155	99.6533	113.514
ENSG00000143321.19|HDGF	12.077	12.2596	3.70222	9.63071	12.2108	12.82	1.1567	0.0978058	1.72913	10.0248	17.3684	13.2485	24.2421
ENSG00000143294.15|PRCC	18.2553	17.9321	18.4909	11.1406	21.3227	20.0246	0.323112	0.110335	0.0367179	25.3208	6.34513	37.4533	36.3039
ENSG00000027869.11|SH2D2A	0	0	0	0.149213	0	0	0	0	0	0	0	0	0.0645828
ENSG00000198400.11|NTRK1	0.0466399	0.0619171	0	0	0.182823	0	0	0	0	0	0	0.0740018	0
ENSG00000027644.5|INSRR	0	0	0	0	0	0	0	0	0	0	0	0	0
ENSG00000187800.13|PEAR1	0.00734768	0	0	0	0.360025	0	0	0	0	0.0276358	0	0	0
ENSG00000160838.14|LRRC71	0	0	0	0.113197	0	0	0.229181	0	0	1.32691	0	0	0
ENSG00000132694.18|ARHGEF11	4.08597	2.09943	0.0832751	0.0251278	2.37281	2.06204	0.113054	0.0401496	0.0167015	0.00853775	0.171162	3.31356	1.86703
ENSG00000253831.2|ETV3L	0.513817	0.272849	0	0.22751	1.34273	0.687239	1.58659	0	0.0756087	0.0386509	0.187035	0.489153	0.820596
ENSG00000117036.12|ETV3	1.11472	2.1179	5.4451	0.156479	0.534321	1.19857	2.73061	0.535766	0.0222869	0.11393	8.63994	11.1504	3.43476
ENSG00000143297.19|FCRL5	0.0327313	0.173811	0	0.00603871	0.363524	0.282737	0.0326031	0	0.0301028	0.0184661	0	0	0
ENSG00000163518.11|FCRL4	0	0	0	0.0386216	0	0	0	0	0	0	0	0	0
ENSG00000160856.21|FCRL3	0	0	0	0	0	0	0	0	0	0	0	0	0
ENSG00000132704.16|FCRL2	0	0	0	0	0	0	0.100023	0	0	0	0	0	0
ENSG00000163534.15|FCRL1	0	0	0	0	0	0	0.0256161	0	0	0	0	0	0
ENSG00000073754.6|CD5L	0	0	0	0	0	0	0	0	0	0	0	0	0
ENSG00000183853.18|KIRREL1	0	0	0	0.0190459	0.269775	0.316425	0	1.2439	0.151909	0.0485346	0	0	0
ENSG00000158473.6|CD1D	0	0	0	0	0	0	0	0	0	0	0	0	0
ENSG00000158477.7|CD1A	0	0	0	0	0	0	0	0	0	0	0	0	0
ENSG00000158481.13|CD1C	0	0	0	0	0	0	0	0	0	0	0	0	0
ENSG00000158485.10|CD1B	0	0	0	0	0	0	0	0	0	0	0	0	0
ENSG00000158488.16|CD1E	0	0	0	0.0340284	0	0	0	0	0	0	0	0	0
ENSG00000186306.1|OR10T2	0	0	0	0	0	0	0	0	0	0	0	0	0.343348
ENSG00000180708.5|OR10K2	0	0	0	0.0495961	0	0	0	0	0	0	0	0	0
ENSG00000173285.4|OR10K1	0	0	0.236697	0.209504	0	0	0	0	0	0	0	0	0
ENSG00000198965.4|OR10R2	0	0	0	0	0	0	0	0	0	0	0	0	0
ENSG00000197532.2|OR6Y1	0	0	0	0.0730933	0.0517665	0	1.42067	0	0	0	0	0	0
ENSG00000186440.2|OR6P1	0	0	0	0	0	0	0	0	0	0	0	0	0
ENSG00000279111.2|OR10X1	0	0	0	0	0	0	0	0	0	0	0	0	0
ENSG00000198967.4|OR10Z1	0	0	0	0	0	0	0	0	0	0	0	0	0
ENSG00000163554.13|SPTA1	0	0	0	0.0741782	0.0525348	0	0.0600734	0	0.295821	0	0	0	0
ENSG00000196171.3|OR6K2	0	0	0	0	0	0	0	0	0	0	0	0	0
ENSG00000203757.2|OR6K3	0	0	1.09312	0.479773	0	0.422698	0	0	0	0	0	0	0
ENSG00000197403.4|OR6N1	0	0	0	0	0.0486544	0	0	0	0	0	0	0	0
ENSG00000180433.5|OR6K6	0	0	0	0	0	0	0	0.0766507	0	0	0	0	0
ENSG00000188340.2|OR6N2	0	0	0	0	0	0	0	0	0	0	0	0	0
ENSG00000163563.8|MNDA	0	0	0	0	0	0.22365	0	0.0887256	0	0	0	0	0
ENSG00000163564.14|PYHIN1	0	0	0	0	0.0381515	0	0.174505	0	0	0	0	0	0
ENSG00000163565.18|IFI16	0	0.0169822	0	0.594732	1.88037	0.0641609	6.78507	15.0516	0.0988241	0	0.648578	8.95083	1.04191
ENSG00000163568.15|AIM2	0	0	0	0	0.21248	0	0.377954	0	0	0	0	0	0
ENSG00000162706.13|CADM3	0.0316865	0	0	0.038973	0	0.0588628	0	0	0	0.218493	0	0	0
ENSG00000213088.11|ACKR1	0	0	0	0	0.567219	0	0	0	0	0	0	0	0.154066
ENSG00000179639.10|FCER1A	0	0	0	0.128694	0	0	0	0	0	0	0	0	0
ENSG00000196184.9|OR10J1	0	0	0	0	0	0	0	0	0	0	0	0	0
ENSG00000184155.8|OR10J5	0	0	0	0	0	0	0	0	0	0	0	0	0
ENSG00000132703.4|APCS	0	0	0	0	0	0	0	0	0	0	0	0	0
ENSG00000132693.12|CRP	0	0	0	0	0.197612	0	0	0	0	0	0	5.59916	7.3266
ENSG00000158716.8|DUSP23	37.0373	63.3139	29.1349	168.102	96.2086	0	37.7752	2.61337	0.181186	0	29.0693	15.2384	62.1397
ENSG00000181036.14|FCRL6	0	0	0	0.224025	0	0	0	0	0	0	0	0	0
ENSG00000158714.11|SLAMF8	0	0	0	0.0235886	0.16706	0	0	0	0	0	0	0	0
ENSG00000256029.6|AL590560.1	0	0	0	0	0.0163863	0	0.187377	0	0	0.00943369	0	0.159186	0
ENSG00000243284.1|VSIG8	0	0	0	0	0	0	0	0	0	0	0	0	0
ENSG00000213085.10|CFAP45	0	0.136892	0	0	0	0	0	0	0.0569008	0	0	0.736243	1.17336
ENSG00000158710.14|TAGLN2	27.7746	35.9687	2.99683	80.6614	131.875	48.0297	62.9397	142.067	35.0706	22.3063	209.024	188.978	238.684
ENSG00000085552.17|IGSF9	11.2158	19.3299	6.20438	31.0498	23.7181	13.4257	4.74131	0.121819	0.090088	9.41777	0.0159181	2.91413	2.56657
ENSG00000162723.10|SLAMF9	0	0.315728	0	0	0	0	0	0	0	0	0	0	0
ENSG00000177807.9|KCNJ10	0	0.0546942	0	0	0	0	0.0153891	0	0	0	0	0	0
ENSG00000143315.7|PIGM	7.20409	5.70918	8.81478	3.40796	16.5746	7.01308	3.19119	2.18237	14.9924	2.8876	7.98479	9.11323	8.43541
ENSG00000162728.5|KCNJ9	0	0	0	0.0178402	0.0315871	0	0	0	0	0	0	0	0
ENSG00000162729.14|IGSF8	0	0	0	0.231372	0.102414	0.0436815	0	0.0346584	0.663195	0	0.835567	1.49237	1.87768
ENSG00000018625.14|ATP1A2	0	0	0	0.273767	0.0632244	0	0.16066	0	0	0.0606644	0	0	0
ENSG00000132681.16|ATP1A4	0	0	0	0.0715765	0	0	1.36865	0	0	0.0121599	0	0	0.490517
ENSG00000143318.13|CASQ1	0	0.2084	0	0.868851	0.0615342	0.367435	0	0	0.0346496	0	3.35508	10.0128	9.5519
ENSG00000162734.12|PEA15	2.2445	1.66607	15.7376	0.480884	7.3791	0.161401	0	15.1752	2.42383	2.17856	9.52567	2.75711	6.30195
ENSG00000132716.18|DCAF8	14.6528	12.774	16.479	9.62375	12.5784	16.6096	11.7361	9.53168	4.29502	14.2009	11.0425	14.7006	13.0649
ENSG00000258465.7|AL139011.2	32.5873	25.1011	31.4232	26.9235	31.3791	38.9313	22.5941	19.8916	8.98645	33.6484	58.2188	52.5508	39.2153
ENSG00000162735.18|PEX19	7.88789	12.3338	12.4052	28.3322	23.7133	7.4365	0	13.6534	5.81361	0.770809	80.1066	56.146	38.9851
ENSG00000122218.15|COPA	1.86248	4.05108	10.7121	12.6381	7.45882	2.58024	4.1139	39.5142	0.290325	18.2449	12.5169	26.8383	12.5408
ENSG00000162736.17|NCSTN	3.69835	7.53005	12.7196	0.34479	3.72708	10.7988	0	25.8348	0.0361846	0.0924871	47.8755	63.2062	39.154
ENSG00000171786.6|NHLH1	0	0	0	1.08474	0	0	0.0791424	0	0	0.0597676	0	0	0
ENSG00000162738.6|VANGL2	0.0379461	0.0839593	0	0.308035	0	0	0.0944935	0	0.0558381	0	0.404518	0	0
ENSG00000162739.14|SLAMF6	0	0	0	0	0	0	0	0	0	0	0	0	0.295397
ENSG00000066294.14|CD84	0	0	0	0.0890988	0.0143413	0	0.721569	0	0	0	0	0	0
ENSG00000117090.15|SLAMF1	0	0	0	0	0	0	0	0	0	0	0	0	0
ENSG00000117091.10|CD48	0	0	0.0572612	0.0691129	0	0.0347949	0	0	0	0	0.40584	0	0.0997123
ENSG00000026751.17|SLAMF7	0	0	0	0	0	0	0	0	0	0	0	0	0.738486
ENSG00000122224.18|LY9	0	0	0	0	0.0291137	0	0.0665828	0	0	0.00838044	0.191182	0	0.035585
ENSG00000122223.13|CD244	0	0	0	0.0778448	0	0.235146	0.105071	0	0	0	0	0	0
ENSG00000179914.5|ITLN1	1.30722	0	0	11.104	0	0	0	0	0	0	1.80565	0	2.28343
ENSG00000158764.7|ITLN2	0	0	0	0.0455434	8.54757	0	0	48.5194	0	0	9.24262	23.6966	32.3281
ENSG00000158769.18|F11R	2.18378	2.09615	4.67569	1.15535	2.57014	2.68459	0	3.30157	0.0147677	11.052	316.82	559.418	764.84
ENSG00000270149.5|AL591806.3	9.53349	7.56994	13.6617	1.87943	9.54344	9.05138	12.3488	5.77933	0.0707088	26.3867	710.078	1181.45	1675.35
ENSG00000215845.11|TSTD1	38.1207	25.7619	30.1985	18.2245	45.1301	15.9855	96.0272	20.7138	0.187316	0	16.1959	21.544	24.2602
ENSG00000158773.14|USF1	0.0869706	1.27004	0	0.160455	0.284095	0.727028	0.129945	0	0	0	0.994976	0.965951	2.36125
ENSG00000186517.14|ARHGAP30	0.553644	0.923181	0.147178	0.0444103	2.25409	0.514241	0	0	0	0.105626	0	0	0.352399
ENSG00000143217.9|NECTIN4	0	0	0	0	0.191916	0	0	0	0.0432269	0.265169	6.76724	17.432	23.4575
ENSG00000162755.14|KLHDC9	12.0717	10.4016	0.324991	0.087168	17.3628	5.13451	0	0	0	0	2.0884	0	2.45234
ENSG00000143256.5|PFDN2	572.325	574.312	373.856	133.874	269.306	332.375	584.616	487.074	132.87	185.434	566.775	322.352	477.552
ENSG00000158793.14|NIT1	64.0334	48.1745	75.4839	63.3266	51.3565	17.6369	16.9617	18.2084	0.0984966	9.30489	30.6447	24.8943	41.4346
ENSG00000158796.17|DEDD	172.368	152.113	229.789	190.507	153.102	38.5703	34.2539	73.7211	0.264939	19.9903	83.3277	62.962	114.327
ENSG00000143222.12|UFC1	61.1812	58.8227	97.1567	35.6617	75.9717	10.4596	56.2774	121.619	0.249131	3.6751	139.632	86.8815	127.004
ENSG00000143258.16|USP21	10.1474	8.52699	1.68309	6.23376	9.41517	6.97865	9.27427	0.167068	0	0.0609029	1.33323	2.39794	1.89644
ENSG00000143224.18|PPOX	7.43857	9.39945	3.47024	6.26687	12.3038	6.70949	0.0214145	9.44927	0	1.22907	1.86701	1.5009	3.22747
ENSG00000158850.15|B4GALT3	11.9287	28.9356	25.1471	37.6942	12.1811	68.5448	5.59241	0.55425	29.6267	56.8284	9.89944	16.6562	40.2035
ENSG00000158859.10|ADAMTS4	0.00393042	0	0.0180236	0.00725135	0.141229	0	0.0685128	0	0	0.0221744	0.0919747	0.187087	0.251084
ENSG00000158864.12|NDUFS2	37.7779	49.7198	72.3307	75.7023	43.6141	24.8854	0.248948	75.1487	40.5365	24.4613	429.64	198.275	151.056
ENSG00000158869.11|FCER1G	0	0	0	0	2.06529	0	0	0	0	0	2.19187	0	1.85119
ENSG00000158874.11|APOA2	1.07494	1.33191	0	0.0793275	4.77544	1.19812	0	0	0	0	0.558986	0	2.40344
ENSG00000158882.15|TOMM40L	2.87676	5.13579	0.0566174	0.113893	0	0	0.707148	6.05995	0	0	1.68537	0	1.1831
ENSG00000143257.11|NR1I3	2.83998	4.43398	0.112755	0.136093	0	0.034258	0.673537	5.40911	0.11307	0.115602	0.479493	0	0.343608
ENSG00000248485.2|PCP4L1	1167.25	1452.85	1685.7	2279.22	2131.97	2097.84	513.546	1857.97	3339.13	1964.45	17.4703	5.04391	61.1543
ENSG00000158887.16|MPZ	0	0	0	0	0	0	0	0	0	0	0	0	0.0754567
ENSG00000143252.14|SDHC	9.06487	7.99355	4.68452	8.57645	19.5907	17.1593	1.422	9.79553	0.163624	6.10332	25.957	12.5207	13.9547
ENSG00000188931.3|CFAP126	0	1.62616	0	0.677974	0.514454	0	2.74529	0	0	0.789797	0.955476	0	0.209602
ENSG00000143226.13|FCGR2A	0	0.38912	0	0.126963	0.0499545	0	0.0571229	0	0	0	0	1.21322	0.396879
ENSG00000173110.8|HSPA6	0.0517614	0	0.0791202	0.0318321	0	0	0.128896	37.803	0	0.0648942	0	0	0.137777
ENSG00000203747.11|FCGR3A	0.0412096	0	0	0	0	0	0	0	0	0	0	0	0
ENSG00000162747.11|FCGR3B	0	0	0	0	0	0	0	0	0	0	0	0	0
ENSG00000072694.20|FCGR2B	0	0	0	0	0.0199563	0	0	0	0.0112373	0	0	0	0
ENSG00000132185.16|FCRLA	0	0	0	0.228899	0.40528	0	0	0	0	0	0	0	0
ENSG00000162746.14|FCRLB	0.0156762	0.41622	0	0.0289215	2.45795	0	0	0.207951	0	0	0	0	0
ENSG00000081721.11|DUSP12	57.536	49.2888	70.4282	62.8391	59.2837	39.8399	70.2887	198.126	54.888	0.563773	97.8536	72.6298	111.684
ENSG00000118217.6|ATF6	13.2635	14.4847	8.31652	14.766	27.6969	14.6279	2.18734	13.9253	0.456191	0.106885	20.9443	12.5022	10.6449
ENSG00000162745.10|OLFML2B	0	0.157957	0	9.65868	0.1166	0	0	0	0	0	0	0	0
ENSG00000198929.13|NOS1AP	12.6751	18.5325	9.72682	5.32597	11.8973	29.567	16.4903	10.5573	0	9.93348	0.712931	1.19025	1.87969
ENSG00000254706.2|AL512785.2	10.3532	18.0435	2.60144	3.7286	21.6583	44.3603	0	14.1102	0	12.2687	2.12034	3.93798	3.1144
ENSG00000239887.5|C1orf226	30.4632	30.2682	30.2456	6.57671	12.5607	32.4718	69.9791	1.42023	11.5329	14.3093	2.18777	1.07666	1.30046
ENSG00000171722.12|SPATA46	0	0	0	0	0	0	0	0	0	0	0	0	0
ENSG00000198574.6|SH2D1B	0	0.0321659	0	0.0268209	0	0	0	0	0.080221	0	1.66316	0	0.348262
ENSG00000152332.16|UHMK1	6.93761	6.40641	2.76027	0.202651	7.76454	13.4305	22.4074	0.534267	7.62101	16.4096	3.19298	11.1192	25.647
ENSG00000117143.13|UAP1	19.2346	11.117	22.2813	21.6802	19.7723	9.28972	68.7118	40.5654	0.0869819	0.889297	16.3529	103.449	62.1173
ENSG00000162733.18|DDR2	0.00756942	0.0921144	0.451241	0.0768079	0.581061	0.0105461	0.245042	0.0251028	0.00696155	0.0213523	0.18205	0	0.528886
ENSG00000132196.14|HSD17B7	10.7237	10.951	19.1476	22.2007	18.751	11.2322	3.53656	0.601655	4.77092	6.79688	15.1353	2.63117	1.22234
ENSG00000185860.13|CCDC190	0	0.0208303	0	0	0	0	0	0	0.0692671	0.0177046	0	0	0
ENSG00000117152.13|RGS4	1.24351	2.36099	0	0.0310027	3.56799	1.84958	5.06337	175.192	0.448188	0.0790042	0	0.133313	4.46171
ENSG00000143248.13|RGS5	0.521403	0.298593	0	2.50108	0.981843	0.290577	0	0.20343	0.101548	0.0346073	0.199367	1.41126	2.3267
ENSG00000143228.13|NUF2	87.6829	61.3976	136.781	127.698	131.268	83.7887	54.715	0.88178	34.5241	47.4569	4.3994	16.6833	23.2105
ENSG00000185630.18|PBX1	10.9704	8.20806	15.5734	11.6245	10.0067	4.74758	2.6428	7.27166	0.0422077	0.852268	0	0	0.229044
ENSG00000162761.14|LMX1A	0	0	0	0	0	0	0	0	0	0	0	0	0
ENSG00000143171.13|RXRG	0	0	0	0.0278575	0.345264	0	0	0	0	0	0	0	0
ENSG00000162763.3|LRRC52	0	0	0	0	0.0969534	0	0	0	0	0	0	0	0
ENSG00000143198.13|MGST3	5.08665	2.84717	0.0231406	1.05204	9.09917	6.94634	0.0628314	5.04288	10.925	1.32859	12.8911	9.76823	8.7241
ENSG00000143149.12|ALDH9A1	36.8863	50.5232	30.022	41.4027	38.278	45.9667	93.9344	0.869017	67.3738	33.9792	20.3919	30.0134	38.9396
ENSG00000143183.16|TMCO1	20.149	20.8337	19.0532	37.8984	24.1261	34.348	14.46	5.55031	27.3848	3.80422	35.5787	81.2229	121.035
ENSG00000143179.16|UCK2	15.3362	12.139	5.0157	12.6444	9.71143	5.69031	2.73822	8.06505	0.470866	15.985	24.4834	35.1707	52.9623
ENSG00000188859.6|FAM78B	0	0.0336529	0	0	0	0	0	0	0	0	0	0	0.303634
ENSG00000143157.11|POGK	1.29863	0.457606	0	1.41091	2.52952	0.0268046	0	6.02938	0.548512	0.126631	1.91963	9.69192	2.45806
ENSG00000152382.6|TADA1	52.234	33.4193	26.8569	46.4521	49.8421	104.711	213.323	76.6073	85.1254	0.210794	29.0715	23.7873	91.9687
ENSG00000143195.13|ILDR2	1.70735	1.54717	0.120246	1.71473	1.82733	3.72646	0.740049	4.45759	0.412657	0.432857	0.363625	0	0.0930629
ENSG00000143194.13|MAEL	137.258	157.446	226.458	252.493	239.233	151.923	71.1307	46.8293	28.4427	126.392	25.7073	41.1644	106.007
ENSG00000143167.12|GPA33	0	0	0.126496	0.0254462	0.135162	0	0	0	0	0	0	0	0.0550685
ENSG00000198842.9|DUSP27	0	0	0	0.0174174	0.400901	0	0	0	0	0.0177539	1.91463	8.83771	23.106
ENSG00000143190.23|POU2F1	5.88034	7.15595	8.48477	7.26685	1.92913	14.1466	11.2475	0.134491	32.7424	5.87718	1.01819	12.5675	8.25783
ENSG00000198821.10|CD247	0	0	0	0	0	0	0	0	0	0	0	0	0.844539
ENSG00000143162.9|CREG1	1.43439	1.39534	6.80443	4.19765	9.93651	0.758033	7.79046	0.546772	0.0682342	0	5.01556	12.3604	67.0453
ENSG00000198771.11|RCSD1	0	0	0	0	0.162559	0	0	0	0	0	0.329949	0	0
ENSG00000197965.12|MPZL1	11.9444	12.629	9.01459	10.2123	18.7762	8.88931	0.0286274	4.33351	5.29698	0.0108096	96.4495	104.107	122.001
ENSG00000143199.17|ADCY10	0.138994	0	0	0.244224	0.0216207	0	0	0	0	0.0124471	0.430234	1.99534	0.634235
ENSG00000143158.11|MPC2	21.6102	20.8912	6.49817	28.9287	94.8928	13.1764	32.3343	106.725	1.04828	2.78076	24.2094	15.3966	31.3025
ENSG00000143164.15|DCAF6	16.2376	15.1693	5.73226	17.6058	19.7221	17.7572	12.0823	25.0585	5.91419	19.7636	4.8418	10.4792	9.51884
ENSG00000143147.14|GPR161	0.0941241	0.176219	0.132807	0.0200368	0.390241	0.373239	0.198329	0.0080038	0.00665888	0.027232	0.71066	2.21143	2.64509
ENSG00000143155.13|TIPRL	56.0261	37.474	103.808	33.247	39.0772	13.1133	4.47799	19.8223	2.08782	2.15856	98.6847	120.502	108.002
ENSG00000213064.10|SFT2D2	2.66972	3.18193	7.94016	4.33066	1.90509	2.90702	10.6803	5.38992	8.26216	6.64874	17.6693	11.8687	8.66336
ENSG00000143178.13|TBX19	0.127977	0.0235968	0	1.35762	0.0348371	0	13.0397	0	0.0588498	0	2.96703	0.423034	1.02193
ENSG00000143185.4|XCL2	0	0	0	0	0	0	0	0	0	0	0	0	0.577338
ENSG00000143184.5|XCL1	0	0	0	0	0	0	0	0	0	0	0	0	0.264437
ENSG00000143196.5|DPT	0	0	0	0	0	0	0	0	0	0	0	0	0
ENSG00000143153.12|ATP1B1	50.0158	41.7041	44.1601	21.1328	28.9029	47.9342	33.4774	16.2564	25.914	62.1467	26.5013	32.9752	14.2405
ENSG00000143156.14|NME7	19.0443	17.4682	17.0426	17.7251	25.5338	25.385	11.5022	26.1429	12.0121	58.2117	6.91019	10.9931	3.20605
ENSG00000117475.14|BLZF1	23.2734	19.3693	21.1692	62.8367	50.034	30.6175	49.2674	54.136	1.64348	0.100017	2.11573	31.982	17.2849
ENSG00000117477.12|CCDC181	16.6183	15.2298	20.839	8.80043	11.7617	26.612	3.16758	39.8257	20.6424	28.7633	0	0	0.122872
ENSG00000117479.14|SLC19A2	95.2503	163.553	52.0472	36.1939	51.2181	241.727	137.052	373.069	600.705	380.156	27.0294	8.4946	1.82158
ENSG00000198734.10|F5	0	0	0	0.198984	0	0	0.0282715	0	0.0104414	0	0	0	0
ENSG00000174175.17|SELP	0	0	0	0	0	0	0	0	0	0	0	0	0
ENSG00000000460.17|C1orf112	6.84698	9.77344	15.1372	1.68262	17.008	5.74647	0	5.74821	0	4.74861	12.1841	12.4729	7.69039
ENSG00000188404.9|SELL	0	0	0	0.686237	0.0486009	0	0.926251	0	0	0	0	0	0
ENSG00000007908.16|SELE	0	0	0	0	0	0	0	0	0	0	0	0	0
ENSG00000171806.12|METTL18	32.2739	39.9572	67.0781	36.9825	54.6086	33.3557	9.18683	0.114076	0	0.145548	6.80845	57.5116	56.6524
ENSG00000000457.14|SCYL3	4.69906	7.01413	6.93011	5.41295	6.61428	7.78066	0.0735026	20.8696	0	16.3528	2.54029	5.2453	3.15837
ENSG00000075945.13|KIFAP3	20.7081	13.3645	24.8911	16.8361	22.7703	11.0084	12.8055	0.054139	0.0300278	0.414453	10.4736	23.5709	11.7649
ENSG00000203740.3|METTL11B	0	0	0	0	0	0	0	0	0	0	0	0	0
ENSG00000120370.12|GORAB	1.69078	2.64493	0.54323	0.377505	6.4377	0.600173	0	13.2621	0.019809	2.24803	1.00804	9.99607	5.63275
ENSG00000116132.12|PRRX1	0	0	0	0	0.0643692	0	0	0	0	0	0	0	0
ENSG00000117501.14|MROH9	0	0	0	0.0195679	0.0346461	0	0	0	0	0	0	0	0
ENSG00000007933.13|FMO3	0.44898	0.0784271	0	0	0	0	0.0882672	0	0.0651985	0	0.107522	0	0
ENSG00000094963.14|FMO2	0.668365	0.57993	0	0	0.684943	0	0	0	0	0.0123227	0	0	0.0261622
ENSG00000010932.17|FMO1	0.0902447	0.0748781	0	0.10406	0.0368487	0	0	0.0249402	0	0.021214	0.131987	0.536955	0.450394
ENSG00000076258.10|FMO4	0	0	0	0.235923	0	0.133622	0	0.0353401	0.0294017	0	0	0	0.702026
ENSG00000117523.16|PRRC2C	12.8437	11.7478	7.95374	5.60131	3.70851	16.3527	47.0472	50.6314	24.3049	18.9671	3.81655	29.4308	20.6267
ENSG00000283683.1|MYOCOS	1427.27	1091.66	1843.56	679.442	634.039	1060.1	1764.61	629.827	865.506	630.919	1.23822	0.853105	4.90683
ENSG00000034971.17|MYOC	12.1666	12.648	11.9555	5.52258	4.92057	6.83425	0	0	0	0	0	0	0.308426
ENSG00000117533.15|VAMP4	6.68247	6.00439	3.40069	15.05	15.7859	0.544994	0.0202935	11.2248	15.3945	34.8655	4.76752	5.10746	1.17135
ENSG00000010165.20|EEF1AKNMT	11.1048	17.9995	10.7488	2.71993	3.32603	0.0295543	0	1.92285	0.0390181	0	23.6613	59.4049	64.3677
ENSG00000197959.14|DNM3	10.0066	5.36454	5.04923	7.6096	7.9668	3.95764	0.0178628	0.103085	0	0.00674489	0	0	0.214801
ENSG00000135845.10|PIGC	10.8172	17.9119	23.3222	23.3287	40.1617	6.21911	0	18.6375	4.27694	13.6885	15.5996	29.4898	23.5353
ENSG00000180999.11|C1orf105	0	0	0	0	0	0	0	0	0	0	0	0	0
ENSG00000094975.14|SUCO	18.3037	18.3019	13.2181	12.7252	5.11144	30.4356	55.1806	51.1764	40.2289	3.96875	1.56585	5.79857	4.21302
ENSG00000117560.8|FASLG	0	0	0	0	0	0	0	0	0	0	0	0	0
ENSG00000120337.8|TNFSF18	0	0	0	0	0	0	0	0	0	0	0	0	0
ENSG00000117586.11|TNFSF4	0.020506	0.0680572	0	0.737728	1.54064	0.799958	0	0	0	0	0	0	0.163747
ENSG00000117592.9|PRDX6	10.3911	11.6707	2.33817	31.5623	31.8182	9.74958	0.0437835	46.1029	0.582132	0.661297	86.3793	13.3906	32.7131
ENSG00000162753.13|SLC9C2	0	0.0701961	0	0	0.051817	0	0	0	0	0	0	0	0
ENSG00000285777.1|AL139142.2	16.6762	10.6213	7.82452	5.16273	19.1736	9.88954	0.793153	38.982	0	0.0427844	2.48445	0	0.635847
ENSG00000183831.6|ANKRD45	12.1437	8.09164	6.14479	3.37353	15.1378	7.03995	0.486627	28.8236	0	0.0262497	1.85093	0	0.445845
ENSG00000232113.3|TEX50	0	0	0	0	0	0	0	0	0	0	0	0	0
ENSG00000076321.11|KLHL20	42.7581	32.0298	39.6452	21.532	20.9227	55.0106	55.3363	25.8243	2.41265	36.8561	0.896169	6.98783	8.63912
ENSG00000120334.15|CENPL	4.738	5.39714	7.12854	0.625467	17.9349	8.24861	26.3357	18.9212	4.63888	0.482051	6.58958	11.939	11.8191
ENSG00000117593.11|DARS2	1.98301	1.55923	0.125254	4.06167	5.47834	2.75521	4.88369	0.978301	6.50125	0.0821865	14.3459	13.6083	4.49311
ENSG00000185278.15|ZBTB37	1.25672	0.900699	0.0574377	1.44044	0.845583	0.0756213	0.010397	0.0138463	0.0115196	0.16096	0.124841	0	1.10022
ENSG00000117601.13|SERPINC1	0	0	0	0	0	0	0	0	0	0	0	0	0
ENSG00000135870.11|RC3H1	4.80191	4.54674	2.15343	0.859864	5.22474	6.17864	17.0222	19.6484	7.0271	6.51382	1.4046	5.51819	2.05821
ENSG00000152061.23|RABGAP1L	2.60923	5.15221	0.452168	5.5182	1.32143	4.56526	1.52994	0.078258	13.7285	3.00022	0.21365	0.702029	1.27193
ENSG00000203737.3|GPR52	0	0.082632	0	0	0	0	0	0	0	0	0	0	0
ENSG00000116161.17|CACYBP	67.0425	49.4061	86.1627	62.8332	64.8787	13.7795	128.257	33.2972	22.5825	17.0917	160.065	169.501	187.406
ENSG00000120333.4|MRPS14	139.771	118.254	132.024	94.5582	86.32	54.4725	95.9567	60.1206	2.18974	21.18	104.141	55.1751	39.3384
ENSG00000120332.15|TNN	0.11359	0.233376	0	0.0449069	0.159021	0.0226083	0.606132	0	0	0	0	0	0
ENSG00000235750.10|KIAA0040	0	1.18815	0	0	0.0278433	0	0	0	0	0	6.79279	5.54496	2.0079
ENSG00000116147.17|TNR	0	0	0	0.0351231	0.155469	0.0176827	0	0	0	0.0298348	0	0	0
ENSG00000143207.21|COP1	11.5468	12.6989	11.2412	12.85	7.62629	11.0322	0	37.9383	0.0894652	0.0365874	8.66281	34.1877	21.7889
ENSG00000116183.11|PAPPA2	0.0037189	0	0	0.0343056	0	0.0829014	0	0	0	0	0	0	0
ENSG00000152092.16|ASTN1	0	0	0	0.0244423	0.158681	0	0	0	2.85115	0	0	0	0.158688
ENSG00000198797.7|BRINP2	0	0.0200142	0	0	0	0	1.91465	0	0	0	0	0	0
ENSG00000120341.18|SEC16B	5.36481	4.98449	1.03558	16.8281	17.7224	0.414397	0	12.6526	0	10.4204	0	0	0
ENSG00000075391.16|RASAL2	0.628079	0.56596	0.464542	0.0607416	2.34948	2.00419	3.02718	9.23879	0.181677	7.06786	0.635444	2.27037	0.606701
ENSG00000188585.9|CLEC20A	0	0.186854	0.165969	0.0222579	0.118227	0.0672343	0	0	0	0	1.41157	0	0
ENSG00000240021.10|TEX35	0.0304213	0.0897466	0.558007	0	0	0.395587	0	0	0	0	2.3993	0	0.0404871
ENSG00000116191.17|RALGPS2	3.80738	1.94932	1.38051	2.64638	2.67541	5.47732	4.45393	0.274065	0.944623	0.00832566	0.673396	3.09076	3.85341
ENSG00000116194.13|ANGPTL1	0.0677588	0.17491	0.0517865	0	0	0	0	0	6.58486	0	0	0	0.135268
ENSG00000116199.12|FAM20B	1.87504	2.78068	0.400639	0.012399	1.29524	2.39704	0	0.0148585	0.0123618	0.0252772	0.646541	2.34593	1.20748
ENSG00000186283.14|TOR3A	357.275	344.807	344.395	296.533	282.255	213.802	121.238	265.269	183.649	75.2041	16.4174	23.9964	9.20857
ENSG00000143322.20|ABL2	3.91795	3.98848	15.9842	0.11312	1.31187	4.32252	21.0017	4.50054	7.32505	0.403569	1.60617	4.20755	1.28522
ENSG00000057252.13|SOAT1	15.9398	23.2684	12.5549	8.80739	15.9161	43.4626	11.9456	11.901	31.5601	45.6296	179.647	255.949	566.179
ENSG00000162779.22|AXDND1	0.206867	0.0885895	0.153004	0.0123115	0.130789	0.092973	0.0664698	0	0	0	0.0607274	0.31764	0.0532869
ENSG00000116218.12|NPHS2	0.108412	0	0	0	0	0	0	0	0	0	0	0.688051	0
ENSG00000162782.16|TDRD5	3.88444	2.352	11.5259	0.0183287	1.46035	1.46719	9.47514	0.0439289	0	0	0	0	0
ENSG00000143340.6|FAM163A	0	0	0	0.0257699	0.136881	0.0389215	0	0	0	0	0	0	0.111538
ENSG00000169905.12|TOR1AIP2	2.25809	3.11491	4.04717	1.56077	0.77348	4.10279	6.15914	6.38685	2.80332	1.01204	6.90945	11.254	12.2817
ENSG00000143337.18|TOR1AIP1	2.79336	2.72095	2.92621	0.062373	7.44057	8.58443	9.00813	0.0840886	0.0233196	0.0238418	5.85653	24.7421	11.4566
ENSG00000135837.16|CEP350	3.49314	3.80771	3.33172	0.220778	0.921407	5.91479	7.07384	1.07088	16.6081	0.101805	0.218542	1.51445	3.71992
ENSG00000116260.17|QSOX1	3.53937	7.06552	1.04453	2.78814	6.66794	4.04018	4.90865	10.7887	5.51117	2.50426	1.56605	1.80706	4.87955
ENSG00000121454.6|LHX4	24.6734	27.4808	18.0663	12.7754	5.99844	0.874521	0	0	0	0.0251152	0.816018	0.0529748	0.186627
ENSG00000230124.8|ACBD6	5.33872	4.7872	3.10051	6.70609	2.65034	2.48692	0.282862	3.50393	13.2425	0.0305163	5.63964	2.83216	4.90238
ENSG00000143324.13|XPR1	3.91585	5.08946	10.6736	0.00842014	3.35438	5.83726	4.18236	0.110994	6.69069	1.87106	0.824729	0.86897	1.87688
ENSG00000135835.12|KIAA1614	1.81937	1.33324	0.142616	0.0143445	0.546054	0	0.261381	0	0	0.570245	0.146565	0	0.294911
ENSG00000135823.14|STX6	93.2663	114.278	65.6765	35.4973	44.8578	117.435	89.4827	120.223	50.2993	66.0074	11.9236	16.2744	11.8725
ENSG00000153029.14|MR1	0	0	0	0.176425	2.95332	0	0.0541205	2.13343	0.00799521	0.00817425	0.785468	0	0.156192
ENSG00000162783.10|IER5	2.39643	2.81217	1.91311	5.88905	1.67972	0.243315	0.386566	0.0643515	0	0	0.908152	21.5517	75.8864
ENSG00000198216.12|CACNA1E	3.2491	1.80585	2.13139	0.455424	1.59092	0.848968	0.0664552	0	0.0122718	0.00418219	0	0	0
ENSG00000179930.5|ZNF648	0	0	0	0.0205438	0	0	0.0831874	0	0	0	0.202669	0.176679	0.266756
ENSG00000135821.18|GLUL	19.736	20.1666	30.1607	28.3524	35.8422	16.8104	12.2671	18.1619	5.27941	18.8156	224.14	706.09	364.321
ENSG00000203730.2|TEDDM1	0	0	0	0.0599716	0.0530917	0	0	0	0	0	0	0	0.0648928
ENSG00000121446.20|RGSL1	0	0	0.0205592	0.0827149	0.0146452	0	0.0669868	0	0.131946	0	0	0	0.465412
ENSG00000135828.11|RNASEL	0	0	0	0	0	2.53249	0	0	0	0	0.689948	8.99953	1.50975
ENSG00000143333.7|RGS16	55.8024	50.5521	70.2599	26.2127	30.8673	47.0193	30.6744	39.8063	50.3124	10.7575	7.78762	14.4576	13.6092
ENSG00000135824.12|RGS8	0.863102	0.242074	0	0	0	0	0	0	0.0111801	0	0	0	0.582433
ENSG00000135838.13|NPL	8.79626	10.3547	7.90255	10.9245	13.3663	6.41784	18.4063	0.270858	58.0637	94.8288	4.42767	7.06258	14.7069
ENSG00000135829.17|DHX9	1.87387	1.08226	0.0631834	11.795	1.12521	6.43092	3.61983	25.741	0.70963	0.129557	14.2584	82.0363	45.1653
ENSG00000157060.16|SHCBP1L	0	0	0	0.025139	0	0	0.678629	0	0	0	0.442859	0	0.979267
ENSG00000135862.6|LAMC1	10.0499	7.52568	8.11848	6.67456	5.09167	11.6493	4.7441	5.59472	50.0857	22.2471	16.8867	28.5483	10.4876
ENSG00000058085.14|LAMC2	0	0	0	0	0	0	0.201037	0	0	0	2.1233	0	0.148768
ENSG00000157064.11|NMNAT2	0	0	0	0.0107971	0.114702	0	0	0	5.2424	0	0.30433	1.16071	0.700988
ENSG00000116698.21|SMG7	7.72397	7.02625	0.492872	0.234349	2.87258	4.31544	4.25806	9.18113	0.350467	0.514503	4.43959	6.08503	2.92591
ENSG00000116701.14|NCF2	14.3213	14.247	32.3274	7.45037	12.0127	1.7401	0	0.0306812	0	0.0260973	1.17267	0	1.49599
ENSG00000162704.16|ARPC5	8.29059	8.34036	3.63908	8.70714	33.4876	7.85648	11.534	37.8993	0.161409	0.107624	66.2807	74.5798	26.734
ENSG00000143344.15|RGL1	0.55913	0.440621	0.175615	7.30568	0.250196	0.128056	0.514978	0.016934	0.0281769	0.0144039	0	0.243055	0.366971
ENSG00000173627.8|APOBEC4	0	0	0	0.0269463	0	0	0	0	0	0	0	0	0
ENSG00000198756.12|COLGALT2	0	0	0	0	0	0	0	0	0	0.00978899	0	0	0
ENSG00000198860.12|TSEN15	1.25122	1.03155	1.79074	2.74216	3.8659	1.38794	0.257995	3.07466	0.0293181	0.134886	18.4369	9.79985	5.39341
ENSG00000116667.14|C1orf21	4.23587	3.2978	0.961932	4.88176	6.56373	2.21502	0.0549861	0.650917	0	0	0.114825	0	0.132242
ENSG00000116406.19|EDEM3	1.19416	0.230759	0.0956509	3.69435	1.85671	0.435918	1.3505	1.92536	0.0287754	0.00980658	0.976217	2.60628	2.43598
ENSG00000135842.17|FAM129A	0.751192	0.226648	0.156578	1.58388	1.95987	2.9359	0	5.0687	0.0179446	0.22933	0	0	0.292134
ENSG00000121481.11|RNF2	20.2435	15.6744	17.5547	25.7367	15.3933	10.8411	10.1028	0.712973	7.8834	0.156504	17.1888	35.4042	42.4478
ENSG00000121486.12|TRMT1L	13.1142	9.03793	34.2018	24.1949	27.5776	10.5066	8.8129	5.37472	6.4336	7.55732	4.62238	34.3081	17.7617
ENSG00000116668.13|SWT1	12.6053	8.88428	10.9012	3.575	9.3315	36.4606	1.04467	0.706664	176.302	146.402	0.350603	14.9765	3.03088
[truncated: 21,044 more rows]
