# Supplementary material for: Single-cell transcriptome and translatome dual-omics reveals potential mechanisms of human oocyte maturation
Source: Nat Commun. 2022 Aug 30;13:5114. doi: 10.1038/s41467-022-32791-2 (PMC9427852; doi:10.1038/s41467-022-32791-2)
Supplement: Supplementary file 8 — Supplementary Data 5 [file 41467_2022_32791_MOESM8_ESM.xlsx]

## Sheet: GV
gene	transcriptome_a	transcriptome_b	translatome_a	translatome_b
ENSG00000108852.14_MPP2	15.0758	14.3661	27.8727	31.1295
ENSG00000151952.16_TMEM132D	5.77056	5.39638	12.3964	10.0256
ENSG00000022556.16_NLRP2	258.207	190.132	367.161	533.084
ENSG00000110851.12_PRDM4	15.3714	10.9982	25.0506	27.9206
ENSG00000134253.10_TRIM45	10.5112	9.99906	19.2187	22.0231
ENSG00000176101.12_SSNA1	91.9274	150.299	257.583	231.598
ENSG00000285049.2_CPSF1	5.48639	4.34171	7.76032	12.095
ENSG00000099958.14_DERL3	39.034	66.031	108.678	103.593
ENSG00000167807.15_AC011511.1	28.6433	34.4636	55.2138	72.3531
ENSG00000158796.17_DEDD	75.9928	84.3193	172.368	152.113
ENSG00000170606.15_HSPA4	64.3715	55.6317	123.746	119.173
ENSG00000138073.14_PREB	21.8263	29.6182	39.1273	65.0486
ENSG00000067057.17_PFKP	39.2108	33.845	83.0358	65.0239
ENSG00000278789.4_NLRP2	392.468	293.404	572.104	818.719
ENSG00000169180.11_XPO6	12.6143	8.95708	19.3933	24.3561
ENSG00000071894.17_CPSF1	5.34604	4.24212	7.59263	11.8575
ENSG00000278682.4_NLRP2	412.04	301.037	589.877	857.112
ENSG00000258429.2_PDF	63.3575	57.7305	110.812	135.28
ENSG00000136918.7_WDR38	25.384	44.6246	64.5084	77.8473
ENSG00000078902.16_TOLLIP	5.27095	7.36049	11.2193	14.4856
ENSG00000178913.7_TAF7	31.5791	36.2442	75.1921	62.8302
ENSG00000146834.14_MEPCE	95.1379	69.4911	166.68	168.863
ENSG00000100297.16_MCM5	21.6473	25.3654	43.428	52.4479
ENSG00000159352.15_PSMD4	65.7014	108.156	193.633	161.007
ENSG00000136848.17_DAB2IP	3.10803	2.5447	5.24436	6.30419
ENSG00000107937.19_GTPBP4	4.02824	3.66626	6.70462	9.09171
ENSG00000144867.11_SRPRB	11.2613	11.1271	16.4669	29.509
ENSG00000285078.1_AC256309.3	10.0045	9.92898	20.3878	20.6873
ENSG00000136718.9_IMP4	15.645	19.2024	26.015	45.8017
ENSG00000249115.9_HAUS5	4.91252	5.33332	9.37186	11.8341
ENSG00000108829.10_LRRC59	33.446	19.4132	57.2885	52.3184
ENSG00000090316.16_MAEA	12.018	14.5639	25.9452	29.202
ENSG00000172893.15_DHCR7	23.5134	21.0995	48.2025	44.606
ENSG00000127564.17_PKMYT1	5.10478	4.01444	9.18197	9.86879
ENSG00000103266.11_STUB1	7.68608	10.7223	10.9733	27.5373
ENSG00000157978.11_LDLRAP1	15.1094	11.6806	21.2537	34.7987
ENSG00000141385.9_AFG3L2	10.8287	7.30394	17.6541	20.4943
ENSG00000162191.13_UBXN1	18.3162	30.0199	35.7221	66.3625
ENSG00000231115.3_RING1	5.48458	3.25189	9.00713	9.44532
ENSG00000010256.11_UQCRC1	57.2591	107.378	154.985	192.771
ENSG00000110002.15_VWA5A	20.582	15.8187	37.1424	39.9462
ENSG00000167085.11_PHB	33.713	51.618	86.1777	95.0805
ENSG00000161999.12_JMJD8	6.58825	7.80471	8.21003	22.4417
ENSG00000165916.8_PSMC3	13.1597	15.9561	32.4204	30.0995
ENSG00000125319.14_C17orf53	18.7127	23.6686	33.3715	57.7717
ENSG00000112118.19_MCM3	130.765	122.833	246.112	299.317
ENSG00000196453.8_ZNF777	10.6365	6.35209	17.0498	19.5566
ENSG00000280949.1_PADI6	500.123	497.889	921.782	1231.79
ENSG00000184110.14_EIF3C	17.0929	15.6301	27.684	43.059
ENSG00000205609.12_EIF3CL	38.9222	33.9589	61.2185	96.3606
ENSG00000198522.13_GPN1	42.1962	58.7154	107.602	110.592
ENSG00000276747.1_PADI6	476.879	471.201	885.914	1169.91
ENSG00000164967.10_RPP25L	7.29058	10.2753	26.2698	11.8554
ENSG00000181852.17_RNF41	4.34537	4.63264	8.97561	10.5761
ENSG00000215305.10_VPS16	2.96402	3.1741	3.82894	9.56763
ENSG00000146540.15_C7orf50	5.13374	7.77025	14.9311	13.3922
ENSG00000156709.14_AIFM1	34.3219	38.7027	78.1558	82.2077
ENSG00000114650.20_SCAP	17.5289	14.0549	31.4826	37.8888
ENSG00000116786.13_PLEKHM2	13.2002	10.0689	22.5672	28.7935
ENSG00000149269.9_PAK1	7.51592	6.02396	16.2944	13.6447
ENSG00000115241.11_PPM1G	34.7099	37.7206	74.6949	85.7404
ENSG00000157954.15_WIPI2	11.4139	16.7889	28.0263	34.5583
ENSG00000138942.16_RNF185	17.7095	14.2242	27.8701	43.0223
ENSG00000189114.6_BLOC1S3	27.9199	38.8067	73.721	74.7623
ENSG00000144152.13_FBLN7	83.3028	145.433	254.251	255.037
ENSG00000170037.13_CNTROB	12.8638	16.1604	29.298	35.4048
ENSG00000103056.12_SMPD3	11.427	11.8855	22.5097	29.5688
ENSG00000286192.1_AC069288.1	24.8286	34.8803	64.911	68.773
ENSG00000141522.12_ARHGDIA	17.4483	21.0249	28.5065	57.7572
ENSG00000155660.11_PDIA4	10.3004	12.3103	20.1315	30.8856
ENSG00000185164.14_NOMO2	9.58649	8.82579	20.857	20.7409
ENSG00000078804.13_TP53INP2	7.96248	6.90015	20.8657	13.0585
ENSG00000068120.15_COASY	16.9369	18.0439	29.4768	50.7492
ENSG00000183166.11_CALN1	36.4436	50.3147	95.2675	104.095
ENSG00000068323.17_TFE3	12.1995	7.74327	17.9838	27.9947
ENSG00000111266.8_DUSP16	8.568	7.67246	14.9923	22.5701
ENSG00000283247.2_AC096582.3	22.0796	23.1761	57.1581	47.7959
ENSG00000064115.11_TM7SF3	5.94031	8.14354	19.4452	13.2307
ENSG00000198585.11_NUDT16	7.27418	6.41965	15.6253	16.1926
ENSG00000083817.9_ZNF416	35.8834	46.3643	87.9709	103.221
ENSG00000141499.16_WRAP53	6.055	9.47519	13.6427	22.4627
ENSG00000100558.9_PLEK2	536.626	695.688	1441.46	1425.45
ENSG00000090861.15_AARS	8.46319	4.53315	12.3036	17.9887
ENSG00000280962.2_DUSP16	8.1764	7.09281	13.8566	21.8634
ENSG00000115318.12_LOXL3	4.07082	5.67348	9.47706	13.4487
ENSG00000101057.16_MYBL2	26.6326	27.5552	52.2253	75.3299
ENSG00000087206.17_UIMC1	18.3142	18.0712	44.4854	41.1893
ENSG00000126602.11_TRAP1	17.3215	22.7778	41.2677	53.2171
ENSG00000106991.13_ENG	21.5776	15.7905	37.0186	51.2919
ENSG00000183840.7_GPR39	41.8201	32.7721	78.9007	97.7373
ENSG00000144567.11_RETREG2	6.79645	3.52919	10.2745	14.1786
ENSG00000168439.16_STIP1	40.9459	55.0018	119.385	108.9
ENSG00000166986.15_MARS	14.1435	17.502	33.1167	43.3144
ENSG00000277457.1_LENG1	24.7761	37.8568	84.9342	66.8696
ENSG00000163468.15_CCT3	66.3923	77.2339	168.851	181.227
ENSG00000121957.14_GPSM2	7.86065	7.47961	21.2999	16.1098
ENSG00000164081.12_TEX264	12.8076	22.2722	37.5824	48.5555
ENSG00000101161.8_PRPF6	42.021	34.7264	71.7173	116.931
ENSG00000185883.12_ATP6V0C	11.3267	6.34784	16.2703	27.2378
ENSG00000260272.1_AC093525.2	8.11113	4.62374	11.8303	19.6086
ENSG00000066032.18_CTNNA2	28.3173	33.5695	99.8048	53.0115
ENSG00000105928.15_GSDME	31.6946	40.0478	87.9562	89.3642
ENSG00000130766.5_SESN2	14.222	10.0717	29.9053	30.4872
ENSG00000285069.2_SESN2	14.5011	10.2983	30.9616	31.0066
ENSG00000182054.9_IDH2	38.345	57.153	117.999	121.213
ENSG00000140297.13_GCNT3	55.2972	66.4459	149.819	156.332
ENSG00000141556.21_TBCD	3.77421	3.88595	6.62753	12.6849
ENSG00000091542.9_ALKBH5	48.4994	40.072	97.0287	127.029
ENSG00000165526.9_RPUSD4	22.6428	22.6018	56.4835	59.0178
ENSG00000267673.6_FDX2	16.8288	18.3045	38.8248	51.1487
ENSG00000140265.12_ZSCAN29	13.4047	8.53873	30.2938	25.9249
ENSG00000014138.9_POLA2	7.10752	7.6599	16.6457	21.3134
ENSG00000164087.7_POC1A	5.96821	5.77216	13.2006	17.0045
ENSG00000143801.17_PSEN2	27.332	44.2454	73.3893	110.927
ENSG00000167747.14_C19orf48	23.5729	38.9264	67.2386	96.5304
ENSG00000069011.16_PITX1	5.98458	5.99402	13.0799	18.4404
ENSG00000106351.13_AGFG2	12.1006	7.46514	24.0079	27.6085
ENSG00000125898.13_FAM110A	21.6947	28.5007	57.6202	74.9087
ENSG00000104884.15_ERCC2	8.99969	7.83768	18.0674	27.1802
ENSG00000090339.9_ICAM1	18.4045	12.2646	41.163	41.484
ENSG00000215012.9_RTL10	4.87421	4.64659	10.7749	14.9465
ENSG00000133606.11_MKRN1	9.80234	11.3156	28.4561	28.619
ENSG00000277808.1_LENG1	11.0245	19.9593	45.631	38.3258
ENSG00000158062.20_UBXN11	46.4357	108.468	178.528	241.578
ENSG00000068308.13_OTUD5	8.79029	7.94379	20.52	25.4043
ENSG00000090432.7_MUL1	24.3057	23.0818	57.7693	73.2041
ENSG00000073350.13_LLGL2	7.10983	9.67165	20.7659	25.815
ENSG00000280071.3_GATD3B	4.40473	5.04981	11.6299	14.7331
ENSG00000273642.1_AC012314.1	42.1506	8.03205	58.5893	82.5178
ENSG00000055070.17_SZRD1	6.42218	6.99688	18.7397	19.0917
ENSG00000106244.13_PDAP1	26.5168	35.922	80.9723	95.5535
ENSG00000073578.17_SDHA	16.1158	25.0113	50.9334	65.5943
ENSG00000154370.16_TRIM11	7.62198	5.60757	17.0803	20.6647
ENSG00000106636.8_YKT6	5.734	6.81859	16.9129	19.0139
ENSG00000276959.1_LENG1	19.7578	19.5889	64.2361	49.0934
ENSG00000276628.1_LENG1	23.9037	25.9415	81.1736	62.5064
ENSG00000175826.12_CTDNEP1	17.9161	16.0197	35.2376	62.9939
ENSG00000121680.16_PEX16	3.23873	5.27526	7.42936	17.2422
ENSG00000036672.16_USP2	65.9898	55.5643	186.544	166.092
ENSG00000100991.12_TRPC4AP	33.7338	31.6129	82.242	107.475
ENSG00000158246.8_TENT5B	116.818	99.0741	256.112	370.9
ENSG00000134153.10_EMC7	31.0082	30.4537	94.7256	86.4982
ENSG00000127445.13_PIN1	10.2495	17.4509	32.6573	49.0831
ENSG00000140650.12_PMM2	4.31775	6.84245	12.8524	20.6537
ENSG00000171017.11_LRRC8E	5.72253	5.04457	11.5544	20.8508
ENSG00000110047.18_EHD1	6.25207	5.57784	15.7162	20.2296
ENSG00000130772.14_MED18	3.56389	7.62671	11.9259	22.4202
ENSG00000171570.11_RAB4B-EGLN2	7.67186	8.14633	23.5664	25.0088
ENSG00000142186.17_SCYL1	3.6102	3.24029	8.5972	12.5134
ENSG00000233348.10_BAG6	6.91885	4.68824	15.6139	20.927
ENSG00000284944.2_MED18	3.88962	7.83607	12.49	24.5597
ENSG00000119333.11_WDR34	30.3953	48.4413	105.28	148.631
ENSG00000167311.13_ART5	26.1228	28.2543	67.3046	108.405
ENSG00000101412.13_E2F1	10.4735	7.33329	24.6968	33.1541
ENSG00000002822.15_MAD1L1	8.36553	11.7982	34.0404	31.7087
ENSG00000135916.16_ITM2C	35.3075	27.9673	87.7185	120.385
ENSG00000241945.8_PWP2	5.76967	4.44571	16.9922	17.1289
ENSG00000276612.3_FP565260.2	14.1634	13.9968	42.386	52.1205
ENSG00000275464.4_FP565260.1	4.91094	4.70644	14.8801	18.8135
ENSG00000096155.15_BAG6	7.10894	4.76375	16.0356	25.6219
ENSG00000160888.7_IER2	52.9437	58.1314	172.864	220.131
ENSG00000161036.13_LRWD1	7.01663	6.93353	20.0236	29.3837
ENSG00000006712.15_PAF1	10.1839	11.3243	29.7973	46.4344
ENSG00000274651.4_AC012314.11	22.9771	32.6754	84.8111	114.272
ENSG00000137161.16_CNPY3	10.3616	12.2977	27.2467	53.8266
ENSG00000276421.4_AC012314.26	22.0914	33.7654	87.7121	118.115
ENSG00000100401.19_RANGAP1	10.7385	8.82101	27.5798	44.5147
ENSG00000158806.14_NPM2	233.344	360.756	1016.19	1196.94
ENSG00000120314.18_WDR55	5.96198	7.83646	18.2066	33.443
ENSG00000277707.4_AC012314.34	22.6535	34.7492	90.846	124.336
ENSG00000167779.9_IGFBP6	3.01482	9.14299	14.2184	31.4596
ENSG00000123933.17_MXD4	6.6633	6.88134	18.0491	34.0491
ENSG00000213995.11_NAXD	29.9729	22.503	86.3177	116.872
ENSG00000173786.17_CNP	6.64712	8.74818	29.3741	31.1079
ENSG00000128228.5_SDF2L1	21.203	32.8118	72.7858	140.161
ENSG00000119669.5_IRF2BPL	4.44359	4.63376	15.9566	20.2855
ENSG00000282735.1_KIAA0355	7.73199	5.03548	28.8695	22.2153
ENSG00000175084.11_DES	2.99578	5.90037	15.7649	20.2502
ENSG00000175766.13_EIF4E1B	37.9092	38.0453	147.315	172.992
ENSG00000256453.2_DND1	20.9349	30.4844	78.6159	143.451
ENSG00000275885.4_PRPF31	15.8931	20.1312	68.1472	87.6476
ENSG00000111667.13_USP5	5.37628	4.95453	20.5337	26.1918
ENSG00000229524.10_BAG6	6.64882	1.85409	14.8184	23.7732
ENSG00000105618.14_PRPF31	17.7693	15.4369	65.669	86.6075
ENSG00000088356.6_PDRG1	38.7064	50.4616	189.211	235.302
ENSG00000013364.19_MVP	27.5898	18.3306	106.045	202.323
ENSG00000182749.5_PAQR7	8.69766	11.3625	76.6191	99.3657
ENSG00000133874.2_RNF122	9.10438	10.4088	149.095	165.496

## Sheet: MII
gene	transcriptome_a	transcriptome_b	translatome_a	translatome_b
ENSG00000071794.16_HLTF	6.47397	8.87851	9.67955	21.1807
ENSG00000181472.5_ZBTB2	14.4896	16.1434	18.536	43.043
ENSG00000165494.11_PCF11	10.0754	10.1542	21.5841	19.106
ENSG00000196678.14_ERI2	7.16785	3.61885	4.83972	16.9263
ENSG00000083857.14_FAT1	3.42725	5.79073	6.68816	11.9478
ENSG00000090889.12_KIF4A	93.2116	69.2633	171.084	158.247
ENSG00000137513.10_NARS2	66.9199	65.1374	108.94	159.623
ENSG00000044115.21_CTNNA1	36.021	30.3244	62.1762	73.0401
ENSG00000164096.13_C4orf3	6.94804	13.9215	8.14743	34.3888
ENSG00000237440.9_AC008554.1	3.034	3.45673	8.46206	4.77855
ENSG00000113356.12_POLR3G	53.8952	59.1108	74.7218	155.913
ENSG00000136051.14_WASHC4	25.7215	15.3119	36.123	47.7001
ENSG00000021826.15_CPS1	7.84799	8.5929	9.64625	23.993
ENSG00000160131.13_VMA21	4.15396	8.83867	2.63721	24.0234
ENSG00000171720.10_HDAC3	15.9465	16.8998	27.8267	39.6833
ENSG00000196387.9_ZNF140	13.1909	9.91245	13.7367	33.7593
ENSG00000139354.11_GAS2L3	3.16029	3.98318	4.91012	9.81174
ENSG00000163710.9_PCOLCE2	29.6477	18.9413	29.6757	70.482
ENSG00000169251.12_NMD3	37.0041	20.3119	41.8335	76.4956
ENSG00000104442.10_ARMC1	127.92	124.229	340.893	180.645
ENSG00000100201.21_DDX17	2.46759	5.53465	4.3264	12.2874
ENSG00000145220.14_LYAR	130.595	106.362	175.043	317.868
ENSG00000092853.14_CLSPN	28.3153	42.1817	44.5996	102.344
ENSG00000162851.8_TFB2M	32.7448	52.8378	71.5257	106.969
ENSG00000104218.14_CSPP1	12.3717	14.276	13.8497	41.8651
ENSG00000276914.2_FOPNL	38.844	37.4312	58.4817	101.353
ENSG00000032219.18_ARID4A	35.6024	28.0927	44.4034	89.525
ENSG00000163808.17_KIF15	24.2984	5.40521	35.1824	27.3412
ENSG00000263042.5_WEE2	1956.24	1833.35	5591.03	2403.12
ENSG00000180530.11_NRIP1	3.68855	4.91535	2.7183	15.433
ENSG00000123562.17_MORF4L2	85.289	129.244	81.7101	371.758
ENSG00000023516.9_AKAP11	20.2957	16.5811	30.7751	47.3109
ENSG00000214102.7_WEE2	1835.84	1729.17	5221.81	2344.97
ENSG00000170759.11_KIF5B	29.9222	49.5178	78.6536	90.0406
ENSG00000112941.14_TENT4A	31.1438	53.1156	81.3899	97.8087
ENSG00000285385.1_AC098582.1	39.3783	25.8876	56.6113	82.4073
ENSG00000008324.11_SS18L2	82.931	105.427	94.6429	307.137
ENSG00000122483.17_CCDC18	6.76798	8.91565	12.1001	21.3576
ENSG00000187098.15_MITF	17.7094	10.1618	8.62453	50.8525
ENSG00000108588.14_CCDC47	11.8967	11.8501	16.1226	34.5567
ENSG00000205765.9_C5orf51	5.1196	5.04136	5.70478	15.984
ENSG00000285226.2_PAK1IP1	328.687	320.145	360.855	1027.58
ENSG00000009844.16_VTA1	56.5663	42.0316	76.2201	135.13
ENSG00000137601.16_NEK1	67.3907	59.7267	105.046	168.266
ENSG00000169914.6_OTUD3	30.2841	40.674	61.8983	90.9697
ENSG00000005436.13_GCFC2	4.51391	5.95369	9.59232	13.0344
ENSG00000167182.15_SP2	7.43415	8.1795	16.4456	17.3362
ENSG00000181704.12_YIPF6	19.8951	28.673	44.8655	60.3364
ENSG00000173153.14_ESRRA	97.0443	131.647	116.791	380.474
ENSG00000138032.21_PPM1B	9.54605	13.2067	21.4971	28.0979
ENSG00000162607.13_USP1	82.6186	113.464	189.485	238.458
ENSG00000198947.15_DMD	6.85814	6.88248	8.40038	21.5958
ENSG00000185658.13_BRWD1	11.8768	12.3565	23.9555	28.979
ENSG00000103995.14_CEP152	32.7648	15.0565	29.7443	74.8375
ENSG00000111845.5_PAK1IP1	304.301	305.969	345.02	992.503
ENSG00000143337.18_TOR1AIP1	3.43601	4.57595	8.58443	9.00813
ENSG00000065328.16_MCM10	17.8112	18.0073	52.9991	25.8246
ENSG00000113658.18_SMAD5	17.6859	13.7653	21.6926	47.816
ENSG00000213186.8_TRIM59	66.0466	77.563	82.9556	234.681
ENSG00000108666.10_C17orf75	13.46	8.67165	9.44507	39.5254
ENSG00000074695.6_LMAN1	13.9041	22.3675	23.801	56.5928
ENSG00000084090.13_STARD7	54.97	87.4928	156.931	160.165
ENSG00000162927.14_PUS10	3.34575	2.59759	4.57271	8.6623
ENSG00000163380.15_LMOD3	27.0545	29.9549	47.9263	79.0586
ENSG00000092148.13_HECTD1	3.51523	5.3908	5.38296	14.5285
ENSG00000197579.8_TOPORS	72.9033	61.9919	187.992	113.871
ENSG00000122545.19_SEPT7	13.712	11.418	15.1365	41.1748
ENSG00000165525.18_NEMF	43.7264	37.8462	36.2553	146.607
ENSG00000129422.14_MTUS1	22.0201	14.3285	33.5897	48.0896
ENSG00000085415.16_SEH1L	12.0239	12.5035	24.1115	31.0376
ENSG00000109674.4_NEIL3	13.9841	14.6127	29.2576	35.0705
ENSG00000101695.9_RNF125	4.01589	9.02969	15.9532	13.4221
ENSG00000173276.14_ZBTB21	11.5202	6.17621	8.88984	31.0253
ENSG00000060339.14_CCAR1	25.2859	24.9018	33.4865	79.7579
ENSG00000095002.14_MSH2	16.5795	17.2297	39.7105	36.8615
ENSG00000175595.14_ERCC4	5.79947	7.37229	4.20235	25.6308
ENSG00000117000.9_RLF	41.0318	17.2952	51.7968	80.3851
ENSG00000176208.9_ATAD5	8.07441	7.43405	5.59795	29.5732
ENSG00000164329.13_TENT2	15.9286	14.0121	32.7046	35.3996
ENSG00000171943.11_SRGAP2C	3.02253	3.99832	7.38711	8.60843
ENSG00000121236.21_TRIM6	34.7723	49.9741	56.7541	136.435
ENSG00000122884.12_P4HA1	16.8531	17.5834	12.3362	66.1799
ENSG00000115993.13_TRAK2	7.35023	5.0886	5.33273	23.0611
ENSG00000285182.1_FNBP4	7.59685	9.08109	8.95824	29.4253
ENSG00000180376.16_CCDC66	11.9346	9.61602	9.43216	40.1917
ENSG00000187736.12_NHEJ1	9.32441	10.424	8.08472	37.3947
ENSG00000196305.17_IARS	7.38314	16.3034	11.4584	43.175
ENSG00000177683.14_THAP5	14.9509	15.6808	13.8169	57.0959
ENSG00000136021.18_SCYL2	4.7671	5.21568	6.97709	16.1629
ENSG00000143751.10_SDE2	24.4334	27.4752	48.3901	71.9985
ENSG00000165322.17_ARHGAP12	11.3208	14.1974	30.0694	29.1384
ENSG00000114503.11_NCBP2	28.8737	36.2815	34.6247	116.744
ENSG00000110321.17_EIF4G2	47.4839	55.749	106.657	134.025
ENSG00000280537.2_AC068946.1	6.2108	6.9141	5.40546	25.198
ENSG00000072571.20_HMMR	36.196	22.4885	45.122	91.7137
ENSG00000058063.16_ATP11B	3.47105	3.14915	8.17095	7.31315
ENSG00000156171.14_DRAM2	25.0653	16.7294	7.14406	90.6396
ENSG00000143190.23_POU2F1	4.66076	6.16117	14.1466	11.2475
ENSG00000139218.18_SCAF11	8.92072	8.37696	13.6416	26.9559
ENSG00000114742.14_WDR48	29.7897	18.4956	35.8015	77.9356
ENSG00000134108.13_ARL8B	25.2615	34.729	32.0441	109.362
ENSG00000089048.14_ESF1	64.0007	91.9223	88.2263	280.457
ENSG00000174628.16_IQCK	5.29117	7.00653	12.2225	16.9011
ENSG00000106443.16_PHF14	5.66398	9.63216	10.5398	25.7946
ENSG00000152404.15_CWF19L2	24.836	32.0886	57.0065	78.4095
ENSG00000100883.12_SRP54	19.6759	30.2661	11.4586	107.509
ENSG00000189042.13_ZNF567	3.91357	5.43373	6.11172	16.2785
ENSG00000115816.15_CEBPZ	24.701	23.149	38.622	76.003
ENSG00000183574.12_RNF5	3.52886	9.61979	7.20857	24.3081
ENSG00000115084.14_SLC35F5	1.99634	3.9535	6.30423	7.95996
ENSG00000118492.17_ADGB	2.06936	2.67347	3.83188	7.53897
ENSG00000165732.13_DDX21	3.8496	12.6625	8.51503	31.0896
ENSG00000164086.10_DUSP7	10.6712	31.5594	42.2812	59.0253
ENSG00000100890.15_KIAA0391	9.67505	12.1913	21.6164	30.8826
ENSG00000147050.14_KDM6A	6.26732	5.60985	18.8731	9.6804
ENSG00000114654.7_EFCC1	3.10168	1.70533	4.84416	6.73412
ENSG00000163728.11_TTC14	3.99498	4.02079	1.67684	17.6367
ENSG00000116793.16_PHTF1	11.4048	10.1056	23.9078	27.9278
ENSG00000135829.17_DHX9	1.72494	2.44535	6.43092	3.61983
ENSG00000108510.10_MED13	10.9326	10.6185	19.0476	32.9028
ENSG00000153551.13_CMTM7	13.8676	29.8562	26.1701	79.3877
ENSG00000153201.16_RANBP2	8.50769	7.11281	9.83183	27.9141
ENSG00000114686.9_MRPL3	52.8842	56.9325	61.4279	204.044
ENSG00000131437.15_KIF3A	76.664	83.2714	105.3	281.869
ENSG00000189266.13_PNRC2	44.3043	61.6139	82.8987	175.231
ENSG00000198887.9_SMC5	10.6977	6.23792	17.1736	24.1854
ENSG00000185621.11_LMLN	2.20249	4.15814	8.11524	7.42696
ENSG00000137073.21_UBAP2	5.57789	7.433	12.3671	19.484
ENSG00000004766.17_VPS50	21.0458	9.25492	14.3793	60.0285
ENSG00000155893.13_PXYLP1	6.14899	7.42488	16.2413	17.1154
ENSG00000164985.15_PSIP1	36.1891	49.2323	80.0482	129.885
ENSG00000107372.13_ZFAND5	32.3539	73.862	83.9434	177.934
ENSG00000111364.16_DDX55	15.0045	16.1456	30.6628	46.2018
ENSG00000084073.9_ZMPSTE24	7.44355	8.00079	15.4409	22.6847
ENSG00000165512.5_ZNF22	105.805	63.295	147.787	271.074
ENSG00000066279.18_ASPM	29.4938	28.7006	56.4761	87.6807
ENSG00000174718.12_RESF1	30.4103	25.8801	29.5408	109.968
ENSG00000120334.15_CENPL	6.18879	7.73063	8.24861	26.3357
ENSG00000024862.17_CCDC28A	77.9265	59.7584	84.5225	258.767
ENSG00000198604.11_BAZ1A	108.627	123.728	189.587	390.578
ENSG00000146802.12_TMEM168	8.6339	8.57957	18.3677	24.6157
ENSG00000182518.13_FAM104B	10.1778	20.1998	6.47892	69.6017
ENSG00000228907.5_RNF5	2.69308	6.85046	3.55623	20.357
ENSG00000196199.14_MPHOSPH8	60.0679	100.198	127.2	274.962
ENSG00000145703.16_IQGAP2	61.4198	57.0765	94.3857	203.319
ENSG00000188994.13_ZNF292	5.4068	8.41105	10.6358	24.1708
ENSG00000115827.14_DCAF17	7.69349	4.97247	14.3432	17.5885
ENSG00000082269.16_FAM135A	3.31624	2.48492	2.64104	12.0495
ENSG00000164219.10_PGGT1B	5.69843	5.34161	14.0109	13.9681
ENSG00000151576.10_QTRT2	15.5589	14.5072	19.6108	56.7101
ENSG00000172765.17_TMCC1	11.3387	15.4862	15.8884	52.3325
ENSG00000166004.15_CEP295	22.0248	17.8747	31.8753	70.0642
ENSG00000182903.16_ZNF721	60.8005	29.3218	60.9878	169.399
ENSG00000182220.14_ATP6AP2	2.91223	8.5131	7.86399	21.3586
ENSG00000109920.12_FNBP4	5.43661	8.42558	8.52597	26.9743
ENSG00000124279.12_FASTKD3	43.0189	21.1694	25.8387	139.043
ENSG00000197061.4_HIST1H4C	12.8256	69.9623	89.2766	123.746
ENSG00000110944.9_IL23A	9.24004	10.4579	3.364	47.3278
ENSG00000104381.12_GDAP1	66.2389	66.4845	131.497	210.608
ENSG00000135870.11_RC3H1	3.72634	5.27047	6.17864	17.0222
ENSG00000048649.13_RSF1	3.482	5.21423	4.79793	17.7746
ENSG00000154380.17_ENAH	7.77703	15.8071	13.419	47.8073
ENSG00000138778.11_CENPE	102.306	66.0506	93.6688	343.9
ENSG00000129810.15_SGO1	70.2208	67.0712	85.749	271.292
ENSG00000030066.13_NUP160	6.19937	4.64483	8.26461	19.9512
ENSG00000197147.13_LRRC8B	15.5974	22.2855	25.0488	73.5623
ENSG00000163746.11_PLSCR2	2.24608	5.89228	4.56078	16.6595
ENSG00000146263.11_MMS22L	6.37755	4.09097	3.90691	23.3911
ENSG00000198874.13_TYW1	16.4585	17.192	25.18	62.6114
ENSG00000114933.16_INO80D	2.87701	3.25228	2.07965	13.9389
ENSG00000138468.16_SENP7	2.76223	3.87235	4.76186	12.5926
ENSG00000122435.10_TRMT13	27.2164	21.3793	45.0261	82.0924
ENSG00000138768.14_USO1	18.9438	21.6962	38.8431	67.7277
ENSG00000074696.13_HACD3	2.20517	4.42317	1.50027	15.8893
ENSG00000108395.14_TRIM37	14.1682	13.8045	24.7429	48.8199
ENSG00000149792.8_MRPL49	6.9082	12.7241	26.6514	25.1316
ENSG00000118961.15_LDAH	2.55411	2.63377	10.1142	3.58354
ENSG00000267041.6_ZNF850	5.22586	5.24392	13.7165	14.0239
ENSG00000132953.16_XPO4	4.06844	3.46259	4.42107	15.5534
ENSG00000077232.18_DNAJC10	1.81299	1.37764	4.26015	4.205
ENSG00000066405.13_CLDN18	4.85871	6.65535	14.9948	15.5793
ENSG00000198554.12_WDHD1	21.1646	8.26767	23.0665	55.155
ENSG00000115760.14_BIRC6	6.8946	6.2279	8.16613	26.7266
ENSG00000136925.15_TSTD2	33.216	34.4276	73.3709	107.503
ENSG00000101911.12_PRPS2	29.1931	41.0882	19.582	168.615
ENSG00000130741.11_EIF2S3	5.62923	11.9802	5.632	41.728
ENSG00000152990.14_ADGRA3	1.28165	2.44264	2.45737	7.60434
ENSG00000283510.2_INO80D	2.40892	3.0253	1.92997	12.7562
ENSG00000163293.12_NIPAL1	2.60551	2.8626	7.49392	7.30592
ENSG00000186280.7_KDM4D	10.7504	7.44745	15.0784	34.185
ENSG00000120519.14_SLC10A7	4.88325	4.06331	5.13032	19.1261
ENSG00000079691.18_CARMIL1	140.251	157.292	143.11	663.754
ENSG00000119969.15_HELLS	9.41441	10.3527	22.1872	31.4317
ENSG00000116750.13_UCHL5	13.1796	10.0658	20.3804	42.6852
ENSG00000197969.13_VPS13A	2.69208	2.83742	4.97269	10.0452
ENSG00000111696.12_NT5DC3	3.2972	4.6213	5.36447	16.1727
ENSG00000075651.16_PLD1	3.71738	3.94867	4.00593	16.8692
ENSG00000170006.12_TMEM154	5.84369	2.78834	6.04817	17.4979
ENSG00000153317.15_ASAP1	6.39697	10.2317	13.0778	32.3046
ENSG00000135968.20_GCC2	29.6425	31.8299	30.9014	136.874
ENSG00000136152.15_COG3	2.39924	2.94063	3.73874	10.8381
ENSG00000162702.8_ZNF281	33.3212	51.8779	104.919	127.663
ENSG00000066933.16_MYO9A	5.95157	6.81683	15.0611	19.8035
ENSG00000286075.1_AC009412.1	220.595	268.071	720.302	615.156
ENSG00000178397.13_FAM220A	203.818	247.682	665.52	568.37
ENSG00000122299.12_ZC3H7A	26.7643	20.3781	25.1054	104.004
ENSG00000169813.16_HNRNPF	72.5375	137.443	261.564	315.526
ENSG00000133657.15_ATP13A3	3.94115	4.98748	4.99737	19.6351
ENSG00000068885.15_IFT80	6.97623	7.45725	12.0899	27.754
ENSG00000104313.19_EYA1	4.04275	4.1442	6.44939	16.1729
ENSG00000134982.17_APC	11.3967	7.93623	17.5841	35.8942
ENSG00000105520.10_PLPPR2	2.02211	4.94427	3.14795	16.1374
ENSG00000008952.17_SEC62	34.4894	50.3531	54.0978	181.245
ENSG00000005483.20_KMT2E	6.82013	12.6435	28.2351	25.759
ENSG00000227277.9_RNF5	3.48243	7.79786	7.20857	24.1363
ENSG00000153767.10_GTF2E1	43.0113	38.3902	34.1348	192.309
ENSG00000105887.11_MTPN	31.1957	36.8639	58.8865	130.452
ENSG00000122958.15_VPS26A	18.4641	14.5655	22.4188	69.6181
ENSG00000072849.11_DERL2	1.25111	3.37587	1.56096	11.3342
ENSG00000169045.17_HNRNPH1	4.52926	11.3243	8.95748	35.5103
ENSG00000158417.11_EIF5B	85.3042	135.804	143.713	476.547
ENSG00000141738.14_GRB7	56.8415	89.0833	222.196	187.374
ENSG00000169375.15_SIN3A	108.068	75.5706	231.091	285.115
ENSG00000058272.19_PPP1R12A	28.4598	36.2928	59.417	123.588
ENSG00000164754.14_RAD21	18.8243	23.1677	46.1338	73.0771
ENSG00000286185.1_AC242842.3	1.44848	4.54987	4.88211	12.1561
ENSG00000104064.17_GABPB1	31.6892	25.2921	25.6281	136.278
ENSG00000163660.11_CCNL1	6.02805	6.47632	8.79424	26.9158
ENSG00000072364.13_AFF4	4.66438	9.33757	8.88237	31.1596
ENSG00000140968.11_IRF8	13.8567	21.1404	68.5468	31.6199
ENSG00000176222.8_ZNF404	20.3874	19.5836	36.0357	78.4897
ENSG00000282958.3_HNRNPR	9.83493	11.4535	17.8264	43.2561
ENSG00000140396.13_NCOA2	7.22995	5.34789	11.8324	24.4745
ENSG00000083223.18_TUT7	15.8212	10.0096	20.8821	53.9787
ENSG00000137145.20_DENND4C	2.54566	2.09592	2.31753	11.1423
ENSG00000158711.13_ELK4	2.38755	5.07305	4.93286	16.7834
ENSG00000114062.19_UBE3A	3.88469	6.10051	15.0486	14.1592
ENSG00000185947.15_ZNF267	22.8399	21.1208	38.936	90.009
ENSG00000174132.9_FAM174A	7.55286	19.6619	25.9731	54.235
ENSG00000083642.19_PDS5B	3.27263	3.50897	5.58085	14.4406
ENSG00000180182.11_MED14	6.08188	6.73529	13.2335	24.6993
ENSG00000271383.7_NBPF19	1.12544	4.12269	4.6593	10.8732
ENSG00000203965.13_EFCAB7	11.1524	9.63247	16.0187	45.5007
ENSG00000151748.14_SAV1	22.2093	25.0153	61.5585	78.287
ENSG00000182118.8_FAM89A	3.41574	7.75575	8.15466	24.9378
ENSG00000173681.16_BCLAF3	8.32186	7.55534	9.0132	38.0464
ENSG00000135317.13_SNX14	25.8205	21.8158	41.4963	99.9589
ENSG00000143545.8_RAB13	3.57889	7.31795	10.0011	22.3994
ENSG00000125944.20_HNRNPR	8.95861	10.4145	15.8037	41.81
ENSG00000186566.13_GPATCH8	8.47677	7.24302	14.8374	31.9959
ENSG00000213079.9_SCAF8	14.3305	16.4541	32.2254	59.5176
ENSG00000094975.14_SUCO	13.5046	15.1547	30.4356	55.1806
ENSG00000165029.16_ABCA1	1.65102	2.78568	1.52786	11.7946
ENSG00000138814.17_PPP3CA	61.507	75.5237	85.8346	326.008
ENSG00000179796.12_LRRC3B	2.18912	3.87862	4.49336	13.805
ENSG00000154175.17_ABI3BP	5.10203	2.41642	5.57965	17.1066
ENSG00000116560.11_SFPQ	3.37665	8.36045	9.72136	25.6948
ENSG00000168488.18_ATXN2L	3.52154	6.50334	14.5443	15.7341
ENSG00000197826.11_CFAP299	8.04948	4.39024	17.9518	19.8164
ENSG00000153561.13_RMND5A	19.8959	32.4664	62.9616	96.0533
ENSG00000214050.8_FBXO16	9.61238	7.83823	23.0073	30.0566
ENSG00000100941.9_PNN	39.6663	39.6566	70.7405	170.541
ENSG00000113300.12_CNOT6	20.1386	30.3566	40.3523	113.474
ENSG00000144362.12_PHOSPHO2	59.2187	43.2708	59.1984	253.027
ENSG00000112276.14_BVES	2.31408	2.25334	4.26222	9.6798
ENSG00000174442.12_ZWILCH	13.9027	7.98146	26.3042	40.6111
ENSG00000120925.16_RNF170	13.8573	13.8805	17.6519	67.4947
ENSG00000102098.18_SCML2	9.75753	6.4825	8.998	40.9836
ENSG00000197329.12_PELI1	9.25216	9.35928	19.9544	37.3966
ENSG00000137693.14_YAP1	5.05285	9.90308	18.1917	27.8972
ENSG00000085224.22_ATRX	13.636	10.9128	15.2503	60.6913
ENSG00000108846.16_ABCC3	1.18326	2.70539	4.96931	7.12442
ENSG00000118482.11_PHF3	7.8636	9.07879	10.3971	42.3337
ENSG00000178537.10_SLC25A20	31.2103	22.8871	94.4913	74.0485
ENSG00000116285.13_ERRFI1	2.69626	4.7249	13.3299	9.80602
ENSG00000120690.16_ELF1	18.0066	21.2545	43.3157	79.7439
ENSG00000090905.19_TNRC6A	14.1552	22.8724	37.1064	79.1258
ENSG00000066777.9_ARFGEF1	3.9716	4.06385	8.24163	17.0088
ENSG00000101811.13_CSTF2	99.1655	113.19	344.327	325.018
ENSG00000113396.13_SLC27A6	25.3148	17.1945	48.2813	85.7784
ENSG00000084676.15_NCOA1	6.33585	7.24941	14.8332	28.0121
ENSG00000088854.12_C20orf194	2.54242	5.22172	15.2978	9.4656
ENSG00000023287.13_RB1CC1	14.1108	11.3613	20.6576	60.6597
ENSG00000111727.12_HCFC2	6.60549	5.61308	15.3803	23.6986
ENSG00000100425.18_BRD1	4.64694	8.67299	13.3932	29.2135
ENSG00000126790.12_L3HYPDH	3.35105	6.07065	2.0745	28.0985
ENSG00000159459.12_UBR1	5.42676	4.89431	17.1522	15.9399
ENSG00000152332.16_UHMK1	5.12196	6.01075	13.4305	22.4074
ENSG00000047932.14_GOPC	14.0407	18.6056	41.2964	63.9722
ENSG00000163629.13_PTPN13	7.98342	6.55442	24.3829	22.5681
ENSG00000034677.13_RNF19A	8.03823	11.6701	17.0646	46.6496
ENSG00000159140.20_SON	28.4503	43.7808	56.846	177.912
ENSG00000111726.13_CMAS	18.5095	35.4444	74.7934	100.569
ENSG00000173960.14_UBXN2A	1.6718	3.34584	3.2619	13.0512
ENSG00000069248.12_NUP133	35.2146	36.5506	71.1062	162.583
ENSG00000102781.14_KATNAL1	19.1227	21.5359	32.1157	100.54
ENSG00000144746.7_ARL6IP5	5.67311	18.6987	1.01922	78.6104
ENSG00000152439.12_ZNF773	3.18441	3.74321	4.92272	17.7225
ENSG00000090686.15_USP48	6.31234	6.63509	13.3168	29.2247
ENSG00000133302.13_SLF1	71.8486	62.789	90.9839	351.703
ENSG00000172572.6_PDE3A	3.30868	3.55235	5.58158	16.9884
ENSG00000008405.12_CRY1	20.1426	28.1856	45.2701	113.752
ENSG00000087303.18_NID2	7.64154	10.0663	27.9514	30.3772
ENSG00000076248.10_UNG	52.6305	127.721	334.331	260.665
ENSG00000115020.17_PIKFYVE	10.2491	10.047	17.0685	49.9617
ENSG00000204308.8_RNF5	2.32961	6.39871	4.31994	24.5103
ENSG00000164032.12_H2AFZ	9.6624	23.2587	9.82592	99.3115
ENSG00000100354.21_TNRC6B	26.2273	34.2144	53.7578	146.625
ENSG00000087269.16_NOP14	1.64446	2.42424	5.75816	7.81835
ENSG00000029363.16_BCLAF1	38.0925	26.296	76.0716	139.797
ENSG00000113810.16_SMC4	43.9307	56.8105	73.2119	264.956
ENSG00000051596.9_THOC3	95.2491	124.137	272.515	464.952
ENSG00000183530.14_PRR14L	11.6676	8.01498	16.7499	49.5422
ENSG00000184575.12_XPOT	13.6669	13.2937	26.9909	64
ENSG00000099875.14_MKNK2	5.00773	12.8009	13.9441	46.2216
ENSG00000162613.16_FUBP1	7.72289	9.97737	14.1079	45.7523
ENSG00000121879.5_PIK3CA	5.5943	11.4821	7.3958	50.5604
ENSG00000117523.16_PRRC2C	7.47154	11.1877	16.3527	47.0472
ENSG00000198169.9_ZNF251	4.13076	7.72559	9.65029	30.666
ENSG00000142208.16_AKT1	1.16628	4.01866	6.37016	11.295
ENSG00000129173.13_E2F8	6.94633	7.51753	9.77757	39.5287
ENSG00000278062.2_ZNF251	4.16881	7.59525	9.64842	30.4985
ENSG00000175087.10_PDIK1L	5.61368	4.07596	10.1304	22.9882
ENSG00000170289.12_CNGB3	1.43683	1.68282	2.61369	8.09469
ENSG00000112200.17_ZNF451	2.0694	2.4033	4.9941	10.3933
ENSG00000067704.10_IARS2	13.1088	15.7477	43.0985	56.4524
ENSG00000153107.13_ANAPC1	4.42382	5.00645	10.9223	21.6347
ENSG00000236149.9_ABCF1	1.81484	3.56057	2.13923	16.5764
ENSG00000186918.14_ZNF395	4.54869	8.68397	17.3889	28.815
ENSG00000187605.15_TET3	6.19585	11.8199	16.6637	46.2422
ENSG00000123908.12_AGO2	3.56204	5.25216	9.55965	21.2175
ENSG00000155100.10_OTUD6B	4.53863	2.76307	6.17785	19.3361
ENSG00000136828.19_RALGPS1	2.24891	2.63913	3.08191	14.0311
ENSG00000113161.16_HMGCR	8.24012	14.9609	14.6858	66.7549
ENSG00000152382.6_TADA1	43.8145	46.7139	104.711	213.323
ENSG00000131051.22_RBM39	8.46398	13.3816	16.1448	60.6118
ENSG00000211460.12_TSN	44.0815	33.2068	109.049	163.505
ENSG00000116747.12_RO60	7.34947	13.5442	14.7779	59.0738
ENSG00000114796.16_KLHL24	9.04245	5.86555	10.5893	42.1345
ENSG00000174574.16_AKIRIN1	11.4767	26.1572	49.8297	84.282
ENSG00000213799.12_ZNF845	5.66215	3.27938	4.17588	27.8635
ENSG00000102241.12_HTATSF1	31.1712	33.8761	57.334	177.56
ENSG00000164828.18_SUN1	12.1073	18.5282	47.0089	63.9463
ENSG00000089916.17_GPATCH2L	1.0523	1.14794	3.58407	4.39028
ENSG00000188610.12_FAM72B	10.9647	18.7521	35.4264	72.8936
ENSG00000179981.10_TSHZ1	2.08723	2.78873	6.7816	11.1435
ENSG00000198707.15_CEP290	1.9352	1.93287	1.75462	12.5444
ENSG00000117322.17_CR2	15.9221	32.4066	15.0423	164.628
ENSG00000108306.13_FBXL20	3.35518	4.31072	6.69932	21.8973
ENSG00000038219.13_BOD1L1	4.23799	6.20516	7.14511	32.0863
ENSG00000178502.6_KLHL11	4.77364	9.71343	18.4625	36.3069
ENSG00000158985.13_CDC42SE2	19.322	14.3439	15.2805	112.034
ENSG00000062716.13_VMP1	3.75077	11.5297	14.1735	43.6533
ENSG00000145293.16_ENOPH1	11.7903	21.0811	13.8063	110.85
ENSG00000260869.1_AC002310.4	5.65835	7.62852	20.4221	30.0599
ENSG00000012983.11_MAP4K5	3.25169	4.86142	1.97619	28.9077
ENSG00000198420.10_TCAF1	4.98431	20.7345	22.5727	75.4307
ENSG00000285976.1_AL135905.2	14.2871	13.9455	23.2987	84.439
ENSG00000198826.11_ARHGAP11A	5.40484	5.28015	15.4828	25.3038
ENSG00000112245.11_PTP4A1	13.506	13.2732	21.7612	80.9507
ENSG00000275568.4_ARHGAP11A	5.90855	5.74425	17.0173	27.7379
ENSG00000163874.11_ZC3H12A	3.6984	12.8732	21.0255	43.2428
ENSG00000131375.10_CAPN7	13.2443	15.602	32.6557	80.1911
ENSG00000083312.17_TNPO1	11.7505	12.1352	63.2144	30.3796
ENSG00000213281.5_NRAS	11.645	11.7185	14.709	76.9753
ENSG00000168944.15_CEP120	12.9316	9.60969	20.6369	67.9736
ENSG00000123836.15_PFKFB2	5.46651	6.72385	5.71899	42.4283
ENSG00000070882.13_OSBPL3	3.90164	4.32484	14.7809	17.8626
ENSG00000133706.18_LARS	19.3518	16.2185	26.9378	114.543
ENSG00000163249.12_CCNYL1	17.9187	25.452	36.3698	136.631
ENSG00000065911.12_MTHFD2	1.0209	5.44793	1.80799	24.0474
ENSG00000136935.13_GOLGA1	4.55281	3.92947	13.6755	20.2905
ENSG00000217442.4_SYCE3	8.61288	3.77456	3.47309	46.143
ENSG00000127914.16_AKAP9	3.34612	6.52003	5.66424	33.9057
ENSG00000196850.6_PPTC7	2.51117	5.94226	9.0817	24.9711
ENSG00000169057.22_MECP2	1.22403	3.05937	3.81601	13.4482
ENSG00000155313.15_USP25	2.61496	3.93417	4.92083	21.6517
ENSG00000110066.15_KMT5B	2.598	3.85885	2.58397	23.6431
ENSG00000156052.10_GNAQ	5.00024	10.7296	5.38016	58.6587
ENSG00000094916.16_CBX5	4.56842	6.64508	14.0116	31.7923
ENSG00000112308.13_C6orf62	18.1973	27.1199	34.9587	150.819
ENSG00000119899.13_SLC17A5	3.27453	3.5677	5.52787	22.6421
ENSG00000143322.20_ABL2	1.36186	4.7381	4.32252	21.0017
ENSG00000148719.15_DNAJB12	2.9667	2.97574	3.23319	21.4434
ENSG00000159399.9_HK2	2.55266	5.40806	4.10768	29.4006
ENSG00000113742.13_CPEB4	8.13467	14.4666	21.4643	73.8134
ENSG00000121851.13_POLR3GL	37.0891	34.2971	156.986	144.54
ENSG00000011566.15_MAP4K3	8.78807	11.3407	24.5478	61.2515
ENSG00000273873.4_BDP1	3.93152	6.5105	7.78663	36.8512
ENSG00000107890.16_ANKRD26	7.07394	9.75143	10.4511	61.6709
ENSG00000172939.9_OXSR1	2.72991	5.87554	5.42707	31.6501
ENSG00000123200.16_ZC3H13	23.4882	28.6569	39.1233	186.034
ENSG00000073417.15_PDE8A	2.11846	2.39722	3.50815	16.0675
ENSG00000118873.16_RAB3GAP2	8.02771	12.0851	17.1864	70.3775
ENSG00000277278.4_HERC2	4.17537	16.7931	5.83399	85.5426
ENSG00000139697.14_SBNO1	8.49854	12.2394	23.1777	67.3678
ENSG00000140157.14_NIPA2	18.7578	23.085	33.0461	151.241
ENSG00000145734.19_BDP1	4.3405	7.14142	8.81127	41.8851
ENSG00000184698.5_OR51M1	3.44277	2.28289	14.9435	10.417
ENSG00000145016.16_RUBCN	1.38965	3.06742	5.33637	14.4976
ENSG00000148019.13_CEP78	8.44751	7.78057	25.8073	46.4507
ENSG00000165030.4_NFIL3	1.38407	6.41259	1.92836	32.8908
ENSG00000124140.13_SLC12A5	2.71369	4.18695	5.97313	24.9183
ENSG00000135049.15_AGTPBP1	2.23707	2.92886	5.24964	18.0283
ENSG00000197961.11_ZNF121	3.40963	6.34014	5.49639	38.8631
ENSG00000091136.14_LAMB1	14.3994	26.2323	47.9288	139.441
ENSG00000166016.6_ABTB2	3.94621	10.8951	25.5752	43.3325
ENSG00000082146.13_STRADB	14.8063	15.1459	4.59733	134.561
ENSG00000104687.14_GSR	1.41223	2.89581	1.44593	18.6805
ENSG00000023041.11_ZDHHC6	8.6395	6.52803	12.6273	58.4748
ENSG00000115355.16_CCDC88A	1.73719	2.62794	5.17044	15.3823
ENSG00000041353.10_RAB27B	1.56737	2.05203	1.86752	15.1903
ENSG00000077935.17_SMC1B	7.22782	7.19617	8.46574	59.8584
ENSG00000171865.10_RNASEH1	3.90104	8.03619	15.3122	41.2734
ENSG00000204138.13_PHACTR4	1.0615	2.14125	3.24952	11.9341
ENSG00000203666.12_EFCAB2	1.72856	1.10715	2.24945	11.2034
ENSG00000145715.14_RASA1	7.8617	7.61355	15.3863	58.0568
ENSG00000083520.15_DIS3	2.95825	2.91975	2.57063	25.4196
ENSG00000144747.17_TMF1	6.36096	8.01955	13.3245	55.6248
ENSG00000152413.14_HOMER1	1.76873	3.7805	3.99241	22.657
ENSG00000274803.4_BDP1	4.79416	8.2805	10.7705	52.0645
ENSG00000116830.12_TTF2	4.79235	3.26224	6.91061	31.9349
ENSG00000109466.14_KLHL2	1.949	2.8296	3.34279	19.8041
ENSG00000147164.12_SNX12	5.41704	13.233	16.1435	74.5912
ENSG00000286219.1_AC242843.1	1.12609	2.33784	2.67004	14.279
ENSG00000188486.3_H2AFX	3.59227	8.27111	16.8361	42.8808
ENSG00000184304.15_PRKD1	5.00773	2.79532	4.66249	34.7292
ENSG00000069275.13_NUCKS1	1.73023	5.61768	14.0628	23.1739
ENSG00000218739.10_CEBPZOS	4.10812	7.04147	12.7677	43.8534
ENSG00000176182.6_MYPOP	2.82718	5.00335	1.67206	38.4242
ENSG00000157625.15_TAB3	1.02415	1.84383	2.26249	12.434
ENSG00000103657.14_HERC1	1.42363	2.61438	2.25662	18.4822
ENSG00000167491.17_GATAD2A	1.73928	4.04184	6.08323	23.9368
ENSG00000136758.18_YME1L1	2.43099	4.99179	13.0897	26.0029
ENSG00000163558.13_PRKCI	3.17127	4.34596	13.1681	26.513
ENSG00000196214.11_ZNF766	3.27332	1.89434	14.1083	13.2303
ENSG00000197535.14_MYO5A	1.05706	1.16334	2.46705	9.28633
ENSG00000132825.7_PPP1R3D	13.2427	21.5743	76.5488	109.099
ENSG00000134247.10_PTGFRN	2.25095	3.44694	6.14278	24.4693
ENSG00000100852.13_ARHGAP5	3.00916	3.01198	4.07635	28.2883
ENSG00000099219.14_ERMP1	4.31512	6.16779	11.0309	45.5853
ENSG00000100796.17_PPP4R3A	2.41475	3.00589	3.35148	26.2201
ENSG00000179820.16_MYADM	1.20899	6.90111	4.03049	40.61
ENSG00000132326.12_PER2	16.4363	19.8945	27.1853	181.091
ENSG00000105750.15_ZNF85	5.71815	3.292	7.49481	44.4575
ENSG00000100030.14_MAPK1	2.78891	3.41171	6.13256	29.9016
ENSG00000164951.16_PDP1	3.57231	6.53368	20.7898	38.4945
ENSG00000106144.20_CASP2	1.36402	2.29074	2.42821	19.0382
ENSG00000187268.12_FAM9C	1.89513	1.51654	3.65234	16.5617
ENSG00000282168.3_ARHGAP11A	9.6366	4.44674	17.3145	66.3148
ENSG00000198633.10_ZNF534	7.87348	11.8602	10.0826	107.108
ENSG00000164603.12_BMT2	10.28	11.4096	25.2588	103.579
ENSG00000139505.11_MTMR6	2.76374	2.10204	6.01476	22.9366
ENSG00000157106.16_SMG1	2.20153	2.68403	4.91874	24.3965
ENSG00000278091.4_ZNF85	5.98497	3.86351	8.0677	51.2503
ENSG00000214967.5_NPIPA7	2.73292	9.89627	11.3142	65.2891
ENSG00000144583.5_MARCH4	2.95631	3.84335	18.8435	22.7421
ENSG00000182698.11_RESP18	3.98235	2.9746	4.66795	37.8995
ENSG00000164830.18_OXR1	2.44164	3.06821	1.71137	32.0317
ENSG00000067900.8_ROCK1	3.70905	5.75559	12.5951	45.6628
ENSG00000267697.1_LUZP6	55.3154	111.798	63.9675	964.96
ENSG00000264343.6_NOTCH2NLA	2.16422	4.07908	3.21633	35.3818
ENSG00000152377.14_SPOCK1	2.24083	3.18473	5.5333	28.0377
ENSG00000186377.8_CYP4X1	1.67646	3.12243	12.7705	16.9949
ENSG00000151276.23_MAGI1	1.02361	2.76363	6.0261	17.6848
ENSG00000100629.17_CEP128	3.46208	2.26258	6.52485	29.7287
ENSG00000277983.1_AC244489.2	1.45086	9.52617	9.10986	60.8354
ENSG00000181904.9_C5orf24	1.19671	4.41992	5.83905	30.6239
ENSG00000163349.22_HIPK1	1.36923	3.48165	4.44326	27.32
ENSG00000162819.12_BROX	1.80128	3.06851	1.54601	31.6758
ENSG00000168137.15_SETD5	1.05771	3.97554	6.59976	27.7768
ENSG00000184178.16_SCFD2	4.85663	4.74388	11.8	55.4343
ENSG00000137831.15_UACA	20.5687	13.8892	44.214	198.825
ENSG00000138386.17_NAB1	1.70125	2.92489	5.8152	27.1231
ENSG00000166920.12_C15orf48	1.28471	3.02459	5.07688	25.854
ENSG00000162627.17_SNX7	2.54037	7.68366	2.35538	71.8125
ENSG00000119471.15_HSDL2	6.66557	6.04865	7.63491	85.2733
ENSG00000025156.12_HSF2	2.20652	2.57357	3.51987	31.4186
ENSG00000056586.16_RC3H2	1.07853	2.55402	3.55442	23.5392
ENSG00000233757.6_AC092835.1	2.84882	5.04887	11.2043	47.869
ENSG00000188672.18_RHCE	2.00085	1.95834	3.58329	29.1532
ENSG00000163755.8_HPS3	5.84045	7.35538	11.8543	99.8088
ENSG00000144674.16_GOLGA4	9.9899	11.8016	29.0728	155.832
ENSG00000163239.12_TDRD10	4.30545	4.99678	7.28039	80.8422
ENSG00000112039.4_FANCE	2.01153	5.89975	4.75266	71.4901
ENSG00000177842.12_ZNF620	3.55685	1.64528	3.74116	47.77
ENSG00000104154.7_SLC30A4	3.29165	4.79734	4.72584	77.596
ENSG00000109534.17_GAR1	2.81285	3.82475	8.07085	70.0145
ENSG00000166704.11_ZNF606	1.51877	1.36055	1.23084	55.4754
