# Supplementary material for: Single-cell transcriptome and translatome dual-omics reveals potential mechanisms of human oocyte maturation
Source: Nat Commun. 2022 Aug 30;13:5114. doi: 10.1038/s41467-022-32791-2 (PMC9427852; doi:10.1038/s41467-022-32791-2)
Supplement: Supplementary file 9 — Supplementary Data 6 [file 41467_2022_32791_MOESM9_ESM.xlsx]

## Sheet: GV ooytes
GroupID	Category	Term	Description	LogP	Log(q-value)	InTerm_InList	Genes	Symbols
1_Summary	GO Cellular Components	GO:0005740	mitochondrial envelope	-22.7517	-18.3888	73/778	22,34,204,402,516,517,664,808,1267,1537,1678,2671,2806,4694,4696,4702,4713,4719,4722,4726,4728,5245,5663,5664,6389,6576,7384,7818,8443,8760,8834,9131,10105,10131,10229,10493,10939,25813,26515,26517,26521,27166,28958,29914,29928,51258,51295,51335,51629,54977,54998,55037,55863,57017,64928,64951,64979,65003,65005,79594,79714,80347,80777,84300,84303,84769,84987,90871,91445,128308,374291,493856,100287…	ABCB7,ACADM,AK2,ARL2,ATP5MC1,ATP5MC2,BNIP3,CALM3,CNP,CYC1,TIMM8A,GFER,GOT2,NDUFA1,NDUFA3,NDUFA8,NDUFB7,NDUFS1,NDUFS3,NDUFS6,NDUFS8,PHB,PSEN1,PSEN2,SDHA,SLC25A1,UQCRC1,DAP3,GNPAT,CDS2,TMEM11,AIFM1,PPIF,TRAP1,COQ7,VAT1,AFG3L2,SAMM50,TIMM10B,TIMM13,TIMM8B,PRELID1,COA3,UBIAD1,TIMM22,MRPL51,ECSIT,NGRN,SLC25A39,SLC25A38,AURKAIP1,PTCD3,TMEM126B,COQ9,MRPL14,MRPS24,MRPL36,MRPL11,MRPL9,MUL1,CCDC51,COASY,CY…
1_Member	GO Cellular Components	GO:0005740	mitochondrial envelope	-22.7517	-18.3888	73/778	22,34,204,402,516,517,664,808,1267,1537,1678,2671,2806,4694,4696,4702,4713,4719,4722,4726,4728,5245,5663,5664,6389,6576,7384,7818,8443,8760,8834,9131,10105,10131,10229,10493,10939,25813,26515,26517,26521,27166,28958,29914,29928,51258,51295,51335,51629,54977,54998,55037,55863,57017,64928,64951,64979,65003,65005,79594,79714,80347,80777,84300,84303,84769,84987,90871,91445,128308,374291,493856,100287…	ABCB7,ACADM,AK2,ARL2,ATP5MC1,ATP5MC2,BNIP3,CALM3,CNP,CYC1,TIMM8A,GFER,GOT2,NDUFA1,NDUFA3,NDUFA8,NDUFB7,NDUFS1,NDUFS3,NDUFS6,NDUFS8,PHB,PSEN1,PSEN2,SDHA,SLC25A1,UQCRC1,DAP3,GNPAT,CDS2,TMEM11,AIFM1,PPIF,TRAP1,COQ7,VAT1,AFG3L2,SAMM50,TIMM10B,TIMM13,TIMM8B,PRELID1,COA3,UBIAD1,TIMM22,MRPL51,ECSIT,NGRN,SLC25A39,SLC25A38,AURKAIP1,PTCD3,TMEM126B,COQ9,MRPL14,MRPS24,MRPL36,MRPL11,MRPL9,MUL1,CCDC51,COASY,CY…
1_Member	GO Cellular Components	GO:0031966	mitochondrial membrane	-21.6816	-17.6197	69/730	22,34,516,517,664,808,1267,1537,1678,2806,4694,4696,4702,4713,4719,4722,4726,4728,5245,5663,5664,6389,6576,7384,7818,8443,8760,8834,9131,10105,10131,10229,10493,10939,25813,26515,26517,26521,28958,29914,29928,51258,51295,51335,51629,54977,54998,55037,55863,57017,64928,64951,64979,65003,65005,79594,79714,80347,80777,84300,84303,84769,84987,90871,91445,128308,374291,493856,100287932	ABCB7,ACADM,ATP5MC1,ATP5MC2,BNIP3,CALM3,CNP,CYC1,TIMM8A,GOT2,NDUFA1,NDUFA3,NDUFA8,NDUFB7,NDUFS1,NDUFS3,NDUFS6,NDUFS8,PHB,PSEN1,PSEN2,SDHA,SLC25A1,UQCRC1,DAP3,GNPAT,CDS2,TMEM11,AIFM1,PPIF,TRAP1,COQ7,VAT1,AFG3L2,SAMM50,TIMM10B,TIMM13,TIMM8B,COA3,UBIAD1,TIMM22,MRPL51,ECSIT,NGRN,SLC25A39,SLC25A38,AURKAIP1,PTCD3,TMEM126B,COQ9,MRPL14,MRPS24,MRPL36,MRPL11,MRPL9,MUL1,CCDC51,COASY,CYB5B,UQCC2,CHCHD6,MPV17…
1_Member	GO Cellular Components	GO:0005743	mitochondrial inner membrane	-20.8465	-16.9607	55/488	22,516,517,1267,1537,1678,2806,4694,4696,4702,4713,4719,4722,4726,4728,5245,5663,5664,6389,6576,7384,7818,8760,8834,9131,10105,10131,10229,10939,26515,26517,26521,28958,29928,51258,51295,51629,54977,54998,55037,55863,57017,64928,64951,64979,65003,65005,79714,84300,84303,84769,90871,128308,374291,100287932	ABCB7,ATP5MC1,ATP5MC2,CNP,CYC1,TIMM8A,GOT2,NDUFA1,NDUFA3,NDUFA8,NDUFB7,NDUFS1,NDUFS3,NDUFS6,NDUFS8,PHB,PSEN1,PSEN2,SDHA,SLC25A1,UQCRC1,DAP3,CDS2,TMEM11,AIFM1,PPIF,TRAP1,COQ7,AFG3L2,TIMM10B,TIMM13,TIMM8B,COA3,TIMM22,MRPL51,ECSIT,SLC25A39,SLC25A38,AURKAIP1,PTCD3,TMEM126B,COQ9,MRPL14,MRPS24,MRPL36,MRPL11,MRPL9,CCDC51,UQCC2,CHCHD6,MPV17L2,DMAC1,MRPL55,NDUFS7,TIMM23
1_Member	GO Cellular Components	GO:0019866	organelle inner membrane	-19.2324	-15.4715	56/547	22,516,517,1267,1537,1678,2806,4088,4694,4696,4702,4713,4719,4722,4726,4728,5245,5663,5664,6389,6576,7384,7818,8760,8834,9131,10105,10131,10229,10939,26515,26517,26521,28958,29928,51258,51295,51629,54977,54998,55037,55863,57017,64928,64951,64979,65003,65005,79714,84300,84303,84769,90871,128308,374291,100287932	ABCB7,ATP5MC1,ATP5MC2,CNP,CYC1,TIMM8A,GOT2,SMAD3,NDUFA1,NDUFA3,NDUFA8,NDUFB7,NDUFS1,NDUFS3,NDUFS6,NDUFS8,PHB,PSEN1,PSEN2,SDHA,SLC25A1,UQCRC1,DAP3,CDS2,TMEM11,AIFM1,PPIF,TRAP1,COQ7,AFG3L2,TIMM10B,TIMM13,TIMM8B,COA3,TIMM22,MRPL51,ECSIT,SLC25A39,SLC25A38,AURKAIP1,PTCD3,TMEM126B,COQ9,MRPL14,MRPS24,MRPL36,MRPL11,MRPL9,CCDC51,UQCC2,CHCHD6,MPV17L2,DMAC1,MRPL55,NDUFS7,TIMM23
1_Member	GO Cellular Components	GO:0098798	mitochondrial protein complex	-15.4049	-11.8201	35/268	516,517,1537,4694,4696,4702,4713,4719,4722,4726,4728,5160,5245,6389,7384,7818,10105,10939,25813,26515,26517,26521,29928,51258,64928,64951,64979,65003,65005,84303,84769,90871,128308,374291,100287932	ATP5MC1,ATP5MC2,CYC1,NDUFA1,NDUFA3,NDUFA8,NDUFB7,NDUFS1,NDUFS3,NDUFS6,NDUFS8,PDHA1,PHB,SDHA,UQCRC1,DAP3,PPIF,AFG3L2,SAMM50,TIMM10B,TIMM13,TIMM8B,TIMM22,MRPL51,MRPL14,MRPS24,MRPL36,MRPL11,MRPL9,CHCHD6,MPV17L2,DMAC1,MRPL55,NDUFS7,TIMM23
1_Member	GO Cellular Components	GO:0044455	mitochondrial membrane part	-11.8163	-8.29845	29/244	516,517,664,1537,4694,4696,4702,4713,4719,4722,4726,4728,5245,6389,7384,8834,10105,10229,10939,25813,26515,28958,29928,79594,79714,84303,90871,374291,100287932	ATP5MC1,ATP5MC2,BNIP3,CYC1,NDUFA1,NDUFA3,NDUFA8,NDUFB7,NDUFS1,NDUFS3,NDUFS6,NDUFS8,PHB,SDHA,UQCRC1,TMEM11,PPIF,COQ7,AFG3L2,SAMM50,TIMM10B,COA3,TIMM22,MUL1,CCDC51,CHCHD6,DMAC1,NDUFS7,TIMM23
1_Member	GO Cellular Components	GO:0098800	inner mitochondrial membrane protein complex	-11.7357	-8.27583	22/137	516,517,1537,4694,4696,4702,4713,4719,4722,4726,4728,5245,6389,7384,10105,10939,26515,29928,84303,90871,374291,100287932	ATP5MC1,ATP5MC2,CYC1,NDUFA1,NDUFA3,NDUFA8,NDUFB7,NDUFS1,NDUFS3,NDUFS6,NDUFS8,PHB,SDHA,UQCRC1,PPIF,AFG3L2,TIMM10B,TIMM22,CHCHD6,DMAC1,NDUFS7,TIMM23
1_Member	GO Biological Processes	GO:0033108	mitochondrial respiratory chain complex assembly	-9.54556	-6.32878	17/101	4694,4696,4702,4713,4719,4722,4726,4728,9131,25813,28958,51295,55863,84300,84987,90871,374291	NDUFA1,NDUFA3,NDUFA8,NDUFB7,NDUFS1,NDUFS3,NDUFS6,NDUFS8,AIFM1,SAMM50,COA3,ECSIT,TMEM126B,UQCC2,COX14,DMAC1,NDUFS7
1_Member	GO Biological Processes	GO:0009141	nucleoside triphosphate metabolic process	-8.75784	-5.73575	31/368	204,226,516,517,527,983,1537,3312,4338,4694,4696,4702,4713,4719,4722,4726,4728,5167,5214,5663,6389,7371,7384,9583,10105,57017,79077,84300,131870,339123,374291	AK2,ALDOA,ATP5MC1,ATP5MC2,ATP6V0C,CDK1,CYC1,HSPA8,MOCS2,NDUFA1,NDUFA3,NDUFA8,NDUFB7,NDUFS1,NDUFS3,NDUFS6,NDUFS8,ENPP1,PFKP,PSEN1,SDHA,UCK2,UQCRC1,ENTPD4,PPIF,COQ9,DCTPP1,UQCC2,NUDT16,JMJD8,NDUFS7
1_Member	GO Biological Processes	GO:0055114	oxidation-reduction process	-8.48397	-5.55242	37/512	34,50,226,231,664,983,1537,2271,2992,3163,3418,4694,4696,4702,4713,4719,4722,4726,4728,5160,5167,5214,6389,7384,10131,27166,51102,54890,57017,79602,80777,83667,84695,84879,112812,221120,374291	ACADM,ACO2,ALDOA,AKR1B1,BNIP3,CDK1,CYC1,FH,GYG1,HMOX2,IDH2,NDUFA1,NDUFA3,NDUFA8,NDUFB7,NDUFS1,NDUFS3,NDUFS6,NDUFS8,PDHA1,ENPP1,PFKP,SDHA,UQCRC1,TRAP1,PRELID1,MECR,ALKBH5,COQ9,ADIPOR2,CYB5B,SESN2,LOXL3,MFSD2A,FDX2,ALKBH3,NDUFS7
1_Member	GO Biological Processes	GO:0045333	cellular respiration	-8.28537	-5.41382	21/187	50,664,983,1537,2271,3418,4694,4696,4702,4713,4719,4722,4726,4728,5160,6389,7384,10131,27166,57017,374291	ACO2,BNIP3,CDK1,CYC1,FH,IDH2,NDUFA1,NDUFA3,NDUFA8,NDUFB7,NDUFS1,NDUFS3,NDUFS6,NDUFS8,PDHA1,SDHA,UQCRC1,TRAP1,PRELID1,COQ9,NDUFS7
1_Member	GO Biological Processes	GO:0009199	ribonucleoside triphosphate metabolic process	-8.07173	-5.2403	29/350	204,226,516,517,527,983,1537,3312,4338,4694,4696,4702,4713,4719,4722,4726,4728,5167,5214,5663,6389,7371,7384,9583,10105,57017,84300,339123,374291	AK2,ALDOA,ATP5MC1,ATP5MC2,ATP6V0C,CDK1,CYC1,HSPA8,MOCS2,NDUFA1,NDUFA3,NDUFA8,NDUFB7,NDUFS1,NDUFS3,NDUFS6,NDUFS8,ENPP1,PFKP,PSEN1,SDHA,UCK2,UQCRC1,ENTPD4,PPIF,COQ9,UQCC2,JMJD8,NDUFS7
1_Member	KEGG Pathway	ko05016	Huntington's disease	-8.0392	-5.22035	21/193	516,517,1211,1537,1639,1770,4694,4696,4702,4713,4719,4722,4726,4728,5434,6389,7384,9001,10105,10488,374291	ATP5MC1,ATP5MC2,CLTA,CYC1,DCTN1,DNAH9,NDUFA1,NDUFA3,NDUFA8,NDUFB7,NDUFS1,NDUFS3,NDUFS6,NDUFS8,POLR2E,SDHA,UQCRC1,HAP1,PPIF,CREB3,NDUFS7
1_Member	GO Biological Processes	GO:0006119	oxidative phosphorylation	-7.73559	-4.96374	18/148	516,517,983,1537,4694,4696,4702,4713,4719,4722,4726,4728,6389,7384,10105,57017,84300,374291	ATP5MC1,ATP5MC2,CDK1,CYC1,NDUFA1,NDUFA3,NDUFA8,NDUFB7,NDUFS1,NDUFS3,NDUFS6,NDUFS8,SDHA,UQCRC1,PPIF,COQ9,UQCC2,NDUFS7
1_Member	GO Biological Processes	GO:0009117	nucleotide metabolic process	-7.64803	-4.8979	44/726	109,115,204,226,516,517,527,978,983,1267,1537,3312,3418,4338,4694,4696,4702,4713,4719,4722,4726,4728,5160,5167,5214,5635,5663,6389,6576,7371,7384,8760,9583,10105,51292,55739,57017,79077,79717,80347,84300,131870,339123,374291	ADCY3,ADCY9,AK2,ALDOA,ATP5MC1,ATP5MC2,ATP6V0C,CDA,CDK1,CNP,CYC1,HSPA8,IDH2,MOCS2,NDUFA1,NDUFA3,NDUFA8,NDUFB7,NDUFS1,NDUFS3,NDUFS6,NDUFS8,PDHA1,ENPP1,PFKP,PRPSAP1,PSEN1,SDHA,SLC25A1,UCK2,UQCRC1,CDS2,ENTPD4,PPIF,GMPR2,NAXD,COQ9,DCTPP1,PPCS,COASY,UQCC2,NUDT16,JMJD8,NDUFS7
1_Member	GO Biological Processes	GO:0009144	purine nucleoside triphosphate metabolic process	-7.51469	-4.80498	28/349	204,226,516,517,527,983,1537,3312,4338,4694,4696,4702,4713,4719,4722,4726,4728,5167,5214,5663,6389,7384,10105,57017,84300,131870,339123,374291	AK2,ALDOA,ATP5MC1,ATP5MC2,ATP6V0C,CDK1,CYC1,HSPA8,MOCS2,NDUFA1,NDUFA3,NDUFA8,NDUFB7,NDUFS1,NDUFS3,NDUFS6,NDUFS8,ENPP1,PFKP,PSEN1,SDHA,UQCRC1,PPIF,COQ9,UQCC2,NUDT16,JMJD8,NDUFS7
1_Member	GO Biological Processes	GO:0006753	nucleoside phosphate metabolic process	-7.49315	-4.79299	44/735	109,115,204,226,516,517,527,978,983,1267,1537,3312,3418,4338,4694,4696,4702,4713,4719,4722,4726,4728,5160,5167,5214,5635,5663,6389,6576,7371,7384,8760,9583,10105,51292,55739,57017,79077,79717,80347,84300,131870,339123,374291	ADCY3,ADCY9,AK2,ALDOA,ATP5MC1,ATP5MC2,ATP6V0C,CDA,CDK1,CNP,CYC1,HSPA8,IDH2,MOCS2,NDUFA1,NDUFA3,NDUFA8,NDUFB7,NDUFS1,NDUFS3,NDUFS6,NDUFS8,PDHA1,ENPP1,PFKP,PRPSAP1,PSEN1,SDHA,SLC25A1,UCK2,UQCRC1,CDS2,ENTPD4,PPIF,GMPR2,NAXD,COQ9,DCTPP1,PPCS,COASY,UQCC2,NUDT16,JMJD8,NDUFS7
1_Member	GO Biological Processes	GO:0010257	NADH dehydrogenase complex assembly	-7.38764	-4.70597	12/65	4694,4696,4702,4713,4719,4722,4726,4728,51295,55863,90871,374291	NDUFA1,NDUFA3,NDUFA8,NDUFB7,NDUFS1,NDUFS3,NDUFS6,NDUFS8,ECSIT,TMEM126B,DMAC1,NDUFS7
1_Member	GO Biological Processes	GO:0032981	mitochondrial respiratory chain complex I assembly	-7.38764	-4.70597	12/65	4694,4696,4702,4713,4719,4722,4726,4728,51295,55863,90871,374291	NDUFA1,NDUFA3,NDUFA8,NDUFB7,NDUFS1,NDUFS3,NDUFS6,NDUFS8,ECSIT,TMEM126B,DMAC1,NDUFS7
1_Member	GO Biological Processes	GO:0046034	ATP metabolic process	-7.324	-4.66006	26/313	204,226,516,517,527,983,1537,3312,4694,4696,4702,4713,4719,4722,4726,4728,5167,5214,5663,6389,7384,10105,57017,84300,339123,374291	AK2,ALDOA,ATP5MC1,ATP5MC2,ATP6V0C,CDK1,CYC1,HSPA8,NDUFA1,NDUFA3,NDUFA8,NDUFB7,NDUFS1,NDUFS3,NDUFS6,NDUFS8,ENPP1,PFKP,PSEN1,SDHA,UQCRC1,PPIF,COQ9,UQCC2,JMJD8,NDUFS7
1_Member	GO Biological Processes	GO:0019693	ribose phosphate metabolic process	-7.28121	-4.63429	38/594	109,115,204,226,516,517,527,983,1537,3312,4338,4694,4696,4702,4713,4719,4722,4726,4728,5160,5167,5214,5635,5663,6389,6576,7371,7384,9583,10105,51292,57017,79717,80347,84300,131870,339123,374291	ADCY3,ADCY9,AK2,ALDOA,ATP5MC1,ATP5MC2,ATP6V0C,CDK1,CYC1,HSPA8,MOCS2,NDUFA1,NDUFA3,NDUFA8,NDUFB7,NDUFS1,NDUFS3,NDUFS6,NDUFS8,PDHA1,ENPP1,PFKP,PRPSAP1,PSEN1,SDHA,SLC25A1,UCK2,UQCRC1,ENTPD4,PPIF,GMPR2,COQ9,PPCS,COASY,UQCC2,NUDT16,JMJD8,NDUFS7
1_Member	GO Biological Processes	GO:0009259	ribonucleotide metabolic process	-7.1691	-4.56189	37/575	109,115,204,226,516,517,527,983,1537,3312,4338,4694,4696,4702,4713,4719,4722,4726,4728,5160,5167,5214,5663,6389,6576,7371,7384,9583,10105,51292,57017,79717,80347,84300,131870,339123,374291	ADCY3,ADCY9,AK2,ALDOA,ATP5MC1,ATP5MC2,ATP6V0C,CDK1,CYC1,HSPA8,MOCS2,NDUFA1,NDUFA3,NDUFA8,NDUFB7,NDUFS1,NDUFS3,NDUFS6,NDUFS8,PDHA1,ENPP1,PFKP,PSEN1,SDHA,SLC25A1,UCK2,UQCRC1,ENTPD4,PPIF,GMPR2,COQ9,PPCS,COASY,UQCC2,NUDT16,JMJD8,NDUFS7
1_Member	GO Biological Processes	GO:0009205	purine ribonucleoside triphosphate metabolic process	-7.09962	-4.50756	27/343	204,226,516,517,527,983,1537,3312,4338,4694,4696,4702,4713,4719,4722,4726,4728,5167,5214,5663,6389,7384,10105,57017,84300,339123,374291	AK2,ALDOA,ATP5MC1,ATP5MC2,ATP6V0C,CDK1,CYC1,HSPA8,MOCS2,NDUFA1,NDUFA3,NDUFA8,NDUFB7,NDUFS1,NDUFS3,NDUFS6,NDUFS8,ENPP1,PFKP,PSEN1,SDHA,UQCRC1,PPIF,COQ9,UQCC2,JMJD8,NDUFS7
1_Member	GO Biological Processes	GO:0009150	purine ribonucleotide metabolic process	-7.01929	-4.43452	36/558	109,115,204,226,516,517,527,983,1537,3312,4338,4694,4696,4702,4713,4719,4722,4726,4728,5160,5167,5214,5663,6389,6576,7384,9583,10105,51292,57017,79717,80347,84300,131870,339123,374291	ADCY3,ADCY9,AK2,ALDOA,ATP5MC1,ATP5MC2,ATP6V0C,CDK1,CYC1,HSPA8,MOCS2,NDUFA1,NDUFA3,NDUFA8,NDUFB7,NDUFS1,NDUFS3,NDUFS6,NDUFS8,PDHA1,ENPP1,PFKP,PSEN1,SDHA,SLC25A1,UQCRC1,ENTPD4,PPIF,GMPR2,COQ9,PPCS,COASY,UQCC2,NUDT16,JMJD8,NDUFS7
1_Member	GO Biological Processes	GO:0042775	mitochondrial ATP synthesis coupled electron transport	-6.98072	-4.407	14/99	983,1537,4694,4696,4702,4713,4719,4722,4726,4728,6389,7384,57017,374291	CDK1,CYC1,NDUFA1,NDUFA3,NDUFA8,NDUFB7,NDUFS1,NDUFS3,NDUFS6,NDUFS8,SDHA,UQCRC1,COQ9,NDUFS7
1_Member	KEGG Pathway	hsa05016	Huntington disease	-6.97752	-4.407	21/222	516,517,1211,1537,1639,1770,4694,4696,4702,4713,4719,4722,4726,4728,5434,6389,7384,9001,10105,10488,374291	ATP5MC1,ATP5MC2,CLTA,CYC1,DCTN1,DNAH9,NDUFA1,NDUFA3,NDUFA8,NDUFB7,NDUFS1,NDUFS3,NDUFS6,NDUFS8,POLR2E,SDHA,UQCRC1,HAP1,PPIF,CREB3,NDUFS7
1_Member	GO Biological Processes	GO:0006091	generation of precursor metabolites and energy	-6.95684	-4.39951	34/512	50,226,231,516,517,664,983,1537,2271,2992,3418,4694,4696,4702,4713,4719,4722,4726,4728,5160,5167,5214,5663,6389,7384,10105,10131,27166,57017,80777,84300,112812,339123,374291	ACO2,ALDOA,AKR1B1,ATP5MC1,ATP5MC2,BNIP3,CDK1,CYC1,FH,GYG1,IDH2,NDUFA1,NDUFA3,NDUFA8,NDUFB7,NDUFS1,NDUFS3,NDUFS6,NDUFS8,PDHA1,ENPP1,PFKP,PSEN1,SDHA,UQCRC1,PPIF,TRAP1,PRELID1,COQ9,CYB5B,UQCC2,FDX2,JMJD8,NDUFS7
1_Member	GO Biological Processes	GO:0009161	ribonucleoside monophosphate metabolic process	-6.95624	-4.39951	28/371	204,226,516,517,527,983,1537,3312,4694,4696,4702,4713,4719,4722,4726,4728,5167,5214,5663,6389,7371,7384,10105,51292,57017,84300,339123,374291	AK2,ALDOA,ATP5MC1,ATP5MC2,ATP6V0C,CDK1,CYC1,HSPA8,NDUFA1,NDUFA3,NDUFA8,NDUFB7,NDUFS1,NDUFS3,NDUFS6,NDUFS8,ENPP1,PFKP,PSEN1,SDHA,UCK2,UQCRC1,PPIF,GMPR2,COQ9,UQCC2,JMJD8,NDUFS7
1_Member	GO Biological Processes	GO:0042773	ATP synthesis coupled electron transport	-6.92477	-4.3814	14/100	983,1537,4694,4696,4702,4713,4719,4722,4726,4728,6389,7384,57017,374291	CDK1,CYC1,NDUFA1,NDUFA3,NDUFA8,NDUFB7,NDUFS1,NDUFS3,NDUFS6,NDUFS8,SDHA,UQCRC1,COQ9,NDUFS7
1_Member	KEGG Pathway	ko00190	Oxidative phosphorylation	-6.88018	-4.34334	16/133	516,517,527,1537,4694,4696,4702,4713,4719,4722,4726,4728,6389,7384,9114,374291	ATP5MC1,ATP5MC2,ATP6V0C,CYC1,NDUFA1,NDUFA3,NDUFA8,NDUFB7,NDUFS1,NDUFS3,NDUFS6,NDUFS8,SDHA,UQCRC1,ATP6V0D1,NDUFS7
1_Member	GO Biological Processes	GO:0006163	purine nucleotide metabolic process	-6.81532	-4.29571	37/594	109,115,204,226,516,517,527,983,1537,3312,4338,4694,4696,4702,4713,4719,4722,4726,4728,5160,5167,5214,5635,5663,6389,6576,7384,9583,10105,51292,57017,79717,80347,84300,131870,339123,374291	ADCY3,ADCY9,AK2,ALDOA,ATP5MC1,ATP5MC2,ATP6V0C,CDK1,CYC1,HSPA8,MOCS2,NDUFA1,NDUFA3,NDUFA8,NDUFB7,NDUFS1,NDUFS3,NDUFS6,NDUFS8,PDHA1,ENPP1,PFKP,PRPSAP1,PSEN1,SDHA,SLC25A1,UQCRC1,ENTPD4,PPIF,GMPR2,COQ9,PPCS,COASY,UQCC2,NUDT16,JMJD8,NDUFS7
1_Member	GO Cellular Components	GO:0098803	respiratory chain complex	-6.81352	-4.29571	13/87	1537,4694,4696,4702,4713,4719,4722,4726,4728,6389,7384,90871,374291	CYC1,NDUFA1,NDUFA3,NDUFA8,NDUFB7,NDUFS1,NDUFS3,NDUFS6,NDUFS8,SDHA,UQCRC1,DMAC1,NDUFS7
1_Member	GO Biological Processes	GO:0009167	purine ribonucleoside monophosphate metabolic process	-6.7974	-4.28574	27/355	204,226,516,517,527,983,1537,3312,4694,4696,4702,4713,4719,4722,4726,4728,5167,5214,5663,6389,7384,10105,51292,57017,84300,339123,374291	AK2,ALDOA,ATP5MC1,ATP5MC2,ATP6V0C,CDK1,CYC1,HSPA8,NDUFA1,NDUFA3,NDUFA8,NDUFB7,NDUFS1,NDUFS3,NDUFS6,NDUFS8,ENPP1,PFKP,PSEN1,SDHA,UQCRC1,PPIF,GMPR2,COQ9,UQCC2,JMJD8,NDUFS7
1_Member	GO Biological Processes	GO:0009126	purine nucleoside monophosphate metabolic process	-6.74846	-4.24887	27/357	204,226,516,517,527,983,1537,3312,4694,4696,4702,4713,4719,4722,4726,4728,5167,5214,5663,6389,7384,10105,51292,57017,84300,339123,374291	AK2,ALDOA,ATP5MC1,ATP5MC2,ATP6V0C,CDK1,CYC1,HSPA8,NDUFA1,NDUFA3,NDUFA8,NDUFB7,NDUFS1,NDUFS3,NDUFS6,NDUFS8,ENPP1,PFKP,PSEN1,SDHA,UQCRC1,PPIF,GMPR2,COQ9,UQCC2,JMJD8,NDUFS7
1_Member	GO Cellular Components	GO:0005746	mitochondrial respiratory chain	-6.69456	-4.20671	13/89	1537,4694,4696,4702,4713,4719,4722,4726,4728,6389,7384,90871,374291	CYC1,NDUFA1,NDUFA3,NDUFA8,NDUFB7,NDUFS1,NDUFS3,NDUFS6,NDUFS8,SDHA,UQCRC1,DMAC1,NDUFS7
1_Member	GO Biological Processes	GO:0072521	purine-containing compound metabolic process	-6.66537	-4.18327	38/628	109,115,191,204,226,516,517,527,983,1537,3312,4338,4694,4696,4702,4713,4719,4722,4726,4728,5160,5167,5214,5635,5663,6389,6576,7384,9583,10105,51292,57017,79717,80347,84300,131870,339123,374291	ADCY3,ADCY9,AHCY,AK2,ALDOA,ATP5MC1,ATP5MC2,ATP6V0C,CDK1,CYC1,HSPA8,MOCS2,NDUFA1,NDUFA3,NDUFA8,NDUFB7,NDUFS1,NDUFS3,NDUFS6,NDUFS8,PDHA1,ENPP1,PFKP,PRPSAP1,PSEN1,SDHA,SLC25A1,UQCRC1,ENTPD4,PPIF,GMPR2,COQ9,PPCS,COASY,UQCC2,NUDT16,JMJD8,NDUFS7
1_Member	GO Cellular Components	GO:1990204	oxidoreductase complex	-6.60326	-4.14899	14/106	1537,4694,4696,4702,4713,4719,4722,4726,4728,5160,6389,7384,90871,374291	CYC1,NDUFA1,NDUFA3,NDUFA8,NDUFB7,NDUFS1,NDUFS3,NDUFS6,NDUFS8,PDHA1,SDHA,UQCRC1,DMAC1,NDUFS7
1_Member	GO Cellular Components	GO:0005747	mitochondrial respiratory chain complex I	-6.59809	-4.14899	10/50	4694,4696,4702,4713,4719,4722,4726,4728,90871,374291	NDUFA1,NDUFA3,NDUFA8,NDUFB7,NDUFS1,NDUFS3,NDUFS6,NDUFS8,DMAC1,NDUFS7
1_Member	GO Cellular Components	GO:0030964	NADH dehydrogenase complex	-6.59809	-4.14899	10/50	4694,4696,4702,4713,4719,4722,4726,4728,90871,374291	NDUFA1,NDUFA3,NDUFA8,NDUFB7,NDUFS1,NDUFS3,NDUFS6,NDUFS8,DMAC1,NDUFS7
1_Member	GO Cellular Components	GO:0045271	respiratory chain complex I	-6.59809	-4.14899	10/50	4694,4696,4702,4713,4719,4722,4726,4728,90871,374291	NDUFA1,NDUFA3,NDUFA8,NDUFB7,NDUFS1,NDUFS3,NDUFS6,NDUFS8,DMAC1,NDUFS7
1_Member	GO Biological Processes	GO:0009123	nucleoside monophosphate metabolic process	-6.55661	-4.11277	28/388	204,226,516,517,527,983,1537,3312,4694,4696,4702,4713,4719,4722,4726,4728,5167,5214,5663,6389,7371,7384,10105,51292,57017,84300,339123,374291	AK2,ALDOA,ATP5MC1,ATP5MC2,ATP6V0C,CDK1,CYC1,HSPA8,NDUFA1,NDUFA3,NDUFA8,NDUFB7,NDUFS1,NDUFS3,NDUFS6,NDUFS8,ENPP1,PFKP,PSEN1,SDHA,UCK2,UQCRC1,PPIF,GMPR2,COQ9,UQCC2,JMJD8,NDUFS7
1_Member	GO Biological Processes	GO:0015980	energy derivation by oxidation of organic compounds	-6.52116	-4.08252	23/278	50,664,983,1537,2271,2992,3418,4694,4696,4702,4713,4719,4722,4726,4728,5160,5167,6389,7384,10131,27166,57017,374291	ACO2,BNIP3,CDK1,CYC1,FH,GYG1,IDH2,NDUFA1,NDUFA3,NDUFA8,NDUFB7,NDUFS1,NDUFS3,NDUFS6,NDUFS8,PDHA1,ENPP1,SDHA,UQCRC1,TRAP1,PRELID1,COQ9,NDUFS7
1_Member	GO Biological Processes	GO:0006120	mitochondrial electron transport, NADH to ubiquinone	-6.19044	-3.80525	10/55	4694,4696,4702,4713,4719,4722,4726,4728,57017,374291	NDUFA1,NDUFA3,NDUFA8,NDUFB7,NDUFS1,NDUFS3,NDUFS6,NDUFS8,COQ9,NDUFS7
1_Member	KEGG Pathway	ko05010	Alzheimer's disease	-6.07025	-3.70683	17/171	516,517,808,1537,4694,4696,4702,4713,4719,4722,4726,4728,5663,5664,6389,7384,374291	ATP5MC1,ATP5MC2,CALM3,CYC1,NDUFA1,NDUFA3,NDUFA8,NDUFB7,NDUFS1,NDUFS3,NDUFS6,NDUFS8,PSEN1,PSEN2,SDHA,UQCRC1,NDUFS7
1_Member	GO Biological Processes	GO:0022904	respiratory electron transport chain	-6.06974	-3.70683	14/117	983,1537,4694,4696,4702,4713,4719,4722,4726,4728,6389,7384,57017,374291	CDK1,CYC1,NDUFA1,NDUFA3,NDUFA8,NDUFB7,NDUFS1,NDUFS3,NDUFS6,NDUFS8,SDHA,UQCRC1,COQ9,NDUFS7
1_Member	GO Molecular Functions	GO:0003954	NADH dehydrogenase activity	-5.99537	-3.64529	9/45	4694,4696,4702,4713,4719,4722,4726,4728,374291	NDUFA1,NDUFA3,NDUFA8,NDUFB7,NDUFS1,NDUFS3,NDUFS6,NDUFS8,NDUFS7
1_Member	GO Molecular Functions	GO:0008137	NADH dehydrogenase (ubiquinone) activity	-5.99537	-3.64529	9/45	4694,4696,4702,4713,4719,4722,4726,4728,374291	NDUFA1,NDUFA3,NDUFA8,NDUFB7,NDUFS1,NDUFS3,NDUFS6,NDUFS8,NDUFS7
1_Member	GO Molecular Functions	GO:0050136	NADH dehydrogenase (quinone) activity	-5.99537	-3.64529	9/45	4694,4696,4702,4713,4719,4722,4726,4728,374291	NDUFA1,NDUFA3,NDUFA8,NDUFB7,NDUFS1,NDUFS3,NDUFS6,NDUFS8,NDUFS7
1_Member	GO Cellular Components	GO:0070469	respiratory chain	-5.94612	-3.60614	13/103	1537,4694,4696,4702,4713,4719,4722,4726,4728,6389,7384,90871,374291	CYC1,NDUFA1,NDUFA3,NDUFA8,NDUFB7,NDUFS1,NDUFS3,NDUFS6,NDUFS8,SDHA,UQCRC1,DMAC1,NDUFS7
1_Member	KEGG Pathway	hsa05010	Alzheimer disease	-5.88446	-3.55092	18/196	516,517,808,1537,4694,4696,4702,4713,4719,4722,4726,4728,5663,5664,6389,7384,340719,374291	ATP5MC1,ATP5MC2,CALM3,CYC1,NDUFA1,NDUFA3,NDUFA8,NDUFB7,NDUFS1,NDUFS3,NDUFS6,NDUFS8,PSEN1,PSEN2,SDHA,UQCRC1,NANOS1,NDUFS7
1_Member	GO Biological Processes	GO:0022900	electron transport chain	-5.82683	-3.49734	17/178	231,983,1537,4694,4696,4702,4713,4719,4722,4726,4728,6389,7384,57017,80777,112812,374291	AKR1B1,CDK1,CYC1,NDUFA1,NDUFA3,NDUFA8,NDUFB7,NDUFS1,NDUFS3,NDUFS6,NDUFS8,SDHA,UQCRC1,COQ9,CYB5B,FDX2,NDUFS7
1_Member	KEGG Pathway	hsa00190	Oxidative phosphorylation	-5.53877	-3.2514	16/167	516,517,527,1537,4694,4696,4702,4713,4719,4722,4726,4728,6389,7384,9114,374291	ATP5MC1,ATP5MC2,ATP6V0C,CYC1,NDUFA1,NDUFA3,NDUFA8,NDUFB7,NDUFS1,NDUFS3,NDUFS6,NDUFS8,SDHA,UQCRC1,ATP6V0D1,NDUFS7
1_Member	KEGG Pathway	hsa04714	thermogenesis	-5.529	-3.24526	21/272	109,115,516,517,1537,3845,4694,4696,4702,4713,4719,4722,4726,4728,6389,6598,7384,10488,28958,84987,374291	ADCY3,ADCY9,ATP5MC1,ATP5MC2,CYC1,KRAS,NDUFA1,NDUFA3,NDUFA8,NDUFB7,NDUFS1,NDUFS3,NDUFS6,NDUFS8,SDHA,SMARCB1,UQCRC1,CREB3,COA3,COX14,NDUFS7
1_Member	KEGG Pathway	ko04932	Non-alcoholic fatty liver disease (NAFLD)	-5.49731	-3.2243	15/149	998,1537,1649,4694,4696,4702,4713,4719,4722,4726,4728,6389,7384,79602,374291	CDC42,CYC1,DDIT3,NDUFA1,NDUFA3,NDUFA8,NDUFB7,NDUFS1,NDUFS3,NDUFS6,NDUFS8,SDHA,UQCRC1,ADIPOR2,NDUFS7
1_Member	KEGG Pathway	hsa05012	Parkinson disease	-5.21168	-2.99178	16/177	516,517,1537,4694,4696,4702,4713,4719,4722,4726,4728,6389,7384,10105,118424,374291	ATP5MC1,ATP5MC2,CYC1,NDUFA1,NDUFA3,NDUFA8,NDUFB7,NDUFS1,NDUFS3,NDUFS6,NDUFS8,SDHA,UQCRC1,PPIF,UBE2J2,NDUFS7
1_Member	GO Molecular Functions	GO:0016655	oxidoreductase activity, acting on NAD(P)H, quinone or similar compound as acceptor	-4.912	-2.7586	9/60	4694,4696,4702,4713,4719,4722,4726,4728,374291	NDUFA1,NDUFA3,NDUFA8,NDUFB7,NDUFS1,NDUFS3,NDUFS6,NDUFS8,NDUFS7
1_Member	KEGG Pathway	hsa04932	Non-alcoholic fatty liver disease	-4.82914	-2.69411	15/169	998,1537,1649,4694,4696,4702,4713,4719,4722,4726,4728,6389,7384,79602,374291	CDC42,CYC1,DDIT3,NDUFA1,NDUFA3,NDUFA8,NDUFB7,NDUFS1,NDUFS3,NDUFS6,NDUFS8,SDHA,UQCRC1,ADIPOR2,NDUFS7
1_Member	GO Molecular Functions	GO:0016651	oxidoreductase activity, acting on NAD(P)H	-4.38931	-2.31195	11/104	4694,4696,4702,4713,4719,4722,4726,4728,9131,51292,374291	NDUFA1,NDUFA3,NDUFA8,NDUFB7,NDUFS1,NDUFS3,NDUFS6,NDUFS8,AIFM1,GMPR2,NDUFS7
1_Member	KEGG Pathway	hsa04723	Retrograde endocannabinoid signaling	-3.1368	-1.34209	12/167	109,115,4694,4696,4702,4713,4719,4722,4726,4728,221955,374291	ADCY3,ADCY9,NDUFA1,NDUFA3,NDUFA8,NDUFB7,NDUFS1,NDUFS3,NDUFS6,NDUFS8,DAGLB,NDUFS7
1_Member	GO Molecular Functions	GO:0009055	electron transfer activity	-3.10806	-1.32068	9/102	231,1537,4719,4722,4726,6389,7384,80777,112812	AKR1B1,CYC1,NDUFS1,NDUFS3,NDUFS6,SDHA,UQCRC1,CYB5B,FDX2
2_Summary	GO Biological Processes	GO:0007005	mitochondrion organization	-15.7082	-12.0443	51/551	516,517,664,808,1267,1869,2139,3308,4694,4696,4702,4713,4719,4722,4726,4728,5245,7533,8834,9001,9049,9131,10105,10193,10493,10939,25813,26073,26100,26515,26517,26521,27166,28958,29928,51295,55863,57805,64422,79594,79680,83667,84300,84303,84987,90871,118424,374291,493856,728489,100287932,5663,5664,6576,54977,83700	ATP5MC1,ATP5MC2,BNIP3,CALM3,CNP,E2F1,EYA2,HSPA4,NDUFA1,NDUFA3,NDUFA8,NDUFB7,NDUFS1,NDUFS3,NDUFS6,NDUFS8,PHB,YWHAH,TMEM11,HAP1,AIP,AIFM1,PPIF,RNF41,VAT1,AFG3L2,SAMM50,POLDIP2,WIPI2,TIMM10B,TIMM13,TIMM8B,PRELID1,COA3,TIMM22,ECSIT,TMEM126B,CCAR2,ATG3,MUL1,RTL10,SESN2,UQCC2,CHCHD6,COX14,DMAC1,UBE2J2,NDUFS7,CISD2,DNLZ,TIMM23,PSEN1,PSEN2,SLC25A1,SLC25A38,JAM3
2_Member	GO Biological Processes	GO:0007005	mitochondrion organization	-15.7082	-12.0443	51/551	516,517,664,808,1267,1869,2139,3308,4694,4696,4702,4713,4719,4722,4726,4728,5245,7533,8834,9001,9049,9131,10105,10193,10493,10939,25813,26073,26100,26515,26517,26521,27166,28958,29928,51295,55863,57805,64422,79594,79680,83667,84300,84303,84987,90871,118424,374291,493856,728489,100287932	ATP5MC1,ATP5MC2,BNIP3,CALM3,CNP,E2F1,EYA2,HSPA4,NDUFA1,NDUFA3,NDUFA8,NDUFB7,NDUFS1,NDUFS3,NDUFS6,NDUFS8,PHB,YWHAH,TMEM11,HAP1,AIP,AIFM1,PPIF,RNF41,VAT1,AFG3L2,SAMM50,POLDIP2,WIPI2,TIMM10B,TIMM13,TIMM8B,PRELID1,COA3,TIMM22,ECSIT,TMEM126B,CCAR2,ATG3,MUL1,RTL10,SESN2,UQCC2,CHCHD6,COX14,DMAC1,UBE2J2,NDUFS7,CISD2,DNLZ,TIMM23
2_Member	GO Biological Processes	GO:0007006	mitochondrial membrane organization	-9.55637	-6.32878	20/144	516,517,664,808,1267,1869,2139,3308,7533,8834,10105,10939,25813,26515,26517,26521,29928,79594,79680,84303	ATP5MC1,ATP5MC2,BNIP3,CALM3,CNP,E2F1,EYA2,HSPA4,YWHAH,TMEM11,PPIF,AFG3L2,SAMM50,TIMM10B,TIMM13,TIMM8B,TIMM22,MUL1,RTL10,CHCHD6
2_Member	GO Biological Processes	GO:0006839	mitochondrial transport	-8.61629	-5.65131	26/271	516,517,664,1267,1869,2139,3308,5663,5664,6576,7533,9049,9131,10105,10939,25813,26515,26517,26521,29928,54977,79594,79680,118424,728489,100287932	ATP5MC1,ATP5MC2,BNIP3,CNP,E2F1,EYA2,HSPA4,PSEN1,PSEN2,SLC25A1,YWHAH,AIP,AIFM1,PPIF,AFG3L2,SAMM50,TIMM10B,TIMM13,TIMM8B,TIMM22,SLC25A38,MUL1,RTL10,UBE2J2,DNLZ,TIMM23
2_Member	GO Biological Processes	GO:0008637	apoptotic mitochondrial changes	-3.88773	-1.92536	11/118	664,1869,2139,4719,7533,10105,27166,57805,64422,79594,79680	BNIP3,E2F1,EYA2,NDUFS1,YWHAH,PPIF,PRELID1,CCAR2,ATG3,MUL1,RTL10
2_Member	GO Biological Processes	GO:1905710	positive regulation of membrane permeability	-3.61903	-1.72594	8/69	664,1869,2139,7533,10105,79594,79680,83700	BNIP3,E2F1,EYA2,YWHAH,PPIF,MUL1,RTL10,JAM3
2_Member	GO Biological Processes	GO:0090559	regulation of membrane permeability	-3.5091	-1.64034	9/90	664,1267,1869,2139,7533,10105,79594,79680,83700	BNIP3,CNP,E2F1,EYA2,YWHAH,PPIF,MUL1,RTL10,JAM3
2_Member	GO Biological Processes	GO:0046902	regulation of mitochondrial membrane permeability	-3.36865	-1.52556	8/75	664,1267,1869,2139,7533,10105,79594,79680	BNIP3,CNP,E2F1,EYA2,YWHAH,PPIF,MUL1,RTL10
2_Member	GO Biological Processes	GO:1902686	mitochondrial outer membrane permeabilization involved in programmed cell death	-3.16173	-1.36111	7/62	664,1869,2139,7533,10105,79594,79680	BNIP3,E2F1,EYA2,YWHAH,PPIF,MUL1,RTL10
2_Member	GO Biological Processes	GO:0035794	positive regulation of mitochondrial membrane permeability	-3.07814	-1.29955	7/64	664,1869,2139,7533,10105,79594,79680	BNIP3,E2F1,EYA2,YWHAH,PPIF,MUL1,RTL10
2_Member	GO Biological Processes	GO:0097345	mitochondrial outer membrane permeabilization	-2.70366	-1.03622	6/55	664,1869,2139,7533,79594,79680	BNIP3,E2F1,EYA2,YWHAH,MUL1,RTL10
2_Member	GO Biological Processes	GO:1902110	positive regulation of mitochondrial membrane permeability involved in apoptotic process	-2.51001	-0.903726	6/60	664,1869,2139,7533,79594,79680	BNIP3,E2F1,EYA2,YWHAH,MUL1,RTL10
2_Member	GO Biological Processes	GO:1902108	regulation of mitochondrial membrane permeability involved in apoptotic process	-2.30337	-0.754034	6/66	664,1869,2139,7533,79594,79680	BNIP3,E2F1,EYA2,YWHAH,MUL1,RTL10
3_Summary	GO Biological Processes	GO:0006412	translation	-10.5457	-7.14229	50/725	16,1978,2733,4141,4343,5917,5936,6224,7453,7818,8663,8665,8666,8891,9470,10131,11236,28958,28985,51247,51258,51335,51386,54998,55037,55695,56478,64146,64928,64951,64979,65003,65005,80755,83667,84300,84305,84324,84769,84881,90480,128308,197135,253314,283459,326340,340719,353238,373863,728689,79094,5300,9001,55512	AARS1,EIF4EBP1,GLE1,MARS1,MOV10,RARS1,RBM4,RPS20,WARS1,DAP3,EIF3C,EIF3F,EIF3G,EIF2B3,EIF4E2,TRAP1,RNF139,COA3,MCTS1,PAIP2,MRPL51,NGRN,EIF3L,AURKAIP1,PTCD3,NSUN5,EIF4ENIF1,PDF,MRPL14,MRPS24,MRPL36,MRPL11,MRPL9,AARSD1,SESN2,UQCC2,PYM1,SARNP,MPV17L2,RPUSD4,GADD45GIP1,MRPL55,PATL2,EIF4E1B,GATC,ZAR1,NANOS1,PADI6,DND1,EIF3CL,CHAC1,PIN1,HAP1,SMPD3
3_Member	GO Biological Processes	GO:0006412	translation	-10.5457	-7.14229	50/725	16,1978,2733,4141,4343,5917,5936,6224,7453,7818,8663,8665,8666,8891,9470,10131,11236,28958,28985,51247,51258,51335,51386,54998,55037,55695,56478,64146,64928,64951,64979,65003,65005,80755,83667,84300,84305,84324,84769,84881,90480,128308,197135,253314,283459,326340,340719,353238,373863,728689	AARS1,EIF4EBP1,GLE1,MARS1,MOV10,RARS1,RBM4,RPS20,WARS1,DAP3,EIF3C,EIF3F,EIF3G,EIF2B3,EIF4E2,TRAP1,RNF139,COA3,MCTS1,PAIP2,MRPL51,NGRN,EIF3L,AURKAIP1,PTCD3,NSUN5,EIF4ENIF1,PDF,MRPL14,MRPS24,MRPL36,MRPL11,MRPL9,AARSD1,SESN2,UQCC2,PYM1,SARNP,MPV17L2,RPUSD4,GADD45GIP1,MRPL55,PATL2,EIF4E1B,GATC,ZAR1,NANOS1,PADI6,DND1,EIF3CL
3_Member	GO Biological Processes	GO:0043043	peptide biosynthetic process	-10.5052	-7.14229	51/751	16,1978,2733,4141,4343,5917,5936,6224,7453,7818,8663,8665,8666,8891,9470,10131,11236,28958,28985,51247,51258,51335,51386,54998,55037,55695,56478,64146,64928,64951,64979,65003,65005,79094,80755,83667,84300,84305,84324,84769,84881,90480,128308,197135,253314,283459,326340,340719,353238,373863,728689	AARS1,EIF4EBP1,GLE1,MARS1,MOV10,RARS1,RBM4,RPS20,WARS1,DAP3,EIF3C,EIF3F,EIF3G,EIF2B3,EIF4E2,TRAP1,RNF139,COA3,MCTS1,PAIP2,MRPL51,NGRN,EIF3L,AURKAIP1,PTCD3,NSUN5,EIF4ENIF1,PDF,MRPL14,MRPS24,MRPL36,MRPL11,MRPL9,CHAC1,AARSD1,SESN2,UQCC2,PYM1,SARNP,MPV17L2,RPUSD4,GADD45GIP1,MRPL55,PATL2,EIF4E1B,GATC,ZAR1,NANOS1,PADI6,DND1,EIF3CL
3_Member	GO Biological Processes	GO:0034248	regulation of cellular amide metabolic process	-4.29808	-2.22296	28/511	1978,2733,4343,5300,5936,8663,9001,9470,10131,11236,28958,51247,51335,55037,55512,55695,56478,83667,84300,84305,84324,84769,84881,197135,253314,340719,353238,373863	EIF4EBP1,GLE1,MOV10,PIN1,RBM4,EIF3C,HAP1,EIF4E2,TRAP1,RNF139,COA3,PAIP2,NGRN,PTCD3,SMPD3,NSUN5,EIF4ENIF1,SESN2,UQCC2,PYM1,SARNP,MPV17L2,RPUSD4,PATL2,EIF4E1B,NANOS1,PADI6,DND1
3_Member	GO Biological Processes	GO:0006417	regulation of translation	-4.24459	-2.18555	25/434	1978,2733,4343,5936,8663,9470,10131,11236,28958,51247,51335,55037,55695,56478,83667,84300,84305,84324,84769,84881,197135,253314,340719,353238,373863	EIF4EBP1,GLE1,MOV10,RBM4,EIF3C,EIF4E2,TRAP1,RNF139,COA3,PAIP2,NGRN,PTCD3,NSUN5,EIF4ENIF1,SESN2,UQCC2,PYM1,SARNP,MPV17L2,RPUSD4,PATL2,EIF4E1B,NANOS1,PADI6,DND1
3_Member	GO Biological Processes	GO:0034249	negative regulation of cellular amide metabolic process	-2.30506	-0.754384	13/237	1978,4343,5300,5936,9001,9470,11236,51247,56478,83667,197135,340719,373863	EIF4EBP1,MOV10,PIN1,RBM4,HAP1,EIF4E2,RNF139,PAIP2,EIF4ENIF1,SESN2,PATL2,NANOS1,DND1
4_Summary	GO Biological Processes	GO:0010498	proteasomal protein catabolic process	-10.3116	-6.99003	39/483	983,997,1649,5663,5687,5693,5695,5701,5702,5705,5710,6923,7917,8078,8881,10193,10206,10213,10273,10296,10616,11236,23753,25906,51035,55872,55968,57805,64777,79845,81502,81545,83892,91319,91445,91544,118424,153090,283807,664,1211,1508,9099,9616,26133,27183,27185,51374,54472,58476,84300,84708,4343,5899,10241,56478,79594,79899,83667,221955,340719,373863,4088,5245,5300,9131,27166,54998,55655	CDK1,CDC34,DDIT3,PSEN1,PSMA6,PSMB5,PSMB7,PSMC2,PSMC3,PSMC5,PSMD4,ELOB,BAG6,USP5,CDC16,RNF41,TRIM13,PSMD14,STUB1,MAEA,RBCK1,RNF139,SDF2L1,ANAPC15,UBXN1,PBK,NSFL1C,CCAR2,RMND5B,RNF122,HM13,FBXO38,KCTD10,DERL3,RNF185,UBXN11,UBE2J2,DAB2IP,FBXL22,BNIP3,CLTA,CTSB,USP2,RNF7,TRPC4AP,VPS4A,DISC1,ATRAID,TOLLIP,TP53INP2,UQCC2,LNX1,MOV10,RALB,CALCOCO2,EIF4ENIF1,MUL1,PRR5L,SESN2,DAGLB,NANOS1,DND1,SMAD3,PHB,PI…
4_Member	GO Biological Processes	GO:0010498	proteasomal protein catabolic process	-10.3116	-6.99003	39/483	983,997,1649,5663,5687,5693,5695,5701,5702,5705,5710,6923,7917,8078,8881,10193,10206,10213,10273,10296,10616,11236,23753,25906,51035,55872,55968,57805,64777,79845,81502,81545,83892,91319,91445,91544,118424,153090,283807	CDK1,CDC34,DDIT3,PSEN1,PSMA6,PSMB5,PSMB7,PSMC2,PSMC3,PSMC5,PSMD4,ELOB,BAG6,USP5,CDC16,RNF41,TRIM13,PSMD14,STUB1,MAEA,RBCK1,RNF139,SDF2L1,ANAPC15,UBXN1,PBK,NSFL1C,CCAR2,RMND5B,RNF122,HM13,FBXO38,KCTD10,DERL3,RNF185,UBXN11,UBE2J2,DAB2IP,FBXL22
4_Member	GO Biological Processes	GO:0044257	cellular protein catabolic process	-10.071	-6.78725	52/797	664,983,997,1211,1508,1649,5663,5687,5693,5695,5701,5702,5705,5710,6923,7917,8078,8881,9099,9616,10193,10206,10213,10273,10296,10616,11236,23753,25906,26133,27183,27185,51035,51374,54472,55872,55968,57805,58476,64777,79845,81502,81545,83892,84300,84708,91319,91445,91544,118424,153090,283807	BNIP3,CDK1,CDC34,CLTA,CTSB,DDIT3,PSEN1,PSMA6,PSMB5,PSMB7,PSMC2,PSMC3,PSMC5,PSMD4,ELOB,BAG6,USP5,CDC16,USP2,RNF7,RNF41,TRIM13,PSMD14,STUB1,MAEA,RBCK1,RNF139,SDF2L1,ANAPC15,TRPC4AP,VPS4A,DISC1,UBXN1,ATRAID,TOLLIP,PBK,NSFL1C,CCAR2,TP53INP2,RMND5B,RNF122,HM13,FBXO38,KCTD10,UQCC2,LNX1,DERL3,RNF185,UBXN11,UBE2J2,DAB2IP,FBXL22
4_Member	GO Biological Processes	GO:0051603	proteolysis involved in cellular protein catabolic process	-9.30794	-6.17547	48/737	983,997,1508,1649,5663,5687,5693,5695,5701,5702,5705,5710,6923,7917,8078,8881,9099,9616,10193,10206,10213,10273,10296,10616,11236,23753,25906,26133,27183,27185,51035,54472,55872,55968,57805,58476,64777,79845,81502,81545,83892,84708,91319,91445,91544,118424,153090,283807	CDK1,CDC34,CTSB,DDIT3,PSEN1,PSMA6,PSMB5,PSMB7,PSMC2,PSMC3,PSMC5,PSMD4,ELOB,BAG6,USP5,CDC16,USP2,RNF7,RNF41,TRIM13,PSMD14,STUB1,MAEA,RBCK1,RNF139,SDF2L1,ANAPC15,TRPC4AP,VPS4A,DISC1,UBXN1,TOLLIP,PBK,NSFL1C,CCAR2,TP53INP2,RMND5B,RNF122,HM13,FBXO38,KCTD10,LNX1,DERL3,RNF185,UBXN11,UBE2J2,DAB2IP,FBXL22
4_Member	GO Biological Processes	GO:0043161	proteasome-mediated ubiquitin-dependent protein catabolic process	-8.93402	-5.87214	34/426	983,997,1649,5663,5687,5693,5695,5701,5702,5705,5710,6923,7917,8078,8881,10206,10213,10273,10296,10616,25906,51035,55872,55968,57805,64777,79845,81545,83892,91319,91445,91544,118424,283807	CDK1,CDC34,DDIT3,PSEN1,PSMA6,PSMB5,PSMB7,PSMC2,PSMC3,PSMC5,PSMD4,ELOB,BAG6,USP5,CDC16,TRIM13,PSMD14,STUB1,MAEA,RBCK1,ANAPC15,UBXN1,PBK,NSFL1C,CCAR2,RMND5B,RNF122,FBXO38,KCTD10,DERL3,RNF185,UBXN11,UBE2J2,FBXL22
4_Member	GO Biological Processes	GO:0006511	ubiquitin-dependent protein catabolic process	-8.75624	-5.73575	43/642	983,997,1649,5663,5687,5693,5695,5701,5702,5705,5710,6923,7917,8078,8881,9099,9616,10206,10213,10273,10296,10616,11236,25906,26133,27183,27185,51035,54472,55872,55968,57805,58476,64777,79845,81545,83892,84708,91319,91445,91544,118424,283807	CDK1,CDC34,DDIT3,PSEN1,PSMA6,PSMB5,PSMB7,PSMC2,PSMC3,PSMC5,PSMD4,ELOB,BAG6,USP5,CDC16,USP2,RNF7,TRIM13,PSMD14,STUB1,MAEA,RBCK1,RNF139,ANAPC15,TRPC4AP,VPS4A,DISC1,UBXN1,TOLLIP,PBK,NSFL1C,CCAR2,TP53INP2,RMND5B,RNF122,FBXO38,KCTD10,LNX1,DERL3,RNF185,UBXN11,UBE2J2,FBXL22
4_Member	GO Biological Processes	GO:0019941	modification-dependent protein catabolic process	-8.63509	-5.65239	43/648	983,997,1649,5663,5687,5693,5695,5701,5702,5705,5710,6923,7917,8078,8881,9099,9616,10206,10213,10273,10296,10616,11236,25906,26133,27183,27185,51035,54472,55872,55968,57805,58476,64777,79845,81545,83892,84708,91319,91445,91544,118424,283807	CDK1,CDC34,DDIT3,PSEN1,PSMA6,PSMB5,PSMB7,PSMC2,PSMC3,PSMC5,PSMD4,ELOB,BAG6,USP5,CDC16,USP2,RNF7,TRIM13,PSMD14,STUB1,MAEA,RBCK1,RNF139,ANAPC15,TRPC4AP,VPS4A,DISC1,UBXN1,TOLLIP,PBK,NSFL1C,CCAR2,TP53INP2,RMND5B,RNF122,FBXO38,KCTD10,LNX1,DERL3,RNF185,UBXN11,UBE2J2,FBXL22
4_Member	GO Biological Processes	GO:0043632	modification-dependent macromolecule catabolic process	-8.41741	-5.51689	43/659	983,997,1649,5663,5687,5693,5695,5701,5702,5705,5710,6923,7917,8078,8881,9099,9616,10206,10213,10273,10296,10616,11236,25906,26133,27183,27185,51035,54472,55872,55968,57805,58476,64777,79845,81545,83892,84708,91319,91445,91544,118424,283807	CDK1,CDC34,DDIT3,PSEN1,PSMA6,PSMB5,PSMB7,PSMC2,PSMC3,PSMC5,PSMD4,ELOB,BAG6,USP5,CDC16,USP2,RNF7,TRIM13,PSMD14,STUB1,MAEA,RBCK1,RNF139,ANAPC15,TRPC4AP,VPS4A,DISC1,UBXN1,TOLLIP,PBK,NSFL1C,CCAR2,TP53INP2,RMND5B,RNF122,FBXO38,KCTD10,LNX1,DERL3,RNF185,UBXN11,UBE2J2,FBXL22
4_Member	GO Biological Processes	GO:0031331	positive regulation of cellular catabolic process	-4.86409	-2.71813	25/398	664,4343,5663,5701,5702,5899,6923,7917,8078,10206,10241,10273,11236,27185,56478,58476,79594,79899,83667,84300,91445,153090,221955,340719,373863	BNIP3,MOV10,PSEN1,PSMC2,PSMC3,RALB,ELOB,BAG6,USP5,TRIM13,CALCOCO2,STUB1,RNF139,DISC1,EIF4ENIF1,TP53INP2,MUL1,PRR5L,SESN2,UQCC2,RNF185,DAB2IP,DAGLB,NANOS1,DND1
4_Member	GO Biological Processes	GO:0009896	positive regulation of catabolic process	-4.23817	-2.18404	26/461	664,4343,5663,5701,5702,5899,6923,7917,8078,10193,10206,10241,10273,11236,27185,56478,58476,79594,79899,83667,84300,91445,153090,221955,340719,373863	BNIP3,MOV10,PSEN1,PSMC2,PSMC3,RALB,ELOB,BAG6,USP5,RNF41,TRIM13,CALCOCO2,STUB1,RNF139,DISC1,EIF4ENIF1,TP53INP2,MUL1,PRR5L,SESN2,UQCC2,RNF185,DAB2IP,DAGLB,NANOS1,DND1
4_Member	GO Biological Processes	GO:1903362	regulation of cellular protein catabolic process	-4.1386	-2.10609	18/263	5663,5701,5702,6923,7917,8078,10213,10273,11236,27185,51035,51374,55872,57805,84300,91319,91445,153090	PSEN1,PSMC2,PSMC3,ELOB,BAG6,USP5,PSMD14,STUB1,RNF139,DISC1,UBXN1,ATRAID,PBK,CCAR2,UQCC2,DERL3,RNF185,DAB2IP
4_Member	GO Biological Processes	GO:1903050	regulation of proteolysis involved in cellular protein catabolic process	-3.86999	-1.91361	16/228	5663,5701,5702,6923,7917,8078,10213,10273,11236,27185,51035,55872,57805,91319,91445,153090	PSEN1,PSMC2,PSMC3,ELOB,BAG6,USP5,PSMD14,STUB1,RNF139,DISC1,UBXN1,PBK,CCAR2,DERL3,RNF185,DAB2IP
4_Member	GO Biological Processes	GO:0042176	regulation of protein catabolic process	-3.60283	-1.71703	22/395	4088,5245,5300,5663,5701,5702,6923,7917,8078,10193,10213,10273,11236,27185,51035,51374,55872,57805,84300,91319,91445,153090	SMAD3,PHB,PIN1,PSEN1,PSMC2,PSMC3,ELOB,BAG6,USP5,RNF41,PSMD14,STUB1,RNF139,DISC1,UBXN1,ATRAID,PBK,CCAR2,UQCC2,DERL3,RNF185,DAB2IP
4_Member	GO Biological Processes	GO:0061136	regulation of proteasomal protein catabolic process	-3.58349	-1.70276	14/194	5663,5701,5702,6923,7917,8078,10213,10273,51035,55872,57805,91319,91445,153090	PSEN1,PSMC2,PSMC3,ELOB,BAG6,USP5,PSMD14,STUB1,UBXN1,PBK,CCAR2,DERL3,RNF185,DAB2IP
4_Member	GO Biological Processes	GO:1903052	positive regulation of proteolysis involved in cellular protein catabolic process	-3.48836	-1.62372	11/131	5663,5701,5702,6923,7917,8078,10273,11236,27185,91445,153090	PSEN1,PSMC2,PSMC3,ELOB,BAG6,USP5,STUB1,RNF139,DISC1,RNF185,DAB2IP
4_Member	GO Biological Processes	GO:1903364	positive regulation of cellular protein catabolic process	-3.4528	-1.5938	12/154	5663,5701,5702,6923,7917,8078,10273,11236,27185,84300,91445,153090	PSEN1,PSMC2,PSMC3,ELOB,BAG6,USP5,STUB1,RNF139,DISC1,UQCC2,RNF185,DAB2IP
4_Member	GO Biological Processes	GO:1901800	positive regulation of proteasomal protein catabolic process	-2.81936	-1.1192	9/112	5663,5701,5702,6923,7917,8078,10273,91445,153090	PSEN1,PSMC2,PSMC3,ELOB,BAG6,USP5,STUB1,RNF185,DAB2IP
4_Member	GO Biological Processes	GO:0045862	positive regulation of proteolysis	-2.67493	-1.01788	19/378	4088,5245,5663,5701,5702,6923,7917,8078,9131,10213,10273,11236,27166,27185,54998,55655,79594,91445,153090	SMAD3,PHB,PSEN1,PSMC2,PSMC3,ELOB,BAG6,USP5,AIFM1,PSMD14,STUB1,RNF139,PRELID1,DISC1,AURKAIP1,NLRP2,MUL1,RNF185,DAB2IP
4_Member	GO Biological Processes	GO:0045732	positive regulation of protein catabolic process	-2.42957	-0.843354	13/229	5663,5701,5702,6923,7917,8078,10193,10273,11236,27185,84300,91445,153090	PSEN1,PSMC2,PSMC3,ELOB,BAG6,USP5,RNF41,STUB1,RNF139,DISC1,UQCC2,RNF185,DAB2IP
4_Member	GO Biological Processes	GO:2000058	regulation of ubiquitin-dependent protein catabolic process	-2.21553	-0.69449	10/163	5663,6923,7917,8078,10273,11236,27185,51035,55872,57805	PSEN1,ELOB,BAG6,USP5,STUB1,RNF139,DISC1,UBXN1,PBK,CCAR2
5_Summary	GO Biological Processes	GO:0007346	regulation of mitotic cell cycle	-9.48821	-6.30138	45/655	983,990,998,1639,1869,1978,2068,4088,4957,5300,5687,5693,5695,5701,5702,5705,5710,5883,6118,8379,8636,8881,9088,9099,10121,10213,10296,10361,10383,23354,25906,26073,27183,27243,29899,51451,54984,54998,55512,55968,56257,57099,90480,91603,93323,808,997,4172,4174,23649,51720,54623,55844,79447,283807,645121,1663,6015,116028,131870,153090,191,226,259,978,1267,3163,3312,4343,4817,5167,5214,5663,6224,95…	CDK1,CDC6,CDC42,DCTN1,E2F1,EIF4EBP1,ERCC2,SMAD3,ODF2,PIN1,PSMA6,PSMB5,PSMB7,PSMC2,PSMC3,PSMC5,PSMD4,RAD9A,RPA2,MAD1L1,SSNA1,CDC16,PKMYT1,USP2,ACTR1A,PSMD14,MAEA,NPM2,TUBB4B,HAUS5,ANAPC15,POLDIP2,VPS4A,CHMP2A,GPSM2,LCMT1,PINX1,AURKAIP1,SMPD3,NSFL1C,MEPCE,AVEN,GADD45GIP1,ZNF830,HAUS8,CALM3,CDC34,MCM3,MCM5,POLA2,UIMC1,PAF1,PPP2R2D,PAGR1,FBXL22,CCNI2,DDX11,RING1,RMI2,NUDT16,DAB2IP,AHCY,ALDOA,AMBP,CDA…
5_Member	GO Biological Processes	GO:0007346	regulation of mitotic cell cycle	-9.48821	-6.30138	45/655	983,990,998,1639,1869,1978,2068,4088,4957,5300,5687,5693,5695,5701,5702,5705,5710,5883,6118,8379,8636,8881,9088,9099,10121,10213,10296,10361,10383,23354,25906,26073,27183,27243,29899,51451,54984,54998,55512,55968,56257,57099,90480,91603,93323	CDK1,CDC6,CDC42,DCTN1,E2F1,EIF4EBP1,ERCC2,SMAD3,ODF2,PIN1,PSMA6,PSMB5,PSMB7,PSMC2,PSMC3,PSMC5,PSMD4,RAD9A,RPA2,MAD1L1,SSNA1,CDC16,PKMYT1,USP2,ACTR1A,PSMD14,MAEA,NPM2,TUBB4B,HAUS5,ANAPC15,POLDIP2,VPS4A,CHMP2A,GPSM2,LCMT1,PINX1,AURKAIP1,SMPD3,NSFL1C,MEPCE,AVEN,GADD45GIP1,ZNF830,HAUS8
5_Member	GO Biological Processes	GO:0044770	cell cycle phase transition	-9.27742	-6.16977	44/641	808,983,990,997,1639,1869,1978,2068,4172,4174,4957,5687,5693,5695,5701,5702,5705,5710,6118,8379,8636,8881,9088,10121,10213,10361,10383,23354,23649,25906,27183,27243,51451,51720,54623,54984,55844,56257,57099,79447,91603,93323,283807,645121	CALM3,CDK1,CDC6,CDC34,DCTN1,E2F1,EIF4EBP1,ERCC2,MCM3,MCM5,ODF2,PSMA6,PSMB5,PSMB7,PSMC2,PSMC3,PSMC5,PSMD4,RPA2,MAD1L1,SSNA1,CDC16,PKMYT1,ACTR1A,PSMD14,NPM2,TUBB4B,HAUS5,POLA2,ANAPC15,VPS4A,CHMP2A,LCMT1,UIMC1,PAF1,PINX1,PPP2R2D,MEPCE,AVEN,PAGR1,ZNF830,HAUS8,FBXL22,CCNI2
5_Member	GO Biological Processes	GO:0044772	mitotic cell cycle phase transition	-8.73089	-5.7297	41/595	808,983,990,997,1639,1869,1978,2068,4172,4174,4957,5687,5693,5695,5701,5702,5705,5710,6118,8379,8636,8881,9088,10121,10213,10361,10383,23354,23649,25906,27183,27243,51451,54984,55844,56257,57099,91603,93323,283807,645121	CALM3,CDK1,CDC6,CDC34,DCTN1,E2F1,EIF4EBP1,ERCC2,MCM3,MCM5,ODF2,PSMA6,PSMB5,PSMB7,PSMC2,PSMC3,PSMC5,PSMD4,RPA2,MAD1L1,SSNA1,CDC16,PKMYT1,ACTR1A,PSMD14,NPM2,TUBB4B,HAUS5,POLA2,ANAPC15,VPS4A,CHMP2A,LCMT1,PINX1,PPP2R2D,MEPCE,AVEN,ZNF830,HAUS8,FBXL22,CCNI2
5_Member	GO Biological Processes	GO:0044839	cell cycle G2/M phase transition	-8.44848	-5.53273	26/276	808,983,990,1639,4957,5687,5693,5695,5701,5702,5705,5710,8636,9088,10121,10213,10383,23354,27183,51451,51720,54984,57099,91603,93323,283807	CALM3,CDK1,CDC6,DCTN1,ODF2,PSMA6,PSMB5,PSMB7,PSMC2,PSMC3,PSMC5,PSMD4,SSNA1,PKMYT1,ACTR1A,PSMD14,TUBB4B,HAUS5,VPS4A,LCMT1,UIMC1,PINX1,AVEN,ZNF830,HAUS8,FBXL22
5_Member	GO Biological Processes	GO:0000086	G2/M transition of mitotic cell cycle	-8.3976	-5.51181	25/258	808,983,990,1639,4957,5687,5693,5695,5701,5702,5705,5710,8636,9088,10121,10213,10383,23354,27183,51451,54984,57099,91603,93323,283807	CALM3,CDK1,CDC6,DCTN1,ODF2,PSMA6,PSMB5,PSMB7,PSMC2,PSMC3,PSMC5,PSMD4,SSNA1,PKMYT1,ACTR1A,PSMD14,TUBB4B,HAUS5,VPS4A,LCMT1,PINX1,AVEN,ZNF830,HAUS8,FBXL22
5_Member	GO Biological Processes	GO:0010564	regulation of cell cycle process	-7.90135	-5.10664	47/789	808,983,990,998,1639,1663,1869,2068,4957,5300,5687,5693,5695,5701,5702,5705,5710,6015,6118,8379,8636,8881,9088,10121,10213,10361,10383,23354,25906,27183,27243,29899,51451,51720,54623,54984,54998,55512,55968,56257,57099,79447,91603,93323,116028,131870,153090	CALM3,CDK1,CDC6,CDC42,DCTN1,DDX11,E2F1,ERCC2,ODF2,PIN1,PSMA6,PSMB5,PSMB7,PSMC2,PSMC3,PSMC5,PSMD4,RING1,RPA2,MAD1L1,SSNA1,CDC16,PKMYT1,ACTR1A,PSMD14,NPM2,TUBB4B,HAUS5,ANAPC15,VPS4A,CHMP2A,GPSM2,LCMT1,UIMC1,PAF1,PINX1,AURKAIP1,SMPD3,NSFL1C,MEPCE,AVEN,PAGR1,ZNF830,HAUS8,RMI2,NUDT16,DAB2IP
5_Member	GO Biological Processes	GO:1902749	regulation of cell cycle G2/M phase transition	-7.75061	-4.96748	22/219	983,990,1639,4957,5687,5693,5695,5701,5702,5705,5710,8636,10121,10213,10383,23354,27183,51720,54984,57099,91603,93323	CDK1,CDC6,DCTN1,ODF2,PSMA6,PSMB5,PSMB7,PSMC2,PSMC3,PSMC5,PSMD4,SSNA1,ACTR1A,PSMD14,TUBB4B,HAUS5,VPS4A,UIMC1,PINX1,AVEN,ZNF830,HAUS8
5_Member	GO Biological Processes	GO:0010389	regulation of G2/M transition of mitotic cell cycle	-7.65045	-4.8979	21/203	983,990,1639,4957,5687,5693,5695,5701,5702,5705,5710,8636,10121,10213,10383,23354,27183,54984,57099,91603,93323	CDK1,CDC6,DCTN1,ODF2,PSMA6,PSMB5,PSMB7,PSMC2,PSMC3,PSMC5,PSMD4,SSNA1,ACTR1A,PSMD14,TUBB4B,HAUS5,VPS4A,PINX1,AVEN,ZNF830,HAUS8
5_Member	GO Biological Processes	GO:1902750	negative regulation of cell cycle G2/M phase transition	-7.16502	-4.56189	15/111	983,990,5687,5693,5695,5701,5702,5705,5710,10213,27183,51720,54984,57099,91603	CDK1,CDC6,PSMA6,PSMB5,PSMB7,PSMC2,PSMC3,PSMC5,PSMD4,PSMD14,VPS4A,UIMC1,PINX1,AVEN,ZNF830
5_Member	GO Biological Processes	GO:1901987	regulation of cell cycle phase transition	-7.16138	-4.56189	33/478	983,990,1639,1869,2068,4957,5687,5693,5695,5701,5702,5705,5710,6118,8379,8636,8881,10121,10213,10361,10383,23354,25906,27183,51451,51720,54623,54984,56257,57099,79447,91603,93323	CDK1,CDC6,DCTN1,E2F1,ERCC2,ODF2,PSMA6,PSMB5,PSMB7,PSMC2,PSMC3,PSMC5,PSMD4,RPA2,MAD1L1,SSNA1,CDC16,ACTR1A,PSMD14,NPM2,TUBB4B,HAUS5,ANAPC15,VPS4A,LCMT1,UIMC1,PAF1,PINX1,MEPCE,AVEN,PAGR1,ZNF830,HAUS8
5_Member	GO Biological Processes	GO:0010972	negative regulation of G2/M transition of mitotic cell cycle	-6.92477	-4.3814	14/100	983,990,5687,5693,5695,5701,5702,5705,5710,10213,27183,54984,57099,91603	CDK1,CDC6,PSMA6,PSMB5,PSMB7,PSMC2,PSMC3,PSMC5,PSMD4,PSMD14,VPS4A,PINX1,AVEN,ZNF830
5_Member	GO Biological Processes	GO:1901990	regulation of mitotic cell cycle phase transition	-6.47206	-4.03857	30/439	983,990,1639,1869,2068,4957,5687,5693,5695,5701,5702,5705,5710,6118,8379,8636,8881,10121,10213,10361,10383,23354,25906,27183,51451,54984,56257,57099,91603,93323	CDK1,CDC6,DCTN1,E2F1,ERCC2,ODF2,PSMA6,PSMB5,PSMB7,PSMC2,PSMC3,PSMC5,PSMD4,RPA2,MAD1L1,SSNA1,CDC16,ACTR1A,PSMD14,NPM2,TUBB4B,HAUS5,ANAPC15,VPS4A,LCMT1,PINX1,MEPCE,AVEN,ZNF830,HAUS8
5_Member	GO Biological Processes	GO:0044270	cellular nitrogen compound catabolic process	-5.94375	-3.60614	40/726	191,226,259,978,1267,1869,3163,3312,4343,4817,5167,5214,5663,5687,5693,5695,5701,5702,5705,5710,6224,9583,10213,10535,10841,28960,51154,54890,56478,79077,79899,84153,84305,115572,131870,154197,197135,339123,340719,373863	AHCY,ALDOA,AMBP,CDA,CNP,E2F1,HMOX2,HSPA8,MOV10,NIT1,ENPP1,PFKP,PSEN1,PSMA6,PSMB5,PSMB7,PSMC2,PSMC3,PSMC5,PSMD4,RPS20,ENTPD4,PSMD14,RNASEH2A,FTCD,DCPS,MRTO4,ALKBH5,EIF4ENIF1,DCTPP1,PRR5L,RNASEH2C,PYM1,TENT5B,NUDT16,PNLDC1,PATL2,JMJD8,NANOS1,DND1
5_Member	GO Biological Processes	GO:0030177	positive regulation of Wnt signaling pathway	-5.79311	-3.46762	17/179	527,4088,5300,5687,5693,5695,5701,5702,5705,5710,10213,22881,23399,23500,27185,57805,79971	ATP6V0C,SMAD3,PIN1,PSMA6,PSMB5,PSMB7,PSMC2,PSMC3,PSMC5,PSMD4,PSMD14,ANKRD6,CTDNEP1,DAAM2,DISC1,CCAR2,WLS
5_Member	GO Biological Processes	GO:1903311	regulation of mRNA metabolic process	-5.65442	-3.34459	24/335	1859,1869,3312,4343,5687,5693,5695,5701,5702,5705,5710,5936,6626,7936,8683,10213,22827,54623,54890,56478,79899,115572,340719,373863	DYRK1A,E2F1,HSPA8,MOV10,PSMA6,PSMB5,PSMB7,PSMC2,PSMC3,PSMC5,PSMD4,RBM4,SNRPA,NELFE,SRSF9,PSMD14,PUF60,PAF1,ALKBH5,EIF4ENIF1,PRR5L,TENT5B,NANOS1,DND1
5_Member	GO Biological Processes	GO:0046700	heterocycle catabolic process	-5.56037	-3.26934	39/725	191,226,259,978,1267,1869,3163,3312,4343,5167,5214,5663,5687,5693,5695,5701,5702,5705,5710,6224,9583,10213,10535,10841,28960,51154,54890,56478,79077,79899,84153,84305,115572,131870,154197,197135,339123,340719,373863	AHCY,ALDOA,AMBP,CDA,CNP,E2F1,HMOX2,HSPA8,MOV10,ENPP1,PFKP,PSEN1,PSMA6,PSMB5,PSMB7,PSMC2,PSMC3,PSMC5,PSMD4,RPS20,ENTPD4,PSMD14,RNASEH2A,FTCD,DCPS,MRTO4,ALKBH5,EIF4ENIF1,DCTPP1,PRR5L,RNASEH2C,PYM1,TENT5B,NUDT16,PNLDC1,PATL2,JMJD8,NANOS1,DND1
5_Member	GO Biological Processes	GO:0043620	regulation of DNA-templated transcription in response to stress	-5.40066	-3.14495	13/115	1649,3337,5687,5693,5695,5701,5702,5705,5710,6923,10213,10636,83667	DDIT3,DNAJB1,PSMA6,PSMB5,PSMB7,PSMC2,PSMC3,PSMC5,PSMD4,ELOB,PSMD14,RGS14,SESN2
5_Member	GO Biological Processes	GO:0019439	aromatic compound catabolic process	-5.37812	-3.13389	39/738	191,226,259,978,1267,1869,3163,3312,4343,5167,5214,5663,5687,5693,5695,5701,5702,5705,5710,6224,9583,10213,10535,10841,28960,51154,54890,56478,79077,79899,84153,84305,115572,131870,154197,197135,339123,340719,373863	AHCY,ALDOA,AMBP,CDA,CNP,E2F1,HMOX2,HSPA8,MOV10,ENPP1,PFKP,PSEN1,PSMA6,PSMB5,PSMB7,PSMC2,PSMC3,PSMC5,PSMD4,RPS20,ENTPD4,PSMD14,RNASEH2A,FTCD,DCPS,MRTO4,ALKBH5,EIF4ENIF1,DCTPP1,PRR5L,RNASEH2C,PYM1,TENT5B,NUDT16,PNLDC1,PATL2,JMJD8,NANOS1,DND1
5_Member	GO Biological Processes	GO:0070646	protein modification by small protein removal	-5.37453	-3.13389	22/301	983,4088,5687,5693,5695,5701,5702,5705,5710,7189,8078,8464,8665,9099,10213,10980,51035,51720,55593,64708,80013,205564	CDK1,SMAD3,PSMA6,PSMB5,PSMB7,PSMC2,PSMC3,PSMC5,PSMD4,TRAF6,USP5,SUPT3H,EIF3F,USP2,PSMD14,COPS6,UBXN1,UIMC1,OTUD5,COPS7B,MINDY3,SENP5
5_Member	GO Biological Processes	GO:0001666	response to hypoxia	-5.3697	-3.13389	24/348	191,664,1869,1978,2068,3163,3383,4088,5058,5300,5687,5693,5695,5701,5702,5705,5710,6923,7423,10213,10273,22937,54890,79723	AHCY,BNIP3,E2F1,EIF4EBP1,ERCC2,HMOX2,ICAM1,SMAD3,PAK1,PIN1,PSMA6,PSMB5,PSMB7,PSMC2,PSMC3,PSMC5,PSMD4,ELOB,VEGFB,PSMD14,STUB1,SCAP,ALKBH5,SUV39H2
5_Member	GO Biological Processes	GO:0031145	anaphase-promoting complex-dependent catabolic process	-5.33284	-3.10026	11/83	983,5687,5693,5695,5701,5702,5705,5710,8881,10213,25906	CDK1,PSMA6,PSMB5,PSMB7,PSMC2,PSMC3,PSMC5,PSMD4,CDC16,PSMD14,ANAPC15
5_Member	GO Biological Processes	GO:1901361	organic cyclic compound catabolic process	-5.25679	-3.0306	40/775	191,226,259,978,1267,1869,3163,3312,4343,5167,5214,5663,5687,5693,5695,5701,5702,5705,5710,6224,7533,9583,10213,10535,10841,28960,51154,54890,56478,79077,79899,84153,84305,115572,131870,154197,197135,339123,340719,373863	AHCY,ALDOA,AMBP,CDA,CNP,E2F1,HMOX2,HSPA8,MOV10,ENPP1,PFKP,PSEN1,PSMA6,PSMB5,PSMB7,PSMC2,PSMC3,PSMC5,PSMD4,RPS20,YWHAH,ENTPD4,PSMD14,RNASEH2A,FTCD,DCPS,MRTO4,ALKBH5,EIF4ENIF1,DCTPP1,PRR5L,RNASEH2C,PYM1,TENT5B,NUDT16,PNLDC1,PATL2,JMJD8,NANOS1,DND1
5_Member	GO Biological Processes	GO:0045930	negative regulation of mitotic cell cycle	-5.24704	-3.024	23/330	983,990,1869,4088,5687,5693,5695,5701,5702,5705,5710,5883,6118,8379,10213,25906,27183,51451,54984,54998,57099,90480,91603	CDK1,CDC6,E2F1,SMAD3,PSMA6,PSMB5,PSMB7,PSMC2,PSMC3,PSMC5,PSMD4,RAD9A,RPA2,MAD1L1,PSMD14,ANAPC15,VPS4A,LCMT1,PINX1,AURKAIP1,AVEN,GADD45GIP1,ZNF830
5_Member	GO Biological Processes	GO:0060828	regulation of canonical Wnt signaling pathway	-5.166	-2.9523	21/287	1649,3489,4088,5300,5663,5687,5693,5695,5701,5702,5705,5710,10213,10856,22881,23399,23500,57805,79971,90410,153090	DDIT3,IGFBP6,SMAD3,PIN1,PSEN1,PSMA6,PSMB5,PSMB7,PSMC2,PSMC3,PSMC5,PSMD4,PSMD14,RUVBL2,ANKRD6,CTDNEP1,DAAM2,CCAR2,WLS,IFT20,DAB2IP
5_Member	GO Biological Processes	GO:0034655	nucleobase-containing compound catabolic process	-5.15261	-2.94199	36/671	191,226,978,1267,1869,3312,4343,5167,5214,5663,5687,5693,5695,5701,5702,5705,5710,6224,9583,10213,10535,28960,51154,54890,56478,79077,79899,84153,84305,115572,131870,154197,197135,339123,340719,373863	AHCY,ALDOA,CDA,CNP,E2F1,HSPA8,MOV10,ENPP1,PFKP,PSEN1,PSMA6,PSMB5,PSMB7,PSMC2,PSMC3,PSMC5,PSMD4,RPS20,ENTPD4,PSMD14,RNASEH2A,DCPS,MRTO4,ALKBH5,EIF4ENIF1,DCTPP1,PRR5L,RNASEH2C,PYM1,TENT5B,NUDT16,PNLDC1,PATL2,JMJD8,NANOS1,DND1
5_Member	GO Biological Processes	GO:0010948	negative regulation of cell cycle process	-5.14096	-2.93338	24/359	983,990,1869,5687,5693,5695,5701,5702,5705,5710,6015,6118,8379,10213,25906,27183,27243,51451,51720,54984,54998,57099,91603,153090	CDK1,CDC6,E2F1,PSMA6,PSMB5,PSMB7,PSMC2,PSMC3,PSMC5,PSMD4,RING1,RPA2,MAD1L1,PSMD14,ANAPC15,VPS4A,CHMP2A,LCMT1,UIMC1,PINX1,AURKAIP1,AVEN,ZNF830,DAB2IP
5_Member	GO Biological Processes	GO:0036293	response to decreased oxygen levels	-5.12069	-2.91614	24/360	191,664,1869,1978,2068,3163,3383,4088,5058,5300,5687,5693,5695,5701,5702,5705,5710,6923,7423,10213,10273,22937,54890,79723	AHCY,BNIP3,E2F1,EIF4EBP1,ERCC2,HMOX2,ICAM1,SMAD3,PAK1,PIN1,PSMA6,PSMB5,PSMB7,PSMC2,PSMC3,PSMC5,PSMD4,ELOB,VEGFB,PSMD14,STUB1,SCAP,ALKBH5,SUV39H2
5_Member	GO Biological Processes	GO:0070482	response to oxygen levels	-5.11007	-2.90853	25/385	191,664,1869,1978,2068,3163,3383,4088,5058,5300,5687,5693,5695,5701,5702,5705,5710,6923,7423,9114,10213,10273,22937,54890,79723	AHCY,BNIP3,E2F1,EIF4EBP1,ERCC2,HMOX2,ICAM1,SMAD3,PAK1,PIN1,PSMA6,PSMB5,PSMB7,PSMC2,PSMC3,PSMC5,PSMD4,ELOB,VEGFB,ATP6V0D1,PSMD14,STUB1,SCAP,ALKBH5,SUV39H2
5_Member	GO Biological Processes	GO:1901988	negative regulation of cell cycle phase transition	-5.07561	-2.88001	20/268	983,990,1869,5687,5693,5695,5701,5702,5705,5710,6118,8379,10213,25906,27183,51451,51720,54984,57099,91603	CDK1,CDC6,E2F1,PSMA6,PSMB5,PSMB7,PSMC2,PSMC3,PSMC5,PSMD4,RPA2,MAD1L1,PSMD14,ANAPC15,VPS4A,LCMT1,UIMC1,PINX1,AVEN,ZNF830
5_Member	GO Biological Processes	GO:0030111	regulation of Wnt signaling pathway	-5.00086	-2.82264	24/366	527,1649,3489,4088,4772,5300,5663,5687,5693,5695,5701,5702,5705,5710,10213,10856,22881,23399,23500,27185,57805,79971,90410,153090	ATP6V0C,DDIT3,IGFBP6,SMAD3,NFATC1,PIN1,PSEN1,PSMA6,PSMB5,PSMB7,PSMC2,PSMC3,PSMC5,PSMD4,PSMD14,RUVBL2,ANKRD6,CTDNEP1,DAAM2,DISC1,CCAR2,WLS,IFT20,DAB2IP
5_Member	GO Biological Processes	GO:0045786	negative regulation of cell cycle	-4.99554	-2.82014	34/627	983,990,1649,1869,4088,5496,5687,5693,5695,5701,5702,5705,5710,5883,6015,6118,8379,10213,10325,10669,25906,27183,27243,51451,51719,51720,54984,54998,57099,57805,90480,91603,153090,389541	CDK1,CDC6,DDIT3,E2F1,SMAD3,PPM1G,PSMA6,PSMB5,PSMB7,PSMC2,PSMC3,PSMC5,PSMD4,RAD9A,RING1,RPA2,MAD1L1,PSMD14,RRAGB,CGREF1,ANAPC15,VPS4A,CHMP2A,LCMT1,CAB39,UIMC1,PINX1,AURKAIP1,AVEN,CCAR2,GADD45GIP1,ZNF830,DAB2IP,LAMTOR4
5_Member	KEGG Pathway	ko03050	Proteasome	-4.98887	-2.81908	8/45	5687,5693,5695,5701,5702,5705,5710,10213	PSMA6,PSMB5,PSMB7,PSMC2,PSMC3,PSMC5,PSMD4,PSMD14
5_Member	GO Biological Processes	GO:0006401	RNA catabolic process	-4.97759	-2.81057	26/417	1869,3312,4343,5687,5693,5695,5701,5702,5705,5710,6224,10213,10535,28960,51154,54890,56478,79899,84153,84305,115572,131870,154197,197135,340719,373863	E2F1,HSPA8,MOV10,PSMA6,PSMB5,PSMB7,PSMC2,PSMC3,PSMC5,PSMD4,RPS20,PSMD14,RNASEH2A,DCPS,MRTO4,ALKBH5,EIF4ENIF1,PRR5L,RNASEH2C,PYM1,TENT5B,NUDT16,PNLDC1,PATL2,NANOS1,DND1
5_Member	GO Biological Processes	GO:1901991	negative regulation of mitotic cell cycle phase transition	-4.96462	-2.80036	19/250	983,990,1869,5687,5693,5695,5701,5702,5705,5710,6118,8379,10213,25906,27183,51451,54984,57099,91603	CDK1,CDC6,E2F1,PSMA6,PSMB5,PSMB7,PSMC2,PSMC3,PSMC5,PSMD4,RPA2,MAD1L1,PSMD14,ANAPC15,VPS4A,LCMT1,PINX1,AVEN,ZNF830
5_Member	GO Biological Processes	GO:0043618	regulation of transcription from RNA polymerase II promoter in response to stress	-4.91285	-2.7586	12/109	1649,3337,5687,5693,5695,5701,5702,5705,5710,6923,10213,83667	DDIT3,DNAJB1,PSMA6,PSMB5,PSMB7,PSMC2,PSMC3,PSMC5,PSMD4,ELOB,PSMD14,SESN2
5_Member	GO Biological Processes	GO:0090263	positive regulation of canonical Wnt signaling pathway	-4.89351	-2.74278	14/147	4088,5300,5687,5693,5695,5701,5702,5705,5710,10213,23399,23500,57805,79971	SMAD3,PIN1,PSMA6,PSMB5,PSMB7,PSMC2,PSMC3,PSMC5,PSMD4,PSMD14,CTDNEP1,DAAM2,CCAR2,WLS
5_Member	GO Biological Processes	GO:0061013	regulation of mRNA catabolic process	-4.8598	-2.71699	17/210	1869,3312,4343,5687,5693,5695,5701,5702,5705,5710,10213,54890,56478,79899,115572,340719,373863	E2F1,HSPA8,MOV10,PSMA6,PSMB5,PSMB7,PSMC2,PSMC3,PSMC5,PSMD4,PSMD14,ALKBH5,EIF4ENIF1,PRR5L,TENT5B,NANOS1,DND1
5_Member	KEGG Pathway	hsa03050	Proteasome	-4.84316	-2.70462	8/47	5687,5693,5695,5701,5702,5705,5710,10213	PSMA6,PSMB5,PSMB7,PSMC2,PSMC3,PSMC5,PSMD4,PSMD14
5_Member	GO Biological Processes	GO:0006402	mRNA catabolic process	-4.77004	-2.63757	24/378	1869,3312,4343,5687,5693,5695,5701,5702,5705,5710,6224,10213,28960,51154,54890,56478,79899,84305,115572,131870,154197,197135,340719,373863	E2F1,HSPA8,MOV10,PSMA6,PSMB5,PSMB7,PSMC2,PSMC3,PSMC5,PSMD4,RPS20,PSMD14,DCPS,MRTO4,ALKBH5,EIF4ENIF1,PRR5L,PYM1,TENT5B,NUDT16,PNLDC1,PATL2,NANOS1,DND1
5_Member	GO Biological Processes	GO:0060070	canonical Wnt signaling pathway	-4.68518	-2.56281	22/333	1649,3489,4088,5300,5663,5687,5693,5695,5701,5702,5705,5710,10213,10856,22881,23399,23500,27185,57805,79971,90410,153090	DDIT3,IGFBP6,SMAD3,PIN1,PSEN1,PSMA6,PSMB5,PSMB7,PSMC2,PSMC3,PSMC5,PSMD4,PSMD14,RUVBL2,ANKRD6,CTDNEP1,DAAM2,DISC1,CCAR2,WLS,IFT20,DAB2IP
5_Member	GO Biological Processes	GO:0043488	regulation of mRNA stability	-4.28725	-2.21659	15/188	1869,3312,4343,5687,5693,5695,5701,5702,5705,5710,10213,54890,56478,115572,373863	E2F1,HSPA8,MOV10,PSMA6,PSMB5,PSMB7,PSMC2,PSMC3,PSMC5,PSMD4,PSMD14,ALKBH5,EIF4ENIF1,TENT5B,DND1
5_Member	GO Biological Processes	GO:0016579	protein deubiquitination	-4.20216	-2.15521	19/284	983,4088,5687,5693,5695,5701,5702,5705,5710,7189,8078,8464,8665,9099,10213,51035,51720,55593,80013	CDK1,SMAD3,PSMA6,PSMB5,PSMB7,PSMC2,PSMC3,PSMC5,PSMD4,TRAF6,USP5,SUPT3H,EIF3F,USP2,PSMD14,UBXN1,UIMC1,OTUD5,MINDY3
5_Member	GO Biological Processes	GO:0044106	cellular amine metabolic process	-4.17958	-2.14095	12/129	26,1757,5687,5693,5695,5701,5702,5705,5710,6611,6723,10213	AOC1,SARDH,PSMA6,PSMB5,PSMB7,PSMC2,PSMC3,PSMC5,PSMD4,SMS,SRM,PSMD14
5_Member	GO Biological Processes	GO:0002479	antigen processing and presentation of exogenous peptide antigen via MHC class I, TAP-dependent	-4.1212	-2.09273	9/75	5687,5693,5695,5701,5702,5705,5710,8673,10213	PSMA6,PSMB5,PSMB7,PSMC2,PSMC3,PSMC5,PSMD4,VAMP8,PSMD14
5_Member	GO Biological Processes	GO:0031146	SCF-dependent proteasomal ubiquitin-dependent protein catabolic process	-4.10333	-2.08085	10/93	5687,5693,5695,5701,5702,5705,5710,10213,81545,283807	PSMA6,PSMB5,PSMB7,PSMC2,PSMC3,PSMC5,PSMD4,PSMD14,FBXO38,FBXL22
5_Member	GO Biological Processes	GO:0000209	protein polyubiquitination	-4.09812	-2.07763	21/339	997,2874,5687,5693,5695,5701,5702,5705,5710,7189,8881,10193,10213,10273,10616,23608,55008,79594,81545,118424,283807	CDC34,GPS2,PSMA6,PSMB5,PSMB7,PSMC2,PSMC3,PSMC5,PSMD4,TRAF6,CDC16,RNF41,PSMD14,STUB1,RBCK1,MKRN1,HERC6,MUL1,FBXO38,UBE2J2,FBXL22
5_Member	GO Biological Processes	GO:0062012	regulation of small molecule metabolic process	-4.08603	-2.06751	26/471	978,983,1717,2224,5167,5663,5687,5693,5695,5701,5702,5705,5710,10105,10213,10296,11091,22937,26119,51451,55512,79602,83667,84300,84879,339123	CDA,CDK1,DHCR7,FDPS,ENPP1,PSEN1,PSMA6,PSMB5,PSMB7,PSMC2,PSMC3,PSMC5,PSMD4,PPIF,PSMD14,MAEA,WDR5,SCAP,LDLRAP1,LCMT1,SMPD3,ADIPOR2,SESN2,UQCC2,MFSD2A,JMJD8
5_Member	GO Biological Processes	GO:0035567	non-canonical Wnt signaling pathway	-4.07021	-2.05365	13/153	998,4343,4772,5687,5693,5695,5701,5702,5705,5710,10213,22881,23500	CDC42,MOV10,NFATC1,PSMA6,PSMB5,PSMB7,PSMC2,PSMC3,PSMC5,PSMD4,PSMD14,ANKRD6,DAAM2
5_Member	GO Biological Processes	GO:0043487	regulation of RNA stability	-4.03187	-2.02338	15/198	1869,3312,4343,5687,5693,5695,5701,5702,5705,5710,10213,54890,56478,115572,373863	E2F1,HSPA8,MOV10,PSMA6,PSMB5,PSMB7,PSMC2,PSMC3,PSMC5,PSMD4,PSMD14,ALKBH5,EIF4ENIF1,TENT5B,DND1
5_Member	GO Biological Processes	GO:0061418	regulation of transcription from RNA polymerase II promoter in response to hypoxia	-4.03089	-2.02338	9/77	5687,5693,5695,5701,5702,5705,5710,6923,10213	PSMA6,PSMB5,PSMB7,PSMC2,PSMC3,PSMC5,PSMD4,ELOB,PSMD14
5_Member	GO Biological Processes	GO:0002223	stimulatory C-type lectin receptor signaling pathway	-4.02268	-2.02338	11/114	3845,5058,5687,5693,5695,5701,5702,5705,5710,7189,10213	KRAS,PAK1,PSMA6,PSMB5,PSMB7,PSMC2,PSMC3,PSMC5,PSMD4,TRAF6,PSMD14
5_Member	GO Biological Processes	GO:0002478	antigen processing and presentation of exogenous peptide antigen	-4.00078	-2.00335	14/177	1211,1639,3835,5687,5693,5695,5701,5702,5705,5710,7189,8673,10121,10213	CLTA,DCTN1,KIF22,PSMA6,PSMB5,PSMB7,PSMC2,PSMC3,PSMC5,PSMD4,TRAF6,VAMP8,ACTR1A,PSMD14
5_Member	GO Cellular Components	GO:0000502	proteasome complex	-3.94858	-1.96406	8/62	5687,5693,5695,5701,5702,5705,5710,10213	PSMA6,PSMB5,PSMB7,PSMC2,PSMC3,PSMC5,PSMD4,PSMD14
5_Member	GO Biological Processes	GO:0006521	regulation of cellular amino acid metabolic process	-3.94858	-1.96406	8/62	5687,5693,5695,5701,5702,5705,5710,10213	PSMA6,PSMB5,PSMB7,PSMC2,PSMC3,PSMC5,PSMD4,PSMD14
5_Member	GO Cellular Components	GO:0005838	proteasome regulatory particle	-3.93906	-1.95636	5/21	5701,5702,5705,5710,10213	PSMC2,PSMC3,PSMC5,PSMD4,PSMD14
5_Member	GO Biological Processes	GO:0009308	amine metabolic process	-3.9274	-1.95365	12/137	26,1757,5687,5693,5695,5701,5702,5705,5710,6611,6723,10213	AOC1,SARDH,PSMA6,PSMB5,PSMB7,PSMC2,PSMC3,PSMC5,PSMD4,SMS,SRM,PSMD14
5_Member	GO Biological Processes	GO:0042590	antigen processing and presentation of exogenous peptide antigen via MHC class I	-3.90089	-1.93243	9/80	5687,5693,5695,5701,5702,5705,5710,8673,10213	PSMA6,PSMB5,PSMB7,PSMC2,PSMC3,PSMC5,PSMD4,VAMP8,PSMD14
5_Member	GO Cellular Components	GO:1905369	endopeptidase complex	-3.8987	-1.93199	8/63	5687,5693,5695,5701,5702,5705,5710,10213	PSMA6,PSMB5,PSMB7,PSMC2,PSMC3,PSMC5,PSMD4,PSMD14
5_Member	GO Biological Processes	GO:0002220	innate immune response activating cell surface receptor signaling pathway	-3.88773	-1.92536	11/118	3845,5058,5687,5693,5695,5701,5702,5705,5710,7189,10213	KRAS,PAK1,PSMA6,PSMB5,PSMB7,PSMC2,PSMC3,PSMC5,PSMD4,TRAF6,PSMD14
5_Member	GO Biological Processes	GO:0016055	Wnt signaling pathway	-3.87755	-1.91947	27/513	527,998,1649,3489,4088,4343,4772,5300,5663,5687,5693,5695,5701,5702,5705,5710,10213,10856,22881,23399,23500,27185,54623,57805,79971,90410,153090	ATP6V0C,CDC42,DDIT3,IGFBP6,SMAD3,MOV10,NFATC1,PIN1,PSEN1,PSMA6,PSMB5,PSMB7,PSMC2,PSMC3,PSMC5,PSMD4,PSMD14,RUVBL2,ANKRD6,CTDNEP1,DAAM2,DISC1,PAF1,CCAR2,WLS,IFT20,DAB2IP
5_Member	GO Cellular Components	GO:0008540	proteasome regulatory particle, base subcomplex	-3.85806	-1.90338	4/12	5701,5702,5705,5710	PSMC2,PSMC3,PSMC5,PSMD4
5_Member	GO Biological Processes	GO:0198738	cell-cell signaling by wnt	-3.85011	-1.89713	27/515	527,998,1649,3489,4088,4343,4772,5300,5663,5687,5693,5695,5701,5702,5705,5710,10213,10856,22881,23399,23500,27185,54623,57805,79971,90410,153090	ATP6V0C,CDC42,DDIT3,IGFBP6,SMAD3,MOV10,NFATC1,PIN1,PSEN1,PSMA6,PSMB5,PSMB7,PSMC2,PSMC3,PSMC5,PSMD4,PSMD14,RUVBL2,ANKRD6,CTDNEP1,DAAM2,DISC1,PAF1,CCAR2,WLS,IFT20,DAB2IP
5_Member	GO Biological Processes	GO:0071456	cellular response to hypoxia	-3.84048	-1.89086	15/206	664,1869,1978,3383,5687,5693,5695,5701,5702,5705,5710,6923,10213,10273,79723	BNIP3,E2F1,EIF4EBP1,ICAM1,PSMA6,PSMB5,PSMB7,PSMC2,PSMC3,PSMC5,PSMD4,ELOB,PSMD14,STUB1,SUV39H2
5_Member	GO Biological Processes	GO:0071453	cellular response to oxygen levels	-3.80463	-1.86001	16/231	664,1869,1978,3383,5687,5693,5695,5701,5702,5705,5710,6923,9114,10213,10273,79723	BNIP3,E2F1,EIF4EBP1,ICAM1,PSMA6,PSMB5,PSMB7,PSMC2,PSMC3,PSMC5,PSMD4,ELOB,ATP6V0D1,PSMD14,STUB1,SUV39H2
5_Member	GO Biological Processes	GO:0019884	antigen processing and presentation of exogenous antigen	-3.79759	-1.85628	14/185	1211,1639,3835,5687,5693,5695,5701,5702,5705,5710,7189,8673,10121,10213	CLTA,DCTN1,KIF22,PSMA6,PSMB5,PSMB7,PSMC2,PSMC3,PSMC5,PSMD4,TRAF6,VAMP8,ACTR1A,PSMD14
5_Member	GO Biological Processes	GO:0070498	interleukin-1-mediated signaling pathway	-3.7307	-1.79915	10/103	5687,5693,5695,5701,5702,5705,5710,7189,10213,54472	PSMA6,PSMB5,PSMB7,PSMC2,PSMC3,PSMC5,PSMD4,TRAF6,PSMD14,TOLLIP
5_Member	GO Biological Processes	GO:0001736	establishment of planar polarity	-3.72739	-1.79904	11/123	998,5687,5693,5695,5701,5702,5705,5710,10213,22881,90410	CDC42,PSMA6,PSMB5,PSMB7,PSMC2,PSMC3,PSMC5,PSMD4,PSMD14,ANKRD6,IFT20
5_Member	GO Biological Processes	GO:0007164	establishment of tissue polarity	-3.72739	-1.79904	11/123	998,5687,5693,5695,5701,5702,5705,5710,10213,22881,90410	CDC42,PSMA6,PSMB5,PSMB7,PSMC2,PSMC3,PSMC5,PSMD4,PSMD14,ANKRD6,IFT20
5_Member	GO Biological Processes	GO:0036294	cellular response to decreased oxygen levels	-3.65956	-1.74912	15/214	664,1869,1978,3383,5687,5693,5695,5701,5702,5705,5710,6923,10213,10273,79723	BNIP3,E2F1,EIF4EBP1,ICAM1,PSMA6,PSMB5,PSMB7,PSMC2,PSMC3,PSMC5,PSMD4,ELOB,PSMD14,STUB1,SUV39H2
5_Member	GO Biological Processes	GO:0006520	cellular amino acid metabolic process	-3.65455	-1.74648	21/365	16,191,1757,2805,2806,4141,5687,5693,5695,5701,5702,5705,5710,5917,6611,7453,10213,10841,55256,80755,283459	AARS1,AHCY,SARDH,GOT1,GOT2,MARS1,PSMA6,PSMB5,PSMB7,PSMC2,PSMC3,PSMC5,PSMD4,RARS1,SMS,WARS1,PSMD14,FTCD,ADI1,AARSD1,GATC
5_Member	GO Cellular Components	GO:0022624	proteasome accessory complex	-3.645	-1.73845	5/24	5701,5702,5705,5710,10213	PSMC2,PSMC3,PSMC5,PSMD4,PSMD14
5_Member	GO Biological Processes	GO:0070897	transcription preinitiation complex assembly	-3.64155	-1.73651	6/37	5701,5702,5705,6598,6879,55011	PSMC2,PSMC3,PSMC5,SMARCB1,TAF7,PIH1D1
5_Member	GO Biological Processes	GO:0038095	Fc-epsilon receptor signaling pathway	-3.63742	-1.7339	13/169	4772,5058,5687,5693,5695,5701,5702,5705,5710,6464,7189,9846,10213	NFATC1,PAK1,PSMA6,PSMB5,PSMB7,PSMC2,PSMC3,PSMC5,PSMD4,SHC1,TRAF6,GAB2,PSMD14
5_Member	GO Cellular Components	GO:1905368	peptidase complex	-3.62048	-1.72594	9/87	5687,5693,5695,5701,5702,5705,5710,10213,10939	PSMA6,PSMB5,PSMB7,PSMC2,PSMC3,PSMC5,PSMD4,PSMD14,AFG3L2
5_Member	GO Biological Processes	GO:0048002	antigen processing and presentation of peptide antigen	-3.58349	-1.70276	14/194	1211,1639,3835,5687,5693,5695,5701,5702,5705,5710,7189,8673,10121,10213	CLTA,DCTN1,KIF22,PSMA6,PSMB5,PSMB7,PSMC2,PSMC3,PSMC5,PSMD4,TRAF6,VAMP8,ACTR1A,PSMD14
5_Member	GO Biological Processes	GO:0060218	hematopoietic stem cell differentiation	-3.5828	-1.70276	9/88	2068,5687,5693,5695,5701,5702,5705,5710,10213	ERCC2,PSMA6,PSMB5,PSMB7,PSMC2,PSMC3,PSMC5,PSMD4,PSMD14
5_Member	GO Biological Processes	GO:0060071	Wnt signaling pathway, planar cell polarity pathway	-3.56178	-1.68459	10/108	998,5687,5693,5695,5701,5702,5705,5710,10213,22881	CDC42,PSMA6,PSMB5,PSMB7,PSMC2,PSMC3,PSMC5,PSMD4,PSMD14,ANKRD6
5_Member	GO Biological Processes	GO:0090175	regulation of establishment of planar polarity	-3.43398	-1.58026	10/112	998,5687,5693,5695,5701,5702,5705,5710,10213,22881	CDC42,PSMA6,PSMB5,PSMB7,PSMC2,PSMC3,PSMC5,PSMD4,PSMD14,ANKRD6
5_Member	GO Biological Processes	GO:1902036	regulation of hematopoietic stem cell differentiation	-3.40856	-1.55753	8/74	5687,5693,5695,5701,5702,5705,5710,10213	PSMA6,PSMB5,PSMB7,PSMC2,PSMC3,PSMC5,PSMD4,PSMD14
5_Member	GO Biological Processes	GO:0090090	negative regulation of canonical Wnt signaling pathway	-3.39521	-1.54551	13/179	1649,3489,5687,5693,5695,5701,5702,5705,5710,10213,10856,22881,153090	DDIT3,IGFBP6,PSMA6,PSMB5,PSMB7,PSMC2,PSMC3,PSMC5,PSMD4,PSMD14,RUVBL2,ANKRD6,DAB2IP
5_Member	GO Biological Processes	GO:0042180	cellular ketone metabolic process	-3.36132	-1.51954	16/253	231,2806,5687,5693,5695,5701,5702,5705,5710,10213,10229,22937,29914,57017,79602,84879	AKR1B1,GOT2,PSMA6,PSMB5,PSMB7,PSMC2,PSMC3,PSMC5,PSMD4,PSMD14,COQ7,SCAP,UBIAD1,COQ9,ADIPOR2,MFSD2A
5_Member	GO Biological Processes	GO:1905114	cell surface receptor signaling pathway involved in cell-cell signaling	-3.33444	-1.49729	29/614	527,998,1138,1649,3489,4088,4343,4355,4772,5300,5663,5687,5693,5695,5701,5702,5705,5710,10213,10856,22881,23399,23500,27185,54623,57805,79971,90410,153090	ATP6V0C,CDC42,CHRNA5,DDIT3,IGFBP6,SMAD3,MOV10,MPP2,NFATC1,PIN1,PSEN1,PSMA6,PSMB5,PSMB7,PSMC2,PSMC3,PSMC5,PSMD4,PSMD14,RUVBL2,ANKRD6,CTDNEP1,DAAM2,DISC1,PAF1,CCAR2,WLS,IFT20,DAB2IP
5_Member	GO Biological Processes	GO:0033238	regulation of cellular amine metabolic process	-3.29084	-1.46574	8/77	5687,5693,5695,5701,5702,5705,5710,10213	PSMA6,PSMB5,PSMB7,PSMC2,PSMC3,PSMC5,PSMD4,PSMD14
5_Member	GO Biological Processes	GO:0043687	post-translational protein modification	-3.28484	-1.46225	20/362	3698,5687,5693,5695,5701,5702,5705,5710,6923,9616,10213,10980,11091,23463,26100,51280,51451,64708,140459,283807	ITIH2,PSMA6,PSMB5,PSMB7,PSMC2,PSMC3,PSMC5,PSMD4,ELOB,RNF7,PSMD14,COPS6,WDR5,ICMT,WIPI2,GOLM1,LCMT1,COPS7B,ASB6,FBXL22
5_Member	GO Biological Processes	GO:0002244	hematopoietic progenitor cell differentiation	-3.27812	-1.45679	12/161	2068,5663,5687,5693,5695,5701,5702,5705,5710,10213,55512,83700	ERCC2,PSEN1,PSMA6,PSMB5,PSMB7,PSMC2,PSMC3,PSMC5,PSMD4,PSMD14,SMPD3,JAM3
5_Member	GO Biological Processes	GO:0019882	antigen processing and presentation	-3.24807	-1.42797	15/234	1211,1639,3383,3835,5687,5693,5695,5701,5702,5705,5710,7189,8673,10121,10213	CLTA,DCTN1,ICAM1,KIF22,PSMA6,PSMB5,PSMB7,PSMC2,PSMC3,PSMC5,PSMD4,TRAF6,VAMP8,ACTR1A,PSMD14
5_Member	GO Biological Processes	GO:0002218	activation of innate immune response	-3.22451	-1.40937	19/339	1508,2547,2874,3845,5058,5245,5687,5693,5695,5701,5702,5705,5710,7189,10084,10211,10213,10695,153090	CTSB,XRCC6,GPS2,KRAS,PAK1,PHB,PSMA6,PSMB5,PSMB7,PSMC2,PSMC3,PSMC5,PSMD4,TRAF6,PQBP1,FLOT1,PSMD14,CNPY3,DAB2IP
5_Member	GO Biological Processes	GO:0002474	antigen processing and presentation of peptide antigen via MHC class I	-3.20222	-1.39198	9/99	5687,5693,5695,5701,5702,5705,5710,8673,10213	PSMA6,PSMB5,PSMB7,PSMC2,PSMC3,PSMC5,PSMD4,VAMP8,PSMD14
5_Member	GO Biological Processes	GO:0030178	negative regulation of Wnt signaling pathway	-3.17576	-1.37155	14/213	1649,3489,4772,5687,5693,5695,5701,5702,5705,5710,10213,10856,22881,153090	DDIT3,IGFBP6,NFATC1,PSMA6,PSMB5,PSMB7,PSMC2,PSMC3,PSMC5,PSMD4,PSMD14,RUVBL2,ANKRD6,DAB2IP
5_Member	GO Biological Processes	GO:0001738	morphogenesis of a polarized epithelium	-3.09019	-1.30592	11/146	998,5687,5693,5695,5701,5702,5705,5710,10213,22881,90410	CDC42,PSMA6,PSMB5,PSMB7,PSMC2,PSMC3,PSMC5,PSMD4,PSMD14,ANKRD6,IFT20
5_Member	KEGG Pathway	ko05169	Epstein-Barr virus infection	-2.9256	-1.1911	13/201	661,983,3312,3383,5434,5701,5702,5705,5710,7189,7533,10213,171568	POLR3D,CDK1,HSPA8,ICAM1,POLR2E,PSMC2,PSMC3,PSMC5,PSMD4,TRAF6,YWHAH,PSMD14,POLR3H
5_Member	GO Biological Processes	GO:1901532	regulation of hematopoietic progenitor cell differentiation	-2.87353	-1.15407	8/89	5687,5693,5695,5701,5702,5705,5710,10213	PSMA6,PSMB5,PSMB7,PSMC2,PSMC3,PSMC5,PSMD4,PSMD14
5_Member	GO Biological Processes	GO:0050852	T cell receptor signaling pathway	-2.86747	-1.14998	13/204	5058,5663,5687,5693,5695,5701,5702,5705,5710,7189,8891,10213,10616	PAK1,PSEN1,PSMA6,PSMB5,PSMB7,PSMC2,PSMC3,PSMC5,PSMD4,TRAF6,EIF2B3,PSMD14,RBCK1
5_Member	GO Biological Processes	GO:0071347	cellular response to interleukin-1	-2.85444	-1.14377	12/180	3383,5687,5693,5695,5701,5702,5705,5710,7189,10213,54472,153090	ICAM1,PSMA6,PSMB5,PSMB7,PSMC2,PSMC3,PSMC5,PSMD4,TRAF6,PSMD14,TOLLIP,DAB2IP
5_Member	GO Biological Processes	GO:0002758	innate immune response-activating signal transduction	-2.78478	-1.09488	17/314	1508,2874,3845,5058,5245,5687,5693,5695,5701,5702,5705,5710,7189,10211,10213,10695,153090	CTSB,GPS2,KRAS,PAK1,PHB,PSMA6,PSMB5,PSMB7,PSMC2,PSMC3,PSMC5,PSMD4,TRAF6,FLOT1,PSMD14,CNPY3,DAB2IP
5_Member	GO Biological Processes	GO:0045089	positive regulation of innate immune response	-2.77184	-1.09039	20/399	661,1508,2547,2874,3845,5058,5245,5687,5693,5695,5701,5702,5705,5710,7189,10084,10211,10213,10695,153090	POLR3D,CTSB,XRCC6,GPS2,KRAS,PAK1,PHB,PSMA6,PSMB5,PSMB7,PSMC2,PSMC3,PSMC5,PSMD4,TRAF6,PQBP1,FLOT1,PSMD14,CNPY3,DAB2IP
5_Member	GO Biological Processes	GO:0045899	positive regulation of RNA polymerase II transcriptional preinitiation complex assembly	-2.70853	-1.03934	3/11	5701,5702,5705	PSMC2,PSMC3,PSMC5
5_Member	GO Biological Processes	GO:0038093	Fc receptor signaling pathway	-2.69914	-1.0342	14/239	998,4772,5058,5687,5693,5695,5701,5702,5705,5710,6464,7189,9846,10213	CDC42,NFATC1,PAK1,PSMA6,PSMB5,PSMB7,PSMC2,PSMC3,PSMC5,PSMD4,SHC1,TRAF6,GAB2,PSMD14
5_Member	GO Biological Processes	GO:2000736	regulation of stem cell differentiation	-2.68793	-1.02903	9/117	2022,5687,5693,5695,5701,5702,5705,5710,10213	ENG,PSMA6,PSMB5,PSMB7,PSMC2,PSMC3,PSMC5,PSMD4,PSMD14
5_Member	GO Biological Processes	GO:0045088	regulation of innate immune response	-2.62046	-0.976877	22/470	2,661,1508,2547,2874,3845,5058,5245,5687,5693,5695,5701,5702,5705,5710,7189,10084,10211,10213,10695,79594,153090	A2M,POLR3D,CTSB,XRCC6,GPS2,KRAS,PAK1,PHB,PSMA6,PSMB5,PSMB7,PSMC2,PSMC3,PSMC5,PSMD4,TRAF6,PQBP1,FLOT1,PSMD14,CNPY3,MUL1,DAB2IP
5_Member	GO Biological Processes	GO:0051123	RNA polymerase II preinitiation complex assembly	-2.55796	-0.93855	4/25	5701,5702,5705,6879	PSMC2,PSMC3,PSMC5,TAF7
5_Member	GO Biological Processes	GO:0033209	tumor necrosis factor-mediated signaling pathway	-2.46467	-0.871136	11/175	2874,5687,5693,5695,5701,5702,5705,5710,7189,10213,10616	GPS2,PSMA6,PSMB5,PSMB7,PSMC2,PSMC3,PSMC5,PSMD4,TRAF6,PSMD14,RBCK1
5_Member	GO Biological Processes	GO:0045898	regulation of RNA polymerase II transcriptional preinitiation complex assembly	-2.38817	-0.814838	3/14	5701,5702,5705	PSMC2,PSMC3,PSMC5
5_Member	GO Biological Processes	GO:0070555	response to interleukin-1	-2.37201	-0.805018	12/206	3383,5687,5693,5695,5701,5702,5705,5710,7189,10213,54472,153090	ICAM1,PSMA6,PSMB5,PSMB7,PSMC2,PSMC3,PSMC5,PSMD4,TRAF6,PSMD14,TOLLIP,DAB2IP
5_Member	GO Biological Processes	GO:0010565	regulation of cellular ketone metabolic process	-2.26639	-0.728247	11/186	5687,5693,5695,5701,5702,5705,5710,10213,22937,79602,84879	PSMA6,PSMB5,PSMB7,PSMC2,PSMC3,PSMC5,PSMD4,PSMD14,SCAP,ADIPOR2,MFSD2A
5_Member	GO Biological Processes	GO:0071356	cellular response to tumor necrosis factor	-2.24586	-0.714173	15/297	1687,2874,3383,5687,5693,5695,5701,5702,5705,5710,7189,10213,10616,55512,153090	GSDME,GPS2,ICAM1,PSMA6,PSMB5,PSMB7,PSMC2,PSMC3,PSMC5,PSMD4,TRAF6,PSMD14,RBCK1,SMPD3,DAB2IP
5_Member	GO Biological Processes	GO:0038061	NIK/NF-kappaB signaling	-2.21542	-0.69449	11/189	5245,5687,5693,5695,5701,5702,5705,5710,7189,10213,10616	PHB,PSMA6,PSMB5,PSMB7,PSMC2,PSMC3,PSMC5,PSMD4,TRAF6,PSMD14,RBCK1
6_Summary	GO Cellular Components	GO:0005759	mitochondrial matrix	-9.34929	-6.1905	37/476	34,50,402,983,1757,2271,2806,3418,4719,4722,4728,5096,5160,6464,7818,10105,10131,26024,26073,51102,51258,55379,55739,57805,64928,64951,64979,65003,65005,80347,84300,84769,84881,90480,112812,128308,374291,28958,51335,54998,55037,283459,2,664,1639,2733,3312,6598,8673,10193,10211,10241,10490,23274,23399,24144,26100,27183,27243,28985,51368,55254,64422,64601,79594,84305,493856,6224,6730	ACADM,ACO2,ARL2,CDK1,SARDH,FH,GOT2,IDH2,NDUFS1,NDUFS3,NDUFS8,PCCB,PDHA1,SHC1,DAP3,PPIF,TRAP1,PTCD1,POLDIP2,MECR,MRPL51,LRRC59,NAXD,CCAR2,MRPL14,MRPS24,MRPL36,MRPL11,MRPL9,COASY,UQCC2,MPV17L2,RPUSD4,GADD45GIP1,FDX2,MRPL55,NDUFS7,COA3,NGRN,AURKAIP1,PTCD3,GATC,A2M,BNIP3,DCTN1,GLE1,HSPA8,SMARCB1,VAMP8,RNF41,FLOT1,CALCOCO2,VTI1B,CLEC16A,CTDNEP1,TFIP11,WIPI2,VPS4A,CHMP2A,MCTS1,TEX264,TMEM39A,ATG3,VPS16…
6_Member	GO Cellular Components	GO:0005759	mitochondrial matrix	-9.34929	-6.1905	37/476	34,50,402,983,1757,2271,2806,3418,4719,4722,4728,5096,5160,6464,7818,10105,10131,26024,26073,51102,51258,55379,55739,57805,64928,64951,64979,65003,65005,80347,84300,84769,84881,90480,112812,128308,374291	ACADM,ACO2,ARL2,CDK1,SARDH,FH,GOT2,IDH2,NDUFS1,NDUFS3,NDUFS8,PCCB,PDHA1,SHC1,DAP3,PPIF,TRAP1,PTCD1,POLDIP2,MECR,MRPL51,LRRC59,NAXD,CCAR2,MRPL14,MRPS24,MRPL36,MRPL11,MRPL9,COASY,UQCC2,MPV17L2,RPUSD4,GADD45GIP1,FDX2,MRPL55,NDUFS7
6_Member	GO Biological Processes	GO:0032543	mitochondrial translation	-7.61717	-4.8775	17/134	7818,28958,51258,51335,54998,55037,64928,64951,64979,65003,65005,84300,84769,84881,90480,128308,283459	DAP3,COA3,MRPL51,NGRN,AURKAIP1,PTCD3,MRPL14,MRPS24,MRPL36,MRPL11,MRPL9,UQCC2,MPV17L2,RPUSD4,GADD45GIP1,MRPL55,GATC
6_Member	GO Biological Processes	GO:0022411	cellular component disassembly	-7.36275	-4.69003	37/565	2,664,983,1639,2733,3312,6598,7818,8673,10193,10211,10241,10490,23274,23399,24144,26100,27183,27243,28985,51258,51368,54998,55037,55254,64422,64601,64928,64951,64979,65003,65005,79594,84305,90480,128308,493856	A2M,BNIP3,CDK1,DCTN1,GLE1,HSPA8,SMARCB1,DAP3,VAMP8,RNF41,FLOT1,CALCOCO2,VTI1B,CLEC16A,CTDNEP1,TFIP11,WIPI2,VPS4A,CHMP2A,MCTS1,MRPL51,TEX264,AURKAIP1,PTCD3,TMEM39A,ATG3,VPS16,MRPL14,MRPS24,MRPL36,MRPL11,MRPL9,MUL1,PYM1,GADD45GIP1,MRPL55,CISD2
6_Member	GO Biological Processes	GO:0032984	protein-containing complex disassembly	-7.17756	-4.56189	27/340	664,2733,3312,6598,7818,8673,10241,10490,23274,24144,26100,27183,27243,28985,51258,54998,55037,55254,64601,64928,64951,64979,65003,65005,84305,90480,128308	BNIP3,GLE1,HSPA8,SMARCB1,DAP3,VAMP8,CALCOCO2,VTI1B,CLEC16A,TFIP11,WIPI2,VPS4A,CHMP2A,MCTS1,MRPL51,AURKAIP1,PTCD3,TMEM39A,VPS16,MRPL14,MRPS24,MRPL36,MRPL11,MRPL9,PYM1,GADD45GIP1,MRPL55
6_Member	GO Biological Processes	GO:0140053	mitochondrial gene expression	-6.2897	-3.89057	17/165	7818,28958,51258,51335,54998,55037,64928,64951,64979,65003,65005,84300,84769,84881,90480,128308,283459	DAP3,COA3,MRPL51,NGRN,AURKAIP1,PTCD3,MRPL14,MRPS24,MRPL36,MRPL11,MRPL9,UQCC2,MPV17L2,RPUSD4,GADD45GIP1,MRPL55,GATC
6_Member	GO Biological Processes	GO:0006415	translational termination	-5.08076	-2.8822	12/105	2733,7818,51258,54998,55037,64928,64951,64979,65003,65005,90480,128308	GLE1,DAP3,MRPL51,AURKAIP1,PTCD3,MRPL14,MRPS24,MRPL36,MRPL11,MRPL9,GADD45GIP1,MRPL55
6_Member	GO Biological Processes	GO:0070125	mitochondrial translational elongation	-5.0346	-2.85066	11/89	7818,51258,54998,55037,64928,64951,64979,65003,65005,90480,128308	DAP3,MRPL51,AURKAIP1,PTCD3,MRPL14,MRPS24,MRPL36,MRPL11,MRPL9,GADD45GIP1,MRPL55
6_Member	GO Biological Processes	GO:0070126	mitochondrial translational termination	-5.0346	-2.85066	11/89	7818,51258,54998,55037,64928,64951,64979,65003,65005,90480,128308	DAP3,MRPL51,AURKAIP1,PTCD3,MRPL14,MRPS24,MRPL36,MRPL11,MRPL9,GADD45GIP1,MRPL55
6_Member	GO Cellular Components	GO:0000313	organellar ribosome	-3.62048	-1.72594	9/87	7818,51258,64928,64951,64979,65003,65005,84769,128308	DAP3,MRPL51,MRPL14,MRPS24,MRPL36,MRPL11,MRPL9,MPV17L2,MRPL55
6_Member	GO Cellular Components	GO:0005761	mitochondrial ribosome	-3.62048	-1.72594	9/87	7818,51258,64928,64951,64979,65003,65005,84769,128308	DAP3,MRPL51,MRPL14,MRPS24,MRPL36,MRPL11,MRPL9,MPV17L2,MRPL55
6_Member	GO Cellular Components	GO:0000315	organellar large ribosomal subunit	-3.38656	-1.53952	7/57	51258,64928,64979,65003,65005,84769,128308	MRPL51,MRPL14,MRPL36,MRPL11,MRPL9,MPV17L2,MRPL55
6_Member	GO Cellular Components	GO:0005762	mitochondrial large ribosomal subunit	-3.38656	-1.53952	7/57	51258,64928,64979,65003,65005,84769,128308	MRPL51,MRPL14,MRPL36,MRPL11,MRPL9,MPV17L2,MRPL55
6_Member	GO Biological Processes	GO:0006414	translational elongation	-3.3762	-1.5318	11/135	7818,51258,54998,55037,64928,64951,64979,65003,65005,90480,128308	DAP3,MRPL51,AURKAIP1,PTCD3,MRPL14,MRPS24,MRPL36,MRPL11,MRPL9,GADD45GIP1,MRPL55
6_Member	GO Cellular Components	GO:0005840	ribosome	-3.07984	-1.30012	15/243	6224,6730,7818,28985,51258,54998,55037,64928,64951,64979,65003,65005,84769,90480,128308	RPS20,SRP68,DAP3,MCTS1,MRPL51,AURKAIP1,PTCD3,MRPL14,MRPS24,MRPL36,MRPL11,MRPL9,MPV17L2,GADD45GIP1,MRPL55
6_Member	GO Biological Processes	GO:0043624	cellular protein complex disassembly	-3.00109	-1.24455	14/222	2733,3312,7818,27183,51258,54998,55037,64928,64951,64979,65003,65005,90480,128308	GLE1,HSPA8,DAP3,VPS4A,MRPL51,AURKAIP1,PTCD3,MRPL14,MRPS24,MRPL36,MRPL11,MRPL9,GADD45GIP1,MRPL55
6_Member	GO Cellular Components	GO:0044391	ribosomal subunit	-2.24926	-0.716929	11/187	6224,7818,28985,51258,64928,64951,64979,65003,65005,84769,128308	RPS20,DAP3,MCTS1,MRPL51,MRPL14,MRPS24,MRPL36,MRPL11,MRPL9,MPV17L2,MRPL55
7_Summary	GO Cellular Components	GO:0005758	mitochondrial intermembrane space	-8.94451	-5.87214	15/83	204,402,1678,2671,4702,4713,4719,9131,10131,26515,26517,26521,27166,84300,100287932,3312	AK2,ARL2,TIMM8A,GFER,NDUFA8,NDUFB7,NDUFS1,AIFM1,TRAP1,TIMM10B,TIMM13,TIMM8B,PRELID1,UQCC2,TIMM23,HSPA8
7_Member	GO Cellular Components	GO:0005758	mitochondrial intermembrane space	-8.94451	-5.87214	15/83	204,402,1678,2671,4702,4713,4719,9131,10131,26515,26517,26521,27166,84300,100287932	AK2,ARL2,TIMM8A,GFER,NDUFA8,NDUFB7,NDUFS1,AIFM1,TRAP1,TIMM10B,TIMM13,TIMM8B,PRELID1,UQCC2,TIMM23
7_Member	GO Cellular Components	GO:0031970	organelle envelope lumen	-8.23296	-5.37519	15/93	204,402,1678,2671,4702,4713,4719,9131,10131,26515,26517,26521,27166,84300,100287932	AK2,ARL2,TIMM8A,GFER,NDUFA8,NDUFB7,NDUFS1,AIFM1,TRAP1,TIMM10B,TIMM13,TIMM8B,PRELID1,UQCC2,TIMM23
7_Member	GO Biological Processes	GO:0072321	chaperone-mediated protein transport	-4.02584	-2.02338	4/11	1678,3312,26517,26521	TIMM8A,HSPA8,TIMM13,TIMM8B
8_Summary	GO Biological Processes	GO:0022613	ribonucleoprotein complex biogenesis	-8.50679	-5.55885	37/511	2068,5822,8663,8665,8666,8683,10291,10436,10856,10907,22827,23560,24148,25980,26121,27341,28985,28987,51096,51154,51367,51386,51491,54663,54853,54881,55011,55695,56478,64979,84769,84881,92856,117246,131870,197135,728689,24144	ERCC2,PWP2,EIF3C,EIF3F,EIF3G,SRSF9,SF3A1,EMG1,RUVBL2,TXNL4A,PUF60,GTPBP4,PRPF6,AAR2,PRPF31,RRP7A,MCTS1,NOB1,UTP18,MRTO4,POP5,EIF3L,NOP16,WDR74,WDR55,TEX10,PIH1D1,NSUN5,EIF4ENIF1,MRPL36,MPV17L2,RPUSD4,IMP4,FTSJ3,NUDT16,PATL2,EIF3CL,TFIP11
8_Member	GO Biological Processes	GO:0022613	ribonucleoprotein complex biogenesis	-8.50679	-5.55885	37/511	2068,5822,8663,8665,8666,8683,10291,10436,10856,10907,22827,23560,24148,25980,26121,27341,28985,28987,51096,51154,51367,51386,51491,54663,54853,54881,55011,55695,56478,64979,84769,84881,92856,117246,131870,197135,728689	ERCC2,PWP2,EIF3C,EIF3F,EIF3G,SRSF9,SF3A1,EMG1,RUVBL2,TXNL4A,PUF60,GTPBP4,PRPF6,AAR2,PRPF31,RRP7A,MCTS1,NOB1,UTP18,MRTO4,POP5,EIF3L,NOP16,WDR74,WDR55,TEX10,PIH1D1,NSUN5,EIF4ENIF1,MRPL36,MPV17L2,RPUSD4,IMP4,FTSJ3,NUDT16,PATL2,EIF3CL
8_Member	GO Biological Processes	GO:0071826	ribonucleoprotein complex subunit organization	-5.63703	-3.33102	22/290	5822,8663,8665,8666,8683,10291,10856,10907,22827,24144,24148,25980,26121,27341,28985,51154,51386,55011,56478,84769,197135,728689	PWP2,EIF3C,EIF3F,EIF3G,SRSF9,SF3A1,RUVBL2,TXNL4A,PUF60,TFIP11,PRPF6,AAR2,PRPF31,RRP7A,MCTS1,MRTO4,EIF3L,PIH1D1,EIF4ENIF1,MPV17L2,PATL2,EIF3CL
8_Member	GO Biological Processes	GO:0022618	ribonucleoprotein complex assembly	-5.42942	-3.16341	21/276	5822,8663,8665,8666,8683,10291,10856,10907,22827,24148,25980,26121,27341,28985,51154,51386,55011,56478,84769,197135,728689	PWP2,EIF3C,EIF3F,EIF3G,SRSF9,SF3A1,RUVBL2,TXNL4A,PUF60,PRPF6,AAR2,PRPF31,RRP7A,MCTS1,MRTO4,EIF3L,PIH1D1,EIF4ENIF1,MPV17L2,PATL2,EIF3CL
9_Summary	GO Cellular Components	GO:1990234	transferase complex	-8.12419	-5.27978	47/776	661,983,2068,2342,4144,4172,4234,5214,5434,5635,6015,6879,6923,8315,8464,8881,9443,9616,9913,10273,10296,10616,10856,11091,11108,23649,25906,26121,26133,51719,54623,54797,54881,57325,64422,79447,80218,81488,81545,83667,83892,91319,118424,129685,171568,283807,645121	POLR3D,CDK1,ERCC2,FNTB,MAT2A,MCM3,METTL1,PFKP,POLR2E,PRPSAP1,RING1,TAF7,ELOB,BRAP,SUPT3H,CDC16,MED7,RNF7,SUPT7L,STUB1,MAEA,RBCK1,RUVBL2,WDR5,PRDM4,POLA2,ANAPC15,PRPF31,TRPC4AP,CAB39,PAF1,MED18,TEX10,KAT14,ATG3,PAGR1,NAA50,POLR2M,FBXO38,SESN2,KCTD10,DERL3,UBE2J2,TAF8,POLR3H,FBXL22,CCNI2
9_Member	GO Cellular Components	GO:1990234	transferase complex	-8.12419	-5.27978	47/776	661,983,2068,2342,4144,4172,4234,5214,5434,5635,6015,6879,6923,8315,8464,8881,9443,9616,9913,10273,10296,10616,10856,11091,11108,23649,25906,26121,26133,51719,54623,54797,54881,57325,64422,79447,80218,81488,81545,83667,83892,91319,118424,129685,171568,283807,645121	POLR3D,CDK1,ERCC2,FNTB,MAT2A,MCM3,METTL1,PFKP,POLR2E,PRPSAP1,RING1,TAF7,ELOB,BRAP,SUPT3H,CDC16,MED7,RNF7,SUPT7L,STUB1,MAEA,RBCK1,RUVBL2,WDR5,PRDM4,POLA2,ANAPC15,PRPF31,TRPC4AP,CAB39,PAF1,MED18,TEX10,KAT14,ATG3,PAGR1,NAA50,POLR2M,FBXO38,SESN2,KCTD10,DERL3,UBE2J2,TAF8,POLR3H,FBXL22,CCNI2
9_Member	GO Cellular Components	GO:0000151	ubiquitin ligase complex	-3.62687	-1.72635	18/289	6015,6923,8315,8881,9443,9616,10273,10296,10616,25906,26133,54797,64422,81545,83892,91319,118424,283807	RING1,ELOB,BRAP,CDC16,MED7,RNF7,STUB1,MAEA,RBCK1,ANAPC15,TRPC4AP,MED18,ATG3,FBXO38,KCTD10,DERL3,UBE2J2,FBXL22
10_Summary	GO Cellular Components	GO:0005813	centrosome	-7.968	-5.16139	40/608	402,808,983,998,1639,1663,1869,2733,4172,4957,5663,5664,5693,6904,8379,8636,8881,9001,9099,9114,9325,10121,10211,10636,10856,23354,25886,27077,27183,27185,29899,55968,56259,89891,90410,92558,93323,116840,171568,205564,1138,3835,3993,4935,5899,8673,8677,9545,9846,10113,10383,10490,10494,10652,23207,27243,51693,54984,79594,81488,116841,388552,332,990,1211,2068,5905,10296,51335,57805,83541,389,2119,…	ARL2,CALM3,CDK1,CDC42,DCTN1,DDX11,E2F1,GLE1,MCM3,ODF2,PSEN1,PSEN2,PSMB5,TBCD,MAD1L1,SSNA1,CDC16,HAP1,USP2,ATP6V0D1,TRIP4,ACTR1A,FLOT1,RGS14,RUVBL2,HAUS5,POC1A,B9D1,VPS4A,DISC1,GPSM2,NSFL1C,CTNNBL1,DYNC2I2,IFT20,BICDL1,HAUS8,CNTROB,POLR3H,SENP5,CHRNA5,KIF22,LLGL2,GPR143,RALB,VAMP8,STX10,RAB3D,GAB2,PREB,TUBB4B,VTI1B,STK25,YKT6,PLEKHM2,CHMP2A,TRAPPC2L,PINX1,MUL1,POLR2M,SNAP47,BLOC1S3,BIRC5,CDC6,CLTA…
10_Member	GO Cellular Components	GO:0005813	centrosome	-7.968	-5.16139	40/608	402,808,983,998,1639,1663,1869,2733,4172,4957,5663,5664,5693,6904,8379,8636,8881,9001,9099,9114,9325,10121,10211,10636,10856,23354,25886,27077,27183,27185,29899,55968,56259,89891,90410,92558,93323,116840,171568,205564	ARL2,CALM3,CDK1,CDC42,DCTN1,DDX11,E2F1,GLE1,MCM3,ODF2,PSEN1,PSEN2,PSMB5,TBCD,MAD1L1,SSNA1,CDC16,HAP1,USP2,ATP6V0D1,TRIP4,ACTR1A,FLOT1,RGS14,RUVBL2,HAUS5,POC1A,B9D1,VPS4A,DISC1,GPSM2,NSFL1C,CTNNBL1,DYNC2I2,IFT20,BICDL1,HAUS8,CNTROB,POLR3H,SENP5
10_Member	GO Biological Processes	GO:0051640	organelle localization	-6.36844	-3.95417	41/725	808,983,998,1138,1639,3835,3993,4935,4957,5663,5664,5899,8379,8636,8673,8677,9001,9545,9846,10113,10121,10383,10490,10494,10652,23207,23354,27077,27183,27243,29899,51693,54984,55968,79594,81488,90410,92558,93323,116841,388552	CALM3,CDK1,CDC42,CHRNA5,DCTN1,KIF22,LLGL2,GPR143,ODF2,PSEN1,PSEN2,RALB,MAD1L1,SSNA1,VAMP8,STX10,HAP1,RAB3D,GAB2,PREB,ACTR1A,TUBB4B,VTI1B,STK25,YKT6,PLEKHM2,HAUS5,B9D1,VPS4A,CHMP2A,GPSM2,TRAPPC2L,PINX1,NSFL1C,MUL1,POLR2M,IFT20,BICDL1,HAUS8,SNAP47,BLOC1S3
10_Member	GO Cellular Components	GO:0005819	spindle	-5.68079	-3.36709	26/381	332,808,983,990,998,1211,1639,1663,2068,3835,4957,5905,8379,8881,10296,10636,23354,25886,27183,29899,51335,54984,55968,57805,83541,93323	BIRC5,CALM3,CDK1,CDC6,CDC42,CLTA,DCTN1,DDX11,ERCC2,KIF22,ODF2,RANGAP1,MAD1L1,CDC16,MAEA,RGS14,HAUS5,POC1A,VPS4A,GPSM2,NGRN,PINX1,NSFL1C,CCAR2,FAM110A,HAUS8
10_Member	GO Biological Processes	GO:0051301	cell division	-4.59605	-2.48599	32/600	332,389,808,983,990,998,1211,1639,2068,2119,3993,5300,5899,7060,7423,8379,8881,10296,10636,10907,23354,25906,27183,27243,29899,55844,91603,93323,115098,116840,205564,378708	BIRC5,RHOC,CALM3,CDK1,CDC6,CDC42,CLTA,DCTN1,ERCC2,ETV5,LLGL2,PIN1,RALB,THBS4,VEGFB,MAD1L1,CDC16,MAEA,RGS14,TXNL4A,HAUS5,ANAPC15,VPS4A,CHMP2A,GPSM2,PPP2R2D,ZNF830,HAUS8,CCDC124,CNTROB,SENP5,CENPS
10_Member	GO Cellular Components	GO:0000922	spindle pole	-3.7141	-1.78914	13/166	808,990,1639,1663,4957,8379,10636,25886,27183,29899,55968,83541,93323	CALM3,CDC6,DCTN1,DDX11,ODF2,MAD1L1,RGS14,POC1A,VPS4A,GPSM2,NSFL1C,FAM110A,HAUS8
10_Member	GO Cellular Components	GO:0072686	mitotic spindle	-3.37659	-1.5318	12/157	983,990,998,1639,3835,5905,8379,8881,23354,29899,51335,93323	CDK1,CDC6,CDC42,DCTN1,KIF22,RANGAP1,MAD1L1,CDC16,HAUS5,GPSM2,NGRN,HAUS8
10_Member	GO Biological Processes	GO:0051656	establishment of organelle localization	-2.66244	-1.01049	24/526	808,998,1138,1639,3835,3993,4935,5663,8379,8673,9001,9846,10113,10494,10652,27183,27243,29899,51693,54984,55968,92558,116841,388552	CALM3,CDC42,CHRNA5,DCTN1,KIF22,LLGL2,GPR143,PSEN1,MAD1L1,VAMP8,HAP1,GAB2,PREB,STK25,YKT6,VPS4A,CHMP2A,GPSM2,TRAPPC2L,PINX1,NSFL1C,BICDL1,SNAP47,BLOC1S3
11_Summary	GO Biological Processes	GO:0034660	ncRNA metabolic process	-7.55119	-4.82174	38/580	16,1663,2068,2976,4088,4141,4234,5434,5822,5917,6598,7453,7737,10436,23560,25917,26024,27341,28987,29894,51096,51154,51367,51493,54663,54853,54881,55011,55695,56257,80755,84881,92856,117246,129685,131870,138716,283459,51491,64979,84769,9807,26517,51447	AARS1,DDX11,ERCC2,GTF3C2,SMAD3,MARS1,METTL1,POLR2E,PWP2,RARS1,SMARCB1,WARS1,RNF113A,EMG1,GTPBP4,THUMPD3,PTCD1,RRP7A,NOB1,CPSF1,UTP18,MRTO4,POP5,RTCB,WDR74,WDR55,TEX10,PIH1D1,NSUN5,MEPCE,AARSD1,RPUSD4,IMP4,FTSJ3,TAF8,NUDT16,RPP25L,GATC,NOP16,MRPL36,MPV17L2,IP6K1,TIMM13,IP6K2
11_Member	GO Biological Processes	GO:0034660	ncRNA metabolic process	-7.55119	-4.82174	38/580	16,1663,2068,2976,4088,4141,4234,5434,5822,5917,6598,7453,7737,10436,23560,25917,26024,27341,28987,29894,51096,51154,51367,51493,54663,54853,54881,55011,55695,56257,80755,84881,92856,117246,129685,131870,138716,283459	AARS1,DDX11,ERCC2,GTF3C2,SMAD3,MARS1,METTL1,POLR2E,PWP2,RARS1,SMARCB1,WARS1,RNF113A,EMG1,GTPBP4,THUMPD3,PTCD1,RRP7A,NOB1,CPSF1,UTP18,MRTO4,POP5,RTCB,WDR74,WDR55,TEX10,PIH1D1,NSUN5,MEPCE,AARSD1,RPUSD4,IMP4,FTSJ3,TAF8,NUDT16,RPP25L,GATC
11_Member	GO Biological Processes	GO:0016072	rRNA metabolic process	-6.2906	-3.89057	22/265	1663,2068,2976,4141,5822,6598,10436,23560,27341,28987,51096,51154,51367,54663,54853,54881,55011,55695,84881,92856,117246,131870	DDX11,ERCC2,GTF3C2,MARS1,PWP2,SMARCB1,EMG1,GTPBP4,RRP7A,NOB1,UTP18,MRTO4,POP5,WDR74,WDR55,TEX10,PIH1D1,NSUN5,RPUSD4,IMP4,FTSJ3,NUDT16
11_Member	GO Biological Processes	GO:0034470	ncRNA processing	-5.78512	-3.46359	27/400	16,2068,4088,4234,5822,7737,10436,23560,25917,26024,27341,28987,29894,51096,51154,51367,51493,54663,54853,54881,55011,55695,84881,92856,117246,131870,138716	AARS1,ERCC2,SMAD3,METTL1,PWP2,RNF113A,EMG1,GTPBP4,THUMPD3,PTCD1,RRP7A,NOB1,CPSF1,UTP18,MRTO4,POP5,RTCB,WDR74,WDR55,TEX10,PIH1D1,NSUN5,RPUSD4,IMP4,FTSJ3,NUDT16,RPP25L
11_Member	GO Biological Processes	GO:0006364	rRNA processing	-4.95975	-2.79823	18/228	2068,5822,10436,23560,27341,28987,51096,51154,51367,54663,54853,54881,55011,55695,84881,92856,117246,131870	ERCC2,PWP2,EMG1,GTPBP4,RRP7A,NOB1,UTP18,MRTO4,POP5,WDR74,WDR55,TEX10,PIH1D1,NSUN5,RPUSD4,IMP4,FTSJ3,NUDT16
11_Member	GO Biological Processes	GO:0042254	ribosome biogenesis	-4.72307	-2.59568	21/307	2068,5822,10436,23560,27341,28987,51096,51154,51367,51491,54663,54853,54881,55011,55695,64979,84769,84881,92856,117246,131870	ERCC2,PWP2,EMG1,GTPBP4,RRP7A,NOB1,UTP18,MRTO4,POP5,NOP16,WDR74,WDR55,TEX10,PIH1D1,NSUN5,MRPL36,MPV17L2,RPUSD4,IMP4,FTSJ3,NUDT16
11_Member	GO Cellular Components	GO:0030684	preribosome	-3.98685	-1.99315	9/78	5822,10436,27341,28987,51096,51154,54663,92856,117246	PWP2,EMG1,RRP7A,NOB1,UTP18,MRTO4,WDR74,IMP4,FTSJ3
11_Member	KEGG Pathway	ko03008	Ribosome biogenesis in eukaryotes	-3.04733	-1.27474	9/104	5822,10436,23560,27341,28987,51096,51367,92856,138716	PWP2,EMG1,GTPBP4,RRP7A,NOB1,UTP18,POP5,IMP4,RPP25L
11_Member	KEGG Pathway	hsa03008	Ribosome biogenesis in eukaryotes	-2.68793	-1.02903	9/117	5822,10436,23560,27341,28987,51096,51367,92856,138716	PWP2,EMG1,GTPBP4,RRP7A,NOB1,UTP18,POP5,IMP4,RPP25L
11_Member	GO Cellular Components	GO:0044452	nucleolar part	-2.33636	-0.779336	11/182	1663,5434,5822,6598,9807,26517,27341,51096,51367,51447,92856	DDX11,POLR2E,PWP2,SMARCB1,IP6K1,TIMM13,RRP7A,UTP18,POP5,IP6K2,IMP4
11_Member	GO Cellular Components	GO:0030686	90S preribosome	-2.31717	-0.763135	4/29	5822,27341,51096,92856	PWP2,RRP7A,UTP18,IMP4
12_Summary	GO Biological Processes	GO:0035966	response to topologically incorrect protein	-7.53873	-4.81927	21/206	1639,1649,1663,3308,3312,3337,6464,7060,7917,9114,10113,10273,10488,23753,51768,58477,79094,91319,91445,118424,153090,9131,9601,10206,10211,11236,51035,81502,83667,55968	DCTN1,DDIT3,DDX11,HSPA4,HSPA8,DNAJB1,SHC1,THBS4,BAG6,ATP6V0D1,PREB,STUB1,CREB3,SDF2L1,TM7SF3,SRPRB,CHAC1,DERL3,RNF185,UBE2J2,DAB2IP,AIFM1,PDIA4,TRIM13,FLOT1,RNF139,UBXN1,HM13,SESN2,NSFL1C
12_Member	GO Biological Processes	GO:0035966	response to topologically incorrect protein	-7.53873	-4.81927	21/206	1639,1649,1663,3308,3312,3337,6464,7060,7917,9114,10113,10273,10488,23753,51768,58477,79094,91319,91445,118424,153090	DCTN1,DDIT3,DDX11,HSPA4,HSPA8,DNAJB1,SHC1,THBS4,BAG6,ATP6V0D1,PREB,STUB1,CREB3,SDF2L1,TM7SF3,SRPRB,CHAC1,DERL3,RNF185,UBE2J2,DAB2IP
12_Member	GO Biological Processes	GO:0034976	response to endoplasmic reticulum stress	-7.20661	-4.57608	25/296	1639,1649,1663,6464,7060,7917,9114,9131,9601,10113,10206,10211,10273,10488,11236,23753,51035,58477,79094,81502,83667,91319,91445,118424,153090	DCTN1,DDIT3,DDX11,SHC1,THBS4,BAG6,ATP6V0D1,AIFM1,PDIA4,PREB,TRIM13,FLOT1,STUB1,CREB3,RNF139,SDF2L1,UBXN1,SRPRB,CHAC1,HM13,SESN2,DERL3,RNF185,UBE2J2,DAB2IP
12_Member	GO Biological Processes	GO:0006986	response to unfolded protein	-6.25147	-3.85704	18/185	1639,1649,1663,3308,3312,3337,6464,7060,9114,10113,10273,10488,51768,58477,79094,91319,118424,153090	DCTN1,DDIT3,DDX11,HSPA4,HSPA8,DNAJB1,SHC1,THBS4,ATP6V0D1,PREB,STUB1,CREB3,TM7SF3,SRPRB,CHAC1,DERL3,UBE2J2,DAB2IP
12_Member	GO Biological Processes	GO:0035967	cellular response to topologically incorrect protein	-5.50489	-3.22833	16/168	1639,1649,1663,3312,6464,7917,9114,10113,10273,10488,23753,51768,58477,91319,91445,153090	DCTN1,DDIT3,DDX11,HSPA8,SHC1,BAG6,ATP6V0D1,PREB,STUB1,CREB3,SDF2L1,TM7SF3,SRPRB,DERL3,RNF185,DAB2IP
12_Member	GO Biological Processes	GO:0034620	cellular response to unfolded protein	-4.1883	-2.14761	13/149	1639,1649,1663,3312,6464,9114,10113,10273,10488,51768,58477,91319,153090	DCTN1,DDIT3,DDX11,HSPA8,SHC1,ATP6V0D1,PREB,STUB1,CREB3,TM7SF3,SRPRB,DERL3,DAB2IP
12_Member	GO Biological Processes	GO:0030968	endoplasmic reticulum unfolded protein response	-3.60531	-1.71807	11/127	1639,1649,1663,6464,9114,10113,10273,10488,58477,91319,153090	DCTN1,DDIT3,DDX11,SHC1,ATP6V0D1,PREB,STUB1,CREB3,SRPRB,DERL3,DAB2IP
12_Member	GO Biological Processes	GO:0036498	IRE1-mediated unfolded protein response	-2.95881	-1.2181	7/67	1639,1663,6464,9114,10113,58477,153090	DCTN1,DDX11,SHC1,ATP6V0D1,PREB,SRPRB,DAB2IP
12_Member	KEGG Pathway	ko04141	Protein processing in endoplasmic reticulum	-2.16144	-0.651611	10/166	1649,3312,3337,9601,10113,10273,55968,91319,91445,118424	DDIT3,HSPA8,DNAJB1,PDIA4,PREB,STUB1,NSFL1C,DERL3,RNF185,UBE2J2
12_Member	KEGG Pathway	hsa04141	Protein processing in endoplasmic reticulum	-2.10882	-0.615727	10/169	1649,3312,3337,9601,10113,10273,55968,91319,91445,118424	DDIT3,HSPA8,DNAJB1,PDIA4,PREB,STUB1,NSFL1C,DERL3,RNF185,UBE2J2
13_Summary	GO Cellular Components	GO:1904813	ficolin-1-rich granule lumen	-7.31152	-4.65618	16/124	1,226,978,1508,2547,2992,3312,3608,5695,5701,5702,9961,10213,11333,51719,56888,527,2,26,5919,7423,8566,10383,10490,10493,51368,54472,2147,3163,5663,5878,8673,9545,808,1138,9846,10184,116841,7189,3383,84695	A1BG,ALDOA,CDA,CTSB,XRCC6,GYG1,HSPA8,ILF2,PSMB7,PSMC2,PSMC3,MVP,PSMD14,PDAP1,CAB39,KCMF1,ATP6V0C,A2M,AOC1,RARRES2,VEGFB,PDXK,TUBB4B,VTI1B,VAT1,TEX264,TOLLIP,F2,HMOX2,PSEN1,RAB5C,VAMP8,RAB3D,CALM3,CHRNA5,GAB2,LHFPL2,SNAP47,TRAF6,ICAM1,LOXL3
13_Member	GO Cellular Components	GO:1904813	ficolin-1-rich granule lumen	-7.31152	-4.65618	16/124	1,226,978,1508,2547,2992,3312,3608,5695,5701,5702,9961,10213,11333,51719,56888	A1BG,ALDOA,CDA,CTSB,XRCC6,GYG1,HSPA8,ILF2,PSMB7,PSMC2,PSMC3,MVP,PSMD14,PDAP1,CAB39,KCMF1
13_Member	GO Cellular Components	GO:0101002	ficolin-1-rich granule	-5.59595	-3.30122	17/185	1,226,527,978,1508,2547,2992,3312,3608,5695,5701,5702,9961,10213,11333,51719,56888	A1BG,ALDOA,ATP6V0C,CDA,CTSB,XRCC6,GYG1,HSPA8,ILF2,PSMB7,PSMC2,PSMC3,MVP,PSMD14,PDAP1,CAB39,KCMF1
13_Member	GO Cellular Components	GO:0034774	secretory granule lumen	-5.42334	-3.16079	23/322	1,2,26,226,978,2547,2992,3312,3608,5695,5701,5702,5919,7423,8566,9961,10213,10383,10490,10493,51368,51719,54472	A1BG,A2M,AOC1,ALDOA,CDA,XRCC6,GYG1,HSPA8,ILF2,PSMB7,PSMC2,PSMC3,RARRES2,VEGFB,PDXK,MVP,PSMD14,TUBB4B,VTI1B,VAT1,TEX264,CAB39,TOLLIP
13_Member	GO Cellular Components	GO:0060205	cytoplasmic vesicle lumen	-5.05618	-2.86353	23/339	1,2,26,226,978,2547,2992,3312,3608,5695,5701,5702,5919,7423,8566,9961,10213,10383,10490,10493,51368,51719,54472	A1BG,A2M,AOC1,ALDOA,CDA,XRCC6,GYG1,HSPA8,ILF2,PSMB7,PSMC2,PSMC3,RARRES2,VEGFB,PDXK,MVP,PSMD14,TUBB4B,VTI1B,VAT1,TEX264,CAB39,TOLLIP
13_Member	GO Cellular Components	GO:0031983	vesicle lumen	-5.03545	-2.85066	23/340	1,2,26,226,978,2547,2992,3312,3608,5695,5701,5702,5919,7423,8566,9961,10213,10383,10490,10493,51368,51719,54472	A1BG,A2M,AOC1,ALDOA,CDA,XRCC6,GYG1,HSPA8,ILF2,PSMB7,PSMC2,PSMC3,RARRES2,VEGFB,PDXK,MVP,PSMD14,TUBB4B,VTI1B,VAT1,TEX264,CAB39,TOLLIP
13_Member	GO Biological Processes	GO:0002446	neutrophil mediated immunity	-4.4632	-2.3698	28/500	1,26,226,527,978,1508,2147,2547,2992,3163,3312,3608,5663,5695,5701,5702,5878,8566,8673,9545,9961,10213,10383,10493,11333,51719,54472,56888	A1BG,AOC1,ALDOA,ATP6V0C,CDA,CTSB,F2,XRCC6,GYG1,HMOX2,HSPA8,ILF2,PSEN1,PSMB7,PSMC2,PSMC3,RAB5C,PDXK,VAMP8,RAB3D,MVP,PSMD14,TUBB4B,VAT1,PDAP1,CAB39,TOLLIP,KCMF1
13_Member	GO Biological Processes	GO:0043312	neutrophil degranulation	-4.26679	-2.20054	27/486	1,26,226,527,978,1508,2547,2992,3163,3312,3608,5663,5695,5701,5702,5878,8566,8673,9545,9961,10213,10383,10493,11333,51719,54472,56888	A1BG,AOC1,ALDOA,ATP6V0C,CDA,CTSB,XRCC6,GYG1,HMOX2,HSPA8,ILF2,PSEN1,PSMB7,PSMC2,PSMC3,RAB5C,PDXK,VAMP8,RAB3D,MVP,PSMD14,TUBB4B,VAT1,PDAP1,CAB39,TOLLIP,KCMF1
13_Member	GO Biological Processes	GO:0002283	neutrophil activation involved in immune response	-4.22174	-2.17058	27/489	1,26,226,527,978,1508,2547,2992,3163,3312,3608,5663,5695,5701,5702,5878,8566,8673,9545,9961,10213,10383,10493,11333,51719,54472,56888	A1BG,AOC1,ALDOA,ATP6V0C,CDA,CTSB,XRCC6,GYG1,HMOX2,HSPA8,ILF2,PSEN1,PSMB7,PSMC2,PSMC3,RAB5C,PDXK,VAMP8,RAB3D,MVP,PSMD14,TUBB4B,VAT1,PDAP1,CAB39,TOLLIP,KCMF1
13_Member	GO Biological Processes	GO:0045055	regulated exocytosis	-4.13186	-2.10138	37/780	1,2,26,226,527,808,978,1138,1508,2547,2992,3163,3312,3608,5663,5695,5701,5702,5878,5919,7423,8566,8673,9545,9846,9961,10184,10213,10383,10490,10493,11333,51368,51719,54472,56888,116841	A1BG,A2M,AOC1,ALDOA,ATP6V0C,CALM3,CDA,CHRNA5,CTSB,XRCC6,GYG1,HMOX2,HSPA8,ILF2,PSEN1,PSMB7,PSMC2,PSMC3,RAB5C,RARRES2,VEGFB,PDXK,VAMP8,RAB3D,GAB2,MVP,LHFPL2,PSMD14,TUBB4B,VTI1B,VAT1,PDAP1,TEX264,CAB39,TOLLIP,KCMF1,SNAP47
13_Member	GO Biological Processes	GO:0002444	myeloid leukocyte mediated immunity	-4.10681	-2.08085	29/552	1,26,226,527,978,1508,2147,2547,2992,3163,3312,3608,5663,5695,5701,5702,5878,8566,8673,9545,9846,9961,10213,10383,10493,11333,51719,54472,56888	A1BG,AOC1,ALDOA,ATP6V0C,CDA,CTSB,F2,XRCC6,GYG1,HMOX2,HSPA8,ILF2,PSEN1,PSMB7,PSMC2,PSMC3,RAB5C,PDXK,VAMP8,RAB3D,GAB2,MVP,PSMD14,TUBB4B,VAT1,PDAP1,CAB39,TOLLIP,KCMF1
13_Member	GO Biological Processes	GO:0042119	neutrophil activation	-4.04612	-2.03159	27/501	1,26,226,527,978,1508,2547,2992,3163,3312,3608,5663,5695,5701,5702,5878,8566,8673,9545,9961,10213,10383,10493,11333,51719,54472,56888	A1BG,AOC1,ALDOA,ATP6V0C,CDA,CTSB,XRCC6,GYG1,HMOX2,HSPA8,ILF2,PSEN1,PSMB7,PSMC2,PSMC3,RAB5C,PDXK,VAMP8,RAB3D,MVP,PSMD14,TUBB4B,VAT1,PDAP1,CAB39,TOLLIP,KCMF1
13_Member	GO Biological Processes	GO:0036230	granulocyte activation	-3.97505	-1.98651	27/506	1,26,226,527,978,1508,2547,2992,3163,3312,3608,5663,5695,5701,5702,5878,8566,8673,9545,9961,10213,10383,10493,11333,51719,54472,56888	A1BG,AOC1,ALDOA,ATP6V0C,CDA,CTSB,XRCC6,GYG1,HMOX2,HSPA8,ILF2,PSEN1,PSMB7,PSMC2,PSMC3,RAB5C,PDXK,VAMP8,RAB3D,MVP,PSMD14,TUBB4B,VAT1,PDAP1,CAB39,TOLLIP,KCMF1
13_Member	GO Biological Processes	GO:0043299	leukocyte degranulation	-3.93084	-1.95365	28/537	1,26,226,527,978,1508,2547,2992,3163,3312,3608,5663,5695,5701,5702,5878,8566,8673,9545,9846,9961,10213,10383,10493,11333,51719,54472,56888	A1BG,AOC1,ALDOA,ATP6V0C,CDA,CTSB,XRCC6,GYG1,HMOX2,HSPA8,ILF2,PSEN1,PSMB7,PSMC2,PSMC3,RAB5C,PDXK,VAMP8,RAB3D,GAB2,MVP,PSMD14,TUBB4B,VAT1,PDAP1,CAB39,TOLLIP,KCMF1
13_Member	GO Biological Processes	GO:0002275	myeloid cell activation involved in immune response	-3.75859	-1.82516	28/550	1,26,226,527,978,1508,2547,2992,3163,3312,3608,5663,5695,5701,5702,5878,8566,8673,9545,9846,9961,10213,10383,10493,11333,51719,54472,56888	A1BG,AOC1,ALDOA,ATP6V0C,CDA,CTSB,XRCC6,GYG1,HMOX2,HSPA8,ILF2,PSEN1,PSMB7,PSMC2,PSMC3,RAB5C,PDXK,VAMP8,RAB3D,GAB2,MVP,PSMD14,TUBB4B,VAT1,PDAP1,CAB39,TOLLIP,KCMF1
13_Member	GO Biological Processes	GO:0002274	myeloid leukocyte activation	-2.8494	-1.1397	29/660	1,26,226,527,978,1508,2547,2992,3163,3312,3608,5663,5695,5701,5702,5878,7189,8566,8673,9545,9846,9961,10213,10383,10493,11333,51719,54472,56888	A1BG,AOC1,ALDOA,ATP6V0C,CDA,CTSB,XRCC6,GYG1,HMOX2,HSPA8,ILF2,PSEN1,PSMB7,PSMC2,PSMC3,RAB5C,TRAF6,PDXK,VAMP8,RAB3D,GAB2,MVP,PSMD14,TUBB4B,VAT1,PDAP1,CAB39,TOLLIP,KCMF1
13_Member	GO Biological Processes	GO:0002366	leukocyte activation involved in immune response	-2.58182	-0.954503	30/720	1,26,226,527,978,1508,2547,2992,3163,3312,3383,3608,5663,5695,5701,5702,5878,8566,8673,9545,9846,9961,10213,10383,10493,11333,51719,54472,56888,84695	A1BG,AOC1,ALDOA,ATP6V0C,CDA,CTSB,XRCC6,GYG1,HMOX2,HSPA8,ICAM1,ILF2,PSEN1,PSMB7,PSMC2,PSMC3,RAB5C,PDXK,VAMP8,RAB3D,GAB2,MVP,PSMD14,TUBB4B,VAT1,PDAP1,CAB39,TOLLIP,KCMF1,LOXL3
13_Member	GO Biological Processes	GO:0002263	cell activation involved in immune response	-2.54683	-0.929657	30/724	1,26,226,527,978,1508,2547,2992,3163,3312,3383,3608,5663,5695,5701,5702,5878,8566,8673,9545,9846,9961,10213,10383,10493,11333,51719,54472,56888,84695	A1BG,AOC1,ALDOA,ATP6V0C,CDA,CTSB,XRCC6,GYG1,HMOX2,HSPA8,ICAM1,ILF2,PSEN1,PSMB7,PSMC2,PSMC3,RAB5C,PDXK,VAMP8,RAB3D,GAB2,MVP,PSMD14,TUBB4B,VAT1,PDAP1,CAB39,TOLLIP,KCMF1,LOXL3
14_Summary	GO Biological Processes	GO:0016236	macroautophagy	-7.24096	-4.60232	26/316	527,664,3964,5663,5899,8673,9114,10193,10206,10241,10325,10490,23274,26073,26100,27183,27243,51368,55254,55968,58476,64422,64601,83667,90410,389541,1649,3312,9001,10273,54472,79594,91445,493856,79158	ATP6V0C,BNIP3,LGALS8,PSEN1,RALB,VAMP8,ATP6V0D1,RNF41,TRIM13,CALCOCO2,RRAGB,VTI1B,CLEC16A,POLDIP2,WIPI2,VPS4A,CHMP2A,TEX264,TMEM39A,NSFL1C,TP53INP2,ATG3,VPS16,SESN2,IFT20,LAMTOR4,DDIT3,HSPA8,HAP1,STUB1,TOLLIP,MUL1,RNF185,CISD2,GNPTAB
14_Member	GO Biological Processes	GO:0016236	macroautophagy	-7.24096	-4.60232	26/316	527,664,3964,5663,5899,8673,9114,10193,10206,10241,10325,10490,23274,26073,26100,27183,27243,51368,55254,55968,58476,64422,64601,83667,90410,389541	ATP6V0C,BNIP3,LGALS8,PSEN1,RALB,VAMP8,ATP6V0D1,RNF41,TRIM13,CALCOCO2,RRAGB,VTI1B,CLEC16A,POLDIP2,WIPI2,VPS4A,CHMP2A,TEX264,TMEM39A,NSFL1C,TP53INP2,ATG3,VPS16,SESN2,IFT20,LAMTOR4
14_Member	GO Biological Processes	GO:0006914	autophagy	-6.36285	-3.95417	34/543	527,664,1649,3312,3964,5663,5899,8673,9001,9114,10193,10206,10241,10273,10325,10490,23274,26073,26100,27183,27243,51368,54472,55254,55968,58476,64422,64601,79594,83667,90410,91445,389541,493856	ATP6V0C,BNIP3,DDIT3,HSPA8,LGALS8,PSEN1,RALB,VAMP8,HAP1,ATP6V0D1,RNF41,TRIM13,CALCOCO2,STUB1,RRAGB,VTI1B,CLEC16A,POLDIP2,WIPI2,VPS4A,CHMP2A,TEX264,TOLLIP,TMEM39A,NSFL1C,TP53INP2,ATG3,VPS16,MUL1,SESN2,IFT20,RNF185,LAMTOR4,CISD2
14_Member	GO Biological Processes	GO:0061919	process utilizing autophagic mechanism	-6.36285	-3.95417	34/543	527,664,1649,3312,3964,5663,5899,8673,9001,9114,10193,10206,10241,10273,10325,10490,23274,26073,26100,27183,27243,51368,54472,55254,55968,58476,64422,64601,79594,83667,90410,91445,389541,493856	ATP6V0C,BNIP3,DDIT3,HSPA8,LGALS8,PSEN1,RALB,VAMP8,HAP1,ATP6V0D1,RNF41,TRIM13,CALCOCO2,STUB1,RRAGB,VTI1B,CLEC16A,POLDIP2,WIPI2,VPS4A,CHMP2A,TEX264,TOLLIP,TMEM39A,NSFL1C,TP53INP2,ATG3,VPS16,MUL1,SESN2,IFT20,RNF185,LAMTOR4,CISD2
14_Member	GO Biological Processes	GO:0016241	regulation of macroautophagy	-3.97467	-1.98651	14/178	527,664,5899,9114,10193,10206,10241,10325,23274,26073,55254,83667,90410,389541	ATP6V0C,BNIP3,RALB,ATP6V0D1,RNF41,TRIM13,CALCOCO2,RRAGB,CLEC16A,POLDIP2,TMEM39A,SESN2,IFT20,LAMTOR4
14_Member	GO Biological Processes	GO:0010506	regulation of autophagy	-2.72408	-1.04869	18/346	527,664,1649,5899,9114,10193,10206,10241,10325,23274,26073,55254,58476,79594,83667,90410,389541,493856	ATP6V0C,BNIP3,DDIT3,RALB,ATP6V0D1,RNF41,TRIM13,CALCOCO2,RRAGB,CLEC16A,POLDIP2,TMEM39A,TP53INP2,MUL1,SESN2,IFT20,LAMTOR4,CISD2
14_Member	GO Biological Processes	GO:0000045	autophagosome assembly	-2.66307	-1.01049	8/96	5663,5899,26100,55254,55968,58476,64422,90410	PSEN1,RALB,WIPI2,TMEM39A,NSFL1C,TP53INP2,ATG3,IFT20
14_Member	GO Biological Processes	GO:1905037	autophagosome organization	-2.57912	-0.954194	8/99	5663,5899,26100,55254,55968,58476,64422,90410	PSEN1,RALB,WIPI2,TMEM39A,NSFL1C,TP53INP2,ATG3,IFT20
14_Member	GO Biological Processes	GO:0007033	vacuole organization	-2.44587	-0.856008	11/176	5663,5899,26100,27183,55254,55968,58476,64422,64601,79158,90410	PSEN1,RALB,WIPI2,VPS4A,TMEM39A,NSFL1C,TP53INP2,ATG3,VPS16,GNPTAB,IFT20
15_Summary	GO Biological Processes	GO:0006281	DNA repair	-6.84882	-4.31841	36/567	983,1663,2068,2139,2271,2547,3835,4172,4174,4255,5434,5883,6118,7737,9401,10213,10273,10535,10856,10980,24144,26073,51659,51720,54890,55135,64708,64789,78995,79447,91603,116028,131870,221120,375757,378708,990,997,998,10361,23560,23649,51507,222229,84153,3838,283677,6015,6598,10467,79172,54984,55655,332	CDK1,DDX11,ERCC2,EYA2,FH,XRCC6,KIF22,MCM3,MCM5,MGMT,POLR2E,RAD9A,RPA2,RNF113A,RECQL4,PSMD14,STUB1,RNASEH2A,RUVBL2,COPS6,TFIP11,POLDIP2,GINS2,UIMC1,ALKBH5,WRAP53,COPS7B,EXO5,HROB,PAGR1,ZNF830,RMI2,NUDT16,ALKBH3,SWI5,CENPS,CDC6,CDC34,CDC42,NPM2,GTPBP4,POLA2,RTF2,LRWD1,RNASEH2C,KPNA2,REC114,RING1,SMARCB1,ZNHIT1,CENPO,PINX1,NLRP2,BIRC5
15_Member	GO Biological Processes	GO:0006281	DNA repair	-6.84882	-4.31841	36/567	983,1663,2068,2139,2271,2547,3835,4172,4174,4255,5434,5883,6118,7737,9401,10213,10273,10535,10856,10980,24144,26073,51659,51720,54890,55135,64708,64789,78995,79447,91603,116028,131870,221120,375757,378708	CDK1,DDX11,ERCC2,EYA2,FH,XRCC6,KIF22,MCM3,MCM5,MGMT,POLR2E,RAD9A,RPA2,RNF113A,RECQL4,PSMD14,STUB1,RNASEH2A,RUVBL2,COPS6,TFIP11,POLDIP2,GINS2,UIMC1,ALKBH5,WRAP53,COPS7B,EXO5,HROB,PAGR1,ZNF830,RMI2,NUDT16,ALKBH3,SWI5,CENPS
15_Member	GO Biological Processes	GO:0006260	DNA replication	-4.84222	-2.70462	20/278	983,990,997,998,1663,4172,4174,5883,6118,9401,10361,10535,23560,23649,51507,51659,91603,116028,222229,378708	CDK1,CDC6,CDC34,CDC42,DDX11,MCM3,MCM5,RAD9A,RPA2,RECQL4,NPM2,RNASEH2A,GTPBP4,POLA2,RTF2,GINS2,ZNF830,RMI2,LRWD1,CENPS
15_Member	GO Biological Processes	GO:0006261	DNA-dependent DNA replication	-4.60124	-2.48874	14/156	990,997,1663,4172,4174,6118,9401,10535,23649,51507,51659,91603,222229,378708	CDC6,CDC34,DDX11,MCM3,MCM5,RPA2,RECQL4,RNASEH2A,POLA2,RTF2,GINS2,ZNF830,LRWD1,CENPS
15_Member	KEGG Pathway	hsa03030	DNA replication	-4.24311	-2.18555	7/42	4172,4174,6118,10535,23649,26073,84153	MCM3,MCM5,RPA2,RNASEH2A,POLA2,POLDIP2,RNASEH2C
15_Member	KEGG Pathway	ko03030	DNA replication	-3.70957	-1.78914	6/36	4172,4174,6118,10535,23649,84153	MCM3,MCM5,RPA2,RNASEH2A,POLA2,RNASEH2C
15_Member	GO Biological Processes	GO:0006270	DNA replication initiation	-3.45021	-1.5938	6/40	990,997,4172,4174,23649,222229	CDC6,CDC34,MCM3,MCM5,POLA2,LRWD1
15_Member	GO Biological Processes	GO:0006310	DNA recombination	-2.99763	-1.24217	17/300	2068,2547,3838,4172,4174,6118,9401,10213,10856,51659,55135,78995,79447,116028,283677,375757,378708	ERCC2,XRCC6,KPNA2,MCM3,MCM5,RPA2,RECQL4,PSMD14,RUVBL2,GINS2,WRAP53,HROB,PAGR1,RMI2,REC114,SWI5,CENPS
15_Member	GO Cellular Components	GO:0071162	CMG complex	-2.83906	-1.13415	3/10	4172,4174,51659	MCM3,MCM5,GINS2
15_Member	GO Cellular Components	GO:0044454	nuclear chromosome part	-2.80178	-1.10818	14/233	2547,4172,4174,5883,6015,6118,6598,10467,10856,23649,51659,79172,222229,375757	XRCC6,MCM3,MCM5,RAD9A,RING1,RPA2,SMARCB1,ZNHIT1,RUVBL2,POLA2,GINS2,CENPO,LRWD1,SWI5
15_Member	GO Cellular Components	GO:0000781	chromosome, telomeric region	-2.76753	-1.08814	11/160	983,2547,4172,4174,6118,9401,24144,54984,55135,55655,222229	CDK1,XRCC6,MCM3,MCM5,RPA2,RECQL4,TFIP11,PINX1,WRAP53,NLRP2,LRWD1
15_Member	GO Biological Processes	GO:0000725	recombinational repair	-2.70911	-1.03934	10/139	4172,4174,6118,9401,10213,51659,55135,78995,116028,375757	MCM3,MCM5,RPA2,RECQL4,PSMD14,GINS2,WRAP53,HROB,RMI2,SWI5
15_Member	GO Molecular Functions	GO:0003688	DNA replication origin binding	-2.69641	-1.0342	4/23	990,1663,4172,4174	CDC6,DDX11,MCM3,MCM5
15_Member	GO Biological Processes	GO:0006302	double-strand break repair	-2.6753	-1.01788	15/267	1663,2547,4172,4174,4255,6118,9401,10213,24144,51659,51720,55135,116028,131870,375757	DDX11,XRCC6,MCM3,MCM5,MGMT,RPA2,RECQL4,PSMD14,TFIP11,GINS2,UIMC1,WRAP53,RMI2,NUDT16,SWI5
15_Member	GO Molecular Functions	GO:0003678	DNA helicase activity	-2.63858	-0.988309	7/76	1663,2068,2547,4172,4174,9401,10856	DDX11,ERCC2,XRCC6,MCM3,MCM5,RECQL4,RUVBL2
15_Member	GO Biological Processes	GO:0000727	double-strand break repair via break-induced replication	-2.59135	-0.961635	3/12	4172,4174,51659	MCM3,MCM5,GINS2
15_Member	GO Cellular Components	GO:0031261	DNA replication preinitiation complex	-2.59135	-0.961635	3/12	4172,4174,51659	MCM3,MCM5,GINS2
15_Member	GO Biological Processes	GO:0033260	nuclear DNA replication	-2.51001	-0.903726	6/60	4172,4174,6118,23649,51507,91603	MCM3,MCM5,RPA2,POLA2,RTF2,ZNF830
15_Member	GO Cellular Components	GO:0000228	nuclear chromosome	-2.4909	-0.889163	16/307	332,2547,4172,4174,5883,6015,6118,6598,10467,10856,23649,51659,54984,79172,222229,375757	BIRC5,XRCC6,MCM3,MCM5,RAD9A,RING1,RPA2,SMARCB1,ZNHIT1,RUVBL2,POLA2,GINS2,PINX1,CENPO,LRWD1,SWI5
15_Member	GO Biological Processes	GO:0044786	cell cycle DNA replication	-2.33607	-0.779336	6/65	4172,4174,6118,23649,51507,91603	MCM3,MCM5,RPA2,POLA2,RTF2,ZNF830
15_Member	GO Biological Processes	GO:0000724	double-strand break repair via homologous recombination	-2.23225	-0.705026	9/137	4172,4174,6118,9401,10213,51659,55135,116028,375757	MCM3,MCM5,RPA2,RECQL4,PSMD14,GINS2,WRAP53,RMI2,SWI5
16_Summary	GO Biological Processes	GO:0090151	establishment of protein localization to mitochondrial membrane	-6.76391	-4.25832	7/19	808,3308,25813,26515,26517,26521,29928,3312,9131,9409,9697,388552,728489,100287932,1649,1869,3838,4088,5663,6224,6730,7203,7533,8443,9049,10490,10856,27183,55011,55135,56478,58477,79158,118424,222229,516,517,5664,6576,10939,54977,5058,5174,9001,23463,64422,7917,27065,56851,80262,8636,8673,9545,10211,10938,11079,26119,90410	CALM3,HSPA4,SAMM50,TIMM10B,TIMM13,TIMM8B,TIMM22,HSPA8,AIFM1,PEX16,TRAM2,BLOC1S3,DNLZ,TIMM23,DDIT3,E2F1,KPNA2,SMAD3,PSEN1,RPS20,SRP68,CCT3,YWHAH,GNPAT,AIP,VTI1B,RUVBL2,VPS4A,PIH1D1,WRAP53,EIF4ENIF1,SRPRB,GNPTAB,UBE2J2,LRWD1,ATP5MC1,ATP5MC2,PSEN2,SLC25A1,AFG3L2,SLC25A38,PAK1,PDZK1,HAP1,ICMT,ATG3,BAG6,NSG1,EMC7,C16orf70,SSNA1,VAMP8,RAB3D,FLOT1,EHD1,RER1,LDLRAP1,IFT20
16_Member	GO Biological Processes	GO:0090151	establishment of protein localization to mitochondrial membrane	-6.76391	-4.25832	7/19	808,3308,25813,26515,26517,26521,29928	CALM3,HSPA4,SAMM50,TIMM10B,TIMM13,TIMM8B,TIMM22
16_Member	GO Biological Processes	GO:0071806	protein transmembrane transport	-6.21418	-3.82439	11/68	3312,9131,9409,9697,26515,26517,26521,29928,388552,728489,100287932	HSPA8,AIFM1,PEX16,TRAM2,TIMM10B,TIMM13,TIMM8B,TIMM22,BLOC1S3,DNLZ,TIMM23
16_Member	GO Biological Processes	GO:0072594	establishment of protein localization to organelle	-6.11176	-3.73562	34/557	808,1649,1869,3308,3312,3838,4088,5663,6224,6730,7203,7533,8443,9049,9131,9409,9697,10490,10856,25813,26515,26517,26521,27183,29928,55011,55135,56478,58477,79158,118424,222229,728489,100287932	CALM3,DDIT3,E2F1,HSPA4,HSPA8,KPNA2,SMAD3,PSEN1,RPS20,SRP68,CCT3,YWHAH,GNPAT,AIP,AIFM1,PEX16,TRAM2,VTI1B,RUVBL2,SAMM50,TIMM10B,TIMM13,TIMM8B,VPS4A,TIMM22,PIH1D1,WRAP53,EIF4ENIF1,SRPRB,GNPTAB,UBE2J2,LRWD1,DNLZ,TIMM23
16_Member	GO Biological Processes	GO:0072655	establishment of protein localization to mitochondrion	-5.76004	-3.44244	15/142	808,1649,1869,3308,7533,9049,9131,25813,26515,26517,26521,29928,118424,728489,100287932	CALM3,DDIT3,E2F1,HSPA4,YWHAH,AIP,AIFM1,SAMM50,TIMM10B,TIMM13,TIMM8B,TIMM22,UBE2J2,DNLZ,TIMM23
16_Member	GO Biological Processes	GO:0070585	protein localization to mitochondrion	-5.60787	-3.30941	15/146	808,1649,1869,3308,7533,9049,9131,25813,26515,26517,26521,29928,118424,728489,100287932	CALM3,DDIT3,E2F1,HSPA4,YWHAH,AIP,AIFM1,SAMM50,TIMM10B,TIMM13,TIMM8B,TIMM22,UBE2J2,DNLZ,TIMM23
16_Member	GO Biological Processes	GO:1990542	mitochondrial transmembrane transport	-5.27565	-3.04627	13/118	516,517,5664,6576,9131,10939,26515,26517,26521,29928,54977,728489,100287932	ATP5MC1,ATP5MC2,PSEN2,SLC25A1,AIFM1,AFG3L2,TIMM10B,TIMM13,TIMM8B,TIMM22,SLC25A38,DNLZ,TIMM23
16_Member	GO Biological Processes	GO:0044743	protein transmembrane import into intracellular organelle	-4.98887	-2.81908	8/45	9131,9409,26515,26517,26521,29928,728489,100287932	AIFM1,PEX16,TIMM10B,TIMM13,TIMM8B,TIMM22,DNLZ,TIMM23
16_Member	GO Biological Processes	GO:0065002	intracellular protein transmembrane transport	-4.912	-2.7586	9/60	9131,9409,9697,26515,26517,26521,29928,728489,100287932	AIFM1,PEX16,TRAM2,TIMM10B,TIMM13,TIMM8B,TIMM22,DNLZ,TIMM23
16_Member	GO Biological Processes	GO:0006626	protein targeting to mitochondrion	-4.54909	-2.44863	11/100	3308,9049,9131,25813,26515,26517,26521,29928,118424,728489,100287932	HSPA4,AIP,AIFM1,SAMM50,TIMM10B,TIMM13,TIMM8B,TIMM22,UBE2J2,DNLZ,TIMM23
16_Member	GO Biological Processes	GO:0006605	protein targeting	-4.54284	-2.44474	26/442	3308,3312,5058,5174,6224,6730,8443,9001,9049,9131,9409,9697,10490,23463,25813,26515,26517,26521,27183,29928,58477,64422,79158,118424,728489,100287932	HSPA4,HSPA8,PAK1,PDZK1,RPS20,SRP68,GNPAT,HAP1,AIP,AIFM1,PEX16,TRAM2,VTI1B,ICMT,SAMM50,TIMM10B,TIMM13,TIMM8B,VPS4A,TIMM22,SRPRB,ATG3,GNPTAB,UBE2J2,DNLZ,TIMM23
16_Member	GO Biological Processes	GO:0045039	protein import into mitochondrial inner membrane	-4.02584	-2.02338	4/11	26515,26517,26521,29928	TIMM10B,TIMM13,TIMM8B,TIMM22
16_Member	GO Biological Processes	GO:0017038	protein import	-3.93481	-1.95391	15/202	3308,3312,3838,4088,5663,9131,9409,25813,26515,26517,26521,29928,56478,728489,100287932	HSPA4,HSPA8,KPNA2,SMAD3,PSEN1,AIFM1,PEX16,SAMM50,TIMM10B,TIMM13,TIMM8B,TIMM22,EIF4ENIF1,DNLZ,TIMM23
16_Member	GO Cellular Components	GO:0042719	mitochondrial intermembrane space protein transporter complex	-3.87923	-1.91947	3/5	26515,26517,26521	TIMM10B,TIMM13,TIMM8B
16_Member	GO Biological Processes	GO:0090150	establishment of protein localization to membrane	-3.80222	-1.85926	21/356	808,1869,3308,5058,5174,6224,6730,7533,7917,9409,9697,23463,25813,26515,26517,26521,27065,29928,56851,64422,80262	CALM3,E2F1,HSPA4,PAK1,PDZK1,RPS20,SRP68,YWHAH,BAG6,PEX16,TRAM2,ICMT,SAMM50,TIMM10B,TIMM13,TIMM8B,NSG1,TIMM22,EMC7,ATG3,C16orf70
16_Member	GO Biological Processes	GO:0072657	protein localization to membrane	-3.50561	-1.63824	31/658	808,1869,3308,5058,5174,6224,6730,7533,7917,8636,8673,9409,9545,9697,10211,10490,10938,11079,23463,25813,26119,26515,26517,26521,27065,27183,29928,56851,64422,80262,90410	CALM3,E2F1,HSPA4,PAK1,PDZK1,RPS20,SRP68,YWHAH,BAG6,SSNA1,VAMP8,PEX16,RAB3D,TRAM2,FLOT1,VTI1B,EHD1,RER1,ICMT,SAMM50,LDLRAP1,TIMM10B,TIMM13,TIMM8B,NSG1,VPS4A,TIMM22,EMC7,ATG3,C16orf70,IFT20
17_Summary	GO Biological Processes	GO:0006397	mRNA processing	-6.71738	-4.2237	35/549	1859,2068,3312,5434,5936,6626,7737,7936,8683,8896,10084,10291,10907,22827,24144,24148,25980,26097,26121,28960,29101,29894,51329,51692,54623,54845,54890,54957,54998,56259,57805,79706,83443,84324,91603,81576,151903,51493	DYRK1A,ERCC2,HSPA8,POLR2E,RBM4,SNRPA,RNF113A,NELFE,SRSF9,BUD31,PQBP1,SF3A1,TXNL4A,PUF60,TFIP11,PRPF6,AAR2,CHTOP,PRPF31,DCPS,SSU72,CPSF1,ARL6IP4,CPSF3,PAF1,ESRP1,ALKBH5,TXNL4B,AURKAIP1,CTNNBL1,CCAR2,PRKRIP1,SF3B5,SARNP,ZNF830,CCDC130,CCDC12,RTCB
17_Member	GO Biological Processes	GO:0006397	mRNA processing	-6.71738	-4.2237	35/549	1859,2068,3312,5434,5936,6626,7737,7936,8683,8896,10084,10291,10907,22827,24144,24148,25980,26097,26121,28960,29101,29894,51329,51692,54623,54845,54890,54957,54998,56259,57805,79706,83443,84324,91603	DYRK1A,ERCC2,HSPA8,POLR2E,RBM4,SNRPA,RNF113A,NELFE,SRSF9,BUD31,PQBP1,SF3A1,TXNL4A,PUF60,TFIP11,PRPF6,AAR2,CHTOP,PRPF31,DCPS,SSU72,CPSF1,ARL6IP4,CPSF3,PAF1,ESRP1,ALKBH5,TXNL4B,AURKAIP1,CTNNBL1,CCAR2,PRKRIP1,SF3B5,SARNP,ZNF830
17_Member	GO Cellular Components	GO:0005681	spliceosomal complex	-5.40727	-3.14815	17/191	3312,6626,7737,8896,10291,10907,24144,24148,25980,26121,54957,56259,79706,81576,83443,91603,151903	HSPA8,SNRPA,RNF113A,BUD31,SF3A1,TXNL4A,TFIP11,PRPF6,AAR2,PRPF31,TXNL4B,CTNNBL1,PRKRIP1,CCDC130,SF3B5,ZNF830,CCDC12
17_Member	GO Biological Processes	GO:0008380	RNA splicing	-5.1823	-2.96551	29/482	1859,3312,5434,5936,6626,7737,8683,8896,10084,10291,10907,22827,24144,24148,25980,26121,28960,29894,51329,51493,51692,54845,54957,56259,57805,79706,81576,83443,91603	DYRK1A,HSPA8,POLR2E,RBM4,SNRPA,RNF113A,SRSF9,BUD31,PQBP1,SF3A1,TXNL4A,PUF60,TFIP11,PRPF6,AAR2,PRPF31,DCPS,CPSF1,ARL6IP4,RTCB,CPSF3,ESRP1,TXNL4B,CTNNBL1,CCAR2,PRKRIP1,CCDC130,SF3B5,ZNF830
17_Member	KEGG Pathway	hsa03040	Spliceosome	-4.6726	-2.55519	13/134	3312,6626,8683,8896,10084,10291,10907,22827,24148,26121,56259,83443,151903	HSPA8,SNRPA,SRSF9,BUD31,PQBP1,SF3A1,TXNL4A,PUF60,PRPF6,PRPF31,CTNNBL1,SF3B5,CCDC12
17_Member	KEGG Pathway	ko03040	Spliceosome	-4.6726	-2.55519	13/134	3312,6626,8683,8896,10084,10291,10907,22827,24148,26121,56259,83443,151903	HSPA8,SNRPA,SRSF9,BUD31,PQBP1,SF3A1,TXNL4A,PUF60,PRPF6,PRPF31,CTNNBL1,SF3B5,CCDC12
17_Member	GO Cellular Components	GO:0005684	U2-type spliceosomal complex	-4.10333	-2.08085	10/93	7737,8896,10291,10907,24144,24148,26121,81576,83443,151903	RNF113A,BUD31,SF3A1,TXNL4A,TFIP11,PRPF6,PRPF31,CCDC130,SF3B5,CCDC12
17_Member	GO Biological Processes	GO:0000377	RNA splicing, via transesterification reactions with bulged adenosine as nucleophile	-3.75832	-1.82516	22/385	1859,3312,5434,5936,6626,7737,8683,8896,10084,10291,10907,22827,24144,24148,25980,26121,28960,29894,51692,54957,56259,83443	DYRK1A,HSPA8,POLR2E,RBM4,SNRPA,RNF113A,SRSF9,BUD31,PQBP1,SF3A1,TXNL4A,PUF60,TFIP11,PRPF6,AAR2,PRPF31,DCPS,CPSF1,CPSF3,TXNL4B,CTNNBL1,SF3B5
17_Member	GO Biological Processes	GO:0000398	mRNA splicing, via spliceosome	-3.75832	-1.82516	22/385	1859,3312,5434,5936,6626,7737,8683,8896,10084,10291,10907,22827,24144,24148,25980,26121,28960,29894,51692,54957,56259,83443	DYRK1A,HSPA8,POLR2E,RBM4,SNRPA,RNF113A,SRSF9,BUD31,PQBP1,SF3A1,TXNL4A,PUF60,TFIP11,PRPF6,AAR2,PRPF31,DCPS,CPSF1,CPSF3,TXNL4B,CTNNBL1,SF3B5
17_Member	GO Biological Processes	GO:0000375	RNA splicing, via transesterification reactions	-3.71098	-1.78914	22/388	1859,3312,5434,5936,6626,7737,8683,8896,10084,10291,10907,22827,24144,24148,25980,26121,28960,29894,51692,54957,56259,83443	DYRK1A,HSPA8,POLR2E,RBM4,SNRPA,RNF113A,SRSF9,BUD31,PQBP1,SF3A1,TXNL4A,PUF60,TFIP11,PRPF6,AAR2,PRPF31,DCPS,CPSF1,CPSF3,TXNL4B,CTNNBL1,SF3B5
17_Member	GO Cellular Components	GO:0071005	U2-type precatalytic spliceosome	-2.92102	-1.1911	6/50	7737,10291,10907,24148,26121,83443	RNF113A,SF3A1,TXNL4A,PRPF6,PRPF31,SF3B5
17_Member	GO Cellular Components	GO:0097525	spliceosomal snRNP complex	-2.81119	-1.11386	8/91	6626,10291,10907,24148,25980,26121,54957,83443	SNRPA,SF3A1,TXNL4A,PRPF6,AAR2,PRPF31,TXNL4B,SF3B5
17_Member	GO Cellular Components	GO:0071011	precatalytic spliceosome	-2.78749	-1.09632	6/53	7737,10291,10907,24148,26121,83443	RNF113A,SF3A1,TXNL4A,PRPF6,PRPF31,SF3B5
17_Member	GO Cellular Components	GO:0005682	U5 snRNP	-2.69641	-1.0342	4/23	10907,24148,25980,54957	TXNL4A,PRPF6,AAR2,TXNL4B
17_Member	GO Cellular Components	GO:0030532	small nuclear ribonucleoprotein complex	-2.6347	-0.987785	8/97	6626,10291,10907,24148,25980,26121,54957,83443	SNRPA,SF3A1,TXNL4A,PRPF6,AAR2,PRPF31,TXNL4B,SF3B5
17_Member	GO Cellular Components	GO:0120114	Sm-like protein family complex	-2.34691	-0.78608	8/108	6626,10291,10907,24148,25980,26121,54957,83443	SNRPA,SF3A1,TXNL4A,PRPF6,AAR2,PRPF31,TXNL4B,SF3B5
18_Summary	GO Molecular Functions	GO:0019787	ubiquitin-like protein transferase activity	-6.65957	-4.18314	31/454	997,998,4799,6015,7189,7737,8315,9443,9616,10193,10206,10273,10296,10616,11236,23608,54797,55008,56888,64207,64422,64777,79594,79845,80263,81559,83892,84708,91445,118424,283807	CDC34,CDC42,NFX1,RING1,TRAF6,RNF113A,BRAP,MED7,RNF7,RNF41,TRIM13,STUB1,MAEA,RBCK1,RNF139,MKRN1,MED18,HERC6,KCMF1,IRF2BPL,ATG3,RMND5B,MUL1,RNF122,TRIM45,TRIM11,KCTD10,LNX1,RNF185,UBE2J2,FBXL22
18_Member	GO Molecular Functions	GO:0019787	ubiquitin-like protein transferase activity	-6.65957	-4.18314	31/454	997,998,4799,6015,7189,7737,8315,9443,9616,10193,10206,10273,10296,10616,11236,23608,54797,55008,56888,64207,64422,64777,79594,79845,80263,81559,83892,84708,91445,118424,283807	CDC34,CDC42,NFX1,RING1,TRAF6,RNF113A,BRAP,MED7,RNF7,RNF41,TRIM13,STUB1,MAEA,RBCK1,RNF139,MKRN1,MED18,HERC6,KCMF1,IRF2BPL,ATG3,RMND5B,MUL1,RNF122,TRIM45,TRIM11,KCTD10,LNX1,RNF185,UBE2J2,FBXL22
18_Member	GO Molecular Functions	GO:0004842	ubiquitin-protein transferase activity	-6.62058	-4.14975	30/432	997,998,4799,6015,7189,7737,8315,9443,9616,10193,10206,10273,10296,10616,11236,23608,54797,55008,56888,64207,64777,79594,79845,80263,81559,83892,84708,91445,118424,283807	CDC34,CDC42,NFX1,RING1,TRAF6,RNF113A,BRAP,MED7,RNF7,RNF41,TRIM13,STUB1,MAEA,RBCK1,RNF139,MKRN1,MED18,HERC6,KCMF1,IRF2BPL,RMND5B,MUL1,RNF122,TRIM45,TRIM11,KCTD10,LNX1,RNF185,UBE2J2,FBXL22
18_Member	GO Molecular Functions	GO:0061630	ubiquitin protein ligase activity	-5.00591	-2.82484	21/294	998,4799,6015,7189,7737,8315,9443,9616,10193,10206,10273,11236,23608,54797,56888,64207,79594,79845,81559,91445,283807	CDC42,NFX1,RING1,TRAF6,RNF113A,BRAP,MED7,RNF7,RNF41,TRIM13,STUB1,RNF139,MKRN1,MED18,KCMF1,IRF2BPL,MUL1,RNF122,TRIM11,RNF185,FBXL22
18_Member	GO Molecular Functions	GO:0061659	ubiquitin-like protein ligase activity	-4.76541	-2.63549	21/305	998,4799,6015,7189,7737,8315,9443,9616,10193,10206,10273,11236,23608,54797,56888,64207,79594,79845,81559,91445,283807	CDC42,NFX1,RING1,TRAF6,RNF113A,BRAP,MED7,RNF7,RNF41,TRIM13,STUB1,RNF139,MKRN1,MED18,KCMF1,IRF2BPL,MUL1,RNF122,TRIM11,RNF185,FBXL22
18_Member	GO Biological Processes	GO:0051865	protein autoubiquitination	-2.77446	-1.09039	7/72	4799,7189,10193,10206,10273,79845,91445	NFX1,TRAF6,RNF41,TRIM13,STUB1,RNF122,RNF185
19_Summary	GO Biological Processes	GO:0022406	membrane docking	-6.39228	-3.96386	18/181	983,1639,3383,4957,5664,5899,8636,8673,8677,9409,9545,10121,10383,10490,10652,23354,27077,93323,402,27243,55968,116840,9001,9114,10938,23300,27185,64422,79770,89891,90410,145483,332,1770,2342,3835	CDK1,DCTN1,ICAM1,ODF2,PSEN2,RALB,SSNA1,VAMP8,STX10,PEX16,RAB3D,ACTR1A,TUBB4B,VTI1B,YKT6,HAUS5,B9D1,HAUS8,ARL2,CHMP2A,NSFL1C,CNTROB,HAP1,ATP6V0D1,EHD1,ATMIN,DISC1,ATG3,TXNDC15,DYNC2I2,IFT20,FAM161B,BIRC5,DNAH9,FNTB,KIF22
19_Member	GO Biological Processes	GO:0022406	membrane docking	-6.39228	-3.96386	18/181	983,1639,3383,4957,5664,5899,8636,8673,8677,9409,9545,10121,10383,10490,10652,23354,27077,93323	CDK1,DCTN1,ICAM1,ODF2,PSEN2,RALB,SSNA1,VAMP8,STX10,PEX16,RAB3D,ACTR1A,TUBB4B,VTI1B,YKT6,HAUS5,B9D1,HAUS8
19_Member	GO Biological Processes	GO:0140056	organelle localization by membrane tethering	-5.37202	-3.13389	16/172	983,1639,4957,5664,5899,8636,8673,8677,9545,10121,10383,10490,10652,23354,27077,93323	CDK1,DCTN1,ODF2,PSEN2,RALB,SSNA1,VAMP8,STX10,RAB3D,ACTR1A,TUBB4B,VTI1B,YKT6,HAUS5,B9D1,HAUS8
19_Member	GO Biological Processes	GO:0097711	ciliary basal body-plasma membrane docking	-3.33387	-1.49729	9/95	983,1639,4957,8636,10121,10383,23354,27077,93323	CDK1,DCTN1,ODF2,SSNA1,ACTR1A,TUBB4B,HAUS5,B9D1,HAUS8
19_Member	GO Biological Processes	GO:0007098	centrosome cycle	-2.38025	-0.809723	9/130	402,983,1639,4957,23354,27243,55968,93323,116840	ARL2,CDK1,DCTN1,ODF2,HAUS5,CHMP2A,NSFL1C,HAUS8,CNTROB
19_Member	GO Biological Processes	GO:0044782	cilium organization	-2.33645	-0.779336	20/436	983,1639,4957,8636,9001,9114,10121,10383,10938,23300,23354,27077,27185,64422,79770,89891,90410,93323,116840,145483	CDK1,DCTN1,ODF2,SSNA1,HAP1,ATP6V0D1,ACTR1A,TUBB4B,EHD1,ATMIN,HAUS5,B9D1,DISC1,ATG3,TXNDC15,DYNC2I2,IFT20,HAUS8,CNTROB,FAM161B
19_Member	GO Cellular Components	GO:0005875	microtubule associated complex	-2.25244	-0.717932	10/161	332,1639,1770,2342,3835,10121,23354,27185,89891,93323	BIRC5,DCTN1,DNAH9,FNTB,KIF22,ACTR1A,HAUS5,DISC1,DYNC2I2,HAUS8
19_Member	GO Biological Processes	GO:0060271	cilium assembly	-2.23822	-0.710357	19/415	983,1639,4957,8636,9001,9114,10121,10383,10938,23300,23354,27077,27185,64422,79770,89891,90410,93323,116840	CDK1,DCTN1,ODF2,SSNA1,HAP1,ATP6V0D1,ACTR1A,TUBB4B,EHD1,ATMIN,HAUS5,B9D1,DISC1,ATG3,TXNDC15,DYNC2I2,IFT20,HAUS8,CNTROB
19_Member	GO Biological Processes	GO:0031023	microtubule organizing center organization	-2.13316	-0.630837	9/142	402,983,1639,4957,23354,27243,55968,93323,116840	ARL2,CDK1,DCTN1,ODF2,HAUS5,CHMP2A,NSFL1C,HAUS8,CNTROB
20_Summary	GO Molecular Functions	GO:0140098	catalytic activity, acting on RNA	-6.37736	-3.95417	28/396	16,661,4141,4234,4343,5434,5917,7453,10436,10535,25917,28960,28987,51367,51493,51651,51692,54890,55695,56257,80755,81488,117246,131870,154197,171568,221120,283459,2068,5167,5883,6118,28990,29894,64789	AARS1,POLR3D,MARS1,METTL1,MOV10,POLR2E,RARS1,WARS1,EMG1,RNASEH2A,THUMPD3,DCPS,NOB1,POP5,RTCB,PTRH2,CPSF3,ALKBH5,NSUN5,MEPCE,AARSD1,POLR2M,FTSJ3,NUDT16,PNLDC1,POLR3H,ALKBH3,GATC,ERCC2,ENPP1,RAD9A,RPA2,ASTE1,CPSF1,EXO5
20_Member	GO Molecular Functions	GO:0140098	catalytic activity, acting on RNA	-6.37736	-3.95417	28/396	16,661,4141,4234,4343,5434,5917,7453,10436,10535,25917,28960,28987,51367,51493,51651,51692,54890,55695,56257,80755,81488,117246,131870,154197,171568,221120,283459	AARS1,POLR3D,MARS1,METTL1,MOV10,POLR2E,RARS1,WARS1,EMG1,RNASEH2A,THUMPD3,DCPS,NOB1,POP5,RTCB,PTRH2,CPSF3,ALKBH5,NSUN5,MEPCE,AARSD1,POLR2M,FTSJ3,NUDT16,PNLDC1,POLR3H,ALKBH3,GATC
20_Member	GO Biological Processes	GO:0090305	nucleic acid phosphodiester bond hydrolysis	-2.13109	-0.62971	15/306	2068,4343,5167,5883,6118,10535,28960,28987,28990,29894,51367,51692,64789,131870,154197	ERCC2,MOV10,ENPP1,RAD9A,RPA2,RNASEH2A,DCPS,NOB1,ASTE1,CPSF1,POP5,CPSF3,EXO5,NUDT16,PNLDC1

## Sheet: MII oocytes
GroupID	Category	Term	Description	LogP	Log(q-value)	InTerm_InList	Genes	Symbols
1_Summary	GO Cellular Components	GO:0098687	chromosomal region	-24.4216	-20.0587	54/351	324,472,546,675,989,1060,1062,1111,1763,2072,3014,3070,3981,4085,4436,4659,4683,5885,6741,7153,7175,7486,8364,9126,9793,10051,10635,23047,23137,23279,23468,25942,27127,51111,54433,55055,55183,55320,55693,55746,57082,57122,57162,57187,64105,81929,84295,84321,91687,151246,151648,157570,259282,348995,120,672,3148,10388,10592,171484,644186,996,1654,2669,6421,6732,7150,8678,8780,11044,24137,51203,5520…	APC,ATM,ATRX,BRCA2,SEPTIN7,CENPC,CENPE,CHEK1,DNA2,ERCC4,H2AX,HELLS,LIG4,MAD2L1,MSH2,PPP1R12A,NBN,RAD21,SSB,TOP2A,TPR,WRN,H4C3,SMC3,CKAP5,SMC4,RAD51AP1,PDS5B,SMC5,NUP160,CBX5,SIN3A,SMC1B,KMT5B,GAR1,ZWILCH,RIF1,MIS18BP1,KDM4D,NUP133,KNL1,NUP107,PELI1,THOC2,CENPK,SEH1L,PHF6,THOC3,CENPL,SGO2,SGO1,ESCO2,BOD1L1,NUP43,ADD3,BRCA1,HMGB2,SYCP2,SMC2,FAM9C,SYCE3,CDC27,DDX3X,GEM,SFPQ,SRPK1,TOP1,BECN1,RIOK3,TE…
1_Member	GO Cellular Components	GO:0098687	chromosomal region	-24.4216	-20.0587	54/351	324,472,546,675,989,1060,1062,1111,1763,2072,3014,3070,3981,4085,4436,4659,4683,5885,6741,7153,7175,7486,8364,9126,9793,10051,10635,23047,23137,23279,23468,25942,27127,51111,54433,55055,55183,55320,55693,55746,57082,57122,57162,57187,64105,81929,84295,84321,91687,151246,151648,157570,259282,348995	APC,ATM,ATRX,BRCA2,SEPTIN7,CENPC,CENPE,CHEK1,DNA2,ERCC4,H2AX,HELLS,LIG4,MAD2L1,MSH2,PPP1R12A,NBN,RAD21,SSB,TOP2A,TPR,WRN,H4C3,SMC3,CKAP5,SMC4,RAD51AP1,PDS5B,SMC5,NUP160,CBX5,SIN3A,SMC1B,KMT5B,GAR1,ZWILCH,RIF1,MIS18BP1,KDM4D,NUP133,KNL1,NUP107,PELI1,THOC2,CENPK,SEH1L,PHF6,THOC3,CENPL,SGO2,SGO1,ESCO2,BOD1L1,NUP43
1_Member	GO Cellular Components	GO:0000775	chromosome, centromeric region	-19.9874	-15.9256	37/196	324,546,989,1060,1062,3070,4085,4659,5885,7153,7175,9126,9793,10051,23047,23137,23279,23468,25942,27127,51111,55055,55320,55693,55746,57082,57122,57162,64105,81929,84295,91687,151246,151648,157570,259282,348995	APC,ATRX,SEPTIN7,CENPC,CENPE,HELLS,MAD2L1,PPP1R12A,RAD21,TOP2A,TPR,SMC3,CKAP5,SMC4,PDS5B,SMC5,NUP160,CBX5,SIN3A,SMC1B,KMT5B,ZWILCH,MIS18BP1,KDM4D,NUP133,KNL1,NUP107,PELI1,CENPK,SEH1L,PHF6,CENPL,SGO2,SGO1,ESCO2,BOD1L1,NUP43
1_Member	GO Cellular Components	GO:0000793	condensed chromosome	-18.9661	-15.2052	38/222	120,546,672,675,989,1060,1062,1111,3014,3148,3981,4085,5885,7153,9126,9793,10051,10388,10592,23137,27127,51111,55055,55183,55320,55746,57082,57122,57162,64105,81929,84295,151246,151648,171484,259282,348995,644186	ADD3,ATRX,BRCA1,BRCA2,SEPTIN7,CENPC,CENPE,CHEK1,H2AX,HMGB2,LIG4,MAD2L1,RAD21,TOP2A,SMC3,CKAP5,SMC4,SYCP2,SMC2,SMC5,SMC1B,KMT5B,ZWILCH,RIF1,MIS18BP1,NUP133,KNL1,NUP107,PELI1,CENPK,SEH1L,PHF6,SGO2,SGO1,FAM9C,BOD1L1,NUP43,SYCE3
1_Member	GO Biological Processes	GO:0007059	chromosome segregation	-15.5353	-11.9506	42/340	324,472,546,672,996,1060,1062,1654,2072,2669,4085,5885,6421,6732,7150,7153,7175,8678,8780,9126,10051,10388,10592,11044,23047,23137,24137,27127,51203,55207,56154,57082,64105,64682,80010,81929,84250,151246,151648,157570,348995,644186	APC,ATM,ATRX,BRCA1,CDC27,CENPC,CENPE,DDX3X,ERCC4,GEM,MAD2L1,RAD21,SFPQ,SRPK1,TOP1,TOP2A,TPR,BECN1,RIOK3,SMC3,SMC4,SYCP2,SMC2,TENT4A,PDS5B,SMC5,KIF4A,SMC1B,NUSAP1,ARL8B,TEX15,KNL1,CENPK,ANAPC1,RMI1,SEH1L,SLF1,SGO2,SGO1,ESCO2,NUP43,SYCE3
1_Member	GO Biological Processes	GO:0051301	cell division	-14.3787	-10.97	55/600	324,675,900,989,996,1060,1062,1070,2770,3070,3981,4085,4750,5885,5921,6093,6651,7150,7153,7175,8678,9126,9585,9793,9937,10051,10112,10388,10592,10600,11064,23047,23137,24137,26586,51176,51203,54443,55055,55207,55320,55660,57082,57448,64682,79733,79848,81929,89782,151246,151648,163859,259266,348995,644186	APC,BRCA2,CCNG1,SEPTIN7,CDC27,CENPC,CENPE,CETN3,GNAI1,HELLS,LIG4,MAD2L1,NEK1,RAD21,RASA1,ROCK1,SON,TOP1,TOP2A,TPR,BECN1,SMC3,KIF20B,CKAP5,DCLRE1A,SMC4,KIF20A,SYCP2,SMC2,USP16,CNTRL,PDS5B,SMC5,KIF4A,CKAP2,LEF1,NUSAP1,ANLN,ZWILCH,ARL8B,MIS18BP1,PRPF40A,KNL1,BIRC6,ANAPC1,E2F8,CSPP1,SEH1L,LMLN,SGO2,SGO1,SDE2,ASPM,NUP43,SYCE3
1_Member	GO Biological Processes	GO:0098813	nuclear chromosome segregation	-13.3867	-10.2791	35/276	324,472,546,996,1060,1062,2072,2669,4085,5885,6421,7153,7175,8678,9126,10051,10388,10592,11044,23047,23137,24137,27127,51203,56154,57082,64105,64682,80010,81929,84250,151246,151648,157570,644186	APC,ATM,ATRX,CDC27,CENPC,CENPE,ERCC4,GEM,MAD2L1,RAD21,SFPQ,TOP2A,TPR,BECN1,SMC3,SMC4,SYCP2,SMC2,TENT4A,PDS5B,SMC5,KIF4A,SMC1B,NUSAP1,TEX15,KNL1,CENPK,ANAPC1,RMI1,SEH1L,SLF1,SGO2,SGO1,ESCO2,SYCE3
1_Member	GO Cellular Components	GO:0000776	kinetochore	-12.4378	-9.45512	24/137	324,989,1060,1062,4085,4659,7175,9793,23279,23468,25942,55055,55320,55746,57082,57122,57162,64105,81929,84295,151246,151648,259282,348995	APC,SEPTIN7,CENPC,CENPE,MAD2L1,PPP1R12A,TPR,CKAP5,NUP160,CBX5,SIN3A,ZWILCH,MIS18BP1,NUP133,KNL1,NUP107,PELI1,CENPK,SEH1L,PHF6,SGO2,SGO1,BOD1L1,NUP43
1_Member	GO Biological Processes	GO:0000280	nuclear division	-12.2058	-9.24086	42/424	324,472,546,675,996,1060,1062,1111,2072,4085,4437,5139,5885,7153,7175,8678,9126,9585,10051,10388,10592,10600,10635,11044,23047,23137,24137,27127,51203,54443,56154,64105,64682,80010,81929,84250,124817,151246,151648,286151,494551,644186	APC,ATM,ATRX,BRCA2,CDC27,CENPC,CENPE,CHEK1,ERCC4,MAD2L1,MSH3,PDE3A,RAD21,TOP2A,TPR,BECN1,SMC3,KIF20B,SMC4,SYCP2,SMC2,USP16,RAD51AP1,TENT4A,PDS5B,SMC5,KIF4A,SMC1B,NUSAP1,ANLN,TEX15,CENPK,ANAPC1,RMI1,SEH1L,SLF1,CNTD1,SGO2,SGO1,FBXO43,WEE2,SYCE3
1_Member	GO Biological Processes	GO:0048285	organelle fission	-11.8508	-8.95028	44/472	324,472,546,675,996,1060,1062,1111,2072,4085,4437,5139,5885,7153,7175,8678,9126,9585,10051,10388,10592,10600,10635,11044,23047,23137,24137,27127,51203,54332,54443,55737,56154,64105,64682,80010,81929,84250,124817,151246,151648,286151,494551,644186	APC,ATM,ATRX,BRCA2,CDC27,CENPC,CENPE,CHEK1,ERCC4,MAD2L1,MSH3,PDE3A,RAD21,TOP2A,TPR,BECN1,SMC3,KIF20B,SMC4,SYCP2,SMC2,USP16,RAD51AP1,TENT4A,PDS5B,SMC5,KIF4A,SMC1B,NUSAP1,GDAP1,ANLN,VPS35,TEX15,CENPK,ANAPC1,RMI1,SEH1L,SLF1,CNTD1,SGO2,SGO1,FBXO43,WEE2,SYCE3
1_Member	GO Biological Processes	GO:0000819	sister chromatid segregation	-11.785	-8.91341	28/202	324,472,546,996,1060,1062,4085,5885,6421,7153,7175,8678,9126,10051,10592,11044,23047,23137,24137,27127,51203,64105,64682,81929,84250,151246,151648,157570	APC,ATM,ATRX,CDC27,CENPC,CENPE,MAD2L1,RAD21,SFPQ,TOP2A,TPR,BECN1,SMC3,SMC4,SMC2,TENT4A,PDS5B,SMC5,KIF4A,SMC1B,NUSAP1,CENPK,ANAPC1,SEH1L,SLF1,SGO2,SGO1,ESCO2
1_Member	GO Biological Processes	GO:0000070	mitotic sister chromatid segregation	-10.5311	-7.80168	24/167	324,472,546,996,1060,1062,4085,5885,7175,8678,10051,10592,11044,23047,23137,24137,27127,51203,64105,64682,81929,84250,151246,151648	APC,ATM,ATRX,CDC27,CENPC,CENPE,MAD2L1,RAD21,TPR,BECN1,SMC4,SMC2,TENT4A,PDS5B,SMC5,KIF4A,SMC1B,NUSAP1,CENPK,ANAPC1,SEH1L,SLF1,SGO2,SGO1
1_Member	GO Cellular Components	GO:0000779	condensed chromosome, centromeric region	-10.2728	-7.59825	20/117	546,989,1060,1062,4085,9793,51111,55055,55320,55746,57082,57122,57162,64105,81929,84295,151246,151648,259282,348995	ATRX,SEPTIN7,CENPC,CENPE,MAD2L1,CKAP5,KMT5B,ZWILCH,MIS18BP1,NUP133,KNL1,NUP107,PELI1,CENPK,SEH1L,PHF6,SGO2,SGO1,BOD1L1,NUP43
1_Member	GO Biological Processes	GO:0140014	mitotic nuclear division	-9.64116	-7.07063	30/282	324,472,546,996,1060,1062,1111,4085,5885,7175,8678,9126,9585,10051,10592,10600,11044,23047,23137,24137,27127,51203,54443,64105,64682,81929,84250,151246,151648,286151	APC,ATM,ATRX,CDC27,CENPC,CENPE,CHEK1,MAD2L1,RAD21,TPR,BECN1,SMC3,KIF20B,SMC4,SMC2,USP16,TENT4A,PDS5B,SMC5,KIF4A,SMC1B,NUSAP1,ANLN,CENPK,ANAPC1,SEH1L,SLF1,SGO2,SGO1,FBXO43
1_Member	GO Cellular Components	GO:0000777	condensed chromosome kinetochore	-9.26196	-6.72512	18/106	989,1060,1062,4085,9793,55055,55320,55746,57082,57122,57162,64105,81929,84295,151246,151648,259282,348995	SEPTIN7,CENPC,CENPE,MAD2L1,CKAP5,ZWILCH,MIS18BP1,NUP133,KNL1,NUP107,PELI1,CENPK,SEH1L,PHF6,SGO2,SGO1,BOD1L1,NUP43
2_Summary	GO Biological Processes	GO:0006281	DNA repair	-19.2864	-15.4006	61/567	472,546,571,672,675,1111,1660,1763,2072,2138,2178,3014,3148,3150,3981,4436,4437,4683,4869,5885,6421,7374,7398,7486,8364,8924,9126,9643,9937,10269,10635,11044,11169,22976,23047,23049,23137,23376,50484,51111,51347,51377,54891,55183,55247,55284,55693,56154,57103,57599,63967,64710,79728,79840,80010,83932,84250,125150,157570,253714,259282,3024,7153,7247,51010,51176,124817,644186,207,1786,4204,5290,559…	ATM,ATRX,BACH1,BRCA1,BRCA2,CHEK1,DHX9,DNA2,ERCC4,EYA1,FANCE,H2AX,HMGB2,HMGN1,LIG4,MSH2,MSH3,NBN,NPM1,RAD21,SFPQ,UNG,USP1,WRN,H4C3,HERC2,SMC3,MORF4L2,DCLRE1A,ZMPSTE24,RAD51AP1,TENT4A,WDHD1,PAXIP1,PDS5B,SMG1,SMC5,UFL1,RRM2B,KMT5B,TAOK3,UCHL5,INO80D,RIF1,NEIL3,UBE2W,KDM4D,TEX15,TIGAR,WDR48,CLSPN,NUCKS1,PALB2,NHEJ1,RMI1,SPRTN,SLF1,ZSWIM7,ESCO2,MMS22L,BOD1L1,H1-1,TOP2A,TSN,EXOSC3,LEF1,CNTD1,SYCE3,AKT1…
2_Member	GO Biological Processes	GO:0006281	DNA repair	-19.2864	-15.4006	61/567	472,546,571,672,675,1111,1660,1763,2072,2138,2178,3014,3148,3150,3981,4436,4437,4683,4869,5885,6421,7374,7398,7486,8364,8924,9126,9643,9937,10269,10635,11044,11169,22976,23047,23049,23137,23376,50484,51111,51347,51377,54891,55183,55247,55284,55693,56154,57103,57599,63967,64710,79728,79840,80010,83932,84250,125150,157570,253714,259282	ATM,ATRX,BACH1,BRCA1,BRCA2,CHEK1,DHX9,DNA2,ERCC4,EYA1,FANCE,H2AX,HMGB2,HMGN1,LIG4,MSH2,MSH3,NBN,NPM1,RAD21,SFPQ,UNG,USP1,WRN,H4C3,HERC2,SMC3,MORF4L2,DCLRE1A,ZMPSTE24,RAD51AP1,TENT4A,WDHD1,PAXIP1,PDS5B,SMG1,SMC5,UFL1,RRM2B,KMT5B,TAOK3,UCHL5,INO80D,RIF1,NEIL3,UBE2W,KDM4D,TEX15,TIGAR,WDR48,CLSPN,NUCKS1,PALB2,NHEJ1,RMI1,SPRTN,SLF1,ZSWIM7,ESCO2,MMS22L,BOD1L1
2_Member	GO Biological Processes	GO:0006302	double-strand break repair	-13.8251	-10.5761	35/267	472,672,675,1111,1763,2072,2138,3014,3148,3981,4436,4683,5885,6421,7486,8364,8924,9937,10635,11044,22976,23137,51111,55183,55693,56154,57599,64710,79728,79840,80010,84250,125150,157570,253714	ATM,BRCA1,BRCA2,CHEK1,DNA2,ERCC4,EYA1,H2AX,HMGB2,LIG4,MSH2,NBN,RAD21,SFPQ,WRN,H4C3,HERC2,DCLRE1A,RAD51AP1,TENT4A,PAXIP1,SMC5,KMT5B,RIF1,KDM4D,TEX15,WDR48,NUCKS1,PALB2,NHEJ1,RMI1,SLF1,ZSWIM7,ESCO2,MMS22L
2_Member	GO Biological Processes	GO:0006310	DNA recombination	-13.7322	-10.5154	37/300	472,672,675,1111,2072,3014,3024,3148,3981,4436,4437,4683,5885,6421,7153,7247,7374,7486,10635,22976,23137,51010,51111,51176,51377,54891,55183,55693,56154,57599,64710,79728,80010,124817,125150,253714,644186	ATM,BRCA1,BRCA2,CHEK1,ERCC4,H2AX,H1-1,HMGB2,LIG4,MSH2,MSH3,NBN,RAD21,SFPQ,TOP2A,TSN,UNG,WRN,RAD51AP1,PAXIP1,SMC5,EXOSC3,KMT5B,LEF1,UCHL5,INO80D,RIF1,KDM4D,TEX15,WDR48,NUCKS1,PALB2,RMI1,CNTD1,ZSWIM7,MMS22L,SYCE3
2_Member	GO Biological Processes	GO:0051052	regulation of DNA metabolic process	-13.537	-10.3502	45/440	207,472,546,672,675,1111,1660,1763,1786,2072,2138,3014,3024,4204,4436,4437,4683,4869,5290,5594,6018,7398,7486,9126,10269,10635,22976,23049,30968,51010,51111,54464,54737,55183,55196,55693,55704,56154,57103,57599,64710,79733,79915,84250,157570	AKT1,ATM,ATRX,BRCA1,BRCA2,CHEK1,DHX9,DNA2,DNMT1,ERCC4,EYA1,H2AX,H1-1,MECP2,MSH2,MSH3,NBN,NPM1,PIK3CA,MAPK1,RLF,USP1,WRN,SMC3,ZMPSTE24,RAD51AP1,PAXIP1,SMG1,STOML2,EXOSC3,KMT5B,XRN1,MPHOSPH8,RIF1,RESF1,KDM4D,CCDC88A,TEX15,TIGAR,WDR48,NUCKS1,E2F8,ATAD5,SLF1,ESCO2
2_Member	GO Biological Processes	GO:0051054	positive regulation of DNA metabolic process	-9.88594	-7.27121	28/242	207,472,546,672,1660,1763,1786,2138,3014,4204,4436,4683,5594,7486,10635,22976,30968,51010,51111,54737,55183,55196,55693,57103,57599,79733,79915,84250	AKT1,ATM,ATRX,BRCA1,DHX9,DNA2,DNMT1,EYA1,H2AX,MECP2,MSH2,NBN,MAPK1,WRN,RAD51AP1,PAXIP1,STOML2,EXOSC3,KMT5B,MPHOSPH8,RIF1,RESF1,KDM4D,TIGAR,WDR48,E2F8,ATAD5,SLF1
2_Member	GO Biological Processes	GO:0000724	double-strand break repair via homologous recombination	-9.83009	-7.22305	21/137	472,672,675,1111,2072,3014,4683,5885,6421,7486,10635,23137,55183,55693,56154,57599,64710,79728,80010,125150,253714	ATM,BRCA1,BRCA2,CHEK1,ERCC4,H2AX,NBN,RAD21,SFPQ,WRN,RAD51AP1,SMC5,RIF1,KDM4D,TEX15,WDR48,NUCKS1,PALB2,RMI1,ZSWIM7,MMS22L
2_Member	GO Biological Processes	GO:0000725	recombinational repair	-9.70938	-7.11732	21/139	472,672,675,1111,2072,3014,4683,5885,6421,7486,10635,23137,55183,55693,56154,57599,64710,79728,80010,125150,253714	ATM,BRCA1,BRCA2,CHEK1,ERCC4,H2AX,NBN,RAD21,SFPQ,WRN,RAD51AP1,SMC5,RIF1,KDM4D,TEX15,WDR48,NUCKS1,PALB2,RMI1,ZSWIM7,MMS22L
2_Member	GO Biological Processes	GO:0080135	regulation of cellular response to stress	-9.31159	-6.76159	53/761	207,472,672,1111,1407,1660,2072,2138,3014,3091,4869,5151,5594,5903,6421,7175,7178,7398,8841,9611,9774,9821,10269,10371,10550,10635,11097,11183,11342,22876,22976,23049,23279,23376,29761,51009,51111,51347,51495,54832,55074,55183,55693,55746,56154,57103,57122,57599,80149,81929,84250,87178,348995	AKT1,ATM,BRCA1,CHEK1,CRY1,DHX9,ERCC4,EYA1,H2AX,HIF1A,NPM1,PDE8A,MAPK1,RANBP2,SFPQ,TPR,TPT1,USP1,HDAC3,NCOR1,BCLAF1,RB1CC1,ZMPSTE24,SEMA3A,ARL6IP5,RAD51AP1,NUP42,MAP4K5,RNF13,INPP5F,PAXIP1,SMG1,NUP160,UFL1,USP25,DERL2,KMT5B,TAOK3,HACD3,VPS13C,OXR1,RIF1,KDM4D,NUP133,TEX15,TIGAR,NUP107,WDR48,ZC3H12A,SEH1L,SLF1,PNPT1,NUP43
2_Member	GO Biological Processes	GO:0006303	double-strand break repair via nonhomologous end joining	-7.79129	-5.4175	16/102	472,672,2072,3014,3148,3981,4683,8364,8924,9937,22976,23137,51111,55183,55693,79840	ATM,BRCA1,ERCC4,H2AX,HMGB2,LIG4,NBN,H4C3,HERC2,DCLRE1A,PAXIP1,SMC5,KMT5B,RIF1,KDM4D,NHEJ1
2_Member	GO Molecular Functions	GO:0003684	damaged DNA binding	-7.66873	-5.31865	13/66	672,2072,3014,3148,4436,4437,4683,7374,7486,9937,55247,55693,163859	BRCA1,ERCC4,H2AX,HMGB2,MSH2,MSH3,NBN,UNG,WRN,DCLRE1A,NEIL3,KDM4D,SDE2
2_Member	GO Biological Processes	GO:0000726	non-recombinational repair	-7.31293	-5.0219	16/110	472,672,2072,3014,3148,3981,4683,8364,8924,9937,22976,23137,51111,55183,55693,79840	ATM,BRCA1,ERCC4,H2AX,HMGB2,LIG4,NBN,H4C3,HERC2,DCLRE1A,PAXIP1,SMC5,KMT5B,RIF1,KDM4D,NHEJ1
2_Member	GO Biological Processes	GO:2001020	regulation of response to DNA damage stimulus	-6.63001	-4.45179	22/224	472,672,1111,1407,1660,2072,2138,3014,7178,7398,9774,10269,10635,22976,23049,51111,55183,55693,56154,57103,57599,84250	ATM,BRCA1,CHEK1,CRY1,DHX9,ERCC4,EYA1,H2AX,TPT1,USP1,BCLAF1,ZMPSTE24,RAD51AP1,PAXIP1,SMG1,KMT5B,RIF1,KDM4D,TEX15,TIGAR,WDR48,SLF1
2_Member	GO Biological Processes	GO:2001022	positive regulation of response to DNA damage stimulus	-5.80686	-3.73841	14/109	472,672,1660,2138,3014,9774,10635,22976,51111,55183,55693,57103,57599,84250	ATM,BRCA1,DHX9,EYA1,H2AX,BCLAF1,RAD51AP1,PAXIP1,KMT5B,RIF1,KDM4D,TIGAR,WDR48,SLF1
2_Member	GO Biological Processes	GO:0045739	positive regulation of DNA repair	-5.19793	-3.24156	11/76	672,1660,2138,3014,10635,51111,55183,55693,57103,57599,84250	BRCA1,DHX9,EYA1,H2AX,RAD51AP1,KMT5B,RIF1,KDM4D,TIGAR,WDR48,SLF1
2_Member	GO Biological Processes	GO:0006282	regulation of DNA repair	-4.786	-2.88846	14/133	672,1111,1660,2138,3014,7398,10635,51111,55183,55693,56154,57103,57599,84250	BRCA1,CHEK1,DHX9,EYA1,H2AX,USP1,RAD51AP1,KMT5B,RIF1,KDM4D,TEX15,TIGAR,WDR48,SLF1
2_Member	GO Biological Processes	GO:2000781	positive regulation of double-strand break repair	-3.10445	-1.5388	6/41	10635,51111,55183,55693,57599,84250	RAD51AP1,KMT5B,RIF1,KDM4D,WDR48,SLF1
2_Member	GO Biological Processes	GO:2000779	regulation of double-strand break repair	-2.59746	-1.13085	8/87	1111,10635,51111,55183,55693,56154,57599,84250	CHEK1,RAD51AP1,KMT5B,RIF1,KDM4D,TEX15,WDR48,SLF1
2_Member	GO Biological Processes	GO:2001034	positive regulation of double-strand break repair via nonhomologous end joining	-2.06661	-0.741515	3/16	51111,55183,55693	KMT5B,RIF1,KDM4D
2_Member	GO Biological Processes	GO:0010569	regulation of double-strand break repair via homologous recombination	-2.05943	-0.737116	5/47	1111,10635,55183,56154,57599	CHEK1,RAD51AP1,RIF1,TEX15,WDR48
3_Summary	GO Cellular Components	GO:0016607	nuclear speck	-16.6853	-13.0213	48/411	3014,3091,5411,6421,6432,6651,6729,6732,7486,8204,8539,9321,9360,9584,9774,10051,10210,10250,10521,10569,10915,11273,23091,23137,23360,23451,23774,49855,51362,51747,54815,55105,55604,55660,55671,55893,55904,57018,57187,57703,64318,83932,84321,93663,143684,163859,204851,348995	H2AX,HIF1A,PNN,SFPQ,SRSF7,SON,SRP54,SRPK1,WRN,NRIP1,API5,TRIP11,PPIG,RBM39,BCLAF1,SMC4,TOPORS,SRRM1,DDX17,SLU7,TCERG1,ATXN2L,ZC3H13,SMC5,FNBP4,SF3B1,BRD1,SCAPER,CDC40,LUC7L3,GATAD2A,GPATCH2,CARMIL1,PRPF40A,PPP4R3A,ZNF395,KMT2E,CCNL1,THOC2,CWC22,NOC3L,SPRTN,THOC3,ARHGAP18,FAM76B,SDE2,HIPK1,NUP43
3_Member	GO Cellular Components	GO:0016607	nuclear speck	-16.6853	-13.0213	48/411	3014,3091,5411,6421,6432,6651,6729,6732,7486,8204,8539,9321,9360,9584,9774,10051,10210,10250,10521,10569,10915,11273,23091,23137,23360,23451,23774,49855,51362,51747,54815,55105,55604,55660,55671,55893,55904,57018,57187,57703,64318,83932,84321,93663,143684,163859,204851,348995	H2AX,HIF1A,PNN,SFPQ,SRSF7,SON,SRP54,SRPK1,WRN,NRIP1,API5,TRIP11,PPIG,RBM39,BCLAF1,SMC4,TOPORS,SRRM1,DDX17,SLU7,TCERG1,ATXN2L,ZC3H13,SMC5,FNBP4,SF3B1,BRD1,SCAPER,CDC40,LUC7L3,GATAD2A,GPATCH2,CARMIL1,PRPF40A,PPP4R3A,ZNF395,KMT2E,CCNL1,THOC2,CWC22,NOC3L,SPRTN,THOC3,ARHGAP18,FAM76B,SDE2,HIPK1,NUP43
4_Summary	GO Biological Processes	GO:0034655	nucleobase-containing compound catabolic process	-15.154	-11.6361	60/671	207,472,1618,1660,1763,3091,3099,3148,3356,3842,4850,4869,5151,5208,5721,5903,6093,6155,6168,6170,6189,6218,6741,7175,7374,9611,10236,11044,11097,22803,22894,22916,23049,23112,23279,23405,27161,27327,51010,51441,54464,54542,55149,55629,55746,55802,57103,57122,57472,79072,79670,80149,81929,87178,112479,149041,167153,246243,255967,348995,5092,200424,1654,2553,2886,3981,7150,8826,9710,9931,11030,112…	AKT1,ATM,DAZL,DHX9,DNA2,HIF1A,HK2,HMGB2,HTR2A,TNPO1,CNOT4,NPM1,PDE8A,PFKFB2,PSME2,RANBP2,ROCK1,RPL27,RPL37A,RPL39,RPS3A,RPS17,SSB,TPR,UNG,NCOR1,HNRNPR,TENT4A,NUP42,XRN2,DIS3,NCBP2,SMG1,TNRC6B,NUP160,DICER1,AGO2,TNRC6A,EXOSC3,YTHDF2,XRN1,RC3H2,MTPAP,PNRC2,NUP133,DCP1A,TIGAR,NUP107,CNOT6,FASTKD3,TUT7,ZC3H12A,SEH1L,PNPT1,ERI2,RC3H1,TENT2,RNASEH1,PAN3,NUP43,PCBD1,TET3,DDX3X,GABPB1,GRB7,LIG4,TOP1,IQGA…
4_Member	GO Biological Processes	GO:0034655	nucleobase-containing compound catabolic process	-15.154	-11.6361	60/671	207,472,1618,1660,1763,3091,3099,3148,3356,3842,4850,4869,5151,5208,5721,5903,6093,6155,6168,6170,6189,6218,6741,7175,7374,9611,10236,11044,11097,22803,22894,22916,23049,23112,23279,23405,27161,27327,51010,51441,54464,54542,55149,55629,55746,55802,57103,57122,57472,79072,79670,80149,81929,87178,112479,149041,167153,246243,255967,348995	AKT1,ATM,DAZL,DHX9,DNA2,HIF1A,HK2,HMGB2,HTR2A,TNPO1,CNOT4,NPM1,PDE8A,PFKFB2,PSME2,RANBP2,ROCK1,RPL27,RPL37A,RPL39,RPS3A,RPS17,SSB,TPR,UNG,NCOR1,HNRNPR,TENT4A,NUP42,XRN2,DIS3,NCBP2,SMG1,TNRC6B,NUP160,DICER1,AGO2,TNRC6A,EXOSC3,YTHDF2,XRN1,RC3H2,MTPAP,PNRC2,NUP133,DCP1A,TIGAR,NUP107,CNOT6,FASTKD3,TUT7,ZC3H12A,SEH1L,PNPT1,ERI2,RC3H1,TENT2,RNASEH1,PAN3,NUP43
4_Member	GO Biological Processes	GO:0019439	aromatic compound catabolic process	-14.3834	-10.97	62/738	207,472,1618,1660,1763,3091,3099,3148,3356,3842,4850,4869,5092,5151,5208,5721,5903,6093,6155,6168,6170,6189,6218,6741,7175,7374,9611,10236,11044,11097,22803,22894,22916,23049,23112,23279,23405,27161,27327,51010,51441,54464,54542,55149,55629,55746,55802,57103,57122,57472,79072,79670,80149,81929,87178,112479,149041,167153,200424,246243,255967,348995	AKT1,ATM,DAZL,DHX9,DNA2,HIF1A,HK2,HMGB2,HTR2A,TNPO1,CNOT4,NPM1,PCBD1,PDE8A,PFKFB2,PSME2,RANBP2,ROCK1,RPL27,RPL37A,RPL39,RPS3A,RPS17,SSB,TPR,UNG,NCOR1,HNRNPR,TENT4A,NUP42,XRN2,DIS3,NCBP2,SMG1,TNRC6B,NUP160,DICER1,AGO2,TNRC6A,EXOSC3,YTHDF2,XRN1,RC3H2,MTPAP,PNRC2,NUP133,DCP1A,TIGAR,NUP107,CNOT6,FASTKD3,TUT7,ZC3H12A,SEH1L,PNPT1,ERI2,RC3H1,TENT2,TET3,RNASEH1,PAN3,NUP43
4_Member	GO Biological Processes	GO:0046700	heterocycle catabolic process	-14.1869	-10.8519	61/725	207,472,1618,1660,1763,3091,3099,3148,3356,3842,4850,4869,5151,5208,5721,5903,6093,6155,6168,6170,6189,6218,6741,7175,7374,9611,10236,11044,11097,22803,22894,22916,23049,23112,23279,23405,27161,27327,51010,51441,54464,54542,55149,55629,55746,55802,57103,57122,57472,79072,79670,80149,81929,87178,112479,149041,167153,200424,246243,255967,348995	AKT1,ATM,DAZL,DHX9,DNA2,HIF1A,HK2,HMGB2,HTR2A,TNPO1,CNOT4,NPM1,PDE8A,PFKFB2,PSME2,RANBP2,ROCK1,RPL27,RPL37A,RPL39,RPS3A,RPS17,SSB,TPR,UNG,NCOR1,HNRNPR,TENT4A,NUP42,XRN2,DIS3,NCBP2,SMG1,TNRC6B,NUP160,DICER1,AGO2,TNRC6A,EXOSC3,YTHDF2,XRN1,RC3H2,MTPAP,PNRC2,NUP133,DCP1A,TIGAR,NUP107,CNOT6,FASTKD3,TUT7,ZC3H12A,SEH1L,PNPT1,ERI2,RC3H1,TENT2,TET3,RNASEH1,PAN3,NUP43
4_Member	GO Biological Processes	GO:0044270	cellular nitrogen compound catabolic process	-14.1598	-10.8519	61/726	207,472,1618,1660,1763,3091,3099,3148,3356,3842,4850,4869,5151,5208,5721,5903,6093,6155,6168,6170,6189,6218,6741,7175,7374,9611,10236,11044,11097,22803,22894,22916,23049,23112,23279,23405,27161,27327,51010,51441,54464,54542,55149,55629,55746,55802,57103,57122,57472,79072,79670,80149,81929,87178,112479,149041,167153,200424,246243,255967,348995	AKT1,ATM,DAZL,DHX9,DNA2,HIF1A,HK2,HMGB2,HTR2A,TNPO1,CNOT4,NPM1,PDE8A,PFKFB2,PSME2,RANBP2,ROCK1,RPL27,RPL37A,RPL39,RPS3A,RPS17,SSB,TPR,UNG,NCOR1,HNRNPR,TENT4A,NUP42,XRN2,DIS3,NCBP2,SMG1,TNRC6B,NUP160,DICER1,AGO2,TNRC6A,EXOSC3,YTHDF2,XRN1,RC3H2,MTPAP,PNRC2,NUP133,DCP1A,TIGAR,NUP107,CNOT6,FASTKD3,TUT7,ZC3H12A,SEH1L,PNPT1,ERI2,RC3H1,TENT2,TET3,RNASEH1,PAN3,NUP43
4_Member	GO Biological Processes	GO:1901361	organic cyclic compound catabolic process	-13.4179	-10.2854	62/775	207,472,1618,1660,1763,3091,3099,3148,3356,3842,4850,4869,5092,5151,5208,5721,5903,6093,6155,6168,6170,6189,6218,6741,7175,7374,9611,10236,11044,11097,22803,22894,22916,23049,23112,23279,23405,27161,27327,51010,51441,54464,54542,55149,55629,55746,55802,57103,57122,57472,79072,79670,80149,81929,87178,112479,149041,167153,200424,246243,255967,348995	AKT1,ATM,DAZL,DHX9,DNA2,HIF1A,HK2,HMGB2,HTR2A,TNPO1,CNOT4,NPM1,PCBD1,PDE8A,PFKFB2,PSME2,RANBP2,ROCK1,RPL27,RPL37A,RPL39,RPS3A,RPS17,SSB,TPR,UNG,NCOR1,HNRNPR,TENT4A,NUP42,XRN2,DIS3,NCBP2,SMG1,TNRC6B,NUP160,DICER1,AGO2,TNRC6A,EXOSC3,YTHDF2,XRN1,RC3H2,MTPAP,PNRC2,NUP133,DCP1A,TIGAR,NUP107,CNOT6,FASTKD3,TUT7,ZC3H12A,SEH1L,PNPT1,ERI2,RC3H1,TENT2,TET3,RNASEH1,PAN3,NUP43
4_Member	GO Biological Processes	GO:0006402	mRNA catabolic process	-11.927	-9.01122	39/378	207,472,1618,1660,3842,4850,4869,5721,6093,6155,6168,6170,6189,6218,6741,10236,11044,22803,22894,22916,23049,23112,27161,27327,51010,51441,54464,54542,55149,55629,55802,57472,79072,79670,80149,87178,149041,167153,255967	AKT1,ATM,DAZL,DHX9,TNPO1,CNOT4,NPM1,PSME2,ROCK1,RPL27,RPL37A,RPL39,RPS3A,RPS17,SSB,HNRNPR,TENT4A,XRN2,DIS3,NCBP2,SMG1,TNRC6B,AGO2,TNRC6A,EXOSC3,YTHDF2,XRN1,RC3H2,MTPAP,PNRC2,DCP1A,CNOT6,FASTKD3,TUT7,ZC3H12A,PNPT1,RC3H1,TENT2,PAN3
4_Member	GO Biological Processes	GO:0006401	RNA catabolic process	-11.8237	-8.93795	41/417	207,472,1618,1660,1763,3842,4850,4869,5721,6093,6155,6168,6170,6189,6218,6741,10236,11044,22803,22894,22916,23049,23112,27161,27327,51010,51441,54464,54542,55149,55629,55802,57472,79072,79670,80149,87178,149041,167153,246243,255967	AKT1,ATM,DAZL,DHX9,DNA2,TNPO1,CNOT4,NPM1,PSME2,ROCK1,RPL27,RPL37A,RPL39,RPS3A,RPS17,SSB,HNRNPR,TENT4A,XRN2,DIS3,NCBP2,SMG1,TNRC6B,AGO2,TNRC6A,EXOSC3,YTHDF2,XRN1,RC3H2,MTPAP,PNRC2,DCP1A,CNOT6,FASTKD3,TUT7,ZC3H12A,PNPT1,RC3H1,TENT2,RNASEH1,PAN3
4_Member	GO Biological Processes	GO:0000956	nuclear-transcribed mRNA catabolic process	-11.3676	-8.52557	28/210	472,4850,6155,6168,6170,6189,6218,6741,11044,22803,22894,22916,23049,23112,27161,27327,51010,54464,54542,55149,55629,55802,57472,79670,80149,149041,167153,255967	ATM,CNOT4,RPL27,RPL37A,RPL39,RPS3A,RPS17,SSB,TENT4A,XRN2,DIS3,NCBP2,SMG1,TNRC6B,AGO2,TNRC6A,EXOSC3,XRN1,RC3H2,MTPAP,PNRC2,DCP1A,CNOT6,TUT7,ZC3H12A,RC3H1,TENT2,PAN3
4_Member	GO Cellular Components	GO:0036464	cytoplasmic ribonucleoprotein granule	-8.80536	-6.3175	26/235	1654,1660,2553,2886,3981,6093,7150,8826,9710,9931,11030,11273,23112,23215,27161,27327,51441,54464,54542,55629,55802,55833,80149,127933,149041,255967	DDX3X,DHX9,GABPB1,GRB7,LIG4,ROCK1,TOP1,IQGAP1,GARRE1,HELZ,RBPMS,ATXN2L,TNRC6B,PRRC2C,AGO2,TNRC6A,YTHDF2,XRN1,RC3H2,PNRC2,DCP1A,UBAP2,ZC3H12A,UHMK1,RC3H1,PAN3
4_Member	GO Cellular Components	GO:0035770	ribonucleoprotein granule	-8.41938	-5.95409	26/245	1654,1660,2553,2886,3981,6093,7150,8826,9710,9931,11030,11273,23112,23215,27161,27327,51441,54464,54542,55629,55802,55833,80149,127933,149041,255967	DDX3X,DHX9,GABPB1,GRB7,LIG4,ROCK1,TOP1,IQGAP1,GARRE1,HELZ,RBPMS,ATXN2L,TNRC6B,PRRC2C,AGO2,TNRC6A,YTHDF2,XRN1,RC3H2,PNRC2,DCP1A,UBAP2,ZC3H12A,UHMK1,RC3H1,PAN3
4_Member	GO Biological Processes	GO:1903311	regulation of mRNA metabolic process	-7.87316	-5.46262	30/335	207,1618,1660,3842,4869,5721,6093,6432,6651,6732,9584,10236,10521,11044,22894,22916,23112,27161,27327,51010,51441,51574,54464,54542,55802,57703,79072,80149,87178,149041	AKT1,DAZL,DHX9,TNPO1,NPM1,PSME2,ROCK1,SRSF7,SON,SRPK1,RBM39,HNRNPR,DDX17,TENT4A,DIS3,NCBP2,TNRC6B,AGO2,TNRC6A,EXOSC3,YTHDF2,LARP7,XRN1,RC3H2,DCP1A,CWC22,FASTKD3,ZC3H12A,PNPT1,RC3H1
4_Member	GO Cellular Components	GO:0000932	P-body	-7.6436	-5.29772	15/91	7150,9710,11030,23112,27161,27327,51441,54464,54542,55629,55802,55833,80149,149041,255967	TOP1,GARRE1,RBPMS,TNRC6B,AGO2,TNRC6A,YTHDF2,XRN1,RC3H2,PNRC2,DCP1A,UBAP2,ZC3H12A,RC3H1,PAN3
4_Member	GO Biological Processes	GO:0061013	regulation of mRNA catabolic process	-7.12399	-4.86145	22/210	207,1618,1660,3842,4869,5721,6093,10236,11044,22894,23112,27161,27327,51010,51441,54464,54542,55802,79072,80149,87178,149041	AKT1,DAZL,DHX9,TNPO1,NPM1,PSME2,ROCK1,HNRNPR,TENT4A,DIS3,TNRC6B,AGO2,TNRC6A,EXOSC3,YTHDF2,XRN1,RC3H2,DCP1A,FASTKD3,ZC3H12A,PNPT1,RC3H1
4_Member	GO Biological Processes	GO:0043487	regulation of RNA stability	-5.66215	-3.62351	19/198	207,1618,1660,3842,4869,5721,6093,10236,11044,22894,51010,51441,54464,54542,55802,79072,80149,149041,167153	AKT1,DAZL,DHX9,TNPO1,NPM1,PSME2,ROCK1,HNRNPR,TENT4A,DIS3,EXOSC3,YTHDF2,XRN1,RC3H2,DCP1A,FASTKD3,ZC3H12A,RC3H1,TENT2
4_Member	GO Biological Processes	GO:0043488	regulation of mRNA stability	-5.38362	-3.39177	18/188	207,1618,1660,3842,4869,5721,6093,10236,11044,22894,51010,51441,54464,54542,55802,79072,80149,149041	AKT1,DAZL,DHX9,TNPO1,NPM1,PSME2,ROCK1,HNRNPR,TENT4A,DIS3,EXOSC3,YTHDF2,XRN1,RC3H2,DCP1A,FASTKD3,ZC3H12A,RC3H1
4_Member	GO Biological Processes	GO:0061014	positive regulation of mRNA catabolic process	-5.00384	-3.0658	9/52	6093,10236,23112,27161,27327,51441,80149,87178,149041	ROCK1,HNRNPR,TNRC6B,AGO2,TNRC6A,YTHDF2,ZC3H12A,PNPT1,RC3H1
4_Member	GO Biological Processes	GO:1903313	positive regulation of mRNA metabolic process	-4.03244	-2.28757	10/84	6093,10236,22916,23112,27161,27327,51441,80149,87178,149041	ROCK1,HNRNPR,NCBP2,TNRC6B,AGO2,TNRC6A,YTHDF2,ZC3H12A,PNPT1,RC3H1
4_Member	GO Biological Processes	GO:0061157	mRNA destabilization	-2.73488	-1.24138	5/33	6093,10236,51441,80149,149041	ROCK1,HNRNPR,YTHDF2,ZC3H12A,RC3H1
4_Member	GO Biological Processes	GO:0050779	RNA destabilization	-2.56296	-1.10422	5/36	6093,10236,51441,80149,149041	ROCK1,HNRNPR,YTHDF2,ZC3H12A,RC3H1
4_Member	GO Biological Processes	GO:0017148	negative regulation of translation	-2.36341	-0.959286	13/206	1654,2886,6093,7175,10236,23112,27161,27327,51441,54464,80149,80315,149041	DDX3X,GRB7,ROCK1,TPR,HNRNPR,TNRC6B,AGO2,TNRC6A,YTHDF2,XRN1,ZC3H12A,CPEB4,RC3H1
4_Member	GO Biological Processes	GO:0034249	negative regulation of cellular amide metabolic process	-2.25113	-0.87229	14/237	1654,2886,6093,7175,10236,23112,27161,27327,51441,54464,80149,80315,94101,149041	DDX3X,GRB7,ROCK1,TPR,HNRNPR,TNRC6B,AGO2,TNRC6A,YTHDF2,XRN1,ZC3H12A,CPEB4,ORMDL1,RC3H1
5_Summary	GO Cellular Components	GO:0005813	centrosome	-14.1357	-10.8519	55/608	324,675,996,1070,1111,1654,1660,2770,3014,3099,3161,3799,4204,4659,4750,4869,7486,9584,9585,9702,9786,9793,9847,10142,11064,11127,22852,22995,23473,25897,25914,26586,51441,51473,54806,55704,56992,57560,79848,80071,80184,80817,84056,84131,84250,84318,85459,123811,151648,153241,163786,204851,259282,285331,285753,672,6093,7153,8924,10210,51174,55196,145508,989,3688,3842,5290,5337,5962,6738,9321,1041…	APC,BRCA2,CDC27,CETN3,CHEK1,DDX3X,DHX9,GNAI1,H2AX,HK2,HMMR,KIF5B,MECP2,PPP1R12A,NEK1,NPM1,WRN,RBM39,KIF20B,CEP57,KIAA0586,CKAP5,C2CD5,AKAP9,CNTRL,KIF3A,ANKRD26,CEP152,CAPN7,RNF19A,RTTN,CKAP2,YTHDF2,DCDC2,AHI1,CCDC88A,KIF15,IFT80,CSPP1,CCDC15,CEP290,CEP44,KATNAL1,CEP78,SLF1,CCDC77,CEP295,CEP20,SGO1,CEP120,SASS6,HIPK1,BOD1L1,CCDC66,CEP57L1,BRCA1,ROCK1,TOP2A,HERC2,TOPORS,TUBD1,RESF1,CEP128,SEPTIN7,I…
5_Member	GO Cellular Components	GO:0005813	centrosome	-14.1357	-10.8519	55/608	324,675,996,1070,1111,1654,1660,2770,3014,3099,3161,3799,4204,4659,4750,4869,7486,9584,9585,9702,9786,9793,9847,10142,11064,11127,22852,22995,23473,25897,25914,26586,51441,51473,54806,55704,56992,57560,79848,80071,80184,80817,84056,84131,84250,84318,85459,123811,151648,153241,163786,204851,259282,285331,285753	APC,BRCA2,CDC27,CETN3,CHEK1,DDX3X,DHX9,GNAI1,H2AX,HK2,HMMR,KIF5B,MECP2,PPP1R12A,NEK1,NPM1,WRN,RBM39,KIF20B,CEP57,KIAA0586,CKAP5,C2CD5,AKAP9,CNTRL,KIF3A,ANKRD26,CEP152,CAPN7,RNF19A,RTTN,CKAP2,YTHDF2,DCDC2,AHI1,CCDC88A,KIF15,IFT80,CSPP1,CCDC15,CEP290,CEP44,KATNAL1,CEP78,SLF1,CCDC77,CEP295,CEP20,SGO1,CEP120,SASS6,HIPK1,BOD1L1,CCDC66,CEP57L1
5_Member	GO Cellular Components	GO:0044450	microtubule organizing center part	-10.5581	-7.81841	30/259	672,1070,3799,4750,6093,7153,8924,9584,9786,9793,9847,10210,11127,22995,25914,51174,51441,51473,54806,55196,55704,80184,80817,84131,85459,123811,145508,153241,163786,285331	BRCA1,CETN3,KIF5B,NEK1,ROCK1,TOP2A,HERC2,RBM39,KIAA0586,CKAP5,C2CD5,TOPORS,KIF3A,CEP152,RTTN,TUBD1,YTHDF2,DCDC2,AHI1,RESF1,CCDC88A,CEP290,CEP44,CEP78,CEP295,CEP20,CEP128,CEP120,SASS6,CCDC66
5_Member	GO Cellular Components	GO:0005814	centriole	-8.78339	-6.30128	20/141	1070,6093,7153,8924,9786,10210,11127,22995,25914,51174,54806,55704,80184,80817,84131,85459,123811,145508,153241,163786	CETN3,ROCK1,TOP2A,HERC2,KIAA0586,TOPORS,KIF3A,CEP152,RTTN,TUBD1,AHI1,CCDC88A,CEP290,CEP44,CEP78,CEP295,CEP20,CEP128,CEP120,SASS6
5_Member	GO Biological Processes	GO:0120031	plasma membrane bounded cell projection assembly	-3.39283	-1.7679	32/616	324,989,3688,3842,4750,5290,5337,5962,6738,9321,9702,9786,9793,10142,10413,11064,11127,22995,50807,51473,54443,54806,55604,55704,57560,79647,80184,84131,123811,153241,285331,653464	APC,SEPTIN7,ITGB1,TNPO1,NEK1,PIK3CA,PLD1,RDX,RO60,TRIP11,CEP57,KIAA0586,CKAP5,AKAP9,YAP1,CNTRL,KIF3A,CEP152,ASAP1,DCDC2,ANLN,AHI1,CARMIL1,CCDC88A,IFT80,AKIRIN1,CEP290,CEP78,CEP20,CEP120,CCDC66,SRGAP2C
5_Member	GO Biological Processes	GO:0044782	cilium organization	-3.38236	-1.75981	25/436	989,3842,4750,6738,9321,9702,9786,9793,10142,10413,11064,11127,22995,25914,50807,51473,54806,55704,57560,80184,84131,123811,153241,167691,285331	SEPTIN7,TNPO1,NEK1,RO60,TRIP11,CEP57,KIAA0586,CKAP5,AKAP9,YAP1,CNTRL,KIF3A,CEP152,RTTN,ASAP1,DCDC2,AHI1,CCDC88A,IFT80,CEP290,CEP78,CEP20,CEP120,LCA5,CCDC66
5_Member	GO Biological Processes	GO:0030031	cell projection assembly	-3.2273	-1.6308	32/630	324,989,3688,3842,4750,5290,5337,5962,6738,9321,9702,9786,9793,10142,10413,11064,11127,22995,50807,51473,54443,54806,55604,55704,57560,79647,80184,84131,123811,153241,285331,653464	APC,SEPTIN7,ITGB1,TNPO1,NEK1,PIK3CA,PLD1,RDX,RO60,TRIP11,CEP57,KIAA0586,CKAP5,AKAP9,YAP1,CNTRL,KIF3A,CEP152,ASAP1,DCDC2,ANLN,AHI1,CARMIL1,CCDC88A,IFT80,AKIRIN1,CEP290,CEP78,CEP20,CEP120,CCDC66,SRGAP2C
5_Member	GO Biological Processes	GO:0060271	cilium assembly	-2.96166	-1.42805	23/415	989,3842,4750,6738,9321,9702,9786,9793,10142,10413,11064,11127,22995,50807,51473,54806,55704,57560,80184,84131,123811,153241,285331	SEPTIN7,TNPO1,NEK1,RO60,TRIP11,CEP57,KIAA0586,CKAP5,AKAP9,YAP1,CNTRL,KIF3A,CEP152,ASAP1,DCDC2,AHI1,CCDC88A,IFT80,CEP290,CEP78,CEP20,CEP120,CCDC66
5_Member	GO Cellular Components	GO:0036064	ciliary basal body	-2.92817	-1.40031	12/156	207,9786,10210,23002,25914,54806,55704,57560,84131,123811,167691,285331	AKT1,KIAA0586,TOPORS,DAAM1,RTTN,AHI1,CCDC88A,IFT80,CEP78,CEP20,LCA5,CCDC66
5_Member	GO Cellular Components	GO:0005929	cilium	-2.36277	-0.959286	30/658	207,989,1738,2776,3091,3799,3842,9321,9786,10210,11064,11127,23002,23230,25914,51174,51473,54714,54806,55646,55704,57560,80184,84131,84288,84455,123811,145508,167691,285331	AKT1,SEPTIN7,DLD,GNAQ,HIF1A,KIF5B,TNPO1,TRIP11,KIAA0586,TOPORS,CNTRL,KIF3A,DAAM1,VPS13A,RTTN,TUBD1,DCDC2,CNGB3,AHI1,LYAR,CCDC88A,IFT80,CEP290,CEP78,EFCAB2,EFCAB7,CEP20,CEP128,LCA5,CCDC66
5_Member	GO Cellular Components	GO:0097730	non-motile cilium	-2.33283	-0.938166	11/161	989,2776,10210,51473,54714,54806,55646,57560,80184,167691,285331	SEPTIN7,GNAQ,TOPORS,DCDC2,CNGB3,AHI1,LYAR,IFT80,CEP290,LCA5,CCDC66
5_Member	GO Cellular Components	GO:0044441	ciliary part	-2.32381	-0.930776	24/494	207,989,2776,3799,9786,10210,11064,11127,23002,23230,25914,51473,54714,54806,55646,55704,57560,80184,84131,84455,123811,145508,167691,285331	AKT1,SEPTIN7,GNAQ,KIF5B,KIAA0586,TOPORS,CNTRL,KIF3A,DAAM1,VPS13A,RTTN,DCDC2,CNGB3,AHI1,LYAR,CCDC88A,IFT80,CEP290,CEP78,EFCAB7,CEP20,CEP128,LCA5,CCDC66
6_Summary	GO Biological Processes	GO:0033044	regulation of chromosome organization	-13.4714	-10.3126	40/355	324,472,546,672,996,1062,1111,1786,1789,2072,3024,3981,4085,4204,4683,5587,5594,5885,6421,7153,7175,8678,10269,22823,22976,23049,23137,25942,26036,26054,29028,54464,54737,55183,55196,55209,55693,55904,64682,84250,961,989,2764,3091,3099,3799,3998,8936,9793,9847,10142,10635,10788,25782,27236,30968,50807,51203,54832,55604,55704,55737,56203,57472,64429,85459,153241,120,207,4591,4869,5290,5962,9168,10…	APC,ATM,ATRX,BRCA1,CDC27,CENPE,CHEK1,DNMT1,DNMT3B,ERCC4,H1-1,LIG4,MAD2L1,MECP2,NBN,PRKD1,MAPK1,RAD21,SFPQ,TOP2A,TPR,BECN1,ZMPSTE24,MTF2,PAXIP1,SMG1,SMC5,SIN3A,ZNF451,SENP6,ATAD2,XRN1,MPHOSPH8,RIF1,RESF1,SETD5,KDM4D,KMT2E,ANAPC1,SLF1,CD47,SEPTIN7,GMFB,HIF1A,HK2,KIF5B,LMAN1,WASF1,CKAP5,C2CD5,AKAP9,RAD51AP1,IQGAP2,RAB3GAP2,ARFIP1,STOML2,ASAP1,NUSAP1,VPS13C,CARMIL1,CCDC88A,VPS35,LMOD3,CNOT6,ZDHHC6,CE…
6_Member	GO Biological Processes	GO:0033044	regulation of chromosome organization	-13.4714	-10.3126	40/355	324,472,546,672,996,1062,1111,1786,1789,2072,3024,3981,4085,4204,4683,5587,5594,5885,6421,7153,7175,8678,10269,22823,22976,23049,23137,25942,26036,26054,29028,54464,54737,55183,55196,55209,55693,55904,64682,84250	APC,ATM,ATRX,BRCA1,CDC27,CENPE,CHEK1,DNMT1,DNMT3B,ERCC4,H1-1,LIG4,MAD2L1,MECP2,NBN,PRKD1,MAPK1,RAD21,SFPQ,TOP2A,TPR,BECN1,ZMPSTE24,MTF2,PAXIP1,SMG1,SMC5,SIN3A,ZNF451,SENP6,ATAD2,XRN1,MPHOSPH8,RIF1,RESF1,SETD5,KDM4D,KMT2E,ANAPC1,SLF1
6_Member	GO Biological Processes	GO:0010638	positive regulation of organelle organization	-11.357	-8.52557	51/628	472,546,672,961,989,996,1786,1789,2764,3091,3099,3799,3981,3998,4204,4683,5587,5594,5885,6421,7175,8678,8936,9793,9847,10142,10635,10788,22823,22976,23137,25782,25942,27236,30968,50807,51203,54737,54832,55183,55196,55604,55704,55737,55904,56203,57472,64429,84250,85459,153241	ATM,ATRX,BRCA1,CD47,SEPTIN7,CDC27,DNMT1,DNMT3B,GMFB,HIF1A,HK2,KIF5B,LIG4,LMAN1,MECP2,NBN,PRKD1,MAPK1,RAD21,SFPQ,TPR,BECN1,WASF1,CKAP5,C2CD5,AKAP9,RAD51AP1,IQGAP2,MTF2,PAXIP1,SMC5,RAB3GAP2,SIN3A,ARFIP1,STOML2,ASAP1,NUSAP1,MPHOSPH8,VPS13C,RIF1,RESF1,CARMIL1,CCDC88A,VPS35,KMT2E,LMOD3,CNOT6,ZDHHC6,SLF1,CEP295,CEP120
6_Member	GO Biological Processes	GO:0010639	negative regulation of organelle organization	-11.1469	-8.3281	40/419	120,207,324,472,546,672,1111,1786,1789,2072,2764,3024,3998,4085,4591,4683,4869,5290,5885,5962,7153,7175,8678,9168,10413,10565,22823,25942,26036,28978,29028,51474,54464,55604,55693,56203,57103,91663,136319,286151	ADD3,AKT1,APC,ATM,ATRX,BRCA1,CHEK1,DNMT1,DNMT3B,ERCC4,GMFB,H1-1,LMAN1,MAD2L1,TRIM37,NBN,NPM1,PIK3CA,RAD21,RDX,TOP2A,TPR,BECN1,TMSB10,YAP1,ARFGEF1,MTF2,SIN3A,ZNF451,TMEM14A,ATAD2,LIMA1,XRN1,CARMIL1,KDM4D,LMOD3,TIGAR,MYADM,MTPN,FBXO43
6_Member	GO Biological Processes	GO:2001252	positive regulation of chromosome organization	-9.93942	-7.31687	24/178	472,546,672,996,1786,1789,3981,4204,4683,5587,5594,5885,6421,7175,8678,22823,22976,23137,25942,54737,55183,55196,55904,84250	ATM,ATRX,BRCA1,CDC27,DNMT1,DNMT3B,LIG4,MECP2,NBN,PRKD1,MAPK1,RAD21,SFPQ,TPR,BECN1,MTF2,PAXIP1,SMC5,SIN3A,MPHOSPH8,RIF1,RESF1,KMT2E,SLF1
6_Member	GO Biological Processes	GO:0051129	negative regulation of cellular component organization	-9.80151	-7.20203	55/782	120,207,324,472,546,672,961,1111,1654,1786,1789,2072,2764,3024,3998,4085,4591,4683,4869,5290,5530,5587,5885,5962,6093,6695,7153,7175,7337,8678,8780,9168,9711,10371,10413,10565,22823,22828,22876,25942,26036,28978,29028,50807,51474,54464,55604,55693,56203,57103,66008,91663,136319,286151,653464	ADD3,AKT1,APC,ATM,ATRX,BRCA1,CD47,CHEK1,DDX3X,DNMT1,DNMT3B,ERCC4,GMFB,H1-1,LMAN1,MAD2L1,TRIM37,NBN,NPM1,PIK3CA,PPP3CA,PRKD1,RAD21,RDX,ROCK1,SPOCK1,TOP2A,TPR,UBE3A,BECN1,RIOK3,TMSB10,RUBCN,SEMA3A,YAP1,ARFGEF1,MTF2,SCAF8,INPP5F,SIN3A,ZNF451,TMEM14A,ATAD2,ASAP1,LIMA1,XRN1,CARMIL1,KDM4D,LMOD3,TIGAR,TRAK2,MYADM,MTPN,FBXO43,SRGAP2C
6_Member	GO Biological Processes	GO:0090068	positive regulation of cell cycle process	-8.27796	-5.82353	29/303	207,472,546,672,835,996,1654,4085,4204,4850,4869,5885,5962,6421,7175,8678,9585,10635,23137,25942,51203,55904,57472,79733,79848,79915,84250,85459,153241	AKT1,ATM,ATRX,BRCA1,CASP2,CDC27,DDX3X,MAD2L1,MECP2,CNOT4,NPM1,RAD21,RDX,SFPQ,TPR,BECN1,KIF20B,RAD51AP1,SMC5,SIN3A,NUSAP1,KMT2E,CNOT6,E2F8,CSPP1,ATAD5,SLF1,CEP295,CEP120
6_Member	GO Biological Processes	GO:0045787	positive regulation of cell cycle	-7.85223	-5.45348	33/395	207,472,546,672,675,835,996,1111,1654,4085,4204,4850,4869,5229,5885,5962,6421,7175,8678,9585,10635,23137,25942,51203,55904,57472,79733,79848,79915,84250,85459,151195,153241	AKT1,ATM,ATRX,BRCA1,BRCA2,CASP2,CDC27,CHEK1,DDX3X,MAD2L1,MECP2,CNOT4,NPM1,PGGT1B,RAD21,RDX,SFPQ,TPR,BECN1,KIF20B,RAD51AP1,SMC5,SIN3A,NUSAP1,KMT2E,CNOT6,E2F8,CSPP1,ATAD5,SLF1,CEP295,CCNYL1,CEP120
6_Member	GO Biological Processes	GO:2001251	negative regulation of chromosome organization	-7.50738	-5.17341	19/151	324,472,546,672,1786,1789,2072,3024,4085,4683,5885,7153,7175,22823,25942,26036,29028,54464,55693	APC,ATM,ATRX,BRCA1,DNMT1,DNMT3B,ERCC4,H1-1,MAD2L1,NBN,RAD21,TOP2A,TPR,MTF2,SIN3A,ZNF451,ATAD2,XRN1,KDM4D
6_Member	GO Biological Processes	GO:0045931	positive regulation of mitotic cell cycle	-4.29623	-2.50034	15/166	207,675,996,1654,4085,4204,5962,7175,8678,9585,23137,25942,51203,55904,84250	AKT1,BRCA2,CDC27,DDX3X,MAD2L1,MECP2,RDX,TPR,BECN1,KIF20B,SMC5,SIN3A,NUSAP1,KMT2E,SLF1
7_Summary	GO Molecular Functions	GO:0003712	transcription coregulator activity	-13.3067	-10.2225	47/483	672,1660,1789,3148,4204,4591,4664,4863,4869,5092,7110,7337,8204,8648,8841,8864,8915,9124,9282,9321,9611,9774,9969,9994,10153,10413,10499,10521,10600,10915,11030,11168,25942,26036,29915,51188,51773,55122,55749,57472,64216,64710,79647,79718,90390,117143,256643,1407,1654,2072,3091,3185,3429,4683,5594,22823,23468,25897,51176,51602,55646,55814,117854	BRCA1,DHX9,DNMT3B,HMGB2,MECP2,TRIM37,NAB1,NPAT,NPM1,PCBD1,TMF1,UBE3A,NRIP1,NCOA1,HDAC3,PER2,BCL10,PDLIM1,MED14,TRIP11,NCOR1,BCLAF1,MED13,CASP8AP2,CEBPZ,YAP1,NCOA2,DDX17,USP16,TCERG1,RBPMS,PSIP1,SIN3A,ZNF451,HCFC2,SS18L2,RSF1,AKIRIN2,CCAR1,CNOT6,TFB2M,NUCKS1,AKIRIN1,TBL1XR1,MED30,TADA1,BCLAF3,CRY1,DDX3X,ERCC4,HIF1A,HNRNPF,IFI27,NBN,MAPK1,MTF2,CBX5,RNF19A,LEF1,NOP58,LYAR,BDP1,TRIM6
7_Member	GO Molecular Functions	GO:0003712	transcription coregulator activity	-13.3067	-10.2225	47/483	672,1660,1789,3148,4204,4591,4664,4863,4869,5092,7110,7337,8204,8648,8841,8864,8915,9124,9282,9321,9611,9774,9969,9994,10153,10413,10499,10521,10600,10915,11030,11168,25942,26036,29915,51188,51773,55122,55749,57472,64216,64710,79647,79718,90390,117143,256643	BRCA1,DHX9,DNMT3B,HMGB2,MECP2,TRIM37,NAB1,NPAT,NPM1,PCBD1,TMF1,UBE3A,NRIP1,NCOA1,HDAC3,PER2,BCL10,PDLIM1,MED14,TRIP11,NCOR1,BCLAF1,MED13,CASP8AP2,CEBPZ,YAP1,NCOA2,DDX17,USP16,TCERG1,RBPMS,PSIP1,SIN3A,ZNF451,HCFC2,SS18L2,RSF1,AKIRIN2,CCAR1,CNOT6,TFB2M,NUCKS1,AKIRIN1,TBL1XR1,MED30,TADA1,BCLAF3
7_Member	GO Molecular Functions	GO:0003713	transcription coactivator activity	-11.9348	-9.01122	32/260	672,1660,3148,4591,4863,4869,5092,7110,7337,8204,8648,8864,8915,9124,9282,9321,9969,10153,10413,10499,10521,10600,10915,11030,25942,29915,51188,55749,57472,64710,90390,117143	BRCA1,DHX9,HMGB2,TRIM37,NPAT,NPM1,PCBD1,TMF1,UBE3A,NRIP1,NCOA1,PER2,BCL10,PDLIM1,MED14,TRIP11,MED13,CEBPZ,YAP1,NCOA2,DDX17,USP16,TCERG1,RBPMS,SIN3A,HCFC2,SS18L2,CCAR1,CNOT6,NUCKS1,MED30,TADA1
7_Member	GO Molecular Functions	GO:0008134	transcription factor binding	-4.30138	-2.50195	35/624	1407,1654,1660,2072,3091,3148,3185,3429,4204,4664,4683,4869,5594,7110,8204,8648,8841,8864,8915,9282,9611,9969,10499,10915,22823,23468,25897,25942,51176,51602,55646,55814,64710,90390,117854	CRY1,DDX3X,DHX9,ERCC4,HIF1A,HMGB2,HNRNPF,IFI27,MECP2,NAB1,NBN,NPM1,MAPK1,TMF1,NRIP1,NCOA1,HDAC3,PER2,BCL10,MED14,NCOR1,MED13,NCOA2,TCERG1,MTF2,CBX5,RNF19A,SIN3A,LEF1,NOP58,LYAR,BDP1,NUCKS1,MED30,TRIM6
8_Summary	GO Biological Processes	GO:0010564	regulation of cell cycle process	-13.0704	-10.0085	62/789	207,324,472,546,672,675,835,996,1062,1111,1654,2770,3161,4085,4204,4591,4683,4850,4869,5139,5721,5885,5931,5962,6421,7175,8678,9585,9702,9793,10112,10142,10269,10635,11064,22976,22995,23137,23468,25942,26054,51203,51347,51441,54443,55660,55904,57448,57472,63967,64682,79733,79848,79915,80184,84131,84250,85459,153241,163859,286151,494551,4436,7153,8826,55055,87178,571,900,4659,4863,5530,6502,8065,9…	AKT1,APC,ATM,ATRX,BRCA1,BRCA2,CASP2,CDC27,CENPE,CHEK1,DDX3X,GNAI1,HMMR,MAD2L1,MECP2,TRIM37,NBN,CNOT4,NPM1,PDE3A,PSME2,RAD21,RBBP7,RDX,SFPQ,TPR,BECN1,KIF20B,CEP57,CKAP5,KIF20A,AKAP9,ZMPSTE24,RAD51AP1,CNTRL,PAXIP1,CEP152,SMC5,CBX5,SIN3A,SENP6,NUSAP1,TAOK3,YTHDF2,ANLN,PRPF40A,KMT2E,BIRC6,CNOT6,CLSPN,ANAPC1,E2F8,CSPP1,ATAD5,CEP290,CEP78,SLF1,CEP295,CEP120,SDE2,FBXO43,WEE2,MSH2,TOP2A,IQGAP1,ZWILCH,PNP…
8_Member	GO Biological Processes	GO:0010564	regulation of cell cycle process	-13.0704	-10.0085	62/789	207,324,472,546,672,675,835,996,1062,1111,1654,2770,3161,4085,4204,4591,4683,4850,4869,5139,5721,5885,5931,5962,6421,7175,8678,9585,9702,9793,10112,10142,10269,10635,11064,22976,22995,23137,23468,25942,26054,51203,51347,51441,54443,55660,55904,57448,57472,63967,64682,79733,79848,79915,80184,84131,84250,85459,153241,163859,286151,494551	AKT1,APC,ATM,ATRX,BRCA1,BRCA2,CASP2,CDC27,CENPE,CHEK1,DDX3X,GNAI1,HMMR,MAD2L1,MECP2,TRIM37,NBN,CNOT4,NPM1,PDE3A,PSME2,RAD21,RBBP7,RDX,SFPQ,TPR,BECN1,KIF20B,CEP57,CKAP5,KIF20A,AKAP9,ZMPSTE24,RAD51AP1,CNTRL,PAXIP1,CEP152,SMC5,CBX5,SIN3A,SENP6,NUSAP1,TAOK3,YTHDF2,ANLN,PRPF40A,KMT2E,BIRC6,CNOT6,CLSPN,ANAPC1,E2F8,CSPP1,ATAD5,CEP290,CEP78,SLF1,CEP295,CEP120,SDE2,FBXO43,WEE2
8_Member	GO Biological Processes	GO:0007346	regulation of mitotic cell cycle	-9.68757	-7.10281	49/655	207,324,472,546,672,675,835,996,1062,1111,1654,2770,3161,4085,4204,4436,4683,4850,5721,5885,5962,7153,7175,8678,8826,9585,9702,9793,10142,10269,11064,22995,23137,25942,51203,51347,54443,55055,55904,57472,63967,64682,79733,80184,84131,84250,87178,286151,494551	AKT1,APC,ATM,ATRX,BRCA1,BRCA2,CASP2,CDC27,CENPE,CHEK1,DDX3X,GNAI1,HMMR,MAD2L1,MECP2,MSH2,NBN,CNOT4,PSME2,RAD21,RDX,TOP2A,TPR,BECN1,IQGAP1,KIF20B,CEP57,CKAP5,AKAP9,ZMPSTE24,CNTRL,CEP152,SMC5,SIN3A,NUSAP1,TAOK3,ANLN,ZWILCH,KMT2E,CNOT6,CLSPN,ANAPC1,E2F8,CEP290,CEP78,SLF1,PNPT1,FBXO43,WEE2
8_Member	GO Biological Processes	GO:0044770	cell cycle phase transition	-8.55641	-6.08559	46/641	207,324,472,571,672,835,900,996,1062,1111,1654,3161,4085,4204,4659,4683,4850,4863,4869,5530,5721,5885,5962,6502,7175,8065,9702,9793,9833,10142,11064,22976,22995,23137,25942,51347,54443,55388,55904,57472,63967,64682,79733,79915,80184,84131	AKT1,APC,ATM,BACH1,BRCA1,CASP2,CCNG1,CDC27,CENPE,CHEK1,DDX3X,HMMR,MAD2L1,MECP2,PPP1R12A,NBN,CNOT4,NPAT,NPM1,PPP3CA,PSME2,RAD21,RDX,SKP2,TPR,CUL5,CEP57,CKAP5,MELK,AKAP9,CNTRL,PAXIP1,CEP152,SMC5,SIN3A,TAOK3,ANLN,MCM10,KMT2E,CNOT6,CLSPN,ANAPC1,E2F8,ATAD5,CEP290,CEP78
8_Member	GO Biological Processes	GO:0044772	mitotic cell cycle phase transition	-8.12515	-5.68584	43/595	207,324,472,571,672,835,900,996,1062,1111,1654,3161,4085,4204,4659,4683,4850,4863,5530,5721,5885,5962,6502,7175,8065,9702,9793,9833,10142,11064,22995,23137,25942,51347,54443,55388,55904,57472,63967,64682,79733,80184,84131	AKT1,APC,ATM,BACH1,BRCA1,CASP2,CCNG1,CDC27,CENPE,CHEK1,DDX3X,HMMR,MAD2L1,MECP2,PPP1R12A,NBN,CNOT4,NPAT,PPP3CA,PSME2,RAD21,RDX,SKP2,TPR,CUL5,CEP57,CKAP5,MELK,AKAP9,CNTRL,CEP152,SMC5,SIN3A,TAOK3,ANLN,MCM10,KMT2E,CNOT6,CLSPN,ANAPC1,E2F8,CEP290,CEP78
8_Member	GO Biological Processes	GO:1901987	regulation of cell cycle phase transition	-7.34588	-5.04366	36/478	207,324,472,672,835,996,1062,1111,1654,3161,4085,4204,4683,4850,4869,5721,5885,5962,7175,9702,9793,10142,11064,22976,22995,25942,51347,54443,55904,57472,63967,64682,79733,79915,80184,84131	AKT1,APC,ATM,BRCA1,CASP2,CDC27,CENPE,CHEK1,DDX3X,HMMR,MAD2L1,MECP2,NBN,CNOT4,NPM1,PSME2,RAD21,RDX,TPR,CEP57,CKAP5,AKAP9,CNTRL,PAXIP1,CEP152,SIN3A,TAOK3,ANLN,KMT2E,CNOT6,CLSPN,ANAPC1,E2F8,ATAD5,CEP290,CEP78
8_Member	GO Biological Processes	GO:1901990	regulation of mitotic cell cycle phase transition	-6.76651	-4.56195	33/439	207,324,472,672,835,996,1062,1111,1654,3161,4085,4204,4683,4850,5721,5885,5962,7175,9702,9793,10142,11064,22995,25942,51347,54443,55904,57472,63967,64682,79733,80184,84131	AKT1,APC,ATM,BRCA1,CASP2,CDC27,CENPE,CHEK1,DDX3X,HMMR,MAD2L1,MECP2,NBN,CNOT4,PSME2,RAD21,RDX,TPR,CEP57,CKAP5,AKAP9,CNTRL,CEP152,SIN3A,TAOK3,ANLN,KMT2E,CNOT6,CLSPN,ANAPC1,E2F8,CEP290,CEP78
8_Member	GO Biological Processes	GO:0044839	cell cycle G2/M phase transition	-6.76254	-4.56099	25/276	472,571,672,1111,3161,4204,4659,4683,4869,5721,5885,6502,9702,9793,9833,10142,11064,22976,22995,25942,51347,63967,79915,80184,84131	ATM,BACH1,BRCA1,CHEK1,HMMR,MECP2,PPP1R12A,NBN,NPM1,PSME2,RAD21,SKP2,CEP57,CKAP5,MELK,AKAP9,CNTRL,PAXIP1,CEP152,SIN3A,TAOK3,CLSPN,ATAD5,CEP290,CEP78
8_Member	GO Biological Processes	GO:1902749	regulation of cell cycle G2/M phase transition	-6.18587	-4.066	21/219	472,672,1111,3161,4204,4683,4869,5721,5885,9702,9793,10142,11064,22976,22995,25942,51347,63967,79915,80184,84131	ATM,BRCA1,CHEK1,HMMR,MECP2,NBN,NPM1,PSME2,RAD21,CEP57,CKAP5,AKAP9,CNTRL,PAXIP1,CEP152,SIN3A,TAOK3,CLSPN,ATAD5,CEP290,CEP78
8_Member	GO Biological Processes	GO:0000075	cell cycle checkpoint	-5.84307	-3.76571	20/211	324,472,672,835,1111,1407,1763,3014,4085,4436,4683,4850,7153,7175,51347,55055,57472,63967,79733,494551	APC,ATM,BRCA1,CASP2,CHEK1,CRY1,DNA2,H2AX,MAD2L1,MSH2,NBN,CNOT4,TOP2A,TPR,TAOK3,ZWILCH,CNOT6,CLSPN,E2F8,WEE2
8_Member	GO Biological Processes	GO:0007093	mitotic cell cycle checkpoint	-5.69766	-3.65489	17/161	324,472,672,835,1111,4085,4436,4683,4850,7153,7175,51347,55055,57472,63967,79733,494551	APC,ATM,BRCA1,CASP2,CHEK1,MAD2L1,MSH2,NBN,CNOT4,TOP2A,TPR,TAOK3,ZWILCH,CNOT6,CLSPN,E2F8,WEE2
8_Member	GO Biological Processes	GO:0000086	G2/M transition of mitotic cell cycle	-5.59218	-3.56772	22/258	472,571,672,1111,3161,4204,4659,4683,5721,5885,6502,9702,9793,9833,10142,11064,22995,25942,51347,63967,80184,84131	ATM,BACH1,BRCA1,CHEK1,HMMR,MECP2,PPP1R12A,NBN,PSME2,RAD21,SKP2,CEP57,CKAP5,MELK,AKAP9,CNTRL,CEP152,SIN3A,TAOK3,CLSPN,CEP290,CEP78
8_Member	GO Biological Processes	GO:0072331	signal transduction by p53 class mediator	-5.42931	-3.42812	22/264	207,472,546,672,675,835,1111,1763,4436,4646,4683,4850,5931,7486,10210,10269,22976,55003,57472,79733,80010,204851	AKT1,ATM,ATRX,BRCA1,BRCA2,CASP2,CHEK1,DNA2,MSH2,MYO6,NBN,CNOT4,RBBP7,WRN,TOPORS,ZMPSTE24,PAXIP1,PAK1IP1,CNOT6,E2F8,RMI1,HIPK1
8_Member	GO Biological Processes	GO:0010389	regulation of G2/M transition of mitotic cell cycle	-4.91989	-2.99788	18/203	472,672,1111,3161,4204,4683,5721,5885,9702,9793,10142,11064,22995,25942,51347,63967,80184,84131	ATM,BRCA1,CHEK1,HMMR,MECP2,NBN,PSME2,RAD21,CEP57,CKAP5,AKAP9,CNTRL,CEP152,SIN3A,TAOK3,CLSPN,CEP290,CEP78
8_Member	GO Biological Processes	GO:0045786	negative regulation of cell cycle	-4.61832	-2.74956	36/627	324,472,546,672,835,1111,1407,1763,1982,3014,4085,4436,4591,4683,4850,4869,5721,5885,5931,7153,7175,9585,23468,51347,55055,55437,55904,57472,63967,79733,87178,127933,163859,168451,286151,494551	APC,ATM,ATRX,BRCA1,CASP2,CHEK1,CRY1,DNA2,EIF4G2,H2AX,MAD2L1,MSH2,TRIM37,NBN,CNOT4,NPM1,PSME2,RAD21,RBBP7,TOP2A,TPR,KIF20B,CBX5,TAOK3,ZWILCH,STRADB,KMT2E,CNOT6,CLSPN,E2F8,PNPT1,UHMK1,SDE2,THAP5,FBXO43,WEE2
8_Member	GO Biological Processes	GO:0031570	DNA integrity checkpoint	-4.54613	-2.687	15/158	472,672,835,1111,1407,1763,3014,4436,4683,4850,7153,51347,57472,63967,79733	ATM,BRCA1,CASP2,CHEK1,CRY1,DNA2,H2AX,MSH2,NBN,CNOT4,TOP2A,TAOK3,CNOT6,CLSPN,E2F8
8_Member	GO Biological Processes	GO:0030330	DNA damage response, signal transduction by p53 class mediator	-4.50149	-2.65445	12/106	472,546,672,675,835,4646,4683,4850,10269,22976,57472,79733	ATM,ATRX,BRCA1,BRCA2,CASP2,MYO6,NBN,CNOT4,ZMPSTE24,PAXIP1,CNOT6,E2F8
8_Member	GO Biological Processes	GO:0042770	signal transduction in response to DNA damage	-4.21811	-2.43612	13/131	472,546,672,675,835,1111,4646,4683,4850,10269,22976,57472,79733	ATM,ATRX,BRCA1,BRCA2,CASP2,CHEK1,MYO6,NBN,CNOT4,ZMPSTE24,PAXIP1,CNOT6,E2F8
8_Member	GO Biological Processes	GO:0000077	DNA damage checkpoint	-3.68002	-1.99379	13/148	472,672,835,1111,1407,3014,4436,4683,4850,51347,57472,63967,79733	ATM,BRCA1,CASP2,CHEK1,CRY1,H2AX,MSH2,NBN,CNOT4,TAOK3,CNOT6,CLSPN,E2F8
8_Member	GO Biological Processes	GO:0045930	negative regulation of mitotic cell cycle	-3.51786	-1.86252	21/330	324,472,546,672,835,1111,4085,4436,4683,4850,5721,5885,7153,7175,51347,55055,57472,63967,79733,87178,494551	APC,ATM,ATRX,BRCA1,CASP2,CHEK1,MAD2L1,MSH2,NBN,CNOT4,PSME2,RAD21,TOP2A,TPR,TAOK3,ZWILCH,CNOT6,CLSPN,E2F8,PNPT1,WEE2
8_Member	GO Biological Processes	GO:0044774	mitotic DNA integrity checkpoint	-3.13802	-1.55972	10/108	472,835,4436,4683,4850,7153,51347,57472,63967,79733	ATM,CASP2,MSH2,NBN,CNOT4,TOP2A,TAOK3,CNOT6,CLSPN,E2F8
8_Member	GO Biological Processes	GO:0007050	cell cycle arrest	-3.10667	-1.53964	16/236	324,472,672,835,1982,4436,4683,4850,9585,55437,55904,57472,79733,87178,127933,163859	APC,ATM,BRCA1,CASP2,EIF4G2,MSH2,NBN,CNOT4,KIF20B,STRADB,KMT2E,CNOT6,E2F8,PNPT1,UHMK1,SDE2
8_Member	GO Biological Processes	GO:0010948	negative regulation of cell cycle process	-3.0433	-1.49062	21/359	324,472,546,672,835,1111,4085,4591,4683,4850,4869,5721,5885,5931,7175,23468,51347,57472,63967,79733,286151	APC,ATM,ATRX,BRCA1,CASP2,CHEK1,MAD2L1,TRIM37,NBN,CNOT4,NPM1,PSME2,RAD21,RBBP7,TPR,CBX5,TAOK3,CNOT6,CLSPN,E2F8,FBXO43
8_Member	GO Biological Processes	GO:0072395	signal transduction involved in cell cycle checkpoint	-2.97591	-1.43972	8/76	472,672,835,1111,4850,55055,57472,79733	ATM,BRCA1,CASP2,CHEK1,CNOT4,ZWILCH,CNOT6,E2F8
8_Member	GO Biological Processes	GO:0000082	G1/S transition of mitotic cell cycle	-2.82363	-1.31562	17/275	207,324,472,571,835,1654,4850,4863,5530,5721,5962,6502,8065,55388,55904,57472,79733	AKT1,APC,ATM,BACH1,CASP2,DDX3X,CNOT4,NPAT,PPP3CA,PSME2,RDX,SKP2,CUL5,MCM10,KMT2E,CNOT6,E2F8
8_Member	GO Biological Processes	GO:0044773	mitotic DNA damage checkpoint	-2.7315	-1.24016	9/102	472,835,4436,4683,4850,51347,57472,63967,79733	ATM,CASP2,MSH2,NBN,CNOT4,TAOK3,CNOT6,CLSPN,E2F8
8_Member	GO Biological Processes	GO:0044843	cell cycle G1/S phase transition	-2.46136	-1.02786	17/298	207,324,472,571,835,1654,4850,4863,5530,5721,5962,6502,8065,55388,55904,57472,79733	AKT1,APC,ATM,BACH1,CASP2,DDX3X,CNOT4,NPAT,PPP3CA,PSME2,RDX,SKP2,CUL5,MCM10,KMT2E,CNOT6,E2F8
8_Member	GO Biological Processes	GO:0072401	signal transduction involved in DNA integrity checkpoint	-2.43686	-1.01534	7/73	472,672,835,1111,4850,57472,79733	ATM,BRCA1,CASP2,CHEK1,CNOT4,CNOT6,E2F8
8_Member	GO Biological Processes	GO:0072422	signal transduction involved in DNA damage checkpoint	-2.43686	-1.01534	7/73	472,672,835,1111,4850,57472,79733	ATM,BRCA1,CASP2,CHEK1,CNOT4,CNOT6,E2F8
8_Member	GO Biological Processes	GO:1901991	negative regulation of mitotic cell cycle phase transition	-2.43587	-1.01534	15/250	324,472,672,835,1111,4085,4683,4850,5721,5885,7175,51347,57472,63967,79733	APC,ATM,BRCA1,CASP2,CHEK1,MAD2L1,NBN,CNOT4,PSME2,RAD21,TPR,TAOK3,CNOT6,CLSPN,E2F8
8_Member	GO Biological Processes	GO:0072413	signal transduction involved in mitotic cell cycle checkpoint	-2.21112	-0.845586	6/61	472,835,4850,55055,57472,79733	ATM,CASP2,CNOT4,ZWILCH,CNOT6,E2F8
8_Member	GO Biological Processes	GO:1901988	negative regulation of cell cycle phase transition	-2.16235	-0.806329	15/268	324,472,672,835,1111,4085,4683,4850,5721,5885,7175,51347,57472,63967,79733	APC,ATM,BRCA1,CASP2,CHEK1,MAD2L1,NBN,CNOT4,PSME2,RAD21,TPR,TAOK3,CNOT6,CLSPN,E2F8
8_Member	GO Biological Processes	GO:2000045	regulation of G1/S transition of mitotic cell cycle	-2.08614	-0.751797	11/174	207,324,472,835,1654,4850,5721,5962,55904,57472,79733	AKT1,APC,ATM,CASP2,DDX3X,CNOT4,PSME2,RDX,KMT2E,CNOT6,E2F8
9_Summary	GO Biological Processes	GO:0018205	peptidyl-lysine modification	-12.5953	-9.55458	41/395	546,672,675,1111,1786,1789,2138,4204,5903,5926,6018,7175,7403,8648,9643,9678,10210,10269,11097,11177,22823,22976,23137,23279,23774,25942,26036,26054,51111,51176,55183,55209,55693,55746,55904,57122,57337,81929,117143,200424,348995,472,2005,3070,4591,5587,6421,8841,8864,10600,23376,54737,55196,79718,1654,1738,5495,60560,64429,64840,85459,157570	ATRX,BRCA1,BRCA2,CHEK1,DNMT1,DNMT3B,EYA1,MECP2,RANBP2,ARID4A,RLF,TPR,KDM6A,NCOA1,MORF4L2,PHF14,TOPORS,ZMPSTE24,NUP42,BAZ1A,MTF2,PAXIP1,SMC5,NUP160,BRD1,SIN3A,ZNF451,SENP6,KMT5B,LEF1,RIF1,SETD5,KDM4D,NUP133,KMT2E,NUP107,SENP7,SEH1L,TADA1,TET3,NUP43,ATM,ELK4,HELLS,TRIM37,PRKD1,SFPQ,HDAC3,PER2,USP16,UFL1,MPHOSPH8,RESF1,TBL1XR1,DDX3X,DLD,PPM1B,NAA35,ZDHHC6,PORCN,CEP295,ESCO2
9_Member	GO Biological Processes	GO:0018205	peptidyl-lysine modification	-12.5953	-9.55458	41/395	546,672,675,1111,1786,1789,2138,4204,5903,5926,6018,7175,7403,8648,9643,9678,10210,10269,11097,11177,22823,22976,23137,23279,23774,25942,26036,26054,51111,51176,55183,55209,55693,55746,55904,57122,57337,81929,117143,200424,348995	ATRX,BRCA1,BRCA2,CHEK1,DNMT1,DNMT3B,EYA1,MECP2,RANBP2,ARID4A,RLF,TPR,KDM6A,NCOA1,MORF4L2,PHF14,TOPORS,ZMPSTE24,NUP42,BAZ1A,MTF2,PAXIP1,SMC5,NUP160,BRD1,SIN3A,ZNF451,SENP6,KMT5B,LEF1,RIF1,SETD5,KDM4D,NUP133,KMT2E,NUP107,SENP7,SEH1L,TADA1,TET3,NUP43
9_Member	GO Biological Processes	GO:0016569	covalent chromatin modification	-10.895	-8.13411	42/465	472,546,672,675,1111,1786,1789,2005,2138,3070,4204,4591,5587,5926,6018,6421,7403,8648,8841,8864,9643,9678,10269,10600,11177,22823,22976,23376,23774,25942,26036,51111,51176,54737,55183,55196,55209,55693,55904,79718,117143,200424	ATM,ATRX,BRCA1,BRCA2,CHEK1,DNMT1,DNMT3B,ELK4,EYA1,HELLS,MECP2,TRIM37,PRKD1,ARID4A,RLF,SFPQ,KDM6A,NCOA1,HDAC3,PER2,MORF4L2,PHF14,ZMPSTE24,USP16,BAZ1A,MTF2,PAXIP1,UFL1,BRD1,SIN3A,ZNF451,KMT5B,LEF1,MPHOSPH8,RIF1,RESF1,SETD5,KDM4D,KMT2E,TBL1XR1,TADA1,TET3
9_Member	GO Biological Processes	GO:0016570	histone modification	-9.57321	-7.00963	39/452	472,546,672,675,1111,1786,1789,2005,2138,4204,4591,5587,5926,6018,6421,7403,8648,8841,8864,9643,9678,10269,10600,11177,22823,22976,23376,23774,25942,26036,51111,51176,55183,55209,55693,55904,79718,117143,200424	ATM,ATRX,BRCA1,BRCA2,CHEK1,DNMT1,DNMT3B,ELK4,EYA1,MECP2,TRIM37,PRKD1,ARID4A,RLF,SFPQ,KDM6A,NCOA1,HDAC3,PER2,MORF4L2,PHF14,ZMPSTE24,USP16,BAZ1A,MTF2,PAXIP1,UFL1,BRD1,SIN3A,ZNF451,KMT5B,LEF1,RIF1,SETD5,KDM4D,KMT2E,TBL1XR1,TADA1,TET3
9_Member	GO Biological Processes	GO:0043543	protein acylation	-7.84791	-5.45348	25/243	672,675,1111,1654,1738,4204,5495,8648,9643,9678,10269,11177,22976,23137,23774,25942,26036,51176,55209,60560,64429,64840,85459,117143,157570	BRCA1,BRCA2,CHEK1,DDX3X,DLD,MECP2,PPM1B,NCOA1,MORF4L2,PHF14,ZMPSTE24,BAZ1A,PAXIP1,SMC5,BRD1,SIN3A,ZNF451,LEF1,SETD5,NAA35,ZDHHC6,PORCN,CEP295,TADA1,ESCO2
9_Member	GO Biological Processes	GO:0006473	protein acetylation	-6.80951	-4.60193	21/201	672,675,1111,1654,4204,8648,9643,9678,10269,11177,22976,23137,23774,25942,26036,51176,55209,60560,85459,117143,157570	BRCA1,BRCA2,CHEK1,DDX3X,MECP2,NCOA1,MORF4L2,PHF14,ZMPSTE24,BAZ1A,PAXIP1,SMC5,BRD1,SIN3A,ZNF451,LEF1,SETD5,NAA35,CEP295,TADA1,ESCO2
9_Member	GO Biological Processes	GO:0018393	internal peptidyl-lysine acetylation	-5.69766	-3.65489	17/161	672,675,1111,4204,8648,9643,9678,10269,11177,22976,23137,23774,25942,26036,51176,55209,117143	BRCA1,BRCA2,CHEK1,MECP2,NCOA1,MORF4L2,PHF14,ZMPSTE24,BAZ1A,PAXIP1,SMC5,BRD1,SIN3A,ZNF451,LEF1,SETD5,TADA1
9_Member	GO Biological Processes	GO:0006475	internal protein amino acid acetylation	-5.62354	-3.59508	17/163	672,675,1111,4204,8648,9643,9678,10269,11177,22976,23137,23774,25942,26036,51176,55209,117143	BRCA1,BRCA2,CHEK1,MECP2,NCOA1,MORF4L2,PHF14,ZMPSTE24,BAZ1A,PAXIP1,SMC5,BRD1,SIN3A,ZNF451,LEF1,SETD5,TADA1
9_Member	GO Biological Processes	GO:0018394	peptidyl-lysine acetylation	-5.33907	-3.35997	17/171	672,675,1111,4204,8648,9643,9678,10269,11177,22976,23137,23774,25942,26036,51176,55209,117143	BRCA1,BRCA2,CHEK1,MECP2,NCOA1,MORF4L2,PHF14,ZMPSTE24,BAZ1A,PAXIP1,SMC5,BRD1,SIN3A,ZNF451,LEF1,SETD5,TADA1
9_Member	GO Biological Processes	GO:0016573	histone acetylation	-5.23548	-3.26876	16/156	672,675,1111,4204,8648,9643,9678,10269,11177,22976,23774,25942,26036,51176,55209,117143	BRCA1,BRCA2,CHEK1,MECP2,NCOA1,MORF4L2,PHF14,ZMPSTE24,BAZ1A,PAXIP1,BRD1,SIN3A,ZNF451,LEF1,SETD5,TADA1
9_Member	GO Biological Processes	GO:0043966	histone H3 acetylation	-4.31089	-2.50978	9/63	672,675,1111,9678,23774,25942,26036,51176,117143	BRCA1,BRCA2,CHEK1,PHF14,BRD1,SIN3A,ZNF451,LEF1,TADA1
9_Member	GO Biological Processes	GO:1901983	regulation of protein acetylation	-3.62378	-1.95018	9/77	672,1111,1654,10269,22976,25942,26036,55209,85459	BRCA1,CHEK1,DDX3X,ZMPSTE24,PAXIP1,SIN3A,ZNF451,SETD5,CEP295
9_Member	GO Biological Processes	GO:0035065	regulation of histone acetylation	-3.06491	-1.50953	7/57	672,1111,10269,22976,25942,26036,55209	BRCA1,CHEK1,ZMPSTE24,PAXIP1,SIN3A,ZNF451,SETD5
9_Member	GO Biological Processes	GO:2000756	regulation of peptidyl-lysine acetylation	-2.72544	-1.23468	7/65	672,1111,10269,22976,25942,26036,55209	BRCA1,CHEK1,ZMPSTE24,PAXIP1,SIN3A,ZNF451,SETD5
9_Member	GO Biological Processes	GO:2000615	regulation of histone H3-K9 acetylation	-2.23617	-0.864042	3/14	672,1111,26036	BRCA1,CHEK1,ZNF451
9_Member	GO Biological Processes	GO:0035067	negative regulation of histone acetylation	-2.06661	-0.741515	3/16	672,25942,26036	BRCA1,SIN3A,ZNF451
9_Member	GO Biological Processes	GO:0043970	histone H3-K9 acetylation	-2.06661	-0.741515	3/16	672,1111,26036	BRCA1,CHEK1,ZNF451
10_Summary	GO Biological Processes	GO:0006260	DNA replication	-12.5619	-9.54141	34/278	472,546,672,675,1111,1660,1763,3981,4437,4683,5931,7150,7486,9126,10269,11169,11177,25942,30968,50484,55388,55704,63967,64318,64710,79733,79915,80010,157570,163859,246243,253714,259282,374393	ATM,ATRX,BRCA1,BRCA2,CHEK1,DHX9,DNA2,LIG4,MSH3,NBN,RBBP7,TOP1,WRN,SMC3,ZMPSTE24,WDHD1,BAZ1A,SIN3A,STOML2,RRM2B,MCM10,CCDC88A,CLSPN,NOC3L,NUCKS1,E2F8,ATAD5,RMI1,ESCO2,SDE2,RNASEH1,MMS22L,BOD1L1,FAM111B
10_Member	GO Biological Processes	GO:0006260	DNA replication	-12.5619	-9.54141	34/278	472,546,672,675,1111,1660,1763,3981,4437,4683,5931,7150,7486,9126,10269,11169,11177,25942,30968,50484,55388,55704,63967,64318,64710,79733,79915,80010,157570,163859,246243,253714,259282,374393	ATM,ATRX,BRCA1,BRCA2,CHEK1,DHX9,DNA2,LIG4,MSH3,NBN,RBBP7,TOP1,WRN,SMC3,ZMPSTE24,WDHD1,BAZ1A,SIN3A,STOML2,RRM2B,MCM10,CCDC88A,CLSPN,NOC3L,NUCKS1,E2F8,ATAD5,RMI1,ESCO2,SDE2,RNASEH1,MMS22L,BOD1L1,FAM111B
10_Member	GO Biological Processes	GO:0006261	DNA-dependent DNA replication	-5.88854	-3.80666	17/156	546,675,1763,4437,4683,7486,10269,11169,11177,30968,55388,64318,64710,79733,246243,253714,259282	ATRX,BRCA2,DNA2,MSH3,NBN,WRN,ZMPSTE24,WDHD1,BAZ1A,STOML2,MCM10,NOC3L,NUCKS1,E2F8,RNASEH1,MMS22L,BOD1L1
10_Member	GO Biological Processes	GO:0006275	regulation of DNA replication	-5.80686	-3.73841	14/109	546,675,1660,1763,4437,4683,9126,10269,30968,55704,64710,79733,79915,157570	ATRX,BRCA2,DHX9,DNA2,MSH3,NBN,SMC3,ZMPSTE24,STOML2,CCDC88A,NUCKS1,E2F8,ATAD5,ESCO2
10_Member	GO Biological Processes	GO:0045005	DNA-dependent DNA replication maintenance of fidelity	-4.31844	-2.51303	8/49	546,675,1763,4437,7486,64710,253714,259282	ATRX,BRCA2,DNA2,MSH3,WRN,NUCKS1,MMS22L,BOD1L1
10_Member	GO Biological Processes	GO:0031297	replication fork processing	-4.04349	-2.29653	7/40	546,675,1763,7486,64710,253714,259282	ATRX,BRCA2,DNA2,WRN,NUCKS1,MMS22L,BOD1L1
10_Member	GO Biological Processes	GO:0090329	regulation of DNA-dependent DNA replication	-3.41652	-1.7868	7/50	546,675,4437,4683,10269,30968,79733	ATRX,BRCA2,MSH3,NBN,ZMPSTE24,STOML2,E2F8
10_Member	GO Biological Processes	GO:0045740	positive regulation of DNA replication	-3.351	-1.73549	6/37	546,1660,1763,30968,79733,79915	ATRX,DHX9,DNA2,STOML2,E2F8,ATAD5
10_Member	GO Biological Processes	GO:2000105	positive regulation of DNA-dependent DNA replication	-2.68291	-1.20252	3/10	546,30968,79733	ATRX,STOML2,E2F8
11_Summary	GO Cellular Components	GO:0005819	spindle	-12.4624	-9.46116	40/381	207,472,989,996,1062,2669,4085,4869,5594,5885,7175,7178,7803,8841,9126,9585,9611,9793,10112,10210,11064,11127,24137,26586,51203,51473,55183,55207,56992,57448,57509,79718,79848,80817,84056,85459,145508,151648,259266,259282	AKT1,ATM,SEPTIN7,CDC27,CENPE,GEM,MAD2L1,NPM1,MAPK1,RAD21,TPR,TPT1,PTP4A1,HDAC3,SMC3,KIF20B,NCOR1,CKAP5,KIF20A,TOPORS,CNTRL,KIF3A,KIF4A,CKAP2,NUSAP1,DCDC2,RIF1,ARL8B,KIF15,BIRC6,MTUS1,TBL1XR1,CSPP1,CEP44,KATNAL1,CEP295,CEP128,SGO1,ASPM,BOD1L1
11_Member	GO Cellular Components	GO:0005819	spindle	-12.4624	-9.46116	40/381	207,472,989,996,1062,2669,4085,4869,5594,5885,7175,7178,7803,8841,9126,9585,9611,9793,10112,10210,11064,11127,24137,26586,51203,51473,55183,55207,56992,57448,57509,79718,79848,80817,84056,85459,145508,151648,259266,259282	AKT1,ATM,SEPTIN7,CDC27,CENPE,GEM,MAD2L1,NPM1,MAPK1,RAD21,TPR,TPT1,PTP4A1,HDAC3,SMC3,KIF20B,NCOR1,CKAP5,KIF20A,TOPORS,CNTRL,KIF3A,KIF4A,CKAP2,NUSAP1,DCDC2,RIF1,ARL8B,KIF15,BIRC6,MTUS1,TBL1XR1,CSPP1,CEP44,KATNAL1,CEP295,CEP128,SGO1,ASPM,BOD1L1
11_Member	GO Cellular Components	GO:0000922	spindle pole	-6.16559	-4.04819	18/166	4085,4869,5885,7178,9126,9585,9793,10210,11064,26586,57448,79848,80817,84056,145508,151648,259266,259282	MAD2L1,NPM1,RAD21,TPT1,SMC3,KIF20B,CKAP5,TOPORS,CNTRL,CKAP2,BIRC6,CSPP1,CEP44,KATNAL1,CEP128,SGO1,ASPM,BOD1L1
11_Member	GO Cellular Components	GO:0072686	mitotic spindle	-5.19969	-3.24161	16/157	996,1062,2669,4085,5594,7175,8841,9126,9585,9611,11064,51203,51473,79718,85459,259266	CDC27,CENPE,GEM,MAD2L1,MAPK1,TPR,HDAC3,SMC3,KIF20B,NCOR1,CNTRL,NUSAP1,DCDC2,TBL1XR1,CEP295,ASPM
12_Summary	GO Biological Processes	GO:0051169	nuclear transport	-11.9271	-9.01122	37/343	207,1660,3429,3839,3842,4659,4869,5530,5594,5903,6432,6741,7175,8841,9147,10250,10569,11097,11168,11260,22916,23049,23279,51068,51362,53981,55437,55746,57122,57187,64328,80149,81929,84321,84455,127933,348995,472,1070,6421,9793,87178,51010,51602,1786,3024,8364,9611,10269,23112,25942,27161,27327,29028,54737,55196,3799,9321,11127,55737,57560,167691,961,1964,1968,1982,5411,9669,11149,11171,153443,950…	AKT1,DHX9,IFI27,KPNA3,TNPO1,PPP1R12A,NPM1,PPP3CA,MAPK1,RANBP2,SRSF7,SSB,TPR,HDAC3,NEMF,SRRM1,SLU7,NUP42,PSIP1,XPOT,NCBP2,SMG1,NUP160,NMD3,CDC40,CPSF2,STRADB,NUP133,NUP107,THOC2,XPO4,ZC3H12A,SEH1L,THOC3,EFCAB7,UHMK1,NUP43,ATM,CETN3,SFPQ,CKAP5,PNPT1,EXOSC3,NOP58,DNMT1,H1-1,H4C3,NCOR1,ZMPSTE24,TNRC6B,SIN3A,AGO2,TNRC6A,ATAD2,MPHOSPH8,RESF1,KIF5B,TRIP11,KIF3A,VPS35,IFT80,LCA5,CD47,EIF1AX,EIF2S3,EIF4G2…
12_Member	GO Biological Processes	GO:0051169	nuclear transport	-11.9271	-9.01122	37/343	207,1660,3429,3839,3842,4659,4869,5530,5594,5903,6432,6741,7175,8841,9147,10250,10569,11097,11168,11260,22916,23049,23279,51068,51362,53981,55437,55746,57122,57187,64328,80149,81929,84321,84455,127933,348995	AKT1,DHX9,IFI27,KPNA3,TNPO1,PPP1R12A,NPM1,PPP3CA,MAPK1,RANBP2,SRSF7,SSB,TPR,HDAC3,NEMF,SRRM1,SLU7,NUP42,PSIP1,XPOT,NCBP2,SMG1,NUP160,NMD3,CDC40,CPSF2,STRADB,NUP133,NUP107,THOC2,XPO4,ZC3H12A,SEH1L,THOC3,EFCAB7,UHMK1,NUP43
12_Member	GO Biological Processes	GO:0006913	nucleocytoplasmic transport	-11.3836	-8.52588	36/340	207,1660,3429,3839,3842,4659,4869,5530,5594,5903,6432,6741,7175,8841,9147,10250,10569,11097,11260,22916,23049,23279,51068,51362,53981,55437,55746,57122,57187,64328,80149,81929,84321,84455,127933,348995	AKT1,DHX9,IFI27,KPNA3,TNPO1,PPP1R12A,NPM1,PPP3CA,MAPK1,RANBP2,SRSF7,SSB,TPR,HDAC3,NEMF,SRRM1,SLU7,NUP42,XPOT,NCBP2,SMG1,NUP160,NMD3,CDC40,CPSF2,STRADB,NUP133,NUP107,THOC2,XPO4,ZC3H12A,SEH1L,THOC3,EFCAB7,UHMK1,NUP43
12_Member	GO Biological Processes	GO:0051168	nuclear export	-11.0615	-8.26675	27/201	1660,3429,4869,5903,6432,6741,7175,9147,10250,10569,11097,11260,22916,23049,23279,51068,51362,53981,55437,55746,57122,57187,64328,81929,84321,127933,348995	DHX9,IFI27,NPM1,RANBP2,SRSF7,SSB,TPR,NEMF,SRRM1,SLU7,NUP42,XPOT,NCBP2,SMG1,NUP160,NMD3,CDC40,CPSF2,STRADB,NUP133,NUP107,THOC2,XPO4,SEH1L,THOC3,UHMK1,NUP43
12_Member	GO Biological Processes	GO:0051236	establishment of RNA localization	-11.0615	-8.26675	27/201	472,1070,1660,4869,5903,6421,6432,6741,7175,9793,10250,10569,11097,11260,22916,23049,23279,51068,51362,53981,55746,57122,57187,81929,84321,87178,348995	ATM,CETN3,DHX9,NPM1,RANBP2,SFPQ,SRSF7,SSB,TPR,CKAP5,SRRM1,SLU7,NUP42,XPOT,NCBP2,SMG1,NUP160,NMD3,CDC40,CPSF2,NUP133,NUP107,THOC2,SEH1L,THOC3,PNPT1,NUP43
12_Member	GO Biological Processes	GO:0006403	RNA localization	-10.9045	-8.13411	29/235	472,1070,1660,4869,5903,6421,6432,6741,7175,9793,10250,10569,11097,11260,22916,23049,23279,51010,51068,51362,51602,53981,55746,57122,57187,81929,84321,87178,348995	ATM,CETN3,DHX9,NPM1,RANBP2,SFPQ,SRSF7,SSB,TPR,CKAP5,SRRM1,SLU7,NUP42,XPOT,NCBP2,SMG1,NUP160,EXOSC3,NMD3,CDC40,NOP58,CPSF2,NUP133,NUP107,THOC2,SEH1L,THOC3,PNPT1,NUP43
12_Member	GO Biological Processes	GO:0006611	protein export from nucleus	-10.452	-7.75084	25/183	3429,4869,5903,6432,6741,7175,10250,10569,11097,11260,22916,23049,23279,51068,51362,53981,55437,55746,57122,57187,64328,81929,84321,127933,348995	IFI27,NPM1,RANBP2,SRSF7,SSB,TPR,SRRM1,SLU7,NUP42,XPOT,NCBP2,SMG1,NUP160,NMD3,CDC40,CPSF2,STRADB,NUP133,NUP107,THOC2,XPO4,SEH1L,THOC3,UHMK1,NUP43
12_Member	GO Biological Processes	GO:0050657	nucleic acid transport	-10.451	-7.75084	26/198	1070,1660,4869,5903,6421,6432,6741,7175,9793,10250,10569,11097,11260,22916,23049,23279,51068,51362,53981,55746,57122,57187,81929,84321,87178,348995	CETN3,DHX9,NPM1,RANBP2,SFPQ,SRSF7,SSB,TPR,CKAP5,SRRM1,SLU7,NUP42,XPOT,NCBP2,SMG1,NUP160,NMD3,CDC40,CPSF2,NUP133,NUP107,THOC2,SEH1L,THOC3,PNPT1,NUP43
12_Member	GO Biological Processes	GO:0050658	RNA transport	-10.451	-7.75084	26/198	1070,1660,4869,5903,6421,6432,6741,7175,9793,10250,10569,11097,11260,22916,23049,23279,51068,51362,53981,55746,57122,57187,81929,84321,87178,348995	CETN3,DHX9,NPM1,RANBP2,SFPQ,SRSF7,SSB,TPR,CKAP5,SRRM1,SLU7,NUP42,XPOT,NCBP2,SMG1,NUP160,NMD3,CDC40,CPSF2,NUP133,NUP107,THOC2,SEH1L,THOC3,PNPT1,NUP43
12_Member	GO Biological Processes	GO:0006405	RNA export from nucleus	-10.3604	-7.66954	22/142	1660,4869,5903,6432,6741,7175,10250,10569,11097,11260,22916,23049,23279,51068,51362,53981,55746,57122,57187,81929,84321,348995	DHX9,NPM1,RANBP2,SRSF7,SSB,TPR,SRRM1,SLU7,NUP42,XPOT,NCBP2,SMG1,NUP160,NMD3,CDC40,CPSF2,NUP133,NUP107,THOC2,SEH1L,THOC3,NUP43
12_Member	GO Biological Processes	GO:0071426	ribonucleoprotein complex export from nucleus	-10.271	-7.59825	21/130	4869,5903,6432,6741,7175,10250,10569,11097,11260,22916,23049,23279,51068,51362,53981,55746,57122,57187,81929,84321,348995	NPM1,RANBP2,SRSF7,SSB,TPR,SRRM1,SLU7,NUP42,XPOT,NCBP2,SMG1,NUP160,NMD3,CDC40,CPSF2,NUP133,NUP107,THOC2,SEH1L,THOC3,NUP43
12_Member	GO Biological Processes	GO:0071166	ribonucleoprotein complex localization	-10.2062	-7.54553	21/131	4869,5903,6432,6741,7175,10250,10569,11097,11260,22916,23049,23279,51068,51362,53981,55746,57122,57187,81929,84321,348995	NPM1,RANBP2,SRSF7,SSB,TPR,SRRM1,SLU7,NUP42,XPOT,NCBP2,SMG1,NUP160,NMD3,CDC40,CPSF2,NUP133,NUP107,THOC2,SEH1L,THOC3,NUP43
12_Member	GO Biological Processes	GO:0060968	regulation of gene silencing	-10.0662	-7.41927	23/161	1660,1786,3024,5530,5903,7175,8364,9611,10269,11097,23112,23279,25942,27161,27327,29028,54737,55196,55746,57122,80149,81929,348995	DHX9,DNMT1,H1-1,PPP3CA,RANBP2,TPR,H4C3,NCOR1,ZMPSTE24,NUP42,TNRC6B,NUP160,SIN3A,AGO2,TNRC6A,ATAD2,MPHOSPH8,RESF1,NUP133,NUP107,ZC3H12A,SEH1L,NUP43
12_Member	GO Biological Processes	GO:0097064	ncRNA export from nucleus	-9.67939	-7.1018	12/38	4869,5903,6741,7175,11097,11260,22916,23279,55746,57122,81929,348995	NPM1,RANBP2,SSB,TPR,NUP42,XPOT,NCBP2,NUP160,NUP133,NUP107,SEH1L,NUP43
12_Member	GO Biological Processes	GO:0031503	protein-containing complex localization	-9.49205	-6.93532	30/286	472,3799,3842,4869,5903,6421,6432,6741,7175,9321,10250,10569,11097,11127,11260,22916,23049,23279,51068,51362,53981,55737,55746,57122,57187,57560,81929,84321,167691,348995	ATM,KIF5B,TNPO1,NPM1,RANBP2,SFPQ,SRSF7,SSB,TPR,TRIP11,SRRM1,SLU7,NUP42,KIF3A,XPOT,NCBP2,SMG1,NUP160,NMD3,CDC40,CPSF2,VPS35,NUP133,NUP107,THOC2,IFT80,SEH1L,THOC3,LCA5,NUP43
12_Member	GO Biological Processes	GO:0015931	nucleobase-containing compound transport	-8.80971	-6.3175	27/252	961,1070,1660,4869,5903,6421,6432,6741,7175,9793,10250,10569,11097,11260,22916,23049,23279,51068,51362,53981,55746,57122,57187,81929,84321,87178,348995	CD47,CETN3,DHX9,NPM1,RANBP2,SFPQ,SRSF7,SSB,TPR,CKAP5,SRRM1,SLU7,NUP42,XPOT,NCBP2,SMG1,NUP160,NMD3,CDC40,CPSF2,NUP133,NUP107,THOC2,SEH1L,THOC3,PNPT1,NUP43
12_Member	KEGG Pathway	hsa03013	RNA transport	-8.35119	-5.89137	22/180	1964,1968,1982,5411,5903,7175,9669,10250,11097,11149,11171,11260,22916,23279,51068,55746,57122,57187,81929,84321,153443,348995	EIF1AX,EIF2S3,EIF4G2,PNN,RANBP2,TPR,EIF5B,SRRM1,NUP42,BVES,STRAP,XPOT,NCBP2,NUP160,NMD3,NUP133,NUP107,THOC2,SEH1L,THOC3,SRFBP1,NUP43
12_Member	GO Biological Processes	GO:0006406	mRNA export from nucleus	-7.95557	-5.53217	17/113	5903,6432,7175,10250,10569,11097,22916,23049,23279,51362,53981,55746,57122,57187,81929,84321,348995	RANBP2,SRSF7,TPR,SRRM1,SLU7,NUP42,NCBP2,SMG1,NUP160,CDC40,CPSF2,NUP133,NUP107,THOC2,SEH1L,THOC3,NUP43
12_Member	GO Biological Processes	GO:0071427	mRNA-containing ribonucleoprotein complex export from nucleus	-7.95557	-5.53217	17/113	5903,6432,7175,10250,10569,11097,22916,23049,23279,51362,53981,55746,57122,57187,81929,84321,348995	RANBP2,SRSF7,TPR,SRRM1,SLU7,NUP42,NCBP2,SMG1,NUP160,CDC40,CPSF2,NUP133,NUP107,THOC2,SEH1L,THOC3,NUP43
12_Member	GO Biological Processes	GO:0006409	tRNA export from nucleus	-7.82517	-5.43998	10/34	5903,6741,7175,11097,11260,23279,55746,57122,81929,348995	RANBP2,SSB,TPR,NUP42,XPOT,NUP160,NUP133,NUP107,SEH1L,NUP43
12_Member	GO Biological Processes	GO:0071431	tRNA-containing ribonucleoprotein complex export from nucleus	-7.82517	-5.43998	10/34	5903,6741,7175,11097,11260,23279,55746,57122,81929,348995	RANBP2,SSB,TPR,NUP42,XPOT,NUP160,NUP133,NUP107,SEH1L,NUP43
12_Member	GO Biological Processes	GO:0043470	regulation of carbohydrate catabolic process	-7.71091	-5.3566	15/90	950,3091,3356,5208,5509,5903,7175,9611,11097,23279,55746,57103,57122,81929,348995	SCARB2,HIF1A,HTR2A,PFKFB2,PPP1R3D,RANBP2,TPR,NCOR1,NUP42,NUP160,NUP133,TIGAR,NUP107,SEH1L,NUP43
12_Member	GO Biological Processes	GO:0051028	mRNA transport	-7.46039	-5.13887	19/152	1070,1660,5903,6432,7175,10250,10569,11097,22916,23049,23279,51362,53981,55746,57122,57187,81929,84321,348995	CETN3,DHX9,RANBP2,SRSF7,TPR,SRRM1,SLU7,NUP42,NCBP2,SMG1,NUP160,CDC40,CPSF2,NUP133,NUP107,THOC2,SEH1L,THOC3,NUP43
12_Member	GO Biological Processes	GO:0060964	regulation of gene silencing by miRNA	-7.44593	-5.12834	17/122	1660,5530,5903,7175,8364,9611,10269,11097,23112,23279,27161,27327,55746,57122,80149,81929,348995	DHX9,PPP3CA,RANBP2,TPR,H4C3,NCOR1,ZMPSTE24,NUP42,TNRC6B,NUP160,AGO2,TNRC6A,NUP133,NUP107,ZC3H12A,SEH1L,NUP43
12_Member	GO Biological Processes	GO:0051031	tRNA transport	-7.43288	-5.11918	10/37	5903,6741,7175,11097,11260,23279,55746,57122,81929,348995	RANBP2,SSB,TPR,NUP42,XPOT,NUP160,NUP133,NUP107,SEH1L,NUP43
12_Member	GO Biological Processes	GO:0051196	regulation of coenzyme metabolic process	-7.38345	-5.07743	15/95	3091,3356,5208,5903,7175,9611,11097,23279,54704,55746,57103,57122,81929,160760,348995	HIF1A,HTR2A,PFKFB2,RANBP2,TPR,NCOR1,NUP42,NUP160,PDP1,NUP133,TIGAR,NUP107,SEH1L,PPTC7,NUP43
12_Member	KEGG Pathway	ko03013	RNA transport	-7.32661	-5.03169	20/171	1964,1968,1982,5411,5903,7175,9669,10250,11097,11171,11260,22916,23279,51068,55746,57122,57187,81929,84321,348995	EIF1AX,EIF2S3,EIF4G2,PNN,RANBP2,TPR,EIF5B,SRRM1,NUP42,STRAP,XPOT,NCBP2,NUP160,NMD3,NUP133,NUP107,THOC2,SEH1L,THOC3,NUP43
12_Member	GO Biological Processes	GO:0060147	regulation of posttranscriptional gene silencing	-7.28671	-5.01015	17/125	1660,5530,5903,7175,8364,9611,10269,11097,23112,23279,27161,27327,55746,57122,80149,81929,348995	DHX9,PPP3CA,RANBP2,TPR,H4C3,NCOR1,ZMPSTE24,NUP42,TNRC6B,NUP160,AGO2,TNRC6A,NUP133,NUP107,ZC3H12A,SEH1L,NUP43
12_Member	GO Biological Processes	GO:0060966	regulation of gene silencing by RNA	-7.28671	-5.01015	17/125	1660,5530,5903,7175,8364,9611,10269,11097,23112,23279,27161,27327,55746,57122,80149,81929,348995	DHX9,PPP3CA,RANBP2,TPR,H4C3,NCOR1,ZMPSTE24,NUP42,TNRC6B,NUP160,AGO2,TNRC6A,NUP133,NUP107,ZC3H12A,SEH1L,NUP43
12_Member	GO Biological Processes	GO:0006110	regulation of glycolytic process	-6.69876	-4.51194	13/79	3091,3356,5208,5903,7175,9611,11097,23279,55746,57103,57122,81929,348995	HIF1A,HTR2A,PFKFB2,RANBP2,TPR,NCOR1,NUP42,NUP160,NUP133,TIGAR,NUP107,SEH1L,NUP43
12_Member	GO Biological Processes	GO:0030811	regulation of nucleotide catabolic process	-6.50328	-4.33626	13/82	3091,3356,5208,5903,7175,9611,11097,23279,55746,57103,57122,81929,348995	HIF1A,HTR2A,PFKFB2,RANBP2,TPR,NCOR1,NUP42,NUP160,NUP133,TIGAR,NUP107,SEH1L,NUP43
12_Member	GO Cellular Components	GO:0005643	nuclear pore	-6.31665	-4.17384	13/85	1070,3839,4085,5903,7175,11097,11260,23279,55746,57122,64328,81929,348995	CETN3,KPNA3,MAD2L1,RANBP2,TPR,NUP42,XPOT,NUP160,NUP133,NUP107,XPO4,SEH1L,NUP43
12_Member	GO Biological Processes	GO:0044766	multi-organism transport	-6.09423	-3.99376	12/75	3839,5903,7175,11097,23279,55746,57122,57187,81929,84321,200576,348995	KPNA3,RANBP2,TPR,NUP42,NUP160,NUP133,NUP107,THOC2,SEH1L,THOC3,PIKFYVE,NUP43
12_Member	GO Biological Processes	GO:1902579	multi-organism localization	-6.09423	-3.99376	12/75	3839,5903,7175,11097,23279,55746,57122,57187,81929,84321,200576,348995	KPNA3,RANBP2,TPR,NUP42,NUP160,NUP133,NUP107,THOC2,SEH1L,THOC3,PIKFYVE,NUP43
12_Member	GO Biological Processes	GO:0006090	pyruvate metabolic process	-6.00708	-3.91133	17/153	1738,2739,3091,3099,3356,5208,5903,7175,9611,11097,23279,54704,55746,57103,57122,81929,348995	DLD,GLO1,HIF1A,HK2,HTR2A,PFKFB2,RANBP2,TPR,NCOR1,NUP42,NUP160,PDP1,NUP133,TIGAR,NUP107,SEH1L,NUP43
12_Member	GO Biological Processes	GO:0051193	regulation of cofactor metabolic process	-5.97731	-3.8871	15/121	3091,3356,5208,5903,7175,9611,11097,23279,54704,55746,57103,57122,81929,160760,348995	HIF1A,HTR2A,PFKFB2,RANBP2,TPR,NCOR1,NUP42,NUP160,PDP1,NUP133,TIGAR,NUP107,SEH1L,PPTC7,NUP43
12_Member	GO Biological Processes	GO:0043467	regulation of generation of precursor metabolites and energy	-5.73519	-3.67762	17/160	207,3091,3356,5208,5290,5509,5903,7175,9611,11097,23279,55746,57103,57122,81929,87178,348995	AKT1,HIF1A,HTR2A,PFKFB2,PIK3CA,PPP1R3D,RANBP2,TPR,NCOR1,NUP42,NUP160,NUP133,TIGAR,NUP107,SEH1L,PNPT1,NUP43
12_Member	GO Biological Processes	GO:0016925	protein sumoylation	-5.72624	-3.67458	12/81	2138,5903,7175,10210,11097,23279,26036,26054,55746,57122,81929,348995	EYA1,RANBP2,TPR,TOPORS,NUP42,NUP160,ZNF451,SENP6,NUP133,NUP107,SEH1L,NUP43
12_Member	GO Biological Processes	GO:0019080	viral gene expression	-5.66215	-3.62351	19/198	1660,5903,6155,6168,6170,6189,6218,6741,7175,11097,23279,51176,51574,51773,55746,57122,64710,81929,348995	DHX9,RANBP2,RPL27,RPL37A,RPL39,RPS3A,RPS17,SSB,TPR,NUP42,NUP160,LEF1,LARP7,RSF1,NUP133,NUP107,NUCKS1,SEH1L,NUP43
12_Member	GO Biological Processes	GO:0019083	viral transcription	-5.6527	-3.61817	18/180	1660,5903,6155,6168,6170,6189,6218,7175,11097,23279,51176,51574,51773,55746,57122,64710,81929,348995	DHX9,RANBP2,RPL27,RPL37A,RPL39,RPS3A,RPS17,TPR,NUP42,NUP160,LEF1,LARP7,RSF1,NUP133,NUP107,NUCKS1,SEH1L,NUP43
12_Member	GO Biological Processes	GO:2001169	regulation of ATP biosynthetic process	-5.59539	-3.56893	13/98	3091,3356,5208,5903,7175,9611,11097,23279,55746,57103,57122,81929,348995	HIF1A,HTR2A,PFKFB2,RANBP2,TPR,NCOR1,NUP42,NUP160,NUP133,TIGAR,NUP107,SEH1L,NUP43
12_Member	GO Biological Processes	GO:0006096	glycolytic process	-5.57105	-3.55056	14/114	3091,3099,3356,5208,5903,7175,9611,11097,23279,55746,57103,57122,81929,348995	HIF1A,HK2,HTR2A,PFKFB2,RANBP2,TPR,NCOR1,NUP42,NUP160,NUP133,TIGAR,NUP107,SEH1L,NUP43
12_Member	GO Biological Processes	GO:0006757	ATP generation from ADP	-5.52552	-3.50895	14/115	3091,3099,3356,5208,5903,7175,9611,11097,23279,55746,57103,57122,81929,348995	HIF1A,HK2,HTR2A,PFKFB2,RANBP2,TPR,NCOR1,NUP42,NUP160,NUP133,TIGAR,NUP107,SEH1L,NUP43
12_Member	GO Cellular Components	GO:0031080	nuclear pore outer ring	-5.48408	-3.47719	5/10	23279,55746,57122,81929,348995	NUP160,NUP133,NUP107,SEH1L,NUP43
12_Member	GO Biological Processes	GO:0006109	regulation of carbohydrate metabolic process	-5.40758	-3.41016	19/206	207,950,1407,3091,3356,5208,5509,5903,7175,9611,10269,10499,11097,23279,55746,57103,57122,81929,348995	AKT1,SCARB2,CRY1,HIF1A,HTR2A,PFKFB2,PPP1R3D,RANBP2,TPR,NCOR1,ZMPSTE24,NCOA2,NUP42,NUP160,NUP133,TIGAR,NUP107,SEH1L,NUP43
12_Member	GO Biological Processes	GO:0042866	pyruvate biosynthetic process	-5.39197	-3.39827	14/118	3091,3099,3356,5208,5903,7175,9611,11097,23279,55746,57103,57122,81929,348995	HIF1A,HK2,HTR2A,PFKFB2,RANBP2,TPR,NCOR1,NUP42,NUP160,NUP133,TIGAR,NUP107,SEH1L,NUP43
12_Member	GO Biological Processes	GO:1900371	regulation of purine nucleotide biosynthetic process	-5.34844	-3.36574	14/119	3091,3356,5208,5903,7175,9611,11097,23279,54704,55746,57103,57122,81929,348995	HIF1A,HTR2A,PFKFB2,RANBP2,TPR,NCOR1,NUP42,NUP160,PDP1,NUP133,TIGAR,NUP107,SEH1L,NUP43
12_Member	GO Biological Processes	GO:0030808	regulation of nucleotide biosynthetic process	-5.3054	-3.32809	14/120	3091,3356,5208,5903,7175,9611,11097,23279,54704,55746,57103,57122,81929,348995	HIF1A,HTR2A,PFKFB2,RANBP2,TPR,NCOR1,NUP42,NUP160,PDP1,NUP133,TIGAR,NUP107,SEH1L,NUP43
12_Member	GO Biological Processes	GO:0046031	ADP metabolic process	-5.0971	-3.14916	14/125	3091,3099,3356,5208,5903,7175,9611,11097,23279,55746,57103,57122,81929,348995	HIF1A,HK2,HTR2A,PFKFB2,RANBP2,TPR,NCOR1,NUP42,NUP160,NUP133,TIGAR,NUP107,SEH1L,NUP43
12_Member	GO Biological Processes	GO:0046794	transport of virus	-5.08163	-3.13535	10/64	3839,5903,7175,11097,23279,55746,57122,81929,200576,348995	KPNA3,RANBP2,TPR,NUP42,NUP160,NUP133,NUP107,SEH1L,PIKFYVE,NUP43
12_Member	GO Biological Processes	GO:0006165	nucleoside diphosphate phosphorylation	-4.82349	-2.91389	14/132	3091,3099,3356,5208,5903,7175,9611,11097,23279,55746,57103,57122,81929,348995	HIF1A,HK2,HTR2A,PFKFB2,RANBP2,TPR,NCOR1,NUP42,NUP160,NUP133,TIGAR,NUP107,SEH1L,NUP43
12_Member	GO Biological Processes	GO:0009168	purine ribonucleoside monophosphate biosynthetic process	-4.82187	-2.9138	17/187	3091,3099,3356,5208,5634,5903,7175,9611,10606,11097,23279,30968,55746,57103,57122,81929,348995	HIF1A,HK2,HTR2A,PFKFB2,PRPS2,RANBP2,TPR,NCOR1,PAICS,NUP42,NUP160,STOML2,NUP133,TIGAR,NUP107,SEH1L,NUP43
12_Member	GO Biological Processes	GO:0009127	purine nucleoside monophosphate biosynthetic process	-4.79162	-2.88846	17/188	3091,3099,3356,5208,5634,5903,7175,9611,10606,11097,23279,30968,55746,57103,57122,81929,348995	HIF1A,HK2,HTR2A,PFKFB2,PRPS2,RANBP2,TPR,NCOR1,PAICS,NUP42,NUP160,STOML2,NUP133,TIGAR,NUP107,SEH1L,NUP43
12_Member	GO Biological Processes	GO:0046939	nucleotide phosphorylation	-4.786	-2.88846	14/133	3091,3099,3356,5208,5903,7175,9611,11097,23279,55746,57103,57122,81929,348995	HIF1A,HK2,HTR2A,PFKFB2,RANBP2,TPR,NCOR1,NUP42,NUP160,NUP133,TIGAR,NUP107,SEH1L,NUP43
12_Member	GO Biological Processes	GO:0075733	intracellular transport of virus	-4.66803	-2.78915	9/57	3839,5903,7175,11097,23279,55746,57122,81929,348995	KPNA3,RANBP2,TPR,NUP42,NUP160,NUP133,NUP107,SEH1L,NUP43
12_Member	GO Biological Processes	GO:0009135	purine nucleoside diphosphate metabolic process	-4.60412	-2.74089	14/138	3091,3099,3356,5208,5903,7175,9611,11097,23279,55746,57103,57122,81929,348995	HIF1A,HK2,HTR2A,PFKFB2,RANBP2,TPR,NCOR1,NUP42,NUP160,NUP133,TIGAR,NUP107,SEH1L,NUP43
12_Member	GO Biological Processes	GO:0009179	purine ribonucleoside diphosphate metabolic process	-4.60412	-2.74089	14/138	3091,3099,3356,5208,5903,7175,9611,11097,23279,55746,57103,57122,81929,348995	HIF1A,HK2,HTR2A,PFKFB2,RANBP2,TPR,NCOR1,NUP42,NUP160,NUP133,TIGAR,NUP107,SEH1L,NUP43
12_Member	GO Biological Processes	GO:0009185	ribonucleoside diphosphate metabolic process	-4.49925	-2.65353	14/141	3091,3099,3356,5208,5903,7175,9611,11097,23279,55746,57103,57122,81929,348995	HIF1A,HK2,HTR2A,PFKFB2,RANBP2,TPR,NCOR1,NUP42,NUP160,NUP133,TIGAR,NUP107,SEH1L,NUP43
12_Member	GO Cellular Components	GO:0018995	host	-4.48382	-2.64465	9/60	3839,5903,7175,11097,23279,55746,57122,81929,348995	KPNA3,RANBP2,TPR,NUP42,NUP160,NUP133,NUP107,SEH1L,NUP43
12_Member	GO Cellular Components	GO:0043657	host cell	-4.48382	-2.64465	9/60	3839,5903,7175,11097,23279,55746,57122,81929,348995	KPNA3,RANBP2,TPR,NUP42,NUP160,NUP133,NUP107,SEH1L,NUP43
12_Member	GO Biological Processes	GO:0009156	ribonucleoside monophosphate biosynthetic process	-4.44562	-2.61418	17/200	3091,3099,3356,5208,5634,5903,7175,9611,10606,11097,23279,30968,55746,57103,57122,81929,348995	HIF1A,HK2,HTR2A,PFKFB2,PRPS2,RANBP2,TPR,NCOR1,PAICS,NUP42,NUP160,STOML2,NUP133,TIGAR,NUP107,SEH1L,NUP43
12_Member	GO Biological Processes	GO:0016052	carbohydrate catabolic process	-4.44562	-2.61418	17/200	950,3091,3099,3356,5208,5509,5903,7175,9611,9821,11097,23279,55746,57103,57122,81929,348995	SCARB2,HIF1A,HK2,HTR2A,PFKFB2,PPP1R3D,RANBP2,TPR,NCOR1,RB1CC1,NUP42,NUP160,NUP133,TIGAR,NUP107,SEH1L,NUP43
12_Member	GO Biological Processes	GO:1903578	regulation of ATP metabolic process	-4.4316	-2.60524	13/125	3091,3356,5208,5903,7175,9611,11097,23279,55746,57103,57122,81929,348995	HIF1A,HTR2A,PFKFB2,RANBP2,TPR,NCOR1,NUP42,NUP160,NUP133,TIGAR,NUP107,SEH1L,NUP43
12_Member	GO Biological Processes	GO:0006754	ATP biosynthetic process	-4.38792	-2.56663	15/163	3091,3099,3356,5208,5903,7175,9611,11097,23279,30968,55746,57103,57122,81929,348995	HIF1A,HK2,HTR2A,PFKFB2,RANBP2,TPR,NCOR1,NUP42,NUP160,STOML2,NUP133,TIGAR,NUP107,SEH1L,NUP43
12_Member	GO Cellular Components	GO:0044215	other organism	-4.36735	-2.55686	9/62	3839,5903,7175,11097,23279,55746,57122,81929,348995	KPNA3,RANBP2,TPR,NUP42,NUP160,NUP133,NUP107,SEH1L,NUP43
12_Member	GO Cellular Components	GO:0044216	other organism cell	-4.36735	-2.55686	9/62	3839,5903,7175,11097,23279,55746,57122,81929,348995	KPNA3,RANBP2,TPR,NUP42,NUP160,NUP133,NUP107,SEH1L,NUP43
12_Member	GO Cellular Components	GO:0044217	other organism part	-4.36735	-2.55686	9/62	3839,5903,7175,11097,23279,55746,57122,81929,348995	KPNA3,RANBP2,TPR,NUP42,NUP160,NUP133,NUP107,SEH1L,NUP43
12_Member	GO Biological Processes	GO:0019359	nicotinamide nucleotide biosynthetic process	-4.33111	-2.5245	14/146	3091,3099,3356,5208,5903,7175,9611,11097,23279,55746,57103,57122,81929,348995	HIF1A,HK2,HTR2A,PFKFB2,RANBP2,TPR,NCOR1,NUP42,NUP160,NUP133,TIGAR,NUP107,SEH1L,NUP43
12_Member	GO Biological Processes	GO:0019363	pyridine nucleotide biosynthetic process	-4.33111	-2.5245	14/146	3091,3099,3356,5208,5903,7175,9611,11097,23279,55746,57103,57122,81929,348995	HIF1A,HK2,HTR2A,PFKFB2,RANBP2,TPR,NCOR1,NUP42,NUP160,NUP133,TIGAR,NUP107,SEH1L,NUP43
12_Member	GO Biological Processes	GO:1900542	regulation of purine nucleotide metabolic process	-4.29843	-2.50081	14/147	3091,3356,5208,5903,7175,9611,11097,23279,54704,55746,57103,57122,81929,348995	HIF1A,HTR2A,PFKFB2,RANBP2,TPR,NCOR1,NUP42,NUP160,PDP1,NUP133,TIGAR,NUP107,SEH1L,NUP43
12_Member	GO Biological Processes	GO:1900034	regulation of cellular response to heat	-4.26215	-2.46978	10/79	472,5594,5903,7175,11097,23279,55746,57122,81929,348995	ATM,MAPK1,RANBP2,TPR,NUP42,NUP160,NUP133,NUP107,SEH1L,NUP43
12_Member	GO Biological Processes	GO:0046434	organophosphate catabolic process	-4.2587	-2.46782	20/270	3091,3099,3356,3417,3612,5151,5208,5903,7175,7374,9611,11097,22876,23279,50640,55746,57103,57122,81929,348995	HIF1A,HK2,HTR2A,IDH1,IMPA1,PDE8A,PFKFB2,RANBP2,TPR,UNG,NCOR1,NUP42,INPP5F,NUP160,PNPLA8,NUP133,TIGAR,NUP107,SEH1L,NUP43
12_Member	GO Biological Processes	GO:0072525	pyridine-containing compound biosynthetic process	-4.234	-2.44743	14/149	3091,3099,3356,5208,5903,7175,9611,11097,23279,55746,57103,57122,81929,348995	HIF1A,HK2,HTR2A,PFKFB2,RANBP2,TPR,NCOR1,NUP42,NUP160,NUP133,TIGAR,NUP107,SEH1L,NUP43
12_Member	GO Biological Processes	GO:0009124	nucleoside monophosphate biosynthetic process	-4.23117	-2.44574	17/208	3091,3099,3356,5208,5634,5903,7175,9611,10606,11097,23279,30968,55746,57103,57122,81929,348995	HIF1A,HK2,HTR2A,PFKFB2,PRPS2,RANBP2,TPR,NCOR1,PAICS,NUP42,NUP160,STOML2,NUP133,TIGAR,NUP107,SEH1L,NUP43
12_Member	GO Biological Processes	GO:0009266	response to temperature stimulus	-4.2225	-2.43937	18/229	207,472,490,3356,5594,5903,5931,7175,10569,11097,11168,23279,30001,55746,57122,57468,81929,348995	AKT1,ATM,ATP2B1,HTR2A,MAPK1,RANBP2,RBBP7,TPR,SLU7,NUP42,PSIP1,NUP160,ERO1A,NUP133,NUP107,SLC12A5,SEH1L,NUP43
12_Member	GO Biological Processes	GO:0006140	regulation of nucleotide metabolic process	-4.17077	-2.39556	14/151	3091,3356,5208,5903,7175,9611,11097,23279,54704,55746,57103,57122,81929,348995	HIF1A,HTR2A,PFKFB2,RANBP2,TPR,NCOR1,NUP42,NUP160,PDP1,NUP133,TIGAR,NUP107,SEH1L,NUP43
12_Member	GO Biological Processes	GO:0006733	oxidoreduction coenzyme metabolic process	-4.15383	-2.38087	17/211	1738,3091,3099,3356,3417,5208,5903,7175,9611,11097,23279,55746,57103,57122,81929,160760,348995	DLD,HIF1A,HK2,HTR2A,IDH1,PFKFB2,RANBP2,TPR,NCOR1,NUP42,NUP160,NUP133,TIGAR,NUP107,SEH1L,PPTC7,NUP43
12_Member	GO Biological Processes	GO:0009166	nucleotide catabolic process	-4.14439	-2.37587	16/191	3091,3099,3356,5151,5208,5903,7175,7374,9611,11097,23279,55746,57103,57122,81929,348995	HIF1A,HK2,HTR2A,PDE8A,PFKFB2,RANBP2,TPR,UNG,NCOR1,NUP42,NUP160,NUP133,TIGAR,NUP107,SEH1L,NUP43
12_Member	GO Biological Processes	GO:0019362	pyridine nucleotide metabolic process	-4.09072	-2.32987	16/193	1738,3091,3099,3356,3417,5208,5903,7175,9611,11097,23279,55746,57103,57122,81929,348995	DLD,HIF1A,HK2,HTR2A,IDH1,PFKFB2,RANBP2,TPR,NCOR1,NUP42,NUP160,NUP133,TIGAR,NUP107,SEH1L,NUP43
12_Member	GO Biological Processes	GO:0046496	nicotinamide nucleotide metabolic process	-4.09072	-2.32987	16/193	1738,3091,3099,3356,3417,5208,5903,7175,9611,11097,23279,55746,57103,57122,81929,348995	DLD,HIF1A,HK2,HTR2A,IDH1,PFKFB2,RANBP2,TPR,NCOR1,NUP42,NUP160,NUP133,TIGAR,NUP107,SEH1L,NUP43
12_Member	GO Biological Processes	GO:0009108	coenzyme biosynthetic process	-4.06514	-2.30878	19/257	1738,3091,3099,3356,5092,5208,5903,7175,9611,11097,23279,27430,54704,55746,57103,57122,81929,160760,348995	DLD,HIF1A,HK2,HTR2A,PCBD1,PFKFB2,RANBP2,TPR,NCOR1,NUP42,NUP160,MAT2B,PDP1,NUP133,TIGAR,NUP107,SEH1L,PPTC7,NUP43
12_Member	GO Biological Processes	GO:0009206	purine ribonucleoside triphosphate biosynthetic process	-4.0628	-2.30878	15/174	3091,3099,3356,5208,5903,7175,9611,11097,23279,30968,55746,57103,57122,81929,348995	HIF1A,HK2,HTR2A,PFKFB2,RANBP2,TPR,NCOR1,NUP42,NUP160,STOML2,NUP133,TIGAR,NUP107,SEH1L,NUP43
12_Member	GO Biological Processes	GO:0009145	purine nucleoside triphosphate biosynthetic process	-4.0347	-2.28878	15/175	3091,3099,3356,5208,5903,7175,9611,11097,23279,30968,55746,57103,57122,81929,348995	HIF1A,HK2,HTR2A,PFKFB2,RANBP2,TPR,NCOR1,NUP42,NUP160,STOML2,NUP133,TIGAR,NUP107,SEH1L,NUP43
12_Member	GO Biological Processes	GO:0009152	purine ribonucleotide biosynthetic process	-3.99874	-2.26217	20/282	1738,3091,3099,3356,5208,5634,5903,7175,9061,9611,10606,11097,23279,30968,54704,55746,57103,57122,81929,348995	DLD,HIF1A,HK2,HTR2A,PFKFB2,PRPS2,RANBP2,TPR,PAPSS1,NCOR1,PAICS,NUP42,NUP160,STOML2,PDP1,NUP133,TIGAR,NUP107,SEH1L,NUP43
12_Member	GO Biological Processes	GO:0034605	cellular response to heat	-3.93615	-2.21272	12/121	472,5594,5903,5931,7175,10569,11097,23279,55746,57122,81929,348995	ATM,MAPK1,RANBP2,RBBP7,TPR,SLU7,NUP42,NUP160,NUP133,NUP107,SEH1L,NUP43
12_Member	GO Biological Processes	GO:0009132	nucleoside diphosphate metabolic process	-3.92913	-2.20769	14/159	3091,3099,3356,5208,5903,7175,9611,11097,23279,55746,57103,57122,81929,348995	HIF1A,HK2,HTR2A,PFKFB2,RANBP2,TPR,NCOR1,NUP42,NUP160,NUP133,TIGAR,NUP107,SEH1L,NUP43
12_Member	GO Biological Processes	GO:0072524	pyridine-containing compound metabolic process	-3.90911	-2.18987	16/200	1738,3091,3099,3356,3417,5208,5903,7175,9611,11097,23279,55746,57103,57122,81929,348995	DLD,HIF1A,HK2,HTR2A,IDH1,PFKFB2,RANBP2,TPR,NCOR1,NUP42,NUP160,NUP133,TIGAR,NUP107,SEH1L,NUP43
12_Member	GO Biological Processes	GO:1901292	nucleoside phosphate catabolic process	-3.90911	-2.18987	16/200	3091,3099,3356,5151,5208,5903,7175,7374,9611,11097,23279,55746,57103,57122,81929,348995	HIF1A,HK2,HTR2A,PDE8A,PFKFB2,RANBP2,TPR,UNG,NCOR1,NUP42,NUP160,NUP133,TIGAR,NUP107,SEH1L,NUP43
12_Member	GO Biological Processes	GO:0009201	ribonucleoside triphosphate biosynthetic process	-3.89758	-2.18321	15/180	3091,3099,3356,5208,5903,7175,9611,11097,23279,30968,55746,57103,57122,81929,348995	HIF1A,HK2,HTR2A,PFKFB2,RANBP2,TPR,NCOR1,NUP42,NUP160,STOML2,NUP133,TIGAR,NUP107,SEH1L,NUP43
12_Member	GO Biological Processes	GO:0006732	coenzyme metabolic process	-3.8492	-2.13854	25/406	1738,3091,3099,3156,3356,3417,4552,5092,5208,5903,7175,9611,10797,11097,23279,27430,51074,54704,55746,57103,57122,58478,81929,160760,348995	DLD,HIF1A,HK2,HMGCR,HTR2A,IDH1,MTRR,PCBD1,PFKFB2,RANBP2,TPR,NCOR1,MTHFD2,NUP42,NUP160,MAT2B,APIP,PDP1,NUP133,TIGAR,NUP107,ENOPH1,SEH1L,PPTC7,NUP43
12_Member	GO Biological Processes	GO:0009408	response to heat	-3.84291	-2.13321	14/162	207,472,5594,5903,5931,7175,10569,11097,11168,23279,55746,57122,81929,348995	AKT1,ATM,MAPK1,RANBP2,RBBP7,TPR,SLU7,NUP42,PSIP1,NUP160,NUP133,NUP107,SEH1L,NUP43
12_Member	GO Biological Processes	GO:0009260	ribonucleotide biosynthetic process	-3.73598	-2.03677	20/295	1738,3091,3099,3356,5208,5634,5903,7175,9061,9611,10606,11097,23279,30968,54704,55746,57103,57122,81929,348995	DLD,HIF1A,HK2,HTR2A,PFKFB2,PRPS2,RANBP2,TPR,PAPSS1,NCOR1,PAICS,NUP42,NUP160,STOML2,PDP1,NUP133,TIGAR,NUP107,SEH1L,NUP43
12_Member	GO Biological Processes	GO:0009142	nucleoside triphosphate biosynthetic process	-3.61458	-1.94186	15/191	3091,3099,3356,5208,5903,7175,9611,11097,23279,30968,55746,57103,57122,81929,348995	HIF1A,HK2,HTR2A,PFKFB2,RANBP2,TPR,NCOR1,NUP42,NUP160,STOML2,NUP133,TIGAR,NUP107,SEH1L,NUP43
12_Member	GO Biological Processes	GO:0046390	ribose phosphate biosynthetic process	-3.60201	-1.93017	20/302	1738,3091,3099,3356,5208,5634,5903,7175,9061,9611,10606,11097,23279,30968,54704,55746,57103,57122,81929,348995	DLD,HIF1A,HK2,HTR2A,PFKFB2,PRPS2,RANBP2,TPR,PAPSS1,NCOR1,PAICS,NUP42,NUP160,STOML2,PDP1,NUP133,TIGAR,NUP107,SEH1L,NUP43
12_Member	GO Biological Processes	GO:0006164	purine nucleotide biosynthetic process	-3.56465	-1.90157	20/304	1738,3091,3099,3356,5208,5634,5903,7175,9061,9611,10606,11097,23279,30968,54704,55746,57103,57122,81929,348995	DLD,HIF1A,HK2,HTR2A,PFKFB2,PRPS2,RANBP2,TPR,PAPSS1,NCOR1,PAICS,NUP42,NUP160,STOML2,PDP1,NUP133,TIGAR,NUP107,SEH1L,NUP43
12_Member	GO Biological Processes	GO:0006091	generation of precursor metabolites and energy	-3.3859	-1.76256	28/512	207,1738,2936,3091,3099,3356,3417,4436,5208,5290,5509,5903,7175,7388,8864,9611,9821,11097,23279,30968,51103,55746,57103,57122,81929,84419,87178,348995	AKT1,DLD,GSR,HIF1A,HK2,HTR2A,IDH1,MSH2,PFKFB2,PIK3CA,PPP1R3D,RANBP2,TPR,UQCRH,PER2,NCOR1,RB1CC1,NUP42,NUP160,STOML2,NDUFAF1,NUP133,TIGAR,NUP107,SEH1L,C15orf48,PNPT1,NUP43
12_Member	GO Biological Processes	GO:0072522	purine-containing compound biosynthetic process	-3.36611	-1.74514	20/315	1738,3091,3099,3356,5208,5634,5903,7175,9061,9611,10606,11097,23279,30968,54704,55746,57103,57122,81929,348995	DLD,HIF1A,HK2,HTR2A,PFKFB2,PRPS2,RANBP2,TPR,PAPSS1,NCOR1,PAICS,NUP42,NUP160,STOML2,PDP1,NUP133,TIGAR,NUP107,SEH1L,NUP43
12_Member	GO Biological Processes	GO:0006999	nuclear pore organization	-3.36189	-1.74327	4/14	7175,55746,57122,81929	TPR,NUP133,NUP107,SEH1L
12_Member	GO Biological Processes	GO:0090407	organophosphate biosynthetic process	-3.12901	-1.55426	34/693	472,1373,1738,3091,3099,3356,3417,3612,5208,5290,5337,5594,5634,5783,5903,7175,9061,9107,9611,10606,11097,22876,23279,30968,50484,54704,55746,56910,57103,57122,81929,129642,200576,348995	ATM,CPS1,DLD,HIF1A,HK2,HTR2A,IDH1,IMPA1,PFKFB2,PIK3CA,PLD1,MAPK1,PRPS2,PTPN13,RANBP2,TPR,PAPSS1,MTMR6,NCOR1,PAICS,NUP42,INPP5F,NUP160,STOML2,RRM2B,PDP1,NUP133,STARD7,TIGAR,NUP107,SEH1L,MBOAT2,PIKFYVE,NUP43
12_Member	GO Biological Processes	GO:0034404	nucleobase-containing small molecule biosynthetic process	-3.12637	-1.55233	16/235	3091,3099,3356,5151,5208,5903,7175,7374,9611,11097,23279,55746,57103,57122,81929,348995	HIF1A,HK2,HTR2A,PDE8A,PFKFB2,RANBP2,TPR,UNG,NCOR1,NUP42,NUP160,NUP133,TIGAR,NUP107,SEH1L,NUP43
12_Member	GO Biological Processes	GO:0009167	purine ribonucleoside monophosphate metabolic process	-3.10481	-1.5388	21/355	1738,3091,3099,3356,4436,5208,5634,5903,7175,7388,9611,10606,11097,23279,30968,51103,55746,57103,57122,81929,348995	DLD,HIF1A,HK2,HTR2A,MSH2,PFKFB2,PRPS2,RANBP2,TPR,UQCRH,NCOR1,PAICS,NUP42,NUP160,STOML2,NDUFAF1,NUP133,TIGAR,NUP107,SEH1L,NUP43
12_Member	GO Biological Processes	GO:0009126	purine nucleoside monophosphate metabolic process	-3.07391	-1.51445	21/357	1738,3091,3099,3356,4436,5208,5634,5903,7175,7388,9611,10606,11097,23279,30968,51103,55746,57103,57122,81929,348995	DLD,HIF1A,HK2,HTR2A,MSH2,PFKFB2,PRPS2,RANBP2,TPR,UQCRH,NCOR1,PAICS,NUP42,NUP160,STOML2,NDUFAF1,NUP133,TIGAR,NUP107,SEH1L,NUP43
12_Member	GO Biological Processes	GO:0009165	nucleotide biosynthetic process	-3.04239	-1.49038	22/384	1738,3091,3099,3356,5208,5594,5634,5903,7175,9061,9611,10606,11097,23279,30968,50484,54704,55746,57103,57122,81929,348995	DLD,HIF1A,HK2,HTR2A,PFKFB2,MAPK1,PRPS2,RANBP2,TPR,PAPSS1,NCOR1,PAICS,NUP42,NUP160,STOML2,RRM2B,PDP1,NUP133,TIGAR,NUP107,SEH1L,NUP43
12_Member	GO Biological Processes	GO:1901293	nucleoside phosphate biosynthetic process	-2.99872	-1.45744	22/387	1738,3091,3099,3356,5208,5594,5634,5903,7175,9061,9611,10606,11097,23279,30968,50484,54704,55746,57103,57122,81929,348995	DLD,HIF1A,HK2,HTR2A,PFKFB2,MAPK1,PRPS2,RANBP2,TPR,PAPSS1,NCOR1,PAICS,NUP42,NUP160,STOML2,RRM2B,PDP1,NUP133,TIGAR,NUP107,SEH1L,NUP43
12_Member	GO Biological Processes	GO:0046034	ATP metabolic process	-2.99474	-1.4566	19/313	1738,3091,3099,3356,4436,5208,5903,7175,7388,9611,11097,23279,30968,51103,55746,57103,57122,81929,348995	DLD,HIF1A,HK2,HTR2A,MSH2,PFKFB2,RANBP2,TPR,UQCRH,NCOR1,NUP42,NUP160,STOML2,NDUFAF1,NUP133,TIGAR,NUP107,SEH1L,NUP43
12_Member	GO Biological Processes	GO:0051188	cofactor biosynthetic process	-2.86723	-1.34789	19/321	1738,3091,3099,3356,5092,5208,5903,7175,9611,11097,23279,27430,54704,55746,57103,57122,81929,160760,348995	DLD,HIF1A,HK2,HTR2A,PCBD1,PFKFB2,RANBP2,TPR,NCOR1,NUP42,NUP160,MAT2B,PDP1,NUP133,TIGAR,NUP107,SEH1L,PPTC7,NUP43
12_Member	GO Biological Processes	GO:0009161	ribonucleoside monophosphate metabolic process	-2.86578	-1.34789	21/371	1738,3091,3099,3356,4436,5208,5634,5903,7175,7388,9611,10606,11097,23279,30968,51103,55746,57103,57122,81929,348995	DLD,HIF1A,HK2,HTR2A,MSH2,PFKFB2,PRPS2,RANBP2,TPR,UQCRH,NCOR1,PAICS,NUP42,NUP160,STOML2,NDUFAF1,NUP133,TIGAR,NUP107,SEH1L,NUP43
12_Member	GO Biological Processes	GO:0051186	cofactor metabolic process	-2.8122	-1.30722	30/613	1192,1738,2739,2936,3091,3099,3156,3356,3417,4552,5092,5208,5903,7175,9611,10550,10797,11097,23279,27430,51074,54332,54704,55746,57103,57122,58478,81929,160760,348995	CLIC1,DLD,GLO1,GSR,HIF1A,HK2,HMGCR,HTR2A,IDH1,MTRR,PCBD1,PFKFB2,RANBP2,TPR,NCOR1,ARL6IP5,MTHFD2,NUP42,NUP160,MAT2B,APIP,GDAP1,PDP1,NUP133,TIGAR,NUP107,ENOPH1,SEH1L,PPTC7,NUP43
12_Member	GO Biological Processes	GO:0009123	nucleoside monophosphate metabolic process	-2.63114	-1.16032	21/388	1738,3091,3099,3356,4436,5208,5634,5903,7175,7388,9611,10606,11097,23279,30968,51103,55746,57103,57122,81929,348995	DLD,HIF1A,HK2,HTR2A,MSH2,PFKFB2,PRPS2,RANBP2,TPR,UQCRH,NCOR1,PAICS,NUP42,NUP160,STOML2,NDUFAF1,NUP133,TIGAR,NUP107,SEH1L,NUP43
12_Member	GO Biological Processes	GO:0009205	purine ribonucleoside triphosphate metabolic process	-2.54337	-1.09638	19/343	1738,3091,3099,3356,4436,5208,5903,7175,7388,9611,11097,23279,30968,51103,55746,57103,57122,81929,348995	DLD,HIF1A,HK2,HTR2A,MSH2,PFKFB2,RANBP2,TPR,UQCRH,NCOR1,NUP42,NUP160,STOML2,NDUFAF1,NUP133,TIGAR,NUP107,SEH1L,NUP43
12_Member	GO Biological Processes	GO:0009144	purine nucleoside triphosphate metabolic process	-2.46136	-1.02786	19/349	1738,3091,3099,3356,4436,5208,5903,7175,7388,9611,11097,23279,30968,51103,55746,57103,57122,81929,348995	DLD,HIF1A,HK2,HTR2A,MSH2,PFKFB2,RANBP2,TPR,UQCRH,NCOR1,NUP42,NUP160,STOML2,NDUFAF1,NUP133,TIGAR,NUP107,SEH1L,NUP43
12_Member	GO Biological Processes	GO:0072330	monocarboxylic acid biosynthetic process	-2.46136	-1.02786	19/349	672,3091,3099,3356,5208,5903,7175,8864,9611,11097,23279,26031,50640,51495,55746,57103,57122,81929,348995	BRCA1,HIF1A,HK2,HTR2A,PFKFB2,RANBP2,TPR,PER2,NCOR1,NUP42,NUP160,OSBPL3,PNPLA8,HACD3,NUP133,TIGAR,NUP107,SEH1L,NUP43
12_Member	GO Biological Processes	GO:0009199	ribonucleoside triphosphate metabolic process	-2.44794	-1.01801	19/350	1738,3091,3099,3356,4436,5208,5903,7175,7388,9611,11097,23279,30968,51103,55746,57103,57122,81929,348995	DLD,HIF1A,HK2,HTR2A,MSH2,PFKFB2,RANBP2,TPR,UQCRH,NCOR1,NUP42,NUP160,STOML2,NDUFAF1,NUP133,TIGAR,NUP107,SEH1L,NUP43
12_Member	GO Biological Processes	GO:0072521	purine-containing compound metabolic process	-2.3783	-0.968657	29/628	1738,3091,3099,3156,3356,4436,4552,5151,5208,5634,5903,7175,7388,9061,9611,10606,11097,23279,30968,51074,51103,54704,55604,55746,57103,57122,58478,81929,348995	DLD,HIF1A,HK2,HMGCR,HTR2A,MSH2,MTRR,PDE8A,PFKFB2,PRPS2,RANBP2,TPR,UQCRH,PAPSS1,NCOR1,PAICS,NUP42,NUP160,STOML2,APIP,NDUFAF1,PDP1,CARMIL1,NUP133,TIGAR,NUP107,ENOPH1,SEH1L,NUP43
12_Member	GO Biological Processes	GO:1901137	carbohydrate derivative biosynthetic process	-2.27847	-0.896013	34/783	1738,2589,3091,3099,3356,3998,5208,5634,5903,7175,9061,9321,9611,10565,10606,10678,11097,23279,27161,30968,50484,54704,55253,55746,57103,57122,66008,81929,83548,84068,90411,92370,200424,348995	DLD,GALNT1,HIF1A,HK2,HTR2A,LMAN1,PFKFB2,PRPS2,RANBP2,TPR,PAPSS1,TRIP11,NCOR1,ARFGEF1,PAICS,B3GNT2,NUP42,NUP160,AGO2,STOML2,RRM2B,PDP1,TYW1,NUP133,TIGAR,NUP107,TRAK2,SEH1L,COG3,SLC10A7,MCFD2,PXYLP1,TET3,NUP43
12_Member	GO Biological Processes	GO:0062012	regulation of small molecule metabolic process	-2.27599	-0.893988	23/471	207,672,1407,3091,3156,3356,5208,5509,5721,5903,7175,9611,10269,10499,11097,23279,54704,55746,57103,57122,81929,160760,348995	AKT1,BRCA1,CRY1,HIF1A,HMGCR,HTR2A,PFKFB2,PPP1R3D,PSME2,RANBP2,TPR,NCOR1,ZMPSTE24,NCOA2,NUP42,NUP160,PDP1,NUP133,TIGAR,NUP107,SEH1L,PPTC7,NUP43
12_Member	GO Biological Processes	GO:0046394	carboxylic acid biosynthetic process	-2.26518	-0.884538	23/472	672,1373,3091,3099,3356,4552,5208,5903,7175,8864,9611,11097,23279,26031,50640,51074,51495,55746,57103,57122,58478,81929,348995	BRCA1,CPS1,HIF1A,HK2,HTR2A,MTRR,PFKFB2,RANBP2,TPR,PER2,NCOR1,NUP42,NUP160,OSBPL3,PNPLA8,APIP,HACD3,NUP133,TIGAR,NUP107,ENOPH1,SEH1L,NUP43
12_Member	GO Biological Processes	GO:0016053	organic acid biosynthetic process	-2.25442	-0.87513	23/473	672,1373,3091,3099,3356,4552,5208,5903,7175,8864,9611,11097,23279,26031,50640,51074,51495,55746,57103,57122,58478,81929,348995	BRCA1,CPS1,HIF1A,HK2,HTR2A,MTRR,PFKFB2,RANBP2,TPR,PER2,NCOR1,NUP42,NUP160,OSBPL3,PNPLA8,APIP,HACD3,NUP133,TIGAR,NUP107,ENOPH1,SEH1L,NUP43
12_Member	GO Biological Processes	GO:0009141	nucleoside triphosphate metabolic process	-2.2179	-0.850179	19/368	1738,3091,3099,3356,4436,5208,5903,7175,7388,9611,11097,23279,30968,51103,55746,57103,57122,81929,348995	DLD,HIF1A,HK2,HTR2A,MSH2,PFKFB2,RANBP2,TPR,UQCRH,NCOR1,NUP42,NUP160,STOML2,NDUFAF1,NUP133,TIGAR,NUP107,SEH1L,NUP43
12_Member	GO Molecular Functions	GO:0017056	structural constituent of nuclear pore	-2.18191	-0.821587	4/28	7175,23279,55746,57122	TPR,NUP160,NUP133,NUP107
12_Member	GO Biological Processes	GO:0005975	carbohydrate metabolic process	-2.02089	-0.704464	28/639	207,950,1407,2739,3091,3099,3356,3417,3612,4204,5208,5290,5509,5903,7175,8864,9611,9821,10269,10499,10678,11097,23279,55746,57103,57122,81929,348995	AKT1,SCARB2,CRY1,GLO1,HIF1A,HK2,HTR2A,IDH1,IMPA1,MECP2,PFKFB2,PIK3CA,PPP1R3D,RANBP2,TPR,PER2,NCOR1,RB1CC1,ZMPSTE24,NCOA2,B3GNT2,NUP42,NUP160,NUP133,TIGAR,NUP107,SEH1L,NUP43
13_Summary	GO Biological Processes	GO:0034660	ncRNA metabolic process	-11.007	-8.22391	48/580	1478,1662,2960,3376,5451,6155,6218,6617,6741,8602,8780,9188,9692,10521,22803,22894,22916,23405,26610,27161,51010,51520,51574,51575,51602,54433,54464,54482,54542,55253,55623,55646,55656,55699,56154,64216,79670,79691,79731,80149,84524,87178,112479,149041,150962,153443,154743,167153,472,1654,1660,1968,2886,4869,6732,6936,9169,10569,11168,11171,11273,23215,23451,51068,51747,55003,57472,7247,10622,576…	CSTF2,DDX10,GTF2E1,IARS1,POU2F1,RPL27,RPS17,SNAPC1,SSB,NOP14,RIOK3,DDX21,PRORP,DDX17,XRN2,DIS3,NCBP2,DICER1,ELP4,AGO2,EXOSC3,LARS1,LARP7,ESF1,NOP58,GAR1,XRN1,TRMT13,RC3H2,TYW1,THUMPD1,LYAR,INTS8,IARS2,TEX15,TFB2M,TUT7,QTRT2,NARS2,ZC3H12A,ZC3H8,PNPT1,ERI2,RC3H1,PUS10,SRFBP1,BMT2,TENT2,ATM,DDX3X,DHX9,EIF2S3,GRB7,NPM1,SRPK1,GCFC2,SCAF11,SLU7,PSIP1,STRAP,ATXN2L,PRRC2C,SF3B1,NMD3,LUC7L3,PAK1IP1,CNOT6,…
13_Member	GO Biological Processes	GO:0034660	ncRNA metabolic process	-11.007	-8.22391	48/580	1478,1662,2960,3376,5451,6155,6218,6617,6741,8602,8780,9188,9692,10521,22803,22894,22916,23405,26610,27161,51010,51520,51574,51575,51602,54433,54464,54482,54542,55253,55623,55646,55656,55699,56154,64216,79670,79691,79731,80149,84524,87178,112479,149041,150962,153443,154743,167153	CSTF2,DDX10,GTF2E1,IARS1,POU2F1,RPL27,RPS17,SNAPC1,SSB,NOP14,RIOK3,DDX21,PRORP,DDX17,XRN2,DIS3,NCBP2,DICER1,ELP4,AGO2,EXOSC3,LARS1,LARP7,ESF1,NOP58,GAR1,XRN1,TRMT13,RC3H2,TYW1,THUMPD1,LYAR,INTS8,IARS2,TEX15,TFB2M,TUT7,QTRT2,NARS2,ZC3H12A,ZC3H8,PNPT1,ERI2,RC3H1,PUS10,SRFBP1,BMT2,TENT2
13_Member	GO Biological Processes	GO:0022613	ribonucleoprotein complex biogenesis	-9.08256	-6.55215	41/511	472,1654,1660,1662,1968,2886,4869,6155,6218,6732,6936,8602,8780,9169,9188,10521,10569,11168,11171,11273,22803,22894,23215,23405,23451,27161,51010,51068,51575,51602,51747,54433,55003,55623,55646,57472,64216,112479,149041,153443,154743	ATM,DDX3X,DHX9,DDX10,EIF2S3,GRB7,NPM1,RPL27,RPS17,SRPK1,GCFC2,NOP14,RIOK3,SCAF11,DDX21,DDX17,SLU7,PSIP1,STRAP,ATXN2L,XRN2,DIS3,PRRC2C,DICER1,SF3B1,AGO2,EXOSC3,NMD3,ESF1,NOP58,LUC7L3,GAR1,PAK1IP1,THUMPD1,LYAR,CNOT6,TFB2M,ERI2,RC3H1,SRFBP1,BMT2
13_Member	GO Molecular Functions	GO:0140098	catalytic activity, acting on RNA	-8.92884	-6.40483	35/396	1654,1660,1662,3376,7247,9188,9692,10521,10569,10622,22803,22894,23405,27161,51010,51520,54464,54482,55253,55699,57472,57696,64216,79670,79691,79731,80149,87178,112479,150962,154743,167153,221830,246243,255967	DDX3X,DHX9,DDX10,IARS1,TSN,DDX21,PRORP,DDX17,SLU7,POLR3G,XRN2,DIS3,DICER1,AGO2,EXOSC3,LARS1,XRN1,TRMT13,TYW1,IARS2,CNOT6,DDX55,TFB2M,TUT7,QTRT2,NARS2,ZC3H12A,PNPT1,ERI2,PUS10,BMT2,TENT2,POLR1F,RNASEH1,PAN3
13_Member	GO Biological Processes	GO:0034470	ncRNA processing	-7.19438	-4.92137	32/400	1478,1662,6155,6218,6741,8602,8780,9188,9692,10521,22803,22894,23405,26610,27161,51010,51574,51575,51602,54433,54482,55253,55623,55646,55656,64216,79670,79691,112479,150962,153443,154743	CSTF2,DDX10,RPL27,RPS17,SSB,NOP14,RIOK3,DDX21,PRORP,DDX17,XRN2,DIS3,DICER1,ELP4,AGO2,EXOSC3,LARP7,ESF1,NOP58,GAR1,TRMT13,TYW1,THUMPD1,LYAR,INTS8,TFB2M,TUT7,QTRT2,ERI2,PUS10,SRFBP1,BMT2
13_Member	GO Biological Processes	GO:0042254	ribosome biogenesis	-4.88351	-2.96464	23/307	1654,1662,4869,6155,6218,8602,8780,9188,10521,22803,22894,51010,51068,51575,51602,54433,55003,55623,55646,64216,112479,153443,154743	DDX3X,DDX10,NPM1,RPL27,RPS17,NOP14,RIOK3,DDX21,DDX17,XRN2,DIS3,EXOSC3,NMD3,ESF1,NOP58,GAR1,PAK1IP1,THUMPD1,LYAR,TFB2M,ERI2,SRFBP1,BMT2
13_Member	GO Biological Processes	GO:0006364	rRNA processing	-4.77457	-2.87853	19/228	1662,6155,6218,8602,8780,9188,10521,22803,22894,51010,51575,51602,54433,55623,55646,64216,112479,153443,154743	DDX10,RPL27,RPS17,NOP14,RIOK3,DDX21,DDX17,XRN2,DIS3,EXOSC3,ESF1,NOP58,GAR1,THUMPD1,LYAR,TFB2M,ERI2,SRFBP1,BMT2
13_Member	GO Biological Processes	GO:0016072	rRNA metabolic process	-4.37234	-2.55686	20/265	1662,6155,6218,8602,8780,9188,10521,22803,22894,51010,51575,51602,54433,54464,55623,55646,64216,112479,153443,154743	DDX10,RPL27,RPS17,NOP14,RIOK3,DDX21,DDX17,XRN2,DIS3,EXOSC3,ESF1,NOP58,GAR1,XRN1,THUMPD1,LYAR,TFB2M,ERI2,SRFBP1,BMT2
14_Summary	GO Biological Processes	GO:0006397	mRNA processing	-10.7527	-8.00261	46/549	1478,1660,3185,3187,5411,6421,6432,6651,6732,6936,8458,9169,9584,10236,10250,10283,10521,10569,10915,11044,11168,11171,22803,22828,22916,23091,23350,23451,27336,51362,51574,51585,51747,53981,55149,55660,55749,57187,57703,79670,84321,84811,87178,143884,167153,255967,1195,9360,8539	CSTF2,DHX9,HNRNPF,HNRNPH1,PNN,SFPQ,SRSF7,SON,SRPK1,GCFC2,TTF2,SCAF11,RBM39,HNRNPR,SRRM1,CWC27,DDX17,SLU7,TCERG1,TENT4A,PSIP1,STRAP,XRN2,SCAF8,NCBP2,ZC3H13,U2SURP,SF3B1,HTATSF1,CDC40,LARP7,PCF11,LUC7L3,CPSF2,MTPAP,PRPF40A,CCAR1,THOC2,CWC22,TUT7,THOC3,BUD13,PNPT1,CWF19L2,TENT2,PAN3,CLK1,PPIG,API5
14_Member	GO Biological Processes	GO:0006397	mRNA processing	-10.7527	-8.00261	46/549	1478,1660,3185,3187,5411,6421,6432,6651,6732,6936,8458,9169,9584,10236,10250,10283,10521,10569,10915,11044,11168,11171,22803,22828,22916,23091,23350,23451,27336,51362,51574,51585,51747,53981,55149,55660,55749,57187,57703,79670,84321,84811,87178,143884,167153,255967	CSTF2,DHX9,HNRNPF,HNRNPH1,PNN,SFPQ,SRSF7,SON,SRPK1,GCFC2,TTF2,SCAF11,RBM39,HNRNPR,SRRM1,CWC27,DDX17,SLU7,TCERG1,TENT4A,PSIP1,STRAP,XRN2,SCAF8,NCBP2,ZC3H13,U2SURP,SF3B1,HTATSF1,CDC40,LARP7,PCF11,LUC7L3,CPSF2,MTPAP,PRPF40A,CCAR1,THOC2,CWC22,TUT7,THOC3,BUD13,PNPT1,CWF19L2,TENT2,PAN3
14_Member	GO Biological Processes	GO:0008380	RNA splicing	-9.30213	-6.75876	40/482	1195,1478,1660,3185,3187,5411,6421,6432,6651,6732,6936,8458,9169,9360,9584,10236,10250,10283,10521,10569,10915,11168,11171,22916,23091,23350,23451,27336,51362,51574,51585,51747,53981,55660,55749,57187,57703,84321,84811,143884	CLK1,CSTF2,DHX9,HNRNPF,HNRNPH1,PNN,SFPQ,SRSF7,SON,SRPK1,GCFC2,TTF2,SCAF11,PPIG,RBM39,HNRNPR,SRRM1,CWC27,DDX17,SLU7,TCERG1,PSIP1,STRAP,NCBP2,ZC3H13,U2SURP,SF3B1,HTATSF1,CDC40,LARP7,PCF11,LUC7L3,CPSF2,PRPF40A,CCAR1,THOC2,CWC22,THOC3,BUD13,CWF19L2
14_Member	GO Biological Processes	GO:0000377	RNA splicing, via transesterification reactions with bulged adenosine as nucleophile	-8.12448	-5.68584	33/385	1478,1660,3185,3187,5411,6421,6432,6651,6732,6936,9169,9584,10236,10250,10283,10521,10569,11168,11171,22916,23350,23451,27336,51362,51574,51585,51747,53981,55660,55749,57703,84811,143884	CSTF2,DHX9,HNRNPF,HNRNPH1,PNN,SFPQ,SRSF7,SON,SRPK1,GCFC2,SCAF11,RBM39,HNRNPR,SRRM1,CWC27,DDX17,SLU7,PSIP1,STRAP,NCBP2,U2SURP,SF3B1,HTATSF1,CDC40,LARP7,PCF11,LUC7L3,CPSF2,PRPF40A,CCAR1,CWC22,BUD13,CWF19L2
14_Member	GO Biological Processes	GO:0000398	mRNA splicing, via spliceosome	-8.12448	-5.68584	33/385	1478,1660,3185,3187,5411,6421,6432,6651,6732,6936,9169,9584,10236,10250,10283,10521,10569,11168,11171,22916,23350,23451,27336,51362,51574,51585,51747,53981,55660,55749,57703,84811,143884	CSTF2,DHX9,HNRNPF,HNRNPH1,PNN,SFPQ,SRSF7,SON,SRPK1,GCFC2,SCAF11,RBM39,HNRNPR,SRRM1,CWC27,DDX17,SLU7,PSIP1,STRAP,NCBP2,U2SURP,SF3B1,HTATSF1,CDC40,LARP7,PCF11,LUC7L3,CPSF2,PRPF40A,CCAR1,CWC22,BUD13,CWF19L2
14_Member	GO Biological Processes	GO:0000375	RNA splicing, via transesterification reactions	-8.04172	-5.60822	33/388	1478,1660,3185,3187,5411,6421,6432,6651,6732,6936,9169,9584,10236,10250,10283,10521,10569,11168,11171,22916,23350,23451,27336,51362,51574,51585,51747,53981,55660,55749,57703,84811,143884	CSTF2,DHX9,HNRNPF,HNRNPH1,PNN,SFPQ,SRSF7,SON,SRPK1,GCFC2,SCAF11,RBM39,HNRNPR,SRRM1,CWC27,DDX17,SLU7,PSIP1,STRAP,NCBP2,U2SURP,SF3B1,HTATSF1,CDC40,LARP7,PCF11,LUC7L3,CPSF2,PRPF40A,CCAR1,CWC22,BUD13,CWF19L2
14_Member	GO Cellular Components	GO:0005681	spliceosomal complex	-5.28678	-3.31126	18/191	3185,3187,5411,6936,8458,8539,10236,10250,10283,10569,23451,27336,51362,51747,55660,57703,84811,143884	HNRNPF,HNRNPH1,PNN,GCFC2,TTF2,API5,HNRNPR,SRRM1,CWC27,SLU7,SF3B1,HTATSF1,CDC40,LUC7L3,PRPF40A,CWC22,BUD13,CWF19L2
14_Member	GO Cellular Components	GO:0071013	catalytic step 2 spliceosome	-3.90301	-2.18552	10/87	3185,3187,5411,10236,10250,10283,10569,23451,51362,57703	HNRNPF,HNRNPH1,PNN,HNRNPR,SRRM1,CWC27,SLU7,SF3B1,CDC40,CWC22
14_Member	GO Cellular Components	GO:0005684	U2-type spliceosomal complex	-3.01498	-1.46725	9/93	6936,10283,23451,27336,51362,51747,55660,57703,84811	GCFC2,CWC27,SF3B1,HTATSF1,CDC40,LUC7L3,PRPF40A,CWC22,BUD13
14_Member	KEGG Pathway	hsa03040	Spliceosome	-2.43576	-1.01534	10/134	6432,10569,10915,22916,23350,23451,51362,55660,57187,84321	SRSF7,SLU7,TCERG1,NCBP2,U2SURP,SF3B1,CDC40,PRPF40A,THOC2,THOC3
14_Member	KEGG Pathway	ko03040	Spliceosome	-2.43576	-1.01534	10/134	6432,10569,10915,22916,23350,23451,51362,55660,57187,84321	SRSF7,SLU7,TCERG1,NCBP2,U2SURP,SF3B1,CDC40,PRPF40A,THOC2,THOC3
15_Summary	GO Biological Processes	GO:0051321	meiotic cell cycle	-10.2009	-7.54553	29/251	472,546,675,1060,2072,3014,4437,4683,5139,5885,7153,9126,10051,10388,10592,10635,23353,27127,51441,56154,80010,124817,149420,151246,151648,171484,286151,494551,644186	ATM,ATRX,BRCA2,CENPC,ERCC4,H2AX,MSH3,NBN,PDE3A,RAD21,TOP2A,SMC3,SMC4,SYCP2,SMC2,RAD51AP1,SUN1,SMC1B,YTHDF2,TEX15,RMI1,CNTD1,PDIK1L,SGO2,SGO1,FAM9C,FBXO43,WEE2,SYCE3
15_Member	GO Biological Processes	GO:0051321	meiotic cell cycle	-10.2009	-7.54553	29/251	472,546,675,1060,2072,3014,4437,4683,5139,5885,7153,9126,10051,10388,10592,10635,23353,27127,51441,56154,80010,124817,149420,151246,151648,171484,286151,494551,644186	ATM,ATRX,BRCA2,CENPC,ERCC4,H2AX,MSH3,NBN,PDE3A,RAD21,TOP2A,SMC3,SMC4,SYCP2,SMC2,RAD51AP1,SUN1,SMC1B,YTHDF2,TEX15,RMI1,CNTD1,PDIK1L,SGO2,SGO1,FAM9C,FBXO43,WEE2,SYCE3
15_Member	GO Biological Processes	GO:1903046	meiotic cell cycle process	-7.87129	-5.46262	22/191	472,546,675,1060,2072,4437,5139,5885,7153,10051,10388,10592,10635,51441,56154,80010,124817,151246,151648,286151,494551,644186	ATM,ATRX,BRCA2,CENPC,ERCC4,MSH3,PDE3A,RAD21,TOP2A,SMC4,SYCP2,SMC2,RAD51AP1,YTHDF2,TEX15,RMI1,CNTD1,SGO2,SGO1,FBXO43,WEE2,SYCE3
15_Member	GO Biological Processes	GO:0140013	meiotic nuclear division	-7.15793	-4.88843	20/175	472,675,1060,2072,4437,5139,5885,7153,10051,10388,10592,10635,56154,80010,124817,151246,151648,286151,494551,644186	ATM,BRCA2,CENPC,ERCC4,MSH3,PDE3A,RAD21,TOP2A,SMC4,SYCP2,SMC2,RAD51AP1,TEX15,RMI1,CNTD1,SGO2,SGO1,FBXO43,WEE2,SYCE3
15_Member	GO Biological Processes	GO:0007127	meiosis I	-6.72358	-4.53238	16/121	472,675,1060,2072,4437,5885,7153,10388,10635,56154,80010,124817,151246,151648,494551,644186	ATM,BRCA2,CENPC,ERCC4,MSH3,RAD21,TOP2A,SYCP2,RAD51AP1,TEX15,RMI1,CNTD1,SGO2,SGO1,WEE2,SYCE3
15_Member	GO Biological Processes	GO:0061982	meiosis I cell cycle process	-6.47819	-4.31393	16/126	472,675,1060,2072,4437,5885,7153,10388,10635,56154,80010,124817,151246,151648,494551,644186	ATM,BRCA2,CENPC,ERCC4,MSH3,RAD21,TOP2A,SYCP2,RAD51AP1,TEX15,RMI1,CNTD1,SGO2,SGO1,WEE2,SYCE3
15_Member	GO Biological Processes	GO:0045132	meiotic chromosome segregation	-6.0235	-3.9254	13/90	472,1060,2072,5885,7153,10051,10388,10592,56154,80010,151246,151648,644186	ATM,CENPC,ERCC4,RAD21,TOP2A,SMC4,SYCP2,SMC2,TEX15,RMI1,SGO2,SGO1,SYCE3
15_Member	GO Biological Processes	GO:0070192	chromosome organization involved in meiotic cell cycle	-4.95892	-3.02838	10/66	472,546,5885,10051,10388,10592,56154,151246,151648,644186	ATM,ATRX,RAD21,SMC4,SYCP2,SMC2,TEX15,SGO2,SGO1,SYCE3
15_Member	GO Biological Processes	GO:0007131	reciprocal meiotic recombination	-4.6053	-2.74089	9/58	472,2072,4437,5885,7153,10635,80010,124817,644186	ATM,ERCC4,MSH3,RAD21,TOP2A,RAD51AP1,RMI1,CNTD1,SYCE3
15_Member	GO Biological Processes	GO:0035825	homologous recombination	-4.54391	-2.68655	9/59	472,2072,4437,5885,7153,10635,80010,124817,644186	ATM,ERCC4,MSH3,RAD21,TOP2A,RAD51AP1,RMI1,CNTD1,SYCE3
15_Member	GO Biological Processes	GO:0045143	homologous chromosome segregation	-3.67848	-1.99317	8/60	472,1060,5885,10388,56154,151246,151648,644186	ATM,CENPC,RAD21,SYCP2,TEX15,SGO2,SGO1,SYCE3
16_Summary	GO Cellular Components	GO:0000228	nuclear chromosome	-10.0113	-7.37264	32/307	120,546,672,675,1060,1111,1660,3014,3015,5885,5931,7150,7153,8364,9126,9611,10388,10592,11169,11177,25942,27127,51377,51773,54815,55320,55388,57162,64105,171484,253714,644186,151246	ADD3,ATRX,BRCA1,BRCA2,CENPC,CHEK1,DHX9,H2AX,H2AZ1,RAD21,RBBP7,TOP1,TOP2A,H4C3,SMC3,NCOR1,SYCP2,SMC2,WDHD1,BAZ1A,SIN3A,SMC1B,UCHL5,RSF1,GATAD2A,MIS18BP1,MCM10,PELI1,CENPK,FAM9C,MMS22L,SYCE3,SGO2
16_Member	GO Cellular Components	GO:0000228	nuclear chromosome	-10.0113	-7.37264	32/307	120,546,672,675,1060,1111,1660,3014,3015,5885,5931,7150,7153,8364,9126,9611,10388,10592,11169,11177,25942,27127,51377,51773,54815,55320,55388,57162,64105,171484,253714,644186	ADD3,ATRX,BRCA1,BRCA2,CENPC,CHEK1,DHX9,H2AX,H2AZ1,RAD21,RBBP7,TOP1,TOP2A,H4C3,SMC3,NCOR1,SYCP2,SMC2,WDHD1,BAZ1A,SIN3A,SMC1B,UCHL5,RSF1,GATAD2A,MIS18BP1,MCM10,PELI1,CENPK,FAM9C,MMS22L,SYCE3
16_Member	GO Cellular Components	GO:0000794	condensed nuclear chromosome	-7.84842	-5.45348	15/88	120,672,675,1060,1111,3014,5885,9126,10388,27127,55320,57162,64105,171484,644186	ADD3,BRCA1,BRCA2,CENPC,CHEK1,H2AX,RAD21,SMC3,SYCP2,SMC1B,MIS18BP1,PELI1,CENPK,FAM9C,SYCE3
16_Member	GO Cellular Components	GO:0044454	nuclear chromosome part	-6.94202	-4.70944	23/233	672,675,1060,1660,5885,5931,9126,9611,10388,11169,11177,25942,27127,51377,51773,54815,55320,55388,57162,64105,171484,253714,644186	BRCA1,BRCA2,CENPC,DHX9,RAD21,RBBP7,SMC3,NCOR1,SYCP2,WDHD1,BAZ1A,SIN3A,SMC1B,UCHL5,RSF1,GATAD2A,MIS18BP1,MCM10,PELI1,CENPK,FAM9C,MMS22L,SYCE3
16_Member	GO Cellular Components	GO:0000795	synaptonemal complex	-4.8279	-2.91677	8/42	672,675,5885,9126,10388,27127,171484,644186	BRCA1,BRCA2,RAD21,SMC3,SYCP2,SMC1B,FAM9C,SYCE3
16_Member	GO Cellular Components	GO:0099086	synaptonemal structure	-4.8279	-2.91677	8/42	672,675,5885,9126,10388,27127,171484,644186	BRCA1,BRCA2,RAD21,SMC3,SYCP2,SMC1B,FAM9C,SYCE3
16_Member	GO Cellular Components	GO:0000800	lateral element	-4.62336	-2.7532	5/14	672,675,9126,10388,27127	BRCA1,BRCA2,SMC3,SYCP2,SMC1B
16_Member	GO Cellular Components	GO:0000798	nuclear cohesin complex	-3.71782	-2.02236	3/5	5885,9126,27127	RAD21,SMC3,SMC1B
16_Member	GO Cellular Components	GO:0034991	nuclear meiotic cohesin complex	-3.71782	-2.02236	3/5	5885,9126,27127	RAD21,SMC3,SMC1B
16_Member	GO Cellular Components	GO:0008278	cohesin complex	-3.2366	-1.63935	4/15	5885,9126,27127,151246	RAD21,SMC3,SMC1B,SGO2
16_Member	GO Cellular Components	GO:0030893	meiotic cohesin complex	-3.1915	-1.60383	3/7	5885,9126,27127	RAD21,SMC3,SMC1B
17_Summary	GO Molecular Functions	GO:0003682	chromatin binding	-9.98458	-7.35406	45/558	546,1660,1786,1789,2005,2072,3015,3024,3070,3150,4204,4286,4436,4591,4869,5885,6421,7150,7153,7175,7403,7486,8648,8841,9126,10051,10389,10413,10473,10499,10592,10622,11169,22823,23468,25942,29028,51111,51176,54737,55206,55693,64318,64710,80149	ATRX,DHX9,DNMT1,DNMT3B,ELK4,ERCC4,H2AZ1,H1-1,HELLS,HMGN1,MECP2,MITF,MSH2,TRIM37,NPM1,RAD21,SFPQ,TOP1,TOP2A,TPR,KDM6A,WRN,NCOA1,HDAC3,SMC3,SMC4,SCML2,YAP1,HMGN4,NCOA2,SMC2,POLR3G,WDHD1,MTF2,CBX5,SIN3A,ATAD2,KMT5B,LEF1,MPHOSPH8,SBNO1,KDM4D,NOC3L,NUCKS1,ZC3H12A
17_Member	GO Molecular Functions	GO:0003682	chromatin binding	-9.98458	-7.35406	45/558	546,1660,1786,1789,2005,2072,3015,3024,3070,3150,4204,4286,4436,4591,4869,5885,6421,7150,7153,7175,7403,7486,8648,8841,9126,10051,10389,10413,10473,10499,10592,10622,11169,22823,23468,25942,29028,51111,51176,54737,55206,55693,64318,64710,80149	ATRX,DHX9,DNMT1,DNMT3B,ELK4,ERCC4,H2AZ1,H1-1,HELLS,HMGN1,MECP2,MITF,MSH2,TRIM37,NPM1,RAD21,SFPQ,TOP1,TOP2A,TPR,KDM6A,WRN,NCOA1,HDAC3,SMC3,SMC4,SCML2,YAP1,HMGN4,NCOA2,SMC2,POLR3G,WDHD1,MTF2,CBX5,SIN3A,ATAD2,KMT5B,LEF1,MPHOSPH8,SBNO1,KDM4D,NOC3L,NUCKS1,ZC3H12A
18_Summary	GO Biological Processes	GO:0031123	RNA 3'-end processing	-8.92265	-6.40483	21/153	1478,6432,6741,10250,10569,11044,22828,22916,51010,51362,51574,51585,53981,55149,55656,57187,79670,84321,87178,112479,167153,1660,8458,10269,22803,221830,27161	CSTF2,SRSF7,SSB,SRRM1,SLU7,TENT4A,SCAF8,NCBP2,EXOSC3,CDC40,LARP7,PCF11,CPSF2,MTPAP,INTS8,THOC2,TUT7,THOC3,PNPT1,ERI2,TENT2,DHX9,TTF2,ZMPSTE24,XRN2,POLR1F,AGO2
18_Member	GO Biological Processes	GO:0031123	RNA 3'-end processing	-8.92265	-6.40483	21/153	1478,6432,6741,10250,10569,11044,22828,22916,51010,51362,51574,51585,53981,55149,55656,57187,79670,84321,87178,112479,167153	CSTF2,SRSF7,SSB,SRRM1,SLU7,TENT4A,SCAF8,NCBP2,EXOSC3,CDC40,LARP7,PCF11,CPSF2,MTPAP,INTS8,THOC2,TUT7,THOC3,PNPT1,ERI2,TENT2
18_Member	GO Biological Processes	GO:0031124	mRNA 3'-end processing	-7.01825	-4.77591	15/101	1478,6432,10250,10569,22828,22916,51362,51585,53981,55149,57187,79670,84321,87178,167153	CSTF2,SRSF7,SRRM1,SLU7,SCAF8,NCBP2,CDC40,PCF11,CPSF2,MTPAP,THOC2,TUT7,THOC3,PNPT1,TENT2
18_Member	GO Biological Processes	GO:0043631	RNA polyadenylation	-6.10164	-3.99399	10/50	1478,11044,22828,22916,51585,53981,55149,79670,87178,167153	CSTF2,TENT4A,SCAF8,NCBP2,PCF11,CPSF2,MTPAP,TUT7,PNPT1,TENT2
18_Member	GO Biological Processes	GO:0006378	mRNA polyadenylation	-5.22533	-3.26209	9/49	1478,22828,22916,51585,53981,55149,79670,87178,167153	CSTF2,SCAF8,NCBP2,PCF11,CPSF2,MTPAP,TUT7,PNPT1,TENT2
18_Member	GO Biological Processes	GO:0006353	DNA-templated transcription, termination	-4.45992	-2.62205	10/75	1478,1660,8458,10269,22803,22828,22916,51585,53981,221830	CSTF2,DHX9,TTF2,ZMPSTE24,XRN2,SCAF8,NCBP2,PCF11,CPSF2,POLR1F
18_Member	GO Biological Processes	GO:0006369	termination of RNA polymerase II transcription	-3.48702	-1.84074	6/35	1478,8458,22828,22916,51585,53981	CSTF2,TTF2,SCAF8,NCBP2,PCF11,CPSF2
18_Member	GO Biological Processes	GO:0006379	mRNA cleavage	-3.30713	-1.6955	5/25	1478,22916,27161,51585,53981	CSTF2,NCBP2,AGO2,PCF11,CPSF2
18_Member	GO Cellular Components	GO:0005849	mRNA cleavage factor complex	-2.57308	-1.11271	4/22	1478,22828,51585,53981	CSTF2,SCAF8,PCF11,CPSF2
18_Member	GO Biological Processes	GO:0098789	pre-mRNA cleavage required for polyadenylation	-2.33213	-0.938166	3/13	1478,22916,53981	CSTF2,NCBP2,CPSF2
18_Member	GO Biological Processes	GO:0098787	mRNA cleavage involved in mRNA processing	-2.23617	-0.864042	3/14	1478,22916,53981	CSTF2,NCBP2,CPSF2
19_Summary	GO Biological Processes	GO:0006305	DNA alkylation	-8.84992	-6.34433	15/75	546,672,1786,1789,3070,4204,4552,5290,6018,10269,54737,54815,55904,56154,200424,5926,7403,9692,22823,22976,23091,51111,51574,54482,55183,55209,55693,64216,115294,154743,472,1111,3024,5587,7175,25942,26036,29028,55196,27430,7374,51010	ATRX,BRCA1,DNMT1,DNMT3B,HELLS,MECP2,MTRR,PIK3CA,RLF,ZMPSTE24,MPHOSPH8,GATAD2A,KMT2E,TEX15,TET3,ARID4A,KDM6A,PRORP,MTF2,PAXIP1,ZC3H13,KMT5B,LARP7,TRMT13,RIF1,SETD5,KDM4D,TFB2M,PCMTD1,BMT2,ATM,CHEK1,H1-1,PRKD1,TPR,SIN3A,ZNF451,ATAD2,RESF1,MAT2B,UNG,EXOSC3
19_Member	GO Biological Processes	GO:0006305	DNA alkylation	-8.84992	-6.34433	15/75	546,672,1786,1789,3070,4204,4552,5290,6018,10269,54737,54815,55904,56154,200424	ATRX,BRCA1,DNMT1,DNMT3B,HELLS,MECP2,MTRR,PIK3CA,RLF,ZMPSTE24,MPHOSPH8,GATAD2A,KMT2E,TEX15,TET3
19_Member	GO Biological Processes	GO:0006306	DNA methylation	-8.84992	-6.34433	15/75	546,672,1786,1789,3070,4204,4552,5290,6018,10269,54737,54815,55904,56154,200424	ATRX,BRCA1,DNMT1,DNMT3B,HELLS,MECP2,MTRR,PIK3CA,RLF,ZMPSTE24,MPHOSPH8,GATAD2A,KMT2E,TEX15,TET3
19_Member	GO Biological Processes	GO:0043414	macromolecule methylation	-8.82118	-6.32159	30/305	546,672,1786,1789,3070,4204,4552,5290,5926,6018,7403,9692,10269,22823,22976,23091,51111,51574,54482,54737,54815,55183,55209,55693,55904,56154,64216,115294,154743,200424	ATRX,BRCA1,DNMT1,DNMT3B,HELLS,MECP2,MTRR,PIK3CA,ARID4A,RLF,KDM6A,PRORP,ZMPSTE24,MTF2,PAXIP1,ZC3H13,KMT5B,LARP7,TRMT13,MPHOSPH8,GATAD2A,RIF1,SETD5,KDM4D,KMT2E,TEX15,TFB2M,PCMTD1,BMT2,TET3
19_Member	GO Biological Processes	GO:1902275	regulation of chromatin organization	-7.91338	-5.49495	22/190	472,546,672,1111,1786,1789,3024,4204,5587,7175,10269,22823,22976,25942,26036,29028,54737,55183,55196,55209,55693,55904	ATM,ATRX,BRCA1,CHEK1,DNMT1,DNMT3B,H1-1,MECP2,PRKD1,TPR,ZMPSTE24,MTF2,PAXIP1,SIN3A,ZNF451,ATAD2,MPHOSPH8,RIF1,RESF1,SETD5,KDM4D,KMT2E
19_Member	GO Biological Processes	GO:0032259	methylation	-7.7448	-5.38188	31/359	546,672,1786,1789,3070,4204,4552,5290,5926,6018,7403,9692,10269,22823,22976,23091,27430,51111,51574,54482,54737,54815,55183,55209,55693,55904,56154,64216,115294,154743,200424	ATRX,BRCA1,DNMT1,DNMT3B,HELLS,MECP2,MTRR,PIK3CA,ARID4A,RLF,KDM6A,PRORP,ZMPSTE24,MTF2,PAXIP1,ZC3H13,MAT2B,KMT5B,LARP7,TRMT13,MPHOSPH8,GATAD2A,RIF1,SETD5,KDM4D,KMT2E,TEX15,TFB2M,PCMTD1,BMT2,TET3
19_Member	GO Biological Processes	GO:0006304	DNA modification	-7.50013	-5.17064	17/121	546,672,1786,1789,3070,4204,4552,5290,6018,7374,10269,51010,54737,54815,55904,56154,200424	ATRX,BRCA1,DNMT1,DNMT3B,HELLS,MECP2,MTRR,PIK3CA,RLF,UNG,ZMPSTE24,EXOSC3,MPHOSPH8,GATAD2A,KMT2E,TEX15,TET3
19_Member	GO Biological Processes	GO:0034968	histone lysine methylation	-7.48695	-5.16146	16/107	546,672,1786,1789,4204,5926,6018,7403,22823,22976,51111,55183,55209,55693,55904,200424	ATRX,BRCA1,DNMT1,DNMT3B,MECP2,ARID4A,RLF,KDM6A,MTF2,PAXIP1,KMT5B,RIF1,SETD5,KDM4D,KMT2E,TET3
19_Member	GO Biological Processes	GO:0061647	histone H3-K9 modification	-7.30213	-5.01476	11/48	546,672,1111,1786,1789,4204,5926,26036,55183,55209,55693	ATRX,BRCA1,CHEK1,DNMT1,DNMT3B,MECP2,ARID4A,ZNF451,RIF1,SETD5,KDM4D
19_Member	GO Biological Processes	GO:0044728	DNA methylation or demethylation	-7.13684	-4.87084	15/99	546,672,1786,1789,3070,4204,4552,5290,6018,10269,54737,54815,55904,56154,200424	ATRX,BRCA1,DNMT1,DNMT3B,HELLS,MECP2,MTRR,PIK3CA,RLF,ZMPSTE24,MPHOSPH8,GATAD2A,KMT2E,TEX15,TET3
19_Member	GO Biological Processes	GO:0051567	histone H3-K9 methylation	-6.66015	-4.47621	9/34	546,672,1786,1789,4204,5926,55183,55209,55693	ATRX,BRCA1,DNMT1,DNMT3B,MECP2,ARID4A,RIF1,SETD5,KDM4D
19_Member	GO Biological Processes	GO:0018022	peptidyl-lysine methylation	-6.62386	-4.44847	16/123	546,672,1786,1789,4204,5926,6018,7403,22823,22976,51111,55183,55209,55693,55904,200424	ATRX,BRCA1,DNMT1,DNMT3B,MECP2,ARID4A,RLF,KDM6A,MTF2,PAXIP1,KMT5B,RIF1,SETD5,KDM4D,KMT2E,TET3
19_Member	GO Biological Processes	GO:0031056	regulation of histone modification	-6.29621	-4.1586	17/146	472,546,672,1111,1786,1789,4204,5587,10269,22823,22976,25942,26036,55183,55209,55693,55904	ATM,ATRX,BRCA1,CHEK1,DNMT1,DNMT3B,MECP2,PRKD1,ZMPSTE24,MTF2,PAXIP1,SIN3A,ZNF451,RIF1,SETD5,KDM4D,KMT2E
19_Member	GO Biological Processes	GO:0016571	histone methylation	-6.29086	-4.1584	16/130	546,672,1786,1789,4204,5926,6018,7403,22823,22976,51111,55183,55209,55693,55904,200424	ATRX,BRCA1,DNMT1,DNMT3B,MECP2,ARID4A,RLF,KDM6A,MTF2,PAXIP1,KMT5B,RIF1,SETD5,KDM4D,KMT2E,TET3
19_Member	GO Biological Processes	GO:1905269	positive regulation of chromatin organization	-6.26892	-4.139	14/100	472,672,1786,1789,4204,5587,7175,22823,22976,25942,54737,55183,55196,55904	ATM,BRCA1,DNMT1,DNMT3B,MECP2,PRKD1,TPR,MTF2,PAXIP1,SIN3A,MPHOSPH8,RIF1,RESF1,KMT2E
19_Member	GO Biological Processes	GO:0051570	regulation of histone H3-K9 methylation	-6.21935	-4.09448	7/20	546,672,1786,1789,4204,55183,55693	ATRX,BRCA1,DNMT1,DNMT3B,MECP2,RIF1,KDM4D
19_Member	GO Biological Processes	GO:0006479	protein methylation	-5.37362	-3.38623	17/170	546,672,1786,1789,4204,5926,6018,7403,22823,22976,51111,55183,55209,55693,55904,115294,200424	ATRX,BRCA1,DNMT1,DNMT3B,MECP2,ARID4A,RLF,KDM6A,MTF2,PAXIP1,KMT5B,RIF1,SETD5,KDM4D,KMT2E,PCMTD1,TET3
19_Member	GO Biological Processes	GO:0008213	protein alkylation	-5.37362	-3.38623	17/170	546,672,1786,1789,4204,5926,6018,7403,22823,22976,51111,55183,55209,55693,55904,115294,200424	ATRX,BRCA1,DNMT1,DNMT3B,MECP2,ARID4A,RLF,KDM6A,MTF2,PAXIP1,KMT5B,RIF1,SETD5,KDM4D,KMT2E,PCMTD1,TET3
19_Member	GO Biological Processes	GO:0031062	positive regulation of histone methylation	-5.35657	-3.37206	8/36	672,1786,1789,4204,22823,22976,55183,55904	BRCA1,DNMT1,DNMT3B,MECP2,MTF2,PAXIP1,RIF1,KMT2E
19_Member	GO Biological Processes	GO:0031060	regulation of histone methylation	-5.20927	-3.24947	10/62	546,672,1786,1789,4204,22823,22976,55183,55693,55904	ATRX,BRCA1,DNMT1,DNMT3B,MECP2,MTF2,PAXIP1,RIF1,KDM4D,KMT2E
19_Member	GO Biological Processes	GO:0051568	histone H3-K4 methylation	-4.93353	-3.00994	9/53	672,1786,1789,5926,6018,7403,22976,55904,200424	BRCA1,DNMT1,DNMT3B,ARID4A,RLF,KDM6A,PAXIP1,KMT2E,TET3
19_Member	GO Biological Processes	GO:1905268	negative regulation of chromatin organization	-4.25555	-2.46782	9/64	672,1786,1789,3024,22823,25942,26036,29028,55693	BRCA1,DNMT1,DNMT3B,H1-1,MTF2,SIN3A,ZNF451,ATAD2,KDM4D
19_Member	GO Biological Processes	GO:0044030	regulation of DNA methylation	-4.05117	-2.29998	6/28	672,4204,5290,6018,10269,54737	BRCA1,MECP2,PIK3CA,RLF,ZMPSTE24,MPHOSPH8
19_Member	GO Biological Processes	GO:0051571	positive regulation of histone H3-K4 methylation	-4.03118	-2.28736	5/18	672,1786,1789,22976,55904	BRCA1,DNMT1,DNMT3B,PAXIP1,KMT2E
19_Member	GO Biological Processes	GO:0051573	negative regulation of histone H3-K9 methylation	-4.00241	-2.2648	4/10	672,1786,1789,55693	BRCA1,DNMT1,DNMT3B,KDM4D
19_Member	GO Biological Processes	GO:0031058	positive regulation of histone modification	-3.9455	-2.21977	10/86	472,672,1786,1789,4204,5587,22823,22976,55183,55904	ATM,BRCA1,DNMT1,DNMT3B,MECP2,PRKD1,MTF2,PAXIP1,RIF1,KMT2E
19_Member	GO Biological Processes	GO:0031057	negative regulation of histone modification	-3.70821	-2.01647	7/45	672,1786,1789,22823,25942,26036,55693	BRCA1,DNMT1,DNMT3B,MTF2,SIN3A,ZNF451,KDM4D
19_Member	GO Biological Processes	GO:0031061	negative regulation of histone methylation	-3.68488	-1.99774	5/21	672,1786,1789,22823,55693	BRCA1,DNMT1,DNMT3B,MTF2,KDM4D
19_Member	GO Biological Processes	GO:0051569	regulation of histone H3-K4 methylation	-3.06923	-1.51181	5/28	672,1786,1789,22976,55904	BRCA1,DNMT1,DNMT3B,PAXIP1,KMT2E
20_Summary	GO Biological Processes	GO:0000226	microtubule cytoskeleton organization	-8.75227	-6.27585	45/610	324,546,672,675,1062,1070,1111,2770,3688,4085,4204,4591,4659,4869,6093,6651,7175,8841,9126,9611,9648,9702,9793,10112,10142,11127,22995,24137,25897,25914,26054,51174,51203,55704,80817,84056,85459,123811,151648,153241,163786,259266,283431,285331,653464	APC,ATRX,BRCA1,BRCA2,CENPE,CETN3,CHEK1,GNAI1,ITGB1,MAD2L1,MECP2,TRIM37,PPP1R12A,NPM1,ROCK1,SON,TPR,HDAC3,SMC3,NCOR1,GCC2,CEP57,CKAP5,KIF20A,AKAP9,KIF3A,CEP152,KIF4A,RNF19A,RTTN,SENP6,TUBD1,NUSAP1,CCDC88A,CEP44,KATNAL1,CEP295,CEP20,SGO1,CEP120,SASS6,ASPM,GAS2L3,CCDC66,SRGAP2C
20_Member	GO Biological Processes	GO:0000226	microtubule cytoskeleton organization	-8.75227	-6.27585	45/610	324,546,672,675,1062,1070,1111,2770,3688,4085,4204,4591,4659,4869,6093,6651,7175,8841,9126,9611,9648,9702,9793,10112,10142,11127,22995,24137,25897,25914,26054,51174,51203,55704,80817,84056,85459,123811,151648,153241,163786,259266,283431,285331,653464	APC,ATRX,BRCA1,BRCA2,CENPE,CETN3,CHEK1,GNAI1,ITGB1,MAD2L1,MECP2,TRIM37,PPP1R12A,NPM1,ROCK1,SON,TPR,HDAC3,SMC3,NCOR1,GCC2,CEP57,CKAP5,KIF20A,AKAP9,KIF3A,CEP152,KIF4A,RNF19A,RTTN,SENP6,TUBD1,NUSAP1,CCDC88A,CEP44,KATNAL1,CEP295,CEP20,SGO1,CEP120,SASS6,ASPM,GAS2L3,CCDC66,SRGAP2C
20_Member	GO Biological Processes	GO:0031023	microtubule organizing center organization	-6.46985	-4.30834	17/142	672,675,1070,1111,4591,4659,4869,9648,9793,11127,22995,25914,80817,85459,151648,153241,163786	BRCA1,BRCA2,CETN3,CHEK1,TRIM37,PPP1R12A,NPM1,GCC2,CKAP5,KIF3A,CEP152,RTTN,CEP44,CEP295,SGO1,CEP120,SASS6
20_Member	GO Biological Processes	GO:0007098	centrosome cycle	-6.29086	-4.1584	16/130	672,675,1070,1111,4591,4659,4869,9793,11127,22995,25914,80817,85459,151648,153241,163786	BRCA1,BRCA2,CETN3,CHEK1,TRIM37,PPP1R12A,NPM1,CKAP5,KIF3A,CEP152,RTTN,CEP44,CEP295,SGO1,CEP120,SASS6
20_Member	GO Biological Processes	GO:0007099	centriole replication	-5.90928	-3.82511	9/41	672,4591,4869,22995,25914,80817,85459,153241,163786	BRCA1,TRIM37,NPM1,CEP152,RTTN,CEP44,CEP295,CEP120,SASS6
20_Member	GO Biological Processes	GO:0098534	centriole assembly	-5.54841	-3.52988	9/45	672,4591,4869,22995,25914,80817,85459,153241,163786	BRCA1,TRIM37,NPM1,CEP152,RTTN,CEP44,CEP295,CEP120,SASS6
20_Member	GO Biological Processes	GO:0051298	centrosome duplication	-5.37256	-3.38623	11/73	672,675,4591,4869,9793,22995,25914,80817,85459,153241,163786	BRCA1,BRCA2,TRIM37,NPM1,CKAP5,CEP152,RTTN,CEP44,CEP295,CEP120,SASS6
20_Member	GO Biological Processes	GO:0046599	regulation of centriole replication	-3.48599	-1.84074	5/23	672,4591,4869,85459,153241	BRCA1,TRIM37,NPM1,CEP295,CEP120
20_Member	GO Biological Processes	GO:0070507	regulation of microtubule cytoskeleton organization	-3.20459	-1.61326	14/187	324,672,1111,2770,4204,4591,4869,6093,7175,9793,10142,26054,85459,153241	APC,BRCA1,CHEK1,GNAI1,MECP2,TRIM37,NPM1,ROCK1,TPR,CKAP5,AKAP9,SENP6,CEP295,CEP120
20_Member	GO Biological Processes	GO:0032886	regulation of microtubule-based process	-2.50077	-1.06028	14/222	324,672,1111,2770,4204,4591,4869,6093,7175,9793,10142,26054,85459,153241	APC,BRCA1,CHEK1,GNAI1,MECP2,TRIM37,NPM1,ROCK1,TPR,CKAP5,AKAP9,SENP6,CEP295,CEP120
20_Member	GO Biological Processes	GO:0046605	regulation of centrosome cycle	-2.24622	-0.868735	6/60	672,1111,4591,4869,85459,153241	BRCA1,CHEK1,TRIM37,NPM1,CEP295,CEP120
20_Member	GO Biological Processes	GO:0010826	negative regulation of centrosome duplication	-2.23617	-0.864042	3/14	672,4591,4869	BRCA1,TRIM37,NPM1
20_Member	GO Biological Processes	GO:0010824	regulation of centrosome duplication	-2.13906	-0.795257	5/45	672,4591,4869,85459,153241	BRCA1,TRIM37,NPM1,CEP295,CEP120
20_Member	GO Biological Processes	GO:0046606	negative regulation of centrosome cycle	-2.06661	-0.741515	3/16	672,4591,4869	BRCA1,TRIM37,NPM1
