# Supplementary material for: Single-cell transcriptome and translatome dual-omics reveals potential mechanisms of human oocyte maturation
Source: Nat Commun. 2022 Aug 30;13:5114. doi: 10.1038/s41467-022-32791-2 (PMC9427852; doi:10.1038/s41467-022-32791-2)
Supplement: Supplementary file 10 — Supplementary Data 7 [file 41467_2022_32791_MOESM10_ESM.xlsx]

## Sheet: GV
group	RBP	rbpname	motif	log2FC	p	count	mean	stdev	targets
GVhighTE	RBP001	ALKBH5	RBP001_human_clipdb_bed1_mw10_num1_loose	2.17816	1.14841e-08	26	5.7449	3.57053	LENG1,ITM2C,UBXN11,YKT6,LRRC8E,USP2,ERCC2,ZNF777,AC069288.1,ATP6V0C,PITX1,LDLRAP1,AC093525.2,JMJD8
GVhighTE	RBP001	ALKBH5	RBP001_human_clipdb_bed1_mw25_num1_loose	1.9037	8.21592e-08	113	30.2	16.4992	LENG1,PITX1,AC069288.1,ZNF777,IER2,ARHGDIA,USP5,HAUS5,EHD1,SCYL1,DAB2IP,PIN1,ITM2C,UBXN11,YKT6,DND1,MCM5,MXD4,ERCC2,PLEKHM2,PDAP1,ART5,RANGAP1,RAB4B-EGLN2,LRRC59,AC093525.2,SMPD3,IDH2
GVhighTE	RBP001	ALKBH5	RBP001_human_clipdb_bed1_mw30_num1_loose	1.76889	4.28351e-06	131	38.44	22.6909	LENG1,PITX1,ZNF777,AC069288.1,USP2,EHD1,DAB2IP,AC093525.2,DERL3,TOLLIP,MXD4,AC011511.1,ERCC2,RAB4B-EGLN2,ATP6V0C,MPP2,C7orf50,PIN1,ITM2C,UBXN11,USP5,PMM2,PDF,TMEM132D,ENG,GTPBP4,PLEKHM2,CTDNEP1,PDAP1,NUDT16,SCYL1,XPO6
GVhighTE	RBP002	ATXN2	RBP002_human_clipdb_bed2_mw25_num2_loose	1.89468	1.30034e-09	150	40.34	19.0344	LENG1,NLRP2,USP2,DERL3,HAUS5,EHD1,ENG,ZNF777,AC011511.1,PLEKHM2,RAB4B-EGLN2,ATP6V0C,AC093525.2,TOLLIP,PITX1,DAB2IP,SMPD3,DES,ARHGDIA,ITM2C,AGFG2,TRPC4AP,MCM5,SZRD1,LDLRAP1,PIN1,SSNA1,TEX264,CCT3,UQCRC1,DND1,MXD4,LLGL2,PFKP,CNPY3,POLA2,AC069288.1,PHB,PPM1G,RTL10,TP53INP2,MPP2,JMJD8,RETREG2,TRIM11,IGFBP6,CNP
GVhighTE	RBP002	ATXN2	RBP002_human_clipdb_bed2_mw20_num4_loose	1.59047	1.87945e-08	126	41.84	15.8438	NLRP2,LENG1,DERL3,AGFG2,TOLLIP,SZRD1,TP53INP2,TFE3,FAM110A,EHD1,CTDNEP1,E2F1,OTUD5,DES,ARHGDIA,CNP,BLOC1S3,ITM2C,IRF2BPL,RPUSD4,CNTROB,DEDD,HAUS5,TMEM132D,ICAM1,GTPBP4,PDAP1,HSPA4,IER2,ZNF777,AIFM1,RNF185,AC069288.1,RAB4B-EGLN2,RTL10,COASY,LDLRAP1,DAB2IP,MPP2,MKRN1,C7orf50,SMPD3,ALKBH5,NAXD,STIP1,DHCR7
GVhighTE	RBP002	ATXN2	RBP002_human_clipdb_bed2_mw10_num9_loose	1.52093	1.736e-06	39	13.59	5.50866	LENG1,CNP,MUL1,USP5,AGFG2,TOLLIP,HAUS5,PDF,LLGL2,PDIA4,PAQR7,ICAM1,SZRD1,ERCC2,CTDNEP1,IER2,ART5,AC069288.1,LRWD1,PPM1G,ZSCAN29,OTUD5,WDR55,DAB2IP,C7orf50,SMPD3
GVhighTE	RBP006	CPSF2	RBP006_human_clipdb_bed6_mw30_num5_loose	1.98288	8.3414e-12	67	16.95	7.44729	LENG1,DUSP16,ERCC2,HSPA4,LRRC59,ITM2C,TEX264,PEX16,AGFG2,PDF,RNF122,EHD1,ENG,CTDNEP1,PDAP1,NUDT16,ZNF777,PDRG1,VPS16,EIF4E1B,GSDME,TRIM11,STIP1,CALN1
GVhighTE	RBP006	CPSF2	RBP006_human_clipdb_bed6_mw25_num5_loose	1.98202	1.20662e-11	67	16.96	7.50881	LENG1,DUSP16,ERCC2,HSPA4,LRRC59,ITM2C,TEX264,PEX16,AGFG2,PDF,RNF122,EHD1,ENG,CTDNEP1,PDAP1,NUDT16,ZNF777,PDRG1,VPS16,EIF4E1B,GSDME,TRIM11,STIP1,CALN1
GVhighTE	RBP006	CPSF2	RBP006_human_clipdb_bed6_mw15_num3_loose	1.74056	4.6833e-09	67	20.05	8.26136	NLRP2,PRPF31,ENG,SESN2,DERL3,TOLLIP,MXD4,HAUS5,RAB4B-EGLN2,PITX1,DAB2IP,SSNA1,SCAP,AGFG2,LRRC8E,TRPC4AP,TENT5B,USP2,PDF,MAEA,ERCC2,PLEKHM2,PDAP1,ZNF777,AIFM1,RNF185,RNF41,EIF4E1B,ZSCAN29,ATP6V0C,XPO6,TFE3,AC093525.2,SMPD3,AFG3L2
GVhighTE	RBP006	CPSF2	RBP006_human_clipdb_bed6_mw20_num3_loose	1.74932	8.69763e-09	86	25.58	10.9408	LENG1,ZNF777,DERL3,ATP6V0C,AC093525.2,PRPF31,PITX1,HAUS5,USP2,EHD1,RAB4B-EGLN2,CALN1,PIN1,BLOC1S3,UBXN11,TOLLIP,MXD4,AC011511.1,PDF,PAQR7,PFKP,ENG,ERCC2,PLEKHM2,IER2,POLA2,RANGAP1,ZSCAN29,MPP2,WDR55,C7orf50,SMPD3,ARHGDIA,IGFBP6,IDH2,DHCR7
GVhighTE	RBP006	CPSF2	RBP006_human_clipdb_bed6_mw25_num3_loose	1.61674	5.31178e-08	84	27.39	10.9183	LENG1,ZNF777,AC093525.2,ATP6V0C,ENG,HAUS5,MPP2,DERL3,BLOC1S3,MXD4,USP2,RAB4B-EGLN2,PITX1,NOMO2,TENT5B,AC011511.1,PAQR7,EHD1,PFKP,GTPBP4,ERCC2,POLA2,RNF41,ZSCAN29,SCYL1,C7orf50,SMPD3,ARHGDIA,IDH2,STIP1,DHCR7
GVhighTE	RBP006	CPSF2	RBP006_human_clipdb_bed6_mw30_num3_loose	1.61779	5.42249e-08	84	27.37	10.9311	LENG1,ZNF777,AC093525.2,ATP6V0C,ENG,HAUS5,MPP2,DERL3,BLOC1S3,MXD4,USP2,RAB4B-EGLN2,PITX1,NOMO2,TENT5B,AC011511.1,PAQR7,EHD1,PFKP,GTPBP4,ERCC2,POLA2,RNF41,ZSCAN29,SCYL1,C7orf50,SMPD3,ARHGDIA,IDH2,STIP1,DHCR7
GVhighTE	RBP007	CPSF3	RBP007_human_clipdb_bed7_mw10_num4_loose	1.51641	1.93636e-07	45	15.73	5.78897	RING1,CNP,PMM2,YKT6,TFE3,DES,ARHGDIA,CALN1,GCNT3,USP5,AGFG2,PAF1,DND1,MXD4,HAUS5,EHD1,ENG,SZRD1,ZNF777,ART5,E2F1,TP53INP2,PITX1,LDLRAP1,MPP2,DAB2IP,JMJD8
GVhighTE	RBP007	CPSF3	RBP007_human_clipdb_bed7_mw30_num2_loose	1.50303	4.85593e-06	32	11.29	4.68459	DERL3,TOLLIP,HAUS5,EHD1,ZNF777,DAB2IP,SSNA1,GCNT3,TRPC4AP,MCM5,MXD4,AC011511.1,ENG,ERCC2,PLEKHM2,AIFM1,PDRG1,ZSCAN29,ATP6V0C,XPO6,LDLRAP1,AC093525.2,SMPD3,ARHGDIA,CNP
GVhighTE	RBP007	CPSF3	RBP007_human_clipdb_bed7_mw15_num2_loose	1.50175	5.08019e-06	32	11.3	4.69364	DERL3,TOLLIP,HAUS5,EHD1,ZNF777,DAB2IP,SSNA1,GCNT3,TRPC4AP,MCM5,MXD4,AC011511.1,ENG,ERCC2,PLEKHM2,AIFM1,PDRG1,ZSCAN29,ATP6V0C,XPO6,LDLRAP1,AC093525.2,SMPD3,ARHGDIA,CNP
GVhighTE	RBP007	CPSF3	RBP007_human_clipdb_bed7_mw25_num2_loose	1.49792	5.99539e-06	32	11.33	4.72914	DERL3,TOLLIP,HAUS5,EHD1,ZNF777,DAB2IP,SSNA1,GCNT3,TRPC4AP,MCM5,MXD4,AC011511.1,ENG,ERCC2,PLEKHM2,AIFM1,PDRG1,ZSCAN29,ATP6V0C,XPO6,LDLRAP1,AC093525.2,SMPD3,ARHGDIA,CNP
GVhighTE	RBP008	CPSF4	RBP008_human_clipdb_bed8_mw10_num5_loose	1.87866	3.54748e-11	31	8.43	3.409	LENG1,PIN1,USP5,DAB2IP,PEX16,DND1,EHD1,ERCC2,PDAP1,HSPA4,PHB,RTL10,TRIM11,STIP1
GVhighTE	RBP008	CPSF4	RBP008_human_clipdb_bed8_mw20_num4_loose	1.68966	1.30974e-07	56	17.36	7.60717	LENG1,DUSP16,STIP1,YKT6,EHD1,IER2,RAB4B-EGLN2,LRRC59,UBXN11,USP5,PEX16,LRRC8E,TRPC4AP,PMM2,HAUS5,PFKP,ERCC2,PLEKHM2,HSPA4,LRWD1,WIPI2,TRIM11
GVhighTE	RBP008	CPSF4	RBP008_human_clipdb_bed8_mw10_num9_loose	1.80442	1.74989e-07	27	7.73	3.73316	LENG1,CALN1,DERL3,ITM2C,TEX264,PWP2,TENT5B,RNF122,RNF41,FP565260.1,E2F1,RAB4B-EGLN2,TFE3,OTUD5,RETREG2,SESN2
GVhighTE	RBP008	CPSF4	RBP008_human_clipdb_bed8_mw25_num4_loose	1.46698	4.50052e-06	46	16.64	6.74128	LENG1,ERCC2,DUSP16,SESN2,YKT6,EHD1,CALN1,UBXN11,USP5,LRRC8E,HAUS5,PFKP,TMEM132D,SZRD1,STUB1,PLEKHM2,PDAP1,IER2,LRWD1,LRRC59,MYBL2,DES,ARHGDIA,TRIM11,STIP1
GVhighTE	RBP009	CPSF6	RBP009_human_clipdb_bed9_mw20_num2_loose	2.20409	1.955e-13	47	10.2	5.03322	LENG1,AGFG2,ARHGDIA,SESN2,AC011511.1,ERCC2,ZNF777,PIN1,UBXN11,HAUS5,MXD4,USP2,PAQR7,EHD1,ENG,CNPY3,IER2,RANGAP1,RAB4B-EGLN2,ATP6V0C,PITX1,LDLRAP1,MPP2,C7orf50,AC093525.2,SMPD3
GVhighTE	RBP009	CPSF6	RBP009_human_eclip_bed3_mw20_num8_loose	2.10363	5.519e-13	29	6.74747	3.07506	LENG1,DERL3,AC011511.1,DAB2IP,SMPD3,PIN1,UBXN11,YKT6,USP5,UQCRC1,FDX2,SZRD1,POLA2,PKMYT1,POC1A,CALN1
GVhighTE	RBP009	CPSF6	RBP009_human_eclip_bed3_mw10_num9_loose	2.03581	6.4502e-10	31	7.56	3.81205	LENG1,NUDT16,DAB2IP,SMPD3,PIN1,SSNA1,UBXN11,YKT6,USP5,UQCRC1,POLA2,E2F1,OTUD5,WDR55,POC1A
GVhighTE	RBP009	CPSF6	RBP009_human_eclip_bed3_mw25_num7_loose	1.85935	9.19682e-09	25	6.89	3.15875	LENG1,YKT6,MXD4,AC011511.1,PDF,GPN1,SZRD1,RNF185,RAB4B-EGLN2,PKMYT1,DAB2IP,WIPI2,CALN1
GVhighTE	RBP009	CPSF6	RBP009_human_eclip_bed3_mw25_num6_loose	1.94168	1.09988e-08	32	8.33	4.18766	LENG1,ZNF777,DERL3,AC069288.1,RAB4B-EGLN2,LOXL3,PDAP1,RTL10,ATP6V0C,WDR55,C7orf50,AC093525.2,ARHGDIA,CNP
GVhighTE	RBP009	CPSF6	RBP009_human_eclip_bed3_mw10_num3_stringent	1.59447	1.01843e-06	35	11.59	4.92796	LENG1,ERCC2,DUSP16,YKT6,ITM2C,UBXN11,CCT3,LRRC8E,RNF122,PDF,ZNF777,AC069288.1,LRWD1,LRRC59,WDR55,DAB2IP,SMPD3,CNP
GVhighTE	RBP010	CPSF7	RBP010_human_clipdb_bed10_mw15_num3_loose	1.91516	4.10616e-08	35	9.28	4.77172	LENG1,SESN2,HAUS5,AC069288.1,RTL10,AGFG2,LLGL2,PAQR7,NUDT16,RANGAP1,SMPD3,DES
GVhighTE	RBP010	CPSF7	RBP010_human_clipdb_bed10_mw20_num1_loose	1.76698	2.66917e-07	34	9.99	4.7726	AC069288.1,HAUS5,PRPF31,SESN2,PREB,AGFG2,MXD4,RNF122,ICAM1,ERCC2,NUDT16,RANGAP1,C7orf50,RETREG2,CALN1
GVhighTE	RBP011	CSTF2	RBP011_human_clipdb_bed11_mw10_num4_loose	1.51354	6.22744e-06	40	14.01	6.03608	LENG1,ERCC2,YKT6,TENT5B,EHD1,SMPD3,PIN1,IMP4,CCT3,LRRC8E,MXD4,RNF122,PFKP,CTDNEP1,IER2,EIF4E1B,LRWD1,RTL10,LRRC59,OTUD5,LDLRAP1,WDR55,DUSP16,RETREG2,NAXD
GVhighTE	RBP012	CSTF2T	RBP012_human_eclip_bed4_mw10_num8_stringent	2.25429	0	50	10.48	4.23187	LENG1,E2F1,DAB2IP,STIP1,CNP,YKT6,USP5,PEX16,AGFG2,DND1,TRPC4AP,FAM110A,EHD1,ERCC2,IER2,NUDT16,CTNNA2,TFE3,MPP2,ALKBH5,NAXD
GVhighTE	RBP012	CSTF2T	RBP012_human_eclip_bed4_mw20_num1_stringent	1.75108	3.42899e-08	89	26.44	11.9116	LENG1,EHD1,PITX1,ITM2C,PEX16,PMM2,ERCC2,RAB4B-EGLN2,LRWD1,LRRC59,DUSP16,LRRC8E,ZNF777,WDR55,GPR39,IRF2BPL,AGFG2,PDF,RNF122,FAM110A,TMEM132D,PFKP,CTDNEP1,PDAP1,IER2,E2F1,EIF4E1B,CTNNA2,AC069288.1,SCYL1,MYBL2,RETREG2,TRIM11
GVhighTE	RBP012	CSTF2T	RBP012_human_clipdb_bed12_mw15_num3_loose	1.72267	7.44378e-08	87	26.36	11.8837	LENG1,TOLLIP,ARHGDIA,SZRD1,EHD1,SMPD3,SESN2,DERL3,BLOC1S3,ERCC2,TP53INP2,CNP,SSNA1,NPM2,DND1,MCM5,MXD4,AC011511.1,FAM110A,ENG,CNPY3,ZNF777,AIFM1,AC069288.1,MAD1L1,RAB4B-EGLN2,ATP6V0C,XPO6,OTUD5,MYBL2,LDLRAP1,DAB2IP,AC093525.2,TRIM11,CALN1
GVhighTE	RBP012	CSTF2T	RBP012_human_eclip_bed4_mw15_num8_stringent	1.54192	2.41426e-06	35	12.02	5.0392	LENG1,DUSP16,YKT6,TENT5B,ERCC2,DERL3,PIN1,CCT3,UIMC1,PEX16,AGFG2,HAUS5,MXD4,RNF122,GPN1,CTDNEP1,RAB4B-EGLN2,RTL10,OTUD5,SMPD3,RETREG2
GVhighTE	RBP013	DGCR8	RBP013_human_clipdb_bed13_mw25_num3_loose	1.9711	4.78846e-07	27	6.8866	4.06683	RING1,AC069288.1,CCT3,HAUS5,RAB4B-EGLN2,TFE3
GVhighTE	RBP013	DGCR8	RBP013_human_clipdb_bed13_mw15_num4_loose	2.21749	1.05912e-06	28	6.02041	4.62173	LENG1,SESN2,AC069288.1,DUSP16,RAB4B-EGLN2
GVhighTE	RBP013	DGCR8	RBP013_human_eclip_bed7_mw30_num3_loose	1.95754	1.42266e-06	154	39.65	26.5651	LENG1,ZNF777,PITX1,UBXN11,AC093525.2,USP2,ENG,ATP6V0C,ARHGDIA,PIN1,TOLLIP,MXD4,LLGL2,EHD1,RAB4B-EGLN2,DAB2IP,NAXD,USP5,PEX16,LRRC8E,TRPC4AP,MCM5,AC011511.1,MAEA,ERCC2,PLEKHM2,AC069288.1,WIPI2
GVhighTE	RBP013	DGCR8	RBP013_human_clipdb_bed13_mw25_num2_loose	1.76439	5.34197e-06	108	31.79	18.7144	LENG1,ZNF777,PITX1,AC093525.2,PIN1,IER2,ATP6V0C,DAB2IP,ARHGDIA,USP5,MXD4,USP2,AC011511.1,MAEA,RANGAP1,PWP2,PMM2,HAUS5,SZRD1,ERCC2,PLEKHM2,FP565260.1,RAB4B-EGLN2,C7orf50,SMPD3,DES,CNP
GVhighTE	RBP013	DGCR8	RBP013_human_eclip_bed7_mw10_num3_loose	1.87153	8.354e-06	17	4.64583	2.79842	ZNF777,PITX1,ITM2C,YKT6,LRRC8E,USP2,AC011511.1,PFKP,ERCC2,IER2,AC069288.1,PHB,ATP6V0C,AC093525.2,JMJD8
GVhighTE	RBP014	EIF4A3	RBP014_human_clipdb_bed14_mw30_num7_loose	1.94342	4.4469e-10	53	13.78	6.40325	LENG1,PITX1,USP2,EHD1,AC069288.1,RAB4B-EGLN2,TEX264,USP5,DND1,TRPC4AP,HAUS5,PFKP,ENG,MAEA,PLEKHM2,ZNF777,RANGAP1,SCYL1,DAB2IP,DES,RETREG2
GVhighTE	RBP014	EIF4A3	RBP014_human_clipdb_bed14_mw30_num10_loose	1.91054	4.75182e-06	21	5.58586	3.4286	LENG1,DUSP16,LOXL3,AGFG2,ATP6V0C,PITX1,DAB2IP,AC093525.2,RETREG2,SRPRB
GVhighTE	RBP015	ELAVL1	RBP015_human_clipdb_bed15_mw25_num8_loose	1.77439	9.32435e-06	17	4.96939	2.7375	DERL3,BLOC1S3,TOLLIP,AC011511.1,PDF,IER2,GSDME,MYBL2,DAB2IP,MEPCE,WIPI2,SMPD3
GVhighTE	RBP016	EWSR1	RBP016_human_starbase_bed22_mw25_num7_loose	2.02245	1.241e-13	57	14.03	5.84385	LENG1,DUSP16,SESN2,AGFG2,EHD1,CNP,YKT6,USP5,PEX16,DEDD,HAUS5,LLGL2,FAM110A,PFKP,TMEM132D,ICAM1,PLEKHM2,ZNF777,ART5,PHB,MYBL2,DAB2IP,JMJD8,ARHGDIA,RETREG2
GVhighTE	RBP016	EWSR1	RBP016_human_starbase_bed22_mw10_num4_loose	1.66785	8.09304e-09	36	11.33	4.32763	RING1,DERL3,CALN1,ERCC2,LDLRAP1,ARHGDIA,MXD4,RNF122,EHD1,FBLN7,RAB4B-EGLN2,XPO6,WDR55,DAB2IP,WIPI2,CNP
GVhighTE	RBP016	EWSR1	RBP016_human_clipdb_bed16_mw15_num4_loose	1.45352	1.37914e-06	39	14.24	5.30127	LENG1,PEX16,PSEN2,RNF41,DES,LOXL3,UBXN11,YKT6,AGFG2,TOLLIP,LRRC8E,MXD4,IER2,RNF185,RANGAP1,AC069288.1,PITX1,LDLRAP1,SMPD3,ARHGDIA,RETREG2,IDH2,CNP
GVhighTE	RBP016	EWSR1	RBP016_human_starbase_bed22_mw10_num7_loose	1.48589	3.21362e-06	37	13.21	5.30351	LENG1,SESN2,DAB2IP,ITM2C,AGFG2,EHD1,ERCC2,LRWD1,RTL10,WDR55,STIP1,CALN1,CNP
GVhighTE	RBP016	EWSR1	RBP016_human_starbase_bed22_mw10_num2_loose	1.52199	6.83009e-06	39	13.58	5.92747	NLRP2,TRIM45,TP53INP2,WIPI2,PIN1,BLOC1S3,SSNA1,DEDD,TRPC4AP,FAM110A,NUDT16,RNF185,PITX1,OTUD5,MPP2,DAB2IP,SMPD3,CALN1
GVhighTE	RBP017	EZH2	RBP017_mouse_clipdb_bed8_mw20_num2_loose	2.0721	2.81627e-06	64	15.22	11.2246	LENG1,ZNF777,PITX1,AC093525.2,ATP6V0C,USP2,PIN1,UBXN11,PRPF6,TOLLIP,EHD1,ENG,IER2,LRRC59,LDLRAP1,DAB2IP,SMPD3
GVhighTE	RBP019	FIP1L1	RBP019_human_clipdb_bed19_mw30_num3_loose	1.84664	9.19703e-07	102	28.36	16.3135	LENG1,ZNF777,PITX1,AC069288.1,AC093525.2,RAB4B-EGLN2,PFKP,SMPD3,ENG,MAD1L1,JMJD8,DND1,HAUS5,EHD1,SZRD1,IER2,SCYL1,ATP6V0C,XPO6,TFE3,WDR55,DAB2IP,C7orf50,ARHGDIA,IDH2
GVhighTE	RBP020	FMR1	RBP020_human_eclip_bed11_mw20_num10_loose	1.90198	3.2242e-12	33	8.83	3.46718	LENG1,RAB4B-EGLN2,DERL3,YKT6,SDF2L1,LRRC8E,MCM5,NUDT16,EIF4E1B,PAK1,RTL10,OTUD5,MPP2,DAB2IP,WIPI2,IDH2,CALN1
GVhighTE	RBP020	FMR1	RBP020_human_clipdb_bed20_mw20_num2_loose	1.82716	5.8704e-11	66	18.6	7.37728	LENG1,SESN2,ZNF777,HAUS5,DERL3,UBXN11,MXD4,LLGL2,AC069288.1,RAB4B-EGLN2,PITX1,AC093525.2,ITM2C,IRF2BPL,USP5,AGFG2,TOLLIP,TENT5B,USP2,AC011511.1,PFKP,ENG,SZRD1,ERCC2,PLEKHM2,EIF4E1B,RTL10,SCYL1,LRRC59,OTUD5,DAB2IP,WIPI2,ARHGDIA,IDH2,CALN1
GVhighTE	RBP020	FMR1	RBP020_human_clipdb_bed20_mw30_num2_loose	1.91333	1.94615e-10	73	19.38	8.63371	LENG1,PITX1,AC069288.1,HAUS5,SESN2,MXD4,EHD1,PDAP1,RAB4B-EGLN2,GPR39,AGFG2,USP2,PFKP,ENG,FDX2,STUB1,MAEA,PRDM4,ZNF777,SCYL1,XPO6,MPP2,DAB2IP,SMPD3,AFG3L2,STIP1
GVhighTE	RBP020	FMR1	RBP020_human_clipdb_bed20_mw15_num3_loose	1.59946	1.51246e-06	35	11.55	5.02996	HAUS5,DERL3,EHD1,ERCC2,IER2,ZNF777,AC069288.1,MUL1,YKT6,TOLLIP,AC011511.1,ENG,RANGAP1,PHB,RAB4B-EGLN2,LRRC59,MYBL2,MPP2,C7orf50,WIPI2,SMPD3,TRIM11,NAXD,CNP
GVhighTE	RBP020	FMR1	RBP020_human_clipdb_bed20_mw25_num2_loose	1.45577	4.03696e-06	57	20.78	8.36368	AC069288.1,SESN2,HAUS5,PRPF31,MXD4,DERL3,AC011511.1,EHD1,ZNF777,PITX1,SMPD3,BLOC1S3,USP5,PREB,AGFG2,PMM2,RNF122,ENG,ERCC2,IER2,E2F1,RAB4B-EGLN2,ZSCAN29,SCYL1,XPO6,DAB2IP,WIPI2,C7orf50,ARHGDIA,RETREG2,TRIM11,DHCR7
GVhighTE	RBP021	FUS	RBP021_human_starbase_bed33_mw15_num3_loose	2.56807	0	73	12.31	5.07856	LENG1,DERL3,GTPBP4,IER2,DAB2IP,SMPD3,PIN1,UBXN11,AGFG2,TOLLIP,LRRC8E,TRPC4AP,AC011511.1,PDF,STUB1,ERCC2,CTDNEP1,POLA2,WDR55,MPP2,ALKBH5,RETREG2,NAXD
GVhighTE	RBP021	FUS	RBP021_mouse_starbase_bed37_mw10_num4_loose	1.9741	1.25e-14	53	13.49	5.14731	LENG1,SESN2,TEX264,AGFG2,CALN1,USP5,TOLLIP,TENT5B,PAQR7,EHD1,TMEM132D,PDAP1,NUDT16,E2F1,DAB2IP,WIPI2,MEPCE,SMPD3,ARHGDIA,STIP1
GVhighTE	RBP021	FUS	RBP021_mouse_starbase_bed37_mw15_num4_loose	1.86395	5.08e-14	72	19.78	7.01021	LENG1,AGFG2,RTL10,DUSP16,SESN2,PEX16,PAQR7,TMEM132D,ERCC2,PDAP1,WDR55,ITM2C,USP5,TENT5B,MCM5,USP2,RNF122,EHD1,PFKP,PLEKHM2,CTDNEP1,HSPA4,NUDT16,PDRG1,RANGAP1,AC069288.1,LRWD1,TP53INP2,LRRC59,MPP2,WIPI2,TRIM11,STIP1
GVhighTE	RBP021	FUS	RBP021_human_clipdb_bed21_mw10_num2_loose	2.20433	4.464e-13	21	4.5567	2.24986	LENG1,ERCC2,AC069288.1,SMPD3,USP5,SCYL1
GVhighTE	RBP021	FUS	RBP021_mouse_starbase_bed37_mw30_num4_loose	1.82518	3.287e-12	68	19.19	7.11052	LENG1,AGFG2,DUSP16,SESN2,PEX16,PAQR7,ERCC2,PLEKHM2,PDAP1,RANGAP1,RTL10,ITM2C,YKT6,USP5,TENT5B,MCM5,USP2,PDF,RNF122,FAM110A,EHD1,PFKP,HSPA4,PDRG1,AC069288.1,LRWD1,LRRC59,WDR55,TRIM11,CALN1
GVhighTE	RBP021	FUS	RBP021_human_starbase_bed33_mw20_num6_loose	1.96761	2.77113e-10	37	9.46	4.39793	LENG1,RING1,BLOC1S3,TOLLIP,LRRC8E,HAUS5,PFKP,ENG,FBLN7,SZRD1,MAEA,ERCC2,NUDT16,AIFM1,PAK1,RAB4B-EGLN2,XPO6,LRRC59,SMPD3,ARHGDIA,RETREG2,CNP
GVhighTE	RBP021	FUS	RBP021_human_clipdb_bed21_mw25_num1_loose	1.79586	4.22438e-10	90	25.92	10.5903	LENG1,PITX1,MXD4,TBCD,AC069288.1,AC093525.2,DERL3,UBXN11,ENG,IER2,RAB4B-EGLN2,LRRC59,DAB2IP,SMPD3,PIN1,SCAP,PWP2,TOLLIP,PMM2,MCM5,HAUS5,AC011511.1,PDF,RNF122,PDIA4,EHD1,GTPBP4,MAEA,ERCC2,PLEKHM2,NUDT16,ZNF777,POLA2,PDRG1,FP565260.1,PHB,ATP6V0C,MPP2,C7orf50,WIPI2,DES,JMJD8,TRIM11,CNP
GVhighTE	RBP021	FUS	RBP021_human_starbase_bed32_mw10_num2_loose	1.83994	1.47288e-09	30	8.38	3.58949	LENG1,PRPF31,AC069288.1,DAB2IP,TEX264,UBXN11,E2F1,PHB,WIPI2,SMPD3,RETREG2,IDH2,CALN1,CNP
GVhighTE	RBP021	FUS	RBP021_mouse_starbase_bed36_mw20_num3_loose	1.69251	1.42302e-08	49	15.16	6.10964	LENG1,DUSP16,SESN2,YKT6,RANGAP1,ARHGDIA,UBXN11,PEX16,AGFG2,MXD4,HAUS5,LLGL2,PDIA4,EHD1,TMEM132D,ERCC2,NUDT16,PDRG1,RNF41,E2F1,EIF4E1B,AC069288.1,LRWD1,PHB,LRRC59,OTUD5,WDR55,MPP2,SMPD3,DES
GVhighTE	RBP021	FUS	RBP021_mouse_starbase_bed36_mw15_num3_loose	1.69346	1.44054e-08	49	15.15	6.11403	LENG1,DUSP16,SESN2,YKT6,RANGAP1,ARHGDIA,UBXN11,PEX16,AGFG2,MXD4,HAUS5,LLGL2,PDIA4,EHD1,TMEM132D,ERCC2,NUDT16,PDRG1,RNF41,E2F1,EIF4E1B,AC069288.1,LRWD1,PHB,LRRC59,OTUD5,WDR55,MPP2,SMPD3,DES
GVhighTE	RBP021	FUS	RBP021_human_starbase_bed33_mw30_num9_loose	1.91594	1.83381e-08	26	6.89	3.41386	LENG1,WDR55,UBXN11,USP2,RNF122,IER2,RNF41,CTNNA2,RTL10,TP53INP2,TFE3,MEPCE,JMJD8
GVhighTE	RBP021	FUS	RBP021_mouse_starbase_bed36_mw10_num5_loose	1.81754	2.35276e-08	27	7.66	3.48509	LENG1,USP5,UBXN11,PMM2,EHD1,SZRD1,ERCC2,HSPA4,NUDT16,PDRG1,RTL10,TRIM11,STIP1
GVhighTE	RBP021	FUS	RBP021_human_starbase_bed19_mw10_num1_loose	1.46771	3.8455e-08	45	16.27	5.33874	DERL3,PITX1,DUSP16,AGFG2,MXD4,EHD1,TMEM132D,PDAP1,SMPD3,USP5,DEDD,TOLLIP,LRRC8E,PAQR7,FAM110A,ENG,CTDNEP1,PRDM4,ZNF777,RNF41,E2F1,RAB4B-EGLN2,RTL10,TP53INP2,DAB2IP,MKRN1,ARHGDIA,CALN1,CNP,DHCR7
GVhighTE	RBP021	FUS	RBP021_human_starbase_bed33_mw25_num9_loose	1.94555	3.99274e-08	26	6.75	3.5316	LENG1,WDR55,UBXN11,VWA5A,USP2,RNF122,IER2,RNF41,RTL10,TP53INP2,TFE3,MEPCE,JMJD8
GVhighTE	RBP021	FUS	RBP021_mouse_starbase_bed36_mw25_num3_loose	1.33973	1.27672e-07	53	20.94	6.25844	TBCD,EHD1,DAB2IP,DERL3,ITM2C,YKT6,AGFG2,TOLLIP,LRRC8E,STUB1,RANGAP1,PITX1,PIN1,CCT3,USP5,PEX16,NPM2,HAUS5,LLGL2,PDIA4,FAM110A,TMEM132D,GTPBP4,MAEA,ERCC2,PLEKHM2,IER2,NUDT16,RTL10,LDLRAP1,WDR55,MEPCE,DES,ARHGDIA
GVhighTE	RBP021	FUS	RBP021_mouse_starbase_bed36_mw30_num3_loose	1.33973	1.27672e-07	53	20.94	6.25844	TBCD,EHD1,DAB2IP,DERL3,ITM2C,YKT6,AGFG2,TOLLIP,LRRC8E,STUB1,RANGAP1,PITX1,PIN1,CCT3,USP5,PEX16,NPM2,HAUS5,LLGL2,PDIA4,FAM110A,TMEM132D,GTPBP4,MAEA,ERCC2,PLEKHM2,IER2,NUDT16,RTL10,LDLRAP1,WDR55,MEPCE,DES,ARHGDIA
GVhighTE	RBP021	FUS	RBP021_human_clipdb_bed21_mw15_num1_loose	1.89293	2.56538e-07	27	7.27	3.88432	LENG1,USP5,PIN1,UBXN11,YKT6,TOLLIP,MXD4,USP2,AC011511.1,ERCC2,AC069288.1,DAB2IP,C7orf50,SMPD3
GVhighTE	RBP021	FUS	RBP021_human_starbase_bed33_mw20_num10_loose	1.52553	3.06193e-07	34	11.81	4.42147	RING1,YKT6,MXD4,TFE3,DAB2IP,CNP,GCNT3,USP5,AGFG2,DND1,PMM2,HAUS5,EHD1,ZNF777,ART5,RANGAP1,E2F1,TP53INP2,LDLRAP1,MPP2,JMJD8,DES,ARHGDIA,CALN1
GVhighTE	RBP021	FUS	RBP021_human_starbase_bed33_mw20_num4_loose	1.55639	3.39016e-07	56	19.04	7.55842	LENG1,DUSP16,EHD1,MED18,RANGAP1,PEX16,ERCC2,HSPA4,GPR39,YKT6,TRPC4AP,RNF122,PAQR7,TMEM132D,SZRD1,PLEKHM2,PDAP1,NUDT16,AIFM1,E2F1,AC069288.1,WDR55,MPP2,MKRN1,C7orf50,RETREG2,NAXD,TRIM11
GVhighTE	RBP021	FUS	RBP021_mouse_starbase_bed35_mw15_num5_loose	1.53533	5.00286e-07	52	17.94	7.0608	NLRP2,CNP,ARHGDIA,DERL3,MXD4,ERCC2,PDAP1,RAB4B-EGLN2,DAB2IP,PIN1,ITM2C,AGFG2,TOLLIP,HAUS5,RNF122,EHD1,AC069288.1,MAD1L1,TP53INP2,PITX1,MPP2,DHCR7
GVhighTE	RBP021	FUS	RBP021_human_starbase_bed33_mw20_num1_loose	1.40367	2.32878e-06	59	22.3	8.22966	LENG1,LLGL2,TBCD,RAB4B-EGLN2,ATP6V0C,PITX1,AC093525.2,AGFG2,TOLLIP,HAUS5,ZNF777,RNF41,RANGAP1,E2F1,LDLRAP1,GATD3B,MXD4,EHD1,PFKP,ERCC2,FP565260.2,AC069288.1,C7orf50,WIPI2,SMPD3,IDH2
GVhighTE	RBP021	FUS	RBP021_human_starbase_bed32_mw30_num10_loose	1.5893	2.4028e-06	30	9.97	4.36111	LENG1,DERL3,PRPF31,TRPC4AP,RAB4B-EGLN2,TFE3,CALN1,SSNA1,LRRC8E,PMM2,AC011511.1,USP2,SZRD1,ERCC2,PLEKHM2,RANGAP1,RTL10,CNP
GVhighTE	RBP021	FUS	RBP021_human_starbase_bed19_mw10_num8_loose	1.52616	2.85002e-06	25	8.68	3.54731	SESN2,SZRD1,PLEKHM2,RAB4B-EGLN2,SMPD3,ITM2C,AGFG2,TOLLIP,NPM2,LLGL2,PFKP,STUB1,IER2,RANGAP1,WDR55,ARHGDIA,DERL3,TM7SF3,CALN1
GVhighTE	RBP023	FXR2	RBP023_human_clipdb_bed23_mw25_num1_loose	1.64455	8.47863e-08	65	20.79	8.60032	AC069288.1,ZNF777,HAUS5,PITX1,TBCD,SMPD3,SESN2,TOLLIP,USP2,PLEKHM2,RAB4B-EGLN2,AC093525.2,JMJD8,ARHGDIA,BLOC1S3,TEX264,AGFG2,NOMO2,TRPC4AP,MXD4,EHD1,PFKP,TMEM132D,ENG,SZRD1,IER2,NUDT16,PHB,RTL10,ATP6V0C,DAB2IP,MPP2,IDH2
GVhighTE	RBP023	FXR2	RBP023_human_clipdb_bed23_mw20_num2_loose	1.64611	1.22814e-07	60	19.17	8.03534	HAUS5,AC069288.1,EHD1,RANGAP1,PITX1,SESN2,AGFG2,MXD4,USP2,SMPD3,JMJD8,BLOC1S3,UBXN11,PRPF6,TOLLIP,NOMO2,RNF122,LLGL2,PAQR7,GTPBP4,ERCC2,PLEKHM2,ZNF777,RNF41,RAB4B-EGLN2,PPM1G,RTL10,PKMYT1,TP53INP2,DAB2IP,MPP2,WDR55,CNP,DHCR7
GVhighTE	RBP023	FXR2	RBP023_human_clipdb_bed23_mw15_num2_loose	1.44823	3.52058e-06	34	12.46	4.79987	PAQR7,AC069288.1,DUSP16,SESN2,MXD4,PITX1,SMPD3,TOLLIP,NOMO2,USP2,EHD1,ENG,PDAP1,POLA2,PDRG1,RANGAP1,PHB,RAB4B-EGLN2,ZSCAN29,RTL10,DES,JMJD8,IGFBP6
GVhighTE	RBP024	HNRNPA1	RBP024_human_eclip_bed16_mw10_num10_loose	2.26759	5.41507e-11	25	5.19192	3.01248	LENG1,SESN2,DAB2IP,BLOC1S3,TOLLIP,LRRC8E,PAQR7,AC069288.1,RTL10,GPSM2
GVhighTE	RBP024	HNRNPA1	RBP024_human_eclip_bed16_mw25_num2_stringent	1.6928	9.06673e-09	89	27.53	11.1532	LENG1,PDAP1,ERCC2,PRPF31,PEX16,DUSP16,DERL3,ITM2C,GPR39,AGFG2,RNF122,EHD1,TMEM132D,PFKP,CTDNEP1,HSPA4,IER2,IRF2BPL,TOLLIP,PMM2,TENT5B,PAQR7,FAM110A,SZRD1,STUB1,NUDT16,POLA2,PDRG1,RNF41,AC069288.1,RAB4B-EGLN2,TP53INP2,LDLRAP1,WIPI2,SMPD3,GPSM2,NAXD,STIP1,CNP
GVhighTE	RBP024	HNRNPA1	RBP024_human_eclip_bed16_mw30_num2_stringent	1.69385	9.50562e-09	89	27.51	11.1749	LENG1,PDAP1,ERCC2,PRPF31,PEX16,DUSP16,DERL3,ITM2C,GPR39,AGFG2,RNF122,EHD1,TMEM132D,PFKP,CTDNEP1,HSPA4,IER2,IRF2BPL,TOLLIP,PMM2,TENT5B,PAQR7,FAM110A,SZRD1,STUB1,NUDT16,POLA2,PDRG1,RNF41,AC069288.1,RAB4B-EGLN2,TP53INP2,LDLRAP1,WIPI2,SMPD3,GPSM2,NAXD,STIP1,CNP
GVhighTE	RBP024	HNRNPA1	RBP024_human_eclip_bed16_mw15_num9_loose	1.52731	6.52771e-06	26	9.02	3.86118	LENG1,EHD1,ERCC2,WDR55,DUSP16,YKT6,RNF122,TMEM132D,CTDNEP1,EIF4E1B,LRWD1,RTL10,LRRC59,OTUD5,SMPD3,JMJD8,RETREG2,DHCR7
GVhighTE	RBP024	HNRNPA1	RBP024_human_ATtRACT_1306	1.74385	7.80395e-06	28	8.36	4.54722	RING1,DERL3,MUL1,MED18,TOLLIP,NOMO2,HAUS5,RNF122,PDF,PDIA4,MAEA,HSPA4,RAB4B-EGLN2,SCYL1,OTUD5,SRPRB
GVhighTE	RBP025	HNRNPA2B1	RBP025_human_clipdb_bed25_mw15_num2_loose	1.77046	3.43605e-08	61	17.88	8.09824	NLRP2,LENG1,DERL3,ENG,ARHGDIA,TOLLIP,USP2,AC011511.1,PAQR7,EHD1,E2F1,WDR38,RAB4B-EGLN2,ATP6V0C,MYBL2,DAB2IP,AC093525.2,DES,CALN1,CNP
GVhighTE	RBP025	HNRNPA2B1	RBP025_human_clipdb_bed25_mw30_num2_loose	1.56616	1.1137e-07	61	20.6	7.91623	LENG1,ZNF777,PITX1,DERL3,AC011511.1,PFKP,ENG,IER2,E2F1,ATP6V0C,AC093525.2,SSNA1,TEX264,UBXN11,LRRC8E,DND1,PMM2,HAUS5,LLGL2,STUB1,GTPBP4,PDAP1,POLA2,AC069288.1,RAB4B-EGLN2,WDR55,DAB2IP,WIPI2,SMPD3,JMJD8,IDH2
GVhighTE	RBP025	HNRNPA2B1	RBP025_human_clipdb_bed25_mw25_num2_loose	1.56687	1.21388e-07	61	20.59	7.94564	LENG1,ZNF777,PITX1,DERL3,AC011511.1,PFKP,ENG,IER2,E2F1,ATP6V0C,AC093525.2,SSNA1,TEX264,UBXN11,LRRC8E,DND1,PMM2,HAUS5,LLGL2,STUB1,GTPBP4,PDAP1,POLA2,AC069288.1,RAB4B-EGLN2,WDR55,DAB2IP,WIPI2,SMPD3,JMJD8,IDH2
GVhighTE	RBP026	HNRNPC	RBP026_human_clipdb_bed26_mw25_num5_loose	1.7303	4.34889e-08	36	10.85	4.6718	TBCD,DERL3,TOLLIP,LRRC8E,PAQR7,RTL10,CALN1,PIN1,BLOC1S3,SCAP,YKT6,TRPC4AP,PMM2,TRIM45,MXD4,AC011511.1,PDF,AIFM1,RNF185,E2F1,RAB4B-EGLN2,DAB2IP,WIPI2,SMPD3,ARHGDIA,NAXD,IGFBP6
GVhighTE	RBP027	HNRNPD	RBP027_human_clipdb_bed27_mw10_num1_loose	2.2863	1.12796e-10	48	9.84	6.00458	NLRP2,ATP6V0C,AC093525.2,DERL3,MXD4,TOLLIP,LRRC8E,USP2,AC011511.1,EHD1,ENG,STUB1,PDAP1,POLA2,TP53INP2,XPO6,ARHGDIA,IGFBP6,CALN1,CNP,DHCR7
GVhighTE	RBP027	HNRNPD	RBP027_human_clipdb_bed27_mw25_num1_loose	1.69015	3.74309e-06	95	29.44	15.6013	LENG1,ZNF777,ATP6V0C,AC093525.2,ARHGDIA,MXD4,ENG,AGFG2,SMPD3,RANGAP1,PIN1,PEX16,DND1,TRPC4AP,USP2,EHD1,SZRD1,MAEA,RNF41,AC069288.1,MAD1L1,RAB4B-EGLN2,SCYL1,TP53INP2,PITX1,MPP2,DAB2IP,C7orf50,WIPI2,CNP
GVhighTE	RBP027	HNRNPD	RBP027_human_clipdb_bed27_mw30_num1_loose	1.6877	4.28524e-06	95	29.49	15.7169	LENG1,ZNF777,ATP6V0C,AC093525.2,ARHGDIA,MXD4,ENG,AGFG2,SMPD3,RANGAP1,PIN1,PEX16,DND1,TRPC4AP,USP2,EHD1,SZRD1,MAEA,RNF41,AC069288.1,MAD1L1,RAB4B-EGLN2,SCYL1,TP53INP2,PITX1,MPP2,DAB2IP,C7orf50,WIPI2,CNP
GVhighTE	RBP028	HNRNPF	RBP028_human_clipdb_bed28_mw10_num3_loose	1.80051	2.44579e-10	41	11.77	4.65985	LENG1,TOLLIP,EHD1,IER2,PITX1,MUL1,DEDD,LRRC8E,MXD4,AC011511.1,FAM110A,PFKP,CNPY3,ERCC2,CTDNEP1,PDAP1,TP53INP2,TFE3,MPP2,DAB2IP,SMPD3,ARHGDIA,CALN1,CNP,DHCR7
GVhighTE	RBP028	HNRNPF	RBP028_human_ATtRACT_837	1.65949	4.3369e-06	29	9.18	4.44581	LENG1,EHD1,IER2,PEX16,DND1,PMM2,FAM110A,ERCC2,PDAP1,HSPA4,NUDT16,PHB,DAB2IP,STIP1,CALN1
GVhighTE	RBP029	HNRNPH	RBP029_human_clipdb_bed29_mw15_num2_stringent	1.83581	1.31307e-10	74	20.73	8.48749	LENG1,DERL3,PEX16,AGFG2,EHD1,TMEM132D,SZRD1,PDAP1,LRRC59,CALN1,YKT6,MCM3,RNF122,PDIA4,ERCC2,CTDNEP1,PLEKHM2,ZNF777,PDRG1,RNF41,LRWD1,OTUD5,WDR55,WIPI2,DES,STIP1
GVhighTE	RBP029	HNRNPH	RBP029_human_clipdb_bed29_mw15_num7_stringent	1.76059	8.70378e-09	39	11.51	4.85027	LENG1,DUSP16,SESN2,DERL3,HAUS5,E2F1,RAB4B-EGLN2,TEX264,YKT6,ENG,AC069288.1,TFE3,DAB2IP,SMPD3,RETREG2,POC1A,CALN1,DHCR7
GVhighTE	RBP029	HNRNPH	RBP029_human_clipdb_bed29_mw10_num10_stringent	1.86011	9.01867e-09	33	9.09	4.2046	LENG1,NUDT16,RTL10,DAB2IP,UIMC1,PEX16,DND1,EHD1,ERCC2,IER2,PDRG1,E2F1,CTNNA2,PPM1G,ZSCAN29,SMPD3,STIP1
GVhighTE	RBP029	HNRNPH	RBP029_human_clipdb_bed29_mw10_num6_stringent	1.8076	6.17639e-08	30	8.57	4.00821	LENG1,SESN2,ITM2C,TEX264,PSEN2,NUDT16,E2F1,AC069288.1,RAB4B-EGLN2,SMPD3,RETREG2,IDH2,CALN1
GVhighTE	RBP029	HNRNPH	RBP029_human_clipdb_bed29_mw20_num2_stringent	1.7303	1.2305e-07	108	32.55	15.2318	LENG1,RAB4B-EGLN2,AGFG2,TMEM132D,SESN2,PEX16,LRRC8E,EHD1,ERCC2,PDAP1,PDRG1,LRRC59,ITM2C,YKT6,PMM2,RNF122,PDIA4,PFKP,ICAM1,SZRD1,CTDNEP1,IER2,NUDT16,E2F1,RTL10,PITX1,WDR55
GVhighTE	RBP029	HNRNPH	RBP029_human_clipdb_bed29_mw25_num2_stringent	1.6534	2.10174e-06	109	34.65	17.233	LENG1,SESN2,PDAP1,GPR39,ERCC2,RAB4B-EGLN2,LRRC59,ITM2C,PEX16,EHD1,SZRD1,ICAM1,CTDNEP1,XPO6,UBXN11,YKT6,SDF2L1,LRRC8E,PDF,FAM110A,PFKP,PLEKHM2,HSPA4,IER2,NUDT16,RNF41,E2F1,AC069288.1,LRWD1,MYBL2,DAB2IP,MPP2,DES,ARHGDIA,CALN1
GVhighTE	RBP029	HNRNPH	RBP029_human_clipdb_bed29_mw30_num2_stringent	1.8545	2.74295e-06	121	33.46	20.8047	LENG1,AGFG2,ERCC2,RAB4B-EGLN2,DUSP16,DERL3,UBXN11,GPR39,PEX16,ICAM1,SZRD1,PDAP1,PDRG1,PIN1,ITM2C,MUL1,YKT6,SDF2L1,EHD1,PFKP,NUDT16,EIF4E1B,AC069288.1,SCYL1,OTUD5,SMPD3
GVhighTE	RBP029	HNRNPH	RBP029_human_ATtRACT_1347	1.73182	8.32058e-06	28	8.43	4.54663	RING1,DERL3,MUL1,MED18,TOLLIP,NOMO2,HAUS5,RNF122,PDF,PDIA4,MAEA,HSPA4,RAB4B-EGLN2,SCYL1,OTUD5,SRPRB
GVhighTE	RBP030	HNRNPM	RBP030_human_clipdb_bed30_mw10_num4_loose	1.88549	1.67303e-11	46	12.45	5.02594	LENG1,DUSP16,RNF122,PAQR7,ERCC2,CNP,BLOC1S3,LOXL3,CCT3,YKT6,USP5,PEX16,AGFG2,LRRC8E,TRPC4AP,PMM2,MXD4,HAUS5,PDF,LLGL2,SZRD1,PLEKHM2,IER2,E2F1,AC069288.1,RAB4B-EGLN2,LRWD1,LRRC59,MPP2,WDR55,SMPD3,ARHGDIA
GVhighTE	RBP030	HNRNPM	RBP030_human_clipdb_bed30_mw30_num2_loose	1.85517	1.43893e-10	25	6.91	2.81086	LENG1,AGFG2,BLOC1S3,TRPC4AP,PMM2,PDF,SZRD1,ERCC2,PRDM4,ART5,AC069288.1,ARHGDIA
GVhighTE	RBP030	HNRNPM	RBP030_human_clipdb_bed30_mw25_num6_loose	2.23959	2.85235e-09	27	5.71717	3.6	NLRP2,PRPF31,GCNT3,PREB,TOLLIP,MCM5,PAQR7,STUB1,E2F1,TP53INP2
GVhighTE	RBP030	HNRNPM	RBP030_human_clipdb_bed30_mw20_num2_loose	1.61545	1.80904e-07	33	10.77	4.33649	LENG1,YKT6,AC069288.1,IDH2,MUL1,PEX16,TOLLIP,MCM5,MXD4,RNF122,EHD1,PFKP,IER2,NUDT16,RAB4B-EGLN2,RTL10,SRPRB,CNP
GVhighTE	RBP030	HNRNPM	RBP030_human_eclip_bed19_mw25_num7_stringent	1.54273	4.83811e-07	34	11.67	4.53729	DAB2IP,TBCD,PMM2,HAUS5,SZRD1,AC069288.1,PIN1,SCAP,UIMC1,TOLLIP,MCM3,DND1,MXD4,ENG,GTPBP4,ERCC2,PDRG1,RNF185,RAB4B-EGLN2,RTL10,MYBL2,OTUD5,WIPI2,AC093525.2,SMPD3
GVhighTE	RBP030	HNRNPM	RBP030_human_eclip_bed19_mw25_num2_stringent	1.49134	5.62735e-06	44	15.65	6.57878	LENG1,DERL3,MXD4,ARHGDIA,TOLLIP,MUL1,IRF2BPL,USP5,DEDD,AGFG2,PAF1,AC011511.1,EHD1,CNPY3,CTDNEP1,IER2,COASY,TP53INP2,TFE3,MYBL2,MPP2,DAB2IP,SMPD3,DES,CALN1,CNP,DHCR7
GVhighTE	RBP031	HNRNPU	RBP031_human_eclip_bed20_mw15_num1_stringent	1.53414	3.24385e-08	70	24.17	8.60826	LENG1,ERCC2,PDAP1,DUSP16,DERL3,PEX16,EHD1,TMEM132D,RAB4B-EGLN2,WDR55,PIN1,ITM2C,YKT6,TOLLIP,HAUS5,PAQR7,PFKP,CTDNEP1,HSPA4,NUDT16,ZNF777,PDRG1,EIF4E1B,PHB,LRWD1,XPO6,PITX1,LDLRAP1,DAB2IP,ARHGDIA,IDH2,CALN1
GVhighTE	RBP031	HNRNPU	RBP031_human_eclip_bed20_mw20_num3_stringent	1.43335	2.64827e-07	37	13.7	4.62427	PADI6,TBCD,DERL3,SESN2,AGFG2,TRPC4AP,SSNA1,SCAP,SDF2L1,LRRC8E,DND1,PMM2,MXD4,SZRD1,ERCC2,IER2,NUDT16,AIFM1,PPM1G,ZSCAN29,WDR55,MPP2,SMPD3,DES,ALKBH5,CNP,DHCR7
GVhighTE	RBP032	IGF2BP1	RBP032_human_eclip_bed22_mw20_num7_loose	1.62976	2.3952e-09	35	11.31	3.99923	HAUS5,AC069288.1,PRPF31,SMPD3,SESN2,MXD4,EHD1,SZRD1,YKT6,TOLLIP,AC011511.1,LLGL2,PDAP1,NUDT16,PPM1G,MPP2,ARHGDIA,IDH2
GVhighTE	RBP032	IGF2BP1	RBP032_human_clipdb_bed32_mw30_num9_loose	1.91896	7.81099e-09	36	9.52	4.65036	LENG1,MXD4,DERL3,RANGAP1,ITM2C,DEDD,NPM2,PMM2,EHD1,ICAM1,ERCC2,MAEA,CTDNEP1,IER2,RNF185,ZSCAN29,MPP2,ARHGDIA,AFG3L2
GVhighTE	RBP032	IGF2BP1	RBP032_human_eclip_bed22_mw25_num6_loose	1.69796	2.57094e-07	45	13.87	6.24525	LENG1,DERL3,DAB2IP,TOLLIP,AC011511.1,SMPD3,MUL1,IRF2BPL,USP5,AGFG2,LRRC8E,PAF1,MXD4,FAM110A,CNPY3,CTDNEP1,IER2,RNF185,RTL10,COASY,WDR55,DES,ARHGDIA,CALN1,CNP,DHCR7
GVhighTE	RBP032	IGF2BP1	RBP032_human_eclip_bed22_mw10_num3_loose	1.41848	3.51732e-06	56	20.95	8.01687	RING1,ARHGDIA,AC069288.1,MAD1L1,DAB2IP,MUL1,GATD3B,GCNT3,YKT6,USP5,AGFG2,TOLLIP,PMM2,USP2,AC011511.1,PAQR7,EHD1,GPN1,ENG,CNPY3,SZRD1,ZNF777,FP565260.2,AIFM1,PAK1,RAB4B-EGLN2,RTL10,ATP6V0C,TP53INP2,XPO6,TFE3,WDR55,MEPCE,C7orf50,AC093525.2,SMPD3,DES,JMJD8,STIP1,CALN1
GVhighTE	RBP033	IGF2BP2	RBP033_human_eclip_bed23_mw10_num4_stringent	1.75943	1.26718e-09	41	12.11	4.81558	LENG1,TOLLIP,EHD1,IER2,PITX1,MUL1,DEDD,LRRC8E,MXD4,AC011511.1,FAM110A,PFKP,CNPY3,ERCC2,CTDNEP1,PDAP1,TP53INP2,TFE3,MPP2,DAB2IP,SMPD3,ARHGDIA,CALN1,CNP,DHCR7
GVhighTE	RBP033	IGF2BP2	RBP033_human_eclip_bed23_mw10_num2_stringent	2.18158	3.30468e-09	46	10.14	6.18898	NLRP2,ZNF777,DERL3,ENG,ARHGDIA,CALN1,MUL1,USP5,TOLLIP,PMM2,USP2,STUB1,RAB4B-EGLN2,ATP6V0C,TP53INP2,XPO6,TFE3,DAB2IP,AC093525.2,DES,JMJD8
GVhighTE	RBP033	IGF2BP2	RBP033_human_eclip_bed23_mw30_num10_loose	1.91674	1.9458e-07	68	18.01	10.112	LENG1,ZNF777,AC069288.1,MED18,EHD1,ENG,DUSP16,SESN2,ERCC2,PITX1,ITM2C,PWP2,GPR39,LRRC8E,PDIA4,LLGL2,FDX2,GTPBP4,FP565260.1,RANGAP1,RAB4B-EGLN2,TFE3,LDLRAP1,DAB2IP,IDH2
GVhighTE	RBP033	IGF2BP2	RBP033_human_clipdb_bed33_mw15_num1_loose	1.57469	9.32145e-06	28	9.4	4.33683	NLRP2,DERL3,MUL1,LOXL3,PMM2,SMPD3,JMJD8,GPSM2
GVhighTE	RBP034	IGF2BP3	RBP034_human_clipdb_bed34_mw10_num2_loose	2.41613	5.9933e-12	36	6.7449	4.27004	NLRP2,DERL3,ENG,BLOC1S3,AGFG2,TOLLIP,HAUS5,USP2,STUB1,PDRG1,RANGAP1,XPO6,ARHGDIA,STIP1,CALN1
GVhighTE	RBP034	IGF2BP3	RBP034_human_clipdb_bed34_mw30_num4_loose	1.54232	2.32555e-06	51	17.51	7.47318	PITX1,DERL3,ZNF777,EHD1,ATP6V0C,AC093525.2,DND1,LLGL2,PDIA4,PLEKHM2,AC069288.1,MAD1L1,DAB2IP,SMPD3,UBXN11,MXD4,HAUS5,ENG,CNPY3,PDAP1,ARHGDIA,TRIM11
GVhighTE	RBP034	IGF2BP3	RBP034_human_clipdb_bed34_mw25_num4_loose	1.54149	2.50522e-06	51	17.52	7.50014	PITX1,DERL3,ZNF777,EHD1,ATP6V0C,AC093525.2,DND1,LLGL2,PDIA4,PLEKHM2,AC069288.1,MAD1L1,DAB2IP,SMPD3,UBXN11,MXD4,HAUS5,ENG,CNPY3,PDAP1,ARHGDIA,TRIM11
GVhighTE	RBP035	LIN28A	RBP035_human_clipdb_bed35_mw10_num1_loose	1.84119	1.11443e-09	33	9.21	3.92942	LENG1,MED18,SESN2,E2F1,ITM2C,USP5,AGFG2,MCM3,TRIM45,MXD4,PDIA4,PAQR7,LLGL2,PFKP,TMEM132D,MEPCE,CALN1,CNP
GVhighTE	RBP035	LIN28A	RBP035_human_clipdb_bed35_mw15_num1_loose	1.78122	1.52747e-08	32	9.31	4.05192	LENG1,SESN2,MED18,E2F1,CNP,ITM2C,USP5,AGFG2,MCM3,TRIM45,MXD4,PDIA4,PAQR7,PFKP,RANGAP1,WIPI2,MEPCE,CALN1
GVhighTE	RBP035	LIN28A	RBP035_human_starbase_bed14_mw30_num1_loose	2.02647	1.33722e-07	30	7.36364	4.36698	PITX1,SESN2,IER2,RAB4B-EGLN2,SMPD3,ITM2C,YKT6,TOLLIP,LRRC8E,USP2,PDF,EHD1,GTPBP4,PDAP1,VPS16,AC069288.1,SCYL1,ATP6V0C,LDLRAP1,AC093525.2
GVhighTE	RBP035	LIN28A	RBP035_human_starbase_bed14_mw15_num1_loose	2.02449	1.87335e-07	30	7.37374	4.42301	PITX1,SESN2,IER2,RAB4B-EGLN2,SMPD3,ITM2C,YKT6,TOLLIP,LRRC8E,USP2,PDF,EHD1,GTPBP4,PDAP1,VPS16,AC069288.1,SCYL1,ATP6V0C,LDLRAP1,AC093525.2
GVhighTE	RBP035	LIN28A	RBP035_human_clipdb_bed35_mw20_num4_loose	1.83194	5.16528e-07	26	7.30303	3.78087	LENG1,DERL3,MXD4,ITM2C,DEDD,NPM2,PMM2,EHD1,MAEA,ERCC2,CTDNEP1,IER2,RNF185,RANGAP1,ZSCAN29
GVhighTE	RBP035	LIN28A	RBP035_human_clipdb_bed35_mw20_num10_loose	1.50726	3.44744e-06	45	15.83	6.59822	RING1,AC069288.1,SESN2,TOLLIP,MAD1L1,C7orf50,SMPD3,SSNA1,UBXN11,PEX16,TENT5B,HAUS5,USP2,FAM110A,PLEKHM2,E2F1,SCYL1,ATP6V0C,TP53INP2,PITX1,TFE3,AC093525.2,JMJD8,ARHGDIA,TRIM11,CALN1,CNP
GVhighTE	RBP036	LIN28B	RBP036_human_eclip_bed29_mw30_num3_stringent	1.90421	2.04e-14	74	19.77	7.16593	LENG1,AC069288.1,PITX1,HAUS5,AC093525.2,AGFG2,AC011511.1,GTPBP4,RAB4B-EGLN2,ARHGDIA,MXD4,PDF,RNF41,SCYL1,DES,GPSM2,NAXD,IDH2,CALN1,DHCR7
GVhighTE	RBP036	LIN28B	RBP036_human_starbase_bed15_mw10_num2_loose	2.25843	5.8505e-12	30	6.27	3.44614	LENG1,ERCC2,SESN2,PMM2,YKT6,USP5,TOLLIP,PDF,EHD1,DAB2IP,C7orf50,SMPD3,POC1A
GVhighTE	RBP036	LIN28B	RBP036_human_starbase_bed15_mw30_num1_loose	1.66912	1.23678e-06	99	31.13	15.2048	LENG1,PITX1,ZNF777,SMPD3,HAUS5,TBCD,AC069288.1,RAB4B-EGLN2,DAB2IP,C7orf50,ARHGDIA,PIN1,UBXN11,AGFG2,LLGL2,ENG,DES,SSNA1,SCAP,CCT3,USP5,PMM2,MXD4,PDIA4,EHD1,MAEA,IER2,POLA2,SCYL1,XPO6,MPP2,WIPI2,NAXD,IDH2
GVhighTE	RBP036	LIN28B	RBP036_human_starbase_bed15_mw30_num10_loose	1.45881	1.46316e-06	29	10.55	3.90642	RING1,DERL3,BLOC1S3,AGFG2,TRPC4AP,MCM5,AC011511.1,FAM110A,ERCC2,RANGAP1,RAB4B-EGLN2,RTL10,XPO6,WDR55,WIPI2,ARHGDIA,STIP1
GVhighTE	RBP036	LIN28B	RBP036_human_eclip_bed29_mw20_num3_loose	1.46922	1.79118e-06	34	12.28	4.67981	LENG1,SESN2,AC069288.1,RAB4B-EGLN2,GATD3B,USP5,AGFG2,TOLLIP,AC011511.1,PDF,MAEA,ERCC2,FP565260.2,MPP2,DAB2IP,WIPI2,NAXD,CNP
GVhighTE	RBP036	LIN28B	RBP036_human_eclip_bed29_mw15_num3_loose	1.47275	1.84514e-06	34	12.25	4.69338	LENG1,SESN2,AC069288.1,RAB4B-EGLN2,GATD3B,USP5,AGFG2,TOLLIP,AC011511.1,PDF,MAEA,ERCC2,FP565260.2,MPP2,DAB2IP,WIPI2,NAXD,CNP
GVhighTE	RBP037	METTL14	RBP037_human_clipdb_bed37_mw15_num1_loose	1.86845	8.0347e-12	75	20.54	8.11212	NLRP2,LENG1,ENG,TFE3,DES,DERL3,TOLLIP,EHD1,RTL10,ATP6V0C,AC093525.2,ARHGDIA,CNP,ITM2C,IRF2BPL,AGFG2,LRRC8E,TRIM45,USP2,CNPY3,PDAP1,IER2,ZNF777,RNF185,TP53INP2,PITX1,DAB2IP,CALN1
GVhighTE	RBP037	METTL14	RBP037_human_clipdb_bed37_mw30_num2_loose	1.79268	3.66578e-07	66	19.05	9.73733	LENG1,YKT6,ZNF777,PITX1,PEX16,AGFG2,IER2,DAB2IP,ITM2C,MUL1,UBXN11,TOLLIP,LRRC8E,PMM2,TENT5B,HAUS5,EHD1,MAEA,ERCC2,RANGAP1,AC069288.1,LRRC59,LDLRAP1,JMJD8,ARHGDIA,GPSM2,IDH2,CALN1,CNP
GVhighTE	RBP037	METTL14	RBP037_human_clipdb_bed37_mw10_num3_loose	1.58461	3.3041e-06	41	13.67	6.14645	NLRP2,TBCD,DEDD,RNF41,CALN1,PREB,TRIM45,HAUS5,FAM110A,SZRD1,ATP6V0C,TP53INP2,PITX1,MPP2,AC093525.2,SMPD3,JMJD8,TRAP1
GVhighTE	RBP037	METTL14	RBP037_human_clipdb_bed37_mw20_num1_stringent	1.33521	5.00278e-06	90	35.67	13.009	NLRP2,LENG1,ARHGDIA,TOLLIP,RNF185,AGFG2,ENG,DERL3,CNP,USP2,FAM110A,EHD1,SZRD1,TP53INP2,SMPD3,PIN1,BLOC1S3,IRF2BPL,NPM2,MCM3,PMM2,HAUS5,ICAM1,PDAP1,IER2,RNF41,PITX1,OTUD5,DAB2IP,MPP2,AC093525.2,DES
GVhighTE	RBP039	MOV10	RBP039_human_clipdb_bed39_mw10_num5_loose	1.48483	4.79709e-06	48	17.15	7.12851	DERL3,SESN2,EHD1,TFE3,MXD4,HAUS5,AC011511.1,SZRD1,CNP,ITM2C,MUL1,USP5,TOLLIP,TRPC4AP,LLGL2,ENG,FDX2,STUB1,PLEKHM2,PDAP1,RNF41,AC069288.1,MAD1L1,PPM1G,RAB4B-EGLN2,OTUD5,DAB2IP,SMPD3,STIP1
GVhighTE	RBP039	MOV10	RBP039_human_clipdb_bed39_mw30_num2_loose	1.39742	7.51254e-06	51	19.36	7.515	DERL3,HAUS5,PEX16,PADI6,TBCD,ITM2C,MXD4,MAEA,ZNF777,AC069288.1,DAB2IP,PIN1,YKT6,USP5,AGFG2,TOLLIP,TENT5B,PDIA4,FAM110A,EHD1,PFKP,GTPBP4,PLEKHM2,IER2,RAB4B-EGLN2,RTL10,MPP2,WIPI2,MEPCE,AC093525.2,ARHGDIA
GVhighTE	RBP041	NOP58	RBP041_human_clipdb_bed41_mw20_num4_loose	1.90967	1.7195e-10	39	10.38	4.51883	LENG1,MXD4,DERL3,HAUS5,ENG,SMPD3,YKT6,TRPC4AP,PMM2,AC011511.1,USP2,PDIA4,PLEKHM2,IER2,POLA2,ZNF777,PDRG1,AC069288.1,RAB4B-EGLN2,CALN1
GVhighTE	RBP041	NOP58	RBP041_human_clipdb_bed41_mw15_num5_loose	1.79777	5.43985e-06	42	12.08	6.95103	LENG1,DERL3,ZNF777,CNP,EHD1,AC093525.2,ARHGDIA,CALN1,SSNA1,AC011511.1,ENG,MAEA,GTPBP4,RAB4B-EGLN2,SCYL1,ATP6V0C,PITX1
GVhighTE	RBP042	NUDT21	RBP042_human_clipdb_bed42_mw10_num4_loose	2.55355	4e-16	44	7.49474	4.49083	NLRP2,ZNF777,DERL3,ATP6V0C,AC093525.2,CALN1,TOLLIP,HAUS5,MXD4,USP2,AC011511.1,ENG,STUB1,IER2,AC069288.1,LENG1,XPO6,PITX1,ARHGDIA
GVhighTE	RBP042	NUDT21	RBP042_human_clipdb_bed42_mw25_num3_loose	1.84619	5.56493e-10	32	8.9	3.74031	RING1,AC069288.1,PRPF31,HAUS5,GPR39,MCM3,NUDT16,WDR55,WIPI2,SMPD3,GPSM2,TRIM11,POC1A,CALN1
GVhighTE	RBP042	NUDT21	RBP042_human_clipdb_bed42_mw15_num4_loose	1.93057	2.65415e-07	43	11.28	6.37717	LENG1,ENG,PITX1,ZNF777,AC011511.1,EHD1,SMPD3,AGFG2,TOLLIP,NOMO2,USP2,PAQR7,PLEKHM2,PHB,RAB4B-EGLN2,ATP6V0C,AC093525.2
GVhighTE	RBP042	NUDT21	RBP042_human_clipdb_bed42_mw30_num5_loose	1.7181	1.01265e-06	22	6.68687	3.16114	PADI6,DUSP16,DERL3,SESN2,SCAP,MXD4,VWA5A,HAUS5,USP2,AC011511.1,EHD1,PDRG1,RAB4B-EGLN2,COASY
GVhighTE	RBP043	PTBP1	RBP043_human_eclip_bed35_mw10_num7_loose	1.6403	4.05975e-06	38	12.19	5.85118	NLRP2,SESN2,DERL3,YKT6,AGFG2,FAM110A,SZRD1,PLEKHM2,PDAP1,POLA2,ZNF777,AIFM1,PDRG1,RNF41,E2F1,ZSCAN29,TRIM11
GVhighTE	RBP045	PUM2	RBP045_human_starbase_bed9_mw10_num5_loose	1.79633	1.32739e-10	43	12.38	4.81114	LENG1,SESN2,ITM2C,AGFG2,DAB2IP,CNP,USP5,PDF,RNF122,LLGL2,FAM110A,PDIA4,EHD1,CTDNEP1,PLEKHM2,IER2,NUDT16,ZNF777,ART5,E2F1,MYBL2,JMJD8,ARHGDIA,RETREG2,STIP1
GVhighTE	RBP045	PUM2	RBP045_human_clipdb_bed45_mw10_num5_loose	1.76181	2.3687e-10	41	12.09	4.60368	LENG1,TBCD,SESN2,ITM2C,TEX264,IRF2BPL,TRPC4AP,RNF122,PSEN2,EHD1,TMEM132D,SZRD1,PDAP1,HSPA4,E2F1,EIF4E1B,RAB4B-EGLN2,MPP2,SMPD3,RETREG2,IDH2,STIP1,CALN1
GVhighTE	RBP045	PUM2	RBP045_human_clipdb_bed45_mw25_num2_loose	1.98371	2.40676e-10	81	20.48	9.83241	LENG1,ZNF777,AC093525.2,TOLLIP,PITX1,SMPD3,DERL3,SESN2,HAUS5,PDIA4,EHD1,ERCC2,ATP6V0C,C7orf50,CNP,PIN1,UBXN11,PRPF6,MXD4,USP2,AC011511.1,FAM110A,PFKP,ENG,SZRD1,PLEKHM2,PDAP1,IER2,AC069288.1,RAB4B-EGLN2,TFE3
GVhighTE	RBP045	PUM2	RBP045_human_clipdb_bed45_mw20_num2_loose	1.58179	2.50054e-07	59	19.71	7.95098	LENG1,SESN2,ZNF777,ATP6V0C,PITX1,AC093525.2,DERL3,TOLLIP,MXD4,IER2,SMPD3,MUL1,UBXN11,GPR39,HAUS5,AC011511.1,LLGL2,PAQR7,FAM110A,EHD1,TMEM132D,PDAP1,RANGAP1,RTL10,MPP2,C7orf50,WIPI2,JMJD8
GVhighTE	RBP045	PUM2	RBP045_human_starbase_bed9_mw25_num2_loose	1.50821	3.888e-06	84	29.53	12.8491	PADI6,ARHGDIA,SESN2,TOLLIP,DAB2IP,AGFG2,EHD1,DUSP16,CNP,TRPC4AP,MXD4,AC011511.1,ERCC2,CTDNEP1,AC069288.1,MAD1L1,MPP2,SMPD3,BLOC1S3,TEX264,GCNT3,USP5,MCM5,HAUS5,USP2,ENG,CNPY3,FDX2,SZRD1,GTPBP4,PDAP1,WDR38,RAB4B-EGLN2,RTL10,ATP6V0C,SCYL1,XPO6,LDLRAP1,WIPI2,AC093525.2,JMJD8,DES,NAXD,DHCR7
GVhighTE	RBP045	PUM2	RBP045_human_starbase_bed9_mw30_num2_loose	1.48703	5.48573e-06	83	29.61	12.8424	PADI6,ARHGDIA,SESN2,TOLLIP,DAB2IP,AGFG2,EHD1,DUSP16,CNP,TRPC4AP,MXD4,AC011511.1,ERCC2,CTDNEP1,AC069288.1,MAD1L1,MPP2,SMPD3,BLOC1S3,GCNT3,USP5,MCM5,HAUS5,USP2,ENG,CNPY3,FDX2,SZRD1,GTPBP4,PDAP1,WDR38,RAB4B-EGLN2,RTL10,ATP6V0C,SCYL1,XPO6,LDLRAP1,WIPI2,AC093525.2,JMJD8,DES,NAXD,DHCR7
GVhighTE	RBP045	PUM2	RBP045_human_clipdb_bed45_mw15_num2_loose	1.50752	5.59975e-06	35	12.31	5.19847	SESN2,PITX1,ZNF777,TOLLIP,EHD1,ATP6V0C,DAB2IP,AC093525.2,GCNT3,PMM2,MXD4,RNF122,PAQR7,PFKP,ENG,PLEKHM2,RAB4B-EGLN2,RTL10,TFE3,TRIM11
GVhighTE	RBP045	PUM2	RBP045_human_clipdb_bed45_mw10_num2_loose	1.79526	8.43975e-06	21	6.05051	3.42373	ENG,DERL3,ATP6V0C,AC093525.2,UBXN11,TOLLIP,MXD4,USP2,CNPY3,ZNF777,PDRG1,PITX1,MEPCE,STIP1,CNP
GVhighTE	RBP046	QKI	RBP046_human_clipdb_bed46_mw30_num2_loose	1.88972	1.69694e-08	142	38.32	19.5953	LENG1,ZNF777,PITX1,DERL3,HAUS5,AC093525.2,PIN1,AC069288.1,ATP6V0C,DAB2IP,SMPD3,LLGL2,ENG,MAEA,ERCC2,RAB4B-EGLN2,SCYL1,ARHGDIA,SCAP,MUL1,UBXN11,YKT6,PEX16,TOLLIP,UQCRC1,LRRC8E,MXD4,USP2,PDF,EHD1,PFKP,PDAP1,IER2,MAD1L1,XPO6,OTUD5,WIPI2,ALKBH5,CNP
GVhighTE	RBP046	QKI	RBP046_human_clipdb_bed46_mw30_num5_loose	1.8459	1.79957e-08	33	9.18	4.28382	LENG1,EHD1,ERCC2,WDR55,DUSP16,SMPD3,PIN1,IMP4,YKT6,TENT5B,MXD4,RNF122,TMEM132D,IER2,EIF4E1B,LRWD1,RTL10,OTUD5,LDLRAP1,JMJD8,NAXD,DHCR7
GVhighTE	RBP046	QKI	RBP046_human_clipdb_bed46_mw25_num2_loose	1.71197	3.42483e-06	103	31.44	17.0278	LENG1,PITX1,ZNF777,SMPD3,DAB2IP,DUSP16,UBXN11,MXD4,USP2,AC011511.1,ENG,MAEA,ERCC2,AC069288.1,RAB4B-EGLN2,ATP6V0C,AC093525.2,SSNA1,SCAP,MUL1,PWP2,PRPF6,AGFG2,TRPC4AP,HAUS5,PAQR7,EHD1,PDAP1,RNF41,FP565260.1,MAD1L1,SCYL1,XPO6,WIPI2,ARHGDIA
GVhighTE	RBP049	RBPMS	RBP049_human_clipdb_bed49_mw20_num3_loose	1.67935	3.64523e-09	99	30.91	12.0278	NLRP2,LENG1,DERL3,SESN2,ARHGDIA,ENG,DAB2IP,TFE3,CNP,MXD4,HAUS5,AC011511.1,ZSCAN29,ITM2C,YKT6,IRF2BPL,USP5,AGFG2,TOLLIP,PMM2,TENT5B,USP2,LLGL2,PAQR7,EHD1,SZRD1,PDAP1,IER2,NUDT16,AC069288.1,MAD1L1,RAB4B-EGLN2,ATP6V0C,LDLRAP1,AC093525.2,SMPD3,JMJD8,CALN1
GVhighTE	RBP049	RBPMS	RBP049_human_clipdb_bed49_mw30_num8_loose	1.75014	1.22333e-07	55	16.35	7.58837	LENG1,DERL3,PEX16,RNF122,ERCC2,RAB4B-EGLN2,ITM2C,SCAP,LOXL3,PMM2,PAQR7,EHD1,ICAM1,SZRD1,GTPBP4,IER2,NUDT16,POLA2,E2F1,TP53INP2,DES,TRIM11,STIP1,CALN1
GVhighTE	RBP050	RTCB	RBP050_human_clipdb_bed50_mw15_num10_loose	2.07645	1.38714e-11	31	7.35	3.5	LENG1,AGFG2,GTPBP4,DAB2IP,SESN2,DERL3,GCNT3,RPUSD4,PEX16,RNF122,PDIA4,EHD1,SZRD1,PLEKHM2,POLA2,RANGAP1,TP53INP2,LRRC59,SMPD3,CALN1
GVhighTE	RBP050	RTCB	RBP050_human_clipdb_bed50_mw10_num8_loose	1.77697	2.77684e-08	39	11.38	5.06679	DERL3,SMPD3,PRPF31,HAUS5,RTL10,TEX264,PEX16,AGFG2,PMM2,MXD4,USP2,PFKP,EIF3CL,SZRD1,EIF3C,ERCC2,IER2,ZNF777,RANGAP1,PHB,RAB4B-EGLN2,WDR55,DAB2IP,ARHGDIA,TM7SF3,CNP
GVhighTE	RBP050	RTCB	RBP050_human_clipdb_bed50_mw15_num5_loose	1.51389	1.88524e-06	60	21.01	8.67423	NLRP2,LENG1,DERL3,TOLLIP,RNF41,CNP,ITM2C,IRF2BPL,AGFG2,TRPC4AP,USP2,RNF122,FAM110A,PDAP1,HSPA4,AIFM1,TP53INP2,OTUD5,LDLRAP1,WDR55,DES,ARHGDIA
GVhighTE	RBP050	RTCB	RBP050_human_clipdb_bed50_mw10_num3_loose	1.7207	8.13689e-06	15	4.55102	2.34245	SESN2,ZNF777,PITX1,MUL1,AGFG2,GTPBP4,IER2,RNF41,DAB2IP,MPP2,DES
GVhighTE	RBP051	SRRM4	RBP051_human_clipdb_bed51_mw30_num2_loose	2.12978	2e-16	73	16.68	6.87975	LENG1,PITX1,ZNF777,DERL3,PIN1,SMPD3,ARHGDIA,IDH2,PEX16,TRPC4AP,HAUS5,AC011511.1,PAQR7,PFKP,TMEM132D,ENG,ERCC2,IER2,PHB,LDLRAP1,MPP2,WDR34
GVhighTE	RBP051	SRRM4	RBP051_human_clipdb_bed51_mw25_num2_loose	2.00413	1.80056e-09	42	10.47	5.32282	LENG1,PITX1,TOLLIP,EHD1,ZNF777,SMPD3,GATD3B,PRPF6,GPR39,AGFG2,PMM2,AC011511.1,PDIA4,PAQR7,ERCC2,FP565260.2,LRRC59,LDLRAP1,WDR55,C7orf50,ARHGDIA,IDH2
GVhighTE	RBP051	SRRM4	RBP051_human_clipdb_bed51_mw30_num4_loose	1.57736	2.28222e-07	53	17.76	7.07124	LENG1,LRWD1,WDR55,WIPI2,SMPD3,GPR39,RNF122,EHD1,PFKP,STUB1,ERCC2,CTDNEP1,PDAP1,NUDT16,PDRG1,E2F1,CTNNA2,PITX1,MYBL2,OTUD5,MEPCE,TRIM11,SESN2,STIP1
GVhighTE	RBP051	SRRM4	RBP051_human_clipdb_bed51_mw25_num4_loose	1.65045	3.75876e-07	48	15.29	6.68376	LENG1,PDAP1,TBCD,DERL3,ERCC2,IER2,E2F1,LRRC59,GPR39,LRRC8E,PDF,EHD1,GTPBP4,NUDT16,RNF41,LRWD1,RAB4B-EGLN2,RTL10,PITX1,MYBL2,OTUD5,WDR55,MEPCE,ARHGDIA,STIP1,CNP
GVhighTE	RBP051	SRRM4	RBP051_human_clipdb_bed51_mw10_num6_loose	1.6529	2.52488e-06	20	6.36	2.9216	LENG1,LOXL3,AGFG2,MCM5,IER2,ZNF777,DAB2IP,TM7SF3
GVhighTE	RBP051	SRRM4	RBP051_mouse_clipdb_bed22_mw10_num9_loose	2.11366	8.31617e-06	22	5.08333	3.89782	NLRP2,USP5,ERCC2,PLEKHM2
GVhighTE	RBP052	TAF15	RBP052_human_clipdb_bed52_mw25_num7_loose	1.9388	9.47e-13	48	12.52	5.00198	LENG1,PADI6,TBCD,DUSP16,YKT6,E2F1,SMPD3,ITM2C,TEX264,GPR39,USP5,AGFG2,TRPC4AP,MXD4,HAUS5,ERCC2,NUDT16,AIFM1,RAB4B-EGLN2,RTL10,OTUD5,MPP2,DES,GPSM2,RETREG2,CALN1,CNP
GVhighTE	RBP052	TAF15	RBP052_human_eclip_bed50_mw10_num1_stringent	1.83831	8.4988e-12	57	15.94	6.08495	LENG1,TBCD,SMPD3,ITM2C,TEX264,IRF2BPL,RNF122,EHD1,TMEM132D,SZRD1,ERCC2,CTDNEP1,PDAP1,HSPA4,IER2,RANGAP1,E2F1,EIF4E1B,LRWD1,OTUD5,WDR55,DAB2IP,RETREG2,IDH2,STIP1,CALN1
GVhighTE	RBP052	TAF15	RBP052_human_eclip_bed50_mw15_num1_stringent	1.33582	3.50052e-06	60	23.77	8.29976	LENG1,RNF122,HAUS5,EHD1,TMEM132D,ERCC2,LRWD1,RAB4B-EGLN2,LRRC59,IDH2,BLOC1S3,YKT6,AGFG2,LRRC8E,AC011511.1,PDF,PFKP,PDAP1,NUDT16,RTL10,TP53INP2,PITX1,WDR55,MEPCE,CALN1
GVhighTE	RBP054	TARDBP	RBP054_human_clipdb_bed54_mw25_num8_loose	1.77212	1.8459e-09	36	10.54	4.27447	LENG1,EHD1,SESN2,YKT6,TOLLIP,MXD4,SZRD1,STUB1,MAEA,IER2,RNF185,LRRC59,LDLRAP1,MPP2,DAB2IP,SMPD3,RETREG2,TRIM11,CNP,DHCR7
GVhighTE	RBP054	TARDBP	RBP054_human_eclip_bed51_mw25_num6_loose	1.41504	2.18255e-07	42	15.75	5.19397	DERL3,TRPC4AP,HAUS5,ENG,DAB2IP,SMPD3,SESN2,CALN1,CNP,ITM2C,MUL1,LOXL3,GCNT3,MXD4,USP2,LLGL2,PAQR7,PDAP1,AC069288.1,MAD1L1,RAB4B-EGLN2,TP53INP2,TFE3,OTUD5,MPP2,ALKBH5,ARHGDIA,TRIM11,STIP1
GVhighTE	RBP054	TARDBP	RBP054_human_eclip_bed51_mw15_num8_loose	1.55412	4.06384e-06	56	19.07	8.54017	MXD4,SMPD3,SESN2,ITM2C,PREB,TRPC4AP,HAUS5,ENG,FBLN7,AC069288.1,MAD1L1,TFE3,RETREG2,SSNA1,MUL1,IMP4,USP5,PMM2,USP2,EHD1,GTPBP4,MAEA,PLEKHM2,PDAP1,NUDT16,POLA2,E2F1,ZSCAN29,RTL10,TP53INP2,XPO6,OTUD5,DAB2IP,MPP2,ARHGDIA,TRIM11,STIP1,CALN1,CNP
GVhighTE	RBP054	TARDBP	RBP054_human_eclip_bed51_mw20_num5_loose	1.82582	5.86847e-06	27	7.61616	4.41405	LENG1,HSPA4,UBXN11,PEX16,TENT5B,RNF122,PFKP,SZRD1,NUDT16,RANGAP1,RTL10,DAB2IP,RETREG2,AFG3L2
GVhighTE	RBP055	TIA1	RBP055_human_eclip_bed52_mw20_num3_stringent	2.15781	0	83	18.6	6.87258	LENG1,RNF122,EHD1,PDAP1,SMPD3,CALN1,TEX264,YKT6,DEDD,AGFG2,TMEM132D,ICAM1,SZRD1,ERCC2,IER2,RNF41,RANGAP1,EIF4E1B,LRWD1,RTL10,LRRC59,TFE3,WDR55,MPP2,DAB2IP,STIP1,DHCR7
GVhighTE	RBP055	TIA1	RBP055_human_eclip_bed52_mw10_num7_stringent	1.83289	2.6314e-12	57	16	5.92205	LENG1,RING1,EHD1,PLEKHM2,NUDT16,RTL10,TP53INP2,TFE3,MPP2,CALN1,MUL1,UBXN11,PREB,DEDD,TOLLIP,NOMO2,PDF,ICAM1,PDAP1,HSPA4,RNF41,RANGAP1,EIF4E1B,MYBL2,DAB2IP,MEPCE,SRPRB
GVhighTE	RBP055	TIA1	RBP055_human_eclip_bed52_mw20_num2_stringent	1.68584	5.66622e-09	73	22.69	8.92697	LENG1,ERCC2,DUSP16,ITM2C,PEX16,PAQR7,EHD1,TMEM132D,SZRD1,PDAP1,EIF4E1B,WDR55,CALN1,GPR39,USP5,AGFG2,TOLLIP,TRPC4AP,TENT5B,PDF,RNF122,PFKP,CTDNEP1,PLEKHM2,IER2,NUDT16,ZNF777,E2F1,RAB4B-EGLN2,LRRC59,LDLRAP1,SMPD3,ARHGDIA,RETREG2
GVhighTE	RBP055	TIA1	RBP055_human_clipdb_bed55_mw10_num4_loose	1.77408	1.24157e-08	42	12.28	5.31831	LENG1,MED18,PADI6,MXD4,LDLRAP1,CNP,SCAP,YKT6,PEX16,TOLLIP,HAUS5,AC011511.1,LLGL2,PAQR7,PLEKHM2,NUDT16,EIF4E1B,AC069288.1,RAB4B-EGLN2,RTL10,LRRC59,WIPI2,SMPD3
GVhighTE	RBP055	TIA1	RBP055_human_clipdb_bed55_mw10_num2_loose	1.73084	4.94759e-08	47	14.16	6.18849	NLRP2,DERL3,TOLLIP,IER2,CNP,IRF2BPL,AGFG2,LRRC8E,MXD4,USP2,ENG,SZRD1,STUB1,PDAP1,RNF41,ATP6V0C,XPO6,TP53INP2,TFE3,AC093525.2,SMPD3,DES,ARHGDIA,DHCR7
GVhighTE	RBP055	TIA1	RBP055_human_eclip_bed52_mw15_num2_stringent	1.9783	5.9966e-08	95	24.11	13.8592	LENG1,EHD1,ERCC2,PDAP1,LRRC59,GPR39,YKT6,AGFG2,LRRC8E,PDF,RNF122,ZNF777,LRWD1,ITM2C,USP5,PEX16,TRPC4AP,TENT5B,MXD4,PAQR7,FAM110A,PFKP,PLEKHM2,HSPA4,RTL10,WDR55,STIP1,CNP
GVhighTE	RBP055	TIA1	RBP055_human_clipdb_bed55_mw25_num2_loose	1.39533	1.52302e-06	63	23.95	8.59337	LENG1,ZNF777,TBCD,PITX1,ARHGDIA,SESN2,MXD4,HAUS5,EHD1,ENG,POLA2,FP565260.1,ATP6V0C,AC093525.2,SMPD3,ITM2C,UBXN11,PWP2,GCNT3,GPR39,AGFG2,PFKP,ICAM1,SZRD1,ERCC2,E2F1,RAB4B-EGLN2,RTL10,DAB2IP,MEPCE,GPSM2
GVhighTE	RBP056	TIAL1	RBP056_human_clipdb_bed56_mw15_num7_loose	1.87873	2.85922e-07	26	7.07	3.73694	NLRP2,TBCD,BLOC1S3,MUL1,TRPC4AP,MCM5,HAUS5,LLGL2,POLA2,PAK1,ARHGDIA,DERL3,STIP1
GVhighTE	RBP057	TNRC6A	RBP057_human_eclip_bed53_mw30_num9_loose	1.71224	1.50186e-06	27	8.24	3.98005	BAG6,GPSM2,VWA5A,MPP2,PREB,TMEM132D,PDAP1,RNF41,AC069288.1,TP53INP2,CALN1
GVhighTE	RBP060	U2AF2	RBP060_human_eclip_bed57_mw30_num5_stringent	1.54451	4.98082e-07	32	10.97	4.26746	LENG1,MED18,AC069288.1,SMPD3,UBXN11,GCNT3,RPUSD4,PLEKHM2,RNF185,PHB,TP53INP2,TFE3,LDLRAP1,WDR55,DAB2IP,RETREG2
GVhighTE	RBP060	U2AF2	RBP060_mouse_clipdb_bed29_mw15_num2_loose	1.86394	7.60075e-06	11	3.02198	1.75738	SESN2,AGFG2,NOMO2,PMM2,ATP6V0C,C7orf50,AC093525.2,ARHGDIA,RETREG2
GVhighTE	RBP061	UPF1	RBP061_human_clipdb_bed61_mw30_num4_loose	1.73697	2.67941e-11	37	11.1	3.89898	LENG1,NUDT16,DAB2IP,DERL3,RTL10,CNP,PIN1,YKT6,USP5,UQCRC1,TRPC4AP,HAUS5,PDF,GTPBP4,CTDNEP1,RANGAP1,TP53INP2,WDR55,MPP2,DUSP16
GVhighTE	RBP061	UPF1	RBP061_mouse_clipdb_bed30_mw20_num10_loose	2.07315	1.49874e-09	19	4.51515	2.37918	LENG1,USP5,AGFG2,MXD4,PDF,TMEM132D,NUDT16
GVhighTE	RBP061	UPF1	RBP061_mouse_clipdb_bed30_mw30_num10_loose	2.07962	2.5134e-09	19	4.49495	2.41751	LENG1,USP5,AGFG2,MXD4,PDF,TMEM132D,NUDT16
GVhighTE	RBP061	UPF1	RBP061_mouse_clipdb_bed30_mw15_num7_loose	1.67875	1.40358e-08	34	10.62	4.16765	SESN2,SZRD1,ERCC2,AC069288.1,PPM1G,RAB4B-EGLN2,OTUD5,CALN1,ITM2C,HAUS5,MCM5,USP2,AC011511.1,GTPBP4,NUDT16,RNF41,GSDME,DAB2IP,MEPCE,DES,WDR34,RETREG2,TRIM11,POC1A,STIP1
GVhighTE	RBP062	WDR33	RBP062_human_clipdb_bed62_mw30_num1_loose	1.65374	5.00053e-08	87	27.65	11.441	LENG1,MXD4,SMPD3,HAUS5,EHD1,ZNF777,ATP6V0C,AC093525.2,DUSP16,TOLLIP,PLEKHM2,RAB4B-EGLN2,PPM1G,PITX1,CNP,GATD3B,YKT6,PEX16,AGFG2,TRPC4AP,MCM5,AC011511.1,LLGL2,TMEM132D,ENG,MAEA,IER2,FP565260.2,PDRG1,LRRC59,LDLRAP1,C7orf50,NAXD
GVhighTE	RBP063	WTAP	RBP063_human_clipdb_bed63_mw20_num10_loose	2.47758	1.80301e-10	44	7.9	5.74104	NLRP2,LENG1,EHD1,BLOC1S3,PEX16,TOLLIP,MXD4,AC011511.1,XPO6,PITX1,OTUD5,SMPD3,ARHGDIA
GVhighTE	RBP063	WTAP	RBP063_human_clipdb_bed63_mw25_num1_loose	1.99613	2.33082e-06	134	33.59	23.8269	LENG1,ZNF777,PITX1,ATP6V0C,AC093525.2,USP2,ENG,USP5,IER2,LRRC59,ARHGDIA,UBXN11,PMM2,HAUS5,MCM5,PFKP,PLEKHM2,C7orf50,SMPD3,DES
GVhighTE	RBP064	YTHDF2	RBP064_human_clipdb_bed64_mw30_num10_loose	1.66359	1.28361e-11	46	14.52	4.68067	DERL3,SESN2,TRPC4AP,MXD4,HAUS5,ENG,TFE3,DAB2IP,SMPD3,CALN1,CNP,ITM2C,MUL1,LOXL3,GCNT3,USP5,USP2,LLGL2,PAQR7,PDAP1,AC069288.1,MAD1L1,RAB4B-EGLN2,TP53INP2,OTUD5,MPP2,ALKBH5,ARHGDIA,TRIM11,STIP1
GVhighTE	RBP064	YTHDF2	RBP064_human_clipdb_bed64_mw25_num10_loose	1.52521	6.47967e-08	35	12.16	4.28933	DERL3,MXD4,DAB2IP,SESN2,CALN1,CNP,ITM2C,MUL1,LOXL3,GCNT3,USP5,TRPC4AP,HAUS5,USP2,PAQR7,ENG,PDAP1,AC069288.1,RAB4B-EGLN2,TP53INP2,TFE3,OTUD5,MPP2,ALKBH5,ARHGDIA,TRIM11,STIP1
GVhighTE	RBP064	YTHDF2	RBP064_human_clipdb_bed64_mw30_num4_loose	1.68104	5.58577e-06	70	21.83	11.5269	AC069288.1,HAUS5,PITX1,USP2,ENG,SMPD3,ITM2C,PIN1,PAQR7,LLGL2,PFKP,STUB1,MAEA,PDAP1,ZNF777,RNF185,RAB4B-EGLN2,SCYL1,LDLRAP1,WDR55,ALKBH5,TRIM11
GVhighTE	RBP067	BCCIP	RBP067_human_eclip_bed2_mw25_num8_loose	2.14623	3.90007e-07	61	13.78	9.82327	LENG1,ZNF777,ATP6V0C,AC093525.2,ENG,PITX1,DERL3,ARHGDIA,CALN1,AGFG2,TOLLIP,AC011511.1,ERCC2,DAB2IP
GVhighTE	RBP067	BCCIP	RBP067_human_eclip_bed2_mw15_num9_loose	1.63604	7.65431e-06	23	7.4	3.56186	LENG1,CNP,BLOC1S3,AC011511.1,PAQR7,ENG,ERCC2,RNF41,RTL10,RETREG2
GVhighTE	RBP070	EIF4G2	RBP070_human_eclip_bed8_mw25_num4_stringent	1.96203	8.2064e-11	57	14.63	6.6312	LENG1,CALN1,TEX264,SDHA,DEDD,AGFG2,PMM2,EHD1,TMEM132D,PDAP1,NUDT16,WDR55,MPP2,MEPCE,SMPD3,RETREG2,TRIM11,STIP1
GVhighTE	RBP070	EIF4G2	RBP070_human_eclip_bed8_mw30_num4_stringent	1.8743	2.25022e-08	58	15.82	7.79585	LENG1,TEX264,UBXN11,DEDD,PMM2,EHD1,TMEM132D,PDAP1,NUDT16,PDRG1,RNF41,E2F1,RTL10,WDR55,MEPCE,SMPD3,ARHGDIA,RETREG2,TRIM11,CALN1
GVhighTE	RBP071	FAM120A	RBP071_human_eclip_bed9_mw30_num3_loose	1.69025	8.44101e-09	79	24.48	9.8283	NLRP2,LENG1,ARHGDIA,TOLLIP,DES,DERL3,PEX16,ENG,PDAP1,E2F1,RTL10,TFE3,DAB2IP,STIP1,CALN1,ITM2C,LRRC8E,TRPC4AP,HAUS5,USP2,FAM110A,IER2,ZNF777,RAB4B-EGLN2,XPO6,TP53INP2,PITX1,C7orf50,MEPCE,JMJD8,CNP
GVhighTE	RBP071	FAM120A	RBP071_human_eclip_bed9_mw25_num5_loose	1.72798	2.00613e-07	32	9.66	4.37675	LENG1,PRPF31,IER2,AC069288.1,RAB4B-EGLN2,AGFG2,TENT5B,PDIA4,PDAP1,NUDT16,E2F1,TFE3,WIPI2,RETREG2,TRIM11,IDH2,CNP
GVhighTE	RBP071	FAM120A	RBP071_human_eclip_bed9_mw15_num3_loose	1.51555	2.80198e-07	84	29.38	11.2688	LENG1,ARHGDIA,SESN2,DERL3,TOLLIP,ENG,SZRD1,AGFG2,ZNF777,TP53INP2,TFE3,PITX1,PRPF31,MXD4,EHD1,RTL10,DAB2IP,CNP,BLOC1S3,USP2,RNF122,CNPY3,FBLN7,IER2,RNF185,E2F1,ATP6V0C,WDR55,WIPI2,AC093525.2,STIP1,DHCR7
GVhighTE	RBP071	FAM120A	RBP071_human_eclip_bed9_mw25_num3_loose	1.60052	3.03402e-07	83	27.37	11.5274	NLRP2,LENG1,DAB2IP,TFE3,DES,SESN2,DERL3,ITM2C,PEX16,MXD4,ENG,RNF185,E2F1,XPO6,ARHGDIA,CNP,AGFG2,TOLLIP,TRPC4AP,HAUS5,USP2,RNF122,FAM110A,PDAP1,IER2,ZNF777,AC069288.1,MAD1L1,RTL10,TP53INP2,C7orf50,STIP1,CALN1
GVhighTE	RBP071	FAM120A	RBP071_human_eclip_bed9_mw20_num7_loose	1.76492	3.53785e-07	33	9.71	4.67811	DERL3,SESN2,ERCC2,POLA2,PDRG1,DAB2IP,YKT6,USP5,AGFG2,MXD4,SZRD1,HSPA4,IER2,NUDT16,ZNF777,AC069288.1,PPM1G,ZSCAN29,RTL10,WDR55,WIPI2,DES,TM7SF3,CALN1,CNP
GVhighTE	RBP071	FAM120A	RBP071_human_eclip_bed9_mw20_num3_loose	1.48154	4.62521e-06	95	34.02	14.6342	DERL3,TOLLIP,ENG,PITX1,ARHGDIA,SZRD1,CNP,USP2,EHD1,ZNF777,TBCD,RAB4B-EGLN2,DES,SESN2,CTDNEP1,RTL10,ATP6V0C,DAB2IP,AC093525.2,PIN1,ITM2C,DND1,PMM2,AC011511.1,FAM110A,PFKP,CNPY3,IER2,PDRG1,RNF185,SCYL1,TP53INP2,TFE3,WDR55,MEPCE,SMPD3,JMJD8,STIP1,DHCR7
GVhighTE	RBP072	FKBP4	RBP072_human_eclip_bed10_mw20_num3_stringent	2.05993	0	58	13.91	4.77598	LENG1,SESN2,YKT6,EHD1,IER2,DAB2IP,ITM2C,AGFG2,MCM5,MXD4,RNF122,TMEM132D,FBLN7,SZRD1,CTDNEP1,E2F1,CTNNA2,LRWD1,RAB4B-EGLN2,LRRC59,WDR55,MEPCE,SMPD3,JMJD8,NAXD,STIP1,DHCR7
GVhighTE	RBP072	FKBP4	RBP072_human_eclip_bed10_mw30_num6_stringent	1.96368	1.95421e-10	42	10.7677	4.95866	LENG1,TBCD,RTL10,DUSP16,SESN2,DERL3,HAUS5,PHB,BLOC1S3,DEDD,MXD4,FAM110A,ERCC2,RANGAP1,MPP2,SMPD3,AC093525.2,DHCR7
GVhighTE	RBP073	GNL3	RBP073_human_eclip_bed14_mw30_num4_loose	1.62149	1.26187e-06	88	28.6	13.2284	NLRP2,ARHGDIA,DERL3,MXD4,HAUS5,AC011511.1,EHD1,IER2,RAB4B-EGLN2,PITX1,AC093525.2,DUSP16,LLGL2,SZRD1,MAEA,ZNF777,ATP6V0C,CNP,BLOC1S3,UBXN11,PEX16,TOLLIP,UQCRC1,LRRC8E,NOMO2,PFKP,ENG,ERCC2,PLEKHM2,POLA2,AC069288.1,SCYL1,DAB2IP,C7orf50,SMPD3
GVhighTE	RBP074	GTF2F1	RBP074_human_eclip_bed15_mw25_num1_stringent	1.8365	3.31662e-08	129	36.12	17.9304	LENG1,PITX1,EHD1,ITM2C,LRRC8E,ERCC2,YKT6,PEX16,PDAP1,SESN2,UBXN11,GPR39,PMM2,MAEA,CTDNEP1,ZNF777,RAB4B-EGLN2,LRRC59,PIN1,SDF2L1,AGFG2,PDF,FAM110A,TMEM132D,PFKP,SZRD1,HSPA4,NUDT16,PDRG1,RNF41,LRWD1,RTL10,XPO6,MYBL2,DAB2IP,CALN1
GVhighTE	RBP074	GTF2F1	RBP074_human_eclip_bed15_mw10_num9_loose	2.2962	1.00734e-07	22	4.47917	3.31179	LENG1,SCAP,MXD4,MCM5,AC011511.1,TMEM132D,PDAP1,RAB4B-EGLN2,XPO6,OTUD5,WIPI2,STIP1,CNP
GVhighTE	RBP075	HNRNPK	RBP075_human_eclip_bed18_mw25_num2_stringent	1.74624	3.10812e-08	52	15.5	6.78903	LENG1,DERL3,ARHGDIA,AGFG2,TOLLIP,LRRC8E,MXD4,DAB2IP,SMPD3,MUL1,IRF2BPL,USP5,DEDD,PAF1,AC011511.1,FAM110A,EHD1,CNPY3,CTDNEP1,PDAP1,RNF185,RTL10,TP53INP2,TFE3,MYBL2,WDR55,MPP2,DES,CALN1,CNP,DHCR7
GVhighTE	RBP075	HNRNPK	RBP075_human_eclip_bed18_mw25_num7_stringent	1.49966	1.62792e-06	33	11.67	4.57056	DAB2IP,TBCD,PMM2,HAUS5,SZRD1,AC069288.1,PIN1,SCAP,UIMC1,TOLLIP,MCM3,DND1,ENG,GTPBP4,ERCC2,PDRG1,RNF185,RAB4B-EGLN2,RTL10,MYBL2,OTUD5,WIPI2,AC093525.2,SMPD3
GVhighTE	RBP077	ILF3	RBP077_human_eclip_bed25_mw10_num3_loose	1.72045	8.63579e-09	55	16.69	6.83085	LENG1,DERL3,MXD4,DAB2IP,ARHGDIA,AGFG2,TOLLIP,LRRC8E,AC011511.1,SMPD3,IRF2BPL,USP5,DEDD,PAF1,CNPY3,CTDNEP1,PDAP1,IER2,RNF185,RTL10,COASY,TP53INP2,TFE3,MYBL2,WDR55,MPP2,DES,CALN1,CNP,DHCR7
GVhighTE	RBP077	ILF3	RBP077_human_eclip_bed25_mw15_num6_loose	1.54512	8.87809e-08	60	20.56	7.65192	MPP2,LENG1,DERL3,MXD4,TBCD,SESN2,DEDD,TOLLIP,TP53INP2,TFE3,DAB2IP,ITM2C,MUL1,YKT6,IRF2BPL,USP5,AGFG2,HAUS5,AC011511.1,RNF122,FAM110A,ENG,CNPY3,ERCC2,PLEKHM2,PDAP1,AC069288.1,PPM1G,MAD1L1,COASY,LDLRAP1,WDR55,C7orf50,SMPD3,ALKBH5,STIP1,CALN1,CNP,DHCR7
GVhighTE	RBP077	ILF3	RBP077_human_eclip_bed25_mw30_num5_stringent	1.62196	1.13781e-06	47	15.27	6.81184	LENG1,DERL3,MXD4,ARHGDIA,LRRC8E,DAB2IP,SMPD3,MUL1,USP5,AGFG2,TOLLIP,PAF1,AC011511.1,FAM110A,CNPY3,CTDNEP1,PDAP1,IER2,RNF185,RTL10,TP53INP2,TFE3,MPP2,DES,CALN1,CNP,DHCR7
GVhighTE	RBP079	KHSRP	RBP079_human_ATtRACT_175	1.76939	1.22991e-08	33	9.68	4.13871	LENG1,EHD1,PITX1,MUL1,TOLLIP,LRRC8E,AC011511.1,FAM110A,PFKP,CNPY3,ERCC2,CTDNEP1,PDAP1,IER2,TP53INP2,TFE3,MPP2,DAB2IP,SMPD3,ARHGDIA,CNP
GVhighTE	RBP079	KHSRP	RBP079_human_RBPDB_906_17437629.3	1.75309	2.67211e-08	33	9.79	4.22665	LENG1,TOLLIP,EHD1,IER2,PITX1,MUL1,AC011511.1,PFKP,CNPY3,ERCC2,PDAP1,TFE3,MPP2,DAB2IP,SMPD3,ARHGDIA,CALN1,DHCR7,CNP
GVhighTE	RBP080	LARP7	RBP080_human_eclip_bed28_mw10_num10_loose	1.73327	4.80859e-07	26	7.82	3.66082	LENG1,STIP1,AGFG2,NUDT16,TRPC4AP,LLGL2,PFKP,FBLN7,PRDM4,PDRG1,ZSCAN29,SMPD3,CALN1
GVhighTE	RBP081	LSM11	RBP081_human_eclip_bed30_mw25_num5_loose	1.54291	9.9545e-08	47	16.13	5.95887	LENG1,SESN2,PRPF31,MED18,NUDT16,EHD1,WDR55,GATD3B,YKT6,ICAM1,SZRD1,HSPA4,POLA2,FP565260.2,VPS16,RANGAP1,E2F1,RAB4B-EGLN2,MKRN1,MEPCE,DES,CNP
GVhighTE	RBP081	LSM11	RBP081_human_eclip_bed30_mw30_num5_loose	1.5447	1.0316e-07	47	16.11	5.97113	LENG1,SESN2,PRPF31,MED18,NUDT16,EHD1,WDR55,GATD3B,YKT6,ICAM1,SZRD1,HSPA4,POLA2,FP565260.2,VPS16,RANGAP1,E2F1,RAB4B-EGLN2,MKRN1,MEPCE,DES,CNP
GVhighTE	RBP081	LSM11	RBP081_human_eclip_bed30_mw20_num8_loose	1.83816	1.48337e-07	31	8.67	4.32296	LENG1,RING1,BLOC1S3,YKT6,TOLLIP,LRRC8E,PFKP,FBLN7,SZRD1,ERCC2,NUDT16,AIFM1,PAK1,RAB4B-EGLN2,SMPD3,RETREG2,CNP
GVhighTE	RBP082	NONO	RBP082_human_eclip_bed31_mw20_num9_loose	1.70044	1.81258e-06	26	8	3.8455	SESN2,PDRG1,RNF185,AC069288.1,SMPD3,CALN1,ITM2C,YKT6,USP5,TOLLIP,PFKP,SZRD1,NUDT16,RNF41,RANGAP1,E2F1,RETREG2,TRIM11,TM7SF3
GVhighTE	RBP082	NONO	RBP082_human_eclip_bed31_mw15_num6_loose	1.76225	2.26274e-06	71	20.93	11.3993	NLRP2,LENG1,DERL3,SESN2,CNP,MCM5,USP2,ENG,ATP6V0C,PITX1,AC093525.2,CALN1,ITM2C,USP5,PEX16,TOLLIP,PMM2,FAM110A,EHD1,SZRD1,FBLN7,GTPBP4,MAEA,PLEKHM2,ZNF777,PDRG1,RTL10,SMPD3
GVhighTE	RBP082	NONO	RBP082_human_eclip_bed31_mw10_num3_stringent	1.55639	3.68896e-06	31	10.54	4.55809	LENG1,TENT5B,EHD1,ERCC2,PIN1,CCT3,YKT6,PEX16,PFKP,SZRD1,CTDNEP1,IER2,RTL10,LRRC59,OTUD5,WDR55,SMPD3,RETREG2,DHCR7
GVhighTE	RBP083	NPM1	RBP083_human_eclip_bed32_mw10_num6_loose	2.1243	8.252e-13	47	10.78	5.09422	NLRP2,DERL3,ENG,DAB2IP,MUL1,USP5,TOLLIP,HAUS5,USP2,TMEM132D,SZRD1,STUB1,PAK1,AC069288.1,MAD1L1,RAB4B-EGLN2,ATP6V0C,XPO6,TFE3,AC093525.2,SMPD3,ARHGDIA,STIP1,CALN1,CNP
GVhighTE	RBP083	NPM1	RBP083_human_eclip_bed32_mw25_num5_loose	1.91147	1.1965e-09	67	17.81	8.31294	LENG1,ZNF777,EHD1,ENG,PITX1,SESN2,MXD4,IER2,AC093525.2,SMPD3,TOLLIP,HAUS5,AC011511.1,GTPBP4,PDAP1,E2F1,RTL10,ATP6V0C,MPP2,ARHGDIA,IDH2
GVhighTE	RBP083	NPM1	RBP083_human_eclip_bed32_mw20_num5_loose	1.73604	8.96925e-07	52	15.61	7.77447	LENG1,TOLLIP,ZNF777,HAUS5,ATP6V0C,AC093525.2,EHD1,ENG,RAB4B-EGLN2,ARHGDIA,CALN1,LRRC8E,AC011511.1,USP2,ERCC2,IER2,SCYL1,PITX1,C7orf50,SMPD3,JMJD8
GVhighTE	RBP084	PCBP2	RBP084_human_eclip_bed33_mw15_num7_loose	1.83233	1.85836e-09	37	10.39	4.47416	RING1,LENG1,YKT6,BLOC1S3,TOLLIP,LRRC8E,HAUS5,MCM5,PFKP,ENG,FBLN7,SZRD1,MAEA,ERCC2,NUDT16,RAB4B-EGLN2,XPO6,LRRC59,ARHGDIA,RETREG2,CALN1,CNP
GVhighTE	RBP084	PCBP2	RBP084_human_eclip_bed33_mw15_num4_stringent	1.35184	5.53688e-06	67	26.25	9.64876	LENG1,RING1,DAB2IP,SESN2,CNP,ENG,SZRD1,LDLRAP1,DES,CALN1,GPR39,USP5,PEX16,DEDD,AGFG2,TOLLIP,DND1,TRPC4AP,PMM2,MXD4,HAUS5,EHD1,ERCC2,POLA2,RNF185,TP53INP2,XPO6,PITX1,MYBL2,MEPCE,SMPD3,JMJD8,ARHGDIA,DHCR7
GVhighTE	RBP084	PCBP2	RBP084_human_eclip_bed33_mw20_num4_stringent	1.18731	6.86347e-06	91	39.96	12.4145	NLRP2,SESN2,DERL3,TFE3,EHD1,MPP2,DAB2IP,ARHGDIA,CALN1,BLOC1S3,AGFG2,USP2,FAM110A,ENG,SZRD1,TP53INP2,MEPCE,CNP,PIN1,GPR39,IRF2BPL,DEDD,TOLLIP,PAF1,MCM3,NOMO2,PMM2,MXD4,CNPY3,CTDNEP1,POLA2,RNF185,RNF41,RTL10,PITX1,MYBL2,WDR55,C7orf50,SMPD3,DES,RETREG2
GVhighTE	RBP085	PCBP8	RBP085_human_eclip_bed34_mw30_num4_loose	1.82997	1.49591e-10	63	17.72	7.20841	AC069288.1,LENG1,HAUS5,TBCD,DUSP16,MXD4,RANGAP1,SCYL1,SMPD3,YKT6,PEX16,LRRC8E,USP2,PAQR7,GTPBP4,ERCC2,RAB4B-EGLN2,PITX1,MPP2,AC093525.2
GVhighTE	RBP085	PCBP8	RBP085_human_eclip_bed34_mw25_num4_loose	1.69921	7.32709e-07	44	13.55	6.39029	LENG1,AC069288.1,PADI6,SESN2,HAUS5,POLA2,RANGAP1,UBXN11,CCT3,GPR39,YKT6,LRRC8E,DND1,TMEM132D,CNPY3,NUDT16,PPM1G,RAB4B-EGLN2,ARHGDIA,TRIM11
GVhighTE	RBP085	PCBP8	RBP085_human_eclip_bed34_mw25_num2_stringent	1.98275	7.32876e-07	133	33.65	22.0918	LENG1,ZNF777,PITX1,SESN2,UBXN11,USP2,DAB2IP,C7orf50,SMPD3,PIN1,USP5,PEX16,PMM2,AC011511.1,LLGL2,ENG,MAEA,ERCC2,PLEKHM2,IER2,AC069288.1,RAB4B-EGLN2,ATP6V0C,LRRC59,AC093525.2,ARHGDIA,IDH2
GVhighTE	RBP086	RBFOX2	RBP086_human_eclip_bed36_mw15_num9_stringent	1.67541	4.8656e-08	26	8.14	3.2907	SESN2,DERL3,MXD4,BLOC1S3,YKT6,AGFG2,NPM2,LLGL2,SZRD1,STUB1,GTPBP4,CTDNEP1,IER2,NUDT16,ZNF777,RNF185,RANGAP1,PHB,RAB4B-EGLN2,ZSCAN29,POC1A
GVhighTE	RBP086	RBFOX2	RBP086_human_eclip_bed36_mw15_num2_stringent	1.60921	7.94465e-08	72	23.6	9.42488	LENG1,DUSP16,ITM2C,WDR55,YKT6,ERCC2,PDAP1,PEX16,PMM2,PAQR7,EHD1,TMEM132D,HSPA4,PDRG1,RETREG2,SCAP,GPR39,IRF2BPL,AGFG2,TENT5B,RNF122,FAM110A,PLEKHM2,CTDNEP1,IER2,ZNF777,RNF41,RANGAP1,AC069288.1,LRWD1,LRRC59,DAB2IP,C7orf50,ARHGDIA,STIP1
GVhighTE	RBP086	RBFOX2	RBP086_mouse_clipdb_bed19_mw30_num4_loose	1.9722	8.84028e-08	37	9.43	5.27478	LENG1,ZNF777,PITX1,ERCC2,RAB4B-EGLN2,ITM2C,UBXN11,GPR39,TOLLIP,NOMO2,IER2,RTL10,LDLRAP1,C7orf50,SMPD3
GVhighTE	RBP086	RBFOX2	RBP086_human_eclip_bed36_mw15_num10_loose	1.88186	1.41687e-07	15	4.07	2.05606	TBCD,DAB2IP,MUL1,PDAP1,AIFM1,COASY,XPO6,TP53INP2,WDR55,WIPI2,ARHGDIA,CALN1
GVhighTE	RBP086	RBFOX2	RBP086_human_eclip_bed36_mw25_num5_stringent	1.32807	3.21175e-07	53	21.11	6.46497	LENG1,YKT6,ERCC2,PDAP1,DUSP16,DERL3,PEX16,TENT5B,TMEM132D,NUDT16,AGFG2,PMM2,RNF122,PAQR7,SZRD1,PDRG1,RNF41,EIF4E1B,LRWD1,RAB4B-EGLN2,WDR55,MPP2,DAB2IP,SMPD3,IDH2,CALN1,CNP
GVhighTE	RBP087	RBM22	RBP087_human_eclip_bed37_mw20_num2_loose	2.07501	3.56062e-10	75	17.8	9.37868	LENG1,PITX1,ZNF777,DUSP16,SESN2,EHD1,ATP6V0C,AC093525.2,SMPD3,TOLLIP,PMM2,MXD4,AC011511.1,FAM110A,ENG,RANGAP1,E2F1,RAB4B-EGLN2,LDLRAP1,JMJD8,IGFBP6
GVhighTE	RBP088	RBM27	RBP088_human_eclip_bed38_mw30_num9_loose	1.65364	1.92274e-07	37	11.76	4.96069	LENG1,SESN2,ENG,ZNF777,AC093525.2,CNP,IMP4,AGFG2,AC011511.1,EHD1,CNPY3,PLEKHM2,E2F1,ATP6V0C,OTUD5,MPP2,JMJD8,STIP1,CALN1
GVhighTE	RBP088	RBM27	RBP088_human_eclip_bed38_mw10_num1_stringent	1.64996	2.04027e-06	37	11.79	5.50719	LENG1,SESN2,TEX264,AGFG2,TRPC4AP,HAUS5,AC011511.1,PSEN2,HSPA4,NUDT16,E2F1,AC069288.1,RAB4B-EGLN2,TFE3,MPP2,MEPCE,SMPD3,RETREG2,IDH2,CALN1
GVhighTE	RBP089	SAFB2	RBP089_human_eclip_bed39_mw30_num9_loose	1.65364	1.61216e-07	37	11.76	4.92596	LENG1,SESN2,ENG,ZNF777,AC093525.2,CNP,IMP4,AGFG2,AC011511.1,EHD1,CNPY3,PLEKHM2,E2F1,ATP6V0C,OTUD5,MPP2,JMJD8,STIP1,CALN1
GVhighTE	RBP089	SAFB2	RBP089_human_eclip_bed39_mw10_num1_stringent	1.63414	2.03477e-06	37	11.92	5.47664	LENG1,SESN2,TEX264,AGFG2,TRPC4AP,HAUS5,AC011511.1,PSEN2,HSPA4,NUDT16,E2F1,RAB4B-EGLN2,TFE3,OTUD5,MPP2,MEPCE,SMPD3,RETREG2,IDH2,CALN1
GVhighTE	RBP089	SAFB2	RBP089_human_eclip_bed39_mw25_num5_loose	1.62379	5.80788e-06	29	9.41	4.46104	LENG1,DUSP16,ERCC2,PIN1,CCT3,LRRC8E,TENT5B,MXD4,RNF122,EHD1,PFKP,SZRD1,IER2,EIF4E1B,LRWD1,RTL10,OTUD5,WDR55,SMPD3,JMJD8
GVhighTE	RBP090	SBDS	RBP090_human_eclip_bed40_mw15_num4_loose	1.89584	9.49909e-09	39	10.48	5.05221	LENG1,ZNF777,USP2,EHD1,ENG,ATP6V0C,AC093525.2,CALN1,PFKP,SZRD1,ERCC2,IER2,PITX1,C7orf50,JMJD8
GVhighTE	RBP090	SBDS	RBP090_human_eclip_bed40_mw20_num2_loose	1.6967	8.96905e-06	53	16.35	8.87896	ZNF777,ENG,PITX1,USP2,ATP6V0C,AC093525.2,SESN2,HAUS5,AC011511.1,EHD1,ERCC2,ARHGDIA,PIN1,ITM2C,TOLLIP,LLGL2,RAB4B-EGLN2,RTL10,C7orf50,SMPD3,DES,CNP
GVhighTE	RBP092	SF3B4	RBP092_human_eclip_bed42_mw25_num6_loose	1.9221	4.82709e-09	31	8.18	3.92963	LENG1,DUSP16,MXD4,RTL10,ITM2C,UBXN11,DEDD,PMM2,HAUS5,PDF,FAM110A,PAQR7,MPP2,SMPD3,ALKBH5,CALN1,DHCR7
GVhighTE	RBP092	SF3B4	RBP092_human_eclip_bed42_mw30_num6_stringent	1.82588	1.62177e-07	29	8.18	4.03365	LENG1,DUSP16,RTL10,ITM2C,MUL1,IMP4,UBXN11,PMM2,MXD4,PAQR7,ICAM1,RANGAP1,MPP2,SMPD3,ALKBH5,CALN1,CNP
GVhighTE	RBP093	SLBP	RBP093_human_eclip_bed43_mw20_num7_loose	1.93696	1.90736e-10	60	15.67	7.09824	LENG1,ZNF777,PITX1,DERL3,EHD1,MAEA,AC069288.1,DAB2IP,PIN1,CCT3,TOLLIP,TRPC4AP,PMM2,HAUS5,AC011511.1,LLGL2,PAQR7,ENG,PDAP1,LDLRAP1,MPP2,C7orf50,AC093525.2,SMPD3
GVhighTE	RBP093	SLBP	RBP093_human_eclip_bed43_mw10_num7_loose	1.98772	1.22496e-07	13	3.27778	1.8115	PITX1,ZNF777,USP2,EHD1,IER2,AC069288.1,RAB4B-EGLN2,ATP6V0C,LDLRAP1,AC093525.2
GVhighTE	RBP093	SLBP	RBP093_human_eclip_bed43_mw20_num8_loose	1.41825	7.56136e-06	24	8.98	3.42002	DERL3,HAUS5,AC069288.1,GATD3B,UBXN11,GPR39,YKT6,AGFG2,SZRD1,NUDT16,FP565260.2,RANGAP1,PAK1,RTL10,RETREG2,TM7SF3,AFG3L2,STIP1
GVhighTE	RBP094	SLTM	RBP094_human_eclip_bed44_mw10_num5_stringent	1.75511	3.32111e-07	24	7.11	3.33907	LENG1,PIN1,USP5,DND1,PMM2,FAM110A,ERCC2,PDAP1,HSPA4,POLA2,DAB2IP,DES,TRIM11,STIP1,CALN1
GVhighTE	RBP094	SLTM	RBP094_human_eclip_bed44_mw15_num6_stringent	1.57707	4.44106e-07	31	10.39	4.15822	AC069288.1,HAUS5,PAQR7,RTL10,SMPD3,PIN1,GCNT3,LRRC8E,PMM2,TRIM45,USP2,SZRD1,NUDT16,EIF4E1B,RAB4B-EGLN2,DES,ARHGDIA,RETREG2,CALN1,SRPRB
GVhighTE	RBP094	SLTM	RBP094_human_eclip_bed44_mw15_num7_loose	2.11646	5.12885e-06	20	4.61224	3.43611	NLRP2,NUDT16
GVhighTE	RBP094	SLTM	RBP094_human_eclip_bed44_mw15_num1_stringent	1.43874	5.92874e-06	63	23.24	9.43893	LENG1,PDAP1,PDF,GTPBP4,SCYL1,GPSM2,GCNT3,LRRC8E,EHD1,TMEM132D,ZNF777,PDRG1,RANGAP1,AC069288.1,RTL10,MPP2,IDH2,TM7SF3,STIP1
GVhighTE	RBP095	SMNDC1	RBP095_human_eclip_bed45_mw15_num5_loose	1.79669	3.95184e-10	60	17.27	6.97015	LENG1,RAB4B-EGLN2,DERL3,AGFG2,PFKP,ERCC2,PDAP1,HSPA4,ITM2C,USP5,PREB,LRRC8E,HAUS5,PAQR7,TMEM132D,PLEKHM2,ZNF777,PDRG1,RANGAP1,EIF4E1B,AC069288.1,LRWD1,LRRC59,MPP2,DES
GVhighTE	RBP095	SMNDC1	RBP095_human_eclip_bed45_mw25_num3_loose	1.64039	1.31565e-08	65	20.85	8.02191	LENG1,PITX1,ENG,ZNF777,AC093525.2,MXD4,ATP6V0C,SMPD3,TOLLIP,HAUS5,RANGAP1,RAB4B-EGLN2,ARHGDIA,PIN1,BLOC1S3,PRPF6,NPM2,USP2,PDIA4,EHD1,SZRD1,GTPBP4,ERCC2,E2F1,C7orf50,JMJD8,IGFBP6,IDH2,DHCR7
GVhighTE	RBP095	SMNDC1	RBP095_human_eclip_bed45_mw20_num10_loose	1.59012	3.45507e-08	42	13.95	5.18813	LENG1,DERL3,MXD4,PRPF31,AC069288.1,RTL10,PEX16,RNF122,PAQR7,PFKP,TMEM132D,GTPBP4,PDAP1,JMJD8,GPSM2,RETREG2,CNP,DHCR7
GVhighTE	RBP095	SMNDC1	RBP095_human_eclip_bed45_mw30_num3_loose	1.85419	4.45596e-08	126	34.85	17.788	LENG1,PITX1,ZNF777,TOLLIP,MXD4,PLEKHM2,IER2,ARHGDIA,SESN2,DERL3,PIN1,EHD1,ENG,ERCC2,RAB4B-EGLN2,SMPD3,AC093525.2,DES,IDH2,SCAP,UBXN11,CCT3,SDF2L1,TRPC4AP,PMM2,MCM5,USP2,PDF,FDX2,GTPBP4,MAEA,AC069288.1,LRRC59,OTUD5,DAB2IP,WIPI2,C7orf50
GVhighTE	RBP095	SMNDC1	RBP095_human_eclip_bed45_mw15_num3_loose	1.5866	8.55512e-08	44	14.65	5.6217	LENG1,TOLLIP,PITX1,SESN2,ZNF777,RAB4B-EGLN2,PIN1,MUL1,AGFG2,LRRC8E,MXD4,AC011511.1,EHD1,GTPBP4,PRDM4,PDAP1,IER2,RTL10,ATP6V0C,TFE3,DAB2IP,C7orf50,AC093525.2,DHCR7
GVhighTE	RBP095	SMNDC1	RBP095_human_eclip_bed45_mw10_num10_loose	1.90862	3.72841e-07	19	5.06061	2.74724	RING1,BLOC1S3,PEX16,AGFG2,MXD4,STUB1,POLA2,DAB2IP,CALN1
GVhighTE	RBP095	SMNDC1	RBP095_human_eclip_bed45_mw15_num10_loose	1.67187	7.74637e-06	26	8.16	4.10646	LENG1,DERL3,ERCC2,CCT3,GCNT3,AGFG2,LRRC8E,PMM2,USP2,SZRD1,CTDNEP1,PLEKHM2,PDAP1,GPSM2,CALN1
GVhighTE	RBP096	SND1	RBP096_human_eclip_bed46_mw10_num4_loose	2.30282	6.1215e-12	30	6.08	3.47772	LENG1,EHD1,ZNF777,CALN1,AGFG2,HAUS5,PDAP1,NUDT16,PPM1G,RAB4B-EGLN2,ATP6V0C,PITX1,LDLRAP1,AC093525.2,STIP1
GVhighTE	RBP096	SND1	RBP096_human_eclip_bed46_mw30_num8_loose	1.5089	4.54477e-06	29	10.19	4.21803	LENG1,SZRD1,BLOC1S3,YKT6,MXD4,EHD1,PLEKHM2,E2F1,RTL10,DAB2IP,WDR55,MKRN1,SMPD3,CNP,DHCR7
GVhighTE	RBP097	SRSF1	RBP097_human_eclip_bed47_mw10_num4_loose	2.26946	1.73e-14	27	5.6	2.77434	LENG1,HAUS5,SCAP,MCM5,TMEM132D,PDAP1,RAB4B-EGLN2,XPO6,OTUD5,WIPI2,C7orf50,STIP1,CNP
GVhighTE	RBP097	SRSF1	RBP097_human_eclip_bed47_mw15_num2_stringent	2.04097	2.51993e-11	40	9.72	4.5684	LENG1,RAB4B-EGLN2,AC069288.1,DUSP16,DERL3,ZNF777,USP5,HAUS5,USP2,ENG,ERCC2,PDRG1,XPO6,LRRC59,DES,ARHGDIA
GVhighTE	RBP097	SRSF1	RBP097_human_ATtRACT_1226	2.20456	2.53824e-07	17	3.68817	2.57909	RING1,NOMO2,PFKP,HSPA4,AIFM1,MPP2,AFG3L2
GVhighTE	RBP097	SRSF1	RBP097_human_RNACOMPETE_RNCMPT00108	1.58562	9.58707e-07	22	7.33	3.0153	LENG1,RAB4B-EGLN2,HAUS5,SESN2,PRPF31,TEX264,VWA5A,PSEN2,PDIA4,NUDT16,AC069288.1,TFE3,OTUD5,TRIM11
GVhighTE	RBP097	SRSF1	RBP097_human_eclip_bed47_mw15_num6_loose	1.774	1.91132e-06	19	5.55556	2.84003	AC069288.1,PADI6,DUSP16,DERL3,LRRC8E,MXD4,PAQR7,EHD1,NUDT16,ZSCAN29,COASY,LRRC59
GVhighTE	RBP097	SRSF1	RBP097_human_ATtRACT_1336	1.73697	7.1424e-06	28	8.4	4.51485	RING1,DERL3,MUL1,MED18,TOLLIP,NOMO2,HAUS5,RNF122,PDF,PDIA4,MAEA,HSPA4,RAB4B-EGLN2,SCYL1,OTUD5,SRPRB
GVhighTE	RBP098	SRSF7	RBP098_human_ATtRACT_1332	2.11709	2.07524e-06	16	3.68817	2.60008	RING1,NOMO2,PFKP,HSPA4,MPP2,AFG3L2
GVhighTE	RBP098	SRSF7	RBP098_human_ATtRACT_588	2.11709	2.07524e-06	16	3.68817	2.60008	RING1,NOMO2,PFKP,HSPA4,MPP2,AFG3L2
GVhighTE	RBP099	SRSF9	RBP099_human_eclip_bed49_mw20_num7_loose	1.69967	3.60188e-07	28	8.62	3.86588	AC069288.1,PADI6,DERL3,EHD1,DUSP16,GCNT3,AGFG2,LRRC8E,HAUS5,MXD4,FDX2,NUDT16,RNF41,ZSCAN29,TP53INP2,COASY,LRRC59,ARHGDIA,IGFBP6
GVhighTE	RBP099	SRSF9	RBP099_human_eclip_bed49_mw20_num8_stringent	1.65827	6.29372e-07	22	6.97	3.03666	DERL3,HAUS5,AC069288.1,GATD3B,GPR39,YKT6,AGFG2,PMM2,SZRD1,NUDT16,FP565260.2,RANGAP1,RTL10,RETREG2,AFG3L2,STIP1
GVhighTE	RBP099	SRSF9	RBP099_human_eclip_bed49_mw15_num6_stringent	1.56348	2.83919e-06	30	10.15	4.35629	LENG1,HAUS5,AC069288.1,LDLRAP1,DAB2IP,AGFG2,MXD4,AC011511.1,PDIA4,POLA2,MYBL2,MPP2,WIPI2,CNP
GVhighTE	RBP099	SRSF9	RBP099_human_eclip_bed49_mw25_num4_loose	1.63943	5.22003e-06	61	19.58	9.78267	LENG1,ZNF777,AC069288.1,PITX1,ITM2C,HAUS5,ENG,ERCC2,IER2,PMM2,USP2,LLGL2,SCYL1,UBXN11,PEX16,LRRC8E,AC011511.1,EHD1,MAEA,PDAP1,LRRC59,MPP2,DAB2IP,C7orf50,IDH2
GVhighTE	RBP100	TRA2A	RBP100_human_eclip_bed54_mw20_num9_loose	1.91594	4.30879e-10	44	11.66	5.24784	LENG1,TBCD,DUSP16,DERL3,YKT6,PMM2,AC069288.1,LOXL3,AGFG2,EHD1,PFKP,ENG,IER2,NUDT16,RANGAP1,E2F1,PHB,SCYL1,LRRC59,OTUD5,WDR55,WIPI2,CNP
GVhighTE	RBP100	TRA2A	RBP100_human_eclip_bed54_mw15_num9_loose	1.89325	2.72953e-08	25	6.73	3.30245	LENG1,ITM2C,UBXN11,AGFG2,DND1,RNF122,PFKP,ICAM1,SZRD1,MAEA,RNF41,EIF4E1B,TP53INP2,TFE3,PITX1,WDR55,MPP2
GVhighTE	RBP100	TRA2A	RBP100_human_eclip_bed54_mw30_num6_loose	1.79998	6.16914e-07	39	11.2	5.76475	LENG1,SESN2,DERL3,TOLLIP,HAUS5,EHD1,AC069288.1,RAB4B-EGLN2,PSEN2,SZRD1,EIF4E1B,SCYL1,COASY,WDR55,ALKBH5,ARHGDIA,GPSM2,POC1A
GVhighTE	RBP100	TRA2A	RBP100_human_eclip_bed54_mw20_num5_loose	1.71767	1.74421e-06	52	15.81	7.98824	LENG1,ZNF777,PITX1,AC069288.1,DUSP16,ITM2C,RAB4B-EGLN2,ATP6V0C,AC093525.2,SMPD3,LRRC8E,HAUS5,USP2,LLGL2,EHD1,ENG,ERCC2,IER2,PDRG1,RTL10,C7orf50,JMJD8,CALN1
GVhighTE	RBP101	TROVE2	RBP101_human_eclip_bed55_mw20_num5_loose	1.78146	5.17813e-06	45	13.09	7.41973	LENG1,ZNF777,AC093525.2,USP2,ENG,ATP6V0C,PITX1,USP5,MXD4,ERCC2,IER2,SCYL1,LDLRAP1,JMJD8,TRIM11,IDH2
GVhighTE	RBP103	XRN2	RBP103_human_eclip_bed58_mw15_num3_stringent	1.65752	1.61922e-07	63	19.97	8.58288	LENG1,RING1,SESN2,TBCD,TOLLIP,RNF122,TMEM132D,ERCC2,TP53INP2,WDR55,TEX264,SDHA,USP5,AGFG2,MCM3,HAUS5,AC011511.1,PAQR7,NUDT16,AIFM1,PDRG1,RNF41,RANGAP1,EIF4E1B,AC069288.1,MPP2,CALN1,SRPRB
GVhighTE	RBP103	XRN2	RBP103_human_eclip_bed58_mw10_num4_loose	1.72897	1.16866e-06	24	7.24	3.49638	LENG1,HAUS5,RAB4B-EGLN2,TEX264,USP2,PDIA4,PSEN2,NUDT16,AC069288.1,TFE3,RETREG2,TRIM11,SESN2,POC1A,CALN1,CNP
GVhighTE	RBP103	XRN2	RBP103_human_eclip_bed58_mw30_num5_stringent	1.38419	2.08033e-06	58	22.22	7.9653	LENG1,ERCC2,DUSP16,DERL3,YKT6,PEX16,AGFG2,TOLLIP,PMM2,TENT5B,NUDT16,RAB4B-EGLN2,RTL10,SCAP,MUL1,GCNT3,FAM110A,STUB1,CTDNEP1,HSPA4,IER2,RNF41,E2F1,PPM1G,LDLRAP1,JMJD8,ARHGDIA,GPSM2,RETREG2,IDH2,POC1A
GVhighTE	RBP103	XRN2	RBP103_human_eclip_bed58_mw15_num5_stringent	1.49053	2.87759e-06	34	12.1	4.83359	LENG1,ERCC2,TENT5B,WDR55,DUSP16,DERL3,PIN1,CCT3,YKT6,HAUS5,PFKP,GPN1,IER2,LRWD1,RTL10,OTUD5,LDLRAP1,SMPD3,RETREG2
GVhighTE	RBP103	XRN2	RBP103_human_eclip_bed58_mw25_num3_stringent	1.39838	8.69753e-06	62	23.52	9.33277	LENG1,SESN2,RAB4B-EGLN2,EHD1,ITM2C,USP5,AGFG2,HAUS5,AC069288.1,RTL10,DES,YKT6,IRF2BPL,PEX16,TOLLIP,LRRC8E,RNF122,PDIA4,PFKP,TMEM132D,ERCC2,CTDNEP1,PDAP1,HSPA4,NUDT16,AIFM1,E2F1,CTNNA2,LRWD1,TFE3,WDR55,STIP1,CALN1
GVhighTE	RBP104	YWHAG	RBP104_human_eclip_bed59_mw20_num6_loose	2.48063	7.36075e-11	36	6.45	4.57127	NLRP2,SESN2,OTUD5,DES,TRIM11,PDIA4,IER2,RNF41,E2F1,MEPCE,WIPI2,RETREG2,CALN1
GVhighTE	RBP105	APC	RBP105_mouse_clipdb_bed1_mw10_num4_loose	2.56884	1.9144e-12	25	4.21348	2.94059	LENG1,PITX1,TOLLIP,USP2,EHD1,ENG,IER2,ZNF777,ATP6V0C,XPO6,AC093525.2,ARHGDIA
GVhighTE	RBP106	CELF	RBP106_mouse_clipdb_bed2_mw15_num6_loose	1.75408	4.74e-12	65	19.27	6.70573	LENG1,PLEKHM2,TBCD,DUSP16,DEDD,TOLLIP,EHD1,ICAM1,ERCC2,PDAP1,HSPA4,TP53INP2,TFE3,CALN1,YKT6,IRF2BPL,PREB,PEX16,NOMO2,MXD4,PDF,RNF122,TMEM132D,SZRD1,NUDT16,RANGAP1,EIF4E1B,LRWD1,RAB4B-EGLN2,RTL10,LRRC59,MYBL2,WDR55,DAB2IP,MEPCE,SRPRB,CNP
GVhighTE	RBP107	CELF4	RBP107_mouse_clipdb_bed4_mw10_num9_loose	1.90273	1.931e-13	39	10.43	3.88796	LENG1,PIN1,USP5,EHD1,DAB2IP,UBXN11,PEX16,DND1,FAM110A,SZRD1,ERCC2,IER2,HSPA4,PDAP1,NUDT16,PDRG1,RTL10,DES
GVhighTE	RBP107	CELF4	RBP107_mouse_clipdb_bed4_mw15_num5_loose	1.44398	5.33564e-07	49	18.01	6.41572	LENG1,RING1,MXD4,TMEM132D,RTL10,DAB2IP,CNTROB,PREB,PEX16,RNF122,EHD1,CNPY3,PDAP1,HSPA4,NUDT16,ZNF777,E2F1,OTUD5,LDLRAP1,MKRN1,ARHGDIA,STIP1,CNP
GVhighTE	RBP107	CELF4	RBP107_mouse_clipdb_bed4_mw30_num5_loose	1.44478	5.45747e-07	49	18	6.42439	LENG1,RING1,MXD4,TMEM132D,RTL10,DAB2IP,CNTROB,PREB,PEX16,RNF122,EHD1,CNPY3,PDAP1,HSPA4,NUDT16,ZNF777,E2F1,OTUD5,LDLRAP1,MKRN1,ARHGDIA,STIP1,CNP
GVhighTE	RBP108	CIRBP	RBP108_mouse_starbase_bed23_mw30_num1_loose	1.49875	3.70046e-06	57	20.17	8.47105	AC069288.1,LENG1,RAB4B-EGLN2,DERL3,LRRC8E,MXD4,HAUS5,ENG,LRRC59,TEX264,YKT6,AGFG2,TOLLIP,AC011511.1,PFKP,GTPBP4,ZNF777,RNF41,SCYL1,PITX1,DAB2IP,RETREG2
GVhighTE	RBP110	MBNL1MBNL2	RBP110_mouse_clipdb_bed13_mw25_num2_loose	1.56014	1.38926e-08	170	57.65	21.1404	LENG1,NLRP2,USP2,CNP,TOLLIP,EHD1,ENG,ARHGDIA,SZRD1,PITX1,PMM2,OTUD5,DAB2IP,MPP2,SESN2,DERL3,BLOC1S3,MXD4,PDAP1,RTL10,DES,CALN1,IRF2BPL,PEX16,DEDD,AGFG2,TRPC4AP,TRIM45,ERCC2,CTDNEP1,ZNF777,RNF185,RNF41,RANGAP1,RAB4B-EGLN2,ATP6V0C,TP53INP2,XPO6,TFE3,LDLRAP1,MEPCE,C7orf50,AC093525.2,RETREG2,TRIM11
GVhighTE	RBP111	MBNL2	RBP111_mouse_clipdb_bed14_mw15_num9_loose	1.47928	1.58823e-06	30	10.76	4.0976	RING1,YKT6,PMM2,DAB2IP,CNP,USP5,PAF1,HAUS5,MXD4,EHD1,ENG,SZRD1,E2F1,TFE3,LDLRAP1,MPP2,DES,JMJD8,ARHGDIA,CALN1
GVhighTE	RBP113	PABPC1	RBP113_mouse_clipdb_bed16_mw30_num9_loose	1.68333	7.45356e-09	44	13.7	5.33617	LENG1,DAB2IP,DUSP16,SESN2,AGFG2,SMPD3,CNP,DHCR7,TEX264,CCT3,USP5,HAUS5,LLGL2,GTPBP4,ERCC2,CTDNEP1,PLEKHM2,LRWD1,TP53INP2,LRRC59,WDR55,MEPCE
GVhighTE	RBP113	PABPC1	RBP113_mouse_clipdb_bed16_mw25_num5_loose	1.53628	8.07079e-07	44	15.17	6.06206	DAB2IP,TBCD,DERL3,TRPC4AP,MXD4,RNF185,ARHGDIA,RETREG2,BLOC1S3,ITM2C,IMP4,YKT6,AGFG2,MCM3,HAUS5,EHD1,SZRD1,GTPBP4,ERCC2,PLEKHM2,ZNF777,E2F1,PHB,RTL10,XPO6,TFE3,MPP2,MKRN1,IDH2,CNP,DHCR7
GVhighTE	RBP113	PABPC1	RBP113_mouse_clipdb_bed16_mw15_num5_loose	1.54839	1.49069e-06	37	12.65	5.22885	SESN2,DERL3,AC011511.1,EHD1,TFE3,CNP,ITM2C,MUL1,USP5,TOLLIP,TRPC4AP,HAUS5,MXD4,LLGL2,ENG,FDX2,SZRD1,STUB1,PDAP1,RNF41,AC069288.1,MAD1L1,RAB4B-EGLN2,RTL10,OTUD5,STIP1
GVhighTE	RBP113	PABPC1	RBP113_mouse_clipdb_bed16_mw15_num2_loose	1.30228	1.55663e-06	62	25.14	8.09666	SESN2,TOLLIP,LDLRAP1,CNP,ARHGDIA,DERL3,EHD1,NUDT16,BLOC1S3,ITM2C,MUL1,USP5,PREB,DEDD,AGFG2,LRRC8E,MCM5,USP2,TMEM132D,ENG,FBLN7,MAEA,PRDM4,PDAP1,IER2,ZNF777,RANGAP1,PPM1G,PHB,RAB4B-EGLN2,RTL10,TP53INP2,TFE3,DAB2IP,MPP2,MEPCE,SMPD3,RETREG2,STIP1,CALN1,DHCR7,SRPRB
GVhighTE	RBP113	PABPC1	RBP113_mouse_clipdb_bed16_mw20_num5_loose	1.50216	1.74178e-06	43	15.18	6.05927	DAB2IP,TBCD,DERL3,TRPC4AP,MXD4,RNF185,ARHGDIA,BLOC1S3,ITM2C,IMP4,YKT6,AGFG2,MCM3,HAUS5,EHD1,SZRD1,GTPBP4,ERCC2,PLEKHM2,ZNF777,E2F1,PHB,RTL10,XPO6,TFE3,MPP2,MKRN1,RETREG2,IDH2,CNP,DHCR7
GVhighTE	RBP116	SRSF2	RBP116_mouse_clipdb_bed24_mw25_num1_stringent	2.24842	3.13055e-09	66	13.89	9.08311	AC069288.1,LENG1,PRPF31,HAUS5,RAB4B-EGLN2,NUDT16,DAB2IP,AGFG2,TOLLIP,STUB1,PDAP1,SCYL1,PITX1,TFE3,SMPD3
GVhighTE	RBP116	SRSF2	RBP116_mouse_clipdb_bed24_mw20_num1_stringent	2.24842	3.29313e-09	66	13.89	9.09756	AC069288.1,LENG1,PRPF31,HAUS5,RAB4B-EGLN2,NUDT16,DAB2IP,AGFG2,TOLLIP,STUB1,PDAP1,SCYL1,PITX1,TFE3,SMPD3
GVhighTE	RBP116	SRSF2	RBP116_human_ATtRACT_1177	2.11996	1.71292e-06	16	3.68085	2.57871	RING1,NOMO2,PFKP,HSPA4,MPP2,AFG3L2
GVhighTE	RBP116	SRSF2	RBP116_human_ATtRACT_1344	2.11709	1.80483e-06	16	3.68817	2.5833	RING1,NOMO2,PFKP,HSPA4,MPP2,AFG3L2
GVhighTE	RBP117	SRSF3	RBP117_mouse_clipdb_bed25_mw30_num8_loose	2.70914	1.052e-13	24	3.6701	2.71846	NLRP2,DUSP16,TRIM45,TM7SF3
GVhighTE	RBP117	SRSF3	RBP117_mouse_clipdb_bed25_mw15_num8_loose	2.7051	1.068e-13	24	3.68041	2.71779	NLRP2,DUSP16,TRIM45,TM7SF3
GVhighTE	RBP117	SRSF3	RBP117_human_ATtRACT_s41	3.40663	1.8391e-06	19	1.79167	3.67103	NLRP2
GVhighTE	RBP118	SRSF4	RBP118_mouse_clipdb_bed26_mw25_num3_loose	2.2003	1.0963e-12	54	11.75	5.99558	LENG1,AC069288.1,RAB4B-EGLN2,HAUS5,TBCD,PITX1,MPP2,SMPD3,PIN1,CCT3,YKT6,AGFG2,TOLLIP,USP2,EHD1,TMEM132D,MAEA,PLEKHM2,PDAP1,IER2,SCYL1,XPO6,IDH2,TM7SF3
GVhighTE	RBP118	SRSF4	RBP118_mouse_clipdb_bed26_mw15_num3_loose	1.7235	2.36343e-06	32	9.69	4.87976	RAB4B-EGLN2,HAUS5,PADI6,AC069288.1,ITM2C,TEX264,CCT3,YKT6,MXD4,USP2,PSEN2,EHD1,PFKP,TMEM132D,GTPBP4,PDAP1,ZSCAN29,TP53INP2,MPP2,DAB2IP,C7orf50,IDH2,CALN1
GVhighTE	RBP118	SRSF4	RBP118_mouse_clipdb_bed26_mw20_num3_loose	1.7235	2.36343e-06	32	9.69	4.87976	RAB4B-EGLN2,HAUS5,PADI6,AC069288.1,ITM2C,TEX264,CCT3,YKT6,MXD4,USP2,PSEN2,EHD1,PFKP,TMEM132D,GTPBP4,PDAP1,ZSCAN29,TP53INP2,MPP2,DAB2IP,C7orf50,IDH2,CALN1
GVhighTE	RBP119	C22ORF28	RBP119_human_starbase_bed24_mw15_num2_loose	1.84388	1.23644e-06	35	9.75	5.38305	PITX1,ZNF777,IER2,AC069288.1,ATP6V0C,AC093525.2,RAB4B-EGLN2,DAB2IP,USP5,LRRC8E,MXD4,USP2,RNF122,PDAP1,MPP2,C7orf50,ALKBH5,CALN1
GVhighTE	RBP119	C22ORF28	RBP119_human_starbase_bed24_mw20_num2_loose	1.84833	1.23763e-06	35	9.72	5.39	PITX1,ZNF777,IER2,AC069288.1,ATP6V0C,AC093525.2,RAB4B-EGLN2,DAB2IP,USP5,LRRC8E,MXD4,USP2,RNF122,PDAP1,MPP2,C7orf50,ALKBH5,CALN1
GVhighTE	RBP119	C22ORF28	RBP119_human_starbase_bed24_mw20_num3_loose	1.86327	9.56411e-06	31	8.52041	5.30751	RING1,AC069288.1,DUSP16,TOLLIP,USP5,AGFG2,HAUS5,RAB4B-EGLN2,XPO6,TP53INP2,GPSM2
GVhighTE	RBP120	eIF4AIII	RBP120_human_starbase_bed3_mw25_num5_stringent	1.80167	3.6306e-07	57	16.35	8.37309	LENG1,HAUS5,RAB4B-EGLN2,DERL3,SESN2,ITM2C,UBXN11,AGFG2,AC011511.1,ENG,AC069288.1,C7orf50,ARHGDIA,PREB,LRRC8E,MXD4,CNPY3,SZRD1,ERCC2,IER2,POLA2,ZNF777,RNF185,RTL10,PITX1,MPP2,SMPD3
GVhighTE	RBP120	eIF4AIII	RBP120_human_starbase_bed26_mw25_num3_loose	1.66879	4.67949e-07	62	19.5	8.87227	LENG1,ZNF777,PITX1,AC069288.1,HAUS5,MXD4,AC011511.1,ENG,AC093525.2,GTPBP4,RAB4B-EGLN2,ATP6V0C,C7orf50,UBXN11,USP5,USP2,PAQR7,EHD1,PFKP,RANGAP1,LDLRAP1,DAB2IP,ARHGDIA,STIP1
GVhighTE	RBP120	eIF4AIII	RBP120_human_starbase_bed26_mw10_num5_loose	1.87911	1.43416e-06	27	7.34	4.17114	LENG1,MXD4,ERCC2,CNP,HAUS5,PDF,LLGL2,PLEKHM2,RAB4B-EGLN2,SMPD3,JMJD8,NAXD
GVhighTE	RBP121	FMRP	RBP121_human_starbase_bed39_mw20_num1_loose	1.90401	1.06888e-10	50	13.36	5.75163	AC069288.1,RING1,SESN2,PRPF31,DUSP16,HAUS5,CCT3,TOLLIP,EHD1,RANGAP1,EIF4E1B,RAB4B-EGLN2,TP53INP2,DES,CALN1
GVhighTE	RBP121	FMRP	RBP121_human_starbase_bed39_mw15_num1_loose	1.90293	1.20612e-10	50	13.37	5.76765	AC069288.1,RING1,SESN2,PRPF31,DUSP16,HAUS5,CCT3,TOLLIP,EHD1,RANGAP1,EIF4E1B,RAB4B-EGLN2,TP53INP2,DES,CALN1
GVhighTE	RBP121	FMRP	RBP121_human_starbase_bed39_mw25_num1_loose	1.90293	1.20612e-10	50	13.37	5.76765	AC069288.1,RING1,SESN2,PRPF31,DUSP16,HAUS5,CCT3,TOLLIP,EHD1,RANGAP1,EIF4E1B,RAB4B-EGLN2,TP53INP2,DES,CALN1
GVhighTE	RBP121	FMRP	RBP121_human_starbase_bed39_mw30_num1_loose	1.90293	1.20612e-10	50	13.37	5.76765	AC069288.1,RING1,SESN2,PRPF31,DUSP16,HAUS5,CCT3,TOLLIP,EHD1,RANGAP1,EIF4E1B,RAB4B-EGLN2,TP53INP2,DES,CALN1
GVhighTE	RBP121	FMRP	RBP121_human_starbase_bed40_mw20_num1_stringent	1.9709	1.71776e-10	53	13.52	6.28527	LENG1,AC069288.1,PITX1,HAUS5,DERL3,AGFG2,AC011511.1,RANGAP1,ARHGDIA,ITM2C,UBXN11,USP5,TOLLIP,MXD4,USP2,PDIA4,PFKP,ENG,PDAP1,ZNF777,RAB4B-EGLN2,SCYL1,ATP6V0C,AC093525.2,DES,GPSM2,STIP1
GVhighTE	RBP121	FMRP	RBP121_human_starbase_bed39_mw20_num7_loose	1.74163	2.40144e-09	31	9.27	3.65937	LENG1,DERL3,PRPF31,PLEKHM2,LDLRAP1,CALN1,SSNA1,LRRC8E,TRPC4AP,PMM2,MXD4,USP2,PFKP,CTDNEP1,RNF41,RAB4B-EGLN2,TFE3,MYBL2,WDR55
GVhighTE	RBP121	FMRP	RBP121_human_starbase_bed20_mw25_num7_loose	1.58749	1.44608e-06	40	13.31	5.74842	LENG1,SESN2,LDLRAP1,DAB2IP,PWP2,PREB,TOLLIP,MXD4,RNF122,PAQR7,SZRD1,PRDM4,NUDT16,RNF41,RNF185,FP565260.1,E2F1,RAB4B-EGLN2,ZSCAN29,TP53INP2,TFE3,WIPI2,SMPD3,NAXD
GVhighTE	RBP121	FMRP	RBP121_human_starbase_bed20_mw15_num9_loose	1.55503	1.79056e-06	31	10.55	4.39323	LENG1,DERL3,PRPF31,CALN1,SSNA1,LRRC8E,TRPC4AP,MXD4,USP2,PFKP,SZRD1,ERCC2,PLEKHM2,PDRG1,RNF41,RAB4B-EGLN2,TFE3,MYBL2,LDLRAP1,WDR55,CNP
GVhighTE	RBP121	FMRP	RBP121_human_starbase_bed40_mw25_num1_stringent	1.60931	5.32489e-06	49	16.06	7.68551	LENG1,ZNF777,PITX1,USP2,AC069288.1,ENG,RAB4B-EGLN2,UBXN11,TOLLIP,HAUS5,AC011511.1,EHD1,GTPBP4,IER2,AIFM1,MAD1L1,ATP6V0C,LDLRAP1,AC093525.2,IDH2
GVhighTE	RBP122	HuR	RBP122_human_starbase_bed18_mw10_num9_loose	1.80625	1.3e-15	59	16.87	5.29084	LENG1,SESN2,DERL3,BLOC1S3,USP5,PDF,RTL10,IDH2,GCNT3,PAQR7,EHD1,ERCC2,PDRG1,RANGAP1,TP53INP2,WDR55,MPP2,DAB2IP,MEPCE,TM7SF3,CALN1,CNP
GVhighTE	RBP122	HuR	RBP122_human_starbase_bed30_mw30_num9_loose	1.81291	1.41025e-08	78	22.2	10.2455	NLRP2,LENG1,PITX1,TFE3,ARHGDIA,BLOC1S3,EHD1,RNF41,RTL10,TP53INP2,OTUD5,LDLRAP1,DAB2IP,ITM2C,PREB,TOLLIP,LRRC8E,NOMO2,USP2,FAM110A,TMEM132D,ENG,ICAM1,STUB1,PDAP1,NUDT16,ATP6V0C,XPO6,MEPCE,AC093525.2,CALN1,DHCR7,CNP
GVhighTE	RBP122	HuR	RBP122_human_starbase_bed18_mw15_num7_loose	1.89948	1.44265e-06	51	13.67	8.17369	LENG1,MXD4,EHD1,SZRD1,UBXN11,IRF2BPL,DEDD,LRRC8E,PDF,TMEM132D,ICAM1,ERCC2,CTDNEP1,PDAP1,RNF41,EIF4E1B,LRWD1,RTL10,WDR55,SMPD3,JMJD8,TRIM11,CALN1
GVhighTE	RBP122	HuR	RBP122_human_starbase_bed18_mw15_num2_stringent	1.32699	2.73427e-06	107	42.65	15.0167	NLRP2,LENG1,SESN2,DERL3,CNP,TOLLIP,AGFG2,RTL10,ITM2C,SZRD1,RNF185,TP53INP2,TFE3,LDLRAP1,ARHGDIA,SSNA1,GCNT3,IRF2BPL,LRRC8E,TRPC4AP,TRIM45,HAUS5,USP2,RNF122,FAM110A,EIF3CL,CNPY3,EIF3C,PDAP1,EIF4E1B,AC069288.1,PHB,COASY,OTUD5,DAB2IP,MPP2,WIPI2,NAXD,CALN1,DHCR7
GVhighTE	RBP122	HuR	RBP122_human_starbase_bed18_mw25_num6_loose	1.36635	3.02031e-06	47	18.23	6.45709	LENG1,EHD1,DERL3,SESN2,PDF,RTL10,IDH2,CALN1,GCNT3,YKT6,USP5,LRRC8E,PAQR7,PLEKHM2,PDAP1,NUDT16,PDRG1,RANGAP1,MYBL2,DAB2IP,WIPI2,MEPCE,ALKBH5,ARHGDIA,TM7SF3
GVhighTE	RBP122	HuR	RBP122_human_starbase_bed30_mw25_num2_loose	1.51916	3.03176e-06	90	31.4	13.6825	LENG1,ZNF777,PITX1,USP2,AC093525.2,EHD1,ENG,ATP6V0C,ARHGDIA,HAUS5,PLEKHM2,C7orf50,CNP,PIN1,ITM2C,UBXN11,PWP2,AGFG2,TOLLIP,TRPC4AP,MXD4,AC011511.1,PFKP,SZRD1,GTPBP4,IER2,PDRG1,RNF185,FP565260.1,E2F1,AC069288.1,RAB4B-EGLN2,SMPD3,IDH2
GVhighTE	RBP123	LIN28	RBP123_human_starbase_bed16_mw15_num7_loose	1.78389	1.85797e-07	25	7.26	3.4337	AC069288.1,EHD1,PADI6,DUSP16,DERL3,GCNT3,LRRC8E,HAUS5,MXD4,AC011511.1,PAQR7,FDX2,RNF41,ZSCAN29,TP53INP2,COASY,ARHGDIA,IGFBP6
GVhighTE	RBP123	LIN28	RBP123_human_starbase_bed16_mw20_num4_loose	1.77075	1.12582e-06	36	10.55	5.40366	RING1,AC069288.1,HAUS5,MUL1,USP5,PREB,AGFG2,EHD1,SZRD1,ERCC2,PLEKHM2,RNF41,PHB,RAB4B-EGLN2,SCYL1,DAB2IP,CALN1
GVhighTE	RBP124	nElavl	RBP124_mouse_starbase_bed1_mw25_num4_loose	1.35845	3.97442e-07	96	37.44	12.3135	NLRP2,DERL3,TOLLIP,TFE3,SESN2,AGFG2,DES,ARHGDIA,IRF2BPL,HAUS5,SZRD1,E2F1,TP53INP2,MEPCE,CNP,ITM2C,MUL1,RPUSD4,DND1,TRIM45,MXD4,RNF122,FAM110A,EHD1,ENG,CNPY3,ICAM1,GTPBP4,MAEA,AIFM1,RNF185,RNF41,RTL10,COASY,PITX1,LDLRAP1,MPP2,DAB2IP,MKRN1,WIPI2,SMPD3,STIP1
GVhighTE	RBP125	NOVA	RBP125_mouse_starbase_bed13_mw20_num4_loose	1.35691	3.3575e-07	96	37.48	12.2098	NLRP2,DERL3,TOLLIP,TFE3,SESN2,AGFG2,DES,ARHGDIA,IRF2BPL,HAUS5,SZRD1,E2F1,TP53INP2,MEPCE,CNP,ITM2C,MUL1,RPUSD4,DND1,TRIM45,MXD4,RNF122,FAM110A,EHD1,ENG,CNPY3,ICAM1,GTPBP4,MAEA,AIFM1,RNF185,RNF41,RTL10,COASY,PITX1,LDLRAP1,MPP2,DAB2IP,MKRN1,WIPI2,SMPD3,STIP1
GVhighTE	RBP125	NOVA	RBP125_mouse_starbase_bed13_mw15_num4_loose	1.35768	3.62374e-07	96	37.46	12.2569	NLRP2,DERL3,TOLLIP,TFE3,SESN2,AGFG2,DES,ARHGDIA,IRF2BPL,HAUS5,SZRD1,E2F1,TP53INP2,MEPCE,CNP,ITM2C,MUL1,RPUSD4,DND1,TRIM45,MXD4,RNF122,FAM110A,EHD1,ENG,CNPY3,ICAM1,GTPBP4,MAEA,AIFM1,RNF185,RNF41,RTL10,COASY,PITX1,LDLRAP1,MPP2,DAB2IP,MKRN1,WIPI2,SMPD3,STIP1
GVhighTE	RBP125	NOVA	RBP125_mouse_starbase_bed13_mw30_num4_loose	1.3573	3.66482e-07	96	37.47	12.261	NLRP2,DERL3,TOLLIP,TFE3,SESN2,AGFG2,DES,ARHGDIA,IRF2BPL,HAUS5,SZRD1,E2F1,TP53INP2,MEPCE,CNP,ITM2C,MUL1,RPUSD4,DND1,TRIM45,MXD4,RNF122,FAM110A,EHD1,ENG,CNPY3,ICAM1,GTPBP4,MAEA,AIFM1,RNF185,RNF41,RTL10,COASY,PITX1,LDLRAP1,MPP2,DAB2IP,MKRN1,WIPI2,SMPD3,STIP1
GVhighTE	RBP125	NOVA	RBP125_mouse_starbase_bed13_mw25_num4_loose	1.35807	4.31634e-07	96	37.45	12.3586	NLRP2,DERL3,TOLLIP,TFE3,SESN2,AGFG2,DES,ARHGDIA,IRF2BPL,HAUS5,SZRD1,E2F1,TP53INP2,MEPCE,CNP,ITM2C,MUL1,RPUSD4,DND1,TRIM45,MXD4,RNF122,FAM110A,EHD1,ENG,CNPY3,ICAM1,GTPBP4,MAEA,AIFM1,RNF185,RNF41,RTL10,COASY,PITX1,LDLRAP1,MPP2,DAB2IP,MKRN1,WIPI2,SMPD3,STIP1
GVhighTE	RBP126	PTB	RBP126_human_starbase_bed12_mw10_num3_loose	1.95662	3.10366e-06	9	2.31868	1.39745	DUSP16,CCT3,AGFG2,LLGL2,SZRD1,PITX1,NAXD
GVhighTE	RBP127	PTBP2	RBP127_mouse_starbase_bed11_mw15_num10_loose	1.58016	4.30012e-07	27	9.03	3.59982	PRPF31,DERL3,CALN1,USP5,MXD4,SMPD3,IMP4,AGFG2,DND1,PAQR7,GPN1,ICAM1,RNF185,TP53INP2,TFE3,DES,ARHGDIA,TRIM11
GVhighTE	RBP128	Rbm3	RBP128_mouse_starbase_bed8_mw25_num1_loose	2.08863	1.01025e-07	96	22.57	14.6847	PITX1,AC069288.1,LENG1,ZNF777,USP2,HAUS5,RAB4B-EGLN2,USP5,MXD4,AC011511.1,EHD1,ENG,SCYL1,ITM2C,TEX264,UBXN11,CCT3,TOLLIP,PFKP,MAEA,XPO6,LRRC59,AC093525.2,SMPD3,ARHGDIA
GVhighTE	RBP128	Rbm3	RBP128_mouse_starbase_bed8_mw30_num1_loose	1.93756	4.9629e-07	104	27.15	16.5422	AC069288.1,PITX1,LENG1,RING1,ZNF777,RAB4B-EGLN2,USP2,MXD4,UBXN11,HAUS5,SCYL1,DAB2IP,USP5,TOLLIP,LRRC8E,EHD1,ENG,MAEA,PDAP1,IER2,RTL10,MPP2,WIPI2
GVhighTE	RBP129	SFRS1	RBP129_human_starbase_bed7_mw30_num5_stringent	1.78136	1.52581e-09	33	9.6	3.89768	AC069288.1,HAUS5,PAQR7,TP53INP2,DES,PIN1,CCT3,USP5,TRIM45,MCM5,USP2,EHD1,RAB4B-EGLN2,RTL10,SMPD3,ALKBH5,GPSM2,RETREG2,CALN1,SRPRB
GVhighTE	RBP129	SFRS1	RBP129_human_starbase_bed7_mw20_num3_loose	1.73148	7.62115e-06	70	21.08	11.9457	LENG1,ZNF777,PITX1,AC069288.1,SMPD3,HAUS5,EHD1,ENG,AC011511.1,LLGL2,C7orf50,ITM2C,UBXN11,TOLLIP,TRPC4AP,MCM5,MXD4,USP2,MAEA,MAD1L1,RAB4B-EGLN2,SCYL1,AC093525.2,DES,ARHGDIA,IDH2,DHCR7
GVhighTE	RBP132	U2AF65	RBP132_human_starbase_bed4_mw10_num3_loose	1.56667	5.12509e-06	19	6.41414	2.78117	NLRP2,AGFG2,TMEM132D,SZRD1,ICAM1,AC069288.1,JMJD8
GVhighTE	RBP189	HNRNPH2	RBP189_human_RNACOMPETE_RNCMPT00160	1.53255	2.1179e-08	30	10.37	3.52668	LENG1,SZRD1,DERL3,PEX16,AGFG2,TOLLIP,TENT5B,PAQR7,ERCC2,PDAP1,NUDT16,POLA2,PDRG1,RANGAP1,CTNNA2,WDR55,MKRN1,STIP1
GVhighTE	RBP189	HNRNPH2	RBP189_human_ATtRACT_953	1.71541	2.28511e-06	31	9.44	4.69971	LENG1,PEX16,EHD1,IER2,STIP1,DND1,PMM2,FAM110A,ERCC2,PDAP1,HSPA4,NUDT16,PHB,DAB2IP,CALN1
GVhighTE	RBP215	RBM14	RBP215_human_ATtRACT_M109_0.6	2.09179	1.65864e-09	8	1.87671	0.985241	PITX1,EHD1,IER2,DAB2IP,C7orf50,SMPD3
GVhighTE	RBP219	RBM4	RBP219_human_CISBP_M109	2.02995	9.37806e-09	8	1.9589	1.01978	PITX1,IER2,ZNF777,DAB2IP,C7orf50,SMPD3
GVhighTE	RBP219	RBM4	RBP219_human_RNACOMPETE_RNCMPT00113	2.23563	1.32632e-08	8	1.69863	1.07606	EHD1,IER2,ZNF777,AC069288.1,PITX1,DAB2IP,C7orf50,SMPD3
GVhighTE	RBP219	RBM4	RBP219_human_RNACOMPETE_RNCMPT00052	1.56704	2.40749e-07	4	1.35	0.483046	PITX1,DAB2IP,C7orf50
GVhighTE	RBP232	SAMD4A	RBP232_human_ATtRACT_M061_0.6	2.03943	4.0794e-10	17	4.13542	2.03454	LENG1,DUSP16,YKT6,LRRC8E,HSPA4,RANGAP1,SCYL1,WDR55,WIPI2,DERL3,SESN2,CALN1,CNP
GVhighTE	RBP235	SFPQ	RBP235_human_ATtRACT_s24	1.87447	9.00985e-06	14	3.81818	2.29179	DUSP16,MUL1,TENT5B,ICAM1,ERCC2,TP53INP2,DAB2IP,WIPI2,NAXD,TRIM11
GVhighTE	RBP260	YBX1	RBP260_human_ATtRACT_s99	2.28625	4.35531e-10	9	1.84507	1.11673	PITX1,EHD1,ZNF777,AC069288.1,DAB2IP,C7orf50,SMPD3
GVhighTE	RBP261	YBX2	RBP261_mouse_ATtRACT_153	1.95527	1.65738e-08	17	4.38384	2.21639	SZRD1,SESN2,YKT6,PMM2,EHD1,ERCC2,NUDT16,PHB,TFE3,DAB2IP,MKRN1,AC093525.2,SMPD3,ARHGDIA,CALN1

## Sheet: MII
group	RBP	rbpname	motif	log2FC	p	count	mean	stdev	targets
MIIhighTE	RBP001	ALKBH5	RBP001_human_clipdb_bed1_mw20_num10_loose	1.45154	0	380	138.94	17.2409	ENAH,INO80D,BDP1,ELK4,TOR1AIP1,SDE2,DNAJC10,CLSPN,POU2F1,RC3H2,SRGAP2C,NUCKS1,SBNO1,OXSR1,HERC2,ABL2,CEP78,ZNF292,TTC14,VMA21,CCDC88A,MYADM,C17orf75,HNRNPR,GNAQ,HNRNPH1,PDE3A,RO60,SLC35F5,ARFGEF1,CPS1,DMD,RBM39,PHF3,BRWD1,TNRC6B,ZNF451,ARMC1,DDX17,YIPF6,GCC2,BCLAF3,GSR,SMC5,MTHFD2,KMT2E,SS18L2,RSF1,RAB27B,EIF2S3,XPOT,NHEJ1,SCYL2,MMS22L,VPS13A,AGO2,TET3,GPATCH2L,DUSP7,ZNF845,RC3H1,GTF2E1,FAM135A,S…
MIIhighTE	RBP001	ALKBH5	RBP001_human_clipdb_bed1_mw25_num4_loose	1.45131	0	406	148.47	17.939	ENAH,INO80D,BDP1,POU2F1,CLSPN,ELK4,DNAJC10,SRGAP2C,TOR1AIP1,SDE2,MYADM,RC3H2,PDE3A,SBNO1,HERC2,CPS1,ABL2,CEP78,ZNF292,DMD,TTC14,VMA21,DDX17,C17orf75,HNRNPR,RSF1,NUCKS1,RO60,OXSR1,SLC35F5,AGO2,GOPC,BROX,PCF11,RBM39,PHF3,BRWD1,TNPO1,PDS5B,TNRC6B,CCDC88A,NIPAL1,ZNF451,ARMC1,RNF19A,YIPF6,GCC2,BCLAF3,SMC5,GNAQ,MTHFD2,KMT2E,HNRNPH1,SS18L2,RAB27B,EIF2S3,GABPB1,XPOT,NHEJ1,DERL2,HLTF,KIF3A,SCYL2,MMS22L,TE…
MIIhighTE	RBP001	ALKBH5	RBP001_human_clipdb_bed1_mw30_num5_loose	1.38804	0	389	148.63	18.553	ENAH,INO80D,BDP1,POU2F1,CLSPN,ELK4,SRGAP2C,PDE3A,SDE2,HERC2,MYADM,GNAQ,TOR1AIP1,NUCKS1,SBNO1,OXSR1,CPS1,BROX,DMD,TTC14,PDS5B,ZNF451,DNAJC10,RC3H2,DDX17,HNRNPR,RSF1,XPOT,SCYL2,RO60,SLC35F5,AGO2,GOPC,ARFGEF1,ABL2,CEP78,ZNF292,RBM39,VMA21,PHF3,BRWD1,TNPO1,TNRC6B,NIPAL1,ARMC1,RNF19A,GCC2,BCLAF3,GSR,C17orf75,SMC5,HNRNPH1,SS18L2,RAB27B,EIF2S3,GABPB1,DERL2,HLTF,KIF3A,MED13,VPS13A,GPATCH2L,ZNF395,ZNF845,…
MIIhighTE	RBP001	ALKBH5	RBP001_human_clipdb_bed1_mw30_num2_loose	1.36463	0	450	174.75	28.6132	RC3H1,PHF3,DDX55,XPO4,NRIP1,UBXN2A,GSR,VTA1,ZNF121,DIS3,TTC14,ENAH,KIF5B,INO80D,FBXL20,DNAJC10,ARHGAP11A,TOR1AIP1,KIF3A,BDP1,TMEM154,UBE3A,ZNF766,UBR1,POU2F1,AGO2,GPATCH2L,ATXN2L,TMEM168,CEBPZOS,SEH1L,BCLAF1,TNPO1,THAP5,PGGT1B,TRMT13,SLF1,WASHC4,HNRNPR,MTHFD2,RSF1,PAK1IP1,CPEB4,PELI1,C5orf24,SENP7,ZNF721,ABL2,CEP78,RNF125,TMF1,ARHGAP5,CDC42SE2,CFAP299,ELK4,KATNAL1,LRRC8B,PHF14,MYADM,LMLN,PRRC2C,C…
MIIhighTE	RBP001	ALKBH5	RBP001_human_clipdb_bed1_mw15_num3_loose	1.35896	1.96151e-11	73	28.46	6.74113	BCLAF1,INO80D,HNRNPR,MITF,AFF4,SBNO1,FAM89A,MED13,FBXL20,BDP1,NT5DC3,RUBCN,ZNF766,YIPF6,ARHGAP11A,FAM72B,ATP13A3,CLSPN,KIF5B,RAB27B,NOTCH2NLA,ASAP1,IL23A,ZNF281,SDE2,KIF3A,CEP120,AKAP11,CASP2,OXSR1,CPEB4,PDE8A,TET3,ESRRA,GOPC,C5orf24,VTA1,GATAD2A,RC3H1,FAM135A,ERCC4,C20orf194,ZNF292,SEH1L,PDIK1L,MYPOP,C5orf51,PPM1B,IRF8,BRWD1,TMEM154,KATNAL1,UHMK1,RNASEH1,SLC30A4,DNAJC10,RC3H2
MIIhighTE	RBP001	ALKBH5	RBP001_human_clipdb_bed1_mw20_num3_loose	1.35194	6.064e-13	459	179.82	40.7176	ZNF121,TNPO1,INO80D,TNRC6B,FBXL20,RO60,PER2,HNRNPH1,THAP5,SBNO1,SLC30A4,CBX5,CARMIL1,TOR1AIP1,PPP3CA,SLC35F5,RC3H1,ZNF451,CASP2,CDC42SE2,MYADM,ZNF766,PXYLP1,ELK4,ARHGAP11A,SDE2,MMS22L,BDP1,KATNAL1,SETD5,RMND5A,CPEB4,NRIP1,KLHL24,PGGT1B,C17orf75,OTUD3,ZNF845,BROX,KIF15,NT5DC3,TMEM154,NAB1,SRGAP2C,CLSPN,EIF2S3,ERI2,VPS13A,BVES,CEBPZOS,TTC14,XPO4,BIRC6,FAM104B,ZNF850,RUBCN,VMA21,UHMK1,KLHL11,SEC62,R…
MIIhighTE	RBP001	ALKBH5	RBP001_human_clipdb_bed1_mw25_num2_loose	1.31401	1.4e-15	377	151.63	29.1245	RC3H1,DDX55,ARHGAP11A,BDP1,NRIP1,ZNF121,GSR,MYADM,HNRNPR,KIF5B,AGO2,C5orf24,INO80D,BCLAF1,DDX17,CPEB4,FBXL20,HERC2,ENAH,UBXN2A,YME1L1,POU2F1,SLC35F5,SENP7,VTA1,XPO4,KATNAL1,PGGT1B,UBE3A,ZNF766,CBX5,PXYLP1,LMAN1,MTHFD2,PAK1IP1,FASTKD3,RB1CC1,HCFC2,GPATCH2L,PHF14,TRMT13,HOMER1,UBR1,GNAQ,FAM72B,ATP13A3,TOR1AIP1,ERI2,SBNO1,SCML2,SDE2,KIF3A,AKAP11,MMS22L,TET3,AL135905.2,CLDN18,DIS3,MAP4K5,TMF1,HIPK1,P…
MIIhighTE	RBP001	ALKBH5	RBP001_human_clipdb_bed1_mw30_num8_loose	1.18539	0	239	105.09	14.7792	KIF15,DIS3,C6orf62,NUCKS1,TCAF1,PPP3CA,TNRC6B,DNAJC10,PGGT1B,MTHFD2,CLSPN,POU2F1,ADGB,AGO2,GPATCH2L,RC3H1,CCNL1,MAGI1,ABL2,VPS26A,OR51M1,LMLN,UBE3A,SRGAP2C,RAB3GAP2,ABCA1,ATRX,MITF,OTUD6B,FBXO16,NHEJ1,ATP11B,EFCAB2,GAS2L3,CAPN7,MMS22L,VPS13A,SLC35F5,HELLS,RASA1,FBXL20,TMEM168,CEP78,MECP2,OSBPL3,CEBPZOS,TNRC6A,CDC42SE2,BCLAF1,UBXN2A,TMEM154,PIK3CA,KLHL24,MYADM,NIPAL1,ARMC1,TRAK2,SIN3A,NAB1,HOMER1,…
MIIhighTE	RBP002	ATXN2	RBP002_human_clipdb_bed2_mw15_num10_loose	1.5639	0	289	97.75	14.591	HNRNPR,TOR1AIP1,SLC35F5,ZNF121,HPS3,BDP1,KATNAL1,BOD1L1,DERL2,TET3,C5orf51,ENAH,TNPO1,PPP1R12A,TNRC6B,SEC62,MITF,WEE2,KIF3A,CEP120,NRIP1,RC3H1,ZNF292,TTC14,MCM10,SMAD5,TMEM154,KLHL11,ZNF766,ROCK1,YIPF6,PHACTR4,C17orf75,SMC5,PRR14L,KMT2E,SS18L2,ZFAND5,PDE3A,POU2F1,NUCKS1,SBNO1,EFCAB2,SDE2,GAS2L3,ANKRD26,CPEB4,PIKFYVE,GATAD2A,TMCC1,FBXL20,NCOA2,PFKFB2,TSHZ1,WDHD1,XPO4,BIRC6,ZNF850,CDC42SE2,VMA21,CF…
MIIhighTE	RBP002	ATXN2	RBP002_human_clipdb_bed2_mw25_num7_loose	1.38219	0	363	139.26	21.0193	ZNF121,BDP1,HNRNPR,INO80D,FBXL20,TNPO1,SLC35F5,HNRNPH1,ZNF451,ARHGAP11A,TOR1AIP1,NUCKS1,RO60,ZNF292,VMA21,KATNAL1,SLC30A4,SIN3A,ZNF766,C17orf75,SBNO1,DERL2,KIF3A,MMS22L,ZNF845,NT5DC3,TNRC6B,MYADM,SRGAP2C,CBX5,PER2,ZFAND5,ERI2,HLTF,MED13,CPEB4,GCFC2,HIPK1,RUBCN,FUBP1,TOPORS,SETD5,PHF14,DNAJC10,SEC62,FANCE,BCLAF3,PHACTR4,CARMIL1,MTHFD2,ATP13A3,CLSPN,ATP11B,EFCAB2,SDE2,CASP2,DUSP7,RC3H1,ERCC4,TMEM16…
MIIhighTE	RBP002	ATXN2	RBP002_human_clipdb_bed2_mw15_num1_loose	1.28894	3.5793e-12	562	230	50.6146	INO80D,ZNF121,HNRNPH1,TNRC6B,RO60,SBNO1,FBXL20,PPP3CA,TNPO1,ZNF451,CBX5,THAP5,CARMIL1,CASP2,SLC30A4,NT5DC3,ELK4,PER2,RMND5A,MMS22L,RC3H1,CDC42SE2,PXYLP1,ENAH,PGGT1B,MYADM,EIF2S3,POU2F1,SLC35F5,DUSP7,GDAP1,VPS50,BROX,RUBCN,SETD5,SRGAP2C,ZNF766,ABCA1,GSR,BCLAF1,FUBP1,OTUD3,SMC5,TMCC1,CEBPZOS,KLHL11,SIN3A,PRR14L,MTHFD2,NUCKS1,MKNK2,PTGFRN,AKAP11,ATAD5,STARD7,ZNF850,TMEM154,PRKCI,SEC62,SS18L2,CLSPN,Z…
MIIhighTE	RBP002	ATXN2	RBP002_human_clipdb_bed2_mw10_num1_loose	1.25198	0	388	162.91	24.0572	BCLAF1,TNRC6B,ZFAND5,TTC14,KLHL11,INO80D,XPO4,NAB1,ZNF766,PRR14L,PDE3A,SBNO1,DERL2,PDP1,NT5DC3,TNPO1,HNRNPR,SS18L2,POU2F1,AGO2,PIKFYVE,RC3H1,SEH1L,CNOT6,STARD7,YAP1,ZNF22,PHF14,RC3H2,ROCK1,PHACTR4,C17orf75,MTHFD2,MTMR6,KIF3A,RMND5A,CASP2,HSF2,SLC35F5,AC098582.1,HELLS,DUSP7,VTA1,NRIP1,ABL2,ZNF292,PPM1B,ENAH,CMTM7,PPTC7,FNBP4,TMEM154,CCDC88A,SLC30A4,ZMPSTE24,SPOCK1,DNAJC10,PGGT1B,CCAR1,ATRX,CCNYL1,…
MIIhighTE	RBP002	ATXN2	RBP002_human_clipdb_bed2_mw25_num1_loose	1.22794	1.83552e-11	540	230.54	49.041	INO80D,ZNF121,HNRNPH1,RO60,TNRC6B,TNPO1,CBX5,THAP5,ZNF451,CARMIL1,PER2,PPP3CA,SBNO1,FBXL20,SLC30A4,CDC42SE2,RMND5A,RC3H1,NT5DC3,CASP2,MMS22L,ENAH,ELK4,PXYLP1,EIF2S3,BROX,SETD5,MYADM,POU2F1,GDAP1,PGGT1B,SRGAP2C,ZNF766,ABCA1,OTUD3,SLC35F5,DUSP7,VPS50,CEBPZOS,RUBCN,BCLAF1,GSR,SMC5,TMCC1,FUBP1,TMEM154,KLHL11,SIN3A,PRR14L,MTHFD2,NUCKS1,MKNK2,PTGFRN,AKAP11,CPEB4,ATAD5,STARD7,ZNF850,PRKCI,SEC62,P4HA1,SS…
MIIhighTE	RBP002	ATXN2	RBP002_human_clipdb_bed2_mw25_num6_loose	1.20813	6.91426e-10	53	22.94	4.93149	HERC2,HNRNPR,FNBP4,YIPF6,INO80D,TSTD2,ANAPC1,KLHL2,GNAQ,PRR14L,ATP13A3,RSF1,NUCKS1,SBNO1,RMND5A,AKAP11,TET3,GPATCH2L,VTA1,ZNF395,FBXL20,RNF125,SEH1L,MAPK1,HACD3,C5orf51,NEK1,ENAH,RBM39,BRD1,RUBCN,CDC42SE2,CFAP299,BCLAF1,BMT2,UBXN2A,FUBP1,TRIM37,ZNF22,UHMK1,DCAF17,SPOCK1,IQGAP2,UBE3A
MIIhighTE	RBP002	ATXN2	RBP002_human_clipdb_bed2_mw30_num4_loose	1.17291	6.01707e-10	417	184.95	40.2521	INO80D,ZNF121,TNRC6B,RO60,SBNO1,PPP3CA,HNRNPH1,PER2,FBXL20,THAP5,SLC30A4,CARMIL1,RC3H1,NT5DC3,CDC42SE2,PXYLP1,ZNF451,CBX5,CASP2,BROX,ELK4,PGGT1B,MMS22L,ENAH,MYADM,EIF2S3,SLC35F5,DUSP7,GDAP1,CEBPZOS,RUBCN,TNPO1,SETD5,KLHL11,ABCA1,GSR,CLSPN,NUCKS1,PTGFRN,CPEB4,MTHFD2,RMND5A,ATAD5,HCFC2,GTF2E1,VPS50,PFKFB2,ZNF850,TMEM154,SIN3A,PRKCI,SRGAP2C,ZNF766,OTUD3,PRPS2,TMCC1,PLD1,PDIK1L,CFAP299,FUBP1,PDS5B,YI…
MIIhighTE	RBP002	ATXN2	RBP002_human_clipdb_bed2_mw15_num2_loose	1.16353	9e-16	229	102.23	16.1144	PHACTR4,LMOD3,HNRNPR,ASAP1,ZNF395,ABL2,ATRX,PAK1IP1,ZNF281,VPS13A,NRIP1,CEP78,TSHZ1,ENAH,RAB3GAP2,CLSPN,PDE3A,EIF2S3,IQCK,VTA1,INO80D,TMEM168,TTF2,SMG1,CCDC66,UBXN2A,UBE3A,CBX5,YIPF6,GSR,YME1L1,VMP1,UBAP2,NEMF,HSDL2,RSF1,SBNO1,GAS2L3,RO60,TAB3,AGO2,HELLS,GPATCH2L,RC3H1,FBXL20,SFPQ,CLDN18,MECP2,MYO9A,CEBPZOS,TNRC6A,LDAH,PPM1B,PPTC7,TMEM154,TNPO1,MPHOSPH8,MYADM,NIPAL1,RNASEH1,LMLN,DDX17,HOMER1,PRKC…
MIIhighTE	RBP002	ATXN2	RBP002_human_clipdb_bed2_mw25_num3_loose	1.09453	1.005e-13	216	101.15	15.8518	LMOD3,PHACTR4,INO80D,ZNF395,ABL2,CEBPZOS,ENAH,POU2F1,NIPAL1,RAB3GAP2,CCAR1,ATRX,PAK1IP1,ZNF281,CASP2,CPEB4,CEP78,NCOA1,LDAH,DDX21,TNRC6B,RNASEH1,LMLN,DDX17,PRKCI,CBX5,GSR,C17orf75,HNRNPR,GNAQ,MTMR6,NEMF,CLSPN,AKIRIN1,NUCKS1,SBNO1,ASAP1,GAS2L3,RO60,VPS13A,SLC35F5,HELLS,GPATCH2L,GATAD2A,RC3H1,TMEM168,TTF2,DIS3,RNF125,TMF1,LRRC3B,OXR1,UBXN2A,SMAD5,TNPO1,MPHOSPH8,PIK3CA,ARMC1,RC3H2,TRAK2,HOMER1,SRGAP…
MIIhighTE	RBP002	ATXN2	RBP002_human_clipdb_bed2_mw20_num1_loose	1.08302	5.99894e-09	525	247.82	52.2773	ZNF121,MMS22L,INO80D,AKAP11,TNRC6B,TNPO1,HNRNPH1,PDE3A,SBNO1,RO60,BCLAF1,CBX5,MYADM,CARMIL1,THAP5,PER2,PPP3CA,CDC42SE2,SLC30A4,CNOT6,ARHGAP12,SMC5,PDP1,FBXL20,BROX,ELK4,C17orf75,HNRNPR,EIF2S3,CASP2,RC3H1,PXYLP1,SS18L2,ZFAND5,MKNK2,DUSP7,ENAH,STARD7,NT5DC3,ZNF451,PGGT1B,VMP1,DERL2,SETD5,ZMPSTE24,SEC62,PHACTR4,PRR14L,RSF1,RMND5A,VPS50,PFKFB2,ZNF850,PPP1R12A,MPHOSPH8,RC3H2,SRGAP2C,OTUD3,POU2F1,SLC35…
MIIhighTE	RBP002	ATXN2	RBP002_human_clipdb_bed2_mw25_num5_loose	1.0802	6.6269e-12	162	76.62	12.7927	INO80D,SRGAP2C,HERC2,SBNO1,POU2F1,TET3,KDM6A,MECP2,FNBP4,TNRC6B,CBX5,YIPF6,EYA1,NUCKS1,ZBTB2,CASP2,BVES,MYO9A,DMD,XPO4,C5orf51,NT5DC3,PHF3,TMEM154,UHMK1,PHF14,MYADM,ZNF451,TRAK2,HOMER1,ATP6AP2,ANAPC1,GNAQ,SLC10A7,ATP13A3,KIF5B,TOR1AIP1,RSF1,RAB27B,ABTB2,OTUD6B,APC,ERI2,ASAP1,NARS2,DERL2,HLTF,SCML2,SDE2,KIF3A,RMND5A,RO60,AKAP11,SRP54,CPEB4,MMS22L,AGO2,AL135905.2,C5orf24,C4orf3,GPATCH8,PNRC2,DUSP7,…
MIIhighTE	RBP002	ATXN2	RBP002_human_clipdb_bed2_mw10_num2_loose	1.07046	4.5514e-12	214	101.9	16.7564	LMOD3,PAK1IP1,CEP78,TTF2,CEBPZOS,MPHOSPH8,PIK3CA,PHACTR4,PDE3A,IQCK,ABL2,DIS3,PPP3CA,TNRC6B,RNASEH1,RAB3GAP2,HNRNPR,NEMF,CLSPN,RNF125,PPM1B,DDX21,DNAJC10,UBE3A,CBX5,ATRX,GNAQ,AKIRIN1,SBNO1,MKNK2,ZNF281,RNF170,GAS2L3,SLC35F5,GPATCH2L,VTA1,ZNF395,RC3H1,SCAF11,TMEM168,SFPQ,ZNF121,NCOA1,TSHZ1,LRRC3B,ENAH,ZNF620,SAV1,OXR1,UBXN2A,NIPAL1,RC3H2,PPP1R3D,PRKCI,CCAR1,ZNF766,YIPF6,ATP6AP2,C17orf75,WASHC4,YME…
MIIhighTE	RBP002	ATXN2	RBP002_human_clipdb_bed2_mw30_num3_loose	1.05998	4.91212e-10	250	119.91	22.0381	LMOD3,CEBPZOS,ABL2,PHACTR4,PDE3A,POU2F1,ZNF395,CEP78,MPHOSPH8,SBNO1,NCOA1,UBXN2A,ATRX,HNRNPR,ZFAND5,PAK1IP1,INO80D,FBXL20,DIS3,DDX21,TNRC6B,NIPAL1,RAB3GAP2,YIPF6,GSR,GNAQ,CLSPN,IQCK,ASAP1,RNF125,CCDC66,LRRC3B,ENAH,PIK3CA,DNAJC10,DDX17,HOMER1,ZNF766,NEMF,NHEJ1,NUCKS1,MKNK2,ZNF281,GAS2L3,CASP2,MED13,SLC35F5,GATAD2A,RC3H1,TMEM168,TTF2,MAGI1,C20orf194,TMF1,PPM1B,PPP3CA,SETD5,LRRC8B,CCAR1,CBX5,C17orf7…
MIIhighTE	RBP002	ATXN2	RBP002_human_clipdb_bed2_mw30_num1_loose	1.03987	1.69526e-08	667	324.41	67.8244	MMS22L,ZNF121,TNRC6B,TNPO1,AKAP11,HNRNPR,INO80D,NT5DC3,BCLAF1,SBNO1,SLC30A4,TOR1AIP1,PRR14L,BROX,PDE3A,DERL2,PDP1,MYADM,SMC5,SS18L2,PER2,ZFAND5,CNOT6,THAP5,SRGAP2C,ZNF766,CARMIL1,RSF1,RO60,CBX5,RC3H1,ARHGAP12,C17orf75,RMND5A,CASP2,FBXL20,PPP3CA,ELK4,C6orf62,VMP1,EIF2S3,NRIP1,PPP4R3A,ENAH,STARD7,ARHGAP5,YAP1,VMA21,PPP1R12A,AKIRIN1,POU2F1,ZNF850,CDC42SE2,MCM10,PHACTR4,MTHFD2,HNRNPH1,AGO2,CEBPZOS,ZN…
MIIhighTE	RBP002	ATXN2	RBP002_human_clipdb_bed2_mw20_num2_loose	1.03918	1.92889e-10	212	103.16	17.8607	PHACTR4,GNAQ,ABL2,HNRNPR,PDE3A,LMOD3,HOMER1,GSR,POU2F1,ZNF395,DDX21,UBE3A,ATRX,RSF1,IQCK,NUCKS1,SBNO1,RO60,INO80D,DIS3,NCOA1,LRRC3B,ENAH,PPP3CA,UBXN2A,TMEM154,MPHOSPH8,TNRC6B,KMT5B,SRGAP2C,CBX5,C17orf75,CLSPN,TRIM59,MITF,XPOT,PAK1IP1,MKNK2,RNF170,AGO2,HELLS,RC3H1,TMEM168,MAGI1,MYO9A,TSHZ1,CEBPZOS,ZNF292,TNRC6A,BCLAF1,SMAD5,MSH2,UHMK1,MYADM,RNASEH1,LMLN,PPP1R3D,PRKCI,CCAR1,ZNF766,YIPF6,ABCA1,ZC3H1…
MIIhighTE	RBP002	ATXN2	RBP002_human_clipdb_bed2_mw15_num5_loose	1.00038	5.09618e-09	151	75.48	13.533	ABCF1,KDM6A,INO80D,HERC2,PRR14L,DUSP7,MECP2,SRGAP2C,POU2F1,NUCKS1,RC3H1,PHF3,TNRC6B,ASAP1,CPEB4,VPS13A,PFKFB2,MYPOP,VMA21,CCDC88A,MYADM,TRAK2,SIN3A,C6orf62,HOMER1,SEC62,CBX5,YIPF6,ATRX,ANAPC1,GSR,PHACTR4,WASHC4,TOR1AIP1,HK2,SBNO1,KDM4D,DERL2,EFCAB2,HLTF,MKNK2,ZNF281,RNF170,TET3,AGO2,AC098582.1,C5orf24,GOPC,DNAJB12,GPATCH2L,GATAD2A,ZNF395,GTF2E1,SCAF11,GDAP1,ATXN2L,FBXL20,SFPQ,MAGI1,NCOA2,CTNNA1,S…
MIIhighTE	RBP003	C17orf85	RBP003_human_clipdb_bed3_mw25_num3_loose	1.38562	5.68e-14	499	190.98	42.8615	ZNF121,TNRC6B,TNPO1,HNRNPH1,TOR1AIP1,SBNO1,FBXL20,RO60,SLC30A4,PER2,THAP5,BROX,CBX5,CARMIL1,INO80D,PPP3CA,CDC42SE2,ZNF451,SLC35F5,RC3H1,PFKFB2,ELK4,SETD5,MYADM,SRGAP2C,C17orf75,PXYLP1,CASP2,BDP1,ENAH,FUBP1,OTUD3,MMS22L,DUSP7,VPS50,CEBPZOS,TTC14,BIRC6,STARD7,RUBCN,MCM10,PGGT1B,SIN3A,ZNF766,GSR,HNRNPR,MTHFD2,CLSPN,PDE3A,XPOT,RMND5A,FAM104B,ZNF850,MPHOSPH8,KLHL24,KLHL11,ARHGAP11A,BOD1L1,KIF5B,EIF2S3…
MIIhighTE	RBP003	C17orf85	RBP003_human_clipdb_bed3_mw30_num3_loose	1.38189	5.46e-14	498	191.09	42.671	ZNF121,TNRC6B,TNPO1,HNRNPH1,TOR1AIP1,SBNO1,FBXL20,RO60,SLC30A4,PER2,THAP5,CBX5,BROX,CARMIL1,INO80D,PPP3CA,CDC42SE2,ZNF451,SLC35F5,RC3H1,PFKFB2,ELK4,SETD5,MYADM,SRGAP2C,C17orf75,PXYLP1,CASP2,BDP1,ENAH,FUBP1,OTUD3,MMS22L,DUSP7,VPS50,CEBPZOS,TTC14,BIRC6,STARD7,RUBCN,MCM10,PGGT1B,SIN3A,ZNF766,GSR,HNRNPR,MTHFD2,CLSPN,PDE3A,XPOT,RMND5A,FAM104B,ZNF850,MPHOSPH8,KLHL24,KLHL11,BOD1L1,KIF5B,EIF2S3,AFF4,ASAP…
MIIhighTE	RBP003	C17orf85	RBP003_human_clipdb_bed3_mw25_num6_loose	1.33061	4.40107e-07	25	9.94	2.99771	RNF5,HMGCR,NAB1,C6orf62,OTUD3,MTHFD2,CPEB4,AGO2,GPATCH2L,ZNF721,DIS3,MECP2,PFKFB2,BROX,CEBPZOS,TMF1,LRRC3B,DDX21,NRAS,BCLAF1,BRWD1,DNAJC10
MIIhighTE	RBP003	C17orf85	RBP003_human_clipdb_bed3_mw15_num4_loose	1.25926	2.91511e-11	428	178.8	39.7441	ZNF121,INO80D,TNRC6B,HNRNPH1,SBNO1,RO60,TNPO1,CBX5,FBXL20,PER2,SLC30A4,PPP3CA,CDC42SE2,THAP5,CASP2,ZNF451,MMS22L,RC3H1,CARMIL1,PXYLP1,NT5DC3,ELK4,SETD5,MYADM,RMND5A,PGGT1B,GSR,EIF2S3,NUCKS1,BROX,CEBPZOS,ENAH,RUBCN,KLHL11,ABCA1,PTGFRN,SLC35F5,GDAP1,VPS50,SIN3A,SRGAP2C,ZNF766,OTUD3,CLSPN,POU2F1,ATAD5,DUSP7,TMCC1,FUBP1,PRKCI,HK2,CPEB4,GTF2E1,GCFC2,PFKFB2,PLD1,ZNF850,PDS5B,UBE3A,P4HA1,BCLAF3,PRR14L,M…
MIIhighTE	RBP003	C17orf85	RBP003_human_clipdb_bed3_mw20_num3_loose	1.2432	7.5265e-11	419	177	39.5571	ZNF121,INO80D,TNRC6B,HNRNPH1,SBNO1,RO60,PPP3CA,TNPO1,SLC30A4,THAP5,CBX5,CASP2,FBXL20,PER2,MMS22L,MYADM,ZNF451,PGGT1B,CARMIL1,PXYLP1,SLC35F5,RC3H1,NT5DC3,CDC42SE2,SETD5,RMND5A,BROX,OTUD3,PTGFRN,ENAH,ELK4,SRGAP2C,ABCA1,GSR,NUCKS1,TMCC1,GDAP1,CEBPZOS,KLHL11,SIN3A,EIF2S3,ATAD5,VPS50,RUBCN,FUBP1,TMEM154,ZNF766,PRR14L,MTHFD2,CLSPN,PRPS2,CPEB4,HCFC2,GTF2E1,PFKFB2,ZNF850,VMA21,PDS5B,PRKCI,P4HA1,BCLAF3,ZF…
MIIhighTE	RBP004	CAPRIN1	RBP004_human_clipdb_bed4_mw25_num10_loose	1.4344	2.53119e-07	41	15.17	5.13859	ABCF1,HERC2,ABL2,MECP2,OTUD3,RSF1,POU2F1,GABPB1,HK2,SBNO1,EFCAB2,SCYL2,MMS22L,VPS13A,EIF5B,HELLS,TTF2,CEP78,XPO4,TNRC6A,RUBCN,OXR1,SMAD5,SLC12A5,FAM9C,SLC30A4,SPOCK1,DNAJC10,PGGT1B
MIIhighTE	RBP004	CAPRIN1	RBP004_human_clipdb_bed4_mw30_num8_loose	1.11504	8.93835e-11	131	60.48	11.2056	RNF5,POU2F1,HNRNPR,NUCKS1,INO80D,MSH2,PRR14L,DERL2,TET3,AGO2,GPATCH8,GPATCH2L,DUSP7,HPS3,ABL2,SEH1L,ARHGAP5,RUBCN,KATNAL1,UHMK1,PHF14,TNRC6B,UBE3A,SIN3A,NAB1,PRKCI,SRGAP2C,CBX5,BCLAF3,ANAPC1,C17orf75,OTUD3,WASHC4,SLC10A7,PLPPR2,PXYLP1,LMAN1,RSF1,CR2,RAB27B,EIF2S3,SDE2,SCYL2,ZBTB2,RMND5A,PTGFRN,OXSR1,MED13,VPS13A,EFCC1,AC098582.1,C5orf24,HCFC2,SCFD2,PNRC2,ZNF395,RC3H1,KDM6A,ERCC4,FBXL20,NCOA2,CTNN…
MIIhighTE	RBP005	CPSF1	RBP005_human_clipdb_bed5_mw25_num1_loose	1.30768	3.59e-14	758	306.21	62.7748	ZNF121,TNRC6B,SBNO1,BROX,NT5DC3,HNRNPR,INO80D,TNPO1,RO60,TOR1AIP1,FBXL20,SLC30A4,PER2,RC3H1,MYADM,SRGAP2C,HNRNPH1,CARMIL1,SLC35F5,PPP3CA,THAP5,CBX5,RMND5A,MMS22L,CDC42SE2,CEP78,ENAH,ELK4,DDX17,EIF2S3,DERL2,VMA21,BCLAF1,ZNF766,C17orf75,SS18L2,ZFAND5,PFKFB2,ZNF850,FUBP1,PGGT1B,PXYLP1,PRR14L,CASP2,CPEB4,MTHFD2,CLSPN,AKAP11,ATAD5,PDP1,CEBPZOS,LRRC3B,RUBCN,MCM10,TMEM154,ZNF451,BCLAF3,PHACTR4,SMC5,VMP1…
MIIhighTE	RBP005	CPSF1	RBP005_human_clipdb_bed5_mw10_num1_loose	1.26779	0	372	154.49	23.4656	ZNF121,HNRNPH1,INO80D,AGO2,ELK4,ZNF451,KLHL11,CBX5,ABCA1,SBNO1,MMS22L,FBXL20,NT5DC3,GSR,CARMIL1,RO60,GCFC2,PCF11,ZNF850,TNPO1,KLHL24,PXYLP1,DERL2,KIF3A,DUSP7,PFKFB2,BROX,TTC14,PPP3CA,PTP4A1,PPP1R12A,TNRC6B,OTUD3,KMT2E,PER2,CLSPN,EIF2S3,HK2,PAK1IP1,MKNK2,RMND5A,CPEB4,CEBPZOS,CNOT6,CDC42SE2,OXR1,TMEM154,TOPORS,SETD5,MYADM,DNAJC10,ARID4A,SIN3A,C6orf62,SRGAP2C,YIPF6,PRR14L,TOR1AIP1,RAB27B,POU2F1,ERRF…
MIIhighTE	RBP005	CPSF1	RBP005_human_clipdb_bed5_mw10_num4_loose	1.23466	2.01731e-11	87	36.97	7.59779	HNRNPR,ZFAND5,RAB27B,POU2F1,SBNO1,DERL2,MMS22L,TTF2,MECP2,UACA,RC3H2,SIN3A,PRKCI,RNF19A,ZNF766,CBX5,ROCK1,FANCE,BCLAF3,WASHC4,KLHL2,VMP1,ZBTB21,MTHFD2,MTMR6,KIF5B,ESF1,C15orf48,PRPS2,ADGB,EFCAB2,GAS2L3,TAB3,CASP2,CNGB3,AGO2,HCFC2,GPATCH8,GATAD2A,CSPP1,RC3H1,TMEM168,CPS1,MYO9A,AKT1,OSBPL3,PFKFB2,TSHZ1,RNF125,PUS10,XPO4,HIPK1,ENAH,NT5DC3,CDC42SE2,RUBCN,CFAP299,PHF3,BMT2,SMAD5,FUBP1,TRIM6,ZNF22,TENT…
MIIhighTE	RBP005	CPSF1	RBP005_human_clipdb_bed5_mw15_num1_loose	1.17507	4.4514e-12	388	171.83	32.7917	ZNF121,RO60,INO80D,HNRNPH1,TNRC6B,ZNF451,FBXL20,SBNO1,ABCA1,ELK4,KLHL11,CBX5,PER2,CPEB4,RC3H1,TNPO1,ZNF766,GATAD2A,VPS50,CDC42SE2,CASP2,MMS22L,NT5DC3,RUBCN,SLC35F5,PDIK1L,PPP3CA,ZNF850,THAP5,SLC30A4,C6orf62,SRGAP2C,OTUD3,HNRNPR,PXYLP1,TOR1AIP1,POU2F1,PAK1IP1,NUCKS1,EFCAB2,PTGFRN,AGO2,PFKFB2,PLD1,CEBPZOS,TTC14,ENAH,TMEM154,PDS5B,UBE3A,SIN3A,PRKCI,YIPF6,P4HA1,BCLAF3,GSR,EYA1,MTHFD2,CLSPN,EIF2S3,DER…
MIIhighTE	RBP005	CPSF1	RBP005_human_clipdb_bed5_mw20_num8_loose	1.10002	2.81165e-10	232	108.23	20.601	LMOD3,PHACTR4,CEBPZOS,GNAQ,RAB3GAP2,PDE3A,ABL2,ATRX,SBNO1,DIS3,NCOA1,ENAH,HOMER1,POU2F1,PAK1IP1,RC3H1,CEP78,MYADM,CLSPN,IQCK,ZNF281,INO80D,FBXL20,TTF2,RNF125,SETD5,MPHOSPH8,TNRC6B,NIPAL1,RNASEH1,PRKCI,ZNF766,YIPF6,C17orf75,AKIRIN1,TRIM59,XPOT,GAS2L3,SLC35F5,ZNF395,ZNF121,CLDN18,SLC17A5,LRRC3B,PPM1B,ZNF620,SAV1,SMAD5,TMEM154,LRRC8B,KMT5B,LMLN,ARMC1,DDX17,TRAK2,CBX5,HNRNPR,ZBTB21,UBAP2,NEMF,ZFAND5,…
MIIhighTE	RBP005	CPSF1	RBP005_human_clipdb_bed5_mw30_num8_loose	1.03083	6.98411e-11	210	102.78	17.1137	LMOD3,GNAQ,ATRX,PHACTR4,DIS3,DNAJC10,PAK1IP1,ZNF281,CEBPZOS,PPM1B,TNRC6B,PDE3A,POU2F1,NUCKS1,MKNK2,RNF170,MED13,SCFD2,ZNF395,RC3H1,TMEM168,ABL2,CEP78,MYO9A,CCDC66,TNRC6A,DDX21,SMAD5,MPHOSPH8,NIPAL1,HOMER1,PRKCI,CBX5,GSR,C17orf75,HNRNPR,CLSPN,NHEJ1,ASAP1,SBNO1,EFCAB2,GAS2L3,RO60,TAB3,CASP2,VPS13A,INO80D,NRIP1,SCAF11,FBXL20,ZNF121,RNF125,PPP3CA,RAD21,MCM10,TMEM154,LMLN,SRGAP2C,RAB3GAP2,ZNF766,ATP6A…
MIIhighTE	RBP006	CPSF2	RBP006_human_clipdb_bed6_mw10_num10_loose	1.40545	3.19915e-11	52	19.63	4.91885	INO80D,AGO2,BDP1,RAB27B,POU2F1,ROCK1,BCLAF3,ATP6AP2,OTUD3,SMC5,PXYLP1,RSF1,TRIM59,XPOT,ESF1,IQCK,RB1CC1,TAB3,MED13,EIF5B,BVES,C5orf24,HPS3,ERCC4,NIPA2,NOP14,RNF125,ZNF292,PDIK1L,XPO4,HIPK1,SUN1,USP25,RUBCN,HNRNPF,ZNF251,BRWD1,FUBP1,TMEM154,LRRC8B,BAZ1A,SLC30A4
MIIhighTE	RBP006	CPSF2	RBP006_human_clipdb_bed6_mw30_num9_loose	1.36822	5.2742e-12	57	22.08	5.10235	ARHGAP11A,C5orf24,INO80D,ENAH,CFAP299,ZNF251,HOMER1,SRGAP2C,RAB3GAP2,PHACTR4,HNRNPR,SMC5,GNAQ,FAM72B,NEMF,PDE3A,RAB27B,POU2F1,KIF3A,CEP120,SUCO,AL135905.2,GPATCH2L,SENP7,PNN,SCAF11,ABL2,TCAF1,PFKFB2,TSHZ1,IFT80,BIRC6,LDAH,TSN,RUBCN,MCM10,BRWD1,UBXN2A,FUBP1,PTP4A1,KATNAL1,TNPO1,OR51M1,UACA,KLHL24,FAM9C,ZNF404,PPP1R3D
MIIhighTE	RBP006	CPSF2	RBP006_human_clipdb_bed6_mw30_num2_loose	1.29493	1.8e-15	704	286.92	54.7266	ZNF121,SBNO1,TNRC6B,FBXL20,BROX,HNRNPH1,RO60,TNPO1,MYADM,INO80D,SLC30A4,PER2,RC3H1,TOR1AIP1,HNRNPR,CARMIL1,NT5DC3,THAP5,SRGAP2C,CBX5,SLC35F5,PPP3CA,CLSPN,ELK4,ZNF451,MMS22L,ENAH,PXYLP1,RMND5A,PFKFB2,CDC42SE2,VMA21,CASP2,ZNF850,RUBCN,EIF2S3,DERL2,DUSP7,CEP78,SETD5,PGGT1B,MTHFD2,GTF2E1,TTC14,BDP1,KLHL24,C17orf75,SS18L2,NUCKS1,MKNK2,GDAP1,VPS50,CEBPZOS,MCM10,FUBP1,TMEM154,PDS5B,ZNF766,BCLAF3,GSR,ZFA…
MIIhighTE	RBP006	CPSF2	RBP006_human_clipdb_bed6_mw25_num2_loose	1.29298	1.9e-15	703	286.9	54.6588	ZNF121,SBNO1,TNRC6B,FBXL20,BROX,HNRNPH1,RO60,TNPO1,MYADM,INO80D,SLC30A4,PER2,RC3H1,TOR1AIP1,HNRNPR,CARMIL1,NT5DC3,THAP5,SRGAP2C,CBX5,SLC35F5,PPP3CA,CLSPN,ELK4,ZNF451,MMS22L,ENAH,PXYLP1,RMND5A,PFKFB2,CDC42SE2,VMA21,CASP2,RUBCN,EIF2S3,DERL2,DUSP7,CEP78,ZNF850,SETD5,PGGT1B,MTHFD2,GTF2E1,TTC14,BDP1,KLHL24,C17orf75,SS18L2,NUCKS1,MKNK2,GDAP1,VPS50,CEBPZOS,MCM10,FUBP1,TMEM154,PDS5B,ZNF766,BCLAF3,GSR,ZFA…
MIIhighTE	RBP006	CPSF2	RBP006_human_clipdb_bed6_mw20_num2_loose	1.28358	5.2e-14	696	285.9	57.2913	ZNF121,TNRC6B,HNRNPH1,SBNO1,BROX,INO80D,TNPO1,RO60,FBXL20,TOR1AIP1,PER2,THAP5,SLC30A4,CARMIL1,PPP3CA,MYADM,CBX5,MMS22L,RC3H1,SLC35F5,NT5DC3,ELK4,ZNF451,SRGAP2C,HNRNPR,PXYLP1,CLSPN,RMND5A,CASP2,CDC42SE2,DUSP7,PFKFB2,EIF2S3,ENAH,ZNF850,PGGT1B,POU2F1,DERL2,GTF2E1,GDAP1,RUBCN,VMA21,NUCKS1,CEP78,CEBPZOS,SETD5,BCLAF3,GSR,PRR14L,SS18L2,XPOT,HLTF,MKNK2,GCFC2,BCLAF1,DDX17,ZNF766,OTUD3,MTHFD2,HK2,EFCAB2,PT…
MIIhighTE	RBP006	CPSF2	RBP006_human_clipdb_bed6_mw15_num2_loose	1.23106	4.03392e-10	538	229.19	53.3785	ZNF121,INO80D,TNRC6B,HNRNPH1,RO60,SBNO1,TNPO1,FBXL20,PPP3CA,THAP5,ZNF451,CBX5,CARMIL1,PER2,CDC42SE2,SLC30A4,CASP2,NT5DC3,ELK4,RC3H1,PXYLP1,PGGT1B,MMS22L,RMND5A,SLC35F5,BROX,SETD5,MYADM,EIF2S3,GDAP1,ENAH,RUBCN,SRGAP2C,ZNF766,ABCA1,GSR,OTUD3,NUCKS1,VPS50,SIN3A,POU2F1,PTGFRN,TMCC1,CEBPZOS,FUBP1,TMEM154,KLHL11,MTHFD2,CLSPN,CPEB4,ATAD5,DUSP7,PRKCI,P4HA1,PRR14L,HK2,PRPS2,MKNK2,HCFC2,GTF2E1,PFKFB2,PLD1,…
MIIhighTE	RBP006	CPSF2	RBP006_human_clipdb_bed6_mw10_num2_loose	1.19103	6e-15	373	163.37	27.7626	TNRC6B,ZNF121,INO80D,HNRNPH1,FBXL20,ELK4,RO60,RC3H1,NT5DC3,TNPO1,HNRNPR,SBNO1,ABCA1,CARMIL1,RMND5A,MMS22L,VPS50,CEBPZOS,GDAP1,PDIK1L,ENAH,CDC42SE2,FUBP1,PDS5B,KLHL11,PXYLP1,MTHFD2,PER2,PRPS2,EFCAB2,AGO2,PFKFB2,C5orf51,PPP3CA,ZNF850,PGGT1B,ZNF766,CBX5,NUCKS1,KIF3A,CPEB4,SLC35F5,ATAD5,GCFC2,CEP78,SEH1L,SETD5,MYADM,ZNF451,SLC30A4,SIN3A,SRGAP2C,YIPF6,GSR,C17orf75,EIF2S3,POU2F1,GABPB1,HK2,PAK1IP1,CASP…
MIIhighTE	RBP006	CPSF2	RBP006_human_clipdb_bed6_mw10_num1_loose	1.11623	1.89177e-11	262	120.86	21.9444	CEBPZOS,LMOD3,PHACTR4,PDE3A,HNRNPR,TTF2,CEP78,ABL2,POU2F1,MED13,INO80D,ZNF395,ZNF121,RAB3GAP2,ZNF281,DIS3,ENAH,PPP3CA,MCM10,UBXN2A,TMEM154,DNAJC10,CCAR1,ATRX,C17orf75,NEMF,CLSPN,RSF1,SBNO1,GAS2L3,RC3H1,TMCC1,FBXL20,NCOA1,RNF125,DDX21,MPHOSPH8,TNRC6B,UBE3A,ZNF766,GSR,GNAQ,XPOT,PAK1IP1,NUCKS1,ASAP1,RO60,SCFD2,CCDC66,TNRC6A,PPM1B,PPTC7,SMAD5,NIPAL1,RNASEH1,DDX17,HOMER1,PRKCI,SRGAP2C,YIPF6,ZBTB21,UBA…
MIIhighTE	RBP006	CPSF2	RBP006_human_clipdb_bed6_mw30_num10_loose	1.03574	8.74972e-10	179	87.31	15.6384	KIF15,CLSPN,MAGI1,POU2F1,PPP3CA,C6orf62,ADGB,FBXL20,DIS3,MECP2,TNRC6B,ABCA1,MITF,NUCKS1,GAS2L3,INO80D,CEP78,TCAF1,TNRC6A,GNAQ,MTHFD2,NHEJ1,AGO2,GPATCH2L,SCAF11,ZNF292,HIPK1,LRRC3B,PPM1B,RUBCN,ZNF451,DNAJC10,PGGT1B,UBE3A,NAB1,HOMER1,RAB3GAP2,CCAR1,ZNF766,CBX5,ATRX,BCLAF3,ZC3H13,ZNF140,PXYLP1,ATP13A3,NEMF,PDE3A,NCBP2,RMND5A,RO60,ENOPH1,TAB3,OXSR1,CPEB4,BVES,GOPC,C5orf24,SNX14,NRIP1,RC3H1,MTUS1,TMCC…
MIIhighTE	RBP006	CPSF2	RBP006_human_clipdb_bed6_mw25_num10_loose	1.03392	1.00675e-09	179	87.42	15.6851	KIF15,CLSPN,MAGI1,POU2F1,PPP3CA,C6orf62,ADGB,FBXL20,DIS3,MECP2,TNRC6B,ABCA1,MITF,NUCKS1,GAS2L3,INO80D,CEP78,TCAF1,TNRC6A,GNAQ,MTHFD2,NHEJ1,TAB3,AGO2,GPATCH2L,SCAF11,ZNF292,HIPK1,LRRC3B,PPM1B,RUBCN,ZNF451,DNAJC10,PGGT1B,UBE3A,NAB1,HOMER1,RAB3GAP2,CCAR1,ZNF766,CBX5,ATRX,BCLAF3,ZC3H13,ZNF140,PXYLP1,ATP13A3,PDE3A,NCBP2,RMND5A,RO60,ENOPH1,OXSR1,CPEB4,BVES,GOPC,C5orf24,SNX14,NRIP1,RC3H1,MTUS1,TMCC1,TTF…
MIIhighTE	RBP008	CPSF4	RBP008_human_clipdb_bed8_mw20_num5_loose	1.64185	0	292	93.57	14.1345	HNRNPR,ARHGAP11A,ZNF121,INO80D,FBXL20,CPEB4,HERC2,BMT2,UBXN2A,VPS13A,SLC35F5,XPO4,KATNAL1,PHF14,YME1L1,HNRNPH1,PDE3A,HK2,AFF4,KIF3A,RO60,TMEM168,ZNF292,TTC14,HIPK1,ZNF251,PIK3CA,KLHL24,FAM9C,UBE3A,TRAK2,SEC62,ZNF766,ABCA1,ATP6AP2,WASHC4,SMC5,GNAQ,PRR14L,POU2F1,XPOT,FASTKD3,AKAP11,AGO2,C5orf24,GPATCH2L,VTA1,ERCC4,ATXN2L,MAGI1,TSHZ1,RNF125,BDP1,ARHGAP5,TMEM154,TOPORS,TNRC6B,RC3H2,PGGT1B,C6orf62,HOM…
MIIhighTE	RBP008	CPSF4	RBP008_human_clipdb_bed8_mw15_num9_loose	1.60633	0	134	44.01	8.00315	INO80D,BDP1,ENAH,PRKCI,PDS5B,HOMER1,GNAQ,TOR1AIP1,SCYL2,CPEB4,MMS22L,PELI1,SENP7,ZNF292,SEH1L,C5orf51,LRRC3B,MCM10,BMT2,FUBP1,PHF14,TNRC6B,KLHL11,SRGAP2C,CBX5,C17orf75,EYA1,LMAN1,ATP13A3,AKIRIN1,PDE3A,EIF2S3,SLC27A6,TRIM59,MITF,ARL6IP5,XPOT,HK2,AFF4,NMD3,NARS2,SCML2,RNF170,PTGFRN,ANKRD26,OXSR1,CASP2,MED13,CNGB3,SLC35F5,HCFC2,VTA1,POLR3G,RC3H1,ZNF845,GTF2E1,SCAF11,FBXL20,TMEM168,CPS1,MAGI1,ZNF121,…
MIIhighTE	RBP008	CPSF4	RBP008_human_clipdb_bed8_mw25_num10_loose	1.56421	0	196	66.28	14.7395	HNRNPR,INO80D,ZNF766,POU2F1,DERL2,BCLAF1,CBX5,PHACTR4,SMC5,SBNO1,CEP78,ENAH,TNRC6B,C6orf62,SS18L2,ZFAND5,MKNK2,RMND5A,AKAP11,NT5DC3,TNPO1,SEC62,VMP1,PRR14L,PDE3A,KIF3A,GAS2L3,PIKFYVE,DUSP7,NRIP1,RC3H1,SFPQ,TTC14,CNOT6,STARD7,ZNF850,VMA21,PPP1R12A,RNASEH1,ZMPSTE24,SIN3A,PRKCI,CCNYL1,C17orf75,PXYLP1,FAM72B,MTHFD2,PER2,CLSPN,ERRFI1,HK2,NHEJ1,RB1CC1,EFCAB2,RO60,OXSR1,MED13,CPEB4,PELI1,CMAS,SENP7,VTA1…
MIIhighTE	RBP008	CPSF4	RBP008_human_clipdb_bed8_mw25_num6_loose	1.51671	0	309	107.99	16.5429	HNRNPR,RC3H1,BDP1,RSF1,XPO4,GSR,ARHGAP11A,AGO2,VTA1,DDX17,CPEB4,C5orf24,GPATCH2L,ATXN2L,DIS3,RC3H2,UBE3A,SMC5,FAM72B,LMAN1,PDE3A,GAS2L3,RO60,INO80D,NRIP1,ZNF292,TMF1,ENAH,PPTC7,UBXN2A,UHMK1,PIK3CA,KLHL24,PRRC2C,DNAJC10,HOMER1,ROCK1,GCC2,ZBTB21,GNAQ,OTUD6B,HLTF,SLC35F5,TMCC1,ERMP1,MAGI1,BROX,PLD1,TTC14,CNOT6,CFAP299,PHF3,BMT2,ELF1,TOPORS,KATNAL1,UACA,PDS5B,MYADM,PGGT1B,TRMT13,HMGCR,TRAK2,ZNF766,E2…
MIIhighTE	RBP008	CPSF4	RBP008_human_clipdb_bed8_mw30_num2_loose	1.49591	0	757	268.4	57.392	ZNF121,SBNO1,INO80D,BROX,TNRC6B,TOR1AIP1,FBXL20,TNPO1,ZNF766,RO60,BCLAF1,SLC30A4,MYADM,SRGAP2C,CBX5,RMND5A,RC3H1,PPP3CA,THAP5,KATNAL1,CARMIL1,PER2,MMS22L,ENAH,DDX17,HNRNPH1,CLSPN,CPEB4,CDC42SE2,VMA21,MCM10,ELK4,SLC35F5,TMEM168,CEP78,PFKFB2,NT5DC3,MTHFD2,PXYLP1,SS18L2,EIF2S3,NUCKS1,HERC2,LRRC3B,ZNF850,RUBCN,ZNF451,HLTF,CASP2,AGO2,DUSP7,HPS3,CPS1,PHF3,FUBP1,PDS5B,UHMK1,PIK3CA,KLHL11,PGGT1B,C17orf75…
MIIhighTE	RBP008	CPSF4	RBP008_human_clipdb_bed8_mw30_num5_loose	1.1512	9.9e-15	240	108.06	17.4858	INO80D,SMC5,ARHGAP11A,POU2F1,ENAH,TNRC6B,ZNF766,CBX5,AKAP11,CNOT6,TNPO1,SEC62,HNRNPR,HNRNPH1,ZFAND5,RSF1,DERL2,MKNK2,MMS22L,RC3H1,PDP1,ARHGAP5,UHMK1,ZMPSTE24,RC3H2,PHACTR4,C17orf75,SLC10A7,PDE3A,SBNO1,SCML2,RMND5A,GAS2L3,OXSR1,AGO2,TET3,PIKFYVE,SCFD2,NRIP1,CEP78,HIPK1,NT5DC3,UCHL5,PPP1R12A,PHF14,MYADM,RNASEH1,RLF,NAB1,SRGAP2C,ROCK1,FANCE,ABCA1,ATRX,BCLAF3,NEIL3,VMP1,UBR1,PRR14L,MTHFD2,SS18L2,HSDL…
MIIhighTE	RBP009	CPSF6	RBP009_human_clipdb_bed9_mw30_num3_loose	1.92127	0	92	24.29	6.17636	WEE2,HERC2,BDP1,CEP78,KATNAL1,LMAN1,CENPE,SEH1L,CNOT6,USP25,UHMK1,ZNF766,E2F8,ZC3H13,WASHC4,KLHL2,ZBTB21,SLC10A7,FAM72B,MTHFD2,BOD1L1,ZFAND5,XPOT,ZC3H12A,C15orf48,IQCK,RB1CC1,RO60,AKAP11,CPEB4,MED13,HSF2,SLC35F5,TET3,AGO2,AL135905.2,HMMR,GPATCH8,VTA1,PNN,POLR3G,TMEM168,NCOA2,DIS3,BROX,GOLGA4,RNF125,TMF1,MAPK1,TNRC6A,PCF11,PPP3CA,ARHGAP5,MAP4K3,SAV1,PHF3,BCLAF1,ELK4,TRIM6,PTP4A1,TNPO1,PDS5B,SETD5,…
MIIhighTE	RBP009	CPSF6	RBP009_human_clipdb_bed9_mw10_num9_loose	1.84188	0	48	13.39	3.84785	PAK1IP1,SDE2,INO80D,MYO9A,ARHGAP5,MYO5A,PDS5B,SEC62,CBX5,YIPF6,WASHC4,GNAQ,POU2F1,OTUD6B,ATP11B,RB1CC1,DERL2,ZNF281,GAS2L3,CPEB4,AL135905.2,GCFC2,KDM6A,ADGRA3,ZNF721,MECP2,PUS10,PDIK1L,CDC42SE2,RAD21,NRAS,VMA21,BMT2,FUBP1,FNBP4,TNPO1,NIPAL1,SLC30A4,DNAJC10,RC3H2
MIIhighTE	RBP009	CPSF6	RBP009_human_clipdb_bed9_mw15_num9_loose	1.65379	2.069e-13	41	13.03	3.80976	ARHGAP11A,SBNO1,TMF1,SPOCK1,YIPF6,BCLAF3,UBR1,POU2F1,AFF4,CASP2,SLC35F5,GPATCH2L,FAM135A,ERMP1,CPS1,PLD1,TNRC6A,MED14,USP25,PCF11,PPP3CA,ZNF850,BCLAF1,BRWD1,ELF1,UHMK1,ZNF451,FAM9C,DDX17
MIIhighTE	RBP009	CPSF6	RBP009_mouse_clipdb_bed6_mw20_num9_loose	1.62334	3.047e-13	48	15.58	4.46124	ARHGAP11A,INO80D,KIF15,HNRNPR,ENAH,UBE3A,TUT7,CBX5,RALGPS1,ATP13A3,GAS2L3,SUCO,RO60,OXSR1,MED13,CPEB4,EIF5B,TET3,PIKFYVE,GPATCH2L,GATAD2A,ABCC3,TCAF1,PLD1,TSHZ1,PUS10,TTC14,COG3,NEK1,FAM104B,PHF3,OXR1,FNBP4,KATNAL1,ZNF606,DCAF17,PIK3CA,KLHL24
MIIhighTE	RBP009	CPSF6	RBP009_human_clipdb_bed9_mw30_num7_loose	1.53394	3e-15	45	15.54	3.72927	PRKD1,C5orf24,PFKFB2,SIN3A,C6orf62,ATP6AP2,BOD1L1,TOR1AIP1,RSF1,RAB27B,POU2F1,MORF4L2,NUCKS1,CEP120,RMND5A,ANKRD26,HCFC2,PIKFYVE,GPATCH2L,RASA1,GDAP1,ERCC4,IARS2,DIS3,MECP2,NCOA1,CEBPZOS,MAPK1,XPO4,BIRC6,USP1,ARL8B,DDX21,CDC42SE2,MCM10,VMA21,OXR1,UBXN2A,MTPN,CCDC47,THAP5,SPOCK1
MIIhighTE	RBP009	CPSF6	RBP009_human_eclip_bed3_mw30_num8_loose	1.45627	0	97	35.35	7.20883	ATP13A3,HNRNPH1,INO80D,RC3H1,C17orf75,ZBTB21,GNAQ,HK2,NUCKS1,DERL2,FBXL20,NCOA2,CDC42SE2,BCLAF1,UHMK1,TRAK2,SEC62,ZNF766,CBX5,ZC3H13,THOC3,WASHC4,ZNF140,EYA1,MTHFD2,TRIM59,IQCK,AFF4,EFCAB2,IL23A,SCML2,SDE2,SCYL2,NBPF19,AC242842.3,TAB3,VPS13A,ATAD5,C5orf24,SCAF11,GDAP1,ERCC4,TMEM168,TTF2,CCNL1,MAGI1,ZNF121,C20orf194,DIS3,NOP14,PLD1,ZNF292,SEH1L,PUS10,HIPK1,TNRC6A,ENAH,SMC4,PCF11,NT5DC3,ZNF850,RAD2…
MIIhighTE	RBP009	CPSF6	RBP009_human_clipdb_bed9_mw20_num1_loose	1.3829	2.4479e-12	322	123.47	29.6428	DDX55,INO80D,RC3H1,NRIP1,PGGT1B,HNRNPR,BCLAF1,BDP1,PRRC2C,XPOT,GAS2L3,BVES,FBXL20,ZNF292,MYADM,HOMER1,ZNF766,GCC2,UBAP2,KIF5B,ESF1,PAK1IP1,CENPE,SLC35F5,MECP2,SEH1L,SUN1,SAV1,FNBP4,UHMK1,DCAF17,PHF14,FAM9C,SLC30A4,TRMT13,SIN3A,ROCK1,GSR,KLHL2,CARMIL1,LMAN1,POU2F1,OTUD6B,AFF4,EFCAB2,MED13,MMS22L,AGO2,DNAJB12,MYO9A,TTC14,NEK1,VMA21,UBXN2A,SMAD5,KATNAL1,TENT2,LMLN,IQGAP2,UBE3A,TRAK2,NAB1,PRKCI,SEC62…
MIIhighTE	RBP009	CPSF6	RBP009_mouse_clipdb_bed6_mw10_num9_loose	1.35606	0	355	138.68	20.1914	HNRNPR,DERL2,INO80D,RC3H1,TNRC6B,BCLAF1,ZNF766,ARHGAP11A,TNPO1,KLHL11,POU2F1,KIF3A,DUSP7,ABL2,TTC14,FUBP1,CBX5,PHACTR4,VMP1,PRR14L,NEMF,SS18L2,ZFAND5,TOR1AIP1,SCYL2,MED13,SLC35F5,AGO2,TET3,GPATCH2L,NRIP1,NCOA2,CNOT6,ENAH,STARD7,NT5DC3,TMEM154,UHMK1,PIK3CA,SLC30A4,PGGT1B,NAB1,ROCK1,ATRX,THOC3,C17orf75,GNAQ,MTMR6,RAB27B,AFF4,SBNO1,RMND5A,AC242842.3,NBPF19,CASP2,OXSR1,CPEB4,MMS22L,AC098582.1,PIKFYVE…
MIIhighTE	RBP009	CPSF6	RBP009_mouse_clipdb_bed6_mw10_num2_loose	1.35542	0	256	100.05	16.3023	ABCF1,C5orf24,DIS3,ENAH,SRGAP2C,HNRNPR,ARHGAP11A,TNRC6B,RAB3GAP2,CENPL,UBXN2A,C6orf62,BCLAF3,GNAQ,MTHFD2,RSF1,SLC35F5,AGO2,PIKFYVE,INO80D,ATXN2L,FBXL20,DMD,RUBCN,SAV1,FAM9C,CCAR1,SLC10A7,CLSPN,PDE3A,ARL6IP5,POU2F1,ADGB,TAB3,CPEB4,HELLS,VTA1,ERCC4,MAGI1,CLDN18,ABL2,MECP2,MYO9A,TCAF1,CEBPZOS,BIRC6,KIF15,UACA,PIK3CA,ZNF451,SLC30A4,ARMC1,DNAJC10,PGGT1B,HMGCR,SIN3A,HOMER1,CBX5,ROCK1,ABCA1,ATRX,THOC3,C…
MIIhighTE	RBP009	CPSF6	RBP009_human_clipdb_bed9_mw30_num1_stringent	1.25487	1.02879e-08	299	125.29	32.8499	DDX55,INO80D,RC3H1,ZNF121,NRIP1,PGGT1B,PRRC2C,PDIK1L,BCLAF1,TOR1AIP1,XPOT,VTA1,FBXL20,KATNAL1,UHMK1,CARMIL1,HNRNPH1,MITF,TAB3,MMS22L,CENPE,ZNF292,SUN1,FNBP4,TNRC6B,MYADM,FAM9C,SLC30A4,SIN3A,SRGAP2C,HERC1,ABCA1,GCC2,PHACTR4,SMC5,UBR1,ZFAND5,AKIRIN1,OTUD6B,ERI2,SBNO1,SLC35F5,DNAJB12,CSPP1,KDM6A,PDP1,MECP2,TTC14,SAV1,ELK4,TRIM6,PIK3CA,ZNF451,ZMPSTE24,TRMT13,NAB1,HOMER1,SEC62,RAB3GAP2,CCAR1,ZNF766,E2…
MIIhighTE	RBP009	CPSF6	RBP009_mouse_clipdb_bed6_mw25_num9_loose	1.25154	3.66285e-07	36	15.12	4.18096	ARHGAP11A,GPATCH2L,PHF3,SRGAP2C,SLF1,HNRNPR,ATP13A3,SBNO1,CEP120,OXSR1,MED13,CPEB4,TET3,DNAJB12,GATAD2A,SCAF11,SMG1,CEP78,DIS3,TSHZ1,TTC14,COG3,TSN,ENAH,KIF15,FAM104B,OXR1,MSH2,ZDHHC6,KLHL24,GOLGA1
MIIhighTE	RBP009	CPSF6	RBP009_human_eclip_bed3_mw15_num2_loose	1.21115	1.14768e-06	26	11.23	3.06118	BDP1,C6orf62,LMAN1,AKIRIN1,SCYL2,CEP120,CNGB3,SCFD2,VTA1,RASA1,INO80D,ZNF845,SMG1,ABL2,MECP2,NCOA1,KIF15,MYO5A,PHF3,FUBP1,OR51M1,LRRC8B,NUP160,RNASEH1,PGGT1B
MIIhighTE	RBP009	CPSF6	RBP009_mouse_clipdb_bed6_mw20_num1_loose	1.19805	0	237	103.3	15.827	LMOD3,DIS3,GNAQ,CEBPZOS,UBXN2A,ZNF395,TNRC6B,RAB3GAP2,PHACTR4,RSF1,INO80D,ABL2,SAV1,C6orf62,BCLAF3,PDE3A,AGO2,ENAH,KIF15,UACA,PGGT1B,YME1L1,CLSPN,ARL6IP5,POU2F1,PAK1IP1,NUCKS1,KIF3A,GAS2L3,CASP2,MED13,CPEB4,C5orf24,PIKFYVE,TMCC1,ATXN2L,MAGI1,CLDN18,MECP2,MYO9A,RNF125,VPS26A,TNRC6A,PPP3CA,ZNF620,OR51M1,SETD5,PIK3CA,KMT5B,LMLN,DNAJC10,DDX17,UBE3A,TRAK2,HOMER1,YIPF6,ABCA1,ATRX,GCC2,CCNYL1,ZC3H13,WAS…
MIIhighTE	RBP009	CPSF6	RBP009_human_eclip_bed3_mw30_num10_loose	1.19524	1.02289e-07	70	30.57	7.69265	KIF15,INO80D,TNRC6B,CLSPN,PDE3A,ADGB,TTF2,MAGI1,TNRC6A,C6orf62,RAB3GAP2,ZNF766,ATRX,MTHFD2,TOR1AIP1,RSF1,POU2F1,CEP128,NHEJ1,ZNF281,GAS2L3,RO60,VTA1,MTUS1,TMCC1,GDAP1,FBXL20,CCNL1,PDP1,CLDN18,DIS3,TCAF1,CEBPZOS,SLC17A5,HIPK1,MED14,USP25,NT5DC3,ARHGAP5,BRD1,PHF3,OXR1,FUBP1,TMEM154,TOPORS,OR51M1,USP48,MPHOSPH8,PIK3CA,ABI3BP,SLC30A4,LMLN,RC3H2,UBE3A
MIIhighTE	RBP009	CPSF6	RBP009_mouse_clipdb_bed6_mw25_num1_loose	1.15743	0	231	103.56	15.4556	LMOD3,INO80D,TNRC6B,RAB3GAP2,DIS3,UBXN2A,GNAQ,C6orf62,HOMER1,BCLAF3,PHACTR4,RSF1,TRIM59,MED13,AGO2,GATAD2A,ZNF395,ABL2,TNRC6A,PPM1B,KIF15,SAV1,UACA,PGGT1B,ATRX,C17orf75,YME1L1,CLSPN,PDE3A,ARL6IP5,POU2F1,NUCKS1,SBNO1,KIF3A,GAS2L3,CASP2,CPEB4,C5orf24,PIKFYVE,ATXN2L,TMEM168,MAGI1,CLDN18,C20orf194,CEP78,MECP2,MYO9A,RNF125,CEBPZOS,TMF1,VPS26A,ENAH,DDX21,OR51M1,MPHOSPH8,NIPAL1,ARMC1,DNAJC10,UBE3A,PPP1R…
MIIhighTE	RBP009	CPSF6	RBP009_mouse_clipdb_bed6_mw30_num1_loose	1.13813	2e-16	230	104.5	15.5027	PHACTR4,TNRC6B,GNAQ,RSF1,INO80D,DIS3,NCOA1,ENAH,UBXN2A,LRRC3B,SAV1,LMOD3,C6orf62,HOMER1,BCLAF3,CLSPN,POU2F1,NUCKS1,AGO2,GATAD2A,CEBPZOS,KIF15,UACA,RNASEH1,PGGT1B,TRAK2,RAB3GAP2,CCAR1,YME1L1,ZFAND5,ARL6IP5,PAK1IP1,KIF3A,CPEB4,C5orf24,PIKFYVE,ZNF395,ATXN2L,MAGI1,CLDN18,ABL2,CEP78,MECP2,MYO9A,TMF1,VPS26A,TNRC6A,PPP3CA,OR51M1,PIK3CA,DNAJC10,UBE3A,PRKCI,CBX5,YIPF6,ABCA1,ATRX,GCC2,CCNYL1,ZC3H13,WASHC4,…
MIIhighTE	RBP009	CPSF6	RBP009_mouse_clipdb_bed6_mw15_num1_loose	1.10345	7.97e-14	224	104.25	16.4675	TNRC6B,DIS3,CEBPZOS,GNAQ,PDE3A,UBXN2A,LMOD3,DNAJC10,C6orf62,BCLAF3,CLSPN,RSF1,AGO2,INO80D,ZNF395,TTF2,TNRC6A,ENAH,KIF15,DDX21,SAV1,UACA,PGGT1B,UBE3A,HOMER1,RAB3GAP2,ATRX,PHACTR4,YME1L1,ZFAND5,TRIM59,ARL6IP5,POU2F1,NUCKS1,SBNO1,KIF3A,CPEB4,C5orf24,PIKFYVE,TMCC1,ATXN2L,FBXL20,MAGI1,CLDN18,CEP78,MECP2,MYO9A,RNF125,VPS26A,CCDC66,PPM1B,OR51M1,TRAK2,CCAR1,YIPF6,ABCA1,GCC2,CCNYL1,ZC3H13,GSR,WASHC4,HNRNP…
MIIhighTE	RBP009	CPSF6	RBP009_human_clipdb_bed9_mw30_num8_loose	1.06628	8.17603e-06	53	25.31	6.55774	BDP1,BCLAF3,NHEJ1,NCOA1,TTC14,SMAD5,KMT5B,DNAJC10,PRKCI,CBX5,GNAQ,PXYLP1,PRR14L,ZC3H12A,SCML2,CEP120,VTA1,RASA1,GCFC2,CTNNA1,CLDN18,ZNF292,XPO4,LRRC3B,SUN1,LDAH,NT5DC3,HNRNPF,BCLAF1,ELK4,FUBP1,MSH2,MTPN,PHF14,FAM9C,DDX17,HDAC3
MIIhighTE	RBP010	CPSF7	RBP010_human_clipdb_bed10_mw20_num5_loose	1.67807	8.8339e-10	36	11.25	4.06606	BDP1,KIF15,ZNF292,ELK4,NAB1,BCLAF3,GNAQ,ZFAND5,OTUD6B,APC,NMD3,SLC35F5,TET3,PNN,NIPA2,CLDN18,MAP4K5,WDR48,GOLGA4,TMF1,DMD,ENAH,USO1,BCLAF1,SLC12A5,KLHL24,DNAJC10
MIIhighTE	RBP010	CPSF7	RBP010_human_clipdb_bed10_mw25_num2_stringent	1.58676	0	257	85.56	13.6724	HNRNPR,INO80D,MMS22L,BDP1,HOMER1,ZBTB21,PIKFYVE,ZNF850,BCLAF1,TNRC6B,PIK3CA,ARID4A,ROCK1,C17orf75,VMP1,HNRNPH1,KIF5B,CENPE,TTC14,PDIK1L,PDS5B,DNAJC10,TRAK2,GCC2,SS18L2,HK2,SBNO1,RB1CC1,DERL2,IL23A,GAS2L3,CPEB4,HELLS,VTA1,ZNF395,NRIP1,RC3H1,TMCC1,TMEM168,PDP1,PLD1,TSHZ1,IFT80,SLC17A5,LRRC3B,ENAH,STARD7,ARHGAP5,NT5DC3,MYO5A,TMEM154,KATNAL1,TNPO1,TENT2,UHMK1,HMGCR,SIN3A,NAB1,CCAR1,ZNF766,E2F8,CBX5,F…
MIIhighTE	RBP010	CPSF7	RBP010_human_clipdb_bed10_mw15_num1_stringent	1.54599	2e-16	126	43.15	10.2399	HNRNPR,HNRNPH1,ZNF251,TRAK2,ROCK1,WASHC4,RAB27B,SDE2,MED13,MECP2,ZNF292,PDIK1L,ARHGAP5,ZNF850,ELK4,TNRC6B,ARHGAP12,UBE3A,HMGCR,SIN3A,HOMER1,CCAR1,GCC2,BCLAF3,ATP6AP2,ZC3H13,PHACTR4,SLF1,C17orf75,CARMIL1,VMP1,ZBTB21,UBR1,UBAP2,LMAN1,ATP13A3,BOD1L1,NEMF,CLSPN,ZFAND5,TOR1AIP1,MITF,ERRFI1,HK2,AFF4,FAM89A,SBNO1,RB1CC1,DERL2,KIF3A,SCYL2,GAS2L3,RO60,ANKRD26,MMS22L,CENPE,TET3,AL135905.2,HELLS,PIKFYVE,GPA…
MIIhighTE	RBP010	CPSF7	RBP010_human_clipdb_bed10_mw30_num2_stringent	1.5371	0	260	89.59	13.746	HNRNPR,INO80D,MMS22L,BDP1,HOMER1,PIKFYVE,ZNF850,BCLAF1,TNRC6B,PIK3CA,ARID4A,ROCK1,C17orf75,ZBTB21,HNRNPH1,KIF5B,CENPE,TTC14,PDIK1L,TRAK2,GCC2,VMP1,SS18L2,HK2,SBNO1,RB1CC1,DERL2,CPEB4,HELLS,VTA1,ZNF395,NRIP1,RC3H1,TMCC1,TMEM168,PDP1,NCOA2,PLD1,TSHZ1,XPO4,IFT80,SLC17A5,LRRC3B,ENAH,STARD7,ARHGAP5,NT5DC3,MYO5A,ELK4,TMEM154,TNPO1,TENT2,PDS5B,UHMK1,DNAJC10,ARHGAP12,HMGCR,SIN3A,NAB1,CCAR1,ZNF766,E2F8,CB…
MIIhighTE	RBP010	CPSF7	RBP010_human_clipdb_bed10_mw10_num1_loose	1.45171	8.006e-13	68	24.86	6.08529	INO80D,RAB3GAP2,NEMF,GABPB1,SBNO1,POLR3G,IFT80,PPTC7,PDS5B,ZNF451,SLC30A4,ROCK1,ZNF773,ABCA1,PHACTR4,ZBTB21,ATP13A3,TOR1AIP1,CR2,XPOT,HK2,ATP11B,EFCAB2,KIF3A,SLC35F5,AGO2,PELI1,AL135905.2,QTRT2,GPATCH8,VTA1,RC3H1,STRADB,PDP1,IARS2,SEH1L,TTC14,PDIK1L,XPO4,CNOT6,NEK1,SUN1,PCF11,RBM39,ARL8B,CDC42SE2,ZC3H7A,SAV1,FUBP1,TRIM6,TNPO1,ZDHHC6,THAP5,NIPAL1,NUP160,IQGAP2
MIIhighTE	RBP011	CSTF2	RBP011_human_clipdb_bed11_mw15_num10_loose	1.74703	0	139	41.41	9.45921	INO80D,BDP1,WDHD1,HNRNPR,CPEB4,RC3H1,KDM6A,PPP1R12A,RC3H2,HERC1,GSR,PDE3A,RSF1,DERL2,SLC35F5,NRIP1,NCOA1,SEH1L,PPM1B,PPP3CA,ARHGAP5,TNPO1,TNRC6B,PIK3CA,MYADM,KMT5B,FAM9C,SIN3A,HOMER1,SEC62,RAB3GAP2,ROCK1,YIPF6,ZNF773,ATRX,SLF1,NEMF,TOR1AIP1,AKIRIN1,RAB27B,MITF,GABPB1,XPOT,ESF1,ERI2,NMD3,RB1CC1,CEP120,RMND5A,MED13,HSF2,EIF5B,TET3,AGO2,RANBP2,GOPC,C5orf24,GPATCH2L,VTA1,POLR3G,SNX14,ZNF395,ZNF845,HP…
MIIhighTE	RBP011	CSTF2	RBP011_human_clipdb_bed11_mw30_num9_loose	1.62436	1e-16	62	20.11	5.031	PAK1IP1,RSF1,DERL2,FUBP1,TSTD2,WASHC4,VMP1,ZNF140,LMAN1,TOR1AIP1,POU2F1,GABPB1,XPOT,SCML2,SDE2,PTGFRN,AKAP11,CPEB4,CNGB3,PDE8A,CENPE,HCFC2,PIKFYVE,C4orf3,GPATCH2L,SENP7,SCAF11,ERCC4,VPS50,IARS2,RESF1,NT5DC3,YAP1,RAD21,SNX7,HTATSF1,BCLAF1,BMT2,ELK4,OXR1,SMAD5,TMEM154,GAR1,TNPO1,RAB13,UACA,UHMK1,KLHL24,FAM174A,ZNF451,FAM9C,SLC30A4,IQGAP2,LMOD3,DNAJC10,ARHGAP12,DDX55
MIIhighTE	RBP011	CSTF2	RBP011_human_clipdb_bed11_mw15_num5_stringent	1.45986	0	377	137.05	17.8775	INO80D,ENAH,CLSPN,SDE2,BDP1,ELK4,DNAJC10,SRGAP2C,TOR1AIP1,PDE3A,POU2F1,HERC2,CPS1,CCDC88A,MYADM,ZNF451,RC3H2,GNAQ,SBNO1,OXSR1,BROX,ZNF292,TTC14,VMA21,HNRNPH1,SCYL2,RO60,AGO2,ARFGEF1,ABL2,DMD,PCF11,PHF3,PDS5B,TNRC6B,DDX17,RNF19A,YIPF6,BCLAF3,C17orf75,HNRNPR,MTHFD2,RSF1,RAB27B,GABPB1,XPOT,NHEJ1,NUCKS1,DERL2,KIF3A,MED13,MMS22L,VPS13A,SLC35F5,TET3,GOPC,GPATCH8,GPATCH2L,DUSP7,ZNF395,ZNF845,RC3H1,GTF2E…
MIIhighTE	RBP011	CSTF2	RBP011_human_clipdb_bed11_mw20_num2_stringent	1.41412	3.353e-13	63	23.64	5.44675	HNRNPR,KIF3A,PIKFYVE,HERC2,RNF125,BDP1,UACA,TRAK2,SEC62,TUT7,GCC2,BCLAF3,SMC5,GNAQ,ATP13A3,RSF1,ERRFI1,GABPB1,MORF4L2,RO60,CENPL,TET3,AC009412.1,GPATCH8,CSPP1,INO80D,TMEM168,CEP78,MECP2,BROX,CEBPZOS,IFT80,NPIPA7,RBM39,ARL8B,AGTPBP1,MCM10,SAV1,UBXN2A,TOPORS,TNPO1,ZDHHC6,OR51M1,PPP1R12A,LRRC8B,PIK3CA,KLHL24,KMT5B,BAZ1A,RNASEH1,SLC30A4,ARMC1,DNAJC10
MIIhighTE	RBP011	CSTF2	RBP011_human_clipdb_bed11_mw30_num1_stringent	1.39583	5e-16	789	299.84	63.0697	INO80D,SBNO1,ZNF121,BROX,HNRNPR,MMS22L,TNRC6B,RMND5A,BCLAF1,TNPO1,SS18L2,NT5DC3,MYADM,PPP3CA,PER2,CLSPN,RC3H1,SLC30A4,RO60,CEP78,CARMIL1,TOR1AIP1,EIF2S3,CDC42SE2,ELK4,THAP5,CBX5,HNRNPH1,FBXL20,ENAH,ZNF850,PGGT1B,C6orf62,PXYLP1,POU2F1,CASP2,SRGAP2C,ZNF766,PHACTR4,DERL2,DUSP7,PFKFB2,DDX17,ZFAND5,CPEB4,GDAP1,VMA21,PDS5B,C17orf75,PRR14L,GAS2L3,CPS1,SEH1L,C5orf51,STARD7,PPP1R12A,NUCKS1,MKNK2,AGO2,ATAD…
MIIhighTE	RBP011	CSTF2	RBP011_human_ATtRACT_19	1.37499	5.01269e-07	27	10.41	3.33362	SBNO1,PHF3,HNRNPR,PRR14L,KMT2E,RSF1,NUCKS1,CEP120,PTGFRN,GPATCH2L,INO80D,TMCC1,SCAF11,TADA1,CSTF2,NOP14,PFKFB2,COG3,NT5DC3,CMTM7,BCLAF1,BMT2,NIPAL1,FAM9C,ARMC1
MIIhighTE	RBP011	CSTF2	RBP011_human_clipdb_bed11_mw25_num6_stringent	1.3638	0	423	164.36	25.3383	HNRNPR,ZNF121,BDP1,TNPO1,TNRC6B,HNRNPH1,RUBCN,ELK4,SLC30A4,BCLAF1,SBNO1,DERL2,GATAD2A,INO80D,RC3H1,FBXL20,DNAJC10,ABCA1,NUCKS1,SLC35F5,PDIK1L,C5orf51,TMEM154,MYADM,CBX5,ATRX,PXYLP1,RO60,MMS22L,AGO2,GDAP1,ENAH,PCF11,NT5DC3,FUBP1,UHMK1,KLHL24,ZNF451,DDX17,ZNF766,BCLAF3,C17orf75,OTUD3,CARMIL1,MTHFD2,BOD1L1,HK2,RMND5A,MED13,CPEB4,C5orf24,PDP1,OSBPL3,PFKFB2,PDS5B,SETD5,PPP1R12A,PIK3CA,SIN3A,SRGAP2C,YI…
MIIhighTE	RBP011	CSTF2	RBP011_human_clipdb_bed11_mw25_num2_stringent	1.32805	3.1515e-12	59	23.5	5.1316	CENPL,HERC2,BDP1,TRAK2,GCC2,WASHC4,HNRNPR,ATP13A3,AKIRIN1,EIF2S3,ARL6IP5,ESF1,AFF4,ZNF281,SDE2,KIF3A,RO60,AKAP11,SLC35F5,AGO2,TET3,RANBP2,C5orf24,GPATCH2L,VTA1,KIF4A,CSPP1,INO80D,TMCC1,FAM135A,ATXN2L,CSTF2,VPS50,CTNNA1,DIS3,MECP2,NCOA1,PTPN13,CEP290,XPO4,NPIPA7,KIF15,AGTPBP1,ARHGAP5,RUBCN,UCHL5,TOPORS,ZDHHC6,TENT2,PPP1R12A,PHF14,TNRC6B,SPOCK1,DNAJC10,ARID4A,UBE3A
MIIhighTE	RBP011	CSTF2	RBP011_human_clipdb_bed11_mw25_num1_stringent	1.32412	1.63e-14	708	282.77	58.1193	INO80D,ZNF121,HNRNPH1,TNRC6B,SBNO1,BROX,RO60,MMS22L,TNPO1,HNRNPR,PER2,FBXL20,RMND5A,NT5DC3,CBX5,THAP5,MYADM,CARMIL1,PPP3CA,RC3H1,CDC42SE2,ELK4,SLC30A4,PXYLP1,POU2F1,BCLAF1,CASP2,ENAH,SRGAP2C,SS18L2,EIF2S3,DERL2,DUSP7,GDAP1,ZNF451,PGGT1B,PRR14L,PFKFB2,ZNF850,ZNF766,NUCKS1,MKNK2,SLC35F5,GTF2E1,CEP78,PPP1R12A,SETD5,BCLAF3,PHACTR4,C17orf75,SMC5,ATAD5,CPS1,CEBPZOS,TTC14,STARD7,VMA21,PDS5B,ZMPSTE24,DDX…
MIIhighTE	RBP011	CSTF2	RBP011_human_clipdb_bed11_mw20_num1_stringent	1.28785	1.1684e-12	571	233.86	50.0995	INO80D,ZNF121,TNRC6B,TNPO1,BROX,SBNO1,RO60,HNRNPH1,PER2,FBXL20,NT5DC3,THAP5,MMS22L,PPP3CA,CDC42SE2,SLC30A4,CBX5,CARMIL1,RMND5A,RC3H1,MYADM,PXYLP1,POU2F1,CASP2,ELK4,ZNF451,GDAP1,ENAH,PGGT1B,SRGAP2C,HNRNPR,EIF2S3,MKNK2,PFKFB2,BCLAF1,SS18L2,NUCKS1,DERL2,SLC35F5,PHACTR4,PRR14L,DUSP7,VPS50,SETD5,MPHOSPH8,KLHL11,C6orf62,ZFAND5,TOR1AIP1,XPOT,PTGFRN,PIKFYVE,PDP1,CEP78,ZNF850,VMA21,PDS5B,PPP1R12A,ZNF766,B…
MIIhighTE	RBP011	CSTF2	RBP011_human_clipdb_bed11_mw20_num4_stringent	1.28266	0	366	150.44	22.378	INO80D,ZNF121,HNRNPH1,TNRC6B,RO60,KLHL11,SBNO1,RC3H1,NT5DC3,ZNF451,SLC30A4,PER2,CLSPN,TMEM154,TNPO1,FBXL20,BROX,RUBCN,MYADM,ZNF766,CBX5,ABCA1,CARMIL1,PXYLP1,EIF2S3,AGO2,GDAP1,SEH1L,TTC14,C5orf51,ZNF850,ELK4,FUBP1,PPP1R12A,THAP5,OTUD3,KMT2E,KIF3A,CASP2,SLC35F5,PFKFB2,ENAH,PPP3CA,PDS5B,SRGAP2C,ROCK1,ATRX,C17orf75,PRR14L,TOR1AIP1,HK2,PRPS2,NUCKS1,SDE2,RMND5A,PTGFRN,SGO1,MED13,CPEB4,MMS22L,DUSP7,GATA…
MIIhighTE	RBP011	CSTF2	RBP011_human_clipdb_bed11_mw15_num1_stringent	1.2723	5.936e-13	450	186.3	38.3947	INO80D,TNRC6B,ZNF121,HNRNPH1,TNPO1,SLC30A4,PER2,ZNF451,CBX5,PPP3CA,SBNO1,RO60,CDC42SE2,MMS22L,RC3H1,FBXL20,ELK4,CARMIL1,RMND5A,CASP2,SETD5,THAP5,KLHL11,ZNF766,POU2F1,MKNK2,DUSP7,MYADM,SRGAP2C,ENAH,BCLAF1,ABCA1,PRR14L,SS18L2,NUCKS1,DERL2,SLC35F5,PIKFYVE,GDAP1,PDP1,BROX,NT5DC3,RUBCN,TMEM154,SIN3A,GSR,OTUD3,HNRNPR,VMP1,PXYLP1,MTHFD2,ZFAND5,EIF2S3,TMCC1,VPS50,CEBPZOS,FUBP1,PPP1R12A,PGGT1B,NAB1,SMC5,K…
MIIhighTE	RBP011	CSTF2	RBP011_human_clipdb_bed11_mw30_num7_stringent	1.25445	1e-16	130	54.49	9.19431	INO80D,HERC2,TNRC6B,SRGAP2C,PDS5B,CBX5,TOR1AIP1,ZNF845,RC3H1,KDM6A,CEP78,IRF8,ARID4A,SS18L2,POU2F1,RMND5A,GTF2E1,PFKFB2,HIPK1,NT5DC3,MYADM,DNAJC10,DDX17,HOMER1,ABCA1,BCLAF3,OTUD3,CARMIL1,GNAQ,PER2,CLSPN,KIF5B,TRIM59,GABPB1,FBXO16,XPOT,NUCKS1,SBNO1,HLTF,ZBTB2,SUCO,RO60,AKAP11,SRP54,OXSR1,CPEB4,MMS22L,TET3,C5orf24,HCFC2,PIKFYVE,C4orf3,GPATCH2L,PNN,TMCC1,FAT1,GDAP1,MYO9A,BROX,RNF125,SEH1L,XPO4,C5orf…
MIIhighTE	RBP011	CSTF2	RBP011_human_clipdb_bed11_mw10_num1_stringent	1.24787	0	318	133.9	17.3383	INO80D,POU2F1,XPO4,TNPO1,KLHL11,ZNF766,ARHGAP11A,RC3H1,BDP1,NT5DC3,MTHFD2,ZFAND5,HSF2,TNRC6B,NAB1,ROCK1,OTUD3,DERL2,KIF3A,SUCO,PTGFRN,AGO2,HELLS,VTA1,PDP1,MECP2,TTC14,CNOT6,FNBP4,TMEM154,PHF14,ZMPSTE24,SPOCK1,DNAJC10,PGGT1B,ARID4A,CCAR1,CBX5,YIPF6,ZNF773,ATRX,HNRNPR,PRR14L,PDE3A,SBNO1,ASAP1,MKNK2,SDE2,AKAP11,PIKFYVE,DUSP7,ZNF845,ABL2,CEP78,MYO9A,ZNF292,SEH1L,MAPK1,SLC17A5,HIPK1,PPM1B,ENAH,ARHGAP5…
MIIhighTE	RBP011	CSTF2	RBP011_human_clipdb_bed11_mw30_num4_stringent	1.20149	3e-16	342	148.71	24.2592	FBXL20,INO80D,TNRC6B,HNRNPR,TMEM154,ZNF451,ZNF766,CBX5,ARHGAP11A,ZNF121,NT5DC3,ZNF850,KLHL11,HNRNPH1,CLSPN,ZFAND5,POU2F1,KIF3A,RMND5A,RO60,SLC35F5,RC3H1,PDP1,SEH1L,ENAH,THAP5,NAB1,ROCK1,P4HA1,OTUD3,DERL2,MKNK2,PTGFRN,MMS22L,PIKFYVE,GATAD2A,RNF125,XPO4,ARHGAP5,CDC42SE2,FUBP1,PPP1R12A,UHMK1,MPHOSPH8,SLC30A4,ATRX,C17orf75,SMC5,PRR14L,SS18L2,TOR1AIP1,EIF2S3,NHEJ1,SBNO1,EFCAB2,SDE2,CASP2,OXSR1,CPEB4,H…
MIIhighTE	RBP011	CSTF2	RBP011_human_clipdb_bed11_mw30_num2_stringent	1.09832	1.31223e-06	51	23.82	5.83161	HNRNPR,TRAK2,SEC62,HOMER1,E2F8,BOD1L1,ARL6IP5,APC,HK2,IQCK,NHEJ1,DERL2,KIF3A,RO60,MMS22L,LYAR,AGO2,AC009412.1,PIKFYVE,PNRC2,RASA1,INO80D,RC3H1,ABCC3,KDM6A,CSTF2,CEP78,RNF125,VPS26A,MAPK1,LAMB1,XPO4,IFT80,KIF15,RBM39,RUBCN,OXR1,BRWD1,ZNF22,OR51M1,UHMK1,CCDC88A,KMT5B,ZMPSTE24,ARMC1,KLHL11,UBE3A
MIIhighTE	RBP011	CSTF2	RBP011_human_clipdb_bed11_mw15_num2_stringent	1.00118	9.30821e-07	49	24.48	5.15121	HNRNPR,ENAH,YIPF6,CEBPZ,GCC2,WASHC4,TRIM59,NHEJ1,AFF4,ATP11B,AKAP9,KIF3A,AKAP11,MMS22L,C5orf24,PIKFYVE,RC3H1,ABCC3,KDM6A,FBXL20,TMEM168,HERC2,ZNF721,CEP78,DIS3,MYO9A,TCAF1,RNF125,ZNF292,IFT80,BDP1,KIF15,ARL8B,ARHGAP5,ZNF620,MCM10,BRWD1,TOPORS,UACA,PPP1R12A,TNRC6B,CCDC88A,KMT5B,BAZ1A,RNASEH1,DDX17
MIIhighTE	RBP012	CSTF2T	RBP012_human_clipdb_bed12_mw10_num2_stringent	1.53174	0	128	44.27	9.41185	RC3H1,PHACTR4,UHMK1,ZNF766,HNRNPR,ARHGAP11A,POU2F1,GAS2L3,YAP1,TNRC6B,C17orf75,PRR14L,SS18L2,ZFAND5,PDE3A,DERL2,KIF3A,HSF2,XPO4,HIPK1,BDP1,STARD7,BCLAF1,TMEM154,SLC30A4,KLHL11,HOMER1,PRKCI,SEC62,CBX5,ROCK1,CCNYL1,FAM72B,TOR1AIP1,AKIRIN1,EIF2S3,MORF4L2,XPOT,ATP11B,NCBP2,ZBTB2,PTGFRN,NBPF19,AC242842.3,AKAP11,TAB3,CASP2,MED13,CENPE,SLC35F5,AGO2,ASPM,PELI1,GOPC,PNRC2,NRIP1,ERCC4,FBXL20,TMEM168,TTF2,C…
MIIhighTE	RBP012	CSTF2T	RBP012_human_clipdb_bed12_mw30_num7_loose	1.50663	0	88	30.97	5.6648	INO80D,BDP1,RNASEH1,OTUD3,HNRNPR,BCLAF1,DNAJC10,AFF4,SBNO1,RO60,AKAP11,TNRC6B,RC3H2,SRGAP2C,TUT7,ZNF766,ATRX,ZC3H13,SLF1,ARHGAP11A,KIF5B,TRIM59,ARL6IP5,POU2F1,NUCKS1,CEP120,ANKRD26,MED13,CPEB4,EIF5B,CENPE,AGO2,RANBP2,QTRT2,VTA1,FBXL20,ABL2,CEP78,GOLGA4,ZNF292,TMF1,TTC14,SLC17A5,C5orf51,LRRC3B,NEK1,PPM1B,ENAH,RUBCN,MYO5A,USO1,UCHL5,CFAP299,PPTC7,BRWD1,UBXN2A,TMEM154,KATNAL1,PHF14,LRRC8B,PIK3CA,ZNF…
MIIhighTE	RBP012	CSTF2T	RBP012_human_clipdb_bed12_mw15_num1_stringent	1.48823	0	276	98.38	21.224	INO80D,TOR1AIP1,SBNO1,HNRNPR,POU2F1,CEP78,TNRC6B,RMND5A,BDP1,ENAH,NT5DC3,BCLAF1,PDS5B,SRGAP2C,SMC5,SS18L2,CLSPN,DERL2,RC3H1,BROX,TTC14,ZNF850,VMA21,MYADM,RC3H2,ZNF766,CBX5,ZFAND5,MKNK2,AKAP11,MMS22L,DUSP7,CPS1,PDP1,ZMPSTE24,KLHL11,SEC62,VMP1,PRR14L,RAB27B,HK2,SDE2,GAS2L3,SUCO,OXSR1,CPEB4,TET3,NRIP1,GTF2E1,SFPQ,RNF125,STARD7,ARHGAP5,PPP1R12A,RNASEH1,SLC30A4,DDX17,NAB1,FANCE,ABCA1,GSR,C17orf75,WASH…
MIIhighTE	RBP012	CSTF2T	RBP012_human_eclip_bed4_mw25_num8_loose	1.45819	1.03e-14	81	29.48	6.72021	ARHGAP11A,TMEM154,HNRNPR,SLC10A7,INO80D,HOMER1,PRKCI,RSF1,SLC27A6,C5orf24,BCLAF1,PPP1R12A,ARHGAP12,SRGAP2C,CBX5,ATRX,GSR,SLF1,C17orf75,MTHFD2,BOD1L1,SS18L2,KIF5B,RAB27B,FBXO16,ERI2,NUCKS1,ASAP1,EFCAB2,MED13,GPATCH2L,SENP7,ZNF395,NRIP1,RC3H1,KDM6A,ATXN2L,FBXL20,TMEM168,ZNF721,WDR48,PDIK1L,XPO4,HIPK1,LDAH,ARHGAP5,RUBCN,ELK4,OXR1,MSH2,KATNAL1,TNPO1,UHMK1,DCAF17,KLHL24,ZNF451,FAM9C,SLC30A4,ARMC1,DNAJ…
MIIhighTE	RBP012	CSTF2T	RBP012_human_clipdb_bed12_mw25_num8_stringent	1.45568	0	120	43.75	7.27994	MYADM,INO80D,NUCKS1,PDS5B,SRGAP2C,RNF19A,HNRNPR,PDE3A,SBNO1,SLC35F5,SCAF11,HERC2,SMG1,CEP78,ZNF292,BDP1,ENAH,VMA21,ELK4,CCDC88A,KLHL24,HOMER1,ZNF766,CBX5,GCC2,ATP6AP2,ANAPC1,GSR,SMC5,CARMIL1,UBR1,PRR14L,PER2,CLSPN,EIF2S3,POU2F1,XPOT,ASAP1,HLTF,SCML2,SDE2,ZBTB2,SUCO,RO60,ANKRD26,SRP54,SGO1,MMS22L,VPS13A,AGO2,GOPC,DUSP7,NRIP1,ZNF845,GCFC2,ARFGEF1,TMCC1,FAM135A,FBXL20,SFPQ,CPS1,MRPL49,ABL2,MYO9A,PFK…
MIIhighTE	RBP012	CSTF2T	RBP012_human_clipdb_bed12_mw30_num1_stringent	1.44321	0	1013	372.53	75.9485	INO80D,SBNO1,ZNF121,BROX,RMND5A,TNRC6B,HNRNPR,CLSPN,MYADM,TOR1AIP1,MMS22L,NT5DC3,BCLAF1,TNPO1,SS18L2,RC3H1,CEP78,DDX17,CPEB4,HNRNPH1,RO60,ENAH,PPP3CA,ELK4,DERL2,CDC42SE2,SRGAP2C,CBX5,PER2,POU2F1,CARMIL1,PRR14L,EIF2S3,FBXL20,THAP5,SLC30A4,PGGT1B,ZFAND5,ZNF850,GDAP1,CPS1,PFKFB2,PXYLP1,CASP2,AGO2,DUSP7,VMA21,C17orf75,HLTF,PDP1,SEH1L,PDS5B,C6orf62,NUCKS1,MKNK2,PTGFRN,STARD7,ZMPSTE24,ZNF766,MTHFD2,GAS…
MIIhighTE	RBP012	CSTF2T	RBP012_human_eclip_bed4_mw10_num2_loose	1.43241	0	391	144.87	18.8506	INO80D,TNRC6B,BCLAF1,ARHGAP11A,HNRNPR,ZFAND5,TTC14,SCYL2,SLC35F5,BDP1,ZNF850,ZNF766,TOR1AIP1,EFCAB2,KIF3A,MMS22L,AGO2,TET3,RC3H1,RNF125,STARD7,YAP1,KLHL24,KLHL11,CBX5,ROCK1,CLSPN,PDE3A,DERL2,CASP2,AC098582.1,PIKFYVE,DUSP7,VTA1,FBXL20,ABL2,XPO4,ENAH,RBM39,FAM104B,FNBP4,UHMK1,PHF14,NAB1,PRKCI,SEC62,YIPF6,CCNYL1,PHACTR4,C17orf75,SMC5,VMP1,PRR14L,MTMR6,BOD1L1,SS18L2,PER2,RSF1,MITF,POU2F1,ERI2,NUCKS1,…
MIIhighTE	RBP012	CSTF2T	RBP012_human_eclip_bed4_mw30_num2_loose	1.42766	0	796	295.9	59.2182	ZNF121,INO80D,TNRC6B,BROX,SBNO1,TOR1AIP1,NT5DC3,TNPO1,BCLAF1,HNRNPR,HNRNPH1,FBXL20,SLC30A4,RO60,SRGAP2C,THAP5,PER2,DERL2,MYADM,ZNF766,CBX5,CARMIL1,EIF2S3,MMS22L,RC3H1,CLSPN,RMND5A,PPP3CA,ELK4,C17orf75,ENAH,FUBP1,POU2F1,PPP4R3A,PFKFB2,VMA21,PGGT1B,PRR14L,CASP2,ZNF850,CDC42SE2,MCM10,MTHFD2,SS18L2,CPEB4,SLC35F5,PDP1,CEP78,BDP1,KATNAL1,RC3H2,DDX17,SMC5,ZFAND5,MITF,HLTF,MKNK2,AGO2,DUSP7,GTF2E1,CEBPZOS…
MIIhighTE	RBP012	CSTF2T	RBP012_human_clipdb_bed12_mw15_num10_stringent	1.42539	0	138	51.38	8.10385	HNRNPR,ARHGAP11A,TOR1AIP1,BDP1,KLHL24,SLC35F5,INO80D,ENAH,MCM10,YIPF6,PDE3A,MITF,NUCKS1,HLTF,CPEB4,TET3,RC3H1,ZNF292,FAM104B,TMEM154,TNRC6B,KLHL11,TRAK2,PRKCI,SEC62,TUT7,ZNF766,CBX5,ROCK1,HERC1,ATRX,CCNYL1,ZC3H13,KLHL2,VMP1,PXYLP1,RSF1,SCAF8,RAB27B,SLC27A6,POU2F1,OTUD6B,GABPB1,XPOT,AFF4,ADGB,EFCAB2,SCML2,RMND5A,NBPF19,AC242842.3,CASP2,MED13,CAPN7,MMS22L,AGO2,AC098582.1,GOPC,C4orf3,GPATCH2L,GTF2E1…
MIIhighTE	RBP012	CSTF2T	RBP012_human_clipdb_bed12_mw25_num1_stringent	1.4151	0	861	322.86	64.9914	INO80D,ZNF121,SBNO1,BROX,TNRC6B,RMND5A,CLSPN,NT5DC3,TNPO1,HNRNPH1,MYADM,MMS22L,ENAH,HNRNPR,RC3H1,BCLAF1,PER2,RO60,CEP78,CARMIL1,FBXL20,SS18L2,EIF2S3,PPP3CA,CDC42SE2,PGGT1B,CBX5,TOR1AIP1,DDX17,SRGAP2C,PXYLP1,THAP5,SLC30A4,POU2F1,PFKFB2,VMA21,ELK4,CPS1,PDS5B,ZNF766,PRR14L,ZFAND5,NUCKS1,DERL2,CASP2,GDAP1,ZNF850,MKNK2,CPEB4,SLC35F5,KDM6A,ZNF292,C5orf51,STARD7,DUSP7,GTF2E1,BCLAF3,PHACTR4,C17orf75,SMC5…
MIIhighTE	RBP012	CSTF2T	RBP012_human_clipdb_bed12_mw25_num2_stringent	1.4118	0	433	162.74	25.9598	INO80D,TNRC6B,HNRNPR,KDM6A,TOR1AIP1,BCLAF1,SBNO1,CBX5,RMND5A,DUSP7,ZNF121,NT5DC3,MYADM,SRGAP2C,SS18L2,DERL2,MMS22L,FBXL20,HERC2,BROX,BDP1,ENAH,ELK4,ZNF766,ZFAND5,EIF2S3,POU2F1,ABL2,ZNF292,XPO4,STARD7,ROCK1,GSR,VMP1,GNAQ,PRR14L,MTHFD2,CLSPN,XPOT,SDE2,RO60,AKAP11,OXSR1,CPEB4,RC3H1,CPS1,CEP78,PFKFB2,SEH1L,DMD,C5orf51,TNRC6A,PCF11,ZNF850,NRAS,TNPO1,PDS5B,CCDC88A,SLC30A4,KLHL11,TRAK2,SIN3A,ABCA1,BCLAF…
MIIhighTE	RBP012	CSTF2T	RBP012_human_clipdb_bed12_mw20_num2_stringent	1.4076	4e-16	578	217.87	45.9087	INO80D,ZNF121,SBNO1,BROX,HNRNPH1,RO60,TNRC6B,BDP1,TNPO1,PER2,FBXL20,SRGAP2C,MYADM,CARMIL1,THAP5,CLSPN,RMND5A,RC3H1,PPP3CA,CBX5,SLC30A4,PXYLP1,TOR1AIP1,NT5DC3,CDC42SE2,MMS22L,CEP78,PDS5B,CASP2,PFKFB2,ZNF850,ELK4,PGGT1B,DDX17,VMA21,GTF2E1,HERC2,EIF2S3,SLC35F5,DUSP7,KDM6A,CPS1,ENAH,ZNF451,BCLAF3,XPOT,HLTF,CPEB4,SCAF11,GDAP1,VPS50,SEH1L,RUBCN,SETD5,KLHL11,GSR,ZFAND5,POU2F1,NUCKS1,PTGFRN,SFPQ,RNF125,Z…
MIIhighTE	RBP012	CSTF2T	RBP012_human_eclip_bed4_mw25_num2_loose	1.40175	0	777	294.07	58.0636	ZNF121,TNRC6B,INO80D,SBNO1,HNRNPH1,TOR1AIP1,FBXL20,TNPO1,BROX,BCLAF1,HNRNPR,RMND5A,NT5DC3,SLC30A4,RO60,ZNF451,PER2,THAP5,MYADM,RC3H1,SRGAP2C,ZNF766,DERL2,CARMIL1,EIF2S3,SLC35F5,ENAH,PPP3CA,CBX5,C17orf75,MMS22L,DUSP7,PFKFB2,SS18L2,CASP2,CDC42SE2,VMA21,MCM10,ELK4,PDS5B,PXYLP1,PRR14L,PPP4R3A,SETD5,DDX17,CLSPN,POU2F1,CPEB4,GCFC2,CEP78,PGGT1B,MTHFD2,ZFAND5,GTF2E1,PDP1,CEBPZOS,ZNF292,TTC14,RUBCN,MITF,H…
MIIhighTE	RBP012	CSTF2T	RBP012_human_eclip_bed4_mw20_num2_loose	1.39271	0	625	238.03	47.5901	ZNF121,TNRC6B,HNRNPH1,SBNO1,INO80D,RO60,FBXL20,TNPO1,PER2,BROX,THAP5,SLC30A4,PPP3CA,CBX5,CARMIL1,RC3H1,CDC42SE2,MYADM,PXYLP1,TOR1AIP1,DERL2,RMND5A,SLC35F5,NT5DC3,SRGAP2C,ZNF766,CASP2,MMS22L,ZNF451,HNRNPR,PFKFB2,TTC14,ENAH,VMA21,BCLAF1,ELK4,SETD5,POU2F1,DUSP7,RUBCN,PGGT1B,GSR,EIF2S3,NUCKS1,VPS50,MCM10,KATNAL1,PRR14L,ZFAND5,XPOT,SDE2,GAS2L3,CEP78,C5orf51,ZNF850,TMEM154,PDS5B,MPHOSPH8,DDX17,SIN3A,BC…
MIIhighTE	RBP012	CSTF2T	RBP012_human_clipdb_bed12_mw10_num8_loose	1.37153	6.49e-13	54	20.87	4.62897	BCLAF1,HNRNPR,INO80D,RC3H1,PRKCI,SRGAP2C,CBX5,ATRX,PHACTR4,OTUD3,WASHC4,GNAQ,ARHGAP11A,ATP13A3,BOD1L1,TRIM59,AFF4,ATP11B,NUCKS1,SBNO1,FAM89A,CEP120,RO60,TAB3,SLC35F5,AGO2,RANBP2,C5orf24,QTRT2,RASA1,TENT4A,NRIP1,ZNF845,FBXL20,TTF2,RESF1,NEK1,ARHGAP5,MYO5A,USO1,MCM10,PHF3,BRWD1,KATNAL1,PHF14,LRRC8B,TNRC6B,RC3H2
MIIhighTE	RBP012	CSTF2T	RBP012_human_clipdb_bed12_mw10_num6_stringent	1.36124	3.93e-14	93	36.2	7.60117	FNBP4,INO80D,POU2F1,MMS22L,GATAD2A,POLR3G,FBXL20,CNOT6,TNRC6B,KLHL24,HMGCR,TRAK2,SEC62,CBX5,ZNF773,GSR,THOC3,OTUD3,RALGPS1,GNAQ,SLC10A7,PRR14L,SS18L2,PER2,KIF5B,ZFAND5,HSDL2,ARL6IP5,ESF1,NHEJ1,IQCK,NUCKS1,SBNO1,RNF170,KIF3A,RO60,SUCO,RMND5A,NBPF19,AC242842.3,AKAP11,CYP4X1,PNRC2,VTA1,ZNF395,ABCC3,FAM135A,TADA1,KDM6A,ERCC4,PDP1,ZNF121,C20orf194,DIS3,NOP14,TCAF1,WDR48,PFKFB2,NFIL3,ZNF292,XPO4,DRAM2,…
MIIhighTE	RBP012	CSTF2T	RBP012_human_clipdb_bed12_mw20_num1_stringent	1.35798	1.9e-15	623	243.05	49.8187	INO80D,ZNF121,SBNO1,TNRC6B,HNRNPH1,BROX,TNPO1,RO60,MMS22L,CBX5,CARMIL1,FBXL20,THAP5,PER2,ENAH,PPP3CA,MYADM,SLC30A4,RMND5A,RC3H1,NT5DC3,CDC42SE2,BCLAF1,HNRNPR,ELK4,GDAP1,CEP78,PGGT1B,PXYLP1,CLSPN,CASP2,SRGAP2C,SS18L2,TOR1AIP1,POU2F1,NUCKS1,MKNK2,DUSP7,PRR14L,EIF2S3,DERL2,CPS1,PFKFB2,ZNF850,BCLAF3,ZFAND5,SLC35F5,STARD7,VMA21,PDS5B,ZNF451,ZMPSTE24,KLHL11,SMC5,VMP1,XPOT,HK2,PTGFRN,ATAD5,PIKFYVE,VPS50…
MIIhighTE	RBP012	CSTF2T	RBP012_human_clipdb_bed12_mw30_num2_stringent	1.35386	1.6e-15	595	232.79	47.3272	INO80D,ZNF121,SBNO1,HNRNPH1,TNRC6B,BROX,RO60,TNPO1,PER2,FBXL20,ELK4,THAP5,SLC30A4,CBX5,CARMIL1,PPP3CA,MYADM,RMND5A,MMS22L,CEP78,CDC42SE2,RC3H1,NT5DC3,PGGT1B,PXYLP1,CLSPN,PFKFB2,ENAH,ZNF766,EIF2S3,CASP2,VMA21,BCLAF1,SRGAP2C,TOR1AIP1,DUSP7,ZNF451,CPEB4,SLC35F5,GDAP1,ZNF850,PDS5B,XPOT,PTGFRN,GTF2E1,DDX17,NUCKS1,DERL2,MKNK2,ZNF292,SETD5,KLHL11,BCLAF3,GSR,C17orf75,SS18L2,ZFAND5,POU2F1,ZBTB2,GAS2L3,ATA…
MIIhighTE	RBP012	CSTF2T	RBP012_human_clipdb_bed12_mw15_num8_loose	1.34832	2.4328e-07	40	15.71	4.81222	BDP1,ATP11B,ZNF451,HMGCR,SRGAP2C,ZNF773,ABCA1,VMP1,PRR14L,LMAN1,KMT2E,SS18L2,SCAF8,RAB27B,NUCKS1,SDE2,TAB3,MED13,BVES,VTA1,ERMP1,CEP78,MECP2,PLD1,ZNF292,TSN,USP25,RBM39,ARL8B,RUBCN,MPHOSPH8,SPOCK1,PGGT1B,UBE3A,ARID4A
MIIhighTE	RBP012	CSTF2T	RBP012_human_eclip_bed4_mw10_num5_loose	1.30091	2.60587e-11	92	37.34	8.36928	AGO2,RC3H1,PAK1IP1,RSF1,KIF3A,MED13,VPS13A,NIPA2,CEP78,DIS3,TTC14,TNRC6A,SAV1,PHF3,TNRC6B,RNASEH1,C6orf62,PRKCI,CCAR1,BCLAF3,SLF1,C17orf75,WASHC4,NEMF,KIF5B,TOR1AIP1,HSDL2,AKIRIN1,RAB27B,EIF2S3,MITF,POU2F1,FBXO16,ATP11B,ZNF281,TAB3,CASP2,SLC35F5,ASPM,GPATCH2L,SENP7,NRIP1,ZNF395,MTUS1,TMCC1,GDAP1,TMEM168,CLDN18,ABL2,MAP4K5,CEBPZOS,XPO4,C5orf51,PPM1B,PPP3CA,ARHGAP5,AGTPBP1,BCLAF1,SMAD5,MSH2,KATNAL1…
MIIhighTE	RBP012	CSTF2T	RBP012_human_clipdb_bed12_mw10_num1_stringent	1.26934	0	165	68.45	10.447	INO80D,HERC2,CBX5,POU2F1,SBNO1,DERL2,BROX,ENAH,KIF15,TNPO1,ARID4A,YIPF6,BCLAF3,GSR,GNAQ,TOR1AIP1,RAB27B,SDE2,RO60,OXSR1,AGO2,GPATCH2L,CPS1,ABL2,MECP2,ZNF292,BDP1,PCF11,ZNF850,ELK4,SMAD5,PDS5B,PHF14,TNRC6B,SRGAP2C,RNF19A,RAB3GAP2,ABCA1,GCC2,ANAPC1,C17orf75,KLHL2,UBR1,SLC10A7,MTHFD2,BOD1L1,SS18L2,ZFAND5,GABPB1,CEP128,NHEJ1,NUCKS1,EFCAB2,SCYL2,ZBTB2,RMND5A,AKAP11,TAB3,MMS22L,VPS13A,GOPC,QTRT2,DUSP7,…
MIIhighTE	RBP012	CSTF2T	RBP012_human_clipdb_bed12_mw30_num9_stringent	1.24613	4.2681e-12	76	32.04	6.42583	INO80D,BDP1,YIPF6,NUCKS1,MAPK1,PDIK1L,PPTC7,PHF3,TNRC6B,L3HYPDH,SIN3A,HNRNPR,SMC5,EYA1,PDE3A,TRIM59,MITF,POU2F1,NHEJ1,ATP11B,NMD3,DERL2,RMND5A,CEP120,GAS2L3,OXSR1,MMS22L,VPS13A,ZNF395,RC3H1,ZNF845,GCFC2,SCAF11,KDM6A,ERCC4,FBXL20,VPS50,MAGI1,DIS3,MECP2,PFKFB2,GOLGA4,CEBPZOS,SEH1L,HIPK1,TNRC6A,PCF11,ARL8B,ZNF850,ZNF620,CDC42SE2,MYO5A,CMTM7,UCHL5,SMAD5,MSH2,FNBP4,MTPN,UHMK1,LMLN,LMOD3,UBE3A
MIIhighTE	RBP012	CSTF2T	RBP012_human_clipdb_bed12_mw25_num9_loose	1.23273	3.68454e-08	49	20.85	5.21919	INO80D,HNRNPR,FAM72B,HK2,NCOA2,ENAH,FNBP4,SEC62,ZNF766,CBX5,ROCK1,OTUD3,VMP1,EIF2S3,XPOT,AFF4,SBNO1,EFCAB2,SUCO,RO60,HSF2,PIKFYVE,RC3H1,GDAP1,VPS50,CLDN18,SMG1,OSBPL3,BROX,WDHD1,TSN,PPM1B,PHF3,ELK4,TRIM37,TNPO1,USP48,RNASEH1,ARMC1
MIIhighTE	RBP012	CSTF2T	RBP012_human_eclip_bed4_mw15_num2_loose	1.21639	4.21366e-10	476	204.85	46.7446	ZNF121,INO80D,TNRC6B,HNRNPH1,TNPO1,FBXL20,CARMIL1,RO60,PPP3CA,THAP5,ZNF451,PER2,SBNO1,SLC30A4,CDC42SE2,ELK4,NT5DC3,PGGT1B,CBX5,RC3H1,PXYLP1,CASP2,MMS22L,ENAH,EIF2S3,RMND5A,SLC35F5,BROX,SETD5,PTGFRN,VPS50,CEBPZOS,FUBP1,TMEM154,MYADM,SRGAP2C,ZNF766,ABCA1,TMCC1,GDAP1,SIN3A,PRKCI,GSR,OTUD3,MTHFD2,POU2F1,NUCKS1,EFCAB2,RUBCN,KLHL11,PRR14L,HK2,PRPS2,CPEB4,ATAD5,HCFC2,DUSP7,GTF2E1,CEP78,PLD1,C5orf51,ZNF8…
MIIhighTE	RBP012	CSTF2T	RBP012_human_clipdb_bed12_mw15_num2_stringent	1.21103	1e-15	388	167.6	28.3064	ZNF121,TNRC6B,RO60,INO80D,TNPO1,SLC30A4,HNRNPH1,FBXL20,MYADM,SBNO1,RC3H1,THAP5,HNRNPR,CARMIL1,PER2,POU2F1,BROX,CDC42SE2,ELK4,PXYLP1,ENAH,NT5DC3,BCLAF1,ZNF451,KLHL11,SRGAP2C,CBX5,SS18L2,NUCKS1,CASP2,SLC35F5,CEBPZOS,PPP3CA,ZNF850,UBE3A,PRR14L,CLSPN,ZFAND5,TOR1AIP1,EIF2S3,WEE2,PTGFRN,MMS22L,GTF2E1,GDAP1,CEP78,PFKFB2,STARD7,VMA21,SETD5,PGGT1B,SIN3A,C6orf62,PRKCI,ZNF766,P4HA1,GSR,C17orf75,OTUD3,XPOT,D…
MIIhighTE	RBP012	CSTF2T	RBP012_human_eclip_bed4_mw15_num5_loose	1.16918	2.3513e-10	92	40.91	8.25734	C6orf62,SRGAP2C,CLSPN,DIS3,KIF15,UBXN2A,MTHFD2,POU2F1,NUCKS1,GPATCH2L,TMEM168,MAGI1,MECP2,VPS26A,TNRC6A,PPP3CA,ZNF451,FAM9C,NAB1,HOMER1,RAB3GAP2,ABCA1,ATRX,UBR1,ZNF140,TOR1AIP1,SCAF8,MITF,FBXO16,NHEJ1,ADGB,GAS2L3,CEP120,CENPL,CAPN7,VPS13A,AGO2,HELLS,AL135905.2,PIKFYVE,DUSP7,ZNF395,RC3H1,ZNF567,TMCC1,SCAF11,ATXN2L,FBXL20,ZNF721,ABL2,PPP4R3A,MYO9A,TTC14,HIPK1,PPM1B,NRAS,PTP4A1,OR51M1,UHMK1,TNRC6B,P…
MIIhighTE	RBP012	CSTF2T	RBP012_human_clipdb_bed12_mw30_num6_stringent	1.12866	3.10997e-10	94	42.99	8.30662	AGO2,INO80D,ENAH,ZFAND5,POU2F1,SBNO1,MECP2,PFKFB2,XPO4,KMT5B,SIN3A,CBX5,ROCK1,ABCA1,GSR,SLF1,EIF4G2,PRR14L,KMT2E,CLSPN,RSF1,EIF2S3,APC,PRPS2,RB1CC1,DERL2,NCBP2,ZNF281,SCYL2,KIF3A,GAS2L3,RMND5A,TAB3,MMS22L,PELI1,BVES,C5orf24,AL135905.2,QTRT2,DUSP7,GATAD2A,FBXL20,TMEM168,TTF2,ABL2,CEP78,MYO9A,AKT1,OSBPL3,SEH1L,DMD,MAPK1,C5orf51,DRAM2,HIPK1,MED14,ARL8B,STARD7,PPP3CA,NT5DC3,MYO5A,HNRNPF,BCLAF1,TRIM6,…
MIIhighTE	RBP012	CSTF2T	RBP012_human_clipdb_bed12_mw20_num3_stringent	1.06388	3.25752e-09	169	80.84	15.6468	MMS22L,INO80D,CNOT6,GPATCH2L,BCLAF1,TNRC6B,ZNF850,UHMK1,HNRNPR,PRR14L,SS18L2,ZFAND5,AKAP11,AC098582.1,STARD7,SRGAP2C,ZNF766,CBX5,ROCK1,GSR,C17orf75,VMP1,PDE3A,RSF1,AGO2,DUSP7,NRIP1,PDP1,TTC14,SMAD5,TNPO1,MYADM,KLHL11,NAB1,C6orf62,ATRX,OTUD3,SMC5,GNAQ,MTHFD2,KIF5B,EIF2S3,POU2F1,HK2,IQCK,ATP11B,SBNO1,DERL2,MKNK2,GAS2L3,RMND5A,PIKFYVE,PNRC2,VTA1,POLR3G,RC3H1,HPS3,ABCC3,SCAF11,TADA1,ERCC4,FBXL20,ABL2…
MIIhighTE	RBP013	DGCR8	RBP013_human_eclip_bed7_mw10_num8_loose	1.75825	0	66	19.51	4.92057	KIF15,ATP11B,RC3H1,RNF125,UCHL5,PIK3CA,PGGT1B,CBX5,ROCK1,YIPF6,P4HA1,BCLAF3,SLF1,HNRNPR,GNAQ,NEMF,HSDL2,RAB27B,APC,ZNF85,AFF4,ADGB,RNF170,ENOPH1,AKAP11,AC242842.3,MMS22L,SLC35F5,AGO2,C5orf24,GPATCH2L,GATAD2A,FAM135A,ERMP1,NCOA2,SLC25A20,ABL2,CEBPZOS,ZNF292,WDHD1,MAPK1,TTC14,ENAH,RUBCN,MYO5A,MCM10,PHF3,ELK4,BRWD1,KATNAL1,ZNF22,CCDC47,TENT2,DCAF17,TNRC6B,CCDC88A,BAZ1A,DNAJC10
MIIhighTE	RBP013	DGCR8	RBP013_human_eclip_bed7_mw20_num9_loose	1.59063	0	79	26.23	5.64945	HERC2,HNRNPR,RNF19A,CEP78,BRWD1,LRRC8B,FAM9C,DNAJC10,SEC62,BCLAF3,ANAPC1,SLF1,KLHL2,VMP1,SLC10A7,SMC1B,PRR14L,MTHFD2,NEMF,RSF1,AKAP9,ADGB,SCML2,GAS2L3,TAB3,MED13,EIF5B,SLC35F5,TET3,PELI1,AL135905.2,PIKFYVE,GPATCH2L,VTA1,PNN,RASA1,FAM135A,TMCC1,GDAP1,CCNL1,NCOA2,SMG1,ABL2,PPP4R3A,TFB2M,BROX,NCOA1,CEBPZOS,WDHD1,MAPK1,COG3,MED14,ARHGAP5,DDX21,PPTC7,PHF3,FUBP1,ELF1,PTP4A1,TNPO1,ZNF606,PPP1R12A,THAP5,…
MIIhighTE	RBP013	DGCR8	RBP013_human_eclip_bed7_mw10_num10_loose	1.55066	0	96	32.77	5.88588	CLSPN,POU2F1,XPOT,AGO2,INO80D,RC3H1,GDAP1,CEP78,BROX,ZNF292,DMD,BDP1,ENAH,PHF14,L3HYPDH,TRAK2,HOMER1,SRGAP2C,CBX5,GCC2,BCLAF3,YME1L1,RALGPS1,HNRNPR,UBR1,PER2,TOR1AIP1,PDE3A,RSF1,RAB27B,MITF,OTUD6B,HK2,NUCKS1,ASAP1,SBNO1,RB1CC1,HLTF,SCML2,SDE2,CEP120,AKAP11,OXSR1,CNGB3,MMS22L,SLC35F5,C5orf24,QTRT2,GPATCH8,GTF2E1,ARFGEF1,TMEM168,CPS1,CLDN18,MECP2,CEBPZOS,VPS26A,XPO4,CNOT6,HIPK1,TNRC6A,MED14,NRAS,US…
MIIhighTE	RBP013	DGCR8	RBP013_human_eclip_bed7_mw25_num7_loose	1.47463	6.5652e-12	57	20.51	5.3626	ARHGAP11A,WASHC4,PDE3A,RSF1,RAB27B,PGGT1B,ZNF773,POU2F1,GABPB1,CEP128,RO60,SLC35F5,LYAR,AGO2,AL135905.2,PNN,ZNF395,GDAP1,FBXL20,CCNL1,PDP1,CLDN18,SMG1,CEP78,TCAF1,OSBPL3,SEH1L,ZWILCH,CNOT6,VMA21,PHF3,BRWD1,SMAD5,MSH2,TMEM154,PTP4A1,PDS5B,PPP1R12A,THAP5,GOLGA1,PSIP1,SPOCK1,DNAJC10
MIIhighTE	RBP013	DGCR8	RBP013_human_eclip_bed7_mw10_num1_loose	1.43403	0	413	152.85	21.2124	ARHGAP11A,TNRC6B,HNRNPR,SLC35F5,ENAH,TMEM154,TOR1AIP1,FBXL20,BCLAF1,KLHL11,DERL2,AGO2,TTC14,BDP1,ZNF850,ZNF766,CBX5,OTUD3,ZFAND5,KIF3A,TET3,DUSP7,INO80D,RNF125,TNPO1,UHMK1,KLHL24,SLC30A4,ARID4A,ROCK1,ATRX,PHACTR4,C17orf75,PRR14L,HNRNPH1,SS18L2,CLSPN,SCAF8,MITF,POU2F1,SDE2,CPEB4,VTA1,RC3H1,GCFC2,MRPL49,CNOT6,STARD7,YAP1,FUBP1,PPP1R12A,NAB1,PRKCI,SEC62,YIPF6,ZNF773,GSR,WASHC4,VMP1,GNAQ,ZNF140,EIF2S…
MIIhighTE	RBP013	DGCR8	RBP013_human_eclip_bed7_mw25_num1_loose	1.26871	1.09525e-10	497	206.27	48.2688	ZNF121,INO80D,HNRNPH1,TNRC6B,SBNO1,TNPO1,RO60,THAP5,ZNF451,PPP3CA,SLC30A4,CARMIL1,FBXL20,CBX5,PER2,CDC42SE2,RC3H1,ELK4,PXYLP1,CASP2,NT5DC3,PGGT1B,MMS22L,EIF2S3,SETD5,RMND5A,VPS50,MYADM,SRGAP2C,ABCA1,OTUD3,PTGFRN,SLC35F5,BROX,ENAH,RUBCN,SIN3A,ZNF766,NUCKS1,TMCC1,CEBPZOS,FUBP1,KLHL11,GSR,MTHFD2,CLSPN,POU2F1,CPEB4,ATAD5,DUSP7,GDAP1,TMEM154,P4HA1,HK2,PRPS2,GCFC2,PFKFB2,PLD1,UBE3A,PRKCI,PRR14L,EFCAB2,…
MIIhighTE	RBP013	DGCR8	RBP013_human_eclip_bed7_mw20_num1_loose	1.2514	1.82029e-10	493	207.08	48.1458	ZNF121,INO80D,HNRNPH1,TNRC6B,TNPO1,RO60,FBXL20,SBNO1,CARMIL1,PER2,PPP3CA,CBX5,THAP5,ZNF451,CDC42SE2,ELK4,SLC30A4,RC3H1,CASP2,PGGT1B,MMS22L,EIF2S3,SLC35F5,BROX,MYADM,RMND5A,GDAP1,VPS50,SETD5,ABCA1,GSR,PXYLP1,CEBPZOS,ENAH,NT5DC3,RUBCN,KLHL11,SIN3A,SRGAP2C,OTUD3,NUCKS1,PTGFRN,TMEM154,MTHFD2,POU2F1,CPEB4,DUSP7,TMCC1,FUBP1,PRKCI,ZNF766,P4HA1,PRR14L,CLSPN,PRPS2,ATAD5,HCFC2,GTF2E1,GCFC2,PFKFB2,PLD1,PDS5…
MIIhighTE	RBP013	DGCR8	RBP013_human_eclip_bed7_mw30_num1_loose	1.21599	1.11069e-09	481	207.06	48.711	ZNF121,INO80D,HNRNPH1,TNRC6B,TNPO1,SBNO1,RO60,FBXL20,THAP5,CARMIL1,ZNF451,SLC30A4,PER2,PPP3CA,RC3H1,CDC42SE2,ELK4,CBX5,MMS22L,PXYLP1,CASP2,NT5DC3,SETD5,SLC35F5,PGGT1B,VPS50,BROX,RUBCN,MYADM,OTUD3,EIF2S3,PTGFRN,RMND5A,GDAP1,SIN3A,ABCA1,GSR,NUCKS1,DUSP7,ENAH,FUBP1,TMEM154,KLHL11,SRGAP2C,ZNF766,CPEB4,TMCC1,PRKCI,P4HA1,PRR14L,CLSPN,POU2F1,HK2,PRPS2,ATAD5,HCFC2,GTF2E1,GCFC2,PFKFB2,CEBPZOS,ZNF850,PDS5B…
MIIhighTE	RBP013	DGCR8	RBP013_human_eclip_bed7_mw15_num1_loose	1.21172	1.85568e-09	479	206.81	49.2218	ZNF121,INO80D,HNRNPH1,TNRC6B,TNPO1,SBNO1,RO60,ZNF451,CARMIL1,PER2,FBXL20,THAP5,PPP3CA,CBX5,CDC42SE2,ELK4,CASP2,RC3H1,SLC30A4,PGGT1B,PXYLP1,NT5DC3,SETD5,MMS22L,SLC35F5,MYADM,EIF2S3,RUBCN,PTGFRN,RMND5A,VPS50,SRGAP2C,ZNF766,ABCA1,POU2F1,NUCKS1,TMCC1,GDAP1,BROX,CEBPZOS,FUBP1,KLHL11,SIN3A,GSR,OTUD3,MTHFD2,CPEB4,DUSP7,ENAH,TMEM154,P4HA1,PRR14L,CLSPN,PRPS2,ATAD5,PFKFB2,PLD1,ZNF850,PDS5B,PRKCI,HK2,MKNK2,…
MIIhighTE	RBP013	DGCR8	RBP013_human_eclip_bed7_mw30_num9_loose	1.08499	8.48515e-09	86	40.54	8.14691	INO80D,HNRNPR,ENAH,SRGAP2C,RNF170,KIF3A,MED13,AGO2,RC3H1,ZNF121,RNF125,ZWILCH,SAV1,LMOD3,DNAJC10,C6orf62,SEC62,CCAR1,CBX5,ROCK1,GCC2,ZC3H13,GSR,SLF1,PDE3A,TRIM59,POU2F1,GABPB1,XPOT,NHEJ1,ASAP1,SBNO1,DERL2,RO60,CPEB4,PCOLCE2,RASA1,ZNF395,TMCC1,SCAF11,FBXL20,TMEM168,TTF2,NIPA2,SMG1,ABL2,CEP78,BROX,CEBPZOS,PPM1B,ARHGAP5,ZNF620,MYO5A,ZC3H7A,CFAP299,UBXN2A,SMAD5,TNPO1,KATNAL1,OR51M1,SETD5,THAP5,LRRC8B…
MIIhighTE	RBP013	DGCR8	RBP013_human_eclip_bed7_mw15_num9_loose	1.01638	8.62123e-11	101	49.93	8.04062	CEP78,LMLN,INO80D,MAGI1,KLHL24,C6orf62,HOMER1,CBX5,WASHC4,MITF,GAS2L3,TAB3,ZNF721,MYO9A,PIK3CA,ARMC1,DNAJC10,PGGT1B,PRKCI,SRGAP2C,RAB3GAP2,CCAR1,TUT7,ABCA1,C17orf75,VMP1,UBR1,GNAQ,MTHFD2,HSDL2,PDE3A,RSF1,POU2F1,MORF4L2,NHEJ1,FAM89A,NCBP2,ADGB,KIF3A,CENPL,SLC35F5,RANBP2,GPATCH8,ZNF845,ATXN2L,FBXL20,TTF2,ABL2,MECP2,CEBPZOS,RNF125,ZWILCH,XPO4,TNRC6A,PPM1B,PPP3CA,ARHGAP5,DDX21,ELK4,UBXN2A,OXR1,SMAD5,…
MIIhighTE	RBP015	ELAVL1	RBP015_human_ATtRACT_1105	1.92243	0	63	16.62	4.84044	BCLAF1,ARHGAP11A,ZNF766,FBXL20,FAM72B,TMEM168,RUBCN,MYO5A,BRWD1,CBX5,BCLAF3,ZC3H13,KLHL2,PLPPR2,CLSPN,RSF1,CEP128,AFF4,IL23A,KIF3A,AKAP11,CPEB4,CENPE,AGO2,EFCAB7,DNAJB12,VTA1,INO80D,ZNF845,HPS3,BDP1,NEK1,PPM1B,BRD1,VMA21,UCHL5,CFAP299,TMEM154,UHMK1,PHF14,NIPAL1,NUP160,RNASEH1,ZMPSTE24,RC3H2,PGGT1B,PPP1R3D
MIIhighTE	RBP015	ELAVL1	RBP015_human_clipdb_bed15_mw25_num10_loose	1.70569	0	73	22.38	5.57734	HNRNPR,INO80D,ZBTB21,MITF,OTUD6B,AFF4,VMA21,TNPO1,RAB3GAP2,CBX5,YIPF6,P4HA1,ANAPC1,PHACTR4,SLF1,OTUD3,RALGPS1,VMP1,GNAQ,ATP13A3,GABPB1,XPOT,APC,AKAP9,RB1CC1,RMND5A,GAS2L3,TAB3,AGO2,TET3,RANBP2,BVES,GOPC,RC3H1,ABCC3,FAM135A,KDM6A,GDAP1,FBXL20,TMEM168,NCOA2,C20orf194,TFB2M,SEH1L,SLC17A5,IFT80,CNOT6,C5orf51,MED14,ENAH,AC068946.1,SNX7,UCHL5,BRWD1,UHMK1,LRRC8B,KLHL24,NIPAL1,RNASEH1,DNAJC10
MIIhighTE	RBP015	ELAVL1	RBP015_human_ATtRACT_161	1.60288	6e-16	128	42.14	10.776	BCLAF1,FBXL20,ARHGAP11A,KIF5B,KATNAL1,UHMK1,FAM72B,TNRC6B,RNASEH1,SRGAP2C,ZNF766,CBX5,ATRX,SLF1,PXYLP1,ATP11B,AFF4,GAS2L3,ANKRD26,TMEM168,ZNF121,MYO5A,VMA21,UCHL5,HOMER1,ROCK1,ZC3H13,THOC3,SLC10A7,BOD1L1,RSF1,MITF,POU2F1,CEP128,ASAP1,FAM89A,EFCAB2,HLTF,KIF3A,AKAP11,CPEB4,MED13,MMS22L,CENPE,PDE8A,AGO2,PELI1,C5orf24,AL135905.2,QTRT2,VTA1,POLR3G,ZNF845,GCFC2,HPS3,HECTD1,SFPQ,ABL2,OSBPL3,TTC14,LRRC3B…
MIIhighTE	RBP015	ELAVL1	RBP015_mouse_clipdb_bed7_mw20_num6_stringent	1.57975	0	174	58.21	8.8709	INO80D,SBNO1,ZNF292,BDP1,ENAH,GNAQ,RO60,PDS5B,DNAJC10,SRGAP2C,CBX5,BCLAF3,SS18L2,CLSPN,OXSR1,CPEB4,ARFGEF1,DMD,NT5DC3,ZNF850,USO1,PHF3,ELK4,BRWD1,UBXN2A,TNPO1,TNRC6B,KLHL24,MYADM,RC3H2,TRAK2,PRKCI,SEC62,ZNF766,TYW1,ROCK1,P4HA1,FANCE,C17orf75,NEIL3,HNRNPR,PXYLP1,PRR14L,LMAN1,PER2,TOR1AIP1,AKIRIN1,RSF1,TRIM59,MITF,POU2F1,GABPB1,APC,ERI2,PRPS2,NUCKS1,ASAP1,NARS2,NCBP2,EFCAB2,HLTF,SDE2,RNF170,SUCO,PT…
MIIhighTE	RBP015	ELAVL1	RBP015_mouse_clipdb_bed7_mw10_num7_loose	1.57425	3.26e-14	55	18.47	4.8335	ABCF1,ZFAND5,INO80D,CBX5,NIPA2,TSTD2,C6orf62,SEC62,SMC5,UBR1,HSDL2,PDE3A,POU2F1,ERI2,PRPS2,DERL2,SCYL2,EIF5B,GOPC,VTA1,CSPP1,GDAP1,ERMP1,CCNL1,BROX,NCOA1,PTPN13,HIPK1,TNRC6A,YAP1,ARHGAP5,CDC42SE2,HNRNPF,CFAP299,BCLAF1,ELK4,FNBP4,DHX9,ZMPSTE24,KLHL11,RLF,PGGT1B,UBE3A
MIIhighTE	RBP015	ELAVL1	RBP015_human_CISBP_M108	1.55527	0	113	38.45	7.28548	INO80D,BCLAF1,CBX5,ARHGAP11A,PHF3,SEC62,RNF19A,ZNF766,PHACTR4,SLF1,SMC5,SCYL2,SUCO,AGO2,SFPQ,CDC42SE2,DCAF17,ZMPSTE24,KLHL11,C6orf62,ROCK1,P4HA1,FANCE,C17orf75,WASHC4,HNRNPR,PRR14L,MTHFD2,SS18L2,ZFAND5,PDE3A,RSF1,POU2F1,GABPB1,MORF4L2,WEE2,NUCKS1,DERL2,NCBP2,EFCAB2,SDE2,KIF3A,RMND5A,PTGFRN,AKAP11,MMS22L,VPS13A,TET3,PIKFYVE,GPATCH2L,VTA1,RC3H1,ERMP1,CCNL1,MAGI1,PDP1,NIPA2,NCOA2,ABL2,MYO9A,CEP290,S…
MIIhighTE	RBP015	ELAVL1	RBP015_human_CISBP_M112	1.55485	0	110	37.44	7.50127	ZNF766,BCLAF1,SEC62,FANCE,HNRNPR,ARHGAP11A,ZFAND5,GAS2L3,AL135905.2,INO80D,RC3H1,NCOA2,CNOT6,KATNAL1,PGGT1B,HMGCR,HOMER1,ROCK1,ATRX,VMP1,EYA1,SS18L2,PER2,KIF5B,PDE3A,SCAF8,RAB27B,EIF2S3,MITF,MORF4L2,XPOT,APC,PRPS2,NMD3,ASAP1,SBNO1,DERL2,MKNK2,SDE2,KIF3A,SCYL2,RMND5A,ANKRD26,AKAP11,MMS22L,VPS13A,HSF2,SLC35F5,TET3,AGO2,AC098582.1,PIKFYVE,C4orf3,PNRC2,DUSP7,VTA1,NRIP1,PFKFB2,VPS26A,XPO4,HIPK1,TNRC6A…
MIIhighTE	RBP015	ELAVL1	RBP015_human_ATtRACT_84	1.54497	1e-16	111	38.04	8.89662	BCLAF1,ARHGAP11A,FBXL20,KIF5B,VMA21,KATNAL1,ZNF766,PXYLP1,MITF,EFCAB2,ANKRD26,INO80D,ZNF845,SFPQ,MYO5A,ELK4,FUBP1,UHMK1,TNRC6B,RNASEH1,CBX5,ATRX,GSR,OTUD3,CARMIL1,GNAQ,FAM72B,MTMR6,KMT2E,BOD1L1,SS18L2,RSF1,CEP128,AFF4,FAM89A,SBNO1,ADGB,SDE2,AKAP11,MED13,MMS22L,CENPE,PDE8A,SLC35F5,AGO2,C5orf24,CMAS,PIKFYVE,VTA1,ARFGEF1,HPS3,HECTD1,TMEM168,NCOA2,ZNF121,ADGRA3,ABL2,RNF125,DMD,CCDC66,HIPK1,BDP1,ARHGA…
MIIhighTE	RBP015	ELAVL1	RBP015_human_clipdb_bed15_mw10_num6_loose	1.49276	3.5595e-12	45	15.99	4.18631	HNRNPR,XPOT,FUBP1,DNAJC10,ARID4A,TRAK2,TYW1,HERC1,SLF1,SMC5,MTHFD2,LMAN1,NARS2,HLTF,CEP120,PTGFRN,AKAP11,MED13,VPS13A,C5orf24,GOPC,ZNF567,GDAP1,TMEM168,OSBPL3,TMF1,PDIK1L,DDX21,MYO5A,SAV1,PHF3,PTP4A1,KATNAL1,CCDC47,PIK3CA,NIPAL1,NUP160,SLC30A4,PPP1R3D
MIIhighTE	RBP015	ELAVL1	RBP015_human_clipdb_bed15_mw30_num5_stringent	1.49062	0	616	219.21	42.8731	ZNF121,SBNO1,HNRNPH1,INO80D,FBXL20,TNRC6B,BROX,RO60,TNPO1,PER2,TOR1AIP1,SLC35F5,PPP3CA,THAP5,SLC30A4,CARMIL1,RMND5A,MYADM,CBX5,CLSPN,MMS22L,RC3H1,PXYLP1,NT5DC3,ELK4,DDX17,EIF2S3,PFKFB2,CDC42SE2,VMA21,SRGAP2C,MTHFD2,CASP2,CPEB4,CEP78,ENAH,RUBCN,HLTF,GDAP1,HERC2,BDP1,PDS5B,PGGT1B,ZNF766,BCLAF3,XPOT,NUCKS1,SDE2,ZNF850,MCM10,FUBP1,SETD5,ZNF451,HNRNPR,DUSP7,GTF2E1,VPS50,CPS1,TMEM154,KATNAL1,KLHL24,KLH…
MIIhighTE	RBP015	ELAVL1	RBP015_human_ATtRACT_164	1.46562	2.029e-13	125	45.26	11.0788	BCLAF1,INO80D,FBXL20,KIF5B,KATNAL1,HOMER1,ZNF766,VMA21,UHMK1,SRGAP2C,CBX5,ATRX,MITF,AFF4,ANKRD26,AKAP11,MED13,ZNF845,PDP1,MYO5A,MCM10,ELK4,FAM9C,RNASEH1,RC3H2,YIPF6,HERC1,ZC3H13,GSR,SLF1,OTUD3,PRR14L,FAM72B,BOD1L1,RSF1,CEP128,ASAP1,FAM89A,SBNO1,EFCAB2,KIF3A,GAS2L3,PTGFRN,CPEB4,CENPE,PDE8A,AGO2,AL135905.2,VTA1,HPS3,GDAP1,ERCC4,TMEM168,SFPQ,ZNF121,ABL2,VPS26A,CCDC66,TTC14,LRRC3B,NEK1,SUN1,ARL8B,RUB…
MIIhighTE	RBP015	ELAVL1	RBP015_human_clipdb_bed15_mw10_num2_stringent	1.46471	0	420	152.17	20.736	INO80D,TOR1AIP1,RC3H1,TNRC6B,HNRNPR,ENAH,TNPO1,ZNF766,ARHGAP11A,AGO2,FBXL20,ZNF121,BDP1,PCF11,VMA21,SRGAP2C,CBX5,BCLAF3,DERL2,MMS22L,CEP78,BROX,NT5DC3,UHMK1,ATRX,GSR,OTUD3,GNAQ,PRR14L,HNRNPH1,CLSPN,POU2F1,NUCKS1,SBNO1,EFCAB2,SDE2,RMND5A,RO60,OXSR1,SLC35F5,TET3,ZNF845,GTF2E1,GDAP1,SFPQ,ABL2,CNOT6,HIPK1,ZNF850,NRAS,ELK4,FUBP1,TMEM154,PTP4A1,PDS5B,PPP1R12A,PIK3CA,RC3H2,DDX17,ROCK1,P4HA1,SLC10A7,ZNF1…
MIIhighTE	RBP015	ELAVL1	RBP015_human_ATtRACT_1108	1.44717	0	414	151.83	21.8914	INO80D,ZNF121,HNRNPH1,ENAH,EIF2S3,SLC35F5,VMA21,TNRC6B,HNRNPR,TOR1AIP1,SBNO1,RO60,MED13,GATAD2A,RC3H1,FBXL20,NT5DC3,TMEM154,TNPO1,KLHL24,DNAJC10,C17orf75,CLSPN,NUCKS1,MMS22L,AL135905.2,ZNF292,TTC14,PDIK1L,FUBP1,ZNF451,FAM9C,PGGT1B,SIN3A,ZNF766,CBX5,YIPF6,GSR,PDE3A,XPOT,PRPS2,AGO2,GCFC2,TMCC1,GDAP1,PLD1,RNF125,PPP3CA,ZNF850,ELK4,PTP4A1,PDS5B,THAP5,PHF14,PIK3CA,PRRC2C,DDX17,HMGCR,SEC62,ABCA1,ATRX,B…
MIIhighTE	RBP015	ELAVL1	RBP015_human_ATtRACT_M112_0.6	1.44292	0	101	37.15	6.56648	HNRNPR,CBX5,PHACTR4,ARHGAP11A,TOR1AIP1,RMND5A,CASP2,DUSP7,INO80D,RC3H1,CEP78,ZNF292,PTP4A1,ZMPSTE24,DNAJC10,KLHL11,NAB1,C6orf62,SEC62,RNF19A,TUT7,P4HA1,CCNYL1,ANAPC1,VMP1,UBR1,PRR14L,NEMF,SS18L2,ZFAND5,PDE3A,RSF1,EIF2S3,POU2F1,GABPB1,C15orf48,PRPS2,ADGB,SCML2,KIF3A,AKAP11,TAB3,VPS13A,HSF2,SLC35F5,AGO2,ASPM,GOPC,CYP4X1,SENP7,POLR3G,SCAF11,CPS1,NIPA2,CLDN18,ABL2,PPP4R3A,TFB2M,NOP14,SEH1L,PDIK1L,HIP…
MIIhighTE	RBP015	ELAVL1	RBP015_human_clipdb_bed15_mw30_num1_stringent	1.42792	0	1278	474.99	94.1537	ZNF121,INO80D,TNRC6B,SBNO1,HNRNPH1,BROX,HNRNPR,NT5DC3,RMND5A,RO60,FBXL20,DERL2,TNPO1,EIF2S3,TOR1AIP1,MMS22L,RC3H1,BCLAF1,MYADM,SS18L2,PPP3CA,SLC30A4,PER2,CEP78,ENAH,THAP5,CBX5,ELK4,SRGAP2C,CARMIL1,PRR14L,CLSPN,POU2F1,CDC42SE2,DDX17,CASP2,ZNF451,PGGT1B,CPEB4,PXYLP1,SLC35F5,DUSP7,PFKFB2,ZNF850,VMA21,SETD5,C17orf75,ZFAND5,GDAP1,PDS5B,PPP1R12A,ZNF766,RUBCN,KLHL11,PHACTR4,MTHFD2,MKNK2,CPS1,CEBPZOS,FUB…
MIIhighTE	RBP015	ELAVL1	RBP015_human_clipdb_bed15_mw25_num1_stringent	1.42738	0	1119	416.05	80.5085	INO80D,ZNF121,TNRC6B,SBNO1,HNRNPR,HNRNPH1,BROX,NT5DC3,BCLAF1,TOR1AIP1,RMND5A,RO60,FBXL20,TNPO1,SLC30A4,PER2,MYADM,ENAH,CARMIL1,EIF2S3,MMS22L,PPP3CA,PRR14L,SS18L2,RC3H1,THAP5,ZNF766,CBX5,SLC35F5,CEP78,ELK4,ZNF451,SRGAP2C,DERL2,CDC42SE2,PGGT1B,CLSPN,POU2F1,CASP2,PFKFB2,PHACTR4,C17orf75,PXYLP1,CPEB4,DUSP7,RUBCN,DDX17,ZNF850,VMA21,FUBP1,PDS5B,SETD5,MTHFD2,ZFAND5,MKNK2,PPP4R3A,PPP1R12A,C6orf62,MITF,GT…
MIIhighTE	RBP015	ELAVL1	RBP015_human_clipdb_bed15_mw10_num5_stringent	1.42513	0	130	48.41	9.14981	BCLAF1,ZNF251,BDP1,VMP1,SS18L2,ZFAND5,INO80D,RC3H1,STARD7,KLHL11,CLSPN,PDE3A,RO60,AC098582.1,GOPC,PIKFYVE,DUSP7,TTC14,XPO4,MED14,ENAH,PHF3,TNPO1,TNRC6B,SLC30A4,DNAJC10,PGGT1B,TSTD2,C6orf62,ZNF766,YIPF6,FANCE,ANAPC1,C17orf75,KLHL2,ZBTB21,SLC10A7,EIF2S3,POU2F1,ERRFI1,ATP11B,PRPS2,RB1CC1,SDE2,RNF170,KIF3A,ZBTB2,AKAP11,CASP2,TET3,AGO2,QTRT2,PNRC2,SENP7,VTA1,GATAD2A,TENT4A,NRIP1,ZNF395,ERCC4,ERMP1,PDP…
MIIhighTE	RBP015	ELAVL1	RBP015_human_ATtRACT_M232_0.6	1.41532	0	414	155.22	22.7168	INO80D,TNRC6B,HNRNPH1,HNRNPR,RO60,FBXL20,ZNF121,ZNF850,PGGT1B,CBX5,GSR,SBNO1,DERL2,GDAP1,CEP78,TTC14,TMEM154,KLHL24,ZNF766,PAK1IP1,CPEB4,GATAD2A,GCFC2,ELK4,FUBP1,PTP4A1,PDS5B,PPP1R12A,UBE3A,SIN3A,PRKCI,SRGAP2C,MTHFD2,KMT2E,EIF2S3,NUCKS1,KIF3A,CASP2,MMS22L,ZNF845,RC3H1,TMCC1,PPP4R3A,PLD1,CEBPZOS,CDC42SE2,SETD5,SPOCK1,YIPF6,ATRX,BCLAF3,C17orf75,YME1L1,SMC5,VMP1,PER2,TOR1AIP1,RSF1,SCAF8,RAB27B,POU2F…
MIIhighTE	RBP015	ELAVL1	RBP015_mouse_clipdb_bed7_mw10_num1_stringent	1.41026	0	482	181.35	24.1884	SLC30A4,SBNO1,TMEM154,TNPO1,TNRC6B,HNRNPH1,RO60,RC3H1,BCLAF1,HNRNPR,ZNF121,ENAH,NT5DC3,ELK4,SRGAP2C,FBXL20,SIN3A,CBX5,C17orf75,PRR14L,CLSPN,TOR1AIP1,POU2F1,SLC35F5,INO80D,BROX,BDP1,ZNF850,PRKCI,ZNF766,SS18L2,PER2,PRPS2,DERL2,OXSR1,MED13,DUSP7,CPS1,ABL2,CEP78,TTC14,STARD7,VMA21,UHMK1,ZNF451,PGGT1B,DDX17,P4HA1,BCLAF3,GSR,PHACTR4,CARMIL1,CASP2,AGO2,TET3,AC098582.1,AL135905.2,DMD,CNOT6,RUBCN,PDS5B,PR…
MIIhighTE	RBP015	ELAVL1	RBP015_mouse_clipdb_bed7_mw25_num1_stringent	1.40037	0	1054	399.29	78.8974	INO80D,ZNF121,SBNO1,BROX,TNRC6B,HNRNPH1,NT5DC3,HNRNPR,RMND5A,RO60,BCLAF1,MYADM,TOR1AIP1,MMS22L,FBXL20,TNPO1,SS18L2,CLSPN,RC3H1,PER2,EIF2S3,CARMIL1,SRGAP2C,CEP78,PPP3CA,PGGT1B,THAP5,DERL2,ENAH,CDC42SE2,ELK4,ZNF766,CBX5,PXYLP1,POU2F1,ZNF850,PDS5B,SLC30A4,DDX17,PRR14L,GDAP1,KLHL11,ZFAND5,DUSP7,PFKFB2,VMA21,PHACTR4,C17orf75,MTHFD2,SLC35F5,CASP2,TTC14,SETD5,ZNF451,C6orf62,VMP1,CPEB4,ATAD5,GTF2E1,CPS1,…
MIIhighTE	RBP015	ELAVL1	RBP015_human_clipdb_bed15_mw20_num9_stringent	1.38803	0	412	157.42	22.7446	ZNF121,TNRC6B,INO80D,HNRNPH1,HNRNPR,RO60,ZNF451,RC3H1,TNPO1,SLC35F5,ARHGAP11A,TOR1AIP1,PFKFB2,BDP1,RUBCN,FUBP1,SLC30A4,ZNF766,PXYLP1,NUCKS1,CPEB4,FBXL20,CEBPZOS,PDIK1L,ENAH,PPP3CA,NT5DC3,TMEM154,THAP5,KLHL11,PGGT1B,SEC62,YIPF6,BOD1L1,PER2,POU2F1,HK2,RMND5A,MMS22L,AGO2,GCFC2,C5orf51,HIPK1,FAM104B,ELK4,PPP1R12A,KLHL24,SIN3A,PRKCI,SRGAP2C,CBX5,ROCK1,ATRX,GSR,KMT2E,CLSPN,MITF,MORF4L2,PAK1IP1,SBNO1,DE…
MIIhighTE	RBP015	ELAVL1	RBP015_mouse_clipdb_bed7_mw30_num7_stringent	1.3796	0	393	151.04	24.6675	INO80D,KLHL11,SBNO1,ZNF121,BROX,TNRC6B,RO60,ZNF850,BCLAF1,ELK4,ZNF766,THAP5,SLC30A4,PER2,SLC35F5,CEP78,PDIK1L,BDP1,PGGT1B,PXYLP1,TOR1AIP1,EIF2S3,HCFC2,DUSP7,RC3H1,TMCC1,FBXL20,VPS50,STARD7,NT5DC3,ZNF451,SRGAP2C,BCLAF3,GSR,C17orf75,OTUD3,CARMIL1,PRR14L,HNRNPH1,SS18L2,CLSPN,GABPB1,CASP2,MMS22L,AGO2,TET3,GATAD2A,ZNF845,CPS1,CEBPZOS,TTC14,ENAH,PCF11,PPP3CA,CDC42SE2,FUBP1,TMEM154,TOPORS,TNPO1,PDS5B,RC…
MIIhighTE	RBP015	ELAVL1	RBP015_mouse_clipdb_bed7_mw15_num7_stringent	1.37959	0	395	151.81	24.3977	INO80D,ZNF121,SBNO1,TNRC6B,RO60,BROX,ZNF850,BCLAF1,KLHL11,HNRNPH1,ELK4,TNPO1,ZNF766,CBX5,EIF2S3,MMS22L,SLC35F5,RC3H1,CEP78,BDP1,NT5DC3,ZNF451,CARMIL1,RMND5A,ENAH,PCF11,PPP3CA,CDC42SE2,PDS5B,PGGT1B,SRGAP2C,GSR,PXYLP1,PRR14L,SS18L2,CLSPN,TOR1AIP1,XPOT,PRPS2,KIF3A,PTGFRN,OXSR1,AGO2,TET3,DUSP7,GATAD2A,TMCC1,FBXL20,CPS1,CEBPZOS,TTC14,STARD7,UACA,RC3H2,TRAK2,SIN3A,PRKCI,ABCA1,BCLAF3,PHACTR4,C17orf75,OT…
MIIhighTE	RBP015	ELAVL1	RBP015_mouse_clipdb_bed7_mw25_num5_loose	1.373	2.7e-15	92	35.52	7.21458	INO80D,BDP1,KATNAL1,NAB1,PRKCI,WASHC4,PDS5B,UHMK1,CBX5,HERC1,ATRX,BCLAF3,GSR,SLF1,OTUD3,HNRNPR,ZBTB21,SLC10A7,PXYLP1,PRR14L,LMAN1,MTMR6,HNRNPH1,SS18L2,HSDL2,AKIRIN1,MITF,XPOT,EFCAB2,SDE2,SCYL2,CEP120,CPEB4,MMS22L,EIF5B,SLC35F5,TET3,AGO2,C5orf24,HCFC2,NRIP1,ZNF395,RC3H1,GCFC2,ATXN2L,FBXL20,TMEM168,PDP1,NCOA2,ZNF121,ABL2,DIS3,MYO9A,OSBPL3,BROX,PFKFB2,TSHZ1,RNF125,ZNF292,TMF1,WDHD1,RESF1,TTC14,ZWILC…
MIIhighTE	RBP015	ELAVL1	RBP015_human_clipdb_bed15_mw10_num1_stringent	1.35757	0	416	162.34	24.0917	ZNF121,TNRC6B,HNRNPH1,INO80D,SBNO1,RC3H1,BCLAF1,CPEB4,ZNF451,CASP2,FBXL20,NT5DC3,SLC30A4,KLHL11,ABCA1,HNRNPR,ZFAND5,EIF2S3,HK2,TNPO1,PGGT1B,CBX5,C17orf75,OTUD3,MTHFD2,PRPS2,RO60,SLC35F5,DUSP7,TTC14,ENAH,STARD7,PPP3CA,RUBCN,PDS5B,SIN3A,GSR,PRR14L,PER2,POU2F1,GABPB1,NUCKS1,DERL2,KIF3A,RMND5A,PTGFRN,MED13,AGO2,AC098582.1,GATAD2A,GCFC2,LRRC3B,YAP1,ZNF850,UHMK1,THAP5,MYADM,FAM9C,C6orf62,SRGAP2C,ZNF766…
MIIhighTE	RBP015	ELAVL1	RBP015_human_clipdb_bed15_mw25_num7_stringent	1.34708	5.126e-13	486	191.04	42.9138	ZNF121,INO80D,SBNO1,TNRC6B,HNRNPH1,FBXL20,TNPO1,RO60,PER2,BROX,THAP5,SLC30A4,CARMIL1,PPP3CA,CBX5,SLC35F5,CDC42SE2,TOR1AIP1,PXYLP1,RMND5A,RC3H1,MYADM,SRGAP2C,CASP2,MMS22L,ELK4,PGGT1B,ENAH,MCM10,ZNF451,PFKFB2,RUBCN,SETD5,EIF2S3,GDAP1,NT5DC3,ZNF766,BCLAF3,POU2F1,NUCKS1,SDE2,DUSP7,KATNAL1,UHMK1,DDX17,C17orf75,MTHFD2,XPOT,PTGFRN,CPEB4,TMEM168,VPS50,CEP78,CEBPZOS,C5orf51,BIRC6,VMA21,TMEM154,PDS5B,MPHOS…
MIIhighTE	RBP015	ELAVL1	RBP015_human_clipdb_bed15_mw20_num2_stringent	1.34566	5.41e-14	547	215.23	46.1902	ZNF121,HNRNPH1,SBNO1,INO80D,TNRC6B,BROX,RO60,FBXL20,TNPO1,PER2,TOR1AIP1,THAP5,SLC30A4,RMND5A,PPP3CA,CBX5,CARMIL1,MYADM,SRGAP2C,CLSPN,RC3H1,CDC42SE2,PXYLP1,SLC35F5,PFKFB2,ELK4,CASP2,ENAH,MMS22L,CEP78,RUBCN,PGGT1B,NT5DC3,ZNF451,EIF2S3,SDE2,DUSP7,GTF2E1,ZNF850,VMA21,FUBP1,TMEM154,PDS5B,SETD5,KLHL24,DDX17,BCLAF3,HNRNPR,MTHFD2,XPOT,MKNK2,CPEB4,VPS50,CPS1,CEBPZOS,MCM10,MPHOSPH8,KLHL11,ZNF766,ABCA1,GSR,…
MIIhighTE	RBP015	ELAVL1	RBP015_human_ATtRACT_M108_0.6	1.34085	7e-16	94	37.11	7.10796	ZFAND5,INO80D,DERL2,XPO4,RBM39,YAP1,ZNF850,CFAP299,BCLAF1,TNPO1,TNRC6B,KLHL24,KLHL11,HOMER1,PRKCI,SRGAP2C,RNF19A,TUT7,ZNF766,CCNYL1,THOC3,HNRNPR,SMC5,MTHFD2,MTMR6,AKIRIN1,PDE3A,TRIM59,POU2F1,ERI2,NUCKS1,NMD3,EFCAB2,MKNK2,ZNF281,SDE2,GAS2L3,RMND5A,PTGFRN,ANKRD26,CASP2,CPEB4,HSF2,SLC35F5,RANBP2,AC098582.1,PIKFYVE,CYP4X1,DUSP7,ZNF845,RC3H1,KDM6A,SFPQ,PDP1,NCOA2,MRPL49,CLDN18,TFB2M,PFKFB2,NCOA1,ZNF29…
MIIhighTE	RBP015	ELAVL1	RBP015_human_ATtRACT_M127_0.6	1.33764	7.17123e-07	30	11.87	3.71362	XPO4,HNRNPR,SS18L2,WEE2,KIF3A,GAS2L3,PIKFYVE,C4orf3,QTRT2,SNX14,RC3H1,SCAF11,DMD,WDHD1,RESF1,C5orf51,AC068946.1,AGTPBP1,NRAS,MAP4K3,VMA21,BRWD1,ELF1,MTPN,PPP1R12A,DCAF17,ZMPSTE24,LMOD3,KLHL11
MIIhighTE	RBP015	ELAVL1	RBP015_mouse_clipdb_bed7_mw20_num1_stringent	1.32902	2.2e-15	811	322.81	64.4725	INO80D,ZNF121,SBNO1,HNRNPH1,TNRC6B,BROX,RO60,TNPO1,FBXL20,PER2,MYADM,RMND5A,NT5DC3,RC3H1,SLC30A4,THAP5,CBX5,HNRNPR,CARMIL1,ENAH,PPP3CA,CDC42SE2,PXYLP1,CLSPN,MMS22L,SRGAP2C,EIF2S3,BCLAF1,ELK4,PGGT1B,SS18L2,PFKFB2,ZFAND5,POU2F1,DERL2,CASP2,CEP78,VMA21,PDS5B,ZNF451,PRR14L,PTGFRN,GDAP1,CEBPZOS,C6orf62,ZNF766,C17orf75,TOR1AIP1,SLC35F5,DUSP7,GTF2E1,ZNF850,BCLAF3,XPOT,NUCKS1,MKNK2,RUBCN,PPP1R12A,MPHOSPH…
MIIhighTE	RBP015	ELAVL1	RBP015_human_CISBP_M232	1.31062	0	378	152.39	21.302	INO80D,TMEM154,TNRC6B,HNRNPR,HNRNPH1,RO60,FUBP1,CBX5,TOR1AIP1,MMS22L,ZNF121,CDC42SE2,ELK4,KLHL24,PGGT1B,C6orf62,SRGAP2C,PER2,POU2F1,SBNO1,DUSP7,RC3H1,NT5DC3,OXR1,TNPO1,UHMK1,UBE3A,SIN3A,P4HA1,C17orf75,CARMIL1,CLSPN,PAK1IP1,EFCAB2,CPEB4,SLC35F5,AL135905.2,GTF2E1,FBXL20,SEH1L,TMF1,WDHD1,TTC14,ENAH,PDS5B,THAP5,ZNF451,SLC30A4,DNAJC10,ARHGAP12,DDX17,OTUD3,PRR14L,LMAN1,MTHFD2,MTMR6,BOD1L1,PDE3A,RAB27B,…
MIIhighTE	RBP015	ELAVL1	RBP015_human_ATtRACT_s101	1.30543	0	376	152.13	21.4088	INO80D,ZNF121,TNRC6B,HNRNPH1,ZNF451,RO60,ENAH,DNAJC10,GSR,PER2,NUCKS1,FBXL20,CDC42SE2,TMEM154,KLHL11,DDX17,ZNF766,BCLAF3,GNAQ,BOD1L1,SBNO1,DERL2,PTGFRN,AL135905.2,GPATCH2L,NT5DC3,ELK4,KLHL24,SPOCK1,C6orf62,ATRX,HNRNPR,RSF1,EIF2S3,POU2F1,MMS22L,RC3H1,BROX,PDIK1L,PPP3CA,NRAS,PHF3,FUBP1,TNPO1,ARHGAP12,PGGT1B,SRGAP2C,CBX5,YIPF6,ABCA1,PRR14L,GABPB1,PRPS2,PAK1IP1,ASAP1,KIF3A,RMND5A,AKAP11,CASP2,CPEB4,A…
MIIhighTE	RBP015	ELAVL1	RBP015_human_clipdb_bed15_mw20_num1_stringent	1.30354	1.46e-14	836	338.69	68.0317	ZNF121,INO80D,TNRC6B,HNRNPH1,SBNO1,BROX,RO60,TNPO1,FBXL20,PER2,NT5DC3,MYADM,CARMIL1,CBX5,RC3H1,THAP5,ZNF451,EIF2S3,MMS22L,PPP3CA,SLC30A4,HNRNPR,PXYLP1,RMND5A,ELK4,SRGAP2C,CDC42SE2,TOR1AIP1,CLSPN,CASP2,SLC35F5,CEBPZOS,PGGT1B,POU2F1,PFKFB2,ZFAND5,DUSP7,ENAH,ZNF850,ZNF766,BCLAF3,DERL2,MKNK2,GTF2E1,GDAP1,RUBCN,PDS5B,SETD5,PHACTR4,C17orf75,PRR14L,MTHFD2,SS18L2,NUCKS1,VMA21,BCLAF1,FUBP1,MPHOSPH8,C6orf6…
MIIhighTE	RBP015	ELAVL1	RBP015_human_ATtRACT_1106	1.3025	0	378	153.25	21.1476	TNRC6B,INO80D,ZNF121,HNRNPR,HNRNPH1,CBX5,PAK1IP1,RO60,RC3H1,ZNF451,SBNO1,MMS22L,FBXL20,PDIK1L,ENAH,NT5DC3,TMEM154,SLC30A4,ZNF766,NUCKS1,ZNF850,RUBCN,ELK4,TNPO1,PDS5B,KLHL24,MYADM,SIN3A,OTUD3,TOR1AIP1,EIF2S3,GABPB1,MORF4L2,XPOT,RMND5A,CASP2,MED13,AGO2,FAT1,BROX,CEBPZOS,SEH1L,KATNAL1,THAP5,PGGT1B,C6orf62,P4HA1,ABCA1,WASHC4,GNAQ,PXYLP1,ARHGAP11A,PRR14L,KMT2E,CLSPN,ZFAND5,HK2,SUCO,GPATCH2L,ZNF845,TMC…
MIIhighTE	RBP015	ELAVL1	RBP015_human_clipdb_bed15_mw15_num8_stringent	1.29215	3.826e-12	350	142.92	31.27	ZNF121,SBNO1,HNRNPH1,RO60,TNRC6B,INO80D,BROX,TNPO1,THAP5,CBX5,CARMIL1,PER2,NT5DC3,CDC42SE2,ZNF451,SLC30A4,CASP2,MMS22L,RC3H1,FBXL20,ELK4,CLSPN,EIF2S3,RMND5A,BDP1,MYADM,SRGAP2C,DUSP7,PPP3CA,PGGT1B,PRKCI,ZNF766,OTUD3,MTHFD2,PTGFRN,SLC35F5,GCFC2,VPS50,ENAH,RUBCN,VMA21,FUBP1,TMEM154,SETD5,ABCA1,GSR,PXYLP1,TOR1AIP1,POU2F1,HK2,PRPS2,HLTF,CPEB4,TMCC1,GDAP1,PFKFB2,CEBPZOS,ZNF850,PDS5B,KLHL11,SIN3A,P4HA1,…
MIIhighTE	RBP015	ELAVL1	RBP015_human_clipdb_bed15_mw15_num5_stringent	1.28853	7.2e-15	348	142.46	27.3009	ZNF121,INO80D,RO60,SBNO1,TNRC6B,HNRNPH1,THAP5,PXYLP1,RC3H1,TNPO1,FBXL20,PPP3CA,ELK4,SLC30A4,PER2,EIF2S3,RMND5A,MMS22L,SLC35F5,MYADM,ZNF451,CBX5,CARMIL1,CDC42SE2,ZNF766,GDAP1,BROX,SETD5,PGGT1B,SRGAP2C,ABCA1,OTUD3,HNRNPR,MTHFD2,CLSPN,DUSP7,VPS50,CEBPZOS,ZNF850,RUBCN,FUBP1,TMEM154,SIN3A,YIPF6,HERC1,GSR,TOR1AIP1,SCAF8,POU2F1,HLTF,CASP2,GTF2E1,PFKFB2,WDHD1,NT5DC3,VMA21,RNASEH1,KLHL11,TRAK2,PRKCI,P4HA1…
MIIhighTE	RBP015	ELAVL1	RBP015_mouse_clipdb_bed7_mw20_num5_stringent	1.28379	1e-16	336	138	24.2387	TNRC6B,INO80D,NT5DC3,ZNF121,SLC30A4,HNRNPH1,FBXL20,PXYLP1,SBNO1,RO60,CASP2,CPEB4,VPS50,CDC42SE2,KLHL11,HNRNPR,CLSPN,NUCKS1,RMND5A,RC3H1,BROX,RUBCN,TMEM154,KLHL24,PGGT1B,SIN3A,SRGAP2C,ABCA1,GSR,CARMIL1,EIF2S3,KIF3A,SLC35F5,AGO2,GATAD2A,CEBPZOS,SEH1L,C5orf51,ZNF850,CFAP299,FUBP1,TNPO1,THAP5,DDX17,C6orf62,SEC62,TUT7,ZNF766,CBX5,WASHC4,KMT2E,BOD1L1,PER2,POU2F1,HK2,PRPS2,PAK1IP1,RB1CC1,PTGFRN,MMS22L,A…
MIIhighTE	RBP015	ELAVL1	RBP015_mouse_clipdb_bed7_mw25_num6_stringent	1.28033	0	429	176.62	30.4249	TNRC6B,ZNF121,INO80D,HNRNPH1,RC3H1,FBXL20,HNRNPR,TNPO1,ZNF451,SBNO1,THAP5,ZNF766,KLHL11,RO60,RUBCN,CBX5,PXYLP1,PER2,CLSPN,DERL2,BROX,NT5DC3,TMEM154,PDS5B,SETD5,CARMIL1,EIF2S3,POU2F1,CASP2,SLC35F5,CEP78,TTC14,CNOT6,FUBP1,UHMK1,PGGT1B,SRGAP2C,OTUD3,PRR14L,RMND5A,CPEB4,MMS22L,AGO2,GATAD2A,GCFC2,TMCC1,CEBPZOS,ZNF850,SLC30A4,UBE3A,SIN3A,PRKCI,ABCA1,ATRX,GSR,KMT2E,ZFAND5,GABPB1,HK2,NHEJ1,PRPS2,RB1CC1,K…
MIIhighTE	RBP015	ELAVL1	RBP015_human_clipdb_bed15_mw20_num4_stringent	1.27628	2.28069e-11	591	244	55.4661	ZNF121,INO80D,SBNO1,NT5DC3,TNRC6B,HNRNPH1,HNRNPR,RO60,MMS22L,TNPO1,THAP5,PPP3CA,CBX5,CARMIL1,PER2,FBXL20,RC3H1,CDC42SE2,SLC30A4,PRR14L,SS18L2,CASP2,BROX,BCLAF1,ZNF766,PXYLP1,ELK4,ZFAND5,EIF2S3,DERL2,RMND5A,ZNF451,PGGT1B,C17orf75,TTC14,MYADM,C6orf62,POU2F1,GDAP1,ENAH,PHACTR4,MKNK2,SLC35F5,STARD7,YAP1,ZNF22,SETD5,SIN3A,SRGAP2C,GSR,VMP1,PDE3A,PTGFRN,PIKFYVE,QTRT2,DUSP7,GCFC2,VPS50,CEP78,PFKFB2,CEBPZ…
MIIhighTE	RBP015	ELAVL1	RBP015_human_clipdb_bed15_mw10_num8_stringent	1.26855	1.083e-13	130	53.96	10.4272	INO80D,RC3H1,HNRNPR,HNRNPH1,C5orf24,PHF3,DNAJC10,POU2F1,CNGB3,MMS22L,VPS13A,TET3,RANBP2,PFKFB2,ENAH,KIF15,ELK4,FUBP1,TNPO1,UHMK1,TRAK2,RAB3GAP2,CBX5,ABCA1,ATRX,BCLAF3,SLF1,WASHC4,KLHL2,GNAQ,LMAN1,KMT2E,CLSPN,ZFAND5,PDE3A,RAB27B,EIF2S3,MITF,CEP128,PRPS2,SBNO1,SCML2,MKNK2,SDE2,KIF3A,RMND5A,PTGFRN,AKAP11,CPEB4,AGO2,AC098582.1,PELI1,BVES,HELLS,C4orf3,QTRT2,MTUS1,TMCC1,HECTD1,VPS50,NCOA2,ZNF121,MYO9A,…
MIIhighTE	RBP015	ELAVL1	RBP015_human_RBPDB_714_14981256	1.25596	2.58e-14	109	45.64	8.43097	RNF5,HNRNPR,TET3,XPO4,TNRC6B,RNASEH1,CBX5,MTMR6,RAB27B,NUCKS1,RC3H1,MTUS1,ABL2,MECP2,MAPK1,YAP1,ARMC1,DNAJC10,RNF19A,ZNF766,P4HA1,ZNF773,ATRX,VMP1,GNAQ,FAM72B,TDRD10,CLSPN,ZFAND5,AKIRIN1,PDE3A,ABTB2,TRIM59,POU2F1,FBXO16,GABPB1,ATP11B,SBNO1,NCBP2,MKNK2,RMND5A,AKAP11,CASP2,MED13,GOPC,HCFC2,DNAJB12,C4orf3,GPATCH2L,ZNF395,ERCC4,FBXL20,MAGI1,CEP78,OSBPL3,PFKFB2,PDIK1L,MED14,SUN1,ENAH,ARHGAP5,DDX21,SNX…
MIIhighTE	RBP015	ELAVL1	RBP015_human_clipdb_bed15_mw15_num1_stringent	1.25039	1.04798e-11	625	262.71	56.8266	ZNF121,INO80D,TNRC6B,HNRNPH1,TNPO1,SBNO1,RO60,FBXL20,THAP5,ZNF451,PPP3CA,CBX5,CARMIL1,PER2,SLC30A4,RC3H1,CDC42SE2,ELK4,CASP2,NT5DC3,PXYLP1,MMS22L,MYADM,PGGT1B,EIF2S3,BROX,SETD5,RMND5A,SLC35F5,POU2F1,DUSP7,GDAP1,VPS50,ENAH,RUBCN,SRGAP2C,ABCA1,GSR,OTUD3,NUCKS1,PTGFRN,CEBPZOS,TMEM154,KLHL11,SIN3A,ZNF766,TMCC1,FUBP1,HNRNPR,PRR14L,MTHFD2,CLSPN,CPEB4,ATAD5,PFKFB2,BCLAF1,PRKCI,P4HA1,PHACTR4,C17orf75,SS1…
MIIhighTE	RBP015	ELAVL1	RBP015_human_clipdb_bed15_mw30_num2_stringent	1.24668	8.3e-15	353	148.76	27.1933	INO80D,ZNF121,TNRC6B,HNRNPH1,SBNO1,SLC30A4,RC3H1,RO60,FBXL20,TNPO1,THAP5,ZNF451,KLHL11,SRGAP2C,CBX5,ABCA1,PER2,PPP3CA,ELK4,CASP2,HNRNPR,CARMIL1,CLSPN,PTGFRN,CPEB4,VPS50,BROX,CEBPZOS,RUBCN,FUBP1,SETD5,PRKCI,OTUD3,PXYLP1,EIF2S3,NUCKS1,MMS22L,SLC35F5,AL135905.2,HCFC2,TMCC1,PFKFB2,PDIK1L,C5orf51,NT5DC3,ZNF850,CDC42SE2,TMEM154,PDS5B,SIN3A,C6orf62,YIPF6,P4HA1,ATRX,BCLAF3,GSR,C17orf75,EYA1,PRR14L,MTHFD2…
MIIhighTE	RBP015	ELAVL1	RBP015_human_clipdb_bed15_mw25_num4_stringent	1.24321	2.693e-13	448	189.25	37.0305	ZNF121,INO80D,SBNO1,HNRNPH1,TNPO1,CBX5,NT5DC3,TNRC6B,PER2,PPP3CA,CDC42SE2,RO60,ENAH,ZNF451,ZFAND5,RMND5A,ZNF766,PDE3A,CASP2,RC3H1,FBXL20,ELK4,THAP5,SLC30A4,PGGT1B,PXYLP1,PRR14L,MMS22L,SLC35F5,BROX,MYADM,SIN3A,ABCA1,GSR,OTUD3,SMC5,CARMIL1,MTHFD2,EIF2S3,POU2F1,NUCKS1,MKNK2,TMCC1,GDAP1,VPS50,ZNF850,SETD5,HNRNPR,CLSPN,AKAP11,CPEB4,GCFC2,CEBPZOS,RUBCN,FUBP1,FNBP4,TMEM154,SEC62,SRGAP2C,CCNYL1,PHACTR4,S…
MIIhighTE	RBP015	ELAVL1	RBP015_human_CISBP_M127	1.23333	1.27608e-06	30	12.76	3.61568	HNRNPR,HMGCR,ANAPC1,YME1L1,VMP1,PDE3A,ADGB,KIF3A,NBPF19,CASP2,CMAS,PNN,INO80D,GDAP1,ERCC4,FBXL20,MECP2,DMD,VPS26A,RESF1,TTC14,XPO4,LRRC3B,VMA21,BRWD1,PTP4A1,RNASEH1,UBE3A,DDX17
MIIhighTE	RBP015	ELAVL1	RBP015_mouse_clipdb_bed7_mw15_num1_stringent	1.23283	7.39561e-11	580	246.78	54.9258	ZNF121,INO80D,TNRC6B,HNRNPH1,RO60,TNPO1,SBNO1,FBXL20,THAP5,ZNF451,PPP3CA,SLC30A4,CBX5,CARMIL1,PER2,CDC42SE2,RC3H1,NT5DC3,ELK4,CASP2,PXYLP1,MYADM,PGGT1B,MMS22L,BROX,SETD5,SLC35F5,EIF2S3,RMND5A,GDAP1,VPS50,RUBCN,SRGAP2C,ABCA1,GSR,OTUD3,CLSPN,NUCKS1,PTGFRN,DUSP7,CEBPZOS,ENAH,BCLAF1,KLHL11,ZNF766,POU2F1,TMCC1,FUBP1,TMEM154,MTHFD2,CPEB4,ATAD5,STARD7,SIN3A,PRKCI,P4HA1,C17orf75,PRR14L,SS18L2,HK2,PRPS2,H…
MIIhighTE	RBP015	ELAVL1	RBP015_mouse_clipdb_bed7_mw30_num1_stringent	1.23186	1.29477e-10	579	246.52	55.6785	ZNF121,INO80D,TNRC6B,HNRNPH1,RO60,TNPO1,SBNO1,FBXL20,THAP5,PPP3CA,ZNF451,SLC30A4,CBX5,CARMIL1,PER2,CDC42SE2,ELK4,RC3H1,NT5DC3,CASP2,PXYLP1,MMS22L,MYADM,PGGT1B,BROX,SETD5,EIF2S3,RMND5A,SLC35F5,GDAP1,RUBCN,SRGAP2C,ABCA1,CLSPN,NUCKS1,PTGFRN,DUSP7,VPS50,CEBPZOS,BCLAF1,KLHL11,ZNF766,GSR,OTUD3,POU2F1,TMCC1,FUBP1,TMEM154,SIN3A,MTHFD2,CPEB4,ATAD5,ENAH,STARD7,PRKCI,P4HA1,C17orf75,PRR14L,SS18L2,HK2,PRPS2,H…
MIIhighTE	RBP015	ELAVL1	RBP015_human_clipdb_bed15_mw30_num4_stringent	1.22419	3.46435e-10	423	181.06	41.3189	ZNF121,TNPO1,HNRNPR,MMS22L,TNRC6B,RO60,THAP5,CBX5,CARMIL1,SBNO1,PPP3CA,BCLAF1,PRR14L,INO80D,RC3H1,PER2,CDC42SE2,SLC30A4,PHACTR4,SS18L2,ZFAND5,NT5DC3,HNRNPH1,CASP2,FBXL20,CNOT6,ELK4,PPP1R12A,ZNF766,PXYLP1,EIF2S3,POU2F1,RMND5A,YAP1,C6orf62,SMC5,VMP1,DERL2,ENAH,PGGT1B,MKNK2,KIF3A,AKAP11,PIKFYVE,GPATCH2L,CEP78,ZNF22,KLHL11,C17orf75,PDE3A,GAS2L3,QTRT2,NRIP1,BROX,SEH1L,TTC14,XPO4,STARD7,TRIM6,SETD5,UHM…
MIIhighTE	RBP015	ELAVL1	RBP015_mouse_clipdb_bed7_mw20_num7_loose	1.22207	2.90479e-07	45	19.29	5.143	ARHGAP11A,WEE2,AGO2,ABL2,FNBP4,TSTD2,CBX5,ABCA1,BCLAF3,ZC3H13,MTMR6,GABPB1,NHEJ1,SUCO,CASP2,TET3,PELI1,HELLS,SP2,RC3H1,TMCC1,C20orf194,PFKFB2,SEH1L,MAPK1,TTC14,HACD3,CNOT6,ENAH,PPP3CA,CDC42SE2,RAB13,CCDC47,SETD5,TNRC6B,GOLGA1,IQGAP2
MIIhighTE	RBP015	ELAVL1	RBP015_human_clipdb_bed15_mw15_num2_stringent	1.21796	6.1e-15	456	196.03	34.5796	INO80D,TNRC6B,ZNF121,HNRNPH1,SLC30A4,SBNO1,ZNF451,NT5DC3,CBX5,RO60,RUBCN,FBXL20,ZNF850,EIF2S3,CPEB4,MMS22L,TNPO1,KLHL11,ABCA1,CLSPN,RC3H1,CEBPZOS,PPP3CA,CDC42SE2,SETD5,THAP5,SIN3A,ZNF766,CARMIL1,PXYLP1,POU2F1,DERL2,CASP2,VPS50,ELK4,FUBP1,SRGAP2C,HNRNPR,PER2,PRPS2,RMND5A,PTGFRN,HCFC2,GATAD2A,TMCC1,GDAP1,PDS5B,MYADM,PGGT1B,P4HA1,MTHFD2,NUCKS1,AGO2,BROX,PLD1,RNF125,SEH1L,TTC14,PDIK1L,CFAP299,TMEM154…
MIIhighTE	RBP015	ELAVL1	RBP015_human_clipdb_bed15_mw25_num2_stringent	1.18223	8.76e-14	373	164.37	29.0561	ZNF121,INO80D,FBXL20,SBNO1,TNRC6B,HNRNPH1,RO60,THAP5,PER2,ELK4,TNPO1,KLHL11,NT5DC3,TMEM154,CASP2,FUBP1,SETD5,ZNF451,SIN3A,EIF2S3,MMS22L,SLC35F5,RC3H1,BROX,PPP3CA,CDC42SE2,RUBCN,SLC30A4,OTUD3,CPEB4,GATAD2A,GDAP1,TTC14,PDS5B,MYADM,UBE3A,ZNF766,CBX5,ABCA1,CARMIL1,CLSPN,HK2,AGO2,VPS50,CEBPZOS,RNF125,PGGT1B,PRKCI,SRGAP2C,GSR,GNAQ,PXYLP1,POU2F1,GABPB1,PRPS2,PAK1IP1,NUCKS1,DERL2,RMND5A,ATAD5,AL135905.2,…
MIIhighTE	RBP015	ELAVL1	RBP015_human_clipdb_bed15_mw15_num10_stringent	1.15264	2.28237e-07	100	44.98	11.2528	ZNF251,HNRNPR,PAK1IP1,DMD,CNOT6,TNRC6B,POU2F1,RB1CC1,AGO2,VTA1,CEP78,XPO4,STARD7,PGGT1B,TSTD2,SIN3A,C6orf62,SEC62,RNF19A,ROCK1,OTUD3,VMP1,PRR14L,BOD1L1,SS18L2,PDE3A,APC,ERI2,SBNO1,MKNK2,SCYL2,KIF3A,RMND5A,NBPF19,AC242842.3,AKAP11,TAB3,CAPN7,MMS22L,VPS13A,TET3,RANBP2,AC098582.1,PIKFYVE,QTRT2,DUSP7,RASA1,NRIP1,ZNF395,RC3H1,GCFC2,TMCC1,SCAF11,TTF2,CSTF2,VPS50,NCOA2,MECP2,MED14,PPP3CA,ARHGAP5,YAP1,RA…
MIIhighTE	RBP015	ELAVL1	RBP015_human_clipdb_bed15_mw30_num8_loose	1.11152	7.65315e-08	57	26.38	5.8496	INO80D,MAPK1,ZNF766,PRKCI,SEC62,P4HA1,CCNYL1,BCLAF3,CARMIL1,PER2,RAB27B,POU2F1,NUCKS1,CEP120,RO60,AGO2,AL135905.2,C5orf24,HELLS,SENP7,KDM6A,ERCC4,MAP4K5,OSBPL3,VPS26A,TTC14,ZWILCH,CNOT6,ENAH,ARHGAP5,PPP3CA,VMA21,HNRNPF,CFAP299,PTP4A1,KATNAL1,RAB13,UHMK1,LRRC8B,PHF14,PIK3CA,SLC30A4,DNAJC10,PGGT1B,ARID4A,DDX17
MIIhighTE	RBP015	ELAVL1	RBP015_mouse_clipdb_bed7_mw10_num9_loose	1.09405	5.721e-13	225	105.4	17.1099	CEBPZOS,LMOD3,PHACTR4,SBNO1,TTF2,CBX5,PDE3A,INO80D,ABL2,CEP78,DIS3,ENAH,UBXN2A,RAB3GAP2,HNRNPR,GNAQ,POU2F1,PAK1IP1,ZNF281,CASP2,ZNF395,FBXL20,C20orf194,LDAH,PPP3CA,SAV1,TNRC6B,KMT5B,RNASEH1,UBE3A,SRGAP2C,YIPF6,ATRX,C17orf75,TOR1AIP1,IQCK,ASAP1,GAS2L3,RO60,VPS13A,SLC35F5,C5orf24,HELLS,GPATCH2L,GATAD2A,TMEM168,MAGI1,CLDN18,SMG1,NCOA1,CCDC66,PPM1B,AGTPBP1,ELK4,SMAD5,SETD5,MPHOSPH8,FAM9C,LMLN,DNAJC10…
MIIhighTE	RBP015	ELAVL1	RBP015_mouse_clipdb_bed7_mw20_num10_loose	1.05753	2.81336e-09	264	126.84	24.5808	LMOD3,PHACTR4,PDE3A,POU2F1,CEP78,CEBPZOS,GNAQ,PAK1IP1,INO80D,DIS3,ATRX,SBNO1,ZNF395,ABL2,LRRC3B,DDX21,TNRC6B,HOMER1,C17orf75,RNF170,GAS2L3,CASP2,SCFD2,ZNF121,CCDC66,ENAH,MPHOSPH8,RAB3GAP2,ZFAND5,ASAP1,MKNK2,RC3H1,TTF2,NCOA1,RNF125,PPP3CA,MYADM,NIPAL1,RNASEH1,CCAR1,ZNF766,YIPF6,CLSPN,TOR1AIP1,AKIRIN1,TRIM59,IQCK,MED13,FBXL20,TMEM168,CLDN18,MYO9A,TNRC6A,ZNF620,MCM10,SAV1,SETD5,LRRC8B,FAM9C,SRGAP2C,…
MIIhighTE	RBP016	EWSR1	RBP016_human_starbase_bed22_mw25_num4_stringent	1.70546	0	382	117.13	17.606	HNRNPR,PHF3,HERC2,YME1L1,SLC35F5,INO80D,HIPK1,PHF14,ZNF766,ARHGAP11A,RO60,RC3H1,BDP1,ELK4,ARID4A,UBE3A,ROCK1,WASHC4,RSF1,CPEB4,FAM135A,ZNF292,RC3H2,TRMT13,POU2F1,HK2,AGO2,PELI1,C5orf24,GPATCH2L,VTA1,ZNF395,TMEM168,NCOA2,PUS10,XPO4,C5orf51,MCM10,UCHL5,ZNF251,UBXN2A,CCDC47,UACA,UHMK1,ZNF451,SLC30A4,DNAJC10,RNF19A,ATRX,ANAPC1,SLF1,KLHL2,SMC5,MTHFD2,KMT2E,ATP13A3,BOD1L1,KIF5B,PRPS2,FASTKD3,MED13,VPS1…
MIIhighTE	RBP016	EWSR1	RBP016_human_starbase_bed22_mw15_num5_loose	1.60196	0	105	34.59	7.06406	INO80D,RC3H2,POU2F1,GNAQ,PER2,CLSPN,SBNO1,RC3H1,CPS1,ENAH,CDC42SE2,BCLAF1,BRWD1,PDS5B,ZNF451,C6orf62,GSR,C17orf75,NEIL3,HNRNPR,UBAP2,EYA1,PRR14L,LMAN1,MTHFD2,HNRNPH1,TOR1AIP1,RAB27B,NUCKS1,DERL2,HLTF,SCML2,SCYL2,ZBTB2,SUCO,AKAP11,SRP54,OXSR1,SGO1,MMS22L,AC098582.1,GOPC,NRIP1,ZNF845,GTF2E1,GCFC2,ARFGEF1,TMCC1,SCAF11,KDM6A,ERMP1,VPS50,HERC2,SMG1,CEP78,DIS3,MYO9A,WDR48,BROX,RNF125,SEH1L,DMD,XPO4,COG…
MIIhighTE	RBP016	EWSR1	RBP016_human_clipdb_bed16_mw10_num9_loose	1.58877	0	110	36.57	6.47646	ZNF121,SEC62,HNRNPR,TNRC6B,KMT2E,TOR1AIP1,SCYL2,AGO2,RC3H1,HPS3,NCOA2,MYO9A,ZNF292,BDP1,YAP1,UCHL5,TMEM154,KATNAL1,UACA,NAB1,PRKCI,ROCK1,ABCA1,ATRX,CCNYL1,ZC3H13,PHACTR4,SLF1,OTUD3,WASHC4,UBR1,ARHGAP11A,FAM72B,ATP13A3,BOD1L1,HNRNPH1,ZFAND5,HSDL2,PDE3A,SCAF8,RAB27B,EIF2S3,POU2F1,FBXO16,ATP11B,HLTF,SDE2,GAS2L3,CEP120,RMND5A,CPEB4,CAPN7,MMS22L,PELI1,HCFC2,CMAS,HMMR,CSPP1,SP2,POLR3G,INO80D,ZNF845,GCF…
MIIhighTE	RBP016	EWSR1	RBP016_human_clipdb_bed16_mw25_num1_loose	1.56701	0	417	140.74	29.8331	ZNF121,BROX,SBNO1,TNPO1,INO80D,TNRC6B,RO60,HNRNPH1,HNRNPR,PER2,TOR1AIP1,FBXL20,PPP3CA,THAP5,VMA21,SRGAP2C,CBX5,RMND5A,ELK4,SLC30A4,CARMIL1,CEP78,MYADM,CASP2,SLC35F5,RC3H1,HERC2,PFKFB2,C5orf51,BDP1,CDC42SE2,DDX17,ZNF766,PXYLP1,CPS1,ENAH,NT5DC3,RUBCN,BCLAF1,SS18L2,CLSPN,XPOT,CPEB4,MMS22L,DUSP7,FAM135A,SFPQ,TTC14,ZNF850,SETD5,UHMK1,PGGT1B,MTHFD2,MITF,ERI2,NUCKS1,HPS3,VPS50,RNF125,DMD,BIRC6,FAM104B,M…
MIIhighTE	RBP016	EWSR1	RBP016_human_starbase_bed22_mw10_num8_loose	1.51101	0	150	52.63	8.95968	HNRNPR,ARHGAP11A,INO80D,WEE2,MMS22L,XPO4,BDP1,PGGT1B,PRKCI,ZNF766,CBX5,ROCK1,ATRX,PDE3A,MITF,AKAP11,CPEB4,AGO2,DNAJB12,CEP78,DMD,TTC14,COG3,ENAH,ARHGAP5,FAM104B,UCHL5,TMEM154,UHMK1,PHF14,LRRC8B,PIK3CA,KLHL24,ARID4A,TRAK2,HOMER1,CCAR1,YIPF6,ANAPC1,PHACTR4,C17orf75,EYA1,ATP13A3,KMT2E,SS18L2,POU2F1,XPOT,HK2,PAK1IP1,SBNO1,RB1CC1,NCBP2,SCML2,RMND5A,TAB3,CASP2,MED13,SGO1,VPS13A,SLC35F5,TET3,C5orf24,PIK…
MIIhighTE	RBP016	EWSR1	RBP016_human_clipdb_bed16_mw20_num1_stringent	1.5003	0	316	111.7	23.9374	INO80D,ZNF121,SBNO1,RO60,TNPO1,TNRC6B,PER2,BROX,CBX5,HNRNPH1,RC3H1,THAP5,SLC30A4,CARMIL1,FBXL20,PPP3CA,ELK4,MYADM,BDP1,SRGAP2C,MMS22L,CDC42SE2,HNRNPR,PXYLP1,TOR1AIP1,CASP2,SFPQ,PFKFB2,C5orf51,VMA21,TMEM154,ZNF451,ZNF766,MTHFD2,CLSPN,PDE3A,EIF2S3,XPOT,HK2,SDE2,RMND5A,SLC35F5,GATAD2A,GTF2E1,FAM135A,CPS1,CEP78,ENAH,NT5DC3,ZNF850,MCM10,SETD5,UHMK1,NIPAL1,KLHL11,PGGT1B,DDX17,SIN3A,NAB1,C6orf62,FANCE,A…
MIIhighTE	RBP016	EWSR1	RBP016_human_clipdb_bed16_mw25_num5_loose	1.49243	0	181	64.33	11.7912	ARHGAP11A,INO80D,ATXN2L,POU2F1,CEP78,TNRC6B,HNRNPR,KIF3A,VPS13A,AGO2,C5orf24,UBXN2A,C6orf62,SEC62,YME1L1,MTHFD2,PDE3A,RSF1,ERI2,SCYL2,TAB3,GPATCH2L,RC3H1,ZNF721,CLDN18,ABL2,DIS3,CEBPZOS,TMF1,XPO4,C5orf51,SAV1,ELK4,FUBP1,MTPN,UACA,SETD5,LRRC8B,PIK3CA,LMOD3,DNAJC10,TRAK2,PRKCI,SRGAP2C,YIPF6,ATRX,ATP6AP2,SLF1,WASHC4,SMC5,GNAQ,FAM72B,KMT2E,RAB27B,NUCKS1,RB1CC1,ADGB,HLTF,ZNF281,NBPF19,AC242842.3,CPEB4…
MIIhighTE	RBP016	EWSR1	RBP016_human_clipdb_bed16_mw30_num1_stringent	1.47883	3.9e-15	369	132.39	31.1704	ZNF121,TNRC6B,SBNO1,RO60,TNPO1,HNRNPH1,THAP5,BDP1,PPP3CA,CBX5,CARMIL1,PER2,INO80D,FBXL20,SLC30A4,BROX,CDC42SE2,ELK4,CASP2,MMS22L,RC3H1,VMA21,PXYLP1,HERC2,BCLAF1,MYADM,ZNF766,CLSPN,XPOT,RMND5A,C5orf51,PGGT1B,HNRNPR,SLC35F5,AGO2,CPS1,CEP78,PFKFB2,ZNF850,MCM10,UHMK1,ZNF451,DDX17,C6orf62,SRGAP2C,BOD1L1,TOR1AIP1,EIF2S3,CPEB4,GTF2E1,SFPQ,ENAH,NT5DC3,FUBP1,SETD5,RC3H2,SIN3A,NAB1,BCLAF3,GNAQ,MTHFD2,KMT2E…
MIIhighTE	RBP016	EWSR1	RBP016_human_clipdb_bed16_mw10_num1_loose	1.44418	0	104	38.22	7.16696	HNRNPR,INO80D,ARHGAP11A,KLHL24,UBE3A,HOMER1,YIPF6,VMP1,TOR1AIP1,SBNO1,MED13,CEP78,ENAH,TNPO1,KATNAL1,PRRC2C,DNAJC10,SIN3A,C6orf62,CBX5,ROCK1,PHACTR4,NEIL3,WASHC4,RALGPS1,PRR14L,KMT2E,NEMF,SCAF8,POU2F1,XPOT,NUCKS1,NCBP2,EFCAB2,SCML2,KIF3A,RMND5A,TET3,AGO2,C5orf24,AL135905.2,GPATCH2L,SENP7,GATAD2A,STRADB,HPS3,SCAF11,HECTD1,ERCC4,HERC2,MYO9A,OSBPL3,RNF125,ZNF292,TMF1,DMD,ZNF267,XPO4,TNRC6A,BIRC6,SUN…
MIIhighTE	RBP016	EWSR1	RBP016_human_starbase_bed22_mw20_num5_loose	1.4277	3.71e-14	87	32.34	7.30189	INO80D,ABCF1,GNAQ,CDC42SE2,SRGAP2C,HNRNPR,CLSPN,AFF4,SBNO1,ASAP1,WDR48,LRRC8B,CCDC88A,DNAJC10,TYW1,YIPF6,ABCA1,SLF1,C17orf75,PER2,KIF5B,ZFAND5,AKIRIN1,WEE2,NUCKS1,SCML2,RNF170,OXSR1,CPEB4,MMS22L,SLC35F5,AGO2,HELLS,GPATCH2L,GTF2E1,HECTD1,ERCC4,FBXL20,CPS1,ZNF121,MAP4K5,OSBPL3,CEBPZOS,TTC14,IFT80,LDAH,STARD7,YAP1,ARHGAP5,PHF3,ELK4,BRWD1,SMAD5,ELF1,KATNAL1,PDS5B,PHF14,MYADM,ARMC1
MIIhighTE	RBP016	EWSR1	RBP016_human_starbase_bed22_mw30_num5_loose	1.41694	2e-16	91	34.08	6.99015	ABCF1,INO80D,GNAQ,CLSPN,WEE2,AFF4,ASAP1,CDC42SE2,BRWD1,DNAJC10,SRGAP2C,HNRNPR,IFT80,ARHGAP5,ELK4,SETD5,ARMC1,TYW1,YIPF6,ABCA1,ATRX,SLF1,EYA1,ATP13A3,MITF,NHEJ1,NUCKS1,SBNO1,NCBP2,SCML2,OXSR1,SLC35F5,AL135905.2,HELLS,SCFD2,ARFGEF1,GDAP1,FBXL20,ZNF121,SMG1,CEP78,MAP4K5,OSBPL3,TTC14,HACD3,LDAH,STARD7,MYO5A,PHF3,SMAD5,KATNAL1,PHF14,LRRC8B,TNRC6B,KMT5B,SLC30A4,HDAC3
MIIhighTE	RBP016	EWSR1	RBP016_human_clipdb_bed16_mw30_num3_loose	1.41491	0	459	172.14	25.5351	INO80D,HNRNPH1,SBNO1,TNRC6B,RO60,ZNF121,ELK4,CLSPN,BROX,ZNF850,CEP78,TNPO1,CBX5,RMND5A,ENAH,NT5DC3,SRGAP2C,MMS22L,RC3H1,CPS1,PLD1,BDP1,CDC42SE2,TMEM154,PDS5B,ZNF451,ZNF766,ABCA1,HNRNPR,TOR1AIP1,OXSR1,CPEB4,SLC35F5,AGO2,DUSP7,C5orf51,FUBP1,SLC30A4,KLHL11,DDX17,PRKCI,BCLAF3,GSR,CARMIL1,MTHFD2,EIF2S3,POU2F1,NUCKS1,CASP2,MED13,GCFC2,FBXL20,ABL2,PFKFB2,TTC14,RBM39,VMA21,CFAP299,BRWD1,SETD5,THAP5,MYADM…
MIIhighTE	RBP016	EWSR1	RBP016_human_clipdb_bed16_mw15_num1_loose	1.40545	0	104	39.26	7.3836	KLHL24,VMA21,ARHGAP11A,POU2F1,AGO2,HERC2,CEP78,SEH1L,XPO4,PPTC7,PHF3,LRRC8B,PHF14,TNRC6B,CCDC88A,UBE3A,SIN3A,C6orf62,ZNF766,CBX5,ROCK1,YIPF6,GCC2,BCLAF3,WASHC4,HNRNPR,GNAQ,LMAN1,MTHFD2,ATP13A3,HNRNPH1,NEMF,KIF5B,TOR1AIP1,RSF1,EIF2S3,AFF4,PAK1IP1,NUCKS1,ASAP1,DERL2,NCBP2,SCML2,SDE2,SCYL2,KIF3A,MED13,MMS22L,TET3,AC098582.1,ATAD5,GOPC,GPATCH2L,DENND4C,INO80D,STRADB,TMCC1,ERCC4,CPS1,ZNF121,ZNF721,ABL…
MIIhighTE	RBP016	EWSR1	RBP016_human_clipdb_bed16_mw20_num3_loose	1.37725	0	416	160.14	19.0814	TNRC6B,HNRNPH1,BDP1,ENAH,HNRNPR,CLSPN,SBNO1,CPEB4,RC3H1,PCF11,ATRX,ARHGAP11A,SLC35F5,TTC14,ELK4,FUBP1,TNPO1,YIPF6,GSR,TOR1AIP1,POU2F1,AGO2,FBXL20,PFKFB2,NRAS,TMEM154,CCDC88A,DNAJC10,CBX5,XPOT,NUCKS1,DERL2,EFCAB2,HLTF,SCML2,SDE2,KIF3A,OXSR1,MED13,MMS22L,TET3,GCFC2,ZNF121,BROX,ZNF292,C5orf51,BIRC6,CDC42SE2,MCM10,PPP1R12A,UHMK1,KLHL24,MYADM,ZNF451,SLC30A4,DDX17,HOMER1,PRKCI,SRGAP2C,ABCA1,BCLAF3,C17o…
MIIhighTE	RBP016	EWSR1	RBP016_human_clipdb_bed16_mw20_num6_stringent	1.36279	1e-16	94	36.55	7.01135	ARHGAP11A,INO80D,ZNF451,CBX5,RC3H1,VPS50,TNPO1,CCDC47,PRKCI,SRGAP2C,E2F8,VMP1,EYA1,FAM72B,MTHFD2,NEMF,PDE3A,RSF1,POU2F1,OTUD6B,ERI2,NUCKS1,AKAP9,NARS2,ADGB,SCML2,HLTF,RNF170,KIF3A,ZBTB2,RMND5A,CPEB4,VPS13A,PDE8A,PCOLCE2,ZNF845,GCFC2,GDAP1,PDP1,ZNF121,ZNF721,SMG1,C20orf194,PPP4R3A,CEP78,TSHZ1,CEBPZOS,TTC14,HACD3,XPO4,HIPK1,LRRC3B,ENAH,RBM39,CDC42SE2,UCHL5,PHF3,ELK4,UBXN2A,TRIM37,TOPORS,CEP152,ZNF2…
MIIhighTE	RBP016	EWSR1	RBP016_human_clipdb_bed16_mw30_num4_stringent	1.35032	1.412e-13	204	80.01	17.2536	BDP1,TNRC6B,INO80D,ATXN2L,ELK4,SRGAP2C,C5orf24,RAB27B,POU2F1,VPS13A,SEC62,NEMF,PDE3A,RO60,TAB3,ZNF395,CEP78,DIS3,TMF1,ENAH,SAV1,UBXN2A,KLHL24,NIPAL1,ADGB,ZNF281,MED13,AGO2,RC3H1,ZNF567,HIPK1,PHF3,MTPN,UACA,SETD5,LMOD3,DNAJC10,PGGT1B,UBE3A,YIPF6,BCLAF3,SMC5,CARMIL1,GNAQ,SLC10A7,SS18L2,HSDL2,RSF1,OTUD6B,ERI2,NHEJ1,ATP11B,AFF4,NMD3,ASAP1,DERL2,SDE2,KIF3A,SCYL2,SUCO,CPEB4,CENPE,SLC35F5,BVES,CMAS,C4or…
MIIhighTE	RBP016	EWSR1	RBP016_human_starbase_bed22_mw30_num1_stringent	1.29136	0	286	116.85	18.4519	INO80D,POU2F1,SBNO1,FBXL20,HNRNPR,HNRNPH1,CLSPN,RO60,ZNF121,ABL2,ZNF850,ELK4,TNRC6B,BCLAF3,CPEB4,CEP78,PFKFB2,BROX,ENAH,VMA21,TMEM154,UHMK1,KLHL11,CBX5,PXYLP1,TOR1AIP1,EIF2S3,XPOT,WEE2,EFCAB2,HLTF,RC3H1,RUBCN,PHF3,PDS5B,MYADM,PRKCI,SRGAP2C,ZNF766,ABCA1,GSR,GNAQ,MTHFD2,KMT2E,NUCKS1,DERL2,RNF170,KIF3A,AKAP11,AGO2,TET3,DUSP7,GTF2E1,GDAP1,SFPQ,CPS1,SEH1L,WDHD1,NT5DC3,MYO5A,ZNF451,SPOCK1,PGGT1B,RC3H2,…
MIIhighTE	RBP016	EWSR1	RBP016_human_clipdb_bed16_mw10_num4_loose	1.28443	7.96348e-11	75	30.79	6.92134	INO80D,VTA1,GSR,NEMF,RSF1,SBNO1,POLR3G,NRIP1,LMLN,DNAJC10,NAB1,ATRX,CARMIL1,PXYLP1,TOR1AIP1,PDE3A,TRIM59,POU2F1,ERRFI1,ERI2,C15orf48,PRPS2,PAK1IP1,DERL2,RNF170,RMND5A,HSF2,PELI1,AL135905.2,PIKFYVE,CMAS,ZNF567,SCAF11,FBXL20,PDP1,ABL2,DIS3,TCAF1,OSBPL3,NFIL3,WDHD1,TTC14,PDIK1L,BIRC6,RBM39,NT5DC3,RUBCN,VMA21,PPTC7,PHF3,FUBP1,TNPO1,UHMK1,TNRC6B,PIK3CA,KLHL24,MYADM,NIPAL1,ZNF451,RC3H2,TRMT13
MIIhighTE	RBP016	EWSR1	RBP016_human_starbase_bed22_mw20_num1_stringent	1.27812	0	283	116.69	18.2888	INO80D,POU2F1,SBNO1,FBXL20,HNRNPR,HNRNPH1,CLSPN,RO60,ABL2,ZNF850,ELK4,TNRC6B,BCLAF3,CPEB4,ZNF121,CEP78,ENAH,VMA21,TMEM154,UHMK1,KLHL11,CBX5,PXYLP1,TOR1AIP1,EIF2S3,WEE2,EFCAB2,HLTF,RC3H1,PFKFB2,BROX,RUBCN,PHF3,PDS5B,MYADM,PRKCI,SRGAP2C,ZNF766,ABCA1,GSR,GNAQ,MTHFD2,KMT2E,XPOT,NUCKS1,DERL2,RNF170,KIF3A,AKAP11,AGO2,TET3,DUSP7,GTF2E1,GDAP1,SFPQ,CPS1,SEH1L,WDHD1,NT5DC3,MYO5A,ZNF451,SPOCK1,PGGT1B,RC3H2,…
MIIhighTE	RBP016	EWSR1	RBP016_human_starbase_bed22_mw15_num1_stringent	1.27301	0	282	116.69	18.3588	INO80D,POU2F1,SBNO1,FBXL20,HNRNPR,HNRNPH1,CLSPN,RO60,ZNF850,ELK4,TNRC6B,BCLAF3,CPEB4,ZNF121,ABL2,CEP78,PFKFB2,BROX,ENAH,VMA21,TMEM154,UHMK1,KLHL11,CBX5,PXYLP1,TOR1AIP1,EIF2S3,XPOT,WEE2,EFCAB2,HLTF,RC3H1,RUBCN,PHF3,PDS5B,MYADM,PRKCI,SRGAP2C,ZNF766,ABCA1,GSR,GNAQ,MTHFD2,KMT2E,NUCKS1,DERL2,RNF170,KIF3A,AKAP11,AGO2,TET3,DUSP7,GTF2E1,GDAP1,SFPQ,CPS1,SEH1L,WDHD1,NT5DC3,MYO5A,ZNF451,SPOCK1,PGGT1B,RC3H2,…
MIIhighTE	RBP016	EWSR1	RBP016_human_starbase_bed22_mw25_num1_stringent	1.26616	0	281	116.83	18.467	INO80D,POU2F1,SBNO1,FBXL20,HNRNPR,HNRNPH1,CLSPN,RO60,ZNF850,ELK4,TNRC6B,BCLAF3,CPEB4,ZNF121,ABL2,CEP78,ENAH,VMA21,TMEM154,UHMK1,KLHL11,CBX5,PXYLP1,TOR1AIP1,EIF2S3,WEE2,EFCAB2,HLTF,RC3H1,PFKFB2,BROX,RUBCN,PHF3,PDS5B,MYADM,PRKCI,SRGAP2C,ZNF766,ABCA1,GSR,GNAQ,MTHFD2,KMT2E,XPOT,NUCKS1,DERL2,RNF170,KIF3A,AKAP11,AGO2,TET3,DUSP7,GTF2E1,GDAP1,SFPQ,CPS1,SEH1L,WDHD1,NT5DC3,MYO5A,ZNF451,SPOCK1,PGGT1B,RC3H2,…
MIIhighTE	RBP016	EWSR1	RBP016_human_starbase_bed22_mw20_num10_stringent	1.2502	2.7154e-12	128	53.81	10.8616	INO80D,ARHGAP11A,DIS3,TNRC6B,HNRNPR,RNF125,ENAH,ZNF251,DNAJC10,SEC62,SRGAP2C,ZNF766,PDE3A,POU2F1,C5orf24,PIKFYVE,ATXN2L,ZNF121,MYO9A,SAV1,ELK4,LRRC8B,LMOD3,UBE3A,PRKCI,RNF19A,ZC3H13,SLF1,WASHC4,YME1L1,VMP1,UBR1,FAM72B,CLSPN,RAB27B,NHEJ1,ATP11B,ASAP1,SBNO1,DERL2,ADGB,HLTF,RNF170,RO60,PRKD1,MED13,CENPL,SLC35F5,AGO2,PCOLCE2,C4orf3,VTA1,CSPP1,ZNF845,FAT1,TMEM168,SFPQ,VPS50,SMG1,ABL2,CEP78,TSHZ1,DMD,M…
MIIhighTE	RBP016	EWSR1	RBP016_human_clipdb_bed16_mw25_num3_loose	1.24747	0	371	156.26	23.4902	INO80D,HNRNPH1,TNRC6B,RO60,SBNO1,ZNF121,TNPO1,NT5DC3,ELK4,ZNF451,RC3H1,BROX,KLHL11,HNRNPR,MED13,CEBPZOS,ENAH,PGGT1B,OTUD3,CARMIL1,PXYLP1,CLSPN,CPEB4,FBXL20,CDC42SE2,FUBP1,MYADM,PRKCI,ZNF766,ROCK1,ABCA1,TOR1AIP1,POU2F1,GABPB1,RMND5A,MMS22L,SLC35F5,AGO2,GATAD2A,GDAP1,SFPQ,PDP1,SEH1L,WDHD1,BRWD1,TMEM154,THAP5,MPHOSPH8,DNAJC10,C6orf62,SRGAP2C,P4HA1,BCLAF3,GSR,GNAQ,PRR14L,LMAN1,PAK1IP1,NUCKS1,EFCAB2,M…
MIIhighTE	RBP016	EWSR1	RBP016_human_clipdb_bed16_mw30_num7_loose	1.18868	0	332	145.65	21.8638	TNRC6B,HNRNPR,RC3H1,ELK4,TMEM154,ZNF766,ARHGAP11A,CLSPN,BROX,BDP1,ZNF850,TNPO1,MTHFD2,PER2,SBNO1,MMS22L,FBXL20,CEP78,RBM39,NT5DC3,VMA21,KLHL11,RC3H2,CBX5,OTUD3,SS18L2,ZFAND5,TOR1AIP1,DERL2,SDE2,KIF3A,RO60,OXSR1,CPS1,RNF125,XPO4,ENAH,BCLAF1,UHMK1,THAP5,ZNF451,TRAK2,HOMER1,SEC62,SRGAP2C,ROCK1,YIPF6,P4HA1,BCLAF3,GSR,C17orf75,ZBTB21,PRR14L,EIF2S3,POU2F1,HK2,NHEJ1,EFCAB2,SCML2,SLC35F5,AC098582.1,AL135…
MIIhighTE	RBP016	EWSR1	RBP016_human_clipdb_bed16_mw15_num9_loose	1.04774	5.14649e-07	51	24.67	5.40306	UBR1,HELLS,SEC62,ZNF766,ATRX,GSR,OTUD3,SMC5,LMAN1,MTMR6,SON,TOR1AIP1,FBXO16,IQCK,ATP11B,ASAP1,RNF170,RMND5A,GOPC,HMMR,SENP7,VTA1,POLR3G,ZNF395,ABL2,BROX,CEBPZOS,ZNF292,TMF1,DMD,XPO4,C5orf51,HIPK1,MED14,LRRC3B,ARHGAP5,CDC42SE2,UBXN2A,FUBP1,SMAD5,MSH2,TNPO1,PHF14,KLHL24,ZNF451,SLC30A4,ARMC1,ARHGAP12
MIIhighTE	RBP017	EZH2	RBP017_mouse_clipdb_bed8_mw10_num5_loose	1.49493	0	394	139.79	15.0892	INO80D,BDP1,HNRNPR,HNRNPH1,TOR1AIP1,TNRC6B,ARHGAP11A,MITF,AGO2,ENAH,ZNF451,ATRX,CPEB4,SLC35F5,AL135905.2,GCFC2,TMEM154,PTP4A1,TNPO1,PPP1R12A,UHMK1,PRKCI,ZNF766,CBX5,YIPF6,OTUD3,BOD1L1,NUCKS1,DERL2,EFCAB2,MMS22L,TET3,RC3H1,PDP1,ZNF292,CNOT6,C5orf51,PCF11,FUBP1,MYADM,DNAJC10,PGGT1B,NAB1,SEC62,ROCK1,BCLAF3,GSR,C17orf75,WASHC4,SLC10A7,PXYLP1,PER2,KIF5B,AKIRIN1,PDE3A,SCAF8,RAB27B,SCML2,SDE2,KIF3A,RMND…
MIIhighTE	RBP017	EZH2	RBP017_mouse_starbase_bed21_mw15_num2_loose	1.36587	4.40123e-08	40	15.52	4.54491	PFKFB2,KIF15,PHF3,ABCA1,CCNYL1,C17orf75,WASHC4,PXYLP1,CLSPN,ZFAND5,PDE3A,HSDL2,POU2F1,QTRT2,VTA1,CSPP1,INO80D,NRIP1,ERCC4,FBXL20,TMEM168,MYO9A,TCAF1,TMF1,LRRC3B,NRAS,IRF8,TMEM154,ZNF606,UHMK1,TNRC6B,PIK3CA,ZNF451,ZMPSTE24,LMOD3,DNAJC10,DDX17
MIIhighTE	RBP017	EZH2	RBP017_mouse_starbase_bed21_mw15_num3_loose	1.36262	3.34e-14	80	31.11	6.50547	GAS2L3,HELLS,HCFC2,INO80D,ZNF292,WDHD1,BRWD1,TRIM37,TMEM154,KLHL11,DNAJC10,PGGT1B,TSTD2,SRGAP2C,ZNF766,ZNF773,ABCA1,ATRX,OTUD3,HNRNPR,VMP1,PRR14L,MTHFD2,RSF1,OTUD6B,HK2,RMND5A,AC242842.3,AKAP11,CNGB3,HSF2,AGO2,RANBP2,C5orf24,PIKFYVE,GPATCH2L,NRIP1,TMCC1,HECTD1,ERMP1,NIPA2,MECP2,SEH1L,ZNF267,TTC14,XPO4,C5orf51,HIPK1,LRRC3B,SUN1,TSN,PPM1B,USP1,PCF11,ARHGAP5,CMTM7,CFAP299,FNBP4,PTP4A1,TNPO1,UHMK1,DC…
MIIhighTE	RBP017	EZH2	RBP017_mouse_starbase_bed21_mw30_num3_loose	1.36109	1.7e-15	534	207.88	42.5643	ZNF121,TNRC6B,INO80D,HNRNPR,BCLAF1,TNPO1,TOR1AIP1,SBNO1,FBXL20,NT5DC3,PER2,RO60,THAP5,SLC30A4,ZNF766,BROX,MMS22L,CBX5,CARMIL1,SS18L2,EIF2S3,PPP3CA,PHACTR4,ZFAND5,DERL2,RC3H1,BDP1,ZNF850,CDC42SE2,ZNF451,PXYLP1,KIF5B,AKAP11,SLC35F5,PDP1,PFKFB2,ENAH,VMA21,MCM10,FUBP1,C6orf62,SRGAP2C,BCLAF3,C17orf75,VMP1,HNRNPH1,PDE3A,MKNK2,CENPE,PPP4R3A,ZNF292,TTC14,ELK4,FNBP4,KATNAL1,SETD5,PPP1R12A,KLHL24,MYADM,KLH…
MIIhighTE	RBP017	EZH2	RBP017_mouse_clipdb_bed8_mw30_num5_loose	1.33015	3e-16	396	157.5	30.1463	ZNF121,INO80D,HNRNPH1,RO60,TNRC6B,SBNO1,TNPO1,CBX5,MMS22L,FBXL20,PER2,RC3H1,ZNF451,CARMIL1,PPP3CA,CASP2,BROX,NT5DC3,ELK4,THAP5,PXYLP1,CEBPZOS,SETD5,MYADM,SLC30A4,SRGAP2C,TOR1AIP1,EIF2S3,POU2F1,RMND5A,SLC35F5,DUSP7,VPS50,ENAH,CDC42SE2,TMEM154,KLHL11,PGGT1B,SIN3A,ZNF766,GSR,OTUD3,CLSPN,NUCKS1,EFCAB2,SDE2,PTGFRN,GDAP1,CEP78,ROCK1,PRR14L,HK2,ATAD5,AL135905.2,PIKFYVE,GCFC2,TMCC1,PFKFB2,PLD1,ZNF850,RUB…
MIIhighTE	RBP017	EZH2	RBP017_mouse_clipdb_bed8_mw20_num5_loose	1.32078	4.49e-14	535	214.17	44.4738	ZNF121,TNRC6B,TNPO1,HNRNPH1,SBNO1,FBXL20,RO60,INO80D,THAP5,CBX5,PPP3CA,SLC30A4,CARMIL1,PER2,TOR1AIP1,BROX,HNRNPR,BCLAF1,CDC42SE2,CLSPN,CASP2,SLC35F5,RC3H1,ELK4,ZNF451,ZNF766,PXYLP1,MMS22L,MYADM,NT5DC3,VMA21,SETD5,BCLAF3,PRR14L,SS18L2,EIF2S3,POU2F1,CEP78,PFKFB2,CEBPZOS,ENAH,PGGT1B,DDX17,C17orf75,XPOT,EFCAB2,SDE2,RMND5A,CPEB4,DUSP7,CPS1,PDP1,STARD7,MCM10,KATNAL1,PDS5B,SRGAP2C,YIPF6,ABCA1,OTUD3,DERL…
MIIhighTE	RBP017	EZH2	RBP017_mouse_clipdb_bed8_mw10_num10_loose	1.30841	6.9199e-12	85	34.32	7.51145	VPS13A,POU2F1,WEE2,HNRNPR,CASP2,FBXL20,LRRC8B,PHF14,HMGCR,ZNF766,TYW1,CBX5,BCLAF3,OTUD3,YME1L1,VMP1,ZBTB21,ZNF140,SMC1B,PLPPR2,KIF5B,TOR1AIP1,PDE3A,CR2,ATP11B,ADGB,SDE2,GAS2L3,RMND5A,MED13,TET3,BVES,C5orf24,AL135905.2,QTRT2,VTA1,PNN,INO80D,GTF2E1,GDAP1,CSTF2,CCNL1,NCOA2,ABL2,CEP78,MECP2,PFKFB2,TSHZ1,WDHD1,PUS10,TTC14,HACD3,UNG,SMC4,DDX21,AGTPBP1,NT5DC3,ZNF620,SNX7,SAV1,PHF3,ELK4,BRWD1,MSH2,PTP4A1…
MIIhighTE	RBP017	EZH2	RBP017_mouse_starbase_bed21_mw10_num3_loose	1.30401	2.5493e-12	74	29.97	6.36508	FNBP4,KLHL11,HNRNPR,GAS2L3,HCFC2,ZNF292,WDHD1,XPO4,PPM1B,PHF3,BRWD1,TRIM37,TMEM154,LRRC8B,DNAJC10,PGGT1B,TSTD2,SRGAP2C,CBX5,ATRX,VMP1,ZFAND5,OTUD6B,AFF4,RMND5A,AKAP11,AC242842.3,HSF2,AC098582.1,AL135905.2,C5orf24,HELLS,GPATCH2L,TMCC1,HECTD1,ERMP1,DIS3,WDR48,SEH1L,DMD,ZNF267,HIPK1,TNRC6A,SUN1,PCF11,ARHGAP5,RUBCN,CMTM7,PDS5B,UHMK1,PHF14,TNRC6B,CCDC88A,ARMC1,SPOCK1,UBE3A
MIIhighTE	RBP017	EZH2	RBP017_mouse_clipdb_bed8_mw25_num4_loose	1.29296	2.2973e-12	519	211.81	46.2623	ZNF121,TNRC6B,INO80D,FBXL20,TNPO1,SBNO1,RO60,HNRNPH1,THAP5,SLC30A4,CBX5,PER2,BROX,PPP3CA,CARMIL1,BCLAF1,SLC35F5,NT5DC3,CDC42SE2,ZNF451,TOR1AIP1,CASP2,RC3H1,MYADM,MMS22L,PFKFB2,ELK4,PXYLP1,RMND5A,CEBPZOS,SETD5,SRGAP2C,POU2F1,MKNK2,CPEB4,ENAH,KATNAL1,PDS5B,PGGT1B,C17orf75,OTUD3,HNRNPR,SS18L2,SDE2,DUSP7,STARD7,VMA21,MCM10,RC3H2,ZNF766,GSR,SMC5,VMP1,BOD1L1,EIF2S3,ERI2,NHEJ1,AFF4,NUCKS1,DERL2,SCML2,PI…
MIIhighTE	RBP017	EZH2	RBP017_mouse_starbase_bed21_mw25_num3_loose	1.23125	1.79664e-11	79	33.65	6.85252	XPO4,KLHL11,HNRNPR,GAS2L3,C5orf24,HELLS,INO80D,WDHD1,HIPK1,BRWD1,FNBP4,TRIM37,TNPO1,UHMK1,DNAJC10,SRGAP2C,ZNF766,ZNF773,PHACTR4,OTUD3,YME1L1,VMP1,MTHFD2,RSF1,AFF4,RMND5A,AKAP11,NBPF19,CNGB3,AGO2,RANBP2,AC098582.1,AL135905.2,HCFC2,GPATCH2L,NRIP1,ERMP1,NIPA2,WDR48,ZNF292,SEH1L,TMF1,DMD,ZNF267,TNRC6A,LRRC3B,SUN1,PPM1B,PCF11,ARHGAP5,RUBCN,RAD21,VMA21,CMTM7,CFAP299,PHF3,TMEM154,LRRC8B,TNRC6B,PGGT1B,AR…
MIIhighTE	RBP017	EZH2	RBP017_mouse_starbase_bed21_mw30_num8_loose	1.22981	0	251	107.02	14.3435	KIF15,INO80D,C6orf62,ADGB,DIS3,TNRC6B,PGGT1B,CLSPN,FBXL20,CEP78,UHMK1,ABCA1,ATRX,MITF,NUCKS1,GAS2L3,AGO2,MAGI1,TNRC6A,ARHGAP5,TMEM154,KLHL24,DNAJC10,RAB3GAP2,ROCK1,BCLAF3,MTHFD2,TRIM59,POU2F1,CPEB4,RASA1,RC3H1,TMCC1,ERCC4,NCOA2,CLDN18,MECP2,TCAF1,TMF1,TTC14,XPO4,SLC17A5,LRRC3B,ENAH,PPP3CA,DDX21,MYO5A,PHF3,FUBP1,SLC30A4,SPOCK1,HMGCR,SIN3A,HOMER1,SEC62,SRGAP2C,RNF19A,TUT7,ZNF766,YIPF6,ZNF773,ZC3H13…
MIIhighTE	RBP017	EZH2	RBP017_mouse_clipdb_bed8_mw15_num5_loose	1.20872	6.8127e-12	362	156.62	31.4334	ZNF121,TNRC6B,INO80D,HNRNPH1,RO60,ZNF451,SBNO1,FBXL20,PER2,TNPO1,THAP5,CDC42SE2,ELK4,CBX5,RC3H1,BROX,PPP3CA,NT5DC3,VPS50,CEBPZOS,SRGAP2C,GSR,CARMIL1,TOR1AIP1,CASP2,SLC35F5,ATAD5,GDAP1,ENAH,ZNF850,SETD5,MYADM,SLC30A4,PGGT1B,SIN3A,ZNF766,PXYLP1,CLSPN,POU2F1,SDE2,MMS22L,DUSP7,GTF2E1,CEP78,TMEM154,ROCK1,ABCA1,OTUD3,MTHFD2,EIF2S3,EFCAB2,RMND5A,PTGFRN,AL135905.2,HCFC2,PIKFYVE,PFKFB2,RUBCN,VMA21,FUBP1,K…
MIIhighTE	RBP017	EZH2	RBP017_mouse_starbase_bed21_mw20_num2_loose	1.15535	5.5852e-12	384	172.4	32.255	ZNF121,INO80D,TNRC6B,SBNO1,RO60,CARMIL1,HNRNPH1,PPP3CA,ELK4,TNPO1,FBXL20,SLC30A4,CBX5,PXYLP1,PER2,RMND5A,RC3H1,CDC42SE2,THAP5,ZNF451,CASP2,MMS22L,RUBCN,PGGT1B,MTHFD2,EIF2S3,BROX,FUBP1,MYADM,SIN3A,SRGAP2C,GSR,OTUD3,HNRNPR,SMC5,TOR1AIP1,POU2F1,SLC35F5,ATAD5,VPS50,CEBPZOS,ENAH,MCM10,TMEM154,SETD5,ZNF766,ABCA1,KIF5B,ZFAND5,PDE3A,MITF,HK2,EFCAB2,SDE2,PTGFRN,HCFC2,ZNF845,CEP78,PFKFB2,PLD1,HIPK1,PCF11,N…
MIIhighTE	RBP017	EZH2	RBP017_mouse_starbase_bed21_mw10_num8_loose	1.14937	0	231	104.14	12.8896	TNRC6B,ARHGAP11A,TCAF1,UBXN2A,SRGAP2C,GNAQ,CPEB4,PIKFYVE,GPATCH8,INO80D,CEP78,DIS3,NCOA1,SAV1,UHMK1,PGGT1B,CBX5,GCC2,ANAPC1,SLF1,WASHC4,YME1L1,VMP1,PDE3A,ARL6IP5,ERRFI1,XPOT,KIF3A,RO60,AKAP11,SGO1,HCFC2,VTA1,ATXN2L,TMEM168,CLDN18,IFT80,ENAH,KIF15,RBM39,ARHGAP5,RUBCN,ZNF251,TOPORS,TNPO1,KATNAL1,ZNF22,UACA,LRRC8B,UBE3A,ARID4A,HOMER1,SEC62,RNF19A,RAB3GAP2,TUT7,ZNF766,E2F8,YIPF6,ZNF773,ABCA1,BCLAF3,Z…
MIIhighTE	RBP018	FBL	RBP018_human_clipdb_bed18_mw30_num1_stringent	1.22733	1.24195e-11	121	51.68	10.488	DNAJC10,ATRX,HNRNPR,POU2F1,LMOD3,DMD,TNRC6B,BVES,VTA1,RC3H1,KATNAL1,DDX55,TRAK2,SRGAP2C,PDE3A,ZNF281,RMND5A,MED13,TMEM168,CEP78,WDHD1,HACD3,C5orf51,ENAH,PIK3CA,SIN3A,ZNF766,CBX5,YME1L1,RALGPS1,SLC10A7,NHEJ1,ASAP1,KIF3A,SUCO,EIF5B,VPS13A,C5orf24,C4orf3,POLR3G,ZNF395,TMCC1,ATXN2L,ERCC4,TTF2,ZNF121,ABL2,MECP2,MAP4K5,RNF125,ZNF292,XPO4,SLC17A5,RBM39,ZNF850,MYO5A,SAV1,PHF3,BCLAF1,UBXN2A,BRWD1,TMEM154,…
MIIhighTE	RBP019	FIP1L1	RBP019_human_clipdb_bed19_mw10_num10_loose	1.42048	0	393	146.82	18.5338	ENAH,INO80D,CLSPN,POU2F1,BDP1,SDE2,SBNO1,ELK4,CCDC88A,MYADM,DNAJC10,SRGAP2C,GNAQ,TOR1AIP1,PDE3A,OXSR1,HERC2,CPS1,CEP78,BROX,DMD,VMA21,PDS5B,RC3H2,C17orf75,HNRNPR,HNRNPH1,RSF1,XPOT,NUCKS1,SCYL2,RO60,SLC35F5,AGO2,ARFGEF1,ABL2,PFKFB2,ZNF292,TTC14,PCF11,BRWD1,TNRC6B,NIPAL1,ZNF451,DDX17,YIPF6,GCC2,BCLAF3,SMC5,MTHFD2,KMT2E,PER2,RAB27B,GABPB1,NHEJ1,MED13,MMS22L,VPS13A,TET3,GOPC,GPATCH8,GPATCH2L,DUSP7,ZN…
MIIhighTE	RBP019	FIP1L1	RBP019_human_clipdb_bed19_mw20_num2_loose	1.4053	4.77e-14	65	24.54	5.4	HNRNPR,ARHGAP11A,WEE2,ABL2,CEP78,ENAH,KIF15,ELF1,SIN3A,PRKCI,RNF19A,RAB3GAP2,CBX5,YIPF6,BCLAF3,VMP1,FAM72B,MTMR6,PDE3A,OTUD6B,MORF4L2,ASAP1,CEP120,CENPL,AL135905.2,GOPC,C5orf24,PNRC2,KIF4A,CSPP1,FAM135A,SCAF11,KDM6A,ATXN2L,TMEM168,GOLGA4,MAPK1,TTC14,IFT80,BDP1,BIRC6,SUN1,PPTC7,PHF3,TRIM6,PTP4A1,CEP152,OR51M1,PHF14,TNRC6B,KLHL24,FAM9C,RNASEH1,KLHL11,DDX17
MIIhighTE	RBP019	FIP1L1	RBP019_human_clipdb_bed19_mw10_num1_loose	1.33812	0	401	158.61	27.29	INO80D,TNRC6B,RC3H1,ZNF766,ZFAND5,POU2F1,NT5DC3,HNRNPR,DERL2,KLHL11,AKAP11,ENAH,BCLAF1,SMC5,MKNK2,DUSP7,TNPO1,PPP1R12A,ZMPSTE24,PRR14L,SS18L2,TOR1AIP1,PDE3A,PIKFYVE,CEP78,ZNF292,TTC14,CNOT6,SLC30A4,NAB1,SEC62,CBX5,ROCK1,C17orf75,VMP1,CLSPN,KIF3A,RMND5A,RO60,OXSR1,AL135905.2,PDP1,SEH1L,XPO4,HIPK1,STARD7,PPP3CA,ARHGAP5,YAP1,CDC42SE2,VMA21,CFAP299,ZNF22,UHMK1,DCAF17,CCAR1,YIPF6,ATRX,UBR1,MTHFD2,HNRN…
MIIhighTE	RBP019	FIP1L1	RBP019_human_clipdb_bed19_mw30_num1_loose	1.31361	4e-14	584	234.95	48.3548	ZNF121,MMS22L,INO80D,TNPO1,HNRNPR,NT5DC3,SBNO1,BCLAF1,PER2,BROX,TNRC6B,TOR1AIP1,AKAP11,SLC30A4,ZFAND5,PDE3A,THAP5,PRR14L,SS18L2,RO60,ZNF766,CARMIL1,DERL2,PDP1,CBX5,C17orf75,RMND5A,MYADM,SRGAP2C,EIF2S3,RC3H1,CNOT6,PPP3CA,PHACTR4,NRIP1,ARHGAP5,POU2F1,PFKFB2,ENAH,MCM10,ELK4,FUBP1,PPP1R12A,ZNF451,ZMPSTE24,SPOCK1,ARHGAP12,C6orf62,SMC5,HNRNPH1,GAS2L3,CASP2,AGO2,DUSP7,GTF2E1,GCFC2,FBXL20,PPP4R3A,ZNF850,…
MIIhighTE	RBP019	FIP1L1	RBP019_human_clipdb_bed19_mw25_num2_loose	1.28146	1.15365e-11	58	23.86	5.07324	SRGAP2C,WASHC4,RSF1,INO80D,CEP78,GCC2,BCLAF3,HNRNPR,ZBTB21,ZNF140,PXYLP1,ARHGAP11A,FAM72B,TOR1AIP1,ARL6IP5,XPOT,ERI2,HK2,NHEJ1,SCYL2,TAB3,MED13,GOPC,HELLS,GPATCH8,GPATCH2L,RC3H1,HPS3,TMEM168,TCAF1,PFKFB2,PTPN13,SEH1L,NPIPA7,NEK1,KIF15,ARHGAP5,NRAS,USO1,SAV1,ZNF251,IRF8,TMEM154,GAR1,ZNF22,UACA,UHMK1,TNRC6B,KMT5B,RC3H2,PGGT1B,ARID4A,UBE3A
MIIhighTE	RBP019	FIP1L1	RBP019_human_clipdb_bed19_mw20_num1_loose	1.28025	4.0716e-12	557	229.33	50.0927	ZNF121,TNRC6B,INO80D,TNPO1,SBNO1,RO60,FBXL20,HNRNPH1,PER2,MMS22L,THAP5,CBX5,CARMIL1,PPP3CA,NT5DC3,SLC30A4,RC3H1,CDC42SE2,PXYLP1,RMND5A,BROX,BCLAF1,ZNF451,EIF2S3,CASP2,ELK4,MYADM,TOR1AIP1,SLC35F5,ENAH,PGGT1B,SS18L2,DERL2,SETD5,ZNF766,BCLAF3,C17orf75,PRR14L,POU2F1,MKNK2,DUSP7,GDAP1,PDP1,PPP4R3A,CEBPZOS,TTC14,STARD7,SRGAP2C,SMC5,PDE3A,AKAP11,VMA21,MPHOSPH8,PHACTR4,OTUD3,VMP1,MTHFD2,ZFAND5,MITF,HK2,N…
MIIhighTE	RBP019	FIP1L1	RBP019_human_clipdb_bed19_mw25_num1_loose	1.26047	1.11457e-11	544	227.07	49.6214	ZNF121,INO80D,TNRC6B,TNPO1,HNRNPH1,SBNO1,RO60,MMS22L,THAP5,CBX5,CARMIL1,FBXL20,PPP3CA,NT5DC3,SLC30A4,PER2,RC3H1,TOR1AIP1,DERL2,CDC42SE2,CASP2,BROX,ZNF451,PXYLP1,ELK4,ZNF766,ZFAND5,SLC35F5,MYADM,BCLAF3,C17orf75,SS18L2,EIF2S3,SETD5,PGGT1B,POU2F1,RMND5A,DUSP7,ENAH,BCLAF1,PPP1R12A,UHMK1,SRGAP2C,HNRNPR,SMC5,VMP1,PDE3A,RB1CC1,MKNK2,KIF3A,PDP1,PPP4R3A,PFKFB2,CEBPZOS,ZNF292,CNOT6,STARD7,ARHGAP5,VMA21,FNB…
MIIhighTE	RBP019	FIP1L1	RBP019_human_clipdb_bed19_mw15_num1_loose	1.23729	1.92031e-10	494	209.54	47.9677	ZNF121,TNRC6B,INO80D,HNRNPH1,SBNO1,RO60,TNPO1,FBXL20,CBX5,PPP3CA,CDC42SE2,THAP5,CARMIL1,PER2,SLC30A4,NT5DC3,ELK4,ZNF451,CASP2,MMS22L,PGGT1B,PXYLP1,RC3H1,RMND5A,SLC35F5,MYADM,EIF2S3,GDAP1,BROX,RUBCN,SETD5,SRGAP2C,GSR,NUCKS1,VPS50,CEBPZOS,ENAH,KLHL11,SIN3A,ABCA1,OTUD3,PTGFRN,DUSP7,FUBP1,TMEM154,ZNF766,HNRNPR,MTHFD2,CLSPN,POU2F1,CPEB4,TMCC1,PRKCI,HK2,PRPS2,EFCAB2,ATAD5,HCFC2,GTF2E1,PDP1,PFKFB2,PLD1,…
MIIhighTE	RBP019	FIP1L1	RBP019_human_clipdb_bed19_mw30_num2_loose	1.18383	5.69792e-11	55	24.21	4.73819	RC3H1,TCAF1,KIF15,TNRC6B,PRKCI,SRGAP2C,ZNF766,CBX5,ZNF773,BCLAF3,ANAPC1,HNRNPR,SMC5,PXYLP1,ARHGAP11A,ATP13A3,ZFAND5,TOR1AIP1,APC,SDE2,GAS2L3,TAB3,CPEB4,LYAR,RASA1,INO80D,FBXL20,TMEM168,DIS3,TSHZ1,PTPN13,PUS10,PDIK1L,DRAM2,HIPK1,BIRC6,USP1,ARHGAP5,PPP3CA,RUBCN,USO1,SAV1,HNRNPF,TMEM154,UACA,USP48,RNASEH1,DHX9,ARMC1,PGGT1B,UBE3A
MIIhighTE	RBP019	FIP1L1	RBP019_human_clipdb_bed19_mw20_num7_loose	1.12666	0	247	113.12	15.1926	ABCF1,INO80D,POU2F1,BCLAF1,CBX5,OTUD3,SBNO1,PIKFYVE,ZNF850,ZNF766,HNRNPR,PRR14L,PDE3A,EIF2S3,DERL2,AKAP11,MMS22L,SLC35F5,RC3H1,STARD7,FNBP4,ZNF451,SLC30A4,PGGT1B,FANCE,GSR,PHACTR4,C17orf75,WASHC4,SS18L2,RO60,PTGFRN,AGO2,ATAD5,GOPC,VTA1,GATAD2A,ZNF395,ZNF845,TMCC1,ERCC4,ZNF121,CEP78,BROX,NCOA1,CEBPZOS,ZNF292,HIPK1,ARL8B,NT5DC3,YAP1,RUBCN,ELK4,FUBP1,TENT2,THAP5,TNRC6B,KLHL11,UBE3A,TSTD2,SIN3A,C6orf…
MIIhighTE	RBP019	FIP1L1	RBP019_human_clipdb_bed19_mw15_num7_loose	1.07617	3.43417e-09	63	29.88	5.7089	WEE2,ENAH,ZBTB2,CEP120,TTC14,BCLAF1,PIK3CA,GCC2,WASHC4,ZNF140,MTHFD2,SON,PDE3A,RSF1,RAB27B,ARL6IP5,POU2F1,NHEJ1,ADGB,ZNF281,RO60,CPEB4,PELI1,PIKFYVE,DNAJB12,VTA1,MTUS1,TMCC1,GDAP1,FBXL20,TTF2,ERMP1,NCOA2,CLDN18,CEP78,MECP2,TCAF1,PFKFB2,CEBPZOS,SLC17A5,IFT80,ZNF850,NRAS,FUBP1,MSH2,ZNF606,RAB13,USP48,PHF14,TNRC6B,KLHL24,LMLN,DNAJC10,PPP1R3D
MIIhighTE	RBP020	FMR1	RBP020_human_eclip_bed11_mw10_num2_loose	1.54398	0	473	162.21	18.4929	INO80D,ZNF121,HNRNPR,BDP1,TNRC6B,AGO2,RC3H1,TOR1AIP1,CPEB4,TET3,UHMK1,MITF,SLC35F5,VMA21,FUBP1,TMEM154,KLHL24,PRKCI,CBX5,ARHGAP11A,BOD1L1,RSF1,SCYL2,GAS2L3,FBXL20,ZNF292,YAP1,UCHL5,KATNAL1,PHF14,NAB1,ZNF766,ATRX,HNRNPH1,PDE3A,POU2F1,XPOT,EFCAB2,SCML2,SDE2,MMS22L,C5orf24,POLR3G,HPS3,NCOA2,MECP2,TMF1,XPO4,LRRC3B,BIRC6,FAM104B,CDC42SE2,PIK3CA,ZMPSTE24,ARMC1,SEC62,ROCK1,YIPF6,HERC1,GSR,PHACTR4,SLF1,O…
MIIhighTE	RBP020	FMR1	RBP020_human_eclip_bed11_mw30_num8_loose	1.4546	1.83374e-07	35	12.77	4.33882	BDP1,TSTD2,SRGAP2C,GNAQ,PDE3A,POU2F1,PTGFRN,CPEB4,AGO2,BVES,GATAD2A,ERMP1,C20orf194,ABL2,NOP14,RNF125,MAPK1,MED14,BIRC6,AC068946.1,ARL8B,NT5DC3,BRD1,RUBCN,ELF1,CCDC47,SLC12A5,DCAF17,TNRC6B,FAM9C,DNAJC10
MIIhighTE	RBP020	FMR1	RBP020_human_ATtRACT_611	1.45427	0	415	151.45	20.9855	INO80D,TNRC6B,RC3H1,HNRNPH1,ZNF121,NT5DC3,CDC42SE2,FUBP1,CBX5,NUCKS1,KLHL11,ZNF766,HNRNPR,CPEB4,SLC35F5,CEP78,ENAH,PPP3CA,ZNF850,ELK4,TNPO1,THAP5,ABCA1,CLSPN,PAK1IP1,SBNO1,RMND5A,RO60,PTGFRN,FBXL20,CEBPZOS,PDIK1L,ZNF451,DNAJC10,PGGT1B,GSR,KMT2E,PER2,POU2F1,DERL2,KIF3A,MED13,AGO2,AL135905.2,GATAD2A,SEH1L,TMEM154,PTP4A1,PPP1R12A,KLHL24,FAM9C,UBE3A,DDX17,SEC62,ROCK1,P4HA1,ATRX,SMC5,SLC10A7,EYA1,PXYL…
MIIhighTE	RBP020	FMR1	RBP020_human_clipdb_bed20_mw30_num3_loose	1.44896	0	506	185.34	37.6108	ZNF121,TNPO1,TNRC6B,RO60,BDP1,FBXL20,PER2,SBNO1,INO80D,SLC30A4,PPP3CA,THAP5,CARMIL1,CBX5,HNRNPH1,TOR1AIP1,RC3H1,ELK4,PXYLP1,SLC35F5,CDC42SE2,HNRNPR,CASP2,BCLAF1,SETD5,MYADM,MMS22L,NRIP1,BROX,VMA21,KATNAL1,ZNF451,SRGAP2C,DERL2,RMND5A,NT5DC3,RUBCN,UHMK1,ZC3H13,MTHFD2,NUCKS1,KIF3A,CPEB4,AGO2,MCM10,TOPORS,PRRC2C,PGGT1B,RC3H2,ARID4A,TRMT13,PRKCI,SEC62,ZNF766,YIPF6,BCLAF3,PDE3A,SCAF8,EIF2S3,POU2F1,RB1C…
MIIhighTE	RBP020	FMR1	RBP020_human_clipdb_bed20_mw20_num5_loose	1.44357	0	418	153.68	22.4859	ZNF121,BDP1,HNRNPR,RO60,HNRNPH1,FBXL20,TNPO1,UHMK1,CBX5,PER2,TOR1AIP1,RC3H1,BCLAF1,PHF14,TNRC6B,ZNF766,CARMIL1,HERC2,ELK4,TMEM154,SRGAP2C,SCYL2,SLC35F5,AL135905.2,INO80D,C5orf51,PCF11,PPP3CA,UBXN2A,KATNAL1,THAP5,MYADM,ZNF451,DNAJC10,RC3H2,SIN3A,KMT2E,POU2F1,WEE2,SBNO1,GAS2L3,BROX,HIPK1,RUBCN,MCM10,PTP4A1,PIK3CA,LMLN,P4HA1,GCC2,SLF1,PXYLP1,BOD1L1,RSF1,RAB27B,OTUD6B,ERI2,AFF4,FASTKD3,SDE2,KIF3A,CAS…
MIIhighTE	RBP020	FMR1	RBP020_human_ATtRACT_605	1.40564	0	404	152.49	23.0632	INO80D,HNRNPH1,TNRC6B,HNRNPR,RC3H1,FBXL20,ENAH,TNPO1,PER2,KLHL11,ZNF766,TOR1AIP1,SBNO1,RO60,ZNF121,DCAF17,DNAJC10,SIN3A,CBX5,CARMIL1,POU2F1,GABPB1,PAK1IP1,MMS22L,ZNF845,NT5DC3,VMA21,KLHL24,ZNF451,UBE3A,PRKCI,ROCK1,YIPF6,BCLAF3,GSR,PDE3A,EIF2S3,EFCAB2,KIF3A,CASP2,CPEB4,SLC35F5,AGO2,AL135905.2,GDAP1,VPS50,BROX,ARHGAP5,RUBCN,UBXN2A,FUBP1,TMEM154,PDS5B,PGGT1B,P4HA1,ABCA1,NEIL3,KMT2E,CLSPN,HK2,PRPS2,N…
MIIhighTE	RBP020	FMR1	RBP020_mouse_clipdb_bed9_mw10_num3_loose	1.38799	0	391	149.4	18.8385	INO80D,ENAH,CLSPN,BDP1,ELK4,POU2F1,SBNO1,SDE2,DNAJC10,TOR1AIP1,HERC2,CCDC88A,MYADM,SRGAP2C,GNAQ,PDE3A,NUCKS1,CPS1,ABL2,DMD,TTC14,VMA21,PDS5B,ZNF451,RC3H2,DDX17,HNRNPR,HNRNPH1,RO60,GOPC,ARFGEF1,CEP78,PFKFB2,BROX,ZNF292,PCF11,RBM39,BRWD1,TNPO1,NIPAL1,ARMC1,RNF19A,YIPF6,GCC2,BCLAF3,GSR,C17orf75,SMC5,MTHFD2,PER2,RSF1,RAB27B,GABPB1,XPOT,NHEJ1,DERL2,HLTF,KIF3A,OXSR1,MED13,VPS13A,AGO2,TET3,GPATCH2L,ZNF8…
MIIhighTE	RBP020	FMR1	RBP020_human_eclip_bed11_mw25_num2_loose	1.3227	5.0226e-12	418	167.11	38.3026	ZNF121,TNRC6B,HNRNPH1,INO80D,TNPO1,SBNO1,RO60,FBXL20,PPP3CA,THAP5,PER2,SLC30A4,CBX5,CARMIL1,BROX,SLC35F5,RC3H1,CDC42SE2,ELK4,ZNF451,TOR1AIP1,CASP2,MMS22L,NT5DC3,MYADM,PXYLP1,EIF2S3,MKNK2,RMND5A,CEBPZOS,PGGT1B,SRGAP2C,BCLAF3,HNRNPR,KIF3A,CEP78,PFKFB2,ENAH,FAM104B,ZNF850,RUBCN,MCM10,FUBP1,SETD5,PRKCI,C17orf75,PRR14L,MTHFD2,PDE3A,MITF,XPOT,NUCKS1,DERL2,TET3,DUSP7,GCFC2,HPS3,VPS50,PDP1,TTC14,C5orf51,…
MIIhighTE	RBP020	FMR1	RBP020_human_eclip_bed11_mw30_num2_loose	1.32236	5.0098e-12	418	167.15	38.294	ZNF121,TNRC6B,HNRNPH1,INO80D,TNPO1,SBNO1,RO60,FBXL20,PPP3CA,THAP5,PER2,SLC30A4,CBX5,CARMIL1,BROX,SLC35F5,RC3H1,CDC42SE2,ELK4,ZNF451,TOR1AIP1,CASP2,MMS22L,NT5DC3,MYADM,PXYLP1,EIF2S3,MKNK2,RMND5A,CEBPZOS,PGGT1B,SRGAP2C,BCLAF3,HNRNPR,KIF3A,CEP78,PFKFB2,ENAH,FAM104B,ZNF850,RUBCN,MCM10,FUBP1,SETD5,PRKCI,C17orf75,PRR14L,MTHFD2,PDE3A,MITF,XPOT,NUCKS1,DERL2,TET3,DUSP7,GCFC2,HPS3,VPS50,PDP1,TTC14,C5orf51,…
MIIhighTE	RBP020	FMR1	RBP020_human_ATtRACT_609	1.30102	0	375	152.19	20.1107	INO80D,FBXL20,HNRNPH1,ZNF121,FUBP1,KLHL11,HNRNPR,SBNO1,TNPO1,ZNF451,ZNF766,KMT2E,POU2F1,NUCKS1,DERL2,EFCAB2,NT5DC3,TNRC6B,CBX5,BCLAF3,PXYLP1,RO60,SLC35F5,RC3H1,CDC42SE2,BRWD1,PDS5B,GSR,TOR1AIP1,EIF2S3,CASP2,TMCC1,GDAP1,SEH1L,TTC14,PDIK1L,ELK4,TMEM154,SETD5,UHMK1,KLHL24,SPOCK1,DDX17,C6orf62,PRKCI,YIPF6,P4HA1,ABCA1,ATRX,NEIL3,BOD1L1,ZFAND5,RAB27B,GABPB1,MORF4L2,HK2,NCBP2,ZBTB2,RMND5A,PTGFRN,AKAP11,…
MIIhighTE	RBP020	FMR1	RBP020_mouse_clipdb_bed9_mw20_num3_loose	1.29407	1.4e-15	400	163.12	30.6384	ZNF121,HNRNPH1,ZNF451,TNPO1,SBNO1,RO60,INO80D,TNRC6B,FBXL20,PER2,NT5DC3,RC3H1,PGGT1B,CARMIL1,CLSPN,MMS22L,ZNF850,SLC30A4,KLHL11,ZNF766,EIF2S3,GDAP1,CEBPZOS,CDC42SE2,THAP5,PRKCI,SRGAP2C,ABCA1,GSR,HNRNPR,PTGFRN,AL135905.2,DUSP7,VPS50,BROX,TTC14,ENAH,ELK4,TMEM154,PPP1R12A,MYADM,C6orf62,PXYLP1,PRR14L,KMT2E,NUCKS1,EFCAB2,RMND5A,SGO1,SLC35F5,ATAD5,GATAD2A,TMCC1,PPP3CA,FUBP1,SETD5,CBX5,YIPF6,MTHFD2,POU2…
MIIhighTE	RBP020	FMR1	RBP020_human_eclip_bed11_mw15_num2_loose	1.25717	6.11e-14	385	161.07	31.01	ZNF121,INO80D,TNRC6B,TNPO1,CBX5,HNRNPH1,THAP5,RO60,FBXL20,ZNF451,SBNO1,SLC30A4,BROX,PXYLP1,MMS22L,RC3H1,ENAH,CDC42SE2,MYADM,PGGT1B,CARMIL1,ARHGAP11A,PER2,RMND5A,SLC35F5,NT5DC3,ELK4,SETD5,ZNF766,ABCA1,CLSPN,PPP3CA,TMEM154,SIN3A,GSR,OTUD3,PRR14L,TOR1AIP1,DERL2,CASP2,TMCC1,PPP4R3A,CEBPZOS,FAM104B,KLHL11,SRGAP2C,C17orf75,SS18L2,EIF2S3,MITF,POU2F1,NUCKS1,HLTF,SCML2,MKNK2,SDE2,KIF3A,PTGFRN,ATAD5,DUSP7,…
MIIhighTE	RBP020	FMR1	RBP020_human_eclip_bed11_mw20_num2_loose	1.23953	9.7e-15	379	160.51	29.2089	ZNF121,INO80D,THAP5,SBNO1,RO60,PPP3CA,TNRC6B,CBX5,FBXL20,TNPO1,HNRNPH1,PER2,NT5DC3,CARMIL1,ELK4,ZNF451,MMS22L,ZNF766,OTUD3,ARHGAP11A,RMND5A,CASP2,RC3H1,BROX,MYADM,PGGT1B,SRGAP2C,GSR,PXYLP1,SLC35F5,VPS50,ENAH,FUBP1,SLC30A4,KLHL11,SIN3A,TOR1AIP1,POU2F1,NUCKS1,DERL2,PPP4R3A,FAM104B,ZNF850,CDC42SE2,TMEM154,SETD5,C17orf75,PRR14L,MTHFD2,SS18L2,CLSPN,EIF2S3,MITF,HLTF,SCML2,SDE2,KIF3A,PTGFRN,ATAD5,GCFC2,…
MIIhighTE	RBP020	FMR1	RBP020_mouse_clipdb_bed9_mw15_num3_loose	1.17944	1.368e-13	374	165.13	29.3501	INO80D,TNRC6B,HNRNPH1,ZNF121,SLC30A4,RO60,TNPO1,FBXL20,ZNF451,RC3H1,PPP3CA,CBX5,THAP5,ABCA1,HNRNPR,CARMIL1,NT5DC3,ELK4,ZNF766,PXYLP1,SBNO1,CASP2,DUSP7,TMCC1,RUBCN,MYADM,KLHL11,UBE3A,PER2,HK2,PTGFRN,CPEB4,SLC35F5,HCFC2,GDAP1,VPS50,CEBPZOS,CDC42SE2,TMEM154,EIF2S3,DERL2,GCFC2,BROX,TTC14,C5orf51,ZNF850,PDS5B,SRGAP2C,P4HA1,GSR,CLSPN,GABPB1,PAK1IP1,EFCAB2,MKNK2,RMND5A,MMS22L,AGO2,ATAD5,GATAD2A,GTF2E1,S…
MIIhighTE	RBP020	FMR1	RBP020_mouse_clipdb_bed9_mw30_num3_loose	1.16404	2.3921e-12	369	164.67	30.5128	ZNF121,TNRC6B,INO80D,ZNF451,NT5DC3,HNRNPH1,PER2,SBNO1,FBXL20,TMEM154,SLC35F5,CEBPZOS,CASP2,SLC30A4,EIF2S3,ELK4,THAP5,SIN3A,RC3H1,ZNF850,HNRNPR,NUCKS1,RO60,CPEB4,HCFC2,DUSP7,PPP3CA,CDC42SE2,FUBP1,PDS5B,CBX5,GSR,PXYLP1,PRR14L,MTHFD2,CLSPN,PRPS2,EFCAB2,MMS22L,GATAD2A,TMCC1,VPS50,BROX,HIPK1,ENAH,RUBCN,CFAP299,MYADM,KLHL11,PGGT1B,SRGAP2C,ZNF766,P4HA1,OTUD3,CARMIL1,GNAQ,GABPB1,NHEJ1,PAK1IP1,RMND5A,SGO1…
MIIhighTE	RBP020	FMR1	RBP020_mouse_clipdb_bed9_mw10_num2_loose	1.15916	1.41e-14	220	98.51	16.1799	KIF15,PPP3CA,C6orf62,CLSPN,MAGI1,DIS3,TNRC6B,POU2F1,NUCKS1,ADGB,GAS2L3,AGO2,FBXL20,CEP78,MECP2,TCAF1,PGGT1B,RAB3GAP2,ABCA1,MTHFD2,PDE3A,MITF,RC3H1,SCAF11,TNRC6A,CCAR1,WASHC4,RAB27B,NHEJ1,TAB3,CAPN7,C5orf24,NRIP1,ZNF292,ZWILCH,PPM1B,PHF3,PIK3CA,KLHL24,MYADM,ZNF451,LMLN,DNAJC10,UBE3A,SIN3A,HOMER1,RNF19A,ZNF766,ATRX,BCLAF3,ZC3H13,VMP1,UBR1,GNAQ,ZNF140,PXYLP1,FAM72B,MTMR6,ATP13A3,PER2,IQCK,EFCAB2,KIF…
MIIhighTE	RBP020	FMR1	RBP020_human_clipdb_bed20_mw25_num5_loose	1.14072	0	201	91.16	13.063	MAGI1,MITF,NUCKS1,CEP78,DIS3,MECP2,TCAF1,TTC14,RUBCN,C6orf62,ABCA1,POU2F1,WEE2,CPEB4,AGO2,C5orf24,INO80D,SCAF11,PPM1B,PPP3CA,BCLAF1,UHMK1,TNRC6B,DNAJC10,CCAR1,ZNF766,ZC3H13,GNAQ,CLSPN,PDE3A,GABPB1,TAB3,GOPC,NRIP1,RC3H1,ERCC4,FBXL20,ABL2,WDR48,ZNF292,MED14,LRRC3B,PHF3,TMEM154,TOPORS,KATNAL1,MYADM,NIPAL1,ZNF451,SLC30A4,SPOCK1,PGGT1B,UBE3A,SIN3A,HOMER1,PRKCI,SRGAP2C,CBX5,ZNF773,BCLAF3,THOC3,OTUD3,WA…
MIIhighTE	RBP020	FMR1	RBP020_mouse_clipdb_bed9_mw25_num3_loose	1.11531	7.6402e-12	358	165.25	29.5366	INO80D,ZNF121,HNRNPH1,CBX5,NT5DC3,ELK4,TNRC6B,ZNF451,TNPO1,RO60,CARMIL1,CLSPN,SLC35F5,CDC42SE2,ABCA1,SBNO1,PPP3CA,PXYLP1,PER2,EIF2S3,MMS22L,RC3H1,GDAP1,RUBCN,FUBP1,HNRNPR,PRR14L,CASP2,VPS50,BROX,THAP5,PGGT1B,ZNF766,OTUD3,POU2F1,HK2,PAK1IP1,NUCKS1,EFCAB2,CPEB4,HCFC2,DUSP7,GCFC2,TMCC1,FBXL20,CEBPZOS,RNF125,HIPK1,ENAH,ZNF850,CFAP299,TMEM154,PDS5B,SETD5,SLC30A4,KLHL11,PRKCI,BCLAF3,GABPB1,DERL2,MKNK2,…
MIIhighTE	RBP020	FMR1	RBP020_mouse_clipdb_bed9_mw30_num2_loose	1.10284	3.44e-14	200	93.12	14.435	TNRC6B,CEP78,KIF15,GAS2L3,DIS3,TCAF1,PPP3CA,DNAJC10,C6orf62,RAB3GAP2,ABCA1,MTHFD2,NHEJ1,ADGB,TTF2,MAGI1,MECP2,TNRC6A,ENAH,SIN3A,CCAR1,ZC3H13,WASHC4,GNAQ,CLSPN,RAB27B,POU2F1,NUCKS1,TAB3,CAPN7,RC3H1,ERCC4,FBXL20,CCNL1,ABL2,PFKFB2,PUS10,ZWILCH,PPM1B,PHF14,PIK3CA,KLHL24,NIPAL1,ZNF451,LMLN,PGGT1B,HOMER1,RNF19A,ZNF766,BCLAF3,THOC3,UBR1,ZNF140,PXYLP1,PRR14L,MTMR6,SON,PER2,PDE3A,RSF1,TRIM59,MITF,GABPB1,X…
MIIhighTE	RBP020	FMR1	RBP020_mouse_clipdb_bed9_mw20_num2_loose	1.06941	5.497e-13	195	92.92	14.5433	CEP78,KIF15,TNRC6B,GAS2L3,DIS3,TCAF1,DNAJC10,C6orf62,ABCA1,MTHFD2,MITF,NHEJ1,NUCKS1,ADGB,MAGI1,ENAH,PPP3CA,SIN3A,RAB3GAP2,WASHC4,GNAQ,PDE3A,RAB27B,POU2F1,TAB3,CAPN7,AGO2,RC3H1,ERCC4,FBXL20,TTF2,CCNL1,MECP2,PFKFB2,ZNF292,PUS10,ZWILCH,TNRC6A,PHF14,PIK3CA,KLHL24,NIPAL1,ZNF451,LMLN,PGGT1B,HOMER1,RNF19A,CCAR1,ZNF766,BCLAF3,ZC3H13,THOC3,VMP1,UBR1,PXYLP1,PRR14L,MTMR6,SON,PER2,CLSPN,RSF1,TRIM59,GABPB1,XP…
MIIhighTE	RBP020	FMR1	RBP020_mouse_clipdb_bed9_mw15_num2_loose	1.0626	3.959e-13	195	93.36	14.3819	CEP78,KIF15,TNRC6B,GAS2L3,DIS3,TCAF1,PPP3CA,DNAJC10,C6orf62,ABCA1,MTHFD2,NHEJ1,NUCKS1,ADGB,MAGI1,ENAH,SIN3A,RAB3GAP2,ZC3H13,WASHC4,CLSPN,PDE3A,RAB27B,MITF,TAB3,CAPN7,AGO2,RC3H1,ERCC4,FBXL20,TTF2,CCNL1,ABL2,MECP2,PFKFB2,ZNF292,ZWILCH,TNRC6A,PPM1B,PHF14,PIK3CA,KLHL24,NIPAL1,LMLN,PGGT1B,HOMER1,RNF19A,CCAR1,ZNF766,BCLAF3,THOC3,UBR1,GNAQ,PXYLP1,PRR14L,MTMR6,SON,RSF1,TRIM59,POU2F1,XPOT,NMD3,EFCAB2,ZNF2…
MIIhighTE	RBP020	FMR1	RBP020_mouse_clipdb_bed9_mw25_num2_loose	1.04587	6.3893e-12	193	93.48	14.9514	TNRC6B,CEP78,KIF15,GAS2L3,DIS3,TCAF1,DNAJC10,C6orf62,ABCA1,MTHFD2,MITF,NHEJ1,ADGB,TTF2,TNRC6A,ENAH,PPP3CA,SIN3A,RAB3GAP2,ZC3H13,WASHC4,GNAQ,PDE3A,RAB27B,NUCKS1,TAB3,CAPN7,NRIP1,RC3H1,ERCC4,FBXL20,CCNL1,MAGI1,MECP2,PFKFB2,PUS10,ZWILCH,PPM1B,PHF14,PIK3CA,KLHL24,MYADM,NIPAL1,LMLN,PGGT1B,HOMER1,RNF19A,CCAR1,ZNF766,BCLAF3,THOC3,UBR1,PXYLP1,PRR14L,SON,CLSPN,RSF1,TRIM59,POU2F1,XPOT,NMD3,ZNF281,SDE2,RNF1…
MIIhighTE	RBP020	FMR1	RBP020_human_clipdb_bed20_mw20_num8_loose	1.0164	3.50801e-07	46	22.74	4.67017	INO80D,ZFAND5,ENAH,ZNF451,TRAK2,SEC62,SRGAP2C,TUT7,ROCK1,PDE3A,SCAF8,AFF4,NUCKS1,SBNO1,SLC35F5,CYP4X1,GPATCH2L,FBXL20,TTF2,ERMP1,SMG1,MECP2,BROX,RNF125,TTC14,BDP1,PPM1B,NRAS,NUP133,PHF3,BRWD1,UBXN2A,ELF1,TMEM154,GAR1,UHMK1,USP48,LRRC8B,MYADM,SPOCK1,RC3H2
MIIhighTE	RBP021	FUS	RBP021_mouse_starbase_bed37_mw20_num1_loose	1.74082	0	125	37.4	7.43864	ARHGAP11A,HNRNPR,RAB27B,PAK1IP1,RO60,INO80D,FAM135A,SRGAP2C,PDE3A,XPOT,ADGB,CYP4X1,TMEM168,CEP78,TMF1,VPS26A,USP25,TNPO1,DNAJC10,TRAK2,YIPF6,ZC3H13,THOC3,YME1L1,VMP1,GNAQ,SLC10A7,FAM72B,KMT2E,KIF5B,RSF1,FBXO16,C15orf48,AFF4,PRPS2,FAM89A,RB1CC1,DERL2,NCBP2,KIF3A,GAS2L3,RMND5A,TAB3,CPEB4,VPS13A,SLC35F5,C5orf24,HCFC2,SENP7,VTA1,CSPP1,POLR3G,ZNF395,RC3H1,MTUS1,TMCC1,KDM6A,ATXN2L,ERCC4,FBXL20,SFPQ,VPS…
MIIhighTE	RBP021	FUS	RBP021_human_starbase_bed34_mw25_num8_loose	1.64913	2.45e-14	60	19.13	5.39108	INO80D,RMND5A,CPEB4,CBX5,YIPF6,ABCA1,CCNYL1,ATP6AP2,YME1L1,SMC5,ZBTB21,GNAQ,ZNF140,LMAN1,KMT2E,ERRFI1,SBNO1,ASAP1,SCML2,SCYL2,GAS2L3,SUCO,PTGFRN,SLC35F5,ATAD5,GPATCH2L,ZNF567,SCAF11,TMEM168,NCOA2,CEP78,DIS3,SEH1L,TMF1,DMD,LAMB1,CNOT6,C5orf51,HIPK1,USP25,ENAH,NT5DC3,YAP1,USO1,CFAP299,PPTC7,PHF3,PPP1R12A,PHF14,KMT5B,SLC30A4,LMLN,DNAJC10
MIIhighTE	RBP021	FUS	RBP021_human_clipdb_bed21_mw25_num3_stringent	1.58085	0	469	156.78	32.8417	ZNF121,BDP1,TNRC6B,TNPO1,RO60,SBNO1,FBXL20,THAP5,SLC30A4,ELK4,CBX5,HNRNPH1,PER2,INO80D,PPP3CA,CARMIL1,TOR1AIP1,SLC35F5,RC3H1,BROX,CDC42SE2,BCLAF1,MYADM,C5orf51,SRGAP2C,PXYLP1,ARHGAP11A,CASP2,FUBP1,SETD5,PDE3A,CPEB4,KATNAL1,RC3H2,HNRNPR,AFF4,GAS2L3,RMND5A,MMS22L,DUSP7,NRIP1,PFKFB2,ENAH,ZNF850,MCM10,UHMK1,PGGT1B,DDX17,ZNF766,C17orf75,KIF5B,XPOT,NUCKS1,DERL2,ERCC4,TMEM168,SFPQ,PLD1,HIPK1,DDX21,FAM10…
MIIhighTE	RBP021	FUS	RBP021_human_starbase_bed34_mw20_num4_stringent	1.56003	3e-16	70	23.74	5.6829	HNRNPR,TNRC6B,POU2F1,RAB27B,LRRC8B,ABI3BP,NUP160,RNASEH1,L3HYPDH,RNF19A,CCNYL1,SLF1,YME1L1,MTMR6,TRIM59,ADGB,GAS2L3,SUCO,MED13,CNGB3,SLC35F5,AGO2,RANBP2,HMMR,CYP4X1,GPATCH2L,POLR3G,RC3H1,SCAF11,CCNL1,PDP1,SMG1,CEP78,PTPN13,CEBPZOS,ZNF292,VPS26A,C5orf51,BIRC6,LDAH,AGTPBP1,USO1,MCM10,VMA21,OXR1,MSH2,KATNAL1,SETD5,PHF14,GOLGA1,LMOD3,UBE3A
MIIhighTE	RBP021	FUS	RBP021_human_clipdb_bed21_mw10_num1_loose	1.52447	0	397	138	18.202	BDP1,INO80D,HNRNPH1,TOR1AIP1,TNPO1,HNRNPR,RO60,SLC35F5,ZNF121,YIPF6,AGO2,RC3H1,ARHGAP11A,PER2,UHMK1,TNRC6B,KLHL11,SIN3A,ATRX,CLSPN,MITF,NUCKS1,SBNO1,TET3,FBXL20,ENAH,ZNF850,CDC42SE2,TMEM154,KLHL24,ZNF451,GSR,OTUD3,KMT2E,EFCAB2,SDE2,PTGFRN,CPEB4,HPS3,PLD1,ZNF292,PCF11,FUBP1,PPP1R12A,PRKCI,SRGAP2C,CBX5,ROCK1,PHACTR4,WASHC4,CARMIL1,MTHFD2,ATP13A3,SCAF8,POU2F1,OTUD6B,ERI2,DERL2,SCML2,MKNK2,CASP2,MED1…
MIIhighTE	RBP021	FUS	RBP021_mouse_starbase_bed37_mw30_num3_loose	1.50289	1.1e-15	246	86.8	20.3728	LMOD3,CEBPZOS,HNRNPR,ATXN2L,RC3H1,ENAH,GNAQ,ASAP1,ABL2,C5orf24,DIS3,TNRC6B,GSR,YME1L1,MYO9A,RNF125,SEC62,SRGAP2C,PAK1IP1,CASP2,INO80D,CEP78,KIF15,ARHGAP5,SAV1,UBXN2A,UBE3A,L3HYPDH,SLC10A7,RSF1,POU2F1,ZNF281,RO60,VPS13A,AGO2,AL135905.2,VTA1,TMF1,DMD,XPO4,ARL8B,PTP4A1,LRRC8B,PRRC2C,DNAJC10,DDX17,HOMER1,RAB3GAP2,GCC2,SLF1,C17orf75,WASHC4,PXYLP1,FAM72B,MTMR6,ATP13A3,GABPB1,FBXO16,DERL2,ADGB,MKNK2,KIF…
MIIhighTE	RBP021	FUS	RBP021_human_clipdb_bed21_mw20_num2_stringent	1.49766	0	407	144.13	31.2389	ZNF121,TNRC6B,BDP1,RO60,FBXL20,TNPO1,THAP5,SBNO1,PPP3CA,SLC30A4,CARMIL1,CBX5,HNRNPH1,INO80D,ELK4,PER2,TOR1AIP1,SLC35F5,BCLAF1,SETD5,PGGT1B,PXYLP1,ARHGAP11A,CASP2,RC3H1,C5orf51,CDC42SE2,MYADM,ZNF451,KATNAL1,ZNF766,XPOT,NUCKS1,GAS2L3,RMND5A,CPEB4,MMS22L,TMEM168,VPS50,BROX,VMA21,UBXN2A,MTPN,PHF14,RC3H2,SRGAP2C,BCLAF3,MTHFD2,KIF5B,PDE3A,ERI2,DUSP7,ZNF567,ERCC4,CEP78,ZNF292,NT5DC3,FAM104B,ZNF850,RUBCN…
MIIhighTE	RBP021	FUS	RBP021_human_starbase_bed19_mw20_num4_loose	1.49405	0	355	126.03	25.0843	KDM6A,INO80D,BDP1,DUSP7,HERC2,BROX,RNF125,CCDC88A,SRGAP2C,CLSPN,SBNO1,C5orf51,ELK4,HNRNPR,TOR1AIP1,NUCKS1,PFKFB2,POU2F1,RMND5A,VMA21,MYADM,HOMER1,CPS1,CEP78,ZNF292,ENAH,KLHL11,DDX17,GNAQ,HNRNPH1,CPEB4,MMS22L,FAM135A,GDAP1,FBXL20,ZNF121,XPO4,NT5DC3,ZNF850,PDS5B,ZNF766,MTHFD2,SS18L2,KIF5B,XPOT,HLTF,ZBTB2,RO60,SRP54,VPS13A,AGO2,GATAD2A,GTF2E1,SCAF11,SFPQ,ERMP1,VPS50,PPP3CA,PHF3,FUBP1,TMEM154,NIPAL1,…
MIIhighTE	RBP021	FUS	RBP021_mouse_starbase_bed37_mw25_num2_loose	1.45403	0	136	49.64	9.75717	PAK1IP1,DNAJC10,YME1L1,HNRNPR,GNAQ,MYO9A,CBX5,RSF1,POU2F1,ASAP1,CASP2,CNGB3,EIF5B,ATXN2L,MAPK1,ARL8B,ELK4,UBXN2A,CCDC47,UHMK1,PHF14,TNRC6B,PIK3CA,LMOD3,KLHL11,HMGCR,TRAK2,PRKCI,SRGAP2C,ABCA1,GSR,C17orf75,WASHC4,RALGPS1,ZBTB21,SS18L2,RAB27B,GABPB1,CEP128,ESF1,NUCKS1,NMD3,RB1CC1,ADGB,ZNF281,KIF3A,SCYL2,GAS2L3,SUCO,RO60,PCOLCE2,C5orf24,HCFC2,CYP4X1,GPATCH8,GPATCH2L,DUSP7,CSPP1,POLR3G,NRIP1,RC3H1,FAM…
MIIhighTE	RBP021	FUS	RBP021_human_starbase_bed19_mw10_num2_loose	1.4344	1.7e-15	116	42.92	9.3048	ARHGAP5,HNRNPR,ZBTB21,KIF3A,CEP78,CBX5,SLF1,RSF1,AGO2,VTA1,RC3H1,SCAF11,CTNNA1,TCAF1,RNF125,PPTC7,SLC30A4,ZMPSTE24,HMGCR,SEC62,SRGAP2C,RAB3GAP2,YIPF6,CEBPZ,GCC2,GSR,C17orf75,ATP13A3,KMT2E,NEMF,PDE3A,RAB27B,ERI2,NHEJ1,IQCK,AFF4,NUCKS1,AKAP9,NARS2,SDE2,SGO1,MMS22L,TET3,ESRRA,C5orf24,HELLS,AC009412.1,GPATCH8,GPATCH2L,DUSP7,PNN,FAM135A,GDAP1,ERCC4,TMEM168,VPS50,PDP1,ZNF721,DIS3,MAP4K5,PFKFB2,TTC14,PD…
MIIhighTE	RBP021	FUS	RBP021_human_starbase_bed19_mw20_num3_loose	1.42331	0	336	125.28	20.5102	RC3H1,INO80D,ENAH,GSR,DDX17,HNRNPR,ATXN2L,YME1L1,ARHGAP11A,VTA1,NRIP1,HERC2,CEP78,ELK4,UACA,LMOD3,DNAJC10,SRGAP2C,GNAQ,RNF125,DMD,UBXN2A,RC3H2,HOMER1,CBX5,WASHC4,NEMF,POU2F1,ESF1,NHEJ1,PAK1IP1,KIF3A,SLC35F5,AGO2,KDM6A,NCOA1,NPIPA7,C5orf51,SAV1,SETD5,RNASEH1,PGGT1B,ARID4A,RNF19A,YIPF6,SLC10A7,FAM72B,MTHFD2,BOD1L1,PDE3A,RSF1,FASTKD3,RB1CC1,ADGB,RO60,CPEB4,MMS22L,EIF5B,SENP7,ZNF395,ABL2,DIS3,TNRC6A,…
MIIhighTE	RBP021	FUS	RBP021_human_starbase_bed34_mw10_num8_loose	1.4174	0	114	42.68	7.90203	BCLAF3,INO80D,HERC2,PHF3,SBNO1,ZNF292,KATNAL1,SIN3A,HNRNPR,POU2F1,NUCKS1,C5orf24,ABL2,CFAP299,BMT2,SMAD5,FUBP1,PHF14,C6orf62,YIPF6,SLC10A7,MTMR6,EIF2S3,MITF,XPOT,PAK1IP1,DERL2,NCBP2,ZNF281,SDE2,KIF3A,CEP120,RO60,OXSR1,CPEB4,MED13,MMS22L,PDE8A,SLC35F5,TET3,AGO2,BVES,GOPC,HELLS,GTF2E1,HPS3,SCAF11,HECTD1,ERCC4,TMEM168,SFPQ,VPS50,MAGI1,NCOA2,MYO9A,OSBPL3,PFKFB2,RNF125,WDHD1,ZNF267,RESF1,HACD3,PDIK1L,…
MIIhighTE	RBP021	FUS	RBP021_human_starbase_bed32_mw15_num4_loose	1.40555	3.12e-14	301	113.62	25.5275	INO80D,KDM6A,DUSP7,CCDC88A,AGO2,RNF125,SRGAP2C,TOR1AIP1,MECP2,BDP1,HOMER1,NHEJ1,RMND5A,CEP78,ZNF292,ELK4,PDS5B,CBX5,HNRNPR,GNAQ,CLSPN,POU2F1,WEE2,SBNO1,TET3,GATAD2A,RC3H1,FBXL20,XPO4,C5orf51,MYADM,OTUD3,WASHC4,HK2,IQCK,NUCKS1,KDM4D,SRP54,VPS13A,C5orf24,SCAF11,ERCC4,CPS1,TTC14,TNRC6A,ENAH,YAP1,NT5DC3,BRWD1,UHMK1,PHF14,LRRC8B,PIK3CA,DDX17,TRAK2,C6orf62,SEC62,P4HA1,FANCE,ANAPC1,EYA1,PXYLP1,PRR14L,LM…
MIIhighTE	RBP021	FUS	RBP021_human_starbase_bed19_mw15_num3_loose	1.39732	0	273	103.64	16.494	NHEJ1,INO80D,HNRNPR,RC3H1,CEP78,KIF3A,ABL2,LMOD3,GSR,PDE3A,GPATCH2L,VTA1,DIS3,UACA,DDX17,ARID4A,SRGAP2C,YME1L1,TAB3,CPEB4,PIKFYVE,ZNF395,ATXN2L,CEBPZOS,ENAH,DDX21,SAV1,ZNF251,UBXN2A,SMAD5,UHMK1,PIK3CA,PGGT1B,RC3H2,ZNF766,CBX5,ROCK1,C17orf75,WASHC4,KLHL2,GNAQ,LMAN1,POU2F1,CENPL,AGO2,KDM6A,ERCC4,CLDN18,NPIPA7,LRRC3B,LDAH,ARHGAP5,UCHL5,BMT2,PHF3,ELK4,MTPN,CCDC47,OR51M1,TENT2,LRRC8B,PHF14,RNASEH1,DNA…
MIIhighTE	RBP021	FUS	RBP021_human_starbase_bed19_mw30_num10_loose	1.38934	0	391	149.26	23.6744	HNRNPR,HNRNPH1,ZNF121,TNPO1,POU2F1,RO60,INO80D,NT5DC3,TNRC6B,ZNF766,PHACTR4,ZFAND5,DERL2,C6orf62,RC3H1,FBXL20,HERC2,PRR14L,PDE3A,GAS2L3,ZNF292,TTC14,CDC42SE2,ZNF451,CARMIL1,SS18L2,NUCKS1,SBNO1,KIF3A,CPEB4,MMS22L,AGO2,DUSP7,GATAD2A,NRIP1,RNF125,ENAH,ELK4,ZNF22,PDS5B,MPHOSPH8,RNASEH1,KLHL11,SRGAP2C,CBX5,ABCA1,CCNYL1,BCLAF3,SMC5,GNAQ,FAM72B,MTMR6,PER2,EIF2S3,GABPB1,HK2,SCML2,SDE2,OXSR1,MED13,AL13590…
MIIhighTE	RBP021	FUS	RBP021_human_starbase_bed19_mw25_num4_stringent	1.37283	1.59e-14	287	110.82	23.676	INO80D,KDM6A,SRGAP2C,CLSPN,SBNO1,TOR1AIP1,RC3H1,DDX17,POU2F1,BROX,RNF125,MYADM,CBX5,RMND5A,HERC2,CPS1,BDP1,SS18L2,XPOT,TET3,PFKFB2,XPO4,C5orf51,ELK4,HNRNPR,AGO2,DUSP7,CEP78,MYO9A,ENAH,PDS5B,TNRC6B,ZNF451,HOMER1,ZNF766,NUCKS1,ZNF281,SRP54,BVES,GTF2E1,ZNF121,MECP2,TNRC6A,ZNF850,VMA21,PHF3,KLHL11,UBE3A,TSTD2,YIPF6,HERC1,ATRX,GSR,RALGPS1,UBAP2,SMC1B,PLPPR2,PXYLP1,PRR14L,FAM72B,PER2,GABPB1,NHEJ1,ATP11…
MIIhighTE	RBP021	FUS	RBP021_human_starbase_bed19_mw15_num4_loose	1.36401	0	280	108.78	19.1478	INO80D,BDP1,DUSP7,KDM6A,CLSPN,POU2F1,ELK4,SRGAP2C,TOR1AIP1,HERC2,DDX17,SBNO1,FBXL20,CPS1,RNF125,C5orf51,ENAH,VMA21,MYADM,HOMER1,NUCKS1,SRP54,CPEB4,TET3,AGO2,SCAF11,PFKFB2,BROX,SEH1L,XPO4,FNBP4,LRRC8B,C6orf62,CBX5,ANAPC1,EYA1,MTMR6,RSF1,DERL2,KIF3A,ZBTB2,OXSR1,GATAD2A,RC3H1,GTF2E1,TMEM168,ZNF121,CEP78,MECP2,TTC14,CNOT6,NRAS,TNRC6B,CCDC88A,NIPAL1,DNAJC10,TRAK2,SEC62,RAB3GAP2,GCC2,BCLAF3,PHACTR4,WAS…
MIIhighTE	RBP021	FUS	RBP021_mouse_starbase_bed36_mw15_num5_loose	1.32668	0	152	60.6	9.6316	HNRNPR,INO80D,CEP78,CBX5,SLC35F5,ARHGAP5,GNAQ,MTMR6,AFF4,NUCKS1,EFCAB7,VTA1,ZNF721,PPP4R3A,TSHZ1,CEBPZOS,RNF125,ZNF292,XPO4,MED14,UBXN2A,SETD5,UHMK1,TNRC6B,PIK3CA,KLHL24,PGGT1B,HOMER1,SEC62,SRGAP2C,ROCK1,GSR,PHACTR4,SMC5,UBR1,SLC10A7,EYA1,BOD1L1,SON,PDE3A,RSF1,EIF2S3,SLC27A6,POU2F1,ERRFI1,XPOT,NHEJ1,SBNO1,AKAP9,HLTF,RNF170,KIF3A,GAS2L3,PTGFRN,MED13,SGO1,CPEB4,EIF5B,PDE8A,TET3,C5orf24,HELLS,AC0094…
MIIhighTE	RBP021	FUS	RBP021_mouse_starbase_bed36_mw20_num5_loose	1.32644	0	152	60.61	9.61889	HNRNPR,INO80D,CEP78,CBX5,SLC35F5,ARHGAP5,GNAQ,MTMR6,AFF4,NUCKS1,EFCAB7,VTA1,ZNF721,PPP4R3A,TSHZ1,CEBPZOS,RNF125,ZNF292,XPO4,MED14,UBXN2A,SETD5,UHMK1,TNRC6B,PIK3CA,KLHL24,PGGT1B,HOMER1,SEC62,SRGAP2C,ROCK1,GSR,PHACTR4,SMC5,UBR1,SLC10A7,EYA1,BOD1L1,SON,PDE3A,RSF1,EIF2S3,SLC27A6,POU2F1,ERRFI1,XPOT,NHEJ1,SBNO1,AKAP9,HLTF,RNF170,KIF3A,GAS2L3,PTGFRN,MED13,SGO1,CPEB4,EIF5B,PDE8A,TET3,C5orf24,HELLS,AC0094…
MIIhighTE	RBP021	FUS	RBP021_human_starbase_bed34_mw25_num6_loose	1.31948	1.08918e-08	59	23.64	6.33655	ABCF1,INO80D,ABL2,DNAJC10,PRKCI,EIF4G2,GNAQ,PXYLP1,ARHGAP11A,TOR1AIP1,RSF1,POU2F1,OTUD6B,NHEJ1,ENOPH1,SRP54,CASP2,MMS22L,TET3,C5orf24,AL135905.2,PIKFYVE,GPATCH8,ZNF845,HPS3,FBXL20,PFKFB2,NCOA1,RNF125,CEP290,TNRC6A,SUN1,AC068946.1,NT5DC3,PHF3,ELK4,FUBP1,TMEM154,PTP4A1,OR51M1,PPP1R12A,LRRC8B,PHF14,KLHL24,MYADM,GOLGA1,ZMPSTE24
MIIhighTE	RBP021	FUS	RBP021_mouse_starbase_bed36_mw30_num5_loose	1.31712	0	337	135.25	23.5241	RC3H1,DDX55,INO80D,C5orf24,VTA1,ATXN2L,CPEB4,UBXN2A,ARHGAP11A,NRIP1,XPO4,ENAH,ELK4,GPATCH2L,CEP78,DIS3,UCHL5,DDX17,HOMER1,SEC62,SRGAP2C,HNRNPR,ATP13A3,PDE3A,POU2F1,PAK1IP1,KIF3A,RNF125,TNPO1,NIPAL1,LMOD3,PRRC2C,RC3H2,ARID4A,TRMT13,PRKCI,GSR,YME1L1,GNAQ,SLC10A7,KIF5B,RSF1,RAB27B,XPOT,HK2,MMS22L,SLC35F5,AGO2,BVES,HELLS,GPATCH8,SENP7,ZNF395,ZNF567,FBXL20,TMEM168,PDP1,MYO9A,BROX,CEBPZOS,CEP290,RESF1,…
MIIhighTE	RBP021	FUS	RBP021_human_starbase_bed32_mw20_num3_loose	1.31684	0	368	147.72	23.6695	HNRNPH1,INO80D,SBNO1,FBXL20,TNRC6B,EIF2S3,ZNF121,RO60,CBX5,HNRNPR,MMS22L,PPP3CA,MYADM,RC3H1,HERC2,BDP1,TNPO1,THAP5,KLHL11,PER2,HK2,NUCKS1,RMND5A,CASP2,CPEB4,SLC35F5,SCAF11,TTC14,TMEM154,PDS5B,ZNF451,SLC30A4,PRKCI,GSR,PXYLP1,CLSPN,KIF5B,POU2F1,EFCAB2,PTGFRN,HELLS,GDAP1,PFKFB2,CEBPZOS,C5orf51,HIPK1,ENAH,NT5DC3,ZNF850,BRWD1,FUBP1,SETD5,UBE3A,C6orf62,ZNF766,P4HA1,GNAQ,MTHFD2,MTMR6,TOR1AIP1,DERL2,AGO2…
MIIhighTE	RBP021	FUS	RBP021_human_clipdb_bed21_mw20_num8_loose	1.29485	0	384	156.51	22.4236	ZNF121,SBNO1,TNRC6B,INO80D,KLHL11,TNPO1,ZNF451,SLC35F5,PPP3CA,HNRNPH1,TOR1AIP1,SLC30A4,OTUD3,ARHGAP11A,RC3H1,CDC42SE2,ABCA1,EIF2S3,DERL2,GCFC2,FBXL20,VPS50,BROX,PLD1,ENAH,YAP1,ZNF850,TMEM154,PGGT1B,C17orf75,HNRNPR,CARMIL1,PXYLP1,MTHFD2,ZFAND5,MORF4L2,PRPS2,NUCKS1,EFCAB2,RMND5A,RO60,PTGFRN,CPEB4,MMS22L,HCFC2,DUSP7,GATAD2A,TTC14,CNOT6,NT5DC3,RUBCN,FUBP1,FNBP4,THAP5,KLHL24,MYADM,C6orf62,YIPF6,ATRX,P…
MIIhighTE	RBP021	FUS	RBP021_human_starbase_bed19_mw25_num2_loose	1.28891	2.31e-13	325	133.01	27.2206	LMOD3,CEBPZOS,ABL2,RC3H1,ENAH,GNAQ,ATXN2L,INO80D,SLC35F5,C5orf24,VTA1,ZNF395,HERC2,DIS3,MYO9A,BDP1,ELK4,UBXN2A,ATRX,GSR,KIF3A,CENPL,ARHGAP5,SAV1,RC3H2,UBE3A,SRGAP2C,HNRNPR,PDE3A,PAK1IP1,ASAP1,UACA,SETD5,DNAJC10,ARID4A,DDX17,YME1L1,KIF5B,RSF1,POU2F1,OTUD6B,NHEJ1,ADGB,HLTF,RO60,CASP2,EIF5B,AGO2,GPATCH8,FBXL20,TMEM168,C20orf194,RNF125,MAPK1,NPIPA7,LRRC3B,NEK1,PPM1B,TNRC6B,PRRC2C,PRKCI,SEC62,RAB3GAP2…
MIIhighTE	RBP021	FUS	RBP021_human_starbase_bed19_mw30_num2_loose	1.28003	0	140	57.65	9.73837	SRGAP2C,PDE3A,SLC35F5,HNRNPR,FASTKD3,ZNF251,PRKCI,GCC2,PXYLP1,XPOT,NHEJ1,MMS22L,AL135905.2,PIKFYVE,POLR3G,TMEM168,NCOA1,PPP3CA,MYO5A,ELK4,SMAD5,PTP4A1,UACA,PHF14,RC3H2,HOMER1,SEC62,ZNF766,CBX5,ROCK1,C17orf75,YME1L1,SMC5,UBR1,EYA1,LMAN1,MTMR6,ATP13A3,KMT2E,SS18L2,TOR1AIP1,RSF1,TRIM59,MITF,ARL6IP5,POU2F1,ATP11B,AFF4,RB1CC1,ADGB,RNF170,KIF3A,GAS2L3,RO60,AKAP11,CAPN7,VPS13A,TET3,PCOLCE2,C4orf3,DUSP7,…
MIIhighTE	RBP021	FUS	RBP021_human_starbase_bed34_mw15_num4_loose	1.26265	0	332	138.37	21.9193	INO80D,TNRC6B,POU2F1,CNOT6,HNRNPR,SBNO1,RMND5A,PDP1,CBX5,SMC5,TOR1AIP1,AKAP11,CEP78,TTC14,ENAH,BCLAF1,NRIP1,STARD7,MYADM,ZNF766,GNAQ,PRR14L,ZFAND5,EIF2S3,DERL2,MKNK2,MMS22L,DUSP7,RC3H1,NT5DC3,ZNF850,VMA21,PDS5B,ZMPSTE24,KLHL11,ARHGAP12,SEC62,SRGAP2C,FANCE,ZNF773,VMP1,MTHFD2,SS18L2,CLSPN,PDE3A,RSF1,NHEJ1,RO60,CPEB4,SLC35F5,ATAD5,PIKFYVE,CMAS,SENP7,ZNF845,GDAP1,SFPQ,PFKFB2,BROX,ZNF292,SEH1L,ZNF267,…
MIIhighTE	RBP021	FUS	RBP021_human_clipdb_bed21_mw30_num2_loose	1.25478	1.66e-13	371	155.47	30.4241	ZNF121,INO80D,TNPO1,HNRNPH1,CBX5,SBNO1,TNRC6B,FBXL20,PPP3CA,RO60,RC3H1,ENAH,CDC42SE2,SLC30A4,PXYLP1,PER2,NT5DC3,BCLAF1,THAP5,CARMIL1,EIF2S3,NUCKS1,RMND5A,SLC35F5,ELK4,FUBP1,PTGFRN,CASP2,TMCC1,VPS50,TMEM154,SETD5,ZNF451,PGGT1B,ZNF766,ABCA1,XPOT,DUSP7,RUBCN,KATNAL1,UHMK1,KLHL11,SRGAP2C,GSR,OTUD3,LMAN1,MTHFD2,CLSPN,KIF5B,POU2F1,HK2,MMS22L,AL135905.2,HPS3,BROX,PFKFB2,PLD1,CEBPZOS,C5orf51,FAM104B,ZNF8…
MIIhighTE	RBP021	FUS	RBP021_human_starbase_bed34_mw20_num3_stringent	1.24042	4.33998e-09	354	149.83	37.644	ZNF121,INO80D,TNRC6B,DDX55,RC3H1,FBXL20,TNPO1,PGGT1B,HNRNPH1,RO60,SLC30A4,NRIP1,PPP3CA,THAP5,CBX5,SBNO1,PRRC2C,PER2,CDC42SE2,BCLAF1,ELK4,CARMIL1,PXYLP1,CASP2,BROX,XPOT,RMND5A,BVES,FUBP1,MYADM,ZNF451,ZNF766,HNRNPR,TOR1AIP1,GSR,EIF2S3,EFCAB2,SDE2,MMS22L,SLC35F5,VPS50,FAM104B,MCM10,VMA21,TMEM154,KATNAL1,SETD5,UHMK1,RNASEH1,SRGAP2C,E2F8,FANCE,BCLAF3,ZBTB21,MTHFD2,BOD1L1,KIF5B,HK2,AFF4,NUCKS1,DERL2,ZB…
MIIhighTE	RBP021	FUS	RBP021_human_ATtRACT_1061	1.22647	0	360	153.85	23.8875	INO80D,TNRC6B,ZNF121,MMS22L,HNRNPR,RO60,TMEM154,UHMK1,POU2F1,XPOT,AGO2,BROX,ENAH,ZNF850,ELK4,ZNF451,SLC30A4,UBE3A,ZNF766,CBX5,P4HA1,ABCA1,MTHFD2,HNRNPH1,SBNO1,RMND5A,SLC35F5,ATAD5,GATAD2A,GCFC2,FBXL20,WDHD1,TNRC6A,PPP3CA,VMA21,FUBP1,TNPO1,PDS5B,SETD5,KLHL24,DNAJC10,PGGT1B,SEC62,BCLAF3,OTUD3,PRR14L,KMT2E,PER2,CLSPN,TOR1AIP1,EIF2S3,NUCKS1,RB1CC1,PTGFRN,CASP2,MED13,CPEB4,TET3,C5orf24,HCFC2,GDAP1,ERC…
MIIhighTE	RBP021	FUS	RBP021_human_clipdb_bed21_mw15_num5_loose	1.22428	3.63206e-11	352	150.66	32.1166	ZNF121,INO80D,HNRNPH1,TNRC6B,RO60,SBNO1,FBXL20,TNPO1,CBX5,PER2,CASP2,PPP3CA,THAP5,SLC30A4,BROX,CDC42SE2,SRGAP2C,CARMIL1,ENAH,NT5DC3,ELK4,ZNF451,SETD5,PGGT1B,PXYLP1,EIF2S3,RMND5A,DUSP7,GDAP1,TMEM154,KLHL11,SIN3A,GSR,OTUD3,HNRNPR,MTHFD2,NUCKS1,PTGFRN,SLC35F5,RC3H1,PFKFB2,CEBPZOS,RUBCN,FUBP1,MYADM,PRKCI,ZNF766,P4HA1,BCLAF3,PRR14L,CLSPN,POU2F1,MMS22L,GTF2E1,GCFC2,VPS50,PLD1,ZNF850,MCM10,UBE3A,ABCA1,T…
MIIhighTE	RBP021	FUS	RBP021_human_starbase_bed32_mw30_num3_stringent	1.21439	2.68605e-09	230	99.12	23.3832	DUSP7,KDM6A,CCDC88A,RNF125,AGO2,SRGAP2C,NUCKS1,SBNO1,AKAP11,ZNF292,C5orf51,HOMER1,HNRNPR,INO80D,ENAH,ELK4,PHF14,CBX5,GNAQ,SS18L2,CLSPN,POU2F1,NHEJ1,ZBTB2,RMND5A,ANKRD26,GPATCH8,RC3H1,MTUS1,GDAP1,NCOA2,SMG1,MECP2,OSBPL3,BROX,SEH1L,XPO4,ZNF850,VMA21,BRWD1,UHMK1,UBE3A,SIN3A,ANAPC1,CARMIL1,UBAP2,MTHFD2,BOD1L1,NEMF,KIF5B,ZFAND5,TOR1AIP1,RSF1,OTUD6B,HK2,AFF4,FAM89A,DERL2,SCML2,RO60,SRP54,TAB3,MMS22L,VP…
MIIhighTE	RBP021	FUS	RBP021_human_starbase_bed32_mw10_num2_loose	1.20587	1.46261e-07	57	24.71	6.33938	RNF5,BDP1,KIF15,TNRC6B,DNAJB12,HIPK1,UBXN2A,MSH2,PRR14L,XPOT,AFF4,DERL2,RMND5A,SLC35F5,AGO2,BVES,VTA1,TENT4A,CCNL1,MAGI1,MECP2,TTC14,ZWILCH,IFT80,LRRC3B,ENAH,NT5DC3,MYO5A,CMTM7,ELK4,BRWD1,RAB13,SLC12A5,DDX17,PPP1R3D
MIIhighTE	RBP021	FUS	RBP021_human_starbase_bed19_mw10_num3_loose	1.1949	1.96e-14	110	48.05	8.19999	INO80D,BDP1,C5orf51,PHF3,FNBP4,TNRC6B,YIPF6,ATRX,WASHC4,HNRNPR,POU2F1,NUCKS1,VPS13A,MYO9A,MAPK1,XPO4,TNRC6A,ENAH,SMAD5,FAM9C,UBE3A,TRAK2,SIN3A,CCNYL1,BCLAF3,EYA1,NEMF,SON,KIF5B,PDE3A,TRIM59,MITF,ZC3H12A,NHEJ1,AFF4,NMD3,CEP120,RMND5A,OXSR1,CPEB4,CNGB3,MMS22L,AGO2,CMAS,GPATCH2L,DUSP7,GCFC2,MTUS1,SCAF11,ERCC4,MAGI1,DIS3,PFKFB2,CEBPZOS,SEH1L,PDIK1L,HIPK1,PCF11,ARL8B,NT5DC3,ZNF850,CDC42SE2,ZNF620,MYO5…
MIIhighTE	RBP021	FUS	RBP021_mouse_starbase_bed36_mw20_num8_loose	1.19374	1.03671e-07	60	26.23	6.55182	ZNF766,ARHGAP11A,NT5DC3,TNRC6B,CEP78,ZNF850,ELK4,TMEM154,KLHL11,CBX5,ROCK1,YIPF6,PHACTR4,C17orf75,PRR14L,SS18L2,TOR1AIP1,DERL2,EFCAB2,SCML2,KIF3A,GAS2L3,AC242842.3,SGO1,SLC35F5,ATAD5,AL135905.2,KDM6A,FBXL20,TMEM168,TTF2,CCNL1,ZNF121,MECP2,TCAF1,CEBPZOS,RNF125,SLC17A5,UNG,ENAH,RBM39,RUBCN,ZNF620,ZNF451,LMLN,SLC30A4,LMOD3
MIIhighTE	RBP021	FUS	RBP021_human_starbase_bed32_mw10_num7_loose	1.1912	0	131	57.37	8.51814	ABCF1,POU2F1,FBXL20,INO80D,TNRC6B,GNAQ,PRR14L,ZNF281,AGO2,C5orf24,KDM6A,ATXN2L,MRPL49,MECP2,PFKFB2,TNRC6A,ENAH,PHF3,LRRC8B,ZNF451,DNAJC10,C6orf62,HOMER1,PRKCI,SEC62,RAB3GAP2,CBX5,YIPF6,CCNYL1,BCLAF3,PHACTR4,WASHC4,UBAP2,KMT2E,CLSPN,KIF5B,ZFAND5,HSDL2,PDE3A,GABPB1,NHEJ1,ASAP1,RNF170,KIF3A,CEP120,SUCO,ANKRD26,AKAP11,CASP2,CNGB3,MMS22L,GOPC,GPATCH2L,DUSP7,GATAD2A,RC3H1,MTUS1,TMCC1,HECTD1,TMEM168,TTF…
MIIhighTE	RBP021	FUS	RBP021_human_clipdb_bed21_mw10_num8_loose	1.18895	1.45016e-08	58	25.44	5.87465	INO80D,TNRC6B,VPS13A,SLC35F5,AGO2,ZNF395,CEP78,PGGT1B,HOMER1,SRGAP2C,ZBTB21,RSF1,RAB27B,EIF2S3,OTUD6B,NHEJ1,ATP11B,ZBTB2,HELLS,HCFC2,SCFD2,C4orf3,NRIP1,RC3H1,TMEM168,ERMP1,NIPA2,ABL2,DIS3,MAP4K5,CEBPZOS,ZNF292,TMF1,PDIK1L,TNRC6A,PPP3CA,RAD21,USO1,HNRNPF,PHF3,BRWD1,SMAD5,MSH2,CCDC88A,KMT5B,NIPAL1,FAM9C,PPP1R3D
MIIhighTE	RBP021	FUS	RBP021_mouse_starbase_bed36_mw25_num5_loose	1.16059	1.19333e-08	236	105.57	24.5399	DDX55,RC3H1,BDP1,C5orf24,NRIP1,ARHGAP11A,PGGT1B,GSR,VTA1,XPO4,ENAH,MYADM,HNRNPR,RAB27B,PAK1IP1,KIF3A,GPATCH2L,FBXL20,CEP78,DIS3,KIF15,UBXN2A,DDX17,CBX5,GCC2,YME1L1,UBR1,FAM72B,PDE3A,RSF1,OTUD6B,CPEB4,AGO2,HCFC2,SENP7,CLDN18,TMF1,NPIPA7,PPM1B,CCDC47,UACA,SLC30A4,RC3H2,L3HYPDH,HMGCR,SIN3A,PRKCI,SRGAP2C,RAB3GAP2,ZNF766,TYW1,YIPF6,ATRX,BCLAF3,WASHC4,GNAQ,PXYLP1,LMAN1,MTHFD2,MTMR6,NEMF,SS18L2,PER2,CLS…
MIIhighTE	RBP021	FUS	RBP021_human_starbase_bed32_mw30_num6_loose	1.12601	2.02014e-10	187	85.68	16.615	CEBPZOS,LMOD3,KIF15,ATRX,ABL2,TTF2,DIS3,PHACTR4,NCOA1,ENAH,RAB3GAP2,CLSPN,PDE3A,POU2F1,INO80D,LRRC3B,RNASEH1,HOMER1,IQCK,NUCKS1,SBNO1,MYO9A,ZNF766,GNAQ,NHEJ1,GAS2L3,SLC35F5,TMCC1,TSHZ1,CCDC66,PPM1B,FAM9C,DNAJC10,C6orf62,SRGAP2C,ROCK1,YIPF6,GSR,ZFAND5,RSF1,MITF,ARL6IP5,XPOT,PAK1IP1,FAM89A,RNF170,RO60,CASP2,SCFD2,PIKFYVE,GATAD2A,RASA1,ZNF395,GCFC2,KDM6A,ERCC4,FBXL20,MAGI1,ZNF121,CLDN18,CEP78,TMF1,T…
MIIhighTE	RBP021	FUS	RBP021_mouse_starbase_bed37_mw25_num10_loose	1.08989	5.52178e-07	49	23.02	5.34465	HNRNPR,INO80D,TENT4A,ABL2,RNF125,MYO5A,HOMER1,BCLAF3,C17orf75,RALGPS1,POLR3GL,HSDL2,PDE3A,POU2F1,AFF4,SBNO1,KDM4D,NCBP2,RNF170,PTGFRN,CPEB4,PIKFYVE,HMMR,GPATCH2L,VTA1,POLR3G,ZNF395,ZNF845,FAT1,KDM6A,NFIL3,TTC14,CNOT6,MED14,LRRC3B,DDX21,RUBCN,SNX12,ELK4,TRIM37,TMEM154,KATNAL1,FAM9C
MIIhighTE	RBP021	FUS	RBP021_human_starbase_bed34_mw30_num3_stringent	1.08542	3.41767e-07	319	150.33	37.0588	ZNF121,DDX55,RC3H1,PGGT1B,TNRC6B,SLC30A4,TNPO1,RO60,FBXL20,SBNO1,PPP3CA,THAP5,PRRC2C,NRIP1,CARMIL1,PER2,BVES,INO80D,BCLAF1,MYADM,PXYLP1,BDP1,CDC42SE2,CBX5,HNRNPH1,BROX,ZNF766,GSR,TOR1AIP1,ELK4,ZNF451,SRGAP2C,KIF5B,RMND5A,CASP2,SGO1,MMS22L,SLC35F5,DNAJB12,VTA1,FAM135A,PDIK1L,XPO4,SLC17A5,FAM104B,VMA21,PHF3,FUBP1,SETD5,TRAK2,SIN3A,YIPF6,FANCE,GCC2,WASHC4,LMAN1,CLSPN,ZFAND5,EIF2S3,ARL6IP5,POU2F1,XPO…
MIIhighTE	RBP021	FUS	RBP021_human_starbase_bed34_mw30_num7_stringent	1.06097	6.9573e-06	159	76.21	20.7993	LMOD3,ABL2,CEBPZOS,C5orf24,TNRC6B,ATRX,PDE3A,ZNF395,CEP78,NCOA1,PHACTR4,GNAQ,MYO9A,HNRNPR,INO80D,ZNF121,LRRC3B,ENAH,POU2F1,SBNO1,MED13,ATXN2L,TTF2,UBXN2A,RNASEH1,DNAJC10,HOMER1,SEC62,RNF19A,ZNF773,WASHC4,YME1L1,RAB27B,TRIM59,NHEJ1,ASAP1,ZNF281,KIF3A,EIF5B,SCFD2,C4orf3,POLR3G,SCAF11,CLDN18,TSHZ1,RNF125,LDAH,PCF11,DDX21,PPP3CA,FAM104B,RUBCN,SAV1,TMEM154,CCDC47,UACA,SETD5,MPHOSPH8,PHF14,PIK3CA,GOLGA…
MIIhighTE	RBP021	FUS	RBP021_human_starbase_bed19_mw30_num3_stringent	1.0022	1.70058e-06	249	124.31	29.4158	KDM6A,DUSP7,RNF5,CCDC88A,AGO2,RNF125,SRGAP2C,INO80D,MECP2,POU2F1,TET3,HOMER1,CBX5,CLSPN,SBNO1,C5orf51,ELK4,ANKRD26,AC098582.1,XPO4,PHF3,UHMK1,PHF14,TNRC6B,MYADM,DDX17,GNAQ,TOR1AIP1,HK2,EFCAB2,MKNK2,ZNF281,AKAP11,SRP54,C4orf3,GPATCH8,FBXL20,CPS1,SEH1L,HIPK1,TNRC6A,UBE3A,TSTD2,HERC1,POLR3GL,PXYLP1,PRR14L,LMAN1,MTHFD2,BOD1L1,GABPB1,ZC3H12A,ERI2,NHEJ1,NUCKS1,KDM4D,SCYL2,ZBTB2,RMND5A,TAB3,CASP2,VPS13A…
MIIhighTE	RBP022	FXR1	RBP022_human_clipdb_bed22_mw25_num8_loose	1.69556	0	79	24.39	5.82904	BDP1,INO80D,FNBP4,SRGAP2C,ABCA1,SLF1,ATP13A3,SCML2,ENAH,ARHGAP5,PHF3,ELF1,UHMK1,HOMER1,SEC62,CBX5,BCLAF3,GNAQ,SLC10A7,EYA1,PXYLP1,RSF1,GABPB1,RO60,TAB3,SGO1,CPEB4,CNGB3,BVES,QTRT2,SENP7,PNN,POLR3G,NRIP1,RC3H1,FBXL20,VPS50,ZNF721,PPP4R3A,MECP2,PFKFB2,PTPN13,NID2,TMF1,PUS10,HIPK1,USP25,PPM1B,ARL8B,YAP1,UCHL5,SMAD5,TNPO1,CRY1,PIK3CA,KLHL24,RNASEH1,SLC30A4,DNAJC10,RC3H2,PGGT1B
MIIhighTE	RBP022	FXR1	RBP022_human_clipdb_bed22_mw30_num4_loose	1.55086	0	130	44.37	7.90813	POU2F1,SBNO1,SDE2,INO80D,MYADM,TOR1AIP1,ARFGEF1,TTC14,ENAH,DDX17,CLSPN,RSF1,DERL2,SCYL2,SLC35F5,SMG1,ABL2,CEP78,RBM39,NT5DC3,MYO5A,FAM9C,SRGAP2C,GCC2,ATP6AP2,GSR,C17orf75,HNRNPR,SMC5,KMT2E,HNRNPH1,KIF5B,PDE3A,RAB27B,EIF2S3,XPOT,C15orf48,HK2,NUCKS1,EFCAB2,HLTF,SCML2,KIF3A,OXSR1,TET3,GOPC,TENT4A,FAM135A,SCAF11,KDM6A,ERCC4,TMEM168,CPS1,PDP1,MECP2,MYO9A,MAP4K5,WDR48,BROX,PFKFB2,RNF125,SEH1L,COG3,IFT8…
MIIhighTE	RBP022	FXR1	RBP022_human_clipdb_bed22_mw25_num3_stringent	1.52245	0	168	58.48	10.9696	HNRNPH1,ARHGAP11A,BDP1,ELK4,TNRC6B,SRGAP2C,POU2F1,SBNO1,RO60,INO80D,VPS50,ABL2,RC3H2,PGGT1B,C17orf75,SLC10A7,TOR1AIP1,XPOT,AGO2,AL135905.2,VTA1,GCFC2,FBXL20,ZNF121,CEP78,RNF125,DMD,CNOT6,BCLAF1,TRIM37,PTP4A1,KATNAL1,SLC30A4,C6orf62,ZNF766,CBX5,ZC3H13,SLF1,WASHC4,SMC5,UBR1,UBAP2,PRR14L,MTMR6,KMT2E,PER2,CLSPN,KIF5B,HSDL2,SCAF8,MITF,APC,NOTCH2NLA,IQCK,NUCKS1,RB1CC1,DERL2,ADGB,HLTF,PTGFRN,TAB3,MED13,…
MIIhighTE	RBP022	FXR1	RBP022_human_clipdb_bed22_mw30_num2_stringent	1.51293	0	201	70.43	11.1828	INO80D,TNRC6B,ARHGAP11A,ZNF121,BDP1,KATNAL1,HNRNPR,HNRNPH1,XPOT,ARHGAP5,VMA21,PHF3,ELK4,RC3H2,HOMER1,SRGAP2C,CBX5,C17orf75,SMC5,KMT2E,KIF5B,APC,HK2,RB1CC1,KIF3A,SCYL2,RO60,BVES,VTA1,VPS50,ABL2,CEP78,RNF125,ZNF292,WDHD1,CNOT6,CDC42SE2,MYO5A,UHMK1,DCAF17,PIK3CA,KLHL24,ZNF451,DNAJC10,HMGCR,NAB1,C6orf62,PRKCI,RAB3GAP2,ZNF766,ROCK1,ZNF773,ABCA1,ZC3H13,WASHC4,ZBTB21,UBAP2,FAM72B,LMAN1,MTHFD2,SON,PER2,T…
MIIhighTE	RBP022	FXR1	RBP022_human_clipdb_bed22_mw20_num4_loose	1.44504	0	401	147.28	19.1665	ENAH,INO80D,CLSPN,BDP1,POU2F1,TOR1AIP1,ELK4,MYADM,DNAJC10,SRGAP2C,SBNO1,SDE2,ZNF451,RC3H2,GNAQ,NUCKS1,HERC2,CPS1,ABL2,CEP78,BROX,DMD,TTC14,CCDC88A,DDX17,C17orf75,HNRNPR,SCYL2,RO60,OXSR1,SLC35F5,AGO2,GOPC,PFKFB2,ZNF292,PCF11,RBM39,VMA21,PHF3,BRWD1,TNPO1,PDS5B,TNRC6B,NIPAL1,RNF19A,YIPF6,GCC2,BCLAF3,GSR,MTHFD2,KMT2E,HNRNPH1,SS18L2,PER2,PDE3A,RAB27B,EIF2S3,GABPB1,XPOT,NHEJ1,DERL2,HLTF,KIF3A,MED13,MMS…
MIIhighTE	RBP022	FXR1	RBP022_human_clipdb_bed22_mw20_num8_loose	1.42365	1.93726e-07	65	24.23	8.17468	HNRNPR,YIPF6,SLC35F5,TTF2,XPO4,LRRC8B,TNRC6B,KLHL24,DNAJC10,PRKCI,SRGAP2C,RNF19A,GCC2,C17orf75,RALGPS1,BOD1L1,NEMF,ZFAND5,HSDL2,PDE3A,APC,NUCKS1,ADGB,HLTF,SCYL2,CEP120,RO60,CASP2,PDE8A,CENPE,C5orf24,GPATCH2L,SENP7,GATAD2A,POLR3G,NIPA2,IARS2,ADGRA3,ZNF721,MECP2,RBM39,ZNF620,SAV1,HNRNPF,CFAP299,BCLAF1,UBXN2A,SMAD5,TMEM154,TNPO1,UACA,PHF14,CCDC88A,GOLGA1,KLHL11
MIIhighTE	RBP022	FXR1	RBP022_human_clipdb_bed22_mw15_num5_loose	1.42101	0	397	148.26	17.9165	INO80D,BDP1,CLSPN,ENAH,POU2F1,ELK4,SRGAP2C,TOR1AIP1,SDE2,MYADM,HERC2,CCDC88A,DNAJC10,RC3H2,NUCKS1,SBNO1,CPS1,ABL2,CEP78,TTC14,ZNF451,DDX17,C17orf75,HNRNPR,GNAQ,PDE3A,RSF1,XPOT,SCYL2,OXSR1,SLC35F5,AGO2,GOPC,ARFGEF1,ZNF292,DMD,PCF11,VMA21,PHF3,BRWD1,TNPO1,PDS5B,NIPAL1,ARMC1,YIPF6,BCLAF3,GSR,SMC5,MTHFD2,KMT2E,HNRNPH1,SS18L2,PER2,RAB27B,EIF2S3,GABPB1,KIF3A,MMS22L,VPS13A,GPATCH2L,DUSP7,ZNF845,RC3H1,GT…
MIIhighTE	RBP022	FXR1	RBP022_human_clipdb_bed22_mw10_num3_loose	1.41445	0	394	147.81	18.389	INO80D,ENAH,BDP1,CLSPN,TOR1AIP1,POU2F1,DNAJC10,VMA21,ELK4,CCDC88A,SRGAP2C,GNAQ,PDE3A,NUCKS1,SBNO1,SDE2,OXSR1,CPS1,CEP78,BROX,TTC14,MYADM,ZNF451,DDX17,HNRNPR,HNRNPH1,RSF1,SCYL2,RO60,GOPC,ARFGEF1,HERC2,ABL2,PFKFB2,ZNF292,DMD,PCF11,RBM39,PHF3,BRWD1,TNPO1,PDS5B,ARMC1,RC3H2,RNF19A,BCLAF3,GSR,C17orf75,SMC5,MTHFD2,KMT2E,SS18L2,PER2,GABPB1,XPOT,NHEJ1,HLTF,KIF3A,VPS13A,SLC35F5,AGO2,TET3,DUSP7,ZNF395,ZNF84…
MIIhighTE	RBP022	FXR1	RBP022_human_clipdb_bed22_mw20_num3_stringent	1.36117	9.5559e-12	109	42.43	10.0013	INO80D,ARHGAP11A,SBNO1,FBXL20,KIF15,BCLAF3,FAM72B,POU2F1,NUCKS1,PTGFRN,DIS3,TTC14,PHF3,UHMK1,TNRC6B,FAM9C,HOMER1,SRGAP2C,YIPF6,FANCE,CCNYL1,PHACTR4,OTUD3,SMC5,CLSPN,TOR1AIP1,PDE3A,RSF1,TRIM59,GABPB1,ZC3H12A,NOTCH2NLA,NHEJ1,IQCK,DERL2,RO60,TAB3,VPS13A,SLC35F5,AGO2,POLR3G,ARFGEF1,GCFC2,MTUS1,HPS3,FAM135A,CPS1,PDP1,SMG1,ABL2,MYO9A,MAP4K5,WDR48,RNF125,C5orf51,MED14,ENAH,STARD7,ZNF850,CDC42SE2,ZNF620,…
MIIhighTE	RBP022	FXR1	RBP022_human_clipdb_bed22_mw25_num4_loose	1.35758	0	380	148.29	18.1076	INO80D,HNRNPR,CBX5,PHF3,POU2F1,NUCKS1,AGO2,CEP78,FUBP1,DNAJC10,GNAQ,MTMR6,DERL2,RO60,TMF1,BRWD1,TNPO1,TNRC6B,DDX17,C6orf62,BCLAF3,ARHGAP11A,WEE2,SBNO1,MED13,MMS22L,GPATCH2L,RC3H1,TMCC1,TTC14,PPM1B,KIF15,LRRC8B,PHF14,KLHL24,UBE3A,TRAK2,SIN3A,ZNF766,ATRX,OTUD3,WASHC4,PRR14L,SS18L2,RAB27B,EIF2S3,MITF,APC,EFCAB2,CEP120,PTGFRN,SRP54,OXSR1,SLC35F5,AC098582.1,GOPC,RASA1,STRADB,HPS3,ERCC4,FBXL20,TMEM168,…
MIIhighTE	RBP022	FXR1	RBP022_human_clipdb_bed22_mw15_num10_loose	1.32715	6.7385e-12	83	33.08	7.39189	SMC5,ZNF281,SUCO,RASA1,CEBPZOS,CDC42SE2,KATNAL1,TNRC6B,ZNF451,TRAK2,HOMER1,SEC62,SRGAP2C,ROCK1,YIPF6,ZNF773,ABCA1,ZC3H13,ANAPC1,PHACTR4,SLF1,WASHC4,ZBTB21,GNAQ,SMC1B,AKIRIN1,EIF2S3,MITF,POU2F1,CEP128,AFF4,NUCKS1,ASAP1,NARS2,RB1CC1,KIF3A,RO60,TAB3,MED13,AGO2,PELI1,ATAD5,C5orf24,GOPC,RC3H1,ZNF567,TMCC1,ATXN2L,TMEM168,ZNF721,CLDN18,C20orf194,MYO9A,ZNF292,VPS26A,IFT80,TNRC6A,PPM1B,ENAH,ARL8B,ARHGAP5,…
MIIhighTE	RBP022	FXR1	RBP022_human_clipdb_bed22_mw15_num3_loose	1.22621	2.93376e-09	82	35.05	8.14065	INO80D,DNAJC10,SRGAP2C,FAM72B,SS18L2,CLSPN,ZC3H12A,FBXL20,CPS1,TTC14,ENAH,ZNF850,VMA21,CFAP299,ELK4,FUBP1,DCAF17,LRRC8B,TRAK2,ABCA1,BCLAF3,SLF1,OTUD3,CARMIL1,SLC10A7,EYA1,PLPPR2,TOR1AIP1,NUCKS1,SBNO1,DERL2,SDE2,TAB3,OXSR1,CPEB4,MMS22L,AGO2,TET3,GPATCH2L,FAM135A,KDM6A,TMEM168,SMG1,DIS3,BROX,RNF125,SEH1L,VPS26A,STARD7,ARHGAP5,ZNF620,RAD21,MCM10,BCLAF1,BMT2,MSH2,TENT2,PPP1R12A,MPHOSPH8,TNRC6B,PIK3CA…
MIIhighTE	RBP023	FXR2	RBP023_human_clipdb_bed23_mw25_num2_loose	1.41321	0	210	78.85	12.3717	ZNF121,BDP1,INO80D,FBXL20,TNRC6B,POU2F1,XPOT,DNAJC10,SRGAP2C,HNRNPH1,RO60,RC3H1,FAM135A,CEP78,ELK4,MYADM,SLC30A4,PRKCI,SEC62,CBX5,BCLAF3,PDE3A,NUCKS1,SBNO1,CASP2,MED13,CPEB4,SLC35F5,PELI1,AL135905.2,DUSP7,GATAD2A,SCAF11,VPS50,BROX,RNF125,ENAH,PPP3CA,CDC42SE2,PTP4A1,KATNAL1,TNPO1,THAP5,PHF14,KLHL24,ZNF451,RC3H2,C6orf62,YIPF6,SLF1,C17orf75,SMC5,CARMIL1,UBR1,SLC10A7,PXYLP1,SS18L2,PER2,KIF5B,TRIM59,O…
MIIhighTE	RBP023	FXR2	RBP023_human_clipdb_bed23_mw15_num10_loose	1.40604	7.47076e-10	49	18.49	5.01814	INO80D,PDE3A,RSF1,TAB3,CEBPZOS,SRGAP2C,CBX5,ROCK1,ZNF773,BCLAF3,C17orf75,WASHC4,SMC5,MTHFD2,POU2F1,ZC3H12A,RNF170,KIF3A,RMND5A,MED13,MMS22L,PELI1,BVES,FAM135A,ERCC4,MAGI1,CLDN18,DMD,WDHD1,XPO4,NEK1,PPM1B,ARHGAP5,NRAS,UCHL5,ELK4,SMAD5,KATNAL1,TNPO1,CEP152,PHF14,ZNF451,TRMT13
MIIhighTE	RBP023	FXR2	RBP023_human_eclip_bed13_mw30_num2_loose	1.27959	1.9605e-12	439	180.83	38.5835	ZNF121,INO80D,TNRC6B,SBNO1,HNRNPH1,TNPO1,PER2,RO60,ZNF451,CARMIL1,FBXL20,PPP3CA,ELK4,SLC30A4,THAP5,CBX5,CDC42SE2,SETD5,MMS22L,RC3H1,BROX,CASP2,NT5DC3,PXYLP1,EIF2S3,NUCKS1,RMND5A,BDP1,RUBCN,PGGT1B,OTUD3,CLSPN,POU2F1,PTGFRN,SLC35F5,GDAP1,ENAH,MYADM,SRGAP2C,ZNF766,P4HA1,GSR,CPEB4,TMCC1,CEP78,PFKFB2,CEBPZOS,TMEM154,PDS5B,KLHL11,SIN3A,ABCA1,PRR14L,MTHFD2,TOR1AIP1,PRPS2,EFCAB2,KIF3A,ATAD5,AL135905.2,HC…
MIIhighTE	RBP023	FXR2	RBP023_human_clipdb_bed23_mw30_num3_loose	1.20038	2e-16	155	67.45	10.7969	SRGAP2C,C5orf51,BROX,DDX17,HNRNPH1,TNRC6A,ELK4,ZNF766,BCLAF3,GSR,MTHFD2,TOR1AIP1,POU2F1,SBNO1,SCML2,ZBTB2,CPEB4,GDAP1,FBXL20,VPS26A,ENAH,VMA21,PHF14,KLHL24,NUP160,ZMPSTE24,RC3H2,SIN3A,NAB1,ZNF773,ABCA1,PHACTR4,OTUD3,CARMIL1,ZBTB21,GNAQ,SLC10A7,POLR3GL,PXYLP1,CLSPN,KIF5B,RSF1,SCAF8,MITF,XPOT,APC,ERI2,AFF4,NUCKS1,DERL2,HLTF,SCYL2,RMND5A,RO60,SRP54,MED13,MMS22L,SLC35F5,C5orf24,GPATCH2L,DUSP7,SENP7,N…
MIIhighTE	RBP023	FXR2	RBP023_human_clipdb_bed23_mw30_num7_loose	1.1819	2.40023e-08	78	34.38	8.09012	DNAJC10,ZNF85,INO80D,PHF3,KATNAL1,ARHGAP5,VMA21,BMT2,SRGAP2C,ZNF766,E2F8,CBX5,ATRX,WASHC4,SLC10A7,ZFAND5,PDE3A,RSF1,TRIM59,MITF,APC,RB1CC1,ZBTB2,RO60,RMND5A,TAB3,MMS22L,AGO2,AC098582.1,C5orf24,C4orf3,VTA1,FAM135A,TMEM168,ZNF721,SMG1,C20orf194,ABL2,CEP78,RNF125,ZNF292,TMF1,VPS26A,SLC17A5,TNRC6A,LRRC3B,BIRC6,SUN1,ENAH,STARD7,YAP1,ZNF850,MYO5A,NRAS,MCM10,CFAP299,SMAD5,TMEM154,TNPO1,TNRC6B,CCDC88A,KL…
MIIhighTE	RBP024	HNRNPA1	RBP024_human_ATtRACT_673	1.78689	5.89046e-07	15	4.34694	2.11573	RAB3GAP2,MTHFD2,KIF3A,INO80D,SCAF11,CEP78,PFKFB2,PDIK1L,USP25,OXR1,UBXN2A,TRIM6,PIK3CA,BAZ1A
MIIhighTE	RBP024	HNRNPA1	RBP024_human_eclip_bed16_mw20_num6_loose	1.74189	0	137	40.96	8.7927	INO80D,ARHGAP11A,BDP1,HNRNPR,FUBP1,TNRC6B,CBX5,YIPF6,GCC2,ZC3H13,BOD1L1,ATP11B,SCML2,MED13,VTA1,ABL2,ZWILCH,ENAH,CCDC47,DCAF17,PHF14,PIK3CA,RC3H2,HMGCR,TRAK2,HOMER1,RAB3GAP2,ABCA1,BCLAF3,PHACTR4,SLF1,C17orf75,WASHC4,GNAQ,LMAN1,ATP13A3,PDE3A,TRIM59,MITF,POU2F1,XPOT,HK2,AFF4,NUCKS1,SBNO1,EFCAB2,KIF3A,ZBTB2,RO60,ENOPH1,AKAP11,TAB3,CPEB4,CAPN7,SLC35F5,ATAD5,BVES,HELLS,DNAJB12,GPATCH2L,SENP7,RC3H1,GTF…
MIIhighTE	RBP024	HNRNPA1	RBP024_human_ATtRACT_645	1.73639	1.70508e-08	17	5.10204	2.08821	ZNF766,GCC2,PER2,CLSPN,TOR1AIP1,RSF1,CPEB4,TET3,NCOA2,C5orf51,VMA21,PHF3,TENT2,LRRC8B,PIK3CA,RC3H2,UBE3A
MIIhighTE	RBP024	HNRNPA1	RBP024_human_eclip_bed16_mw25_num8_loose	1.51845	0	330	115.19	15.5665	BDP1,ZNF121,TNRC6B,FBXL20,TOR1AIP1,PDE3A,ELK4,PHF14,ZNF766,SBNO1,RO60,CPEB4,TTC14,TMEM154,TNPO1,PRKCI,CBX5,HNRNPR,POU2F1,NHEJ1,SLC35F5,GATAD2A,RC3H1,PDP1,CDC42SE2,MCM10,PHF3,KATNAL1,UHMK1,SLC30A4,DNAJC10,RC3H2,SRGAP2C,ABCA1,C17orf75,KMT2E,BOD1L1,SON,CLSPN,ZFAND5,HSDL2,RAB27B,MITF,HK2,AFF4,NUCKS1,HLTF,SDE2,KIF3A,RMND5A,AGO2,AL135905.2,DUSP7,HPS3,FAM135A,ERCC4,TMEM168,NCOA2,CEP78,OSBPL3,TCAF1,PFKFB…
MIIhighTE	RBP024	HNRNPA1	RBP024_human_eclip_bed16_mw30_num8_loose	1.51407	0	329	115.19	15.5373	BDP1,ZNF121,TNRC6B,FBXL20,TOR1AIP1,PDE3A,ELK4,PHF14,ZNF766,SBNO1,RO60,CPEB4,TTC14,TMEM154,TNPO1,PRKCI,CBX5,HNRNPR,POU2F1,NHEJ1,SLC35F5,GATAD2A,RC3H1,PDP1,CDC42SE2,MCM10,PHF3,KATNAL1,UHMK1,SLC30A4,DNAJC10,RC3H2,SRGAP2C,ABCA1,C17orf75,KMT2E,BOD1L1,SON,CLSPN,ZFAND5,HSDL2,RAB27B,MITF,HK2,AFF4,NUCKS1,HLTF,SDE2,KIF3A,RMND5A,AGO2,AL135905.2,DUSP7,HPS3,FAM135A,ERCC4,TMEM168,NCOA2,CEP78,OSBPL3,TCAF1,PFKFB…
MIIhighTE	RBP024	HNRNPA1	RBP024_human_eclip_bed16_mw10_num7_loose	1.35203	1.5242e-12	92	36.04	8.04271	INO80D,PRKCI,LMAN1,OTUD6B,PIKFYVE,RC3H1,SMG1,MED14,LRRC3B,ARL8B,LRRC8B,KMT5B,HOMER1,CCAR1,TUT7,ROCK1,PRR14L,MTHFD2,MTMR6,ATP13A3,BOD1L1,SON,KIF5B,RSF1,TRIM59,HK2,FASTKD3,SBNO1,EFCAB2,SCML2,SDE2,SCYL2,PTGFRN,ANKRD26,CENPL,MMS22L,SLC35F5,AGO2,PELI1,VTA1,NRIP1,GCFC2,FAM135A,SCAF11,GDAP1,ERCC4,CCNL1,PDP1,CLDN18,MECP2,MYO9A,AKT1,PFKFB2,RESF1,TTC14,ZWILCH,NEK1,BIRC6,LDAH,USP1,PPP3CA,BRD1,MYO5A,VMA21,BC…
MIIhighTE	RBP024	HNRNPA1	RBP024_human_ATtRACT_655	1.3518	7.58e-14	61	23.9	4.98584	OTUD3,HNRNPR,FAM72B,KIF5B,CEP128,AGO2,VTA1,PDP1,BDP1,BRWD1,BAZ1A,SEC62,CBX5,PRR14L,ARHGAP11A,MTMR6,BOD1L1,TOR1AIP1,RAB27B,AFF4,FAM89A,KIF3A,CEP120,SLC35F5,C5orf24,GPATCH2L,INO80D,ZNF845,HPS3,TMCC1,FBXL20,ABL2,TFB2M,AKT1,OSBPL3,ZNF292,TMF1,RESF1,TNRC6A,RUBCN,VMA21,CFAP299,PPTC7,BCLAF1,UBXN2A,KATNAL1,TNRC6B,RNASEH1,RC3H2,PPP1R3D
MIIhighTE	RBP024	HNRNPA1	RBP024_human_ATtRACT_683	1.30249	0	376	152.44	19.792	INO80D,RC3H1,TNRC6B,HNRNPR,GNAQ,HNRNPH1,EIF2S3,RMND5A,ZNF121,NT5DC3,PDS5B,ZNF451,CARMIL1,SBNO1,SLC35F5,PDIK1L,ZNF850,ELK4,TNPO1,SETD5,DCAF17,KLHL11,CBX5,PXYLP1,DERL2,RO60,FBXL20,WDHD1,DNAJC10,UBE3A,SRGAP2C,GSR,PER2,EFCAB2,SDE2,VPS50,BROX,CEBPZOS,SEH1L,LRRC3B,PCF11,BRWD1,PPP1R12A,UHMK1,THAP5,KLHL24,SLC30A4,SIN3A,ZNF766,ROCK1,ABCA1,C17orf75,OTUD3,LMAN1,MTHFD2,BOD1L1,SS18L2,CLSPN,TOR1AIP1,AKIRIN1,XP…
MIIhighTE	RBP024	HNRNPA1	RBP024_human_ATtRACT_686	1.29155	0	376	153.6	22.2874	HNRNPH1,HNRNPR,ZNF121,TNRC6B,RC3H1,FBXL20,MMS22L,INO80D,CBX5,ABCA1,NUCKS1,ZNF292,ZNF766,DERL2,RO60,PDIK1L,ENAH,PPP3CA,PHF14,SIN3A,P4HA1,ATRX,OTUD3,CARMIL1,PXYLP1,PER2,RAB27B,NHEJ1,PAK1IP1,MKNK2,CPEB4,GATAD2A,GDAP1,CEP78,CEBPZOS,WDHD1,TTC14,HIPK1,NT5DC3,CFAP299,PHF3,PTP4A1,KATNAL1,ZNF451,KLHL11,PGGT1B,UBE3A,C6orf62,C17orf75,GNAQ,PRR14L,KMT2E,ZFAND5,EIF2S3,POU2F1,GABPB1,MORF4L2,SBNO1,EFCAB2,KIF3A,C…
MIIhighTE	RBP024	HNRNPA1	RBP024_human_eclip_bed16_mw15_num10_loose	1.19291	8.71739e-06	31	13.56	4.036	BDP1,HNRNPR,KIF15,MECP2,ROCK1,ZC3H13,FAM72B,MTMR6,CLSPN,ARL6IP5,SDE2,ZNF395,NCOA2,ZNF121,TCAF1,PLD1,MAPK1,LDAH,BCLAF1,MSH2,TNRC6B,KLHL11
MIIhighTE	RBP024	HNRNPA1	RBP024_human_eclip_bed16_mw15_num7_loose	1.09796	4.92484e-10	170	79.42	15.1845	POU2F1,KIF3A,INO80D,RAB3GAP2,NHEJ1,CLSPN,PDE3A,OR51M1,MYADM,ATRX,MITF,CPEB4,GPATCH8,CEP78,DIS3,MYO9A,NCOA1,RNASEH1,SRGAP2C,CCAR1,PHACTR4,UBAP2,NUCKS1,FAM89A,GAS2L3,RO60,GPATCH2L,ZNF395,RC3H1,FBXL20,TTF2,ABL2,TSHZ1,ZNF292,SLC17A5,PPM1B,PPP3CA,CDC42SE2,SAV1,SETD5,TNRC6B,KLHL24,HOMER1,PRKCI,GSR,WASHC4,YME1L1,VMP1,ZFAND5,HSDL2,RSF1,XPOT,ERI2,ATP11B,PAK1IP1,ASAP1,FASTKD3,MED13,CENPL,MMS22L,SLC35F5,AGO…
MIIhighTE	RBP025	HNRNPA2B1	RBP025_human_clipdb_bed25_mw15_num6_loose	1.53265	7.213e-13	39	13.48	3.55471	FBXL20,MED14,NAB1,YIPF6,HERC1,ZC3H13,ANAPC1,SLF1,WASHC4,SMC1B,RO60,CPEB4,AGO2,GPATCH8,RASA1,RC3H1,HPS3,KDM6A,TMEM168,ZNF721,ABL2,MECP2,PFKFB2,MAPK1,HACD3,XPO4,CNOT6,STARD7,NT5DC3,MYO5A,CFAP299,BCLAF1,PHF3,ELK4,PHF14,LMLN,PRRC2C
MIIhighTE	RBP025	HNRNPA2B1	RBP025_human_clipdb_bed25_mw10_num9_loose	1.51629	1.94205e-11	48	16.78	4.6852	INO80D,DNAJC10,POU2F1,AKAP11,ZNF766,TYW1,ATRX,C17orf75,OTUD3,RALGPS1,GNAQ,PER2,TRIM59,IQCK,NHEJ1,AFF4,SCYL2,CEP120,GAS2L3,VPS13A,SLC35F5,RANBP2,HELLS,PIKFYVE,GPATCH2L,TMEM168,NIPA2,C20orf194,CEP78,VPS26A,XPO4,ARHGAP5,BMT2,KATNAL1,MTPN,MPHOSPH8,LRRC8B,TNRC6B,KMT5B,NIPAL1
MIIhighTE	RBP025	HNRNPA2B1	RBP025_human_clipdb_bed25_mw20_num10_loose	1.1068	1.95549e-06	37	17.18	4.26965	INO80D,RALGPS1,HK2,NAB1,PRKCI,YIPF6,ZBTB21,PXYLP1,PRR14L,POU2F1,NHEJ1,AFF4,NUCKS1,EFCAB2,CASP2,EFCC1,GPATCH2L,ERCC4,FBXL20,VPS50,ZNF121,C20orf194,ABL2,TTC14,SMC4,PHF3,ELK4,BRWD1,DCAF17,PIK3CA,KLHL11,DNAJC10,DDX17
MIIhighTE	RBP025	HNRNPA2B1	RBP025_human_clipdb_bed25_mw25_num6_loose	1.06017	3.79708e-06	47	22.54	5.50926	INO80D,CCNYL1,ZFAND5,TAB3,CASP2,FBXL20,RNF19A,CBX5,GCC2,GSR,C17orf75,PRR14L,NHEJ1,EFCAB2,RNF170,PTGFRN,SLC35F5,PIKFYVE,TTF2,ZNF121,CLDN18,CEP78,BROX,HACD3,ENAH,KIF15,ARHGAP5,NRAS,MYO5A,MAP4K3,FUBP1,OR51M1,PDS5B,NIPAL1,FAM9C,LMLN,DNAJC10
MIIhighTE	RBP026	HNRNPC	RBP026_human_starbase_bed25_mw20_num10_stringent	1.71026	0	91	27.81	6.01798	WEE2,C5orf51,C6orf62,PDE3A,TRIM59,INO80D,LRRC3B,CDC42SE2,TMEM154,TNRC6B,PIK3CA,SRGAP2C,YIPF6,HERC1,ATRX,CCNYL1,BCLAF3,SLF1,RALGPS1,SMC5,ZBTB21,PXYLP1,ATP13A3,MITF,POU2F1,OTUD6B,XPOT,C15orf48,NHEJ1,AFF4,NUCKS1,NMD3,FASTKD3,FAM89A,SDE2,SCYL2,TAB3,OXSR1,CPEB4,SGO1,ASPM,PELI1,QTRT2,VTA1,NRIP1,ERCC4,TTF2,NIPA2,ZNF292,TMF1,MAPK1,XPO4,MED14,BIRC6,ENAH,STARD7,PPP3CA,ARHGAP5,FAM104B,BRD1,CFAP299,BMT2,UBXN…
MIIhighTE	RBP026	HNRNPC	RBP026_human_clipdb_bed26_mw30_num9_stringent	1.62048	0	132	42.93	8.83548	BDP1,HERC2,RC3H1,SRGAP2C,INO80D,BROX,DMD,CBX5,CLSPN,TOR1AIP1,RSF1,POU2F1,SBNO1,SFPQ,CPS1,ABL2,XPO4,PCF11,VMA21,PHF3,BMT2,ELK4,TNRC6B,MYADM,TRAK2,HOMER1,RAB3GAP2,ZNF766,FANCE,BCLAF3,ZC3H13,GSR,VMP1,GNAQ,EYA1,PXYLP1,PRR14L,ZFAND5,EIF2S3,GABPB1,XPOT,NUCKS1,MKNK2,KIF3A,RO60,GAS2L3,OXSR1,CNGB3,MMS22L,TET3,AGO2,AC098582.1,C4orf3,GATAD2A,GTF2E1,HECTD1,KDM6A,FBXL20,NCOA2,ZNF121,CEP78,DIS3,MECP2,TSHZ1,RNF…
MIIhighTE	RBP026	HNRNPC	RBP026_human_starbase_bed25_mw15_num10_stringent	1.57951	0	111	37.14	7.05966	SIN3A,ZNF850,CBX5,C17orf75,CLSPN,NHEJ1,DERL2,SLC35F5,BDP1,VMA21,PHF3,TRIM6,ZNF451,SLC30A4,KLHL11,PGGT1B,HMGCR,SRGAP2C,ZNF766,HERC1,EIF4G2,CARMIL1,ZBTB21,UBR1,EYA1,MTHFD2,ATP13A3,HNRNPH1,SON,ZFAND5,TOR1AIP1,ARL6IP5,POU2F1,GABPB1,XPOT,EFCAB2,SDE2,KIF3A,RMND5A,ANKRD26,AKAP11,CPEB4,TET3,ATAD5,HCFC2,PIKFYVE,QTRT2,GPATCH2L,VTA1,GATAD2A,ZNF845,GTF2E1,GCFC2,FAT1,GDAP1,SMG1,ABL2,CEP78,MECP2,MAP4K5,TCAF1,P…
MIIhighTE	RBP026	HNRNPC	RBP026_human_clipdb_bed26_mw10_num10_stringent	1.56415	0	170	57.49	8.14576	INO80D,CLSPN,TOR1AIP1,BDP1,ELK4,SRGAP2C,GNAQ,POU2F1,SBNO1,ARFGEF1,DMD,VMA21,RC3H2,YIPF6,C17orf75,HNRNPR,SS18L2,PER2,SDE2,RO60,OXSR1,AGO2,BROX,WDHD1,TTC14,ENAH,RBM39,NT5DC3,ZNF850,TNPO1,CCDC88A,MYADM,DNAJC10,DDX17,C6orf62,RNF19A,TYW1,CBX5,BCLAF3,LMAN1,KMT2E,AKIRIN1,PDE3A,RSF1,RAB27B,OTUD6B,APC,ERI2,HK2,NUCKS1,ASAP1,EFCAB2,HLTF,CEP120,SUCO,ANKRD26,AKAP11,SGO1,CPEB4,CAPN7,SLC35F5,PELI1,QTRT2,GPATCH2…
MIIhighTE	RBP026	HNRNPC	RBP026_human_starbase_bed25_mw20_num8_stringent	1.54925	0	397	135.65	16.6275	INO80D,CLSPN,TOR1AIP1,POU2F1,BDP1,ELK4,SRGAP2C,SBNO1,DMD,ENAH,VMA21,BCLAF3,NUCKS1,CPEB4,MMS22L,CPS1,MYADM,DNAJC10,RC3H2,RNF19A,C17orf75,HNRNPR,GNAQ,RO60,OXSR1,AGO2,TET3,ZNF845,RC3H1,GDAP1,CEBPZOS,ZNF292,TTC14,IFT80,PCF11,RBM39,NT5DC3,ZNF850,NRAS,PHF3,BRWD1,KATNAL1,TNPO1,CCDC88A,RNASEH1,DDX17,HOMER1,SEC62,CBX5,ROCK1,GSR,OTUD3,PRR14L,LMAN1,KMT2E,SS18L2,PER2,HK2,ASAP1,HLTF,SDE2,RNF170,CEP120,SUCO,PT…
MIIhighTE	RBP026	HNRNPC	RBP026_human_starbase_bed25_mw10_num9_stringent	1.53212	0	156	53.94	11.3581	HNRNPR,BCLAF1,TNRC6B,DERL2,ZNF766,PHACTR4,SS18L2,DUSP7,RC3H1,TTC14,CNOT6,NAB1,VMP1,PRR14L,ZFAND5,POU2F1,SBNO1,SLC35F5,TET3,AGO2,AC098582.1,PIKFYVE,VTA1,NRIP1,MRPL49,ABL2,ENAH,STARD7,YAP1,TMEM154,TNPO1,SLC30A4,KLHL11,PGGT1B,C6orf62,PRKCI,SRGAP2C,CCAR1,ROCK1,FANCE,C17orf75,OTUD3,UBR1,GNAQ,ZNF140,FAM72B,MTMR6,TOR1AIP1,RSF1,SCAF8,EIF2S3,RB1CC1,KIF3A,GAS2L3,RMND5A,AKAP11,OXSR1,CASP2,CPEB4,GOPC,AL13590…
MIIhighTE	RBP026	HNRNPC	RBP026_human_starbase_bed2_mw30_num6_stringent	1.532	0	452	156.3	32.8404	ZNF121,INO80D,TNRC6B,SBNO1,RO60,TNPO1,HNRNPR,HNRNPH1,THAP5,CBX5,CARMIL1,BROX,PPP3CA,PER2,FBXL20,BDP1,SLC30A4,ELK4,MYADM,RC3H1,CASP2,MMS22L,PXYLP1,CDC42SE2,VMA21,SRGAP2C,TOR1AIP1,HERC2,PGGT1B,MTHFD2,RMND5A,KDM6A,CPS1,ENAH,NT5DC3,ZNF850,DDX17,ZNF766,EIF2S3,NUCKS1,SLC35F5,AGO2,SCAF11,PFKFB2,KATNAL1,SETD5,ZNF451,BCLAF3,SS18L2,CLSPN,XPOT,DERL2,HLTF,GDAP1,CEP78,C5orf51,MCM10,FUBP1,TMEM154,PHF14,KLHL24,…
MIIhighTE	RBP026	HNRNPC	RBP026_human_starbase_bed25_mw20_num7_loose	1.50399	0	66	23.27	4.68579	KIF3A,HNRNPR,NHEJ1,MMS22L,SENP7,XPO4,PPM1B,BMT2,ARMC1,KLHL11,SEC62,OTUD3,KLHL2,VMP1,GNAQ,PRR14L,ZFAND5,KIF5B,SCAF8,POU2F1,OTUD6B,ZNF281,CEP120,CPEB4,HSF2,TET3,C5orf24,HELLS,VTA1,POLR3G,NRIP1,GCFC2,ZNF567,HECTD1,FBXL20,CSTF2,MAGI1,SEH1L,TTC14,HIPK1,ENAH,VMA21,ELK4,FUBP1,TNPO1,PDS5B,PPP1R12A,UHMK1,PHF14,TNRC6B,DHX9,SPOCK1,ARID4A
MIIhighTE	RBP026	HNRNPC	RBP026_human_starbase_bed2_mw20_num9_stringent	1.5032	0	213	75.14	11.9941	ZBTB21,PDP1,PHF14,KLHL24,SLF1,HNRNPR,INO80D,ERCC4,FBXL20,TMEM168,ZNF292,TMF1,XPO4,PHF3,ZNF251,DNAJC10,PRKCI,YME1L1,SLC10A7,LMAN1,RSF1,MITF,GABPB1,XPOT,MMS22L,TET3,ATAD5,GOPC,AL135905.2,TENT4A,ZNF121,SMG1,CEP78,MYO9A,NOP14,MAP4K5,CNOT6,HIPK1,CDC42SE2,UCHL5,UBXN2A,LRRC8B,CCDC88A,ZNF451,LMLN,ZMPSTE24,LMOD3,PGGT1B,HMGCR,NAB1,HOMER1,SRGAP2C,RAB3GAP2,CCAR1,ZNF766,CBX5,ABCA1,ATRX,OTUD3,RALGPS1,SMC5,VMP1…
MIIhighTE	RBP026	HNRNPC	RBP026_human_starbase_bed2_mw15_num8_stringent	1.49714	0	322	114.07	15.3454	BDP1,HNRNPR,BCLAF1,SLC35F5,INO80D,FNBP4,PHF14,TOR1AIP1,DERL2,HIPK1,ENAH,CPEB4,SEH1L,VMA21,TNRC6B,ZNF451,UBE3A,PRKCI,SMC5,KIF5B,SDE2,KIF3A,TAB3,MMS22L,AGO2,RC3H1,ERCC4,FBXL20,PFKFB2,RNF125,ZNF292,TTC14,MCM10,PHF3,KATNAL1,UHMK1,KLHL24,HOMER1,ZNF766,CBX5,ATRX,BCLAF3,ZBTB21,PRR14L,LMAN1,ZFAND5,PDE3A,MITF,POU2F1,APC,EFCAB2,RMND5A,MED13,CENPE,TET3,AL135905.2,FAM135A,CEP78,CEBPZOS,TMF1,ARHGAP5,NT5DC3,MY…
MIIhighTE	RBP026	HNRNPC	RBP026_human_starbase_bed2_mw10_num9_stringent	1.48973	0	199	70.86	12.9934	HNRNPR,BCLAF1,TNRC6B,ZNF766,DERL2,TTC14,PHACTR4,PRR14L,SS18L2,TOR1AIP1,SBNO1,AGO2,TET3,DUSP7,RC3H1,ABL2,CNOT6,STARD7,VMA21,TMEM154,RC3H2,NAB1,SRGAP2C,VMP1,ZFAND5,POU2F1,OXSR1,SLC35F5,AC098582.1,PIKFYVE,VTA1,NRIP1,CPS1,MRPL49,CEP78,ENAH,PCF11,YAP1,TNPO1,UHMK1,SLC30A4,KLHL11,PGGT1B,DDX17,C6orf62,HOMER1,PRKCI,CCAR1,CBX5,ROCK1,FANCE,BCLAF3,C17orf75,OTUD3,UBR1,GNAQ,ZNF140,PXYLP1,FAM72B,MTMR6,PDE3A,RSF…
MIIhighTE	RBP026	HNRNPC	RBP026_human_eclip_bed17_mw15_num10_stringent	1.48462	3.24e-14	79	28.23	6.75675	HNRNPR,INO80D,PHF3,PRKCI,SEC62,YIPF6,RSF1,RO60,TET3,RC3H1,ELK4,TNPO1,UHMK1,RNASEH1,PRRC2C,DNAJC10,HOMER1,RAB3GAP2,CBX5,ZC3H13,SLF1,ZBTB21,KMT2E,AKIRIN1,OTUD6B,NMD3,NUCKS1,HLTF,CEP120,GAS2L3,OXSR1,MMS22L,C5orf24,C4orf3,GPATCH2L,SENP7,GATAD2A,SFPQ,SMG1,ABL2,MECP2,PLD1,TMF1,DMD,XPO4,HIPK1,DDX21,ARHGAP5,SNX12,BRWD1,SMAD5,KATNAL1,PIK3CA,NIPAL1,FAM9C,LMOD3,ARHGAP12,PGGT1B,UBE3A,DDX17
MIIhighTE	RBP026	HNRNPC	RBP026_human_eclip_bed17_mw30_num9_stringent	1.43659	0	107	39.53	7.49472	SBNO1,BDP1,INO80D,ENAH,TRAK2,YIPF6,SS18L2,PDE3A,POU2F1,RO60,CNGB3,BCLAF1,BMT2,TNPO1,UACA,MYADM,HOMER1,SEC62,CBX5,GSR,RALGPS1,HNRNPR,VMP1,GNAQ,RSF1,SLC27A6,MITF,HK2,IQCK,PRPS2,NUCKS1,ASAP1,EFCAB2,SCML2,AKAP11,OXSR1,CPEB4,SLC35F5,TET3,AGO2,AC098582.1,PELI1,QTRT2,DUSP7,RC3H1,ARFGEF1,GDAP1,FBXL20,TMEM168,TTF2,CPS1,CLDN18,ABL2,DIS3,OSBPL3,BROX,PFKFB2,CEBPZOS,ZNF292,VPS26A,MAPK1,TTC14,XPO4,IFT80,CNOT6,…
MIIhighTE	RBP026	HNRNPC	RBP026_human_ATtRACT_720	1.43574	0	407	150.45	19.0901	ZNF121,KLHL11,INO80D,SBNO1,TNPO1,ZNF451,RC3H1,FBXL20,HNRNPH1,PER2,PAK1IP1,TNRC6B,ZNF766,ABCA1,EIF2S3,POU2F1,SLC35F5,AGO2,CEP78,CEBPZOS,NT5DC3,CFAP299,TMEM154,SLC30A4,DNAJC10,PXYLP1,KMT2E,AL135905.2,PPP3CA,FUBP1,PDS5B,KLHL24,SPOCK1,CBX5,P4HA1,MTHFD2,MORF4L2,NHEJ1,NUCKS1,AKAP11,GATAD2A,BROX,RNF125,TTC14,HIPK1,TNRC6A,CDC42SE2,RUBCN,OXR1,PPP1R12A,DCAF17,PGGT1B,UBE3A,DDX17,GSR,C17orf75,CARMIL1,SLC10A7…
MIIhighTE	RBP026	HNRNPC	RBP026_human_clipdb_bed26_mw20_num8_stringent	1.39947	0	365	138.36	16.1786	INO80D,KIF3A,FUBP1,ARHGAP11A,UHMK1,CBX5,OTUD3,TOR1AIP1,AGO2,VMA21,TNRC6B,KLHL24,RC3H2,PRKCI,SRGAP2C,ZNF766,ATRX,HNRNPR,SLC10A7,HNRNPH1,KIF5B,POU2F1,ATP11B,SLC35F5,TET3,FBXL20,SEH1L,TMF1,TTC14,ENAH,ARHGAP5,YAP1,ZNF850,MCM10,KATNAL1,UACA,PIK3CA,ARHGAP12,SIN3A,ROCK1,YIPF6,GSR,SLF1,PDE3A,SCAF8,RAB27B,NHEJ1,NUCKS1,SBNO1,EFCAB2,ZNF281,RMND5A,CEP120,CPEB4,ATAD5,BVES,C5orf24,GPATCH8,POLR3G,GCFC2,ZNF567,F…
MIIhighTE	RBP026	HNRNPC	RBP026_human_ATtRACT_721	1.3914	0	402	153.24	21.0363	RC3H1,INO80D,FBXL20,TNRC6B,HNRNPH1,RO60,ZNF121,ZNF451,CBX5,CLSPN,GATAD2A,KLHL11,OTUD3,HNRNPR,PDIK1L,TRAK2,ZNF766,PER2,NUCKS1,SBNO1,CASP2,SLC35F5,HERC2,C5orf51,PPP3CA,ZNF850,RUBCN,FUBP1,TMEM154,TNPO1,PDS5B,DNAJC10,PGGT1B,ATRX,GNAQ,TOR1AIP1,AKIRIN1,GABPB1,EFCAB2,RMND5A,CPEB4,AGO2,HCFC2,TTC14,NT5DC3,KLHL24,FAM9C,PRKCI,RAB3GAP2,ABCA1,BCLAF3,C17orf75,SMC5,EIF2S3,POU2F1,HK2,PAK1IP1,RB1CC1,DERL2,MKNK2,K…
MIIhighTE	RBP026	HNRNPC	RBP026_human_starbase_bed2_mw25_num8_stringent	1.38604	4e-16	509	194.75	40.0304	ZNF121,BROX,TNPO1,TNRC6B,TOR1AIP1,SBNO1,FBXL20,RO60,INO80D,PER2,PPP3CA,THAP5,SLC30A4,CBX5,HNRNPR,MMS22L,ENAH,ELK4,ZNF766,CDC42SE2,CARMIL1,SLC35F5,RC3H1,VMA21,HNRNPH1,MYADM,PXYLP1,MTHFD2,CASP2,CPEB4,BDP1,MCM10,FUBP1,SRGAP2C,NUCKS1,RMND5A,AGO2,DUSP7,PFKFB2,BCLAF1,UHMK1,ZNF451,RC3H2,DDX17,BCLAF3,EIF2S3,XPOT,KIF3A,GTF2E1,ERCC4,CEP78,C5orf51,ZNF850,FNBP4,UBE3A,PRKCI,YIPF6,GSR,PRR14L,BOD1L1,DERL2,HLTF,…
MIIhighTE	RBP026	HNRNPC	RBP026_human_eclip_bed17_mw25_num10_stringent	1.35472	0	168	65.69	10.3306	BDP1,MCM10,RO60,RC3H1,RSF1,FAM135A,ELK4,TNPO1,PHF14,KLHL24,SIN3A,GSR,POU2F1,DERL2,HLTF,GAS2L3,CPEB4,RANBP2,C5orf24,GATAD2A,SFPQ,SMG1,SEH1L,XPO4,C5orf51,VMA21,ZNF451,PRRC2C,DDX17,C6orf62,HOMER1,RAB3GAP2,TUT7,ZNF766,CBX5,ZNF773,ABCA1,BCLAF3,C17orf75,YME1L1,KLHL2,GNAQ,SLC10A7,PXYLP1,PRR14L,MTMR6,ZFAND5,TOR1AIP1,PDE3A,SCAF8,EIF2S3,XPOT,ERI2,NMD3,EFCAB2,MKNK2,ZNF281,KIF3A,CEP120,RMND5A,TAB3,OXSR1,MED1…
MIIhighTE	RBP026	HNRNPC	RBP026_human_ATtRACT_725	1.34557	0	386	151.89	21.6328	INO80D,ZNF121,TNRC6B,RC3H1,HNRNPH1,TNPO1,HNRNPR,SBNO1,RO60,ELK4,RMND5A,FBXL20,KLHL24,ZNF451,SLC30A4,KLHL11,PXYLP1,PER2,EIF2S3,MED13,GCFC2,ENAH,FUBP1,TMEM154,DDX17,CBX5,GNAQ,TOR1AIP1,NUCKS1,MMS22L,GATAD2A,FAT1,PLD1,ZNF292,VPS26A,C5orf51,PCF11,NRAS,PDS5B,SETD5,MPHOSPH8,PHF14,DNAJC10,UBE3A,HMGCR,SIN3A,ZNF766,ABCA1,ATRX,VMP1,LMAN1,MTHFD2,PDE3A,POU2F1,HK2,NHEJ1,ASAP1,HLTF,MKNK2,KIF3A,PTGFRN,OXSR1,SLC3…
MIIhighTE	RBP026	HNRNPC	RBP026_human_starbase_bed25_mw15_num6_stringent	1.33756	0	522	206.55	37.2362	INO80D,ZNF121,TNRC6B,HNRNPH1,TNPO1,SLC30A4,SBNO1,RO60,FBXL20,ZNF451,CBX5,CARMIL1,PER2,NT5DC3,ZNF850,SLC35F5,RC3H1,ELK4,THAP5,KLHL11,PGGT1B,ZNF766,CLSPN,CEBPZOS,MYADM,HNRNPR,PPP3CA,CDC42SE2,PDS5B,PXYLP1,PTGFRN,CPEB4,AGO2,GDAP1,RUBCN,FUBP1,PPP1R12A,SETD5,UBE3A,PRKCI,GSR,OTUD3,PRR14L,MTHFD2,EIF2S3,POU2F1,HK2,PAK1IP1,NUCKS1,EFCAB2,CASP2,DUSP7,VPS50,PDIK1L,C5orf51,SIN3A,SRGAP2C,YIPF6,P4HA1,ABCA1,GABPB…
MIIhighTE	RBP026	HNRNPC	RBP026_human_eclip_bed17_mw15_num5_stringent	1.33171	0	392	155.74	23.1231	HNRNPH1,ZNF121,INO80D,TNRC6B,RO60,ZNF451,FBXL20,CDC42SE2,HNRNPR,SBNO1,CASP2,TNPO1,CBX5,CLSPN,PAK1IP1,SLC35F5,ELK4,TMEM154,THAP5,SLC30A4,BCLAF3,CARMIL1,XPOT,DERL2,PTGFRN,GATAD2A,RC3H1,TMCC1,CEP78,BROX,XPO4,ZNF850,RUBCN,PTP4A1,KLHL11,PGGT1B,ZNF766,BOD1L1,POU2F1,NUCKS1,EFCAB2,MED13,AGO2,RNF125,C5orf51,TOPORS,PDS5B,SETD5,UHMK1,MYADM,C6orf62,PRKCI,SEC62,ABCA1,OTUD3,PXYLP1,PRR14L,MTHFD2,TOR1AIP1,AKIRIN…
MIIhighTE	RBP026	HNRNPC	RBP026_human_eclip_bed17_mw15_num2_stringent	1.32675	3.55865e-07	45	17.94	5.47136	ARHGAP11A,CBX5,ZNF850,KIF3A,SEC62,ROCK1,YIPF6,FANCE,SMC5,MTHFD2,TOR1AIP1,EIF2S3,SDE2,TAB3,ATAD5,QTRT2,RC3H1,ERCC4,CPS1,CEP78,BROX,ZNF292,TTC14,ENAH,RBM39,NT5DC3,VMA21,ELK4,UBXN2A,KATNAL1,TNPO1,UHMK1,THAP5,MYADM,SLC30A4,KLHL11,DNAJC10
MIIhighTE	RBP026	HNRNPC	RBP026_human_starbase_bed2_mw15_num9_stringent	1.3136	0	406	163.34	25.7832	INO80D,TNRC6B,ZNF121,NT5DC3,RC3H1,BCLAF1,TNPO1,PPP3CA,HNRNPR,MMS22L,PDS5B,CBX5,CLSPN,EIF2S3,RO60,CPEB4,DUSP7,FBXL20,BROX,BDP1,STARD7,SLC30A4,C17orf75,PER2,ZFAND5,CASP2,VPS50,ZNF850,ELK4,ABCA1,GSR,OTUD3,CARMIL1,VMP1,PXYLP1,HNRNPH1,SS18L2,HK2,SBNO1,RMND5A,AGO2,PIKFYVE,CEBPZOS,ZNF292,SEH1L,TTC14,ARHGAP5,FUBP1,FNBP4,THAP5,ZNF451,KLHL11,SIN3A,C6orf62,PRKCI,SEC62,SRGAP2C,ZNF766,YIPF6,P4HA1,PHACTR4,GNAQ…
MIIhighTE	RBP026	HNRNPC	RBP026_human_clipdb_bed26_mw15_num8_stringent	1.30971	0	144	58.09	10.3681	INO80D,ZNF451,HNRNPR,GPATCH2L,RC3H1,MECP2,TMEM154,SEC62,OTUD3,PXYLP1,MTHFD2,PER2,ZFAND5,CPEB4,SLC35F5,BVES,HELLS,GCFC2,TMEM168,CEP78,CEBPZOS,XPO4,RBM39,NT5DC3,PHF3,RNASEH1,DNAJC10,KLHL11,RC3H2,ARID4A,ZNF766,CBX5,ROCK1,FANCE,ABCA1,GSR,PHACTR4,C17orf75,VMP1,SLC10A7,PRR14L,MTMR6,CLSPN,EIF2S3,OTUD6B,ERRFI1,HK2,NHEJ1,PRPS2,NUCKS1,DERL2,MKNK2,ZNF281,RNF170,KIF3A,CEP120,PTGFRN,TAB3,MMS22L,TET3,AGO2,HCFC…
MIIhighTE	RBP026	HNRNPC	RBP026_human_starbase_bed25_mw25_num10_loose	1.30455	4.57266e-10	66	26.72	6.41822	LMLN,HERC2,INO80D,RC3H1,GTF2E1,FBXL20,DMD,PHF3,SEC62,SRGAP2C,WASHC4,ZBTB21,FAM72B,LMAN1,PDE3A,TRIM59,DERL2,RMND5A,SUCO,SRP54,CASP2,OXSR1,AGO2,TET3,BVES,C5orf24,DNAJB12,TMCC1,GDAP1,NCOA2,ABL2,MECP2,MYO9A,PFKFB2,RNF125,MAPK1,HIPK1,MED14,PPP3CA,MYO5A,IRF8,TMEM154,TOPORS,DCAF17,PHF14,PIK3CA,FAM9C,LMOD3,ARHGAP12
MIIhighTE	RBP026	HNRNPC	RBP026_human_eclip_bed17_mw20_num1_stringent	1.30209	0	659	267.25	45.3145	ZNF121,TNRC6B,HNRNPH1,RO60,INO80D,TNPO1,SBNO1,RC3H1,FBXL20,THAP5,CBX5,HNRNPR,PPP3CA,NT5DC3,SLC30A4,CARMIL1,PER2,TOR1AIP1,ELK4,ZNF766,CDC42SE2,CLSPN,EIF2S3,CASP2,ZNF451,POU2F1,MMS22L,SLC35F5,ENAH,PHACTR4,PXYLP1,SS18L2,RMND5A,ZNF850,TMEM154,SETD5,MYADM,PGGT1B,DERL2,BROX,BDP1,C6orf62,ABCA1,C17orf75,PRR14L,NUCKS1,KIF3A,CEP78,ZNF292,TTC14,STARD7,RUBCN,BCLAF1,PDS5B,KLHL11,DDX17,PRKCI,SRGAP2C,P4HA1,GSR,…
MIIhighTE	RBP026	HNRNPC	RBP026_human_starbase_bed25_mw10_num6_stringent	1.29923	0	331	134.5	18.5028	INO80D,CBX5,RO60,SBNO1,NT5DC3,ZNF121,TNRC6B,OTUD3,FBXL20,CEBPZOS,ELK4,TNPO1,ZNF451,CARMIL1,MMS22L,RC3H1,BROX,PPP3CA,P4HA1,ABCA1,PER2,EIF2S3,NUCKS1,DERL2,SLC35F5,PDIK1L,FUBP1,THAP5,SLC30A4,SIN3A,SRGAP2C,ZNF766,BCLAF3,HNRNPH1,KIF3A,PTGFRN,GATAD2A,GCFC2,TMCC1,VPS50,CEP78,PFKFB2,HIPK1,ENAH,ZNF850,RUBCN,PPP1R12A,PGGT1B,DDX17,C6orf62,YIPF6,GSR,PXYLP1,MTHFD2,TOR1AIP1,POU2F1,PAK1IP1,RMND5A,AKAP11,MED13,A…
MIIhighTE	RBP026	HNRNPC	RBP026_human_clipdb_bed26_mw30_num2_stringent	1.29842	1e-16	881	358.19	65.4896	INO80D,ZNF121,SBNO1,BROX,HNRNPH1,FBXL20,RO60,TNRC6B,TNPO1,CBX5,MMS22L,SLC30A4,CARMIL1,NT5DC3,TOR1AIP1,PPP3CA,THAP5,PER2,RC3H1,ENAH,PXYLP1,CLSPN,ZNF850,ELK4,MYADM,DDX17,RMND5A,CASP2,CDC42SE2,ZNF451,EIF2S3,SLC35F5,CEP78,PGGT1B,SRGAP2C,DUSP7,PFKFB2,VMA21,MTHFD2,NUCKS1,GDAP1,KLHL11,ZNF766,CEBPZOS,PDS5B,HNRNPR,NHEJ1,GTF2E1,GCFC2,C5orf51,RUBCN,OTUD3,ARHGAP11A,DERL2,CPEB4,RNF125,GSR,PRR14L,SS18L2,ZFAND5…
MIIhighTE	RBP026	HNRNPC	RBP026_human_starbase_bed25_mw25_num9_loose	1.2979	1.36766e-09	67	27.25	6.70199	ARHGAP11A,HNRNPR,LMAN1,ABL2,BCLAF1,TNPO1,MTPN,UHMK1,PHF14,TNRC6B,DNAJC10,C6orf62,SEC62,HERC1,GSR,PHACTR4,WASHC4,ZBTB21,PRR14L,RSF1,POU2F1,FAM89A,ZBTB2,PTGFRN,CPEB4,EIF5B,GATAD2A,RC3H1,ARFGEF1,TMCC1,TADA1,GDAP1,ERCC4,CCNL1,MECP2,MYO9A,GOLGA4,ZNF292,WDHD1,ZWILCH,HIPK1,NEK1,USP25,YAP1,CDC42SE2,VMA21,PHF3,ELK4,KATNAL1,ZDHHC6,DCAF17,RC3H2
MIIhighTE	RBP026	HNRNPC	RBP026_human_eclip_bed17_mw30_num5_stringent	1.29529	9e-16	507	206.58	38.7275	HNRNPH1,INO80D,ZNF121,FBXL20,TNRC6B,ZNF451,PPP3CA,RC3H1,TNPO1,SLC30A4,KLHL11,PER2,RO60,EIF2S3,ELK4,MMS22L,NT5DC3,CBX5,HNRNPR,CARMIL1,PXYLP1,SBNO1,DUSP7,ZNF850,CDC42SE2,THAP5,PGGT1B,CPEB4,BROX,RUBCN,CLSPN,NUCKS1,RMND5A,GATAD2A,CEBPZOS,ENAH,SETD5,GSR,PTGFRN,CASP2,AGO2,ATAD5,HCFC2,GDAP1,VPS50,TMEM154,MYADM,SIN3A,SRGAP2C,P4HA1,OTUD3,PRR14L,MTHFD2,HK2,PRPS2,SLC35F5,GCFC2,CEP78,PLD1,RNF125,VMA21,CFAP29…
MIIhighTE	RBP026	HNRNPC	RBP026_human_starbase_bed25_mw30_num4_stringent	1.29179	4.31e-14	745	304.29	61.4252	ZNF121,INO80D,TNRC6B,SBNO1,BROX,HNRNPH1,RO60,FBXL20,TNPO1,ZNF451,PER2,PPP3CA,THAP5,TOR1AIP1,NT5DC3,ELK4,MYADM,SLC30A4,CBX5,RMND5A,SRGAP2C,CARMIL1,EIF2S3,MMS22L,RC3H1,CDC42SE2,HNRNPR,PXYLP1,CLSPN,CASP2,SLC35F5,PFKFB2,ENAH,CEP78,MTHFD2,DUSP7,CEBPZOS,FUBP1,PGGT1B,GTF2E1,ZNF850,VMA21,PDS5B,KLHL11,ZNF766,GSR,OTUD3,SDE2,GDAP1,SETD5,KLHL24,BCLAF3,C17orf75,POU2F1,XPOT,HLTF,CPEB4,CPS1,BIRC6,TMEM154,DDX17,…
MIIhighTE	RBP026	HNRNPC	RBP026_human_ATtRACT_726	1.28962	0	372	152.17	20.9988	ZNF121,HNRNPR,RO60,INO80D,ZNF451,HNRNPH1,FBXL20,TNRC6B,PDS5B,C6orf62,NUCKS1,SBNO1,CEP78,FUBP1,TMEM154,TNPO1,BCLAF3,C17orf75,PXYLP1,XPOT,DERL2,KIF3A,RMND5A,MMS22L,AGO2,RC3H1,LRRC8B,PIK3CA,KLHL11,YIPF6,GSR,OTUD3,POU2F1,PTGFRN,MED13,CPEB4,WDHD1,NT5DC3,CDC42SE2,ELK4,PTP4A1,UACA,PGGT1B,SIN3A,SRGAP2C,CBX5,ROCK1,SMC5,GNAQ,SLC10A7,PRR14L,PER2,PDE3A,EIF2S3,RB1CC1,EFCAB2,CASP2,HSF2,SLC35F5,TET3,AL135905.2,…
MIIhighTE	RBP026	HNRNPC	RBP026_human_starbase_bed25_mw25_num6_stringent	1.28945	0	336	137.46	24.2589	INO80D,ZNF121,RC3H1,THAP5,CBX5,HNRNPH1,SBNO1,GATAD2A,FBXL20,NT5DC3,CDC42SE2,TNRC6B,SLC30A4,GDAP1,BROX,TNPO1,ZNF451,PGGT1B,HNRNPR,ZFAND5,AL135905.2,PFKFB2,PLD1,C5orf51,ENAH,SETD5,ZNF766,OTUD3,PRR14L,PER2,CLSPN,DERL2,SLC35F5,PDIK1L,FUBP1,TMEM154,PDS5B,DCAF17,KLHL11,SIN3A,C6orf62,YIPF6,ABCA1,BCLAF3,GNAQ,KMT2E,AKIRIN1,SCAF8,POU2F1,GABPB1,XPOT,HK2,PAK1IP1,NUCKS1,EFCAB2,RMND5A,RO60,PTGFRN,CASP2,MED13,M…
MIIhighTE	RBP026	HNRNPC	RBP026_human_eclip_bed17_mw10_num5_stringent	1.28868	0	429	175.6	29.6467	ZNF121,INO80D,TNRC6B,HNRNPH1,RO60,TNPO1,ZNF451,SLC30A4,HNRNPR,SBNO1,PPP3CA,SLC35F5,CEBPZOS,NT5DC3,RUBCN,KLHL11,PER2,EIF2S3,NUCKS1,CASP2,RC3H1,THAP5,SRGAP2C,PXYLP1,CLSPN,CPEB4,MMS22L,DUSP7,ELK4,FUBP1,SIN3A,POU2F1,HK2,KIF3A,TMCC1,TTC14,CDC42SE2,SETD5,C6orf62,CBX5,GSR,CARMIL1,MTHFD2,KMT2E,GABPB1,PAK1IP1,RMND5A,AGO2,ATAD5,AL135905.2,GDAP1,FBXL20,PDP1,BROX,HIPK1,TNRC6A,ENAH,TMEM154,KLHL24,MYADM,PGGT1B…
MIIhighTE	RBP026	HNRNPC	RBP026_human_clipdb_bed26_mw10_num1_stringent	1.2863	0	415	170.15	28.6142	TNRC6B,HNRNPH1,INO80D,ZNF121,TNPO1,SBNO1,CBX5,PPP3CA,RO60,RC3H1,ELK4,ZNF451,KLHL11,NT5DC3,ABCA1,CARMIL1,CLSPN,CEBPZOS,ENAH,RUBCN,CDC42SE2,TMEM154,HNRNPR,DERL2,BROX,ZNF850,PPP1R12A,SLC30A4,ZNF766,OTUD3,PER2,EIF2S3,NUCKS1,SLC35F5,AGO2,TMCC1,FBXL20,PTP4A1,SETD5,SIN3A,P4HA1,PXYLP1,KMT2E,POU2F1,RMND5A,CASP2,CPEB4,MMS22L,AL135905.2,DUSP7,GATAD2A,GTF2E1,TTC14,HIPK1,FUBP1,THAP5,DNAJC10,PGGT1B,SRGAP2C,BCL…
MIIhighTE	RBP026	HNRNPC	RBP026_human_eclip_bed17_mw20_num6_stringent	1.27801	1e-16	482	198.76	35.2492	INO80D,HNRNPH1,ZNF121,TNRC6B,FBXL20,RO60,SBNO1,ELK4,TNPO1,ZNF451,CBX5,CASP2,THAP5,ABCA1,CARMIL1,GDAP1,NT5DC3,CDC42SE2,PGGT1B,SRGAP2C,RC3H1,ZNF850,RUBCN,PER2,EIF2S3,SLC35F5,PPP3CA,SLC30A4,KLHL11,ZNF766,CLSPN,CPEB4,MYADM,SIN3A,GSR,OTUD3,PXYLP1,PRR14L,PRPS2,MKNK2,RMND5A,MMS22L,AGO2,CEBPZOS,ENAH,CFAP299,TMEM154,PDS5B,SETD5,HNRNPR,KMT2E,NUCKS1,DERL2,EFCAB2,HCFC2,VPS50,BROX,RNF125,FUBP1,TRAK2,PRKCI,YIP…
MIIhighTE	RBP026	HNRNPC	RBP026_human_starbase_bed2_mw10_num6_stringent	1.27473	0	333	137.63	20.089	INO80D,HNRNPR,FBXL20,ZNF121,CDC42SE2,TNPO1,CLSPN,RO60,TTC14,TNRC6B,ZNF451,PGGT1B,ABCA1,BCLAF3,HNRNPH1,SBNO1,GATAD2A,NT5DC3,ELK4,THAP5,CBX5,CARMIL1,PXYLP1,PAK1IP1,KIF3A,MYADM,GSR,PER2,RMND5A,CASP2,SLC35F5,RC3H1,PFKFB2,CEBPZOS,HIPK1,ZNF850,CFAP299,UBXN2A,FUBP1,SLC30A4,TRAK2,PRKCI,SRGAP2C,P4HA1,ATRX,OTUD3,GNAQ,SLC10A7,EYA1,PRR14L,KMT2E,EIF2S3,PRPS2,NUCKS1,DERL2,MKNK2,MMS22L,SFPQ,NOP14,RNF125,ZNF292,…
MIIhighTE	RBP026	HNRNPC	RBP026_human_eclip_bed17_mw10_num1_stringent	1.26332	0	404	168.3	28.652	ZNF121,HNRNPH1,TNRC6B,SBNO1,ZNF451,CBX5,INO80D,NT5DC3,TNPO1,CARMIL1,RO60,CASP2,FBXL20,ENAH,PPP3CA,SETD5,PRR14L,GATAD2A,THAP5,SLC30A4,KLHL11,EIF2S3,RC3H1,ELK4,PDS5B,PGGT1B,SRGAP2C,ABCA1,GSR,HNRNPR,PER2,NUCKS1,PTGFRN,FAT1,VPS50,ZNF850,CDC42SE2,FUBP1,MYADM,YIPF6,P4HA1,PXYLP1,CLSPN,POU2F1,RMND5A,MED13,CPEB4,MMS22L,AGO2,GDAP1,BROX,RUBCN,MPHOSPH8,UBE3A,SIN3A,ATRX,OTUD3,GNAQ,EYA1,MTHFD2,TOR1AIP1,NHEJ1,P…
MIIhighTE	RBP026	HNRNPC	RBP026_human_clipdb_bed26_mw25_num7_stringent	1.26237	0	328	136.73	21.0021	TNRC6B,INO80D,HNRNPH1,SLC30A4,RC3H1,FBXL20,HNRNPR,ZNF451,SBNO1,ZNF121,THAP5,DNAJC10,ZNF766,YIPF6,ABCA1,ATRX,PXYLP1,EIF2S3,PAK1IP1,RO60,SLC35F5,ZNF850,ELK4,TMEM154,PDS5B,KLHL11,CBX5,CARMIL1,PRR14L,PER2,POU2F1,GABPB1,NUCKS1,BVES,HCFC2,GATAD2A,GTF2E1,CEP78,PLD1,CEBPZOS,PPP3CA,TNPO1,PGGT1B,TRAK2,PRKCI,SEC62,SRGAP2C,BCLAF3,C17orf75,OTUD3,MTHFD2,CLSPN,RAB27B,XPOT,HK2,SDE2,RMND5A,PTGFRN,TTF2,HERC2,VPS50…
MIIhighTE	RBP026	HNRNPC	RBP026_human_starbase_bed25_mw15_num8_stringent	1.25938	0	334	139.52	18.3498	INO80D,BDP1,TNRC6B,RO60,ZNF451,HNRNPR,TOR1AIP1,ZNF121,ABCA1,HNRNPH1,SBNO1,EFCAB2,FBXL20,PFKFB2,ZNF850,RUBCN,TNPO1,THAP5,CARMIL1,DERL2,CASP2,CPEB4,SLC35F5,CEP78,BROX,CBX5,GSR,XPOT,KIF3A,PCF11,MCM10,CFAP299,TMEM154,PDS5B,SETD5,KLHL11,TRAK2,SRGAP2C,ZNF766,BCLAF3,PXYLP1,PRR14L,MTHFD2,ATP13A3,CLSPN,SCAF8,EIF2S3,POU2F1,HK2,NHEJ1,PRPS2,NUCKS1,RMND5A,PTGFRN,MMS22L,ATAD5,GATAD2A,GCFC2,GDAP1,CEBPZOS,RNF125…
MIIhighTE	RBP026	HNRNPC	RBP026_human_eclip_bed17_mw30_num2_stringent	1.25772	5.30374e-06	39	16.31	5.18291	ARHGAP11A,ZNF850,CBX5,RNF125,ROCK1,SMC5,MTHFD2,PER2,TOR1AIP1,EIF2S3,SDE2,KIF3A,TAB3,SGO1,MMS22L,QTRT2,ERCC4,FBXL20,CEP78,BROX,TTC14,NT5DC3,VMA21,ELK4,UBXN2A,KATNAL1,MPHOSPH8,KLHL24,ZNF451,KLHL11
MIIhighTE	RBP026	HNRNPC	RBP026_human_starbase_bed2_mw25_num4_stringent	1.2534	0	461	193.37	31.8699	ZNF121,HNRNPH1,TNRC6B,RO60,INO80D,TNPO1,SBNO1,ZNF850,ELK4,ZNF451,CBX5,RC3H1,FBXL20,BROX,SLC30A4,NT5DC3,THAP5,MMS22L,GSR,CARMIL1,PER2,CLSPN,BDP1,PPP3CA,KLHL11,ZNF766,ABCA1,HNRNPR,PXYLP1,TOR1AIP1,GABPB1,RMND5A,PTGFRN,CASP2,SLC35F5,ATAD5,AL135905.2,DUSP7,TMCC1,VPS50,CEP78,CEBPZOS,C5orf51,ENAH,CDC42SE2,RUBCN,FUBP1,TMEM154,PDS5B,SETD5,SIN3A,PRKCI,SRGAP2C,BCLAF3,OTUD3,EIF2S3,XPOT,HK2,DERL2,KIF3A,OXSR1,…
MIIhighTE	RBP026	HNRNPC	RBP026_human_starbase_bed25_mw20_num1_stringent	1.25276	5.01e-14	761	319.35	61.7419	ZNF121,INO80D,HNRNPH1,TNRC6B,FBXL20,RO60,TNPO1,SBNO1,ZNF451,SLC30A4,RC3H1,PER2,PPP3CA,THAP5,CBX5,CARMIL1,NT5DC3,CDC42SE2,PXYLP1,ELK4,CASP2,MMS22L,RUBCN,EIF2S3,SLC35F5,BROX,MYADM,RMND5A,PGGT1B,GDAP1,PDS5B,SETD5,KLHL11,SRGAP2C,ABCA1,CLSPN,POU2F1,ENAH,ZNF850,NUCKS1,VPS50,CEBPZOS,TMEM154,SIN3A,ZNF766,GSR,OTUD3,MTHFD2,PTGFRN,GTF2E1,EFCAB2,MKNK2,KIF3A,CPEB4,DUSP7,TMCC1,TTC14,FUBP1,PRKCI,BCLAF3,C17orf75…
MIIhighTE	RBP026	HNRNPC	RBP026_human_clipdb_bed26_mw20_num4_stringent	1.24849	3.63123e-06	45	18.94	5.87551	ARHGAP11A,CBX5,CLSPN,MTHFD2,SLC35F5,ROCK1,SMC5,PER2,TOR1AIP1,EIF2S3,EFCAB2,SDE2,KIF3A,GAS2L3,TAB3,ATAD5,QTRT2,ERCC4,FBXL20,CPS1,MRPL49,BROX,TTC14,PCF11,NT5DC3,ZNF850,BCLAF1,ELK4,UBXN2A,KATNAL1,TNPO1,UHMK1,THAP5,KLHL24,SLC30A4
MIIhighTE	RBP026	HNRNPC	RBP026_human_clipdb_bed26_mw25_num9_stringent	1.24841	1.62934e-09	307	129.22	31.5616	ZNF121,HNRNPR,TNPO1,TNRC6B,RO60,THAP5,INO80D,PPP3CA,SLC30A4,CBX5,CARMIL1,PER2,SBNO1,CDC42SE2,HNRNPH1,RC3H1,PHACTR4,PRR14L,SS18L2,DERL2,CASP2,FBXL20,ELK4,C6orf62,MMS22L,NT5DC3,BCLAF1,PXYLP1,ZFAND5,EIF2S3,GAS2L3,RMND5A,PDP1,TTC14,XPO4,PPP1R12A,PGGT1B,SEC62,SMC5,POU2F1,RB1CC1,KIF3A,AKAP11,CEP78,BROX,STARD7,TMEM154,SETD5,MPHOSPH8,MYADM,ZNF766,C17orf75,OTUD3,VMP1,PDE3A,MITF,HK2,PRPS2,NMD3,SDE2,PTGFRN,…
MIIhighTE	RBP026	HNRNPC	RBP026_human_starbase_bed2_mw30_num4_stringent	1.24804	5.1e-14	490	206.3	39.3304	TNRC6B,ZNF121,INO80D,HNRNPH1,ZNF451,FBXL20,TNPO1,THAP5,PER2,SBNO1,RO60,RC3H1,RUBCN,HNRNPR,MMS22L,SLC35F5,NT5DC3,PPP3CA,CDC42SE2,SIN3A,CBX5,CASP2,CEBPZOS,TMEM154,MYADM,KLHL11,CARMIL1,ATAD5,BROX,ELK4,SLC30A4,P4HA1,PXYLP1,CLSPN,RMND5A,ZNF850,PRKCI,ZNF766,PTGFRN,HCFC2,PDS5B,PGGT1B,GSR,PRR14L,EIF2S3,POU2F1,PAK1IP1,DERL2,EFCAB2,MKNK2,CPEB4,DUSP7,GTF2E1,SCAF11,CEP78,PFKFB2,PDIK1L,VMA21,FUBP1,SRGAP2C,YIP…
MIIhighTE	RBP026	HNRNPC	RBP026_human_starbase_bed25_mw10_num1_stringent	1.24392	0	499	210.69	34.2388	ZNF121,TNRC6B,HNRNPH1,INO80D,TNPO1,NT5DC3,PER2,SBNO1,RO60,FBXL20,ELK4,CARMIL1,RC3H1,SLC30A4,ZNF850,THAP5,HNRNPR,CLSPN,CEBPZOS,ZNF766,CBX5,EIF2S3,CASP2,MMS22L,MYADM,KLHL11,ABCA1,CPEB4,FUBP1,ZNF451,SIN3A,OTUD3,PXYLP1,PRPS2,DERL2,SLC35F5,DUSP7,GATAD2A,PLD1,TTC14,C5orf51,PPP3CA,PDS5B,SETD5,C6orf62,P4HA1,GSR,C17orf75,PRR14L,KMT2E,POU2F1,GABPB1,NUCKS1,MKNK2,PTGFRN,AGO2,ATAD5,HCFC2,GTF2E1,GCFC2,TMCC1,BR…
MIIhighTE	RBP026	HNRNPC	RBP026_human_starbase_bed2_mw20_num5_stringent	1.23903	0	451	191.07	31.5983	INO80D,ZNF121,HNRNPH1,TNRC6B,RO60,RC3H1,BROX,NT5DC3,ELK4,CARMIL1,ZNF451,SBNO1,CEBPZOS,PPP3CA,ZNF850,TNPO1,GSR,MMS22L,FBXL20,ENAH,KLHL11,CBX5,HNRNPR,EIF2S3,RMND5A,CASP2,SLC35F5,BDP1,RUBCN,FUBP1,PGGT1B,SRGAP2C,ABCA1,BCLAF3,PER2,NUCKS1,CPEB4,VPS50,TMEM154,PDS5B,SETD5,ZNF766,OTUD3,PXYLP1,CLSPN,POU2F1,XPOT,HK2,KIF3A,OXSR1,DUSP7,GATAD2A,TMCC1,CPS1,PFKFB2,STARD7,VMA21,CFAP299,THAP5,SLC30A4,TRAK2,SIN3A,P…
MIIhighTE	RBP026	HNRNPC	RBP026_human_starbase_bed25_mw25_num4_stringent	1.23896	1.044e-12	696	294.88	59.6896	ZNF121,TNRC6B,SBNO1,INO80D,BROX,HNRNPH1,RO60,TNPO1,PER2,FBXL20,NT5DC3,PPP3CA,THAP5,MYADM,ZNF451,ELK4,SLC30A4,CBX5,CARMIL1,SRGAP2C,RMND5A,RC3H1,HNRNPR,TOR1AIP1,CASP2,MMS22L,CDC42SE2,PXYLP1,DUSP7,CEP78,PFKFB2,ENAH,FUBP1,CLSPN,EIF2S3,SLC35F5,CEBPZOS,PGGT1B,GTF2E1,ZNF850,VMA21,SETD5,KLHL11,ZNF766,BCLAF3,MTHFD2,POU2F1,DERL2,MKNK2,CPEB4,KLHL24,DDX17,GSR,OTUD3,PRR14L,SS18L2,VPS50,PDS5B,MPHOSPH8,C17orf75…
MIIhighTE	RBP026	HNRNPC	RBP026_human_clipdb_bed26_mw15_num6_stringent	1.23666	1.69e-14	395	167.62	30.7331	ZNF121,HNRNPH1,INO80D,TNRC6B,TNPO1,RO60,ELK4,ZNF451,PPP3CA,SLC35F5,HNRNPR,ATAD5,FBXL20,NT5DC3,GSR,PXYLP1,EIF2S3,RC3H1,CDC42SE2,SLC30A4,CBX5,CARMIL1,SBNO1,CPEB4,BROX,CEBPZOS,PDS5B,MYADM,SIN3A,SRGAP2C,GDAP1,TTC14,FUBP1,THAP5,PRKCI,ZNF766,OTUD3,MTHFD2,CLSPN,HK2,PRPS2,NUCKS1,RMND5A,PTGFRN,AGO2,AL135905.2,PFKFB2,PLD1,PDIK1L,C5orf51,RUBCN,TMEM154,PPP1R12A,KLHL11,ABCA1,BCLAF3,PRR14L,TOR1AIP1,POU2F1,EFCA…
MIIhighTE	RBP026	HNRNPC	RBP026_human_clipdb_bed26_mw25_num4_stringent	1.2358	3.86422e-10	508	215.7	50.3731	ZNF121,INO80D,TNRC6B,HNRNPH1,RO60,FBXL20,TNPO1,SBNO1,THAP5,PPP3CA,ZNF451,CBX5,CARMIL1,PER2,SLC30A4,CDC42SE2,ELK4,CASP2,MMS22L,RC3H1,PGGT1B,NT5DC3,MYADM,EIF2S3,RMND5A,PXYLP1,SLC35F5,BROX,SETD5,ABCA1,GSR,OTUD3,NUCKS1,GDAP1,VPS50,CEBPZOS,ENAH,RUBCN,KLHL11,SIN3A,SRGAP2C,POU2F1,PTGFRN,DUSP7,TMCC1,FUBP1,TMEM154,ZNF766,CLSPN,CPEB4,PRKCI,P4HA1,MTHFD2,PRPS2,ATAD5,HCFC2,GTF2E1,GCFC2,PFKFB2,PLD1,ZNF850,PDS5…
MIIhighTE	RBP026	HNRNPC	RBP026_human_clipdb_bed26_mw20_num6_stringent	1.23437	2.87285e-10	515	218.89	50.5926	ZNF121,INO80D,TNRC6B,HNRNPH1,SBNO1,RO60,TNPO1,FBXL20,THAP5,ZNF451,CARMIL1,CBX5,PER2,PPP3CA,RC3H1,CDC42SE2,ELK4,SLC30A4,CASP2,MMS22L,NT5DC3,PGGT1B,PXYLP1,EIF2S3,RMND5A,SLC35F5,GDAP1,VPS50,BROX,RUBCN,SETD5,MYADM,SRGAP2C,GSR,OTUD3,NUCKS1,ENAH,KLHL11,SIN3A,ZNF766,TMCC1,CEBPZOS,FUBP1,TMEM154,ABCA1,MTHFD2,CLSPN,PTGFRN,CPEB4,ATAD5,DUSP7,PRKCI,P4HA1,POU2F1,HK2,PRPS2,HCFC2,GTF2E1,GCFC2,PFKFB2,ZNF850,PDS5B…
MIIhighTE	RBP026	HNRNPC	RBP026_human_starbase_bed25_mw20_num5_stringent	1.23144	3.15e-14	460	195.91	36.2199	ZNF121,INO80D,HNRNPH1,TNRC6B,NT5DC3,ZNF451,SBNO1,FBXL20,RO60,PPP3CA,TNPO1,SLC30A4,MMS22L,RC3H1,KLHL11,CBX5,CARMIL1,PXYLP1,TMCC1,PER2,CLSPN,BROX,ABCA1,EIF2S3,POU2F1,PAK1IP1,CASP2,PLD1,ENAH,ZNF850,CDC42SE2,TMEM154,PGGT1B,SRGAP2C,ZNF766,GSR,RMND5A,CPEB4,SLC35F5,DUSP7,GDAP1,CEBPZOS,RUBCN,ELK4,THAP5,P4HA1,C17orf75,OTUD3,PRR14L,KMT2E,MORF4L2,DERL2,PTGFRN,AGO2,SCAF11,RNF125,PDIK1L,HIPK1,FUBP1,MYADM,SIN3…
MIIhighTE	RBP026	HNRNPC	RBP026_human_starbase_bed2_mw20_num1_stringent	1.22671	3.49e-14	757	323.46	60.1541	ZNF121,INO80D,TNRC6B,HNRNPH1,TNPO1,RO60,FBXL20,SBNO1,SLC30A4,CBX5,ZNF451,THAP5,CARMIL1,PER2,RC3H1,SLC35F5,PPP3CA,NT5DC3,MMS22L,ZNF850,EIF2S3,CASP2,ELK4,PXYLP1,CLSPN,CDC42SE2,BROX,SETD5,KLHL11,MYADM,PGGT1B,RMND5A,GDAP1,ENAH,RUBCN,TMEM154,SIN3A,SRGAP2C,ZNF766,ABCA1,EFCAB2,RNF125,PDS5B,OTUD3,ARHGAP11A,MTHFD2,ZFAND5,NUCKS1,KIF3A,PFKFB2,CEBPZOS,MPHOSPH8,GSR,XPOT,SDE2,PTGFRN,GTF2E1,STARD7,BCLAF1,FUBP1,…
MIIhighTE	RBP026	HNRNPC	RBP026_human_starbase_bed25_mw30_num7_stringent	1.22486	1.19e-14	375	160.44	28.7839	ZNF121,TNRC6B,INO80D,HNRNPH1,SBNO1,RO60,FBXL20,ENAH,TNPO1,NUCKS1,NT5DC3,THAP5,SLC30A4,CBX5,PER2,RC3H1,BROX,PPP3CA,CDC42SE2,ELK4,ZNF451,KLHL11,PGGT1B,CARMIL1,EIF2S3,CASP2,MMS22L,PDIK1L,RUBCN,SRGAP2C,ZNF766,PRR14L,CLSPN,HK2,PRPS2,PAK1IP1,RMND5A,GATAD2A,GTF2E1,PDP1,PFKFB2,SEH1L,TMEM154,PDS5B,SETD5,MYADM,DNAJC10,DDX17,TRAK2,ABCA1,ATRX,BCLAF3,C17orf75,OTUD3,HNRNPR,DERL2,EFCAB2,MKNK2,PTGFRN,OXSR1,SGO1,…
MIIhighTE	RBP026	HNRNPC	RBP026_human_starbase_bed2_mw10_num1_stringent	1.22177	3.22e-14	354	151.78	27.606	INO80D,ZNF121,SBNO1,RO60,TNRC6B,HNRNPH1,ZNF451,NT5DC3,TNPO1,SLC35F5,HNRNPR,MMS22L,GATAD2A,CEBPZOS,PPP3CA,CDC42SE2,ELK4,FUBP1,THAP5,KLHL11,CBX5,CARMIL1,PRPS2,ATAD5,RC3H1,BROX,ZNF850,RUBCN,SETD5,PGGT1B,SIN3A,SRGAP2C,GSR,OTUD3,PXYLP1,PER2,POU2F1,HK2,PAK1IP1,NUCKS1,MKNK2,KIF3A,RMND5A,CASP2,DUSP7,GTF2E1,GDAP1,FBXL20,RNF125,PDS5B,KLHL24,MYADM,SLC30A4,ZNF766,MTHFD2,GABPB1,DERL2,EFCAB2,PTGFRN,CPEB4,HELLS…
MIIhighTE	RBP026	HNRNPC	RBP026_human_starbase_bed25_mw15_num1_stringent	1.21816	9.43578e-11	654	281.11	62.0855	ZNF121,INO80D,TNRC6B,HNRNPH1,RO60,SBNO1,TNPO1,FBXL20,ZNF451,THAP5,PPP3CA,CBX5,CARMIL1,PER2,SLC30A4,NT5DC3,CDC42SE2,CASP2,RC3H1,ELK4,PXYLP1,MMS22L,BROX,PGGT1B,MYADM,EIF2S3,SETD5,KLHL11,RMND5A,SLC35F5,GDAP1,CEBPZOS,SRGAP2C,ABCA1,GSR,OTUD3,PTGFRN,VPS50,ENAH,ZNF850,RUBCN,SIN3A,ZNF766,CLSPN,NUCKS1,DUSP7,TMCC1,FUBP1,TMEM154,PDS5B,PRR14L,MTHFD2,POU2F1,ATAD5,GTF2E1,PRPS2,CPEB4,HCFC2,PFKFB2,PLD1,PRKCI,P4H…
MIIhighTE	RBP026	HNRNPC	RBP026_human_eclip_bed17_mw15_num1_stringent	1.21568	5.86929e-11	668	287.62	62.527	ZNF121,INO80D,TNRC6B,HNRNPH1,RO60,SBNO1,TNPO1,FBXL20,ZNF451,THAP5,PPP3CA,CBX5,CARMIL1,PER2,NT5DC3,SLC30A4,CDC42SE2,CASP2,RC3H1,ELK4,PXYLP1,BROX,MMS22L,PGGT1B,MYADM,EIF2S3,RMND5A,SETD5,KLHL11,SLC35F5,GDAP1,CEBPZOS,SRGAP2C,ABCA1,GSR,OTUD3,PTGFRN,VPS50,ENAH,ZNF850,RUBCN,SIN3A,ZNF766,CLSPN,NUCKS1,DUSP7,TMCC1,FUBP1,TMEM154,PDS5B,MTHFD2,POU2F1,CPEB4,ATAD5,GTF2E1,PFKFB2,PRR14L,PRPS2,HCFC2,PLD1,PRKCI,P4H…
MIIhighTE	RBP026	HNRNPC	RBP026_human_eclip_bed17_mw20_num2_stringent	1.21474	1.14833e-06	47	20.25	5.69844	ZNF850,CBX5,RNF125,SLC30A4,SEC62,ZNF766,ROCK1,YIPF6,SMC5,MTHFD2,PER2,TOR1AIP1,EIF2S3,XPOT,SDE2,KIF3A,TAB3,SGO1,MMS22L,SLC35F5,ATAD5,QTRT2,RC3H1,ERCC4,FBXL20,CEP78,BROX,TTC14,NT5DC3,VMA21,CFAP299,ELK4,UBXN2A,TMEM154,KATNAL1,TNPO1,UHMK1,THAP5,KLHL24,MYADM,KLHL11
MIIhighTE	RBP026	HNRNPC	RBP026_human_clipdb_bed26_mw15_num2_stringent	1.21017	6.33812e-11	667	288.29	62.3782	ZNF121,INO80D,TNRC6B,HNRNPH1,RO60,TNPO1,SBNO1,ZNF451,FBXL20,THAP5,PPP3CA,CBX5,CARMIL1,PER2,SLC30A4,RC3H1,NT5DC3,CDC42SE2,ELK4,CASP2,MMS22L,PXYLP1,PGGT1B,EIF2S3,BROX,SETD5,MYADM,KLHL11,OTUD3,RMND5A,SLC35F5,GDAP1,CEBPZOS,ABCA1,GSR,PTGFRN,VPS50,ENAH,RUBCN,SIN3A,SRGAP2C,ZNF766,NUCKS1,TMCC1,ZNF850,FUBP1,TMEM154,PRR14L,MTHFD2,CLSPN,POU2F1,ATAD5,DUSP7,GTF2E1,PDS5B,PRPS2,EFCAB2,KIF3A,CPEB4,HCFC2,PFKFB2,P…
MIIhighTE	RBP026	HNRNPC	RBP026_human_starbase_bed2_mw15_num1_stringent	1.20929	6.0368e-12	717	310.09	63.1359	ZNF121,INO80D,TNRC6B,HNRNPH1,TNPO1,SBNO1,RO60,ZNF451,FBXL20,SLC30A4,THAP5,PER2,CBX5,CARMIL1,PPP3CA,NT5DC3,RC3H1,CASP2,MMS22L,CDC42SE2,ELK4,PXYLP1,SLC35F5,BROX,SETD5,MYADM,PGGT1B,EIF2S3,RMND5A,RUBCN,OTUD3,GDAP1,KLHL11,SRGAP2C,ABCA1,HNRNPR,MTHFD2,CLSPN,NUCKS1,VPS50,CEBPZOS,SIN3A,ZNF766,GSR,ARHGAP11A,POU2F1,PTGFRN,CPEB4,DUSP7,TMCC1,ENAH,TMEM154,PDS5B,TOR1AIP1,EFCAB2,HCFC2,PFKFB2,FUBP1,P4HA1,ATAD5,BV…
MIIhighTE	RBP026	HNRNPC	RBP026_human_clipdb_bed26_mw30_num4_stringent	1.20514	2.7e-14	483	209.49	37.4264	ZNF121,INO80D,HNRNPH1,RO60,RC3H1,THAP5,TNRC6B,PXYLP1,PER2,FBXL20,NT5DC3,ZNF451,SLC30A4,ZNF850,KLHL11,SBNO1,BROX,TNPO1,CBX5,CASP2,CEBPZOS,PPP3CA,ELK4,OTUD3,CLSPN,GDAP1,ENAH,RUBCN,FUBP1,POU2F1,CPEB4,DUSP7,CDC42SE2,SETD5,SIN3A,C17orf75,HNRNPR,CARMIL1,EIF2S3,NUCKS1,DERL2,SLC35F5,ATAD5,GCFC2,VPS50,TMEM154,PDS5B,PGGT1B,SRGAP2C,ABCA1,TOR1AIP1,HK2,RMND5A,BVES,GATAD2A,TMCC1,TTC14,C5orf51,STARD7,KLHL24,UBE…
MIIhighTE	RBP026	HNRNPC	RBP026_human_eclip_bed17_mw25_num5_stringent	1.20123	2.554e-13	469	203.97	37.9064	INO80D,ZNF121,TNRC6B,HNRNPH1,FBXL20,RO60,ELK4,PXYLP1,CLSPN,PPP3CA,ZNF451,ZNF850,SBNO1,TNPO1,SETD5,THAP5,ABCA1,HNRNPR,CARMIL1,PER2,EIF2S3,SLC35F5,NT5DC3,RUBCN,CDC42SE2,ZNF766,GSR,OTUD3,EFCAB2,PTGFRN,SLC30A4,KLHL11,PRKCI,CBX5,PRPS2,NUCKS1,CASP2,CPEB4,GATAD2A,RC3H1,TMCC1,GDAP1,VPS50,BROX,PFKFB2,TTC14,TMEM154,PGGT1B,P4HA1,PRR14L,MTHFD2,POU2F1,GABPB1,RMND5A,AL135905.2,DUSP7,CEBPZOS,PDIK1L,CFAP299,FUBP…
MIIhighTE	RBP026	HNRNPC	RBP026_human_starbase_bed2_mw15_num7_stringent	1.19763	2.154e-13	434	189.22	34.8288	HNRNPH1,INO80D,ZNF121,TNRC6B,THAP5,ZNF451,TNPO1,RC3H1,RO60,FBXL20,PER2,NT5DC3,CDC42SE2,ZNF766,CARMIL1,SBNO1,ELK4,KLHL11,ABCA1,CASP2,CEBPZOS,PPP3CA,RUBCN,SETD5,CBX5,PXYLP1,EIF2S3,RMND5A,PTGFRN,SLC35F5,SIN3A,PRKCI,PRR14L,POU2F1,DERL2,CPEB4,GATAD2A,TMCC1,BROX,TMEM154,P4HA1,GSR,OTUD3,HNRNPR,HK2,NHEJ1,EFCAB2,MMS22L,AGO2,HCFC2,GDAP1,PFKFB2,SEH1L,C5orf51,ENAH,ZNF850,PDS5B,SLC30A4,PGGT1B,UBE3A,SRGAP2C,BC…
MIIhighTE	RBP026	HNRNPC	RBP026_human_starbase_bed2_mw20_num10_stringent	1.1949	8.009e-13	330	144.15	27.0302	INO80D,HNRNPR,ZNF121,TNRC6B,PRR14L,ZFAND5,NT5DC3,CBX5,CARMIL1,TNPO1,HNRNPH1,SS18L2,PPP3CA,BCLAF1,PXYLP1,POU2F1,SBNO1,RO60,RC3H1,ELK4,PHACTR4,DERL2,DUSP7,THAP5,MPHOSPH8,C6orf62,ZNF766,GSR,C17orf75,VMP1,PDE3A,KIF3A,CASP2,MMS22L,PIKFYVE,FBXL20,VPS50,RNF125,TNRC6A,STARD7,CDC42SE2,FUBP1,ZNF451,SLC30A4,CCNYL1,SMC5,PER2,EIF2S3,HK2,NUCKS1,RB1CC1,MKNK2,GAS2L3,AKAP11,SLC35F5,ABL2,BROX,ZNF292,XPO4,ENAH,ZNF2…
MIIhighTE	RBP026	HNRNPC	RBP026_human_starbase_bed2_mw10_num7_loose	1.19339	8.83492e-06	44	19.24	5.85191	ARHGAP11A,FBXL20,ZNF766,SDE2,ZNF850,KLHL11,SEC62,ROCK1,PXYLP1,SS18L2,CLSPN,ZFAND5,TOR1AIP1,EIF2S3,POU2F1,EFCAB2,SCML2,GAS2L3,BVES,GTF2E1,ZNF121,MRPL49,CEP78,BROX,RNF125,RBM39,VMA21,UBXN2A,TMEM154,TRIM6,KATNAL1,MPHOSPH8,ZNF451,RNASEH1
MIIhighTE	RBP026	HNRNPC	RBP026_human_starbase_bed2_mw25_num1_stringent	1.17941	2.749e-13	692	305.54	55.8022	ZNF121,FBXL20,TNPO1,RO60,TNRC6B,HNRNPH1,SLC30A4,CBX5,NT5DC3,SBNO1,INO80D,THAP5,ZNF451,CARMIL1,ZNF850,PER2,RC3H1,PPP3CA,MMS22L,SLC35F5,ELK4,CLSPN,EIF2S3,CASP2,BROX,ZNF766,TMEM154,PXYLP1,CDC42SE2,MYADM,MTHFD2,TOR1AIP1,EFCAB2,KIF3A,GDAP1,RNF125,RUBCN,SETD5,KLHL11,SRGAP2C,ARHGAP11A,ZFAND5,NUCKS1,CEBPZOS,ENAH,MPHOSPH8,PGGT1B,SIN3A,GSR,C17orf75,OTUD3,MKNK2,SDE2,GTF2E1,VMA21,FUBP1,PDS5B,KLHL24,ROCK1,SMC…
MIIhighTE	RBP026	HNRNPC	RBP026_human_starbase_bed25_mw30_num8_loose	1.16371	9.5834e-06	44	19.64	5.77966	ZNF850,ARHGAP11A,KATNAL1,ROCK1,TOR1AIP1,BROX,RNF125,PCF11,CBX5,MTHFD2,SS18L2,PER2,EIF2S3,POU2F1,NHEJ1,SCML2,SDE2,RO60,BVES,FBXL20,MRPL49,CEP78,CEBPZOS,NT5DC3,VMA21,CFAP299,UBXN2A,TMEM154,TRIM6,THAP5,ZNF451,RNASEH1
MIIhighTE	RBP026	HNRNPC	RBP026_human_clipdb_bed26_mw20_num2_stringent	1.16332	2.3401e-12	532	237.53	44.3222	ZNF121,FBXL20,TNPO1,TNRC6B,INO80D,CBX5,SLC30A4,SBNO1,RO60,ZNF451,CARMIL1,PER2,PPP3CA,HNRNPH1,CLSPN,CDC42SE2,MMS22L,THAP5,EIF2S3,CASP2,RC3H1,ZNF850,ELK4,TMEM154,SLC35F5,NT5DC3,PGGT1B,ZNF766,PXYLP1,ARHGAP11A,BROX,ENAH,FUBP1,SETD5,KLHL11,ABCA1,MTHFD2,EFCAB2,SDE2,ZNF845,GDAP1,CEBPZOS,RUBCN,VMA21,KLHL24,MYADM,SIN3A,SRGAP2C,OTUD3,KIF3A,RMND5A,PTGFRN,ATAD5,GTF2E1,RNF125,RBM39,PDS5B,ROCK1,P4HA1,GSR,PHACT…
MIIhighTE	RBP026	HNRNPC	RBP026_human_eclip_bed17_mw25_num2_stringent	1.15486	5.19907e-06	45	20.21	5.6841	ZNF850,CBX5,RNF125,SLC30A4,SEC62,ROCK1,SMC5,MTHFD2,PER2,TOR1AIP1,EIF2S3,XPOT,SDE2,KIF3A,TAB3,SGO1,MMS22L,SLC35F5,ATAD5,QTRT2,GTF2E1,ERCC4,FBXL20,CEP78,NOP14,BROX,TTC14,RBM39,NT5DC3,VMA21,ELK4,UBXN2A,KATNAL1,TNPO1,UHMK1,THAP5,KLHL24,MYADM,KLHL11
MIIhighTE	RBP026	HNRNPC	RBP026_human_clipdb_bed26_mw15_num1_stringent	1.14766	2.03893e-06	59	26.63	7.16142	ZNF850,RNF125,MTHFD2,BROX,TNPO1,SLC30A4,CBX5,ROCK1,OTUD3,SMC5,CLSPN,TOR1AIP1,EIF2S3,NHEJ1,DERL2,EFCAB2,SCML2,KIF3A,RO60,TAB3,CASP2,SGO1,MMS22L,BVES,QTRT2,RC3H1,ERCC4,FBXL20,MRPL49,NOP14,ZNF292,SLC17A5,ENAH,RBM39,VMA21,CFAP299,UBXN2A,TMEM154,TRIM6,KATNAL1,UHMK1,MPHOSPH8,KLHL24,ZNF451,RNASEH1,DNAJC10,KLHL11
MIIhighTE	RBP026	HNRNPC	RBP026_human_starbase_bed2_mw15_num4_stringent	1.14561	6.9597e-06	60	27.12	7.79184	ARHGAP11A,FBXL20,CBX5,ZNF850,KLHL11,ZNF766,CLSPN,EFCAB2,GPATCH2L,RNF125,VMA21,SIN3A,SEC62,YIPF6,PHACTR4,MTHFD2,ZFAND5,DERL2,SCML2,SDE2,KIF3A,MMS22L,SLC35F5,BVES,QTRT2,GTF2E1,GCFC2,NOP14,TTC14,ENAH,PCF11,TMEM154,TNPO1,KLHL24,ZNF451,SLC30A4
MIIhighTE	RBP026	HNRNPC	RBP026_human_starbase_bed25_mw10_num10_loose	1.14331	2.77658e-06	103	46.63	13.0668	INO80D,DUSP7,CCDC88A,TOR1AIP1,RNF125,POU2F1,TNRC6B,NEMF,HK2,CASP2,KDM6A,MYADM,DNAJC10,HOMER1,PRKCI,SRGAP2C,ANAPC1,OTUD3,WASHC4,RALGPS1,VMP1,GNAQ,EYA1,PRR14L,CLSPN,RSF1,ERI2,NHEJ1,SBNO1,DERL2,KDM4D,ZNF281,PTGFRN,RMND5A,PRKD1,AKAP11,SRP54,AGO2,BVES,GPATCH2L,GATAD2A,GTF2E1,GDAP1,ATXN2L,TMEM168,ZNF121,CTNNA1,CEP78,TMF1,PUS10,XPO4,HIPK1,TNRC6A,NT5DC3,MYO5A,PHF3,ELK4,MSH2,KATNAL1,PDS5B,LRRC8B,FAM9C,LML…
MIIhighTE	RBP026	HNRNPC	RBP026_human_eclip_bed17_mw25_num1_stringent	1.13149	2.3053e-12	571	260.63	46.7561	ZNF121,HNRNPH1,INO80D,FBXL20,ZNF451,CBX5,NT5DC3,SBNO1,RO60,TNRC6B,SLC30A4,RC3H1,ZNF766,CLSPN,EIF2S3,MMS22L,ZNF850,ELK4,TNPO1,CARMIL1,PXYLP1,CASP2,SLC35F5,BROX,THAP5,KLHL24,PER2,PPP3CA,TMEM154,MTHFD2,TOR1AIP1,NUCKS1,GTF2E1,GDAP1,ENAH,CDC42SE2,VMA21,MYADM,KLHL11,ARHGAP11A,EFCAB2,KIF3A,PFKFB2,MPHOSPH8,PGGT1B,OTUD3,SDE2,GCFC2,VPS50,RNF125,CEBPZOS,RUBCN,FUBP1,PDS5B,SETD5,SIN3A,SRGAP2C,ATRX,GSR,C17orf7…
MIIhighTE	RBP026	HNRNPC	RBP026_human_starbase_bed2_mw10_num5_loose	1.12991	6.94157e-06	36	16.45	4.49551	ARHGAP11A,CBX5,MTHFD2,SLC35F5,NT5DC3,YIPF6,SS18L2,PER2,CLSPN,TOR1AIP1,SDE2,KIF3A,GAS2L3,ATAD5,ERCC4,FBXL20,CEP78,BROX,RNF125,TTC14,PCF11,ZNF850,ELK4,UBXN2A,KATNAL1,TNPO1,KLHL24,MYADM,SLC30A4
MIIhighTE	RBP026	HNRNPC	RBP026_human_starbase_bed25_mw15_num2_stringent	1.11777	2.27106e-06	62	28.57	7.44984	ZNF850,SLC30A4,RNF125,MTHFD2,EIF2S3,RO60,SEC62,ZNF766,CBX5,ROCK1,OTUD3,SMC5,NHEJ1,DERL2,EFCAB2,SCML2,KIF3A,TAB3,CASP2,SGO1,MMS22L,ATAD5,BVES,QTRT2,RC3H1,GCFC2,KDM6A,ERCC4,FBXL20,CEP78,NOP14,BROX,ZNF292,SLC17A5,ENAH,RBM39,VMA21,CFAP299,UBXN2A,TMEM154,TRIM6,KATNAL1,TNPO1,UHMK1,MPHOSPH8,KLHL24,ZNF451,RNASEH1,KLHL11
MIIhighTE	RBP026	HNRNPC	RBP026_human_eclip_bed17_mw30_num1_stringent	1.05548	6.43865e-10	448	215.55	40.4086	ZNF121,ZNF850,INO80D,FBXL20,ZNF451,SLC30A4,CLSPN,TMEM154,CBX5,NT5DC3,RO60,MMS22L,RC3H1,KLHL11,ZNF766,SLC35F5,ELK4,PXYLP1,HNRNPH1,PER2,TOR1AIP1,EIF2S3,EFCAB2,VMA21,TNRC6B,ARHGAP11A,MTHFD2,SBNO1,SDE2,CASP2,ZNF845,CEBPZOS,BDP1,PPP3CA,TNPO1,THAP5,KLHL24,OTUD3,KIF3A,GDAP1,CEP78,BROX,RNF125,ENAH,GSR,C17orf75,CARMIL1,POU2F1,XPOT,NHEJ1,MKNK2,ATAD5,DUSP7,GTF2E1,PFKFB2,PCF11,RBM39,UBXN2A,SETD5,MPHOSPH8,MYA…
MIIhighTE	RBP026	HNRNPC	RBP026_human_starbase_bed25_mw25_num2_stringent	1.05178	3.81584e-06	59	28.46	6.96372	ZNF850,ARHGAP11A,RNF125,CBX5,FBXL20,SLC30A4,SEC62,ZNF766,ROCK1,SMC5,MTHFD2,TOR1AIP1,EIF2S3,EFCAB2,SCML2,SDE2,KIF3A,RO60,TAB3,SGO1,MMS22L,SLC35F5,ATAD5,BVES,QTRT2,RC3H1,ERCC4,CEP78,NOP14,BROX,ZNF292,TTC14,RBM39,VMA21,CFAP299,UBXN2A,TRIM6,KATNAL1,TNPO1,UHMK1,MPHOSPH8,KLHL24,MYADM,ZNF451,KLHL11
MIIhighTE	RBP026	HNRNPC	RBP026_human_starbase_bed25_mw30_num2_stringent	1.03916	3.9678e-06	59	28.71	6.91842	ARHGAP11A,ZNF850,RNF125,CBX5,FBXL20,SEC62,ZNF766,ROCK1,C17orf75,OTUD3,SMC5,MTHFD2,EIF2S3,EFCAB2,SCML2,KIF3A,RO60,TAB3,CASP2,SGO1,MMS22L,SLC35F5,ATAD5,BVES,QTRT2,RC3H1,ERCC4,ZNF121,CEP78,NOP14,BROX,ZNF292,TTC14,RBM39,VMA21,CFAP299,UBXN2A,TRIM6,KATNAL1,TNPO1,UHMK1,MPHOSPH8,KLHL24,MYADM,ZNF451,SLC30A4,KLHL11
MIIhighTE	RBP026	HNRNPC	RBP026_human_starbase_bed25_mw25_num1_stringent	1.03416	1.81387e-10	435	212.41	37.2071	ZNF121,CLSPN,ZNF850,FBXL20,NT5DC3,ZNF451,CBX5,TNPO1,EIF2S3,RC3H1,SLC30A4,ZNF766,RO60,TMEM154,KLHL11,MTHFD2,EFCAB2,MMS22L,ELK4,FUBP1,CARMIL1,ARHGAP11A,PER2,CASP2,SLC35F5,ZNF845,BROX,CEBPZOS,PPP3CA,THAP5,TNRC6B,GSR,OTUD3,PXYLP1,POU2F1,SBNO1,SDE2,KIF3A,GCFC2,PFKFB2,ENAH,RBM39,VMA21,KLHL24,SIN3A,SRGAP2C,YIPF6,PHACTR4,C17orf75,HNRNPH1,TOR1AIP1,NHEJ1,MKNK2,ATAD5,BVES,INO80D,GTF2E1,GDAP1,ERCC4,CEP78,RNF…
MIIhighTE	RBP026	HNRNPC	RBP026_human_starbase_bed25_mw30_num1_stringent	1.02011	1.09529e-09	484	238.65	43.4514	ZNF121,NT5DC3,ZNF850,ZNF451,FBXL20,CLSPN,TMEM154,TNPO1,ZNF766,CBX5,HNRNPH1,RO60,MMS22L,SLC30A4,PXYLP1,SLC35F5,ELK4,PER2,SBNO1,EFCAB2,INO80D,ZNF845,RNF125,ENAH,THAP5,TNRC6B,KLHL11,ARHGAP11A,TOR1AIP1,EIF2S3,SDE2,CASP2,RC3H1,GDAP1,CEBPZOS,GSR,PHACTR4,OTUD3,MTHFD2,ZFAND5,POU2F1,KIF3A,GCFC2,BROX,PCF11,RBM39,PPP3CA,VMA21,SETD5,SRGAP2C,YIPF6,C17orf75,CARMIL1,XPOT,NHEJ1,NUCKS1,BVES,DUSP7,GTF2E1,CEP78,PFK…
MIIhighTE	RBP026	HNRNPC	RBP026_human_starbase_bed2_mw30_num1_stringent	1.01937	1.84798e-10	498	245.68	42.3523	ZNF121,NT5DC3,TNPO1,FBXL20,ZNF850,CLSPN,MMS22L,ZNF451,CBX5,RO60,SLC30A4,SBNO1,TMEM154,ZNF766,PER2,THAP5,EIF2S3,ELK4,PXYLP1,EFCAB2,RC3H1,ZNF845,BROX,RNF125,PPP3CA,KLHL11,C17orf75,ARHGAP11A,ZFAND5,TOR1AIP1,DERL2,SDE2,CASP2,SLC35F5,CEBPZOS,ENAH,SRGAP2C,GSR,PHACTR4,OTUD3,CARMIL1,MTHFD2,NHEJ1,KIF3A,GCFC2,GDAP1,PCF11,RBM39,VMA21,BCLAF1,UBXN2A,SETD5,MYADM,ROCK1,YIPF6,PRR14L,HNRNPH1,POU2F1,NUCKS1,GTF2E1,…
MIIhighTE	RBP027	HNRNPD	RBP027_human_clipdb_bed27_mw20_num9_loose	1.6303	0	96	31.01	6.70518	ENAH,NIPAL1,HNRNPR,ARHGAP11A,TAB3,VPS13A,CEP78,DIS3,SEH1L,HIPK1,BRWD1,FNBP4,SRGAP2C,RAB3GAP2,CCAR1,GCC2,BCLAF3,RALGPS1,SMC5,ZBTB21,SLC10A7,UBAP2,KMT2E,KIF5B,HSDL2,PDE3A,RAB27B,POU2F1,GABPB1,OTUD6B,ERI2,PAK1IP1,NUCKS1,DERL2,HLTF,SCYL2,CEP120,AKAP11,MED13,CNGB3,AGO2,C5orf24,HCFC2,PIKFYVE,QTRT2,GPATCH2L,DUSP7,SENP7,GATAD2A,INO80D,RC3H1,GTF2E1,GCFC2,ERCC4,TMEM168,PDP1,NIPA2,NCOA2,ZNF121,C20orf194,MYO…
MIIhighTE	RBP027	HNRNPD	RBP027_human_clipdb_bed27_mw25_num2_stringent	1.61219	0	245	80.14	13.6936	HNRNPR,TOR1AIP1,INO80D,FBXL20,ARHGAP11A,CLSPN,SLC35F5,BROX,C5orf51,ZNF451,SRGAP2C,SBNO1,RO60,CPEB4,VMA21,KATNAL1,TNRC6B,MYADM,ZNF766,HNRNPH1,ENAH,PHF3,ELK4,SETD5,MTHFD2,BOD1L1,KIF5B,APC,NUCKS1,HLTF,SDE2,ZBTB2,GAS2L3,RMND5A,C5orf24,HPS3,FAM135A,SCAF11,CPS1,ZNF121,CEP78,PFKFB2,BIRC6,ZNF850,MYO5A,FUBP1,TMEM154,TNPO1,SLC30A4,DNAJC10,RC3H2,DDX17,C6orf62,CBX5,YIPF6,ZNF773,ATRX,CCNYL1,GSR,THOC3,C17orf75…
MIIhighTE	RBP027	HNRNPD	RBP027_human_clipdb_bed27_mw30_num2_stringent	1.59892	0	243	80.22	13.6889	HNRNPR,TOR1AIP1,INO80D,FBXL20,ARHGAP11A,CLSPN,SLC35F5,BROX,C5orf51,ZNF451,SRGAP2C,SBNO1,RO60,CPEB4,KATNAL1,TNRC6B,MYADM,HNRNPH1,ENAH,VMA21,PHF3,ELK4,SETD5,ZNF766,MTHFD2,BOD1L1,KIF5B,APC,NUCKS1,HLTF,SDE2,ZBTB2,GAS2L3,RMND5A,C5orf24,HPS3,FAM135A,SCAF11,CPS1,ZNF121,CEP78,PFKFB2,BIRC6,ZNF850,MYO5A,FUBP1,TMEM154,TNPO1,SLC30A4,DNAJC10,RC3H2,DDX17,C6orf62,CBX5,YIPF6,ZNF773,ATRX,CCNYL1,GSR,THOC3,C17orf75…
MIIhighTE	RBP027	HNRNPD	RBP027_human_clipdb_bed27_mw20_num7_stringent	1.58619	0	164	54.62	11.0186	PHF3,BCLAF1,ZNF766,RC3H1,POU2F1,INO80D,TMEM168,XPO4,ZNF251,ELK4,UBXN2A,KATNAL1,ATRX,LMAN1,KIF5B,RAB27B,NHEJ1,ADGB,GAS2L3,CPEB4,C5orf24,ERCC4,SMG1,DIS3,UHMK1,KLHL24,HOMER1,PRKCI,SEC62,RAB3GAP2,YIPF6,GCC2,WASHC4,SMC5,GNAQ,PXYLP1,TOR1AIP1,PDE3A,RSF1,OTUD6B,XPOT,APC,NMD3,SBNO1,DERL2,EFCAB2,SCML2,ZBTB2,AKAP11,TAB3,MMS22L,EIF5B,TET3,AGO2,PCOLCE2,GOPC,HELLS,QTRT2,GPATCH2L,SENP7,VTA1,PNN,GCFC2,HPS3,ZNF56…
MIIhighTE	RBP027	HNRNPD	RBP027_human_clipdb_bed27_mw15_num2_stringent	1.51932	1e-16	87	30.35	6.82742	HNRNPR,SBNO1,INO80D,KATNAL1,ATRX,RSF1,MMS22L,ENAH,ZNF850,VMA21,UHMK1,TNRC6B,PRRC2C,SRGAP2C,ZNF766,E2F8,ZNF773,GCC2,SLF1,VMP1,GNAQ,POLR3GL,MTHFD2,ZFAND5,XPOT,NHEJ1,AFF4,RO60,TAB3,CPEB4,MED13,BVES,GOPC,GPATCH2L,MTUS1,FAM135A,ATXN2L,ERCC4,PDP1,NCOA2,SLC25A20,CEP78,MECP2,MAP4K5,PFKFB2,PTPN13,TMF1,WDHD1,CNOT6,PPM1B,RBM39,ARHGAP5,DDX21,CDC42SE2,MYO5A,BMT2,PHF3,TRIM37,CEP152,MTPN,PDS5B,PHF14,KLHL24,ZNF4…
MIIhighTE	RBP027	HNRNPD	RBP027_human_clipdb_bed27_mw20_num2_stringent	1.50946	0	201	70.6	12.3869	INO80D,BDP1,TOR1AIP1,SBNO1,BVES,CEP78,TNRC6B,SRGAP2C,FAM135A,BROX,C5orf51,PGGT1B,ZNF766,CARMIL1,MTHFD2,ZFAND5,POU2F1,ZBTB2,RMND5A,CPEB4,VPS13A,ERCC4,TMEM168,OSBPL3,SEH1L,DMD,ENAH,FAM104B,ZNF850,VMA21,ELK4,SMAD5,PDS5B,UHMK1,PHF14,ZNF451,NUP160,PRRC2C,ARHGAP12,NAB1,E2F8,CBX5,FANCE,ZNF773,ABCA1,ATRX,GCC2,BCLAF3,GSR,C17orf75,ZBTB21,GNAQ,PXYLP1,FAM72B,LMAN1,SS18L2,PDE3A,RSF1,EIF2S3,TRIM59,ARL6IP5,APC,…
MIIhighTE	RBP027	HNRNPD	RBP027_human_ATtRACT_738	1.49005	1.28421e-08	45	16.02	5.18736	ARHGAP11A,INO80D,FBXL20,BCLAF1,HOMER1,KIF5B,KATNAL1,SRGAP2C,FAM72B,CEP128,OTUD6B,AFF4,ATP11B,SBNO1,AKAP11,MED13,CPEB4,ZNF845,HECTD1,ZNF292,TMF1,PDIK1L,NEK1,MCM10,PHF3,BRWD1,UBXN2A,UHMK1,LRRC8B,BAZ1A,ZNF451,RNASEH1,DNAJC10
MIIhighTE	RBP027	HNRNPD	RBP027_human_clipdb_bed27_mw10_num6_loose	1.41433	1.95537e-06	27	10.13	3.60599	ARHGAP11A,KATNAL1,PRKCI,SRGAP2C,RAB3GAP2,CBX5,ATP6AP2,ATP13A3,KIF5B,AFF4,DERL2,ZBTB2,CEP120,ANKRD26,MMS22L,EIF5B,ASPM,MYO9A,PDIK1L,YAP1,MCM10,MAP4K3,VMA21,BCLAF1,TMEM154
MIIhighTE	RBP027	HNRNPD	RBP027_human_clipdb_bed27_mw10_num3_loose	1.39788	2.185e-13	39	14.8	3.29064	PDE3A,CEP120,DNAJC10,CBX5,ATRX,EIF4G2,TOR1AIP1,HSDL2,GABPB1,NMD3,SBNO1,RO60,ANKRD26,CENPL,MED13,AL135905.2,DUSP7,HECTD1,FBXL20,VPS50,CCNL1,SLC25A20,CEP78,DIS3,BROX,PTPN13,NEK1,PPP3CA,MYO5A,PPTC7,UBXN2A,TRIM37,PTP4A1,TOPORS,NUP160,ARHGAP12
MIIhighTE	RBP027	HNRNPD	RBP027_human_clipdb_bed27_mw25_num5_stringent	1.35404	3.2e-15	443	173.3	35.4855	ZNF121,INO80D,TNPO1,TNRC6B,FBXL20,RO60,BCLAF1,THAP5,CBX5,PER2,BDP1,ELK4,SLC30A4,SBNO1,PPP3CA,CARMIL1,TOR1AIP1,RC3H1,HNRNPR,HNRNPH1,CASP2,BROX,CDC42SE2,ZNF766,ARHGAP11A,SLC35F5,MYADM,ZNF451,OTUD3,PXYLP1,KATNAL1,SETD5,UHMK1,PGGT1B,GSR,EFCAB2,RMND5A,MMS22L,NRIP1,TMEM168,FAM104B,MCM10,TMEM154,PHF14,UBE3A,TRMT13,NAB1,PRKCI,SMC5,PDE3A,XPOT,DERL2,SCML2,SDE2,TET3,HPS3,ZNF567,ERCC4,XPO4,C5orf51,BIRC6,PHF3…
MIIhighTE	RBP027	HNRNPD	RBP027_human_clipdb_bed27_mw30_num5_stringent	1.33264	1.53e-14	436	173.11	35.5633	ZNF121,TNPO1,INO80D,TNRC6B,RO60,FBXL20,BCLAF1,THAP5,CBX5,PER2,BDP1,SLC30A4,SBNO1,PPP3CA,ELK4,CARMIL1,TOR1AIP1,RC3H1,HNRNPR,HNRNPH1,CASP2,BROX,CDC42SE2,ZNF766,ARHGAP11A,SLC35F5,MYADM,ZNF451,PXYLP1,KATNAL1,SETD5,UHMK1,PGGT1B,OTUD3,EFCAB2,RMND5A,MMS22L,NRIP1,TMEM168,FAM104B,MCM10,TMEM154,PHF14,TRMT13,UBE3A,NAB1,PRKCI,SMC5,PDE3A,XPOT,DERL2,SCML2,SDE2,TET3,HPS3,ZNF567,ERCC4,XPO4,C5orf51,BIRC6,NT5DC3,P…
MIIhighTE	RBP028	HNRNPF	RBP028_human_clipdb_bed28_mw20_num9_loose	1.50772	3.96113e-08	30	10.55	3.56859	MECP2,BDP1,GCC2,GNAQ,PDE3A,GABPB1,AFF4,EFCAB2,ADGB,RNF170,KIF3A,PRKD1,AC242842.3,VPS13A,AL135905.2,HELLS,INO80D,RC3H1,HECTD1,MAPK1,AC068946.1,NUP133,KATNAL1,TNPO1,ZNF606,CCDC47,RNASEH1,PGGT1B
MIIhighTE	RBP029	HNRNPH	RBP029_human_clipdb_bed29_mw15_num9_loose	1.05683	1.57497e-06	233	112	28.3674	DUSP7,KDM6A,CCDC88A,AGO2,RNF125,ZNF292,XPO4,C5orf51,HOMER1,GNAQ,NUCKS1,GDAP1,HERC2,SRGAP2C,AKAP11,PFKFB2,HIPK1,ANAPC1,POU2F1,KDM4D,MMS22L,TET3,MECP2,PHF3,SETD5,TNRC6B,PHF14,SEC62,CBX5,HERC1,CCNYL1,WASHC4,ZBTB21,EYA1,PRR14L,NEMF,TOR1AIP1,HK2,IQCK,SBNO1,DERL2,HLTF,CASP2,CPEB4,AC098582.1,PELI1,DNAJB12,GPATCH8,GATAD2A,ZNF395,GTF2E1,FBXL20,TMEM168,NCOA2,MRPL49,TTC14,TNRC6A,STARD7,ELK4,TMEM154,TOPORS,T…
MIIhighTE	RBP030	HNRNPM	RBP030_human_eclip_bed19_mw10_num6_loose	1.93503	1e-16	33	8.63	2.92897	TTF2,HNRNPR,HNRNPH1,OTUD3,SMC1B,AKIRIN1,NHEJ1,DERL2,ZBTB2,RO60,CPEB4,RANBP2,GCFC2,CLDN18,DIS3,ENAH,STARD7,HNRNPF,BMT2,SMAD5,UHMK1,KLHL24,FAM9C,RNASEH1
MIIhighTE	RBP030	HNRNPM	RBP030_human_clipdb_bed30_mw15_num5_loose	1.4476	0	95	34.83	7.20277	TOR1AIP1,POU2F1,INO80D,MECP2,RC3H2,UBR1,ATP13A3,CPEB4,BVES,PCF11,ELK4,OXR1,CRY1,PHF14,RNASEH1,KLHL11,DNAJC10,C6orf62,CCAR1,CBX5,ABCA1,GSR,OTUD3,GNAQ,FAM72B,SS18L2,PDE3A,TRIM59,GABPB1,SBNO1,DERL2,MKNK2,KIF3A,RMND5A,TAB3,VPS13A,HSF2,SLC35F5,AGO2,ESRRA,RANBP2,PELI1,C5orf24,HCFC2,PNRC2,GPATCH2L,NRIP1,RC3H1,ZNF567,ERCC4,FBXL20,SFPQ,ABL2,MYO9A,OSBPL3,BROX,WDHD1,HIPK1,LRRC3B,UNG,USP25,LDAH,RBM39,NT5DC3,…
MIIhighTE	RBP030	HNRNPM	RBP030_human_eclip_bed19_mw25_num3_loose	1.41418	6.534e-12	293	109.94	27.9125	ZNF121,INO80D,TNRC6B,TNPO1,RO60,SBNO1,THAP5,HNRNPH1,PPP3CA,CBX5,CARMIL1,PER2,SLC30A4,RC3H1,FBXL20,BROX,CDC42SE2,ELK4,TOR1AIP1,CASP2,HERC2,RMND5A,HNRNPR,PXYLP1,XPOT,WEE2,CPEB4,MMS22L,CEP78,PFKFB2,PDS5B,MYADM,PGGT1B,DDX17,HLTF,SDE2,GTF2E1,LRRC3B,SETD5,PHF14,SRGAP2C,ZNF766,BCLAF3,GSR,KLHL2,MTHFD2,NEMF,CLSPN,EIF2S3,ADGB,SCML2,ZBTB2,SLC35F5,AGO2,GPATCH2L,DUSP7,FAT1,SCAF11,GDAP1,ERCC4,SFPQ,CPS1,NCOA2,P…
MIIhighTE	RBP030	HNRNPM	RBP030_human_eclip_bed19_mw20_num3_stringent	1.36955	5.43e-14	308	119.2	25.9984	ZNF121,HNRNPH1,RO60,TNPO1,TNRC6B,CBX5,PER2,SBNO1,BROX,PPP3CA,THAP5,SLC30A4,CDC42SE2,HNRNPR,CARMIL1,RC3H1,FBXL20,SRGAP2C,PXYLP1,TOR1AIP1,RMND5A,MMS22L,SLC35F5,INO80D,HERC2,CEP78,ELK4,MYADM,EIF2S3,SETD5,PGGT1B,HOMER1,ZNF766,BCLAF3,CLSPN,KIF5B,POU2F1,NUCKS1,ZBTB2,CPEB4,AGO2,GDAP1,VPS50,ENAH,NT5DC3,ZNF850,VMA21,PHF14,ZNF451,KLHL11,DDX17,C6orf62,SEC62,GSR,EYA1,KMT2E,SS18L2,RAB27B,ARL6IP5,XPOT,DERL2,HL…
MIIhighTE	RBP030	HNRNPM	RBP030_human_eclip_bed19_mw30_num3_loose	1.36821	0	118	45.71	8.51415	BDP1,HNRNPR,WEE2,INO80D,KLHL11,ZNF773,POU2F1,KIF3A,RMND5A,CPEB4,MED13,BVES,HPS3,ZNF121,TMF1,TTC14,ELK4,PHF14,DDX17,C6orf62,HOMER1,SRGAP2C,ATRX,CCNYL1,SLF1,WASHC4,GNAQ,MTHFD2,ATP13A3,KMT2E,AKIRIN1,PDE3A,TRIM59,MITF,ARL6IP5,ERRFI1,DERL2,ADGB,SCML2,SDE2,SCYL2,AKAP11,CNGB3,VPS13A,EIF5B,TET3,AGO2,RANBP2,AC098582.1,PIKFYVE,GPATCH8,GTF2E1,FAM135A,FBXL20,CPS1,MAGI1,MRPL3,ABL2,MYO9A,MAP4K5,BROX,GOLGA4,PLD…
MIIhighTE	RBP030	HNRNPM	RBP030_human_eclip_bed19_mw20_num8_loose	1.36556	0	94	36.48	6.47837	TNRC6B,ZNF766,HNRNPR,KIF3A,INO80D,TNPO1,PRR14L,ZFAND5,RAB27B,POU2F1,SBNO1,DERL2,VTA1,NT5DC3,ZMPSTE24,KLHL11,SIN3A,PRKCI,RAB3GAP2,CBX5,CEBPZ,C17orf75,UBR1,SLC10A7,ZNF140,KMT2E,BOD1L1,NEMF,RSF1,EIF2S3,MKNK2,PTGFRN,SUCO,RMND5A,TAB3,OXSR1,AGO2,C5orf24,AL135905.2,GOPC,HELLS,SENP7,RC3H1,HPS3,TADA1,CCNL1,NIPA2,NCOA2,MRPL49,SMG1,ABL2,ZNF292,WDHD1,TTC14,PDIK1L,CNOT6,TNRC6A,ARL8B,ARHGAP5,YAP1,CDC42SE2,CMTM…
MIIhighTE	RBP030	HNRNPM	RBP030_human_clipdb_bed30_mw20_num10_loose	1.35845	3.41713e-08	34	13.26	3.79425	BDP1,INO80D,ZNF395,DNAJC10,CBX5,ROCK1,SMC5,SLC10A7,PRPS2,PTGFRN,MMS22L,GOPC,DNAJB12,GPATCH2L,GCFC2,TTF2,CPS1,ZNF721,TSHZ1,ZNF292,WDHD1,COG3,ELF1,PPP1R12A,DCAF17,CCDC88A
MIIhighTE	RBP030	HNRNPM	RBP030_human_clipdb_bed30_mw10_num3_loose	1.33683	1.576e-13	90	35.63	7.46122	INO80D,TAB3,SLC35F5,BVES,GPATCH2L,MECP2,KLHL24,DNAJC10,UBE3A,TSTD2,RNF19A,ZNF766,CBX5,ROCK1,HERC1,BCLAF3,GSR,OTUD3,RALGPS1,PRR14L,MTHFD2,ATP13A3,BOD1L1,PER2,TOR1AIP1,RSF1,XPOT,WEE2,IQCK,ATP11B,SBNO1,EFCAB2,KIF3A,RMND5A,PTGFRN,PRKD1,CASP2,CNGB3,MMS22L,VPS13A,AGO2,AL135905.2,GOPC,PIKFYVE,CYP4X1,GATAD2A,MTUS1,FAM135A,KDM6A,TTF2,CSTF2,NIPA2,C20orf194,DIS3,TCAF1,PFKFB2,VPS26A,RESF1,XPO4,BDP1,NEK1,YAP1…
MIIhighTE	RBP030	HNRNPM	RBP030_human_eclip_bed19_mw30_num6_stringent	1.3367	0	265	104.92	17.4534	INO80D,SRGAP2C,SBNO1,CEP78,TOR1AIP1,ELK4,PDS5B,GNAQ,CLSPN,RO60,RC3H1,DDX17,CBX5,HNRNPR,HNRNPH1,NUCKS1,RMND5A,SLC35F5,PFKFB2,BROX,WDHD1,ENAH,CDC42SE2,CFAP299,TNRC6B,UBE3A,PER2,KIF5B,ZFAND5,CASP2,CPEB4,AGO2,TET3,AC098582.1,GPATCH2L,SCAF11,FBXL20,NCOA2,ZNF121,ABL2,PLD1,CNOT6,TNRC6A,ZNF850,RUBCN,FUBP1,MSH2,TMEM154,UHMK1,MYADM,FAM9C,SLC30A4,LMOD3,DNAJC10,TRAK2,PRKCI,SEC62,RNF19A,ZNF766,YIPF6,ATRX,CCNY…
MIIhighTE	RBP030	HNRNPM	RBP030_human_clipdb_bed30_mw10_num5_loose	1.33209	1.34319e-09	57	22.64	5.76566	INO80D,FNBP4,HNRNPR,PDE3A,HK2,EFCAB2,RO60,NCOA2,SEC62,CBX5,ROCK1,OTUD3,WASHC4,GNAQ,FAM72B,RSF1,EIF2S3,NHEJ1,AFF4,NCBP2,SUCO,CPEB4,HSF2,PIKFYVE,PNRC2,DUSP7,ZNF395,RC3H1,TMCC1,TMEM168,VPS50,CLDN18,TSN,PPM1B,ENAH,ZNF850,UCHL5,ELK4,BRWD1,TNPO1,LRRC8B,TNRC6B,RNASEH1,ARMC1,ARHGAP12
MIIhighTE	RBP030	HNRNPM	RBP030_human_eclip_bed19_mw10_num3_loose	1.29226	0	142	57.98	10.0141	INO80D,CLSPN,HERC2,PDE3A,POU2F1,MYADM,DNAJC10,GNAQ,TOR1AIP1,NHEJ1,SBNO1,RMND5A,AGO2,C5orf24,HECTD1,FBXL20,C5orf51,PHF3,ELK4,PDS5B,CCDC88A,KLHL24,ZNF451,PRKCI,SRGAP2C,GCC2,ANAPC1,UBAP2,MTHFD2,KMT2E,KIF5B,HSDL2,RSF1,RAB27B,GABPB1,NMD3,ASAP1,HLTF,SDE2,RNF170,KIF3A,ZBTB2,RO60,SRP54,CASP2,CPEB4,MMS22L,VPS13A,SLC35F5,TET3,AL135905.2,GOPC,GPATCH2L,ZNF845,GTF2E1,ARFGEF1,HPS3,FAM135A,VPS50,CPS1,ZNF121,MRP…
MIIhighTE	RBP030	HNRNPM	RBP030_human_eclip_bed19_mw15_num6_loose	1.29134	0	266	108.68	15.8049	ZNF121,ARHGAP11A,TOR1AIP1,PHF14,TNRC6B,ZNF451,SLC30A4,TMEM154,TNPO1,PIK3CA,HNRNPR,PDE3A,DERL2,SDE2,CEP120,MMS22L,SLC35F5,INO80D,FBXL20,PFKFB2,SEH1L,ENAH,UHMK1,KLHL24,RC3H2,TUT7,ZNF766,CBX5,BCLAF3,PHACTR4,PXYLP1,BOD1L1,ARL6IP5,AFF4,EFCAB2,KIF3A,SCYL2,GAS2L3,CPEB4,VPS13A,TET3,BVES,AL135905.2,HCFC2,RC3H1,ZNF845,GCFC2,TMEM168,BROX,XPO4,HIPK1,FAM104B,CDC42SE2,MYO5A,NRAS,MCM10,PHF3,PTP4A1,KATNAL1,FAM9C…
MIIhighTE	RBP030	HNRNPM	RBP030_human_clipdb_bed30_mw15_num4_loose	1.29065	3.35628e-07	73	29.84	8.88276	PHACTR4,INO80D,PRR14L,EIF2S3,VMA21,C6orf62,SEC62,RNF19A,CBX5,FANCE,ATRX,C17orf75,OTUD3,VMP1,PXYLP1,BOD1L1,SS18L2,AKIRIN1,PDE3A,ABTB2,TRIM59,POU2F1,NCBP2,RO60,CEP120,NBPF19,AC242842.3,MMS22L,VPS13A,SLC35F5,AGO2,AC098582.1,PELI1,SCFD2,GPATCH2L,RC3H1,TMCC1,TADA1,ERCC4,PDP1,NCOA2,PPP4R3A,MECP2,TSHZ1,RNF125,VPS26A,COG3,SUN1,ARHGAP5,YAP1,ZNF850,CFAP299,BMT2,UBXN2A,SMAD5,TRIM6,TOPORS,TNPO1,PDS5B,LRRC8B,…
MIIhighTE	RBP030	HNRNPM	RBP030_human_clipdb_bed30_mw20_num4_loose	1.23436	1.62765e-08	334	141.96	37.0942	ZNF121,INO80D,TNRC6B,TNPO1,RO60,THAP5,PPP3CA,CBX5,CARMIL1,SBNO1,CDC42SE2,HNRNPH1,PER2,RC3H1,SLC30A4,FBXL20,CASP2,MMS22L,ELK4,PXYLP1,NT5DC3,PGGT1B,SLC35F5,BCLAF1,ZNF451,ZNF766,SMC5,EIF2S3,EFCAB2,MKNK2,RMND5A,GDAP1,BROX,SETD5,MYADM,SEC62,OTUD3,DERL2,PTGFRN,AKAP11,TTC14,ENAH,TMEM154,DDX17,SIN3A,PRKCI,ABCA1,ATRX,GSR,C17orf75,VMP1,PRR14L,SS18L2,MITF,POU2F1,RB1CC1,HLTF,SDE2,KIF3A,CEP120,SGO1,HSF2,AGO2,…
MIIhighTE	RBP030	HNRNPM	RBP030_human_clipdb_bed30_mw30_num1_loose	1.05953	6.49928e-08	376	180.4	40.026	MMS22L,SBNO1,AKAP11,ZNF121,HNRNPR,PDE3A,NT5DC3,TNPO1,SS18L2,BCLAF1,CNOT6,MYADM,PRR14L,BROX,ARHGAP12,C6orf62,ZNF766,DERL2,TNRC6B,PHACTR4,ZFAND5,INO80D,PDP1,SMC5,VMP1,PER2,EIF2S3,PPP1R12A,RO60,RC3H1,PPP3CA,ARHGAP5,YAP1,THAP5,SLC30A4,KLHL11,C17orf75,CARMIL1,POU2F1,GAS2L3,RMND5A,ZNF850,ELK4,SPOCK1,SRGAP2C,CBX5,MTHFD2,RSF1,MKNK2,KIF3A,CASP2,GPATCH2L,FBXL20,PPP4R3A,MECP2,PFKFB2,SEH1L,TTC14,ENAH,CDC42SE…
MIIhighTE	RBP030	HNRNPM	RBP030_human_clipdb_bed30_mw25_num2_loose	1.0243	5.77388e-07	97	47.69	10.4666	NRIP1,HNRNPR,AGO2,CNOT6,SPOCK1,C6orf62,ZNF766,CCNYL1,OTUD3,KLHL2,POU2F1,ERRFI1,SUCO,MMS22L,ENAH,NT5DC3,TNPO1,TNRC6B,KLHL11,ARID4A,E2F8,ATRX,UBR1,PRR14L,ATP13A3,SS18L2,TOR1AIP1,EIF2S3,TRIM59,FBXO16,NHEJ1,NMD3,DERL2,SCYL2,KIF3A,GAS2L3,RMND5A,AKAP11,GOPC,GPATCH2L,GPATCH8,TTF2,VPS50,CEP78,OSBPL3,ZNF292,SEH1L,WDHD1,MAPK1,TTC14,PDIK1L,HIPK1,PCF11,ZNF850,SNX12,RUBCN,RAD21,MYO5A,UCHL5,BMT2,SMAD5,FUBP1,CE…
MIIhighTE	RBP031	HNRNPU	RBP031_human_eclip_bed20_mw20_num10_loose	1.70526	1.69938e-08	27	8.28	3.33358	ABCF1,SRGAP2C,KIF15,SEC62,ZBTB21,POU2F1,HK2,EFCAB2,C5orf24,DUSP7,TCAF1,SEH1L,CNOT6,ENAH,STARD7,RUBCN,USO1,TNPO1,ZNF451
MIIhighTE	RBP031	HNRNPU	RBP031_human_clipdb_bed31_mw30_num4_loose	1.5268	0	176	61.08	9.64489	BDP1,INO80D,ARHGAP11A,RC3H1,DNAJC10,GSR,YME1L1,AGO2,CEP78,DDX17,CBX5,SLF1,RSF1,RAB27B,ARL6IP5,ESF1,SDE2,SCYL2,TAB3,PIKFYVE,GPATCH8,VTA1,CLDN18,ABL2,CEBPZOS,UCHL5,UBXN2A,ZNF22,MPHOSPH8,KMT5B,PGGT1B,TRAK2,NAB1,C6orf62,SRGAP2C,RNF19A,RAB3GAP2,ROCK1,ABCA1,CCNYL1,BCLAF3,WASHC4,KLHL2,UBR1,FAM72B,ATP13A3,PDE3A,APC,NHEJ1,SBNO1,KDM4D,KIF3A,SUCO,RO60,CENPL,CPEB4,CAPN7,VPS13A,AC098582.1,AL135905.2,C5orf24,G…
MIIhighTE	RBP031	HNRNPU	RBP031_human_clipdb_bed31_mw25_num5_loose	1.50354	1e-16	134	47.26	10.6179	BDP1,TOR1AIP1,CPS1,BROX,ENAH,ELK4,SRGAP2C,CLSPN,SBNO1,OXSR1,CEP78,PCF11,RC3H2,BCLAF3,ABL2,ZNF850,VMA21,BCLAF1,SETD5,TNRC6B,DDX17,TRAK2,NAB1,HOMER1,PRKCI,ZNF766,CBX5,GSR,PXYLP1,LMAN1,SS18L2,HSDL2,PDE3A,EIF2S3,GABPB1,XPOT,HK2,PRPS2,NUCKS1,HLTF,SDE2,KIF3A,RO60,TAB3,SRP54,MED13,SGO1,CAPN7,CNGB3,MMS22L,TET3,AGO2,AC098582.1,DUSP7,NRIP1,RC3H1,ZNF845,GTF2E1,ARFGEF1,SCAF11,KDM6A,SFPQ,ZNF121,SMG1,MAP4K5,TC…
MIIhighTE	RBP031	HNRNPU	RBP031_human_eclip_bed20_mw25_num2_loose	1.49185	3.603e-13	45	16	3.99495	ABCF1,DNAJC10,SMG1,SIN3A,RNF19A,CBX5,YIPF6,GCC2,BCLAF3,GNAQ,RSF1,XPOT,EFCAB2,SCML2,ZNF281,SDE2,TET3,SP2,TTF2,CCNL1,CEP78,PUS10,CNOT6,MED14,USP25,KIF15,NT5DC3,VMA21,UCHL5,ELK4,BRWD1,FUBP1,TOPORS,KATNAL1,PPP1R12A,USP48,TNRC6B,PIK3CA,UBE3A,PPP1R3D
MIIhighTE	RBP031	HNRNPU	RBP031_human_eclip_bed20_mw30_num2_loose	1.47304	2.04527e-10	45	16.21	4.56667	ABCF1,KIF15,NUCKS1,SIN3A,CBX5,YIPF6,BCLAF3,POU2F1,XPOT,EFCAB2,SCML2,TAB3,MED13,CPEB4,SP2,CCNL1,MAGI1,PUS10,PDIK1L,USP25,ENAH,NT5DC3,UCHL5,BMT2,ELK4,OXR1,BRWD1,FUBP1,TOPORS,KATNAL1,PPP1R12A,UHMK1,TNRC6B,PIK3CA,ZNF451,SLC30A4,DHX9,DNAJC10
MIIhighTE	RBP031	HNRNPU	RBP031_human_clipdb_bed31_mw30_num3_loose	1.46425	0	429	155.48	23.0658	INO80D,CLSPN,BDP1,BCLAF1,TOR1AIP1,SBNO1,ENAH,SRGAP2C,RC3H1,ELK4,TNRC6B,ZFAND5,CPS1,ABL2,CEP78,PHF3,GNAQ,SS18L2,POU2F1,NUCKS1,RMND5A,RO60,CPEB4,AGO2,BROX,TTC14,ZNF850,TNPO1,PDS5B,DNAJC10,KLHL11,RC3H2,CBX5,ROCK1,BCLAF3,HNRNPR,DERL2,HLTF,OXSR1,MMS22L,CNGB3,AC098582.1,DUSP7,TMCC1,TMEM168,ZNF292,SEH1L,DMD,XPO4,CNOT6,PCF11,STARD7,NT5DC3,PHF14,MYADM,DDX17,TRAK2,PRKCI,ZNF766,CCNYL1,VMP1,PRR14L,KIF5B,RSF1…
MIIhighTE	RBP031	HNRNPU	RBP031_human_clipdb_bed31_mw25_num3_loose	1.45911	0	374	136.03	18.9718	INO80D,BDP1,HNRNPR,ARHGAP11A,RC3H1,TTC14,TNPO1,YIPF6,PHF14,DNAJC10,TOR1AIP1,CPEB4,MMS22L,SLC35F5,TET3,NCOA2,TNRC6B,KLHL24,ARID4A,HOMER1,PRKCI,LMAN1,ATP13A3,RSF1,EFCAB2,SDE2,SCYL2,VTA1,ZNF845,LRRC3B,PCF11,ARL8B,FAM104B,ELK4,FUBP1,CBX5,ROCK1,BCLAF3,PHACTR4,OTUD3,KMT2E,BOD1L1,MITF,POU2F1,ERI2,HK2,AFF4,HLTF,CEP120,MED13,AGO2,C5orf24,SENP7,TENT4A,NRIP1,ERCC4,TMEM168,PDP1,ABL2,MECP2,MYO9A,PLD1,ZNF292,C…
MIIhighTE	RBP031	HNRNPU	RBP031_human_eclip_bed20_mw10_num6_loose	1.43395	0	348	128.8	17.5701	TOR1AIP1,SBNO1,ZNF121,INO80D,VMA21,GSR,ARHGAP11A,CLSPN,CPS1,BDP1,ENAH,ELK4,SRGAP2C,OXSR1,GDAP1,BROX,ZNF850,TMEM154,TNRC6B,ZNF766,ATRX,BCLAF3,C17orf75,GNAQ,PXYLP1,HNRNPH1,EIF2S3,SDE2,MMS22L,SLC35F5,AGO2,TET3,RC3H1,FBXL20,SMG1,CEP78,PCF11,STARD7,NT5DC3,RUBCN,FUBP1,TNPO1,PDS5B,SETD5,UHMK1,MYADM,DDX17,PRKCI,CBX5,OTUD3,KIF5B,RSF1,NHEJ1,NUCKS1,EFCAB2,HLTF,SCML2,RMND5A,GAS2L3,RO60,SGO1,MED13,DUSP7,ZNF84…
MIIhighTE	RBP031	HNRNPU	RBP031_human_clipdb_bed31_mw10_num5_loose	1.38715	4.0277e-12	69	26.38	6.2179	BDP1,INO80D,WEE2,AC098582.1,STRADB,RBM39,HMGCR,TRAK2,YIPF6,P4HA1,BCLAF3,GSR,GNAQ,PRR14L,SS18L2,TOR1AIP1,RSF1,POU2F1,SBNO1,OXSR1,SLC35F5,RANBP2,ATAD5,QTRT2,GCFC2,KDM6A,CPS1,CEP78,MECP2,MYO9A,RNF125,DMD,ENAH,DDX21,BRD1,ZNF850,MYO5A,VMA21,CFAP299,BCLAF1,PHF3,ELK4,SMAD5,FNBP4,UHMK1,PIK3CA,CCDC88A,MYADM,GOLGA1,RNASEH1,SPOCK1,DNAJC10,KLHL11,UBE3A
MIIhighTE	RBP031	HNRNPU	RBP031_human_eclip_bed20_mw20_num5_loose	1.34813	0	414	162.62	29.7317	INO80D,ZNF121,TNRC6B,HNRNPH1,SBNO1,RO60,CARMIL1,RC3H1,PER2,FBXL20,NT5DC3,TNPO1,ZNF451,CLSPN,VPS50,THAP5,SLC30A4,KLHL11,PGGT1B,PXYLP1,CASP2,CEBPZOS,ZNF850,CDC42SE2,ELK4,CBX5,HNRNPR,NUCKS1,RMND5A,DUSP7,PPP3CA,RUBCN,SIN3A,MTHFD2,GDAP1,TMEM154,KLHL24,MYADM,SRGAP2C,ABCA1,GSR,OTUD3,PRR14L,GABPB1,PAK1IP1,EFCAB2,MMS22L,SLC35F5,AGO2,GCFC2,TMCC1,BROX,PLD1,RNF125,TTC14,FUBP1,PDS5B,TRAK2,PRKCI,ZNF766,C17orf7…
MIIhighTE	RBP031	HNRNPU	RBP031_human_clipdb_bed31_mw20_num6_loose	1.33231	0	136	54.01	9.85705	PAK1IP1,VTA1,UBXN2A,FNBP4,MYADM,BCLAF3,GSR,ZBTB21,FAM72B,ESF1,SDE2,CPEB4,MMS22L,SLC35F5,GPATCH8,NRIP1,RC3H1,NCOA2,MAP4K5,XPO4,ENAH,PCF11,NUP133,TMEM154,TNPO1,UACA,PGGT1B,HMGCR,TRAK2,SEC62,RNF19A,RAB3GAP2,ABCA1,CEBPZ,ATRX,ANAPC1,SLF1,WASHC4,YME1L1,UBR1,GNAQ,EYA1,NEMF,SON,ZFAND5,PDE3A,RSF1,POU2F1,NHEJ1,SBNO1,KIF3A,ZBTB2,CEP120,RO60,ENOPH1,CENPL,PDE8A,AGO2,BVES,PNRC2,POLR3G,GCFC2,TADA1,KDM6A,GDAP1,A…
MIIhighTE	RBP031	HNRNPU	RBP031_human_ATtRACT_1069	1.32787	0	383	152.57	23.3871	ZNF121,RC3H1,HNRNPH1,INO80D,TNRC6B,CDC42SE2,SBNO1,KLHL24,PGGT1B,HNRNPR,RO60,CASP2,CEBPZOS,TTC14,TNPO1,SIN3A,CBX5,PER2,PAK1IP1,MMS22L,TMEM154,KLHL11,C6orf62,GSR,OTUD3,EYA1,PRR14L,MKNK2,AKAP11,MED13,SCAF11,GDAP1,FBXL20,VPS50,PFKFB2,WDHD1,C5orf51,HIPK1,ENAH,NT5DC3,RUBCN,CFAP299,ELK4,FUBP1,PTP4A1,UHMK1,DCAF17,ZNF451,FAM9C,SLC30A4,SPOCK1,DNAJC10,SRGAP2C,P4HA1,ATRX,CARMIL1,CLSPN,ZFAND5,TOR1AIP1,RSF1,PO…
MIIhighTE	RBP031	HNRNPU	RBP031_human_eclip_bed20_mw30_num4_loose	1.28296	0	336	138.08	21.3701	INO80D,TNRC6B,HNRNPH1,ZNF121,RC3H1,PER2,RO60,CPEB4,FBXL20,ZNF451,SIN3A,ZNF766,HNRNPR,GATAD2A,PPP3CA,NT5DC3,FUBP1,TMEM154,PGGT1B,CBX5,ABCA1,CARMIL1,CLSPN,TOR1AIP1,POU2F1,SBNO1,RMND5A,HCFC2,PFKFB2,RNF125,ZNF292,CNOT6,ENAH,CDC42SE2,ELK4,TNPO1,UACA,PDS5B,PPP1R12A,KLHL11,TRAK2,P4HA1,OTUD3,GNAQ,PXYLP1,ZFAND5,EIF2S3,PAK1IP1,NUCKS1,DERL2,KIF3A,MMS22L,SLC35F5,ATAD5,AL135905.2,ZNF395,GCFC2,TMCC1,ERCC4,PDP1…
MIIhighTE	RBP031	HNRNPU	RBP031_human_ATtRACT_1074	1.28261	0	371	152.5	22.1795	INO80D,NUCKS1,RO60,ENAH,TNRC6B,KLHL11,GATAD2A,ZNF121,CBX5,KIF3A,TNPO1,PDS5B,ZNF766,HNRNPH1,PAK1IP1,SBNO1,CDC42SE2,RUBCN,ELK4,FUBP1,HNRNPR,DERL2,RMND5A,CASP2,ZNF845,CEBPZOS,WDHD1,C5orf51,NT5DC3,ZNF451,PGGT1B,SIN3A,SEC62,P4HA1,GNAQ,BOD1L1,EIF2S3,MKNK2,SLC35F5,AGO2,ATAD5,RC3H1,GDAP1,CEP78,BROX,ZNF292,ZNF850,TMEM154,DCAF17,THAP5,YIPF6,ABCA1,BCLAF3,GSR,OTUD3,KMT2E,PER2,KIF5B,RSF1,SCAF8,MITF,OXSR1,AL13…
MIIhighTE	RBP031	HNRNPU	RBP031_human_eclip_bed20_mw25_num4_loose	1.27785	0	332	136.92	19.3488	INO80D,ZNF121,HNRNPH1,RO60,ZNF451,RC3H1,FBXL20,BROX,ENAH,TNRC6B,PTGFRN,CPEB4,AGO2,FUBP1,HNRNPR,EIF2S3,POU2F1,NUCKS1,MMS22L,GATAD2A,RUBCN,TMEM154,ZNF766,P4HA1,OTUD3,XPOT,SBNO1,KIF3A,TMCC1,C5orf51,ELK4,TNPO1,PDS5B,UHMK1,THAP5,KLHL11,C6orf62,CBX5,YIPF6,ABCA1,BCLAF3,EYA1,PXYLP1,PRR14L,PER2,CLSPN,KIF5B,PDE3A,GABPB1,DERL2,CASP2,HCFC2,GCFC2,GDAP1,SFPQ,CEP78,ZNF292,WDHD1,ZNF267,TTC14,XPO4,CNOT6,RBM39,PPP…
MIIhighTE	RBP031	HNRNPU	RBP031_human_clipdb_bed31_mw25_num7_loose	1.27154	1.12e-14	147	60.89	11.3511	BDP1,GNAQ,DIS3,HNRNPR,POU2F1,GPATCH8,INO80D,KIF15,HOMER1,UBR1,RSF1,FASTKD3,AKAP11,TAB3,CPEB4,GPATCH2L,TMCC1,ATXN2L,CTNNA1,MYO9A,ENAH,UCHL5,BCLAF1,PHF3,UBXN2A,TRIM6,ZNF22,TNRC6B,PIK3CA,PGGT1B,TRAK2,C6orf62,SEC62,RNF19A,RAB3GAP2,ATRX,CCNYL1,BCLAF3,ANAPC1,PHACTR4,WASHC4,YME1L1,SLC10A7,MTMR6,ATP13A3,NEMF,PDE3A,ERI2,NHEJ1,ATP11B,FAM89A,SBNO1,KIF3A,GAS2L3,SUCO,RO60,PTGFRN,CENPL,PDE8A,SLC35F5,AGO2,C5orf…
MIIhighTE	RBP031	HNRNPU	RBP031_human_clipdb_bed31_mw20_num3_loose	1.27028	3.1372e-12	474	196.51	41.9946	ZNF121,TNRC6B,SBNO1,TNPO1,HNRNPH1,RO60,INO80D,BROX,FBXL20,THAP5,CARMIL1,PER2,PPP3CA,SLC30A4,CBX5,RC3H1,CDC42SE2,MYADM,ZNF451,ELK4,RMND5A,CASP2,NT5DC3,HNRNPR,SETD5,SRGAP2C,PXYLP1,TOR1AIP1,MMS22L,SLC35F5,DUSP7,PGGT1B,EIF2S3,DERL2,PFKFB2,CEBPZOS,ENAH,FUBP1,ZNF766,BCLAF3,PRR14L,CLSPN,POU2F1,VPS50,ZNF850,RUBCN,GSR,OTUD3,ZFAND5,XPOT,NUCKS1,EFCAB2,HLTF,MKNK2,KIF3A,PTGFRN,ATAD5,GDAP1,ABL2,CEP78,ZNF292,TT…
MIIhighTE	RBP031	HNRNPU	RBP031_human_eclip_bed20_mw15_num4_loose	1.24002	1.866e-13	386	163.42	31.515	ZNF121,TNRC6B,INO80D,HNRNPH1,RO60,PER2,SBNO1,ZNF451,FBXL20,NT5DC3,ELK4,TNPO1,SLC30A4,SLC35F5,CEBPZOS,HNRNPR,TOR1AIP1,CASP2,MYADM,CBX5,OTUD3,ARHGAP11A,RMND5A,RC3H1,CDC42SE2,TMEM154,CARMIL1,CLSPN,EIF2S3,CPEB4,ENAH,RUBCN,SETD5,THAP5,PGGT1B,P4HA1,GSR,PXYLP1,HK2,DUSP7,GTF2E1,GDAP1,VPS50,RNF125,PPP3CA,MCM10,PTP4A1,KLHL11,SIN3A,ZNF766,ABCA1,C17orf75,MTHFD2,ZFAND5,PDE3A,NUCKS1,DERL2,EFCAB2,PTGFRN,MMS22L,…
MIIhighTE	RBP031	HNRNPU	RBP031_human_clipdb_bed31_mw15_num3_loose	1.22555	4.00083e-11	389	166.35	35.7003	ZNF121,INO80D,TNRC6B,TNPO1,FBXL20,THAP5,ZNF451,CBX5,HNRNPH1,CARMIL1,SBNO1,RO60,MMS22L,BROX,CASP2,PPP3CA,CDC42SE2,PER2,NT5DC3,ELK4,SLC30A4,RMND5A,RC3H1,SRGAP2C,DUSP7,GDAP1,MYADM,EIF2S3,VPS50,ENAH,RUBCN,TMEM154,SETD5,KLHL11,PGGT1B,ZNF766,ABCA1,GSR,PXYLP1,CLSPN,PTGFRN,CPEB4,SLC35F5,PFKFB2,ZNF850,VMA21,PDS5B,OTUD3,TOR1AIP1,PRPS2,NUCKS1,ATAD5,HCFC2,GTF2E1,GCFC2,TMCC1,PLD1,FAM104B,FUBP1,SIN3A,PRKCI,BCL…
MIIhighTE	RBP032	IGF2BP1	RBP032_human_starbase_bed17_mw30_num10_loose	1.69454	0	105	32.44	7.27431	TNRC6B,HNRNPR,INO80D,ZNF251,GNAQ,SLC10A7,RAB27B,TRIM59,RB1CC1,SLC35F5,GPATCH2L,POLR3G,ZNF395,NIPA2,MECP2,ARHGAP5,C6orf62,PRKCI,SRGAP2C,RAB3GAP2,CBX5,ROCK1,ZNF773,ATRX,CCNYL1,BCLAF3,ZC3H13,ANAPC1,THOC3,SLF1,C17orf75,OTUD3,VMP1,ZBTB21,EYA1,MTMR6,ZFAND5,PDE3A,RSF1,MITF,POU2F1,FBXO16,HK2,AFF4,PAK1IP1,ASAP1,SBNO1,NCBP2,RNF170,RO60,PTGFRN,CPEB4,MED13,EIF5B,VPS13A,SCFD2,DNAJB12,VTA1,GATAD2A,TENT4A,STRAD…
MIIhighTE	RBP032	IGF2BP1	RBP032_human_starbase_bed17_mw20_num5_loose	1.53749	0	136	46.85	9.10364	TMEM154,HERC2,CEP78,TNRC6B,HNRNPR,PAK1IP1,ASAP1,RNF125,DMD,LRRC8B,PIK3CA,BCLAF3,GNAQ,RNF170,MED13,SLC35F5,ATXN2L,ZNF721,MYO9A,XPO4,BMT2,LMOD3,DNAJC10,UBE3A,C6orf62,SEC62,ZNF766,CBX5,ZC3H13,SLF1,WASHC4,YME1L1,KLHL2,ZBTB21,PXYLP1,MTHFD2,AKIRIN1,PDE3A,EIF2S3,XPOT,ERI2,NARS2,ADGB,KIF3A,GAS2L3,SUCO,TAB3,CPEB4,VPS13A,EIF5B,BVES,C5orf24,GOPC,QTRT2,GPATCH2L,RC3H1,VPS50,MRPL3,DIS3,CEBPZOS,NID2,TMF1,VPS26A…
MIIhighTE	RBP032	IGF2BP1	RBP032_human_starbase_bed17_mw25_num6_loose	1.49612	0	182	64.52	10.573	INO80D,HNRNPR,PAK1IP1,TNRC6B,DNAJC10,POU2F1,MED13,CEP78,SETD5,RAB27B,ASAP1,VPS13A,SLC35F5,RC3H1,PHF3,ZNF251,LMOD3,ABCA1,GNAQ,TRIM59,XPOT,RNF170,RO60,CASP2,EIF5B,BVES,ATXN2L,RNF125,XPO4,TMEM154,PHF14,PIK3CA,RNASEH1,UBE3A,SEC62,SRGAP2C,ZNF766,E2F8,ATRX,ATP6AP2,YME1L1,SMC5,MTHFD2,CLSPN,TOR1AIP1,AKIRIN1,RSF1,SBNO1,ADGB,HLTF,KIF3A,CEP120,CPEB4,AGO2,SCFD2,CYP4X1,DUSP7,GATAD2A,CSPP1,POLR3G,NRIP1,ZNF395,…
MIIhighTE	RBP032	IGF2BP1	RBP032_human_eclip_bed22_mw30_num2_loose	1.4277	0	470	174.71	35.135	ZNF121,HNRNPH1,INO80D,TNRC6B,SBNO1,ELK4,RO60,TNPO1,FBXL20,PPP3CA,THAP5,CBX5,CARMIL1,BDP1,PER2,BROX,SLC30A4,SRGAP2C,CLSPN,TOR1AIP1,RC3H1,HNRNPR,CASP2,SLC35F5,CDC42SE2,MYADM,PXYLP1,CPEB4,MMS22L,KDM6A,HERC2,CPS1,NT5DC3,NUCKS1,AGO2,ENAH,VMA21,PGGT1B,DDX17,EIF2S3,POU2F1,XPOT,ZBTB2,DUSP7,GDAP1,VPS50,CEP78,RNF125,PDS5B,HOMER1,SS18L2,KIF5B,HK2,EFCAB2,HLTF,SDE2,RMND5A,PTGFRN,SRP54,TET3,PFKFB2,TTC14,CNOT6,…
MIIhighTE	RBP032	IGF2BP1	RBP032_human_eclip_bed22_mw25_num2_loose	1.42463	0	469	174.71	34.9696	ZNF121,HNRNPH1,INO80D,TNRC6B,SBNO1,ELK4,RO60,TNPO1,FBXL20,PPP3CA,THAP5,CBX5,CARMIL1,BDP1,PER2,BROX,SLC30A4,SRGAP2C,RC3H1,CLSPN,TOR1AIP1,HNRNPR,CASP2,SLC35F5,CDC42SE2,MYADM,PXYLP1,CPEB4,MMS22L,KDM6A,HERC2,CPS1,NT5DC3,NUCKS1,AGO2,ENAH,VMA21,PGGT1B,DDX17,EIF2S3,POU2F1,XPOT,ZBTB2,DUSP7,GDAP1,VPS50,CEP78,RNF125,PDS5B,HOMER1,SS18L2,KIF5B,HK2,EFCAB2,HLTF,SDE2,RMND5A,PTGFRN,SRP54,TET3,PFKFB2,TTC14,CNOT6,…
MIIhighTE	RBP032	IGF2BP1	RBP032_human_starbase_bed17_mw15_num4_loose	1.40323	2.0897e-12	73	27.6	6.5397	TMEM154,C5orf51,DNAJC10,FUBP1,C6orf62,HOMER1,RNF19A,ATRX,ATP6AP2,SLF1,C17orf75,YME1L1,KLHL2,SMC5,ZBTB21,GNAQ,MTMR6,BOD1L1,NEMF,RSF1,EIF2S3,TRIM59,ARL6IP5,ERI2,IQCK,NMD3,RB1CC1,DERL2,SCML2,RO60,RMND5A,CPEB4,VPS13A,SLC35F5,PELI1,QTRT2,HPS3,FBXL20,TMEM168,NCOA2,ZNF721,DIS3,MECP2,PLD1,TSHZ1,RNF125,ZNF292,TMF1,MAPK1,HIPK1,MED14,BIRC6,SUN1,PPM1B,FAM104B,RUBCN,ELK4,SMAD5,ELF1,TNPO1,PPP1R12A,TNRC6B,PIK3C…
MIIhighTE	RBP032	IGF2BP1	RBP032_human_clipdb_bed32_mw25_num4_loose	1.38265	8.02744e-08	37	14.19	4.31744	SLC35F5,OSBPL3,SEC62,PHACTR4,KLHL2,HNRNPR,CLSPN,RAB27B,AKAP9,NARS2,ADGB,GAS2L3,AKAP11,VPS13A,KDM6A,GDAP1,ERCC4,TMF1,TTC14,PPP3CA,NRAS,VMA21,HNRNPF,CFAP299,PHF3,ZNF251,OXR1,FUBP1,SMAD5,TMEM154,ZDHHC6,OR51M1,UACA,PDS5B,SPOCK1
MIIhighTE	RBP032	IGF2BP1	RBP032_human_eclip_bed22_mw20_num6_loose	1.37459	5e-16	83	32.01	6.33651	ABCF1,BDP1,WEE2,CBX5,NUCKS1,FAM89A,ABL2,STARD7,TNRC6B,MYADM,TRAK2,HOMER1,SEC62,SRGAP2C,P4HA1,WASHC4,PLPPR2,MTHFD2,LMAN1,PDE3A,ERRFI1,NHEJ1,AFF4,DERL2,RMND5A,GAS2L3,MED13,SLC35F5,TET3,GOPC,HELLS,PIKFYVE,GPATCH8,DENND4C,CSPP1,GTF2E1,HPS3,KDM6A,GDAP1,FBXL20,MRPL49,DIS3,MECP2,PFKFB2,RNF125,XPO4,MYPOP,NRAS,PHF3,BMT2,FUBP1,ELF1,PIK3CA,NIPAL1,ZMPSTE24,ARMC1,DNAJC10,RC3H2
MIIhighTE	RBP032	IGF2BP1	RBP032_human_eclip_bed22_mw10_num2_loose	1.35648	0	355	138.64	17.3994	INO80D,POU2F1,VMA21,HNRNPR,KDM6A,ELK4,GNAQ,SBNO1,OXSR1,AGO2,FBXL20,ENAH,TNRC6B,SRGAP2C,BCLAF3,TOR1AIP1,CEP78,ZNF292,PDS5B,DCAF17,DDX17,TRAK2,CBX5,PRR14L,HNRNPH1,CLSPN,KIF5B,WEE2,PAK1IP1,NUCKS1,RO60,RC3H1,GDAP1,ABL2,BROX,DMD,C5orf51,PHF3,BRWD1,TNPO1,PIK3CA,CCDC88A,C6orf62,OTUD3,EYA1,LMAN1,MTHFD2,MTMR6,KMT2E,SS18L2,RSF1,EFCAB2,MKNK2,SDE2,ZBTB2,MED13,CPEB4,MMS22L,CNGB3,TET3,AC098582.1,C5orf24,GPATCH…
MIIhighTE	RBP032	IGF2BP1	RBP032_human_starbase_bed17_mw10_num7_loose	1.34698	1.38e-14	61	23.98	4.82623	WASHC4,HNRNPR,CENPL,INO80D,PFKFB2,TNPO1,RAB3GAP2,TUT7,CBX5,ZNF773,BCLAF3,MTMR6,AKIRIN1,RSF1,OTUD6B,HK2,ATP11B,SDE2,AKAP11,CPEB4,SLC35F5,TET3,C5orf24,GPATCH8,GPATCH2L,TMCC1,KDM6A,ATXN2L,TMEM168,HERC2,CTNNA1,CEP78,BROX,NCOA1,RNF125,CEP290,LAMB1,HACD3,IFT80,MED14,BDP1,KIF15,RUBCN,SAV1,HNRNPF,FAM220A,ELK4,TOPORS,OR51M1,UACA,UHMK1,USP48,KLHL24,ZNF451,SPOCK1
MIIhighTE	RBP032	IGF2BP1	RBP032_human_eclip_bed22_mw20_num2_loose	1.30283	0	377	152.81	26.4543	ABCF1,KDM6A,ELK4,SRGAP2C,INO80D,HNRNPH1,SBNO1,CLSPN,TOR1AIP1,FBXL20,BROX,DDX17,HNRNPR,RNF125,NUCKS1,CPEB4,SLC35F5,AGO2,DUSP7,CPS1,HERC2,TNRC6B,MYADM,ZBTB2,PTGFRN,AC098582.1,RC3H1,ZNF121,ENAH,VMA21,CBX5,POU2F1,ZC3H12A,EFCAB2,RO60,TET3,C5orf24,GDAP1,VPS50,XPO4,C5orf51,NT5DC3,FUBP1,UHMK1,PIK3CA,RNASEH1,UBE3A,HOMER1,ZNF766,YIPF6,GSR,RALGPS1,CARMIL1,PXYLP1,SS18L2,KIF5B,EIF2S3,HK2,NHEJ1,HLTF,SDE2,SRP54…
MIIhighTE	RBP032	IGF2BP1	RBP032_human_starbase_bed17_mw30_num3_loose	1.30144	0	194	78.71	13.6458	HNRNPR,C5orf24,INO80D,DNAJC10,VTA1,BDP1,TNRC6B,RC3H1,CEP78,ENAH,PDE3A,VPS13A,RNF125,KIF15,TRMT13,RAB3GAP2,YIPF6,ATRX,BCLAF3,SLF1,YME1L1,TOR1AIP1,TRIM59,POU2F1,XPOT,ASAP1,ADGB,SCYL2,TAB3,CPEB4,PDE8A,SLC35F5,BVES,ATXN2L,ERCC4,XPO4,ELK4,FUBP1,ZNF451,KLHL11,UBE3A,TRAK2,NAB1,SEC62,SRGAP2C,ATP6AP2,RALGPS1,KLHL2,GNAQ,EYA1,FAM72B,MTMR6,ATP13A3,KMT2E,PER2,GABPB1,APC,ESF1,HK2,RB1CC1,DERL2,KIF3A,GAS2L3,SUCO…
MIIhighTE	RBP033	IGF2BP2	RBP033_human_eclip_bed23_mw20_num8_loose	1.71267	0	106	32.34	6.74083	BDP1,SRGAP2C,CEP78,HNRNPR,KIF15,UCHL5,TNRC6B,ZBTB21,GABPB1,AKAP11,CPEB4,PNN,TCAF1,TTC14,ELK4,TRMT13,TRAK2,ZNF766,ROCK1,ABCA1,BCLAF3,ZC3H13,YME1L1,UBR1,EYA1,FAM72B,MTHFD2,KIF5B,TOR1AIP1,AKIRIN1,MITF,POU2F1,ERI2,ATP11B,KIF3A,GAS2L3,RMND5A,TAB3,MED13,AGO2,HELLS,GPATCH2L,SENP7,VTA1,ZNF395,GCFC2,ZNF567,ERCC4,VPS50,ZNF121,SMG1,CWF19L2,DIS3,NCOA1,NID2,MAPK1,ZNF267,XPO4,COG3,C5orf51,LDAH,ENAH,PCF11,PPP3C…
MIIhighTE	RBP033	IGF2BP2	RBP033_human_eclip_bed23_mw15_num8_loose	1.71089	0	106	32.38	6.64357	BDP1,SRGAP2C,CEP78,HNRNPR,KIF15,UCHL5,TNRC6B,ZBTB21,GABPB1,AKAP11,CPEB4,PNN,TCAF1,TTC14,ELK4,TRMT13,TRAK2,ZNF766,ROCK1,ABCA1,BCLAF3,ZC3H13,YME1L1,UBR1,EYA1,FAM72B,MTHFD2,KIF5B,TOR1AIP1,MITF,POU2F1,ERI2,ATP11B,KIF3A,GAS2L3,RMND5A,TAB3,MED13,AGO2,HELLS,GPATCH2L,SENP7,VTA1,ZNF395,GCFC2,ZNF567,ERCC4,VPS50,ZNF121,SMG1,CWF19L2,DIS3,MECP2,NCOA1,NID2,MAPK1,ZNF267,XPO4,COG3,C5orf51,LDAH,ENAH,PCF11,PPP3CA,…
MIIhighTE	RBP033	IGF2BP2	RBP033_human_ATtRACT_M032_0.6	1.68263	2.51879e-09	25	7.78788	2.883	ABCF1,SLC35F5,TNPO1,TSTD2,SRGAP2C,RALGPS1,GNAQ,ARHGAP11A,RAB27B,EIF5B,BVES,DNAJB12,GPATCH2L,NCOA1,DMD,MAP4K3,OR51M1,DCAF17,IQGAP2,DNAJC10
MIIhighTE	RBP033	IGF2BP2	RBP033_human_clipdb_bed33_mw20_num2_loose	1.55424	0	434	147.78	18.3697	INO80D,BDP1,POU2F1,GNAQ,CLSPN,TOR1AIP1,SBNO1,ENAH,ELK4,SRGAP2C,CPS1,VMA21,BCLAF3,C17orf75,NUCKS1,RO60,CPEB4,MMS22L,CEP78,BROX,ZNF292,MYADM,RC3H2,DDX17,RNF19A,CBX5,HNRNPR,SDE2,AGO2,TET3,ZNF845,RC3H1,ARFGEF1,GDAP1,CEBPZOS,DMD,XPO4,IFT80,PCF11,RBM39,NT5DC3,NRAS,PHF3,BRWD1,KATNAL1,PDS5B,CCDC88A,RNASEH1,ARMC1,DNAJC10,HOMER1,SEC62,TYW1,ROCK1,YIPF6,FANCE,GSR,OTUD3,PRR14L,LMAN1,KMT2E,SS18L2,HK2,AFF4,ASAP…
MIIhighTE	RBP033	IGF2BP2	RBP033_human_eclip_bed23_mw20_num1_loose	1.49514	0	491	174.18	31.0976	INO80D,FBXL20,SBNO1,DUSP7,CLSPN,BROX,TOR1AIP1,KDM6A,TNRC6B,SRGAP2C,HNRNPH1,ZNF121,CEP78,ELK4,POU2F1,PDS5B,MYADM,RO60,GDAP1,CPS1,ZNF850,VMA21,PXYLP1,SS18L2,NUCKS1,RMND5A,RC3H1,C5orf51,ENAH,ZNF451,GNAQ,MMS22L,HERC2,PFKFB2,RNF125,ZNF292,BDP1,NT5DC3,SLC30A4,DDX17,BCLAF3,PER2,SLC35F5,GTF2E1,TNPO1,HOMER1,GSR,EIF2S3,XPOT,PAK1IP1,KIF3A,CEBPZOS,RUBCN,CDC42SE2,PHF14,CCDC88A,PRRC2C,RC3H2,CBX5,C17orf75,CARMI…
MIIhighTE	RBP033	IGF2BP2	RBP033_human_eclip_bed23_mw25_num1_loose	1.47022	0	485	175.05	32.0421	INO80D,SBNO1,DUSP7,HNRNPH1,CLSPN,BROX,TOR1AIP1,KDM6A,SRGAP2C,ELK4,FBXL20,CEP78,POU2F1,NT5DC3,TNRC6B,CPS1,ZNF121,VMA21,PDS5B,MYADM,SS18L2,NUCKS1,RMND5A,RC3H1,GDAP1,C5orf51,ENAH,ZNF850,GNAQ,PER2,RO60,MMS22L,GTF2E1,HERC2,RNF125,ZNF292,BDP1,THAP5,DDX17,BCLAF3,GSR,SLC35F5,PFKFB2,TNPO1,ZNF451,SLC30A4,HOMER1,CBX5,CARMIL1,PXYLP1,EIF2S3,XPOT,PAK1IP1,KIF3A,CASP2,CPEB4,TTC14,PPP3CA,PHF14,CCDC88A,PRRC2C,RC3H…
MIIhighTE	RBP033	IGF2BP2	RBP033_human_eclip_bed23_mw15_num1_loose	1.46912	0	482	174.1	31.2993	INO80D,SBNO1,DUSP7,BROX,CLSPN,SRGAP2C,TOR1AIP1,KDM6A,FBXL20,ZNF121,TNRC6B,CEP78,ELK4,HNRNPH1,RMND5A,RO60,ZNF850,NUCKS1,RC3H1,GDAP1,CPS1,ENAH,VMA21,PDS5B,MYADM,SS18L2,POU2F1,C5orf51,NT5DC3,GNAQ,HERC2,RNF125,ZNF292,BDP1,DDX17,BCLAF3,PER2,MMS22L,SLC35F5,GTF2E1,PFKFB2,PPP3CA,RUBCN,CCDC88A,ZNF451,SLC30A4,HOMER1,GSR,PXYLP1,MTHFD2,EIF2S3,XPOT,PAK1IP1,EFCAB2,KIF3A,PHF14,PRRC2C,KLHL11,RC3H2,C17orf75,CARMI…
MIIhighTE	RBP033	IGF2BP2	RBP033_human_eclip_bed23_mw30_num1_loose	1.43391	0	472	174.7	30.5553	INO80D,SBNO1,DUSP7,CLSPN,BROX,TOR1AIP1,KDM6A,FBXL20,TNRC6B,SRGAP2C,ZNF121,CEP78,HNRNPH1,NUCKS1,PDS5B,POU2F1,RO60,RC3H1,GDAP1,CPS1,VMA21,ELK4,SS18L2,RMND5A,C5orf51,ZNF850,MYADM,SLC30A4,GNAQ,SLC35F5,HERC2,RNF125,ZNF292,BDP1,ENAH,NT5DC3,DDX17,BCLAF3,PER2,MMS22L,GTF2E1,PFKFB2,HOMER1,GSR,CARMIL1,PXYLP1,XPOT,PAK1IP1,KIF3A,CPEB4,CEBPZOS,CDC42SE2,TMEM154,TNPO1,PHF14,CCDC88A,ZNF451,PRRC2C,RC3H2,ABCA1,C17o…
MIIhighTE	RBP033	IGF2BP2	RBP033_human_clipdb_bed33_mw30_num4_loose	1.39164	1.87767e-10	53	20.2	5.20877	HERC2,YIPF6,HNRNPR,RMND5A,RC3H1,FNBP4,TSTD2,TRAK2,KLHL2,PRR14L,ATP13A3,RSF1,NUCKS1,SBNO1,AKAP11,SGO1,AGO2,GPATCH2L,VTA1,INO80D,ZNF395,FBXL20,CLDN18,RNF125,SEH1L,HACD3,XPO4,C5orf51,NEK1,LRRC3B,ENAH,RBM39,RUBCN,CFAP299,PHF3,FUBP1,ZNF22,DCAF17,THAP5,PHF14,ZMPSTE24,IQGAP2,SPOCK1,UBE3A
MIIhighTE	RBP033	IGF2BP2	RBP033_human_clipdb_bed33_mw10_num2_loose	1.3518	0	366	143.4	18.0179	INO80D,HNRNPR,POU2F1,TNRC6B,UBE3A,BCLAF3,ARHGAP11A,NUCKS1,SBNO1,AGO2,HERC2,FUBP1,KATNAL1,TOR1AIP1,RO60,RC3H1,XPO4,CFAP299,PHF3,PHF14,KLHL24,KLHL11,HNRNPH1,PAK1IP1,DERL2,MED13,CPEB4,C5orf24,CEP78,ZNF292,TMF1,TTC14,ENAH,VMA21,BRWD1,TNPO1,SPOCK1,PGGT1B,DDX17,C6orf62,HOMER1,ZNF766,CBX5,YIPF6,GSR,WASHC4,VMP1,GNAQ,SLC10A7,LMAN1,MTHFD2,KIF5B,EIF2S3,APC,ASAP1,NCBP2,EFCAB2,MKNK2,SDE2,KIF3A,MMS22L,AC098582…
MIIhighTE	RBP033	IGF2BP2	RBP033_human_eclip_bed23_mw25_num7_loose	1.30967	1.35205e-09	85	34.29	8.60854	HNRNPR,PUS10,RAB27B,ANKRD26,SLC35F5,TTC14,HIPK1,TENT2,SLC30A4,CCAR1,ATRX,SLF1,GNAQ,ZNF140,SMC1B,FAM72B,MTMR6,NEMF,SON,HSDL2,PDE3A,SLC27A6,ARL6IP5,POU2F1,GABPB1,OTUD6B,ATP11B,RO60,TAB3,CPEB4,MED13,SGO1,PDE8A,AGO2,C5orf24,GPATCH2L,SENP7,ZNF395,FAM135A,ATXN2L,FBXL20,TMEM168,CLDN18,ABL2,CEP78,DIS3,TFB2M,CEBPZOS,MAPK1,PDIK1L,XPO4,NPIPA7,LRRC3B,SAV1,PHF3,ELK4,OXR1,SMAD5,TMEM154,CCDC47,PHF14,TNRC6B,PIK3…
MIIhighTE	RBP033	IGF2BP2	RBP033_human_clipdb_bed33_mw25_num2_loose	1.30751	0	356	143.83	21.6772	INO80D,HNRNPH1,ZNF850,SBNO1,RO60,RC3H1,FBXL20,FUBP1,ZNF766,HNRNPR,ZNF121,C5orf51,NT5DC3,ELK4,SLC30A4,PER2,CLSPN,PPP3CA,TNPO1,TNRC6B,ZNF451,EIF2S3,KIF3A,CPEB4,AGO2,HELLS,CDC42SE2,SETD5,PGGT1B,TRAK2,CBX5,C17orf75,PAK1IP1,SLC35F5,HCFC2,CEP78,RUBCN,PPP1R12A,KLHL11,HMGCR,ATRX,OTUD3,CARMIL1,SLC10A7,PXYLP1,MTHFD2,TOR1AIP1,AKIRIN1,RSF1,HK2,NHEJ1,EFCAB2,RMND5A,MMS22L,DUSP7,GATAD2A,TMCC1,FAT1,VPS50,SLC25A2…
MIIhighTE	RBP033	IGF2BP2	RBP033_human_eclip_bed23_mw30_num9_loose	1.29966	1.05777e-08	45	18.28	4.73986	INO80D,CBX5,ZFAND5,DNAJC10,RNF19A,RAB3GAP2,FANCE,OTUD3,HNRNPR,SLC10A7,ATP13A3,BOD1L1,HSDL2,ADGB,RMND5A,GAS2L3,GPATCH8,FAT1,TMEM168,NCOA2,OSBPL3,XPO4,IFT80,HIPK1,LDAH,YAP1,RUBCN,CDC42SE2,BMT2,TRIM6,UACA,PHF14,TNRC6B,MYADM,GOLGA1,NIPAL1,LMLN,SLC30A4,ARID4A,PPP1R3D
MIIhighTE	RBP033	IGF2BP2	RBP033_human_clipdb_bed33_mw30_num2_loose	1.29568	0	354	144.2	24.2862	INO80D,HNRNPH1,RO60,ZNF121,HNRNPR,TNRC6B,ZNF451,FBXL20,TNPO1,MMS22L,CEBPZOS,ZNF850,CARMIL1,PER2,SBNO1,ZNF292,ELK4,KLHL24,CBX5,EIF2S3,NUCKS1,EFCAB2,CASP2,RC3H1,GTF2E1,GDAP1,NT5DC3,FUBP1,SRGAP2C,C17orf75,POU2F1,GABPB1,SLC35F5,AGO2,AL135905.2,VPS50,BROX,PDIK1L,C5orf51,ENAH,CDC42SE2,VMA21,TMEM154,PDS5B,KLHL11,DNAJC10,TRAK2,C6orf62,BCLAF3,GSR,NEIL3,GNAQ,PXYLP1,RAB27B,NHEJ1,DERL2,SDE2,PTGFRN,MED13,ATAD…
MIIhighTE	RBP033	IGF2BP2	RBP033_human_clipdb_bed33_mw25_num9_loose	1.29323	2.71815e-10	56	22.85	5.31697	NAB1,LRRC3B,PGGT1B,UBE3A,RNF19A,RAB3GAP2,ZNF766,CBX5,HERC1,BCLAF3,OTUD3,SLC10A7,MTHFD2,MTMR6,WEE2,NUCKS1,DERL2,SCYL2,SUCO,PTGFRN,PRKD1,MMS22L,SLC35F5,BVES,PIKFYVE,GPATCH2L,VTA1,GATAD2A,FAM135A,NIPA2,MECP2,TCAF1,RESF1,TTC14,HIPK1,MED14,BDP1,ENAH,ARHGAP5,ZNF850,SAV1,PHF3,ELK4,UBXN2A,FNBP4,UACA,PDS5B,SLC12A5,MYADM,LMLN,LMOD3,ARHGAP12
MIIhighTE	RBP033	IGF2BP2	RBP033_human_clipdb_bed33_mw25_num1_stringent	1.23473	1.52288e-09	128	54.39	12.6825	INO80D,FAM72B,KDM6A,SRGAP2C,HNRNPR,ZC3H12A,WEE2,TTC14,ZNF251,TMEM154,POU2F1,NUCKS1,KDM4D,DUSP7,MTUS1,ABL2,MECP2,MYO9A,MED14,TNRC6B,DNAJC10,HOMER1,RAB3GAP2,CBX5,YIPF6,ZNF773,ABCA1,CARMIL1,GNAQ,SLC10A7,POLR3GL,MTMR6,CLSPN,TOR1AIP1,RSF1,APC,ERI2,HK2,IQCK,ASAP1,SBNO1,EFCAB2,ZBTB2,PTGFRN,TET3,AGO2,ASPM,BVES,PNN,RC3H1,FAM135A,SCAF11,ERCC4,CPS1,SMG1,DIS3,TCAF1,WDR48,NCOA1,RNF125,CNOT6,TNRC6A,PPM1B,AC068…
MIIhighTE	RBP033	IGF2BP2	RBP033_human_clipdb_bed33_mw20_num1_stringent	1.21759	1.21894e-08	102	43.86	10.6363	INO80D,KDM6A,SRGAP2C,DUSP7,ABL2,TTC14,CBX5,PHACTR4,FAM72B,KDM4D,VPS13A,RC3H1,ERCC4,TMEM168,C5orf51,TMEM154,TNRC6B,PHF14,RNF19A,YIPF6,CARMIL1,SLC10A7,KMT2E,SS18L2,TOR1AIP1,RSF1,ZC3H12A,HK2,SBNO1,RNF170,RO60,AKAP11,CPEB4,C5orf24,HMMR,GPATCH2L,GCFC2,FAM135A,FBXL20,NIPA2,NCOA2,MECP2,MYO9A,WDR48,SEH1L,PDIK1L,TNRC6A,SUN1,STARD7,PPP3CA,RAD21,MYO5A,VMA21,CMTM7,SAV1,PHF3,ELK4,SMAD5,MSH2,DCAF17,PIK3CA,MYAD…
MIIhighTE	RBP033	IGF2BP2	RBP033_human_clipdb_bed33_mw20_num6_loose	1.2075	1.72766e-08	169	73.18	18.0691	LMOD3,CEBPZOS,GNAQ,INO80D,ABL2,CEP78,PDE3A,ASAP1,ZNF395,ZNF121,NCOA1,TNRC6B,ATRX,MYO9A,RNF125,TMEM154,PHACTR4,PAK1IP1,MED13,SLC35F5,LRRC3B,ENAH,DNAJC10,POU2F1,VPS13A,SAV1,SMAD5,TNPO1,L3HYPDH,HOMER1,ABCA1,GABPB1,SBNO1,ZNF281,KIF3A,RO60,CASP2,GPATCH2L,VTA1,TTF2,TMF1,DMD,VPS26A,PDIK1L,DDX21,RUBCN,RAD21,MYO5A,BRWD1,ELF1,UACA,PIK3CA,ARHGAP12,DDX55,UBE3A
MIIhighTE	RBP033	IGF2BP2	RBP033_human_clipdb_bed33_mw30_num1_stringent	1.20211	4.63137e-09	125	54.33	12.5963	INO80D,FAM72B,KDM6A,SRGAP2C,HNRNPR,ZC3H12A,WEE2,TTC14,ZNF251,TMEM154,POU2F1,NUCKS1,KDM4D,DUSP7,MTUS1,ABL2,MECP2,MYO9A,MED14,TNRC6B,DNAJC10,HOMER1,RAB3GAP2,CBX5,YIPF6,ZNF773,ABCA1,CARMIL1,GNAQ,SLC10A7,POLR3GL,MTMR6,TOR1AIP1,RSF1,APC,ERI2,HK2,IQCK,ASAP1,SBNO1,EFCAB2,ZBTB2,PTGFRN,TET3,AGO2,ASPM,PNN,RC3H1,FAM135A,SCAF11,ERCC4,SMG1,DIS3,TCAF1,WDR48,NCOA1,RNF125,CNOT6,TNRC6A,PPM1B,AC068946.1,RBM39,YAP1…
MIIhighTE	RBP033	IGF2BP2	RBP033_human_clipdb_bed33_mw15_num4_loose	1.16457	4.21423e-06	41	18.29	5.12332	HNRNPR,SRGAP2C,SCYL2,SLC35F5,KDM6A,C6orf62,RAB3GAP2,SMC1B,NEMF,PDE3A,POU2F1,AKAP9,AGO2,SENP7,VTA1,TMEM168,C20orf194,PPP4R3A,CEP78,MYO9A,PLD1,XPO4,CNOT6,DRAM2,ENAH,FAM104B,CDC42SE2,TRIM6,TNPO1,TNRC6B,PGGT1B,RC3H2,ARHGAP12,UBE3A,PPP1R3D
MIIhighTE	RBP033	IGF2BP2	RBP033_human_eclip_bed23_mw10_num1_loose	1.14863	0	294	132.61	16.8234	INO80D,HNRNPR,ENAH,CLSPN,NUCKS1,HERC2,BDP1,SRGAP2C,CEP78,PFKFB2,PHF3,SPOCK1,CBX5,HNRNPH1,SS18L2,TOR1AIP1,POU2F1,WEE2,SBNO1,NCOA2,ABL2,C5orf51,KIF15,ELK4,BRWD1,FNBP4,PDS5B,TNRC6B,DDX17,YIPF6,ATRX,WASHC4,CARMIL1,GNAQ,EFCAB2,HLTF,SDE2,ZBTB2,MED13,CNGB3,VPS13A,SLC35F5,C5orf24,DUSP7,TMCC1,SCAF11,FBXL20,CCNL1,CPS1,ZNF121,SMG1,MYO9A,BROX,ZNF292,IFT80,CNOT6,MED14,PCF11,CDC42SE2,NRAS,UCHL5,IRF8,DCAF17,PHF…
MIIhighTE	RBP033	IGF2BP2	RBP033_human_clipdb_bed33_mw25_num8_loose	1.12674	9.65795e-11	156	71.44	13.5276	MYO9A,TNRC6B,LMOD3,GNAQ,CEP78,TMEM154,PDE3A,PAK1IP1,CEBPZOS,UBE3A,SRGAP2C,HNRNPR,MKNK2,CPEB4,MED13,ABL2,MAPK1,DNAJC10,TRAK2,PRKCI,POU2F1,IQCK,ASAP1,VPS13A,RASA1,ZNF395,RNF125,ZNF620,RUBCN,RAD21,BRWD1,SMAD5,OR51M1,PIK3CA,ABCA1,ATRX,PHACTR4,C17orf75,CARMIL1,AKIRIN1,TRIM59,ARL6IP5,XPOT,NHEJ1,SBNO1,NCBP2,ZNF281,TAB3,CASP2,SLC35F5,PELI1,GATAD2A,INO80D,RC3H1,ARFGEF1,GCFC2,ZNF567,FBXL20,SMG1,C20orf194,T…
MIIhighTE	RBP033	IGF2BP2	RBP033_human_clipdb_bed33_mw30_num5_loose	1.11247	2.62024e-07	176	81.4	19.9499	LMOD3,CEBPZOS,PHACTR4,ZNF395,ABL2,GNAQ,PDE3A,NCOA1,ATRX,POU2F1,CASP2,MED13,RNF125,LRRC3B,HNRNPR,PAK1IP1,ASAP1,INO80D,TTF2,CEP78,ENAH,SETD5,TNRC6B,UBE3A,VPS13A,SLC35F5,RC3H1,ZNF121,MYO9A,FAM104B,RUBCN,UBXN2A,MPHOSPH8,RNASEH1,DNAJC10,HOMER1,RAB3GAP2,YIPF6,GSR,AKIRIN1,TRIM59,IQCK,SBNO1,DERL2,ZNF281,RNF170,CPEB4,AGO2,SCFD2,PIKFYVE,GATAD2A,NRIP1,ATXN2L,MAPK1,CCDC66,TNRC6A,DDX21,SAV1,BRWD1,SMAD5,TMEM15…
MIIhighTE	RBP034	IGF2BP3	RBP034_human_ATtRACT_M163_0.6	1.60136	3.46354e-07	23	7.58	3.04239	TMEM154,TRMT13,TSTD2,ROCK1,ZNF773,ARHGAP11A,AC242842.3,SGO1,ATAD5,QTRT2,TENT4A,INO80D,TMEM168,MAGI1,ABL2,CEP78,WDHD1,RAD21,TNRC6B,RNASEH1,LMOD3
MIIhighTE	RBP034	IGF2BP3	RBP034_human_clipdb_bed34_mw25_num6_loose	1.58925	0	128	42.54	7.36689	ARHGAP11A,RSF1,RAB27B,RC3H1,CDC42SE2,ZNF251,YIPF6,AKAP9,KIF3A,SUCO,VPS13A,HPS3,VPS26A,XPO4,USP25,ARHGAP5,ZNF850,PHF14,TNRC6B,ABI3BP,NUP160,DNAJC10,UBE3A,L3HYPDH,SEC62,RAB3GAP2,E2F8,ATRX,BCLAF3,ATP6AP2,ANAPC1,SLF1,BOD1L1,PDE3A,ABTB2,POU2F1,OTUD6B,XPOT,APC,ESF1,HK2,RNF170,SCYL2,GAS2L3,ANKRD26,AKAP11,TAB3,SRP54,CASP2,MED13,SGO1,SLC35F5,BVES,HELLS,HCFC2,POLR3G,MTUS1,HECTD1,KDM6A,ATXN2L,FBXL20,TMEM168…
MIIhighTE	RBP034	IGF2BP3	RBP034_human_clipdb_bed34_mw30_num6_loose	1.57794	0	127	42.54	7.40382	ARHGAP11A,RSF1,RAB27B,RC3H1,CDC42SE2,ZNF251,YIPF6,AKAP9,KIF3A,VPS13A,HPS3,VPS26A,XPO4,USP25,ARHGAP5,ZNF850,PHF14,TNRC6B,ABI3BP,NUP160,DNAJC10,UBE3A,L3HYPDH,SEC62,RAB3GAP2,E2F8,ATRX,BCLAF3,ATP6AP2,ANAPC1,SLF1,BOD1L1,PDE3A,ABTB2,POU2F1,OTUD6B,XPOT,APC,ESF1,HK2,RNF170,SCYL2,GAS2L3,SUCO,ANKRD26,AKAP11,TAB3,SRP54,CASP2,MED13,SGO1,SLC35F5,BVES,HELLS,HCFC2,POLR3G,MTUS1,HECTD1,KDM6A,ATXN2L,FBXL20,TMEM168…
MIIhighTE	RBP034	IGF2BP3	RBP034_human_CISBP_M163	1.54105	2.07683e-06	22	7.56	3.07259	ABCF1,RALGPS1,SMC1B,ARHGAP11A,GABPB1,HK2,AGO2,C5orf24,GPATCH2L,RC3H1,TMEM168,ABL2,CEP78,MYO9A,RNF125,PUS10,HACD3,ENAH,DCAF17,TNRC6B,DNAJC10
MIIhighTE	RBP034	IGF2BP3	RBP034_human_clipdb_bed34_mw15_num4_loose	1.4768	0	98	35.21	6.34575	HNRNPR,PDE3A,INO80D,DNAJC10,SRGAP2C,CCNYL1,RSF1,XPOT,NMD3,MED13,AGO2,ZNF292,XPO4,TNPO1,PIK3CA,ZNF451,HMGCR,SIN3A,CBX5,ATRX,ATP6AP2,SLF1,OTUD3,WASHC4,RALGPS1,GNAQ,KMT2E,TOR1AIP1,MITF,OTUD6B,CEP128,NHEJ1,AFF4,NUCKS1,KIF3A,CEP120,RMND5A,PELI1,ATAD5,SENP7,VTA1,RC3H1,ARFGEF1,KDM6A,GDAP1,ERCC4,FBXL20,NIPA2,ABL2,DIS3,NID2,SEH1L,MAPK1,TTC14,IFT80,CNOT6,C5orf51,MED14,PCF11,RBM39,ARL8B,PPP3CA,DDX21,BRD1,CD…
MIIhighTE	RBP034	IGF2BP3	RBP034_human_clipdb_bed34_mw25_num1_stringent	1.45862	0	341	124.07	26.3934	ZNF121,SBNO1,INO80D,TNPO1,HNRNPH1,TNRC6B,CLSPN,RO60,KDM6A,BROX,SRGAP2C,SLC30A4,PER2,THAP5,MYADM,CBX5,RC3H1,FBXL20,PPP3CA,ELK4,CARMIL1,ENAH,PXYLP1,HLTF,HERC2,BDP1,CDC42SE2,EIF2S3,RMND5A,CASP2,MMS22L,NT5DC3,VMA21,TOR1AIP1,CPEB4,DUSP7,GTF2E1,CPS1,CEP78,PFKFB2,RNF125,ZNF850,MTHFD2,SS18L2,POU2F1,SLC35F5,PDS5B,SETD5,KLHL11,PGGT1B,DDX17,HOMER1,ZNF766,GSR,RALGPS1,GABPB1,XPOT,NHEJ1,PRPS2,NUCKS1,ZBTB2,TET3…
MIIhighTE	RBP034	IGF2BP3	RBP034_human_clipdb_bed34_mw30_num3_loose	1.44525	0	397	145.79	17.7584	ENAH,INO80D,BDP1,POU2F1,ELK4,CLSPN,SDE2,DNAJC10,SRGAP2C,TOR1AIP1,PDE3A,SBNO1,ZNF451,RC3H2,GNAQ,OXSR1,HERC2,DMD,TTC14,PDS5B,CCDC88A,MYADM,HNRNPH1,XPOT,NUCKS1,SCYL2,SLC35F5,GOPC,ARFGEF1,CPS1,ABL2,CEP78,PFKFB2,BROX,ZNF292,PCF11,RBM39,VMA21,TNPO1,TNRC6B,NIPAL1,ARMC1,DDX17,RNF19A,YIPF6,GCC2,BCLAF3,C17orf75,HNRNPR,MTHFD2,KMT2E,SS18L2,PER2,RSF1,RAB27B,NHEJ1,DERL2,HLTF,RO60,MED13,MMS22L,VPS13A,AGO2,TET3,…
MIIhighTE	RBP034	IGF2BP3	RBP034_human_clipdb_bed34_mw20_num3_loose	1.43183	0	379	140.48	18.2438	BDP1,ENAH,CLSPN,INO80D,ELK4,POU2F1,SBNO1,SRGAP2C,TOR1AIP1,SDE2,CPS1,MYADM,RC3H2,GNAQ,PDE3A,HERC2,ABL2,BROX,ZNF292,TTC14,VMA21,PDS5B,CCDC88A,DNAJC10,DDX17,C17orf75,HNRNPR,HNRNPH1,XPOT,NUCKS1,SCYL2,OXSR1,SLC35F5,AGO2,GOPC,CEP78,PFKFB2,DMD,RBM39,PHF3,BRWD1,TNRC6B,ZNF451,YIPF6,GCC2,BCLAF3,GSR,PER2,RSF1,EIF2S3,NHEJ1,DERL2,RO60,MMS22L,TET3,DUSP7,ZNF395,ZNF845,RC3H1,ARFGEF1,SCAF11,FBXL20,TMEM168,ERMP1,S…
MIIhighTE	RBP034	IGF2BP3	RBP034_human_clipdb_bed34_mw30_num1_stringent	1.41898	3.1e-15	332	124.16	27.2091	ZNF121,SBNO1,TNPO1,TNRC6B,CLSPN,INO80D,KDM6A,BROX,SRGAP2C,HNRNPH1,RO60,PPP3CA,SLC30A4,PER2,MYADM,CBX5,CARMIL1,FBXL20,ELK4,RC3H1,ENAH,THAP5,PXYLP1,HLTF,HERC2,BDP1,EIF2S3,RMND5A,CASP2,MMS22L,NT5DC3,CDC42SE2,VMA21,TOR1AIP1,CPEB4,DUSP7,GTF2E1,CPS1,CEP78,PFKFB2,RNF125,ZNF850,PGGT1B,MTHFD2,SS18L2,POU2F1,SLC35F5,PDS5B,SETD5,KLHL11,DDX17,HOMER1,ZNF766,GSR,RALGPS1,GABPB1,XPOT,NHEJ1,PRPS2,NUCKS1,ZBTB2,TET3…
MIIhighTE	RBP034	IGF2BP3	RBP034_human_clipdb_bed34_mw15_num5_loose	1.41805	0	377	141.08	22.5642	INO80D,RC3H1,BDP1,ELK4,BROX,TNRC6B,SBNO1,RO60,SRGAP2C,ZNF121,TNPO1,PGGT1B,TOR1AIP1,HERC2,ENAH,DDX17,CBX5,PER2,CLSPN,GABPB1,CPS1,CEP78,ZNF850,VMA21,PDS5B,PHF14,ZNF451,RC3H2,TRAK2,YIPF6,BCLAF3,SS18L2,EIF2S3,XPOT,HK2,NUCKS1,CPEB4,AGO2,FBXL20,ABL2,RBM39,NT5DC3,RUBCN,CFAP299,MYADM,SLC30A4,HOMER1,PRKCI,ZNF766,GSR,C17orf75,OTUD3,HNRNPR,CARMIL1,GNAQ,PXYLP1,HNRNPH1,ERRFI1,SDE2,ZBTB2,RMND5A,CASP2,OXSR1,MMS…
MIIhighTE	RBP034	IGF2BP3	RBP034_human_clipdb_bed34_mw20_num1_stringent	1.41047	0	328	123.39	21.2341	INO80D,SBNO1,HNRNPH1,KDM6A,BROX,CLSPN,MYADM,SRGAP2C,ZNF121,ELK4,TNRC6B,PER2,POU2F1,RO60,DUSP7,FBXL20,CBX5,RC3H1,HERC2,PFKFB2,BDP1,TNPO1,SLC30A4,DDX17,CARMIL1,RMND5A,ENAH,VMA21,GSR,HNRNPR,PXYLP1,TOR1AIP1,NUCKS1,CASP2,CPEB4,SLC35F5,GDAP1,ABL2,RNF125,PPP3CA,NT5DC3,ZNF850,PDS5B,THAP5,PGGT1B,BCLAF3,SS18L2,KIF5B,XPOT,HLTF,MMS22L,TET3,GTF2E1,VPS50,CPS1,CEP78,ZNF292,RUBCN,BCLAF1,FUBP1,TMEM154,PHF14,NIPAL…
MIIhighTE	RBP034	IGF2BP3	RBP034_human_eclip_bed24_mw15_num8_loose	1.39901	1.89103e-08	37	14.03	4.13278	KIF15,CBX5,PHF3,BCLAF3,ZBTB21,PXYLP1,ATP13A3,ZFAND5,EIF2S3,POU2F1,OTUD6B,C5orf24,DUSP7,RC3H1,FAM135A,ERCC4,PDP1,ABL2,ZNF292,RESF1,BDP1,NEK1,ENAH,MSH2,KATNAL1,DCAF17,CCDC88A,LMOD3,PGGT1B,UBE3A
MIIhighTE	RBP034	IGF2BP3	RBP034_human_clipdb_bed34_mw25_num3_loose	1.39563	0	383	145.57	17.2926	ENAH,INO80D,POU2F1,BDP1,CLSPN,ELK4,SRGAP2C,TOR1AIP1,SBNO1,MYADM,SDE2,HERC2,DNAJC10,RC3H2,PDE3A,NUCKS1,CPS1,ABL2,BROX,TTC14,PDS5B,CCDC88A,ZNF451,HNRNPR,SCYL2,OXSR1,ZNF292,PCF11,RBM39,VMA21,TNPO1,ARMC1,RNF19A,YIPF6,GCC2,BCLAF3,GSR,C17orf75,SMC5,GNAQ,MTHFD2,KMT2E,HNRNPH1,RSF1,RAB27B,EIF2S3,XPOT,NHEJ1,HLTF,KIF3A,RO60,MED13,MMS22L,SLC35F5,AGO2,TET3,GOPC,GPATCH2L,DUSP7,RC3H1,ARFGEF1,FAM135A,FBXL20,TMEM…
MIIhighTE	RBP034	IGF2BP3	RBP034_human_eclip_bed24_mw20_num2_loose	1.3774	2.35e-14	448	172.44	37.6124	ZNF121,TNRC6B,INO80D,SBNO1,RO60,TNPO1,FBXL20,HNRNPH1,PER2,THAP5,TOR1AIP1,PPP3CA,CBX5,BROX,SLC30A4,CARMIL1,RC3H1,MYADM,PXYLP1,CDC42SE2,ELK4,RMND5A,CASP2,SLC35F5,FUBP1,SRGAP2C,CLSPN,ENAH,PGGT1B,MMS22L,GTF2E1,CEP78,PFKFB2,SETD5,ZNF451,ZNF766,XPOT,SDE2,CPEB4,SFPQ,CEBPZOS,BIRC6,MCM10,PDS5B,DDX17,MTHFD2,EIF2S3,PRPS2,NUCKS1,HLTF,DUSP7,GATAD2A,GCFC2,VPS50,CPS1,DMD,LRRC3B,STARD7,NT5DC3,ZNF850,RUBCN,VMA21,…
MIIhighTE	RBP034	IGF2BP3	RBP034_human_eclip_bed24_mw15_num3_loose	1.36415	0	358	139.07	22.5533	INO80D,ZNF121,TNRC6B,HNRNPH1,RO60,RC3H1,TNPO1,ZNF451,ZNF766,SBNO1,MMS22L,SLC35F5,FBXL20,CDC42SE2,RUBCN,ELK4,ABCA1,CARMIL1,PXYLP1,PTGFRN,CPEB4,GATAD2A,CEP78,HIPK1,ENAH,SETD5,UHMK1,SLC30A4,KLHL11,SRGAP2C,GSR,HNRNPR,GNAQ,MTHFD2,CLSPN,EIF2S3,POU2F1,NUCKS1,RMND5A,ZNF845,SFPQ,VPS50,PPP3CA,NT5DC3,TOPORS,THAP5,PIK3CA,RC3H2,TRAK2,NAB1,CBX5,ROCK1,YIPF6,BCLAF3,C17orf75,ZFAND5,TOR1AIP1,SCAF8,HK2,DERL2,KIF3A,…
MIIhighTE	RBP034	IGF2BP3	RBP034_human_eclip_bed24_mw10_num1_loose	1.35707	0	375	146.39	22.2211	INO80D,ZNF121,SBNO1,HNRNPR,RO60,ELK4,ZNF451,BCLAF3,GSR,HNRNPH1,NUCKS1,BROX,NT5DC3,VMA21,TNPO1,CLSPN,TOR1AIP1,EIF2S3,FBXL20,BDP1,ZNF850,SLC30A4,SRGAP2C,PER2,CASP2,OXSR1,GATAD2A,CEBPZOS,ENAH,RUBCN,MYADM,KLHL11,ZNF766,C17orf75,OTUD3,GNAQ,RMND5A,CPEB4,AGO2,RC3H1,ZNF845,CPS1,CEP78,DMD,PPP3CA,PDS5B,SETD5,THAP5,TNRC6B,FAM9C,PGGT1B,RC3H2,TRAK2,SIN3A,CBX5,ATRX,PXYLP1,KMT2E,SS18L2,POU2F1,GABPB1,HK2,PAK1IP1…
MIIhighTE	RBP034	IGF2BP3	RBP034_human_eclip_bed24_mw25_num2_loose	1.35175	2.9279e-12	424	166.13	38.8958	ZNF121,SBNO1,TNRC6B,HNRNPH1,RO60,BROX,TNPO1,PER2,INO80D,FBXL20,THAP5,SLC30A4,PPP3CA,CBX5,CARMIL1,PXYLP1,TOR1AIP1,RC3H1,MYADM,SRGAP2C,SLC35F5,CDC42SE2,ELK4,RMND5A,CASP2,MMS22L,BCLAF1,CLSPN,DUSP7,PFKFB2,BDP1,ZNF451,NT5DC3,RUBCN,SETD5,PGGT1B,DDX17,EIF2S3,VPS50,CPS1,CEP78,ENAH,VMA21,FUBP1,PDS5B,GTF2E1,FAM135A,GDAP1,SFPQ,STARD7,ZNF850,MCM10,KLHL24,KLHL11,NAB1,PRKCI,ZNF766,ABCA1,ATRX,BCLAF3,GSR,C17orf7…
MIIhighTE	RBP034	IGF2BP3	RBP034_human_eclip_bed24_mw30_num2_loose	1.35166	2.9366e-12	424	166.14	38.8969	ZNF121,SBNO1,TNRC6B,HNRNPH1,RO60,BROX,TNPO1,PER2,INO80D,FBXL20,THAP5,SLC30A4,PPP3CA,CBX5,CARMIL1,PXYLP1,TOR1AIP1,RC3H1,MYADM,SRGAP2C,SLC35F5,CDC42SE2,ELK4,RMND5A,CASP2,MMS22L,BCLAF1,CLSPN,DUSP7,PFKFB2,BDP1,ZNF451,NT5DC3,RUBCN,SETD5,PGGT1B,DDX17,EIF2S3,VPS50,CPS1,CEP78,ENAH,VMA21,FUBP1,PDS5B,GTF2E1,FAM135A,GDAP1,SFPQ,STARD7,ZNF850,MCM10,KLHL24,KLHL11,NAB1,PRKCI,ZNF766,ABCA1,ATRX,BCLAF3,GSR,C17orf7…
MIIhighTE	RBP034	IGF2BP3	RBP034_human_clipdb_bed34_mw10_num4_loose	1.30615	2.29576e-08	50	20.22	5.44129	INO80D,BDP1,ARHGAP11A,MAPK1,PIK3CA,TSTD2,CBX5,ABCA1,NEMF,NUCKS1,FAM89A,PTGFRN,CASP2,CPEB4,AGO2,BVES,GPATCH8,SENP7,GATAD2A,RC3H1,HPS3,KDM6A,PDP1,ABL2,HIPK1,TNRC6A,LRRC3B,SUN1,ENAH,KIF15,NT5DC3,NRAS,UCHL5,BRWD1,KATNAL1,MTPN,CEP152,CCDC88A,ZMPSTE24,RC3H2
MIIhighTE	RBP034	IGF2BP3	RBP034_human_clipdb_bed34_mw15_num1_stringent	1.26907	1e-16	270	112.03	19.3393	CLSPN,DDX17,POU2F1,SRGAP2C,GNAQ,SBNO1,INO80D,MYADM,CPEB4,FBXL20,CEP78,ELK4,XPOT,ZNF121,PFKFB2,BROX,NT5DC3,ZNF766,HNRNPH1,KIF5B,TOR1AIP1,HLTF,TET3,DUSP7,VPS50,RNF125,C5orf51,ZNF850,PDS5B,PXYLP1,SS18L2,EIF2S3,NHEJ1,NUCKS1,SDE2,RMND5A,RO60,SRP54,MMS22L,SLC35F5,ZNF395,RC3H1,ZNF845,GTF2E1,SFPQ,CPS1,ABL2,TTC14,HIPK1,ENAH,VMA21,BRWD1,FUBP1,MSH2,LRRC8B,TNRC6B,KLHL11,DNAJC10,ARID4A,HOMER1,CBX5,YIPF6,ATRX,…
MIIhighTE	RBP034	IGF2BP3	RBP034_human_clipdb_bed34_mw10_num1_loose	1.23423	0	286	121.57	17.4155	INO80D,POU2F1,TNRC6B,CLSPN,FBXL20,GNAQ,AGO2,RC3H1,ELK4,DDX17,HOMER1,SRGAP2C,HNRNPR,LMAN1,HNRNPH1,KIF5B,PDE3A,PAK1IP1,SBNO1,GPATCH2L,VPS50,SEH1L,TTC14,ENAH,BRWD1,PDS5B,CCDC88A,DNAJC10,TRAK2,C6orf62,CBX5,EYA1,MTMR6,KMT2E,HSDL2,RSF1,TRIM59,MKNK2,KIF3A,OXSR1,MED13,CPEB4,SENP7,TENT4A,CPS1,ZNF121,CEP78,MYO9A,ZNF292,PDIK1L,XPO4,CDC42SE2,NRAS,VMA21,TMEM154,KATNAL1,LRRC8B,PIK3CA,KLHL24,MYADM,SPOCK1,UBE3A,…
MIIhighTE	RBP034	IGF2BP3	RBP034_human_clipdb_bed34_mw20_num10_loose	1.21172	3.01636e-10	97	41.88	8.9874	INO80D,ARHGAP11A,C5orf24,BDP1,YME1L1,ENAH,WASHC4,GNAQ,TRIM59,HCFC2,ATXN2L,FBXL20,DIS3,NIPAL1,DNAJC10,PGGT1B,TRAK2,HOMER1,SRGAP2C,ZNF773,BCLAF3,PHACTR4,SLF1,KMT2E,TOR1AIP1,ERRFI1,ESF1,SCML2,ANKRD26,NBPF19,AC242842.3,CPEB4,VPS13A,AGO2,AL135905.2,EFCAB7,C4orf3,GATAD2A,VTA1,TTF2,ZNF121,C20orf194,CEP78,RNF125,ZNF292,ZNF267,XPO4,TNRC6A,BIRC6,SMC4,RAD21,UCHL5,CFAP299,UBXN2A,MSH2,TMEM154,PTP4A1,MTPN,TENT…
MIIhighTE	RBP035	LIN28A	RBP035_mouse_clipdb_bed11_mw20_num4_loose	1.25105	1.49e-14	423	177.72	33.1227	ZNF121,INO80D,TNRC6B,HNRNPH1,RO60,FBXL20,TNPO1,CBX5,SBNO1,CASP2,PER2,RC3H1,CDC42SE2,NT5DC3,THAP5,CARMIL1,EIF2S3,RMND5A,SLC35F5,ENAH,PPP3CA,ELK4,SETD5,MYADM,ABCA1,ARHGAP11A,BROX,SLC30A4,PGGT1B,SRGAP2C,ZNF766,OTUD3,PXYLP1,CLSPN,CPEB4,GDAP1,VPS50,TMEM154,ZNF451,TOR1AIP1,PAK1IP1,EFCAB2,MMS22L,AL135905.2,DUSP7,GCFC2,PFKFB2,CEBPZOS,PTP4A1,KATNAL1,KLHL24,PRR14L,MTHFD2,BOD1L1,ZFAND5,MITF,POU2F1,PRPS2,NUC…
MIIhighTE	RBP035	LIN28A	RBP035_mouse_clipdb_bed11_mw15_num4_loose	1.22002	1.276e-13	415	178.15	33.3195	ZNF121,INO80D,TNRC6B,HNRNPH1,FBXL20,CBX5,RO60,TNPO1,ZNF451,PER2,SBNO1,THAP5,CARMIL1,RC3H1,PPP3CA,CDC42SE2,SETD5,ABCA1,ARHGAP11A,EIF2S3,RMND5A,CASP2,VPS50,NT5DC3,RUBCN,MYADM,SLC30A4,PGGT1B,SRGAP2C,ZNF766,OTUD3,PTGFRN,CPEB4,MMS22L,BROX,ENAH,SIN3A,PRKCI,P4HA1,GSR,PXYLP1,CLSPN,TOR1AIP1,POU2F1,HK2,PAK1IP1,NUCKS1,SLC35F5,AL135905.2,DUSP7,GCFC2,TMCC1,PFKFB2,ELK4,TMEM154,PTP4A1,KATNAL1,KLHL11,BOD1L1,ZFAN…
MIIhighTE	RBP035	LIN28A	RBP035_human_clipdb_bed35_mw30_num3_loose	1.18178	1.91279e-10	124	54.66	11.2369	DNAJC10,NUCKS1,PAK1IP1,INO80D,ERCC4,FBXL20,TTC14,KIF15,LMLN,C6orf62,HOMER1,RAB3GAP2,POU2F1,TAB3,PIKFYVE,ZNF395,TMCC1,MAGI1,CEP78,TCAF1,CCDC66,PDIK1L,PHF3,SMAD5,ZNF22,SETD5,KLHL24,FAM9C,TUT7,ZNF766,ATRX,ZC3H13,WASHC4,CARMIL1,UBR1,GNAQ,PXYLP1,LMAN1,CLSPN,PDE3A,TRIM59,MITF,GABPB1,XPOT,FAM89A,ZNF281,RNF170,GAS2L3,SUCO,CPEB4,VPS13A,CENPE,SLC35F5,LYAR,AGO2,GPATCH8,ZNF845,SCAF11,KDM6A,TTF2,CCNL1,NIPA2,A…
MIIhighTE	RBP036	LIN28B	RBP036_human_starbase_bed15_mw30_num2_stringent	1.58709	0	489	162.76	35.3419	ZNF121,TNPO1,BDP1,RO60,HNRNPH1,TNRC6B,PER2,SBNO1,FBXL20,BROX,SLC30A4,CBX5,THAP5,CARMIL1,INO80D,RC3H1,PPP3CA,SRGAP2C,ZNF766,TOR1AIP1,MCM10,ELK4,PXYLP1,NUCKS1,CASP2,NT5DC3,KATNAL1,GSR,ERI2,MMS22L,SLC35F5,VPS50,PFKFB2,ENAH,RUBCN,CDC42SE2,BCLAF1,FUBP1,RC3H2,BCLAF3,C17orf75,EIF2S3,XPOT,CPEB4,DUSP7,GTF2E1,GCFC2,ZNF850,CFAP299,SETD5,PHF14,MYADM,ZNF451,PRKCI,YIPF6,ABCA1,MTHFD2,BOD1L1,CLSPN,KIF5B,PDE3A,MI…
MIIhighTE	RBP036	LIN28B	RBP036_human_starbase_bed15_mw15_num7_loose	1.55025	1.3e-15	62	21.17	5.12679	HNRNPR,ABCA1,RO60,GPATCH2L,LRRC3B,TNPO1,CCDC47,TRAK2,NAB1,ATRX,BCLAF3,WASHC4,RALGPS1,VMP1,GNAQ,PXYLP1,MTMR6,PDE3A,MITF,GABPB1,ERI2,NMD3,SBNO1,SDE2,GAS2L3,CPEB4,PDE8A,ATAD5,AL135905.2,C5orf24,CSPP1,FAM135A,ABL2,CEP78,MYO9A,NCOA1,NID2,DMD,CNOT6,ENAH,PPP3CA,ZNF850,NRAS,MYO5A,MCM10,PPTC7,BMT2,TRIM37,TRIM6,TENT2,PHF14,NIPAL1,ZNF404,LMLN
MIIhighTE	RBP036	LIN28B	RBP036_human_starbase_bed15_mw15_num2_loose	1.50665	0	389	136.9	16.267	INO80D,ZNF121,HNRNPR,CPEB4,TNRC6B,RC3H1,MITF,TET3,BDP1,TMEM154,NAB1,ZNF766,CBX5,TOR1AIP1,RSF1,AGO2,FBXL20,BIRC6,PHF14,SEC62,ATRX,SLF1,ARHGAP11A,KIF5B,PDE3A,POU2F1,EFCAB2,SCML2,SCYL2,MMS22L,SLC35F5,OSBPL3,XPO4,LRRC3B,YAP1,VMA21,UCHL5,IRF8,FUBP1,KATNAL1,UACA,ARMC1,PRKCI,PRR14L,HNRNPH1,ZFAND5,XPOT,AFF4,ZNF281,SDE2,RMND5A,CEP120,PELI1,C5orf24,HCFC2,POLR3G,NRIP1,ZNF845,HPS3,TMCC1,PDP1,NIPA2,NCOA2,ABL2…
MIIhighTE	RBP036	LIN28B	RBP036_human_starbase_bed15_mw25_num9_loose	1.42954	4.45331e-10	56	20.79	5.73188	KIF15,OTUD3,C20orf194,TUT7,ROCK1,YIPF6,ATP13A3,SON,ZFAND5,TOR1AIP1,AKIRIN1,RSF1,XPOT,ZC3H12A,IQCK,SBNO1,HLTF,AKAP11,AC242842.3,MED13,C5orf24,HELLS,GPATCH2L,TMCC1,HECTD1,TCAF1,RNF125,DMD,VPS26A,MAPK1,C5orf51,NEK1,SMC4,RBM39,RUBCN,RAD21,NRAS,MYO5A,HNRNPF,ELK4,FUBP1,SMAD5,MSH2,TMEM154,ZNF606,CCDC47,SLC12A5,TNRC6B,FAM9C,RNASEH1,ARMC1,PGGT1B
MIIhighTE	RBP036	LIN28B	RBP036_human_starbase_bed15_mw25_num2_stringent	1.40566	3.3e-15	411	155.13	33.6418	ZNF121,TNPO1,RO60,BDP1,HNRNPH1,FBXL20,THAP5,TNRC6B,SLC30A4,CBX5,PER2,TOR1AIP1,SBNO1,INO80D,PPP3CA,CARMIL1,ZNF451,PXYLP1,CDC42SE2,CASP2,MMS22L,SLC35F5,RC3H1,PFKFB2,ELK4,SETD5,MYADM,SRGAP2C,GSR,SDE2,BROX,TMEM154,MITF,SFPQ,KATNAL1,PGGT1B,SEC62,ZNF766,BCLAF3,C17orf75,OTUD3,CLSPN,PDE3A,EIF2S3,POU2F1,XPOT,AFF4,NUCKS1,DERL2,SCML2,CPEB4,AGO2,GTF2E1,GCFC2,VPS50,ENAH,PCF11,STARD7,NT5DC3,ZNF850,RUBCN,MCM10,…
MIIhighTE	RBP036	LIN28B	RBP036_human_starbase_bed15_mw20_num2_stringent	1.34039	5.288e-13	344	135.85	30.0781	ZNF121,HNRNPH1,SBNO1,INO80D,TNPO1,TNRC6B,FBXL20,ZNF451,RO60,PXYLP1,PER2,SLC35F5,PPP3CA,NT5DC3,CDC42SE2,ELK4,ZNF766,CBX5,CARMIL1,THAP5,SLC30A4,RC3H1,TMEM154,GSR,EIF2S3,RMND5A,MMS22L,RUBCN,FUBP1,SETD5,PGGT1B,SRGAP2C,OTUD3,TOR1AIP1,NUCKS1,PTGFRN,CASP2,TET3,ATAD5,DUSP7,TMCC1,GDAP1,CEBPZOS,ENAH,ZNF850,MYADM,SIN3A,PRR14L,CLSPN,MITF,POU2F1,HK2,HCFC2,GTF2E1,GCFC2,VPS50,PLD1,BIRC6,FAM104B,KLHL24,KLHL11,PR…
MIIhighTE	RBP036	LIN28B	RBP036_human_starbase_bed15_mw20_num4_loose	1.28143	0	339	139.46	22.3654	RO60,HNRNPH1,ZNF121,INO80D,TNPO1,TNRC6B,ZNF451,CLSPN,SBNO1,RC3H1,PPP3CA,SLC30A4,SIN3A,CARMIL1,MMS22L,FUBP1,KLHL11,GSR,GNAQ,PCF11,NT5DC3,CBX5,ABCA1,BCLAF3,OTUD3,PXYLP1,PER2,EIF2S3,POU2F1,GABPB1,EFCAB2,RMND5A,CASP2,MED13,SLC35F5,AGO2,ATAD5,BROX,CNOT6,ENAH,CFAP299,ELK4,SETD5,PPP1R12A,DNAJC10,DDX17,UBE3A,TUT7,YIPF6,ATRX,C17orf75,HNRNPR,EYA1,LMAN1,MTHFD2,TOR1AIP1,NUCKS1,DERL2,SDE2,PTGFRN,CPEB4,BVES,DU…
MIIhighTE	RBP036	LIN28B	RBP036_human_starbase_bed15_mw10_num7_loose	1.26251	1.59862e-07	44	18.34	5.00953	POU2F1,ARHGAP11A,DIS3,ATP6AP2,EIF4G2,HNRNPR,MTMR6,XPOT,ERI2,ESF1,FAM89A,DERL2,MED13,MMS22L,EIF5B,AGO2,ATAD5,PIKFYVE,INO80D,RC3H1,FAM135A,KDM6A,VPS50,OSBPL3,CNOT6,C5orf51,ENAH,ARL8B,MAP4K3,ZC3H7A,PHF3,KATNAL1,DCAF17,LRRC8B,KLHL24,SLC30A4,DNAJC10,RC3H2,PGGT1B,TRMT13
MIIhighTE	RBP036	LIN28B	RBP036_human_starbase_bed15_mw25_num4_loose	1.25164	0	328	137.75	21.437	ZNF121,ELK4,HNRNPH1,RO60,INO80D,TNRC6B,CARMIL1,SBNO1,FBXL20,TNPO1,MMS22L,RC3H1,PTP4A1,KLHL11,TRAK2,HNRNPR,PXYLP1,PER2,HK2,KIF3A,AGO2,PDS5B,KLHL24,SRGAP2C,CBX5,ROCK1,ABCA1,GSR,OTUD3,PRPS2,NUCKS1,DERL2,MKNK2,CASP2,CPEB4,GCFC2,BROX,HIPK1,ENAH,RBM39,PPP3CA,NT5DC3,RUBCN,THAP5,SLC30A4,C6orf62,EYA1,MTHFD2,CLSPN,TOR1AIP1,RAB27B,POU2F1,GABPB1,NHEJ1,RMND5A,ATAD5,BVES,HCFC2,PIKFYVE,GATAD2A,TMCC1,FAT1,ERCC4,…
MIIhighTE	RBP037	METTL14	RBP037_human_clipdb_bed37_mw20_num2_loose	1.87245	0	209	57.08	10.481	RNF5,HNRNPR,FASTKD3,TNPO1,PHF14,UBE3A,SEC62,WEE2,RO60,SGO1,AGO2,SENP7,TMF1,USP25,PHF3,ELK4,FUBP1,SLF1,WASHC4,YME1L1,RSF1,NOTCH2NLA,KIF3A,TET3,HCFC2,PNRC2,VTA1,POLR3G,ERCC4,TMEM168,NCOA2,SEH1L,TTC14,CFAP299,SMAD5,PIK3CA,ABI3BP,FAM9C,RC3H2,TRMT13,SIN3A,HOMER1,PRKCI,SRGAP2C,CCAR1,ZNF766,CBX5,GCC2,BCLAF3,PRR14L,MTHFD2,ATP13A3,ZFAND5,TOR1AIP1,TRIM59,MITF,POU2F1,GABPB1,ERRFI1,APC,HK2,AFF4,NMD3,DERL2,RM…
MIIhighTE	RBP037	METTL14	RBP037_human_clipdb_bed37_mw15_num2_loose	1.73481	0	201	60.39	10.6959	RNF5,SLC35F5,SDE2,UBE3A,RO60,AGO2,TET3,HCFC2,INO80D,NCOA2,HIPK1,MYO5A,ELK4,TNRC6B,RC3H2,HOMER1,ZNF766,WASHC4,KIF5B,RSF1,MITF,HK2,KIF3A,SCYL2,CENPL,BVES,C5orf24,GATAD2A,RC3H1,TMEM168,MAGI1,ZNF292,XPO4,NT5DC3,VMA21,SMAD5,KATNAL1,PHF14,PIK3CA,KLHL24,SLC30A4,PRKCI,RAB3GAP2,E2F8,CBX5,ABCA1,GCC2,BCLAF3,SLF1,YME1L1,ZBTB21,GNAQ,LMAN1,KMT2E,ATP13A3,BOD1L1,CLSPN,ZFAND5,TOR1AIP1,PDE3A,TRIM59,SBNO1,NARS2,DER…
MIIhighTE	RBP037	METTL14	RBP037_human_clipdb_bed37_mw25_num3_loose	1.65731	0	229	72.6	13.836	BDP1,SLF1,RSF1,TMEM168,UBXN2A,HNRNPR,WEE2,PAK1IP1,AGO2,HCFC2,SENP7,RC3H1,NCOA2,CEP78,KIF15,ARHGAP5,MYO5A,PHF3,ELK4,TOPORS,RC3H2,UBE3A,SIN3A,ZNF766,WASHC4,YME1L1,NEMF,KIF5B,HLTF,KIF3A,SLC35F5,TET3,HELLS,NRIP1,GCFC2,ZNF567,ERCC4,MAGI1,ZNF121,ABL2,XPO4,MED14,TMEM154,KATNAL1,PIK3CA,KLHL24,ABI3BP,ARHGAP12,L3HYPDH,HMGCR,TRAK2,HOMER1,PRKCI,SEC62,E2F8,CBX5,HERC1,BCLAF3,ANAPC1,C17orf75,UBR1,EYA1,PXYLP1,LM…
MIIhighTE	RBP037	METTL14	RBP037_human_clipdb_bed37_mw30_num3_loose	1.62464	0	303	98.26	15.6008	BDP1,RC3H1,ZNF121,INO80D,ARHGAP5,CPEB4,FBXL20,PHF14,ZNF451,ZNF292,BCLAF1,FUBP1,KATNAL1,TNPO1,PIK3CA,CBX5,ABCA1,PER2,TOR1AIP1,KIF3A,SLC35F5,TET3,AL135905.2,TTC14,XPO4,PHF3,UBXN2A,ABI3BP,RC3H2,PRKCI,ROCK1,GCC2,BCLAF3,SMC5,KMT2E,CLSPN,AKIRIN1,RSF1,EIF2S3,MITF,ERRFI1,AFF4,DERL2,GAS2L3,RO60,AKAP11,MMS22L,RANBP2,PIKFYVE,GATAD2A,PNN,GTF2E1,GCFC2,ERCC4,TMEM168,NCOA2,SMG1,BROX,SEH1L,WDHD1,BIRC6,NT5DC3,VMA…
MIIhighTE	RBP037	METTL14	RBP037_human_clipdb_bed37_mw10_num6_loose	1.51249	0	79	27.69	6.12116	HNRNPR,PAK1IP1,KIF15,CPEB4,SENP7,UBXN2A,PIK3CA,SIN3A,SEC62,CCAR1,CCNYL1,ZC3H13,NEIL3,PXYLP1,TOR1AIP1,MITF,POU2F1,CEP128,AFF4,NUCKS1,KDM4D,RO60,MED13,HSF2,VPS13A,PDE8A,BVES,PIKFYVE,GATAD2A,SP2,NRIP1,RC3H1,ARFGEF1,FAM135A,SCAF11,KDM6A,TMEM168,MRPL3,PPP4R3A,CEP78,TSHZ1,ZNF292,TTC14,CNOT6,USP1,PCF11,RBM39,PPP3CA,BRD1,PPTC7,BMT2,PHF3,SMAD5,UHMK1,THAP5,DCAF17,LRRC8B,PHF14,MYADM,ZNF451,FAM9C,SPOCK1,RC3H…
MIIhighTE	RBP037	METTL14	RBP037_human_clipdb_bed37_mw10_num7_loose	1.19461	9.75682e-06	42	18.35	5.60731	KIF15,RSF1,RNF170,PIK3CA,HOMER1,SLF1,ZFAND5,HSDL2,POU2F1,CEP128,ERRFI1,ZNF281,CEP120,RO60,OXSR1,CPEB4,PDE8A,VTA1,MTUS1,GDAP1,TTF2,ZNF121,MECP2,MYO9A,TCAF1,PFKFB2,LDAH,NT5DC3,USO1,NUP133,BRWD1,FUBP1,TMEM154,DCAF17,ABI3BP,FAM9C,DNAJC10
MIIhighTE	RBP037	METTL14	RBP037_human_clipdb_bed37_mw30_num4_stringent	1.17058	1.0071e-12	132	58.64	10.5117	KDM6A,INO80D,ARHGAP11A,PFKFB2,CBX5,MYADM,YIPF6,C17orf75,POU2F1,NUCKS1,SBNO1,RC3H1,TTF2,ABL2,RNF125,C5orf51,ELK4,MSH2,KATNAL1,ZNF451,UBE3A,NAB1,SRGAP2C,RAB3GAP2,ABCA1,ATRX,PHACTR4,RALGPS1,CARMIL1,GNAQ,SLC10A7,ZFAND5,TOR1AIP1,RSF1,EIF2S3,AKAP9,ADGB,EFCAB2,MKNK2,ZNF281,SDE2,PTGFRN,TAB3,SRP54,CASP2,CPEB4,MED13,AGO2,RANBP2,GOPC,HELLS,GPATCH8,GTF2E1,ARFGEF1,ABCC3,ATXN2L,VPS50,CEP78,DIS3,MECP2,MAP4K5,TM…
MIIhighTE	RBP038	METTL3	RBP038_human_clipdb_bed38_mw30_num6_loose	1.39175	0	236	89.94	13.3793	CLSPN,RC3H1,HERC2,ELK4,RSF1,SBNO1,CPEB4,FBXL20,ENAH,TNPO1,BCLAF3,HNRNPR,TOR1AIP1,POU2F1,DERL2,OXSR1,INO80D,CPS1,ABL2,BROX,NT5DC3,BCLAF1,ZNF251,SIN3A,GSR,OTUD3,GNAQ,MTMR6,XPOT,RMND5A,AC098582.1,SENP7,VTA1,SCAF11,NCOA2,ZNF121,SMG1,PLD1,CEBPZOS,ZNF292,SEH1L,DMD,CNOT6,ZNF850,RAD21,NRAS,VMA21,KATNAL1,PDS5B,CCDC88A,FAM9C,KLHL11,DNAJC10,PGGT1B,RC3H2,DDX17,TRAK2,NAB1,HOMER1,SRGAP2C,CBX5,FANCE,ZNF773,ABCA…
MIIhighTE	RBP038	METTL3	RBP038_human_clipdb_bed38_mw10_num10_loose	1.33461	4.79449e-06	20	7.93	2.65244	KIF15,C17orf75,RALGPS1,PXYLP1,POU2F1,FBXO16,IQCK,EFCAB2,AC009412.1,C4orf3,VTA1,FBXL20,DMD,SNX12,FAM220A,FUBP1,MSH2,KLHL11
MIIhighTE	RBP038	METTL3	RBP038_human_clipdb_bed38_mw20_num4_loose	1.31241	0	340	136.9	20.9668	RC3H1,INO80D,ZNF121,RO60,TNPO1,TNRC6B,SBNO1,BROX,ZNF850,ELK4,ENAH,TMEM154,PPP1R12A,MYADM,ZNF451,CBX5,DERL2,SGO1,CPEB4,GDAP1,FBXL20,VPS50,FUBP1,TRAK2,GNAQ,PER2,POU2F1,EFCAB2,PTGFRN,CASP2,MED13,CEBPZOS,RNF125,TTC14,C5orf51,PPP3CA,NT5DC3,THAP5,PHF14,SLC30A4,KLHL11,PGGT1B,C6orf62,ATRX,HNRNPR,PXYLP1,PRR14L,LMAN1,HNRNPH1,CLSPN,TOR1AIP1,PAK1IP1,MKNK2,AGO2,ATAD5,BVES,AL135905.2,GPATCH2L,DUSP7,GATAD2A,TMC…
MIIhighTE	RBP038	METTL3	RBP038_human_clipdb_bed38_mw15_num4_loose	1.24697	8.33747e-06	30	12.64	4.00636	PFKFB2,ZNF766,YIPF6,ZFAND5,PDE3A,POU2F1,ZC3H12A,HK2,NUCKS1,DERL2,MKNK2,AKAP11,EIF5B,TADA1,GDAP1,NIPA2,C20orf194,ABL2,MECP2,MYO9A,MAPK1,UNG,RUBCN,PHF3,KATNAL1,UHMK1,SLC12A5,MPHOSPH8,TNRC6B
MIIhighTE	RBP038	METTL3	RBP038_human_clipdb_bed38_mw10_num6_loose	1.17819	4.21531e-10	63	27.84	5.71498	BCLAF3,RSF1,INO80D,TTC14,MYADM,TSTD2,HOMER1,RAB3GAP2,ABCA1,HNRNPR,VMP1,EYA1,NEMF,KIF5B,NUCKS1,HLTF,SCML2,SDE2,SCYL2,RO60,SRP54,CASP2,OXSR1,CPEB4,BVES,PIKFYVE,C4orf3,GPATCH2L,PNRC2,SENP7,GATAD2A,RC3H1,GTF2E1,ERCC4,FBXL20,TMEM168,NCOA2,ZNF121,MYO9A,WDR48,ZNF292,DMD,WDHD1,XPO4,TNRC6A,RBM39,CDC42SE2,BCLAF1,PTP4A1,TNPO1,PHF14,TNRC6B,NIPAL1,DHX9,PRRC2C,DNAJC10,KLHL11,ARID4A
MIIhighTE	RBP039	MOV10	RBP039_human_clipdb_bed39_mw20_num9_loose	1.35845	1.84758e-06	38	14.82	5.01791	WASHC4,GNAQ,GPATCH2L,FUBP1,DNAJC10,RAB3GAP2,TUT7,ZNF773,ABCA1,BCLAF3,PHACTR4,RSF1,NCBP2,GAS2L3,OXSR1,TET3,GDAP1,NCOA2,CEP78,MECP2,PDIK1L,ENAH,SMC4,ARL8B,NT5DC3,RUBCN,MAP4K3,CFAP299,IRF8,ELK4,OR51M1,PDS5B,UHMK1
MIIhighTE	RBP040	NOP56	RBP040_human_clipdb_bed40_mw15_num5_stringent	1.59738	0	63	20.82	4.53578	HNRNPR,POU2F1,ADGB,PHF3,PIK3CA,FAM9C,NUP160,NAB1,HOMER1,RAB3GAP2,P4HA1,WASHC4,LMAN1,AKIRIN1,TRIM59,AFF4,SBNO1,NARS2,SDE2,RNF170,SCYL2,GAS2L3,AKAP11,SGO1,CENPL,MMS22L,GOPC,HELLS,GPATCH2L,VTA1,ZNF395,HECTD1,TTF2,PDP1,BROX,WDHD1,MAPK1,HACD3,C5orf51,LRRC3B,SUN1,RBM39,ARHGAP5,SMAD5,MSH2,TMEM154,ZNF451,LMLN,ZMPSTE24,SPOCK1,DNAJC10,ARHGAP12,RC3H2,PGGT1B,TRMT13
MIIhighTE	RBP040	NOP56	RBP040_human_clipdb_bed40_mw10_num8_loose	1.57379	0	449	150.83	18.7751	INO80D,BDP1,CLSPN,POU2F1,GNAQ,TOR1AIP1,SBNO1,ENAH,ELK4,SRGAP2C,VMA21,CPS1,BROX,DMD,BCLAF3,C17orf75,NUCKS1,RO60,MMS22L,ZNF292,PDS5B,CCDC88A,RC3H2,DDX17,RNF19A,CBX5,SDE2,CPEB4,AGO2,TET3,RC3H1,ARFGEF1,GDAP1,CEP78,CEBPZOS,XPO4,IFT80,RBM39,NT5DC3,ZNF850,PHF3,BRWD1,KATNAL1,TNPO1,MYADM,ARMC1,DNAJC10,HOMER1,TYW1,ROCK1,YIPF6,FANCE,GSR,OTUD3,HNRNPR,LMAN1,KMT2E,SS18L2,PER2,HK2,AFF4,ASAP1,HLTF,RNF170,CEP120,…
MIIhighTE	RBP040	NOP56	RBP040_human_clipdb_bed40_mw30_num1_stringent	1.44887	1.85697e-10	306	112.09	32.307	LMOD3,BVES,CEBPZOS,KATNAL1,RNF125,DNAJC10,ABL2,E2F8,VPS13A,HPS3,ASAP1,RC3H1,CEP78,MYO9A,DMD,TNRC6B,GSR,C5orf24,GNAQ,HACD3,MYO5A,ATXN2L,ZNF121,ENAH,TMEM154,PRRC2C,YME1L1,KIF3A,MED13,INO80D,ZNF395,SAV1,ATRX,SBNO1,ZNF281,SLC35F5,C4orf3,DUSP7,TMEM168,DDX17,SRGAP2C,RSF1,POU2F1,NHEJ1,NRIP1,CTNNA1,DIS3,TMF1,IFT80,USP25,PPM1B,UBXN2A,SMAD5,UACA,OR51M1,MYADM
MIIhighTE	RBP040	NOP56	RBP040_human_clipdb_bed40_mw25_num1_stringent	1.37122	1.09468e-08	262	101.28	30.3758	KATNAL1,CEBPZOS,LMOD3,BVES,DNAJC10,ABL2,MYO9A,GNAQ,RNF125,RC3H1,HPS3,GSR,DMD,VPS13A,TNRC6B,ASAP1,C5orf24,HACD3,E2F8,DUSP7,DDX17,ATRX,POU2F1,MED13,C4orf3,INO80D,ZNF395,CEP78,SAV1,NHEJ1,GPATCH2L,NCOA1,MYO5A,TMEM154,YME1L1,PDE3A,RSF1,HCFC2,VTA1,ZNF121,LRRC3B,RUBCN,BRWD1,TNPO1,MYADM,PRRC2C,UBE3A
MIIhighTE	RBP040	NOP56	RBP040_human_clipdb_bed40_mw10_num3_loose	1.30776	2.07329e-08	38	15.35	4.08588	RNF125,BDP1,PHF3,SLC10A7,KMT2E,SS18L2,AKIRIN1,RAB27B,XPOT,ZBTB2,RO60,AC242842.3,EIF5B,RASA1,ERCC4,MRPL3,CEP78,DIS3,NID2,VPS26A,PDIK1L,MED14,KIF15,PPP3CA,MYO5A,VMA21,TMEM154,PPP1R12A,SLC12A5,TNRC6B,ZNF451,FAM9C,LMLN,DDX55,UBE3A
MIIhighTE	RBP040	NOP56	RBP040_human_clipdb_bed40_mw25_num7_stringent	1.24413	0	245	103.43	12.396	INO80D,GNAQ,UBXN2A,UACA,ARHGAP11A,ENAH,BCLAF3,RSF1,RC3H1,SMG1,DIS3,TCAF1,NCOA1,KATNAL1,UHMK1,LRRC8B,TNRC6B,TRAK2,SRGAP2C,RAB3GAP2,GCC2,ANAPC1,SLF1,HNRNPR,SMC5,ATP13A3,ARL6IP5,ERRFI1,XPOT,ERI2,IQCK,NHEJ1,DERL2,KIF3A,RO60,AKAP11,TAB3,SGO1,CPEB4,PIKFYVE,GPATCH8,ATXN2L,TMEM168,CEP78,KIF15,RBM39,RUBCN,ZNF251,TMEM154,ZNF22,PGGT1B,UBE3A,HOMER1,RNF19A,TUT7,ZNF766,CBX5,YIPF6,ZNF773,ABCA1,ZC3H13,GSR,PHACTR…
MIIhighTE	RBP040	NOP56	RBP040_human_clipdb_bed40_mw30_num8_stringent	1.23795	0	244	103.45	11.6743	TNRC6B,GNAQ,KIF3A,INO80D,UACA,ARHGAP11A,CPEB4,ENAH,SRGAP2C,HNRNPR,GPATCH8,SMG1,DIS3,NCOA1,KIF15,SAV1,UBXN2A,KATNAL1,BCLAF3,WASHC4,YME1L1,ZBTB21,UBR1,ATP13A3,PDE3A,ARL6IP5,ERI2,IQCK,DERL2,RO60,TAB3,SGO1,PIKFYVE,VTA1,RC3H1,ATXN2L,TMEM168,TCAF1,PTPN13,RBM39,RUBCN,ZNF251,TMEM154,TOPORS,LRRC8B,RNASEH1,TRAK2,HOMER1,PRKCI,SEC62,RNF19A,RAB3GAP2,TUT7,ZNF766,E2F8,CBX5,YIPF6,ZNF773,ABCA1,GCC2,ZC3H13,ANAPC1,…
MIIhighTE	RBP040	NOP56	RBP040_human_clipdb_bed40_mw15_num1_stringent	1.05254	2.59552e-10	217	104.62	18.6118	LMOD3,ABL2,C5orf24,TNRC6B,GNAQ,INO80D,CEP78,ENAH,RNF125,PHACTR4,VPS13A,CEBPZOS,RAB3GAP2,ATRX,PDE3A,ZNF620,POU2F1,ASAP1,TTF2,MYO9A,DMD,CCDC66,DDX21,SAV1,TMEM154,HOMER1,CBX5,YME1L1,XPOT,MED13,CENPL,DIS3,TSHZ1,ARHGAP5,RUBCN,BRWD1,LRRC8B,DNAJC10,TRAK2,ZNF766,YIPF6,CCNYL1,BCLAF3,GSR,C17orf75,WASHC4,ZNF140,UBAP2,FAM72B,CLSPN,AKIRIN1,RSF1,RAB27B,ARL6IP5,GABPB1,NHEJ1,IQCK,PAK1IP1,MKNK2,KIF3A,TAB3,CASP2,C…
MIIhighTE	RBP040	NOP56	RBP040_human_clipdb_bed40_mw15_num6_stringent	1.04427	3.52437e-10	184	89.22	15.7574	ABL2,LMOD3,PHACTR4,MYO9A,CEBPZOS,YIPF6,HNRNPR,ENAH,TNRC6B,ATRX,CLSPN,PDE3A,PAK1IP1,MED13,SCFD2,ZNF395,TMEM168,CLDN18,TNRC6A,MPHOSPH8,PIK3CA,ZNF766,GSR,C17orf75,AKIRIN1,TRIM59,POU2F1,IQCK,ASAP1,SBNO1,ZNF281,GAS2L3,RO60,RC3H1,TMCC1,SFPQ,ZNF121,CEP78,DIS3,NCOA1,LRRC3B,PPP3CA,RUBCN,SAV1,RNASEH1,DNAJC10,PPP1R3D,TRAK2,HOMER1,SRGAP2C,RAB3GAP2,CCAR1,GNAQ,EIF2S3,XPOT,NHEJ1,AFF4,FAM89A,MKNK2,RNF170,KIF3A,C…
MIIhighTE	RBP040	NOP56	RBP040_human_clipdb_bed40_mw20_num5_stringent	1.03209	1.48944e-10	210	102.69	17.4782	LMOD3,GNAQ,ABL2,RAB3GAP2,PAK1IP1,TTF2,CEBPZOS,DDX21,UBXN2A,TNRC6B,MYADM,DNAJC10,YIPF6,ATRX,PHACTR4,C17orf75,HNRNPR,AKIRIN1,TRIM59,POU2F1,RNF170,CEP78,MAPK1,LRRC3B,PPP3CA,SMAD5,SETD5,MPHOSPH8,PRKCI,SRGAP2C,GSR,NEMF,CLSPN,PDE3A,IQCK,NHEJ1,SBNO1,ASAP1,MKNK2,CPEB4,GPATCH2L,INO80D,ZNF395,SCAF11,FBXL20,SLC17A5,LDAH,PPM1B,ENAH,ZNF620,PIK3CA,KMT5B,NIPAL1,ZNF451,FAM9C,TRAK2,C6orf62,HOMER1,WASHC4,YME1L1,UB…
MIIhighTE	RBP041	NOP58	RBP041_human_clipdb_bed41_mw25_num9_loose	1.54971	3.27903e-06	19	6.49	2.70239	KIF15,C17orf75,RALGPS1,PXYLP1,POU2F1,FBXO16,IQCK,AC009412.1,C4orf3,VTA1,FBXL20,DMD,SNX12,FAM220A,FUBP1,MSH2,KLHL11
MIIhighTE	RBP041	NOP58	RBP041_human_clipdb_bed41_mw20_num9_loose	1.35207	2.93558e-11	52	20.37	4.79405	WASHC4,MTMR6,MED13,GDAP1,FBXL20,PGGT1B,TRAK2,NAB1,CBX5,ROCK1,BCLAF3,ANAPC1,UBR1,PXYLP1,MITF,POU2F1,EFCAB2,KIF3A,ZBTB2,RMND5A,AKAP11,CPEB4,AGO2,AC098582.1,GPATCH2L,RC3H1,TMCC1,CLDN18,C20orf194,CEP78,GOLGA4,LRRC3B,PCF11,ARL8B,PHF3,IRF8,ELK4,FUBP1,ELF1,TMEM154,TNPO1,ZNF22,SETD5,PIK3CA,DNAJC10,ARID4A
MIIhighTE	RBP041	NOP58	RBP041_human_clipdb_bed41_mw15_num8_loose	1.2723	5.03608e-06	35	14.49	4.64605	UBXN2A,TTF2,ROCK1,ATP6AP2,PHACTR4,WASHC4,CARMIL1,SLC10A7,LMAN1,TOR1AIP1,XPOT,NHEJ1,RNF170,GAS2L3,SLC35F5,BVES,ZNF845,HECTD1,TMEM168,SMG1,CEP78,OSBPL3,RNF125,USP25,YAP1,RUBCN,TMEM154,OR51M1,PHF14,KMT5B,NIPAL1,DNAJC10
MIIhighTE	RBP041	NOP58	RBP041_human_clipdb_bed41_mw10_num7_loose	1.26931	3.55198e-06	35	14.52	4.55379	SMC5,RAB27B,TMF1,LMLN,TRAK2,ZNF766,PHACTR4,PXYLP1,POU2F1,GABPB1,ERRFI1,C15orf48,RB1CC1,RNF170,RMND5A,OXSR1,CPEB4,MMS22L,PELI1,MAGI1,NIPA2,ZNF292,CNOT6,DDX21,MYO5A,NUP133,UCHL5,TRIM6,LRRC8B,FAM9C,RC3H2
MIIhighTE	RBP043	PTBP1	RBP043_mouse_clipdb_bed17_mw20_num8_loose	1.86443	0	95	26.09	5.66238	BDP1,ELK4,DNAJC10,UBE3A,SRGAP2C,CLSPN,RAB27B,TRIM59,AGO2,CPS1,TTC14,ENAH,VMA21,RC3H2,NAB1,TYW1,CBX5,ATP6AP2,WASHC4,YME1L1,RALGPS1,CARMIL1,VMP1,GNAQ,EYA1,PLPPR2,MTMR6,SS18L2,TOR1AIP1,PDE3A,ERRFI1,GABPB1,SBNO1,ADGB,OXSR1,CNGB3,AC098582.1,BVES,QTRT2,POLR3G,RC3H1,MTUS1,SCAF11,GDAP1,TTF2,CWF19L2,ABL2,BROX,PFKFB2,RNF125,SEH1L,VPS26A,LDAH,RBM39,YAP1,ZNF850,CDC42SE2,NRAS,USO1,CFAP299,PHF3,SMAD5,TNPO1,TEN…
MIIhighTE	RBP043	PTBP1	RBP043_mouse_clipdb_bed17_mw25_num8_loose	1.86333	0	95	26.11	5.64415	BDP1,ELK4,DNAJC10,UBE3A,SRGAP2C,CLSPN,RAB27B,TRIM59,AGO2,CPS1,TTC14,ENAH,VMA21,RC3H2,NAB1,TYW1,CBX5,ATP6AP2,WASHC4,YME1L1,RALGPS1,CARMIL1,VMP1,GNAQ,EYA1,PLPPR2,MTMR6,SS18L2,TOR1AIP1,PDE3A,ERRFI1,GABPB1,SBNO1,ADGB,OXSR1,CNGB3,AC098582.1,BVES,QTRT2,POLR3G,RC3H1,MTUS1,SCAF11,GDAP1,TTF2,CWF19L2,ABL2,BROX,PFKFB2,RNF125,SEH1L,VPS26A,LDAH,RBM39,YAP1,ZNF850,CDC42SE2,NRAS,USO1,CFAP299,PHF3,SMAD5,TNPO1,TEN…
MIIhighTE	RBP043	PTBP1	RBP043_human_RNACOMPETE_RNCMPT00268	1.59864	1.2e-14	53	17.5	4.61333	INO80D,C5orf51,ABCF1,MYO9A,TSN,HNRNPR,PXYLP1,PRR14L,KIF5B,TOR1AIP1,ZC3H12A,SBNO1,RO60,CASP2,VPS13A,AL135905.2,SCFD2,TENT4A,NRIP1,ZNF845,FAM135A,SCAF11,KDM6A,NCOA2,SLC25A20,PPP4R3A,CEP78,MECP2,OSBPL3,PFKFB2,SEH1L,ZNF267,TNRC6A,ENAH,ARL8B,BCLAF1,PHF3,ELK4,BRWD1,UBXN2A,TNPO1,KLHL24,NIPAL1,SLC30A4,ARID4A
MIIhighTE	RBP043	PTBP1	RBP043_human_eclip_bed35_mw30_num6_loose	1.55549	1.0673e-12	47	15.99	4.37046	ARHGAP11A,NT5DC3,CBX5,YIPF6,SLC10A7,ATP13A3,PDE3A,RAB27B,POU2F1,ERI2,AFF4,ASAP1,GAS2L3,PRKD1,CASP2,BVES,QTRT2,GPATCH2L,TTF2,MAGI1,MYO9A,NCOA1,TMF1,ZNF267,XPO4,SMC4,RBM39,MAP4K3,BCLAF1,PHF3,FUBP1,SMAD5,KATNAL1,TNPO1,PDS5B,UHMK1,PHF14,PIK3CA,ZNF451,PRRC2C,RC3H2,PGGT1B
MIIhighTE	RBP043	PTBP1	RBP043_human_clipdb_bed43_mw25_num2_stringent	1.55032	0	788	269.05	58.2215	INO80D,SBNO1,KDM6A,BROX,ZNF121,CLSPN,SRGAP2C,TOR1AIP1,RMND5A,DUSP7,ELK4,HNRNPH1,RNF125,MYADM,CEP78,CCDC88A,RO60,TNRC6B,MMS22L,DDX17,CPEB4,FBXL20,CARMIL1,PER2,NUCKS1,RC3H1,PPP3CA,TNPO1,PXYLP1,GDAP1,CPS1,PFKFB2,ZNF850,PDS5B,THAP5,SLC30A4,CBX5,ENAH,NT5DC3,AGO2,CDC42SE2,VMA21,KLHL11,PGGT1B,MTHFD2,SS18L2,HOMER1,EIF2S3,SRP54,SLC35F5,ZNF292,XPO4,C5orf51,CASP2,GTF2E1,ZNF766,HNRNPR,GNAQ,POU2F1,HLTF,PTGFRN…
MIIhighTE	RBP043	PTBP1	RBP043_human_ATtRACT_1340	1.54619	0	87	29.79	5.03582	POU2F1,GNAQ,INO80D,CEP78,MYO5A,VMA21,FUBP1,LRRC8B,TNRC6B,DNAJC10,L3HYPDH,SRGAP2C,RNF19A,YIPF6,NEIL3,HNRNPR,VMP1,SLC10A7,EYA1,MTHFD2,KMT2E,PER2,CLSPN,SCAF8,SLC27A6,ERI2,AFF4,NUCKS1,NARS2,RB1CC1,SCML2,RNF170,CEP120,MED13,VPS13A,SLC35F5,TET3,C5orf24,SCFD2,RC3H1,TMCC1,GDAP1,VPS50,MAGI1,SMG1,PPP4R3A,WDR48,TMF1,PDIK1L,CNOT6,TNRC6A,MED14,BDP1,PCF11,ZNF850,BRD1,NRAS,CFAP299,PHF3,BCLAF1,BRWD1,OXR1,MSH2,TM…
MIIhighTE	RBP043	PTBP1	RBP043_human_ATtRACT_M227_0.6	1.53694	1e-16	52	17.92	4.09158	ABCF1,SBNO1,INO80D,MECP2,MYO9A,HOMER1,SRGAP2C,CBX5,ATRX,C17orf75,VMP1,GNAQ,ARHGAP11A,CLSPN,TRIM59,POU2F1,MORF4L2,KDM4D,HLTF,SCML2,RMND5A,CEP120,OXSR1,MMS22L,VPS13A,TET3,HPS3,ERCC4,VPS50,CPS1,DMD,ZNF267,C5orf51,LDAH,KIF15,NT5DC3,YAP1,BCLAF1,FNBP4,TRIM6,MTPN,TNRC6B,ZNF451,KLHL11,RC3H2,PGGT1B,DDX17
MIIhighTE	RBP043	PTBP1	RBP043_human_ATtRACT_1368	1.52592	0	62	21.53	4.74066	INO80D,GNAQ,BDP1,CBX5,NEMF,POU2F1,AGO2,BCLAF1,TNPO1,LRRC8B,UBE3A,SEC62,HERC1,PHACTR4,ZNF140,PRR14L,TOR1AIP1,AFF4,PAK1IP1,TAB3,TET3,GOPC,HELLS,GPATCH2L,PNRC2,POLR3G,RC3H1,FBXL20,PFKFB2,NCOA1,TTC14,ARHGAP5,PPP3CA,BRD1,RUBCN,MYO5A,CFAP299,PHF3,FUBP1,KATNAL1,MTPN,PHF14,RNASEH1,ZMPSTE24,SPOCK1,KLHL11,ARHGAP12
MIIhighTE	RBP043	PTBP1	RBP043_human_clipdb_bed43_mw30_num2_stringent	1.51507	0	834	291.8	64.8669	SBNO1,INO80D,KDM6A,SRGAP2C,DUSP7,BROX,CLSPN,MYADM,TOR1AIP1,DDX17,RMND5A,ZNF121,ELK4,RNF125,CCDC88A,CPEB4,AGO2,CEP78,HNRNPH1,RO60,MMS22L,PPP3CA,TNPO1,CARMIL1,RC3H1,FBXL20,C5orf51,PXYLP1,ENAH,PDS5B,TNRC6B,PER2,SRP54,ZNF292,VMA21,KLHL11,HOMER1,CBX5,HLTF,GDAP1,CPS1,PFKFB2,THAP5,SLC30A4,GNAQ,SS18L2,SFPQ,XPO4,NT5DC3,MTHFD2,NUCKS1,HERC2,ZNF850,CDC42SE2,PGGT1B,POU2F1,DERL2,TET3,GTF2E1,TNRC6A,NHEJ1,PRR14L…
MIIhighTE	RBP043	PTBP1	RBP043_human_CISBP_M227	1.49452	7.0625e-12	49	17.39	4.63821	INO80D,NIPA2,BDP1,NT5DC3,BRWD1,CBX5,ABCF1,RALGPS1,ARHGAP11A,KIF5B,MORF4L2,XPOT,SCML2,CEP120,SRP54,TAB3,TET3,ZNF845,RC3H1,HPS3,VPS50,SMG1,CWF19L2,DIS3,MYO9A,CEBPZOS,MAPK1,RESF1,IFT80,HIPK1,LDAH,RUBCN,RAD21,BMT2,ELK4,UBXN2A,FNBP4,SETD5,NIPAL1,SPOCK1,KLHL11,ARHGAP12,PGGT1B,UBE3A
MIIhighTE	RBP043	PTBP1	RBP043_human_clipdb_bed43_mw20_num1_stringent	1.48787	0	575	205.01	41.351	INO80D,ZNF121,SBNO1,HNRNPH1,TNRC6B,BROX,RO60,FBXL20,ELK4,TNPO1,CLSPN,KDM6A,MYADM,SRGAP2C,PER2,TOR1AIP1,RC3H1,THAP5,CARMIL1,DUSP7,HERC2,PPP3CA,SLC30A4,CBX5,NUCKS1,RMND5A,MMS22L,RNF125,PXYLP1,CEP78,ZNF292,ZNF850,CDC42SE2,VMA21,DDX17,CASP2,CPEB4,GDAP1,C5orf51,NT5DC3,POU2F1,CPS1,BDP1,GNAQ,EIF2S3,ZBTB2,PDS5B,CCDC88A,ZNF451,PGGT1B,ZNF766,BCLAF3,SS18L2,SLC35F5,GTF2E1,PFKFB2,SETD5,KLHL11,HOMER1,XPOT,HLTF…
MIIhighTE	RBP043	PTBP1	RBP043_mouse_clipdb_bed17_mw25_num1_stringent	1.46618	4.76e-14	624	225.85	55.4904	KDM6A,DUSP7,SRGAP2C,INO80D,SBNO1,AGO2,RNF125,CCDC88A,ZNF121,BROX,ELK4,CLSPN,HNRNPH1,TOR1AIP1,MYADM,ZNF292,C5orf51,TNPO1,DDX17,HOMER1,GNAQ,RO60,SRP54,TNRC6B,NUCKS1,RMND5A,GDAP1,CEP78,XPO4,PER2,CPEB4,GTF2E1,THAP5,CBX5,CARMIL1,POU2F1,FBXL20,PPP3CA,MMS22L,RC3H1,HERC2,CPS1,MECP2,PFKFB2,NT5DC3,ZNF850,VMA21,SLC30A4,ENAH,CDC42SE2,PDS5B,PXYLP1,AKAP11,TNRC6A,KLHL11,SS18L2,CASP2,SLC35F5,TET3,UHMK1,ARID4A,MT…
MIIhighTE	RBP043	PTBP1	RBP043_mouse_clipdb_bed17_mw20_num1_stringent	1.46618	4.92e-14	624	225.85	55.5275	KDM6A,DUSP7,SRGAP2C,INO80D,SBNO1,AGO2,RNF125,CCDC88A,ZNF121,BROX,ELK4,CLSPN,HNRNPH1,TOR1AIP1,MYADM,ZNF292,C5orf51,TNPO1,DDX17,HOMER1,GNAQ,RO60,SRP54,TNRC6B,NUCKS1,RMND5A,GDAP1,CEP78,XPO4,PER2,CPEB4,GTF2E1,THAP5,CBX5,CARMIL1,POU2F1,FBXL20,PPP3CA,MMS22L,RC3H1,HERC2,CPS1,MECP2,PFKFB2,NT5DC3,ZNF850,VMA21,SLC30A4,ENAH,CDC42SE2,PDS5B,PXYLP1,AKAP11,TNRC6A,KLHL11,SS18L2,CASP2,SLC35F5,TET3,UHMK1,ARID4A,MT…
MIIhighTE	RBP043	PTBP1	RBP043_mouse_clipdb_bed17_mw10_num3_loose	1.46253	8e-16	98	35.56	7.83197	INO80D,MITF,ELK4,HNRNPR,ZNF121,CNOT6,TNPO1,TENT2,PPP1R12A,TNRC6B,KLHL11,HOMER1,RNF19A,ROCK1,ATRX,BCLAF3,GSR,SLF1,NEIL3,RALGPS1,KLHL2,UBR1,SLC10A7,LMAN1,MTMR6,KIF5B,TOR1AIP1,PDE3A,RAB27B,POU2F1,ATP11B,ADGB,ZNF281,SDE2,CEP120,RMND5A,CPEB4,MED13,VPS13A,TET3,AGO2,DNAJB12,POLR3G,NRIP1,ZNF395,RC3H1,ZNF845,FBXL20,SFPQ,MAGI1,CLDN18,DIS3,MYO9A,WDR48,PFKFB2,NCOA1,TSHZ1,SEH1L,DMD,TTC14,C5orf51,PCF11,DDX21,M…
MIIhighTE	RBP043	PTBP1	RBP043_mouse_clipdb_bed17_mw15_num1_stringent	1.43955	6e-16	395	145.63	31.8553	DUSP7,KDM6A,CCDC88A,AGO2,INO80D,RNF125,SRGAP2C,C5orf51,GNAQ,NUCKS1,TOR1AIP1,ZNF292,GDAP1,XPO4,SBNO1,MMS22L,HOMER1,CEP78,BDP1,PDS5B,RMND5A,CPEB4,FBXL20,CPS1,NT5DC3,MYADM,ANAPC1,HNRNPR,CLSPN,POU2F1,SLC35F5,C5orf24,ELK4,TNRC6B,EIF2S3,HK2,SUCO,GATAD2A,RC3H1,BROX,PFKFB2,TMF1,DMD,TTC14,TNRC6A,ZNF620,RUBCN,VMA21,UHMK1,PHF14,FAM9C,SLC30A4,ZMPSTE24,DNAJC10,KLHL11,RC3H2,ARID4A,DDX17,TRAK2,GCC2,BCLAF3,C17or…
MIIhighTE	RBP043	PTBP1	RBP043_human_ATtRACT_1015	1.42979	0	405	150.33	23.3212	INO80D,RO60,ZNF451,ZNF121,SBNO1,TNRC6B,FBXL20,TNPO1,DNAJC10,CBX5,OTUD3,HNRNPR,HNRNPH1,NUCKS1,CDC42SE2,KLHL24,ZFAND5,PAK1IP1,PDS5B,KLHL11,ZNF766,EYA1,MMS22L,GATAD2A,RC3H1,GDAP1,PDP1,PPP4R3A,TTC14,BRWD1,FUBP1,TMEM154,NEIL3,PDE3A,RAB27B,POU2F1,HK2,EFCAB2,CPEB4,AL135905.2,GPATCH2L,PDIK1L,PPP3CA,ZNF850,VMA21,KATNAL1,PPP1R12A,FAM9C,PGGT1B,C6orf62,YIPF6,ABCA1,BCLAF3,C17orf75,SMC5,CARMIL1,VMP1,GNAQ,SLC10…
MIIhighTE	RBP043	PTBP1	RBP043_human_ATtRACT_991	1.42749	0	90	33.46	5.78822	INO80D,YIPF6,HNRNPR,XPOT,MMS22L,TMEM168,CPS1,CEP78,IFT80,ARHGAP5,PHF14,TNRC6B,CCDC88A,SRGAP2C,BCLAF3,ATP6AP2,ZC3H13,PHACTR4,CARMIL1,GNAQ,KMT2E,HNRNPH1,SS18L2,TOR1AIP1,HSDL2,AKIRIN1,PDE3A,RSF1,RAB27B,NHEJ1,EFCAB2,PTGFRN,SUCO,NBPF19,SLC35F5,AC098582.1,MTUS1,TMCC1,FBXL20,CCNL1,ABL2,DIS3,PFKFB2,CEBPZOS,RNF125,ZNF292,SEH1L,DMD,MAPK1,XPO4,TSN,ENAH,RBM39,PPP3CA,YAP1,CDC42SE2,SNX12,NRAS,VMA21,MAP4K3,SAV1…
MIIhighTE	RBP043	PTBP1	RBP043_human_eclip_bed35_mw25_num1_stringent	1.42702	6.493e-13	748	278.18	69.4165	KDM6A,INO80D,DUSP7,SRGAP2C,SBNO1,BROX,AGO2,RNF125,ELK4,CLSPN,MYADM,ZNF121,TOR1AIP1,CCDC88A,RMND5A,DDX17,CEP78,SRP54,TNRC6B,PDS5B,HOMER1,HNRNPH1,PER2,RC3H1,TNPO1,PXYLP1,RO60,CPEB4,ZNF292,CBX5,CARMIL1,MMS22L,GTF2E1,CPS1,NT5DC3,ZNF850,THAP5,GNAQ,SS18L2,POU2F1,NUCKS1,GDAP1,PFKFB2,PPP3CA,SLC30A4,KLHL11,TET3,HERC2,XPO4,C5orf51,TNRC6A,HIPK1,CDC42SE2,UHMK1,PGGT1B,KDM4D,FBXL20,MYO9A,VMA21,UBE3A,MTHFD2,EIF…
MIIhighTE	RBP043	PTBP1	RBP043_human_ATtRACT_s80	1.40298	1.20956e-06	27	10.21	3.50842	WEE2,INO80D,CFAP299,ZC3H13,HNRNPR,AFF4,KIF3A,CENPE,SLC35F5,AC098582.1,C5orf24,GPATCH8,GPATCH2L,RC3H1,SCAF11,SMG1,MECP2,PFKFB2,PPP3CA,PPTC7,BCLAF1,PHF3,BRWD1,TRIM37
MIIhighTE	RBP043	PTBP1	RBP043_human_clipdb_bed43_mw15_num1_stringent	1.39943	0	445	168.69	29.7208	INO80D,SBNO1,HNRNPH1,TOR1AIP1,BROX,SRGAP2C,ELK4,CLSPN,KDM6A,CEP78,ZNF850,RMND5A,PDS5B,SS18L2,PER2,MMS22L,RC3H1,ZNF121,PFKFB2,RNF125,TNRC6B,POU2F1,NUCKS1,DUSP7,GDAP1,FBXL20,CPS1,HERC2,BDP1,NT5DC3,VMA21,MYADM,GSR,XPOT,RO60,CPEB4,GTF2E1,ABL2,C5orf51,CDC42SE2,FUBP1,THAP5,ZNF451,KLHL11,DDX17,SIN3A,CBX5,BCLAF3,GNAQ,PXYLP1,EIF2S3,HK2,PRPS2,HLTF,SLC35F5,TET3,SEH1L,XPO4,ENAH,RUBCN,CFAP299,TMEM154,ZNF766,A…
MIIhighTE	RBP043	PTBP1	RBP043_mouse_clipdb_bed17_mw30_num1_stringent	1.38848	1.7757e-12	468	178.76	43.2414	DUSP7,KDM6A,AGO2,INO80D,CCDC88A,SRGAP2C,RNF125,GNAQ,ZNF292,NUCKS1,SBNO1,ELK4,HOMER1,TOR1AIP1,GDAP1,BROX,C5orf51,CLSPN,MMS22L,CEP78,XPO4,POU2F1,HK2,RMND5A,SRP54,HERC2,CPS1,BDP1,NT5DC3,ZBTB2,CPEB4,GTF2E1,MECP2,PFKFB2,TNRC6A,PDS5B,MYADM,DDX17,HNRNPR,HIPK1,VMA21,LRRC8B,RNASEH1,KLHL11,SS18L2,EIF2S3,NHEJ1,KDM4D,DERL2,AKAP11,SLC35F5,TET3,AC098582.1,GATAD2A,TMCC1,FBXL20,PHF14,ZMPSTE24,C6orf62,BCLAF3,ANAP…
MIIhighTE	RBP043	PTBP1	RBP043_human_eclip_bed35_mw30_num4_stringent	1.3857	0	540	206.66	35.5264	INO80D,DUSP7,CLSPN,KDM6A,BDP1,CCDC88A,SRGAP2C,TOR1AIP1,ELK4,RNF125,NUCKS1,SBNO1,BROX,C5orf51,AGO2,MYADM,POU2F1,ZNF292,ZNF850,HNRNPH1,FBXL20,PDS5B,TNRC6B,GNAQ,MMS22L,GDAP1,ZNF121,CEP78,NT5DC3,VMA21,KLHL11,HOMER1,SS18L2,RO60,CPS1,HERC2,ENAH,FUBP1,TMEM154,DDX17,PXYLP1,EIF2S3,RMND5A,OXSR1,SLC35F5,GTF2E1,PFKFB2,HIPK1,ZNF766,BCLAF3,PRPS2,PAK1IP1,HLTF,SRP54,CPEB4,GATAD2A,ZNF845,ABL2,TTC14,XPO4,RUBCN,CFA…
MIIhighTE	RBP043	PTBP1	RBP043_human_eclip_bed35_mw20_num1_stringent	1.36981	1.82e-14	628	243	52.6293	DUSP7,KDM6A,INO80D,SRGAP2C,SBNO1,CCDC88A,ELK4,ZNF121,RNF125,AGO2,BROX,CLSPN,HNRNPH1,MYADM,TOR1AIP1,RC3H1,TNRC6B,DDX17,GNAQ,NUCKS1,RO60,SRP54,CARMIL1,MMS22L,GDAP1,ZNF292,TNPO1,CBX5,CASP2,FBXL20,PFKFB2,NT5DC3,SS18L2,POU2F1,CPEB4,CPS1,CEP78,ZNF850,PXYLP1,RMND5A,SLC35F5,HERC2,C5orf51,BDP1,PPP3CA,VMA21,PDS5B,TET3,HIPK1,UHMK1,SLC30A4,KLHL11,PGGT1B,HOMER1,PER2,EIF2S3,ZBTB2,AC098582.1,GTF2E1,XPO4,TNRC6A,…
MIIhighTE	RBP043	PTBP1	RBP043_human_eclip_bed35_mw30_num1_stringent	1.36006	1.7822e-09	855	333.08	96.3943	KDM6A,SRGAP2C,DUSP7,SBNO1,INO80D,AGO2,DDX17,CLSPN,BROX,MYADM,RNF125,ELK4,TOR1AIP1,RMND5A,CPEB4,CCDC88A,ZNF121,SRP54,CEP78,GNAQ,MMS22L,ENAH,HOMER1,CPS1,RO60,MECP2,ZNF292,XPO4,C5orf51,PDS5B,CARMIL1,PXYLP1,PER2,CBX5,SS18L2,NUCKS1,HLTF,TNPO1,TNRC6B,AKAP11,AC098582.1,RC3H1,GDAP1,TNRC6A,PPP3CA,KLHL11,MTHFD2,POU2F1,GTF2E1,FBXL20,HIPK1,NT5DC3,ZNF850,UHMK1,PHF14,PGGT1B,HNRNPR,KDM4D,TET3,PELI1,SFPQ,PFKFB2,…
MIIhighTE	RBP043	PTBP1	RBP043_human_eclip_bed35_mw25_num8_stringent	1.35133	3.11973e-08	57	22.34	6.43573	INO80D,HERC2,TOR1AIP1,AGO2,TNRC6B,SRGAP2C,ZNF766,GCC2,ZBTB21,PXYLP1,RAB27B,TRIM59,POU2F1,NOTCH2NLA,ZBTB2,RMND5A,VPS13A,QTRT2,GPATCH2L,PNN,KDM6A,GDAP1,ATXN2L,VPS50,NCOA1,C5orf51,NEK1,NT5DC3,PPP3CA,RUBCN,VMA21,UCHL5,BRWD1,PDS5B,PHF14,LMOD3,ARMC1
MIIhighTE	RBP043	PTBP1	RBP043_human_clipdb_bed43_mw10_num1_stringent	1.33575	0	354	140.25	22.941	INO80D,TOR1AIP1,POU2F1,SBNO1,ENAH,SRGAP2C,HNRNPR,NUCKS1,DUSP7,HERC2,CEP78,PDS5B,TNRC6B,CLSPN,VPS13A,AGO2,RNF125,VMA21,ELK4,DNAJC10,RC3H2,GNAQ,HNRNPH1,SS18L2,PAK1IP1,SDE2,RMND5A,RO60,RC3H1,CPS1,SMG1,ABL2,BROX,NRAS,MYADM,DDX17,TRAK2,ZNF766,YIPF6,GCC2,BCLAF3,ANAPC1,OTUD3,SLC10A7,RAB27B,HK2,NHEJ1,ATP11B,DERL2,EFCAB2,HLTF,OXSR1,TET3,GATAD2A,ZNF845,GTF2E1,SCAF11,KDM6A,GDAP1,FBXL20,TMEM168,MYO9A,PFKFB2,…
MIIhighTE	RBP043	PTBP1	RBP043_human_ATtRACT_995	1.32885	3.63471e-10	47	18.71	4.55338	HNRNPR,POU2F1,ASAP1,SLC35F5,AGO2,CBX5,BCLAF3,WASHC4,CARMIL1,ARL6IP5,GABPB1,FBXO16,CNGB3,EFCC1,BVES,C5orf24,GPATCH2L,GATAD2A,POLR3G,NRIP1,ZNF395,ATXN2L,NCOA1,HACD3,XPO4,C5orf51,BRD1,RUBCN,NRAS,MYO5A,VMA21,PHF3,ELK4,KATNAL1,TNPO1,MTPN,UHMK1,DCAF17,RNASEH1,UBE3A,DDX17
MIIhighTE	RBP043	PTBP1	RBP043_human_ATtRACT_s100	1.3266	6e-16	85	33.89	6.36895	CLSPN,ENAH,CBX5,C17orf75,TET3,AGO2,INO80D,HERC2,ABL2,CEP78,YAP1,ELK4,CCDC88A,NIPAL1,ARMC1,DNAJC10,GCC2,ZC3H13,GSR,SMC5,PXYLP1,PRR14L,RAB27B,EIF2S3,TRIM59,GABPB1,APC,ERI2,NARS2,NCBP2,SDE2,NBPF19,AKAP11,OXSR1,CNGB3,C5orf24,GOPC,DUSP7,VTA1,ZNF845,RC3H1,ERCC4,PDP1,NCOA2,ZNF121,SMG1,MYO9A,MAP4K5,OSBPL3,BROX,WDHD1,VPS26A,PUS10,LRRC3B,NT5DC3,NRAS,FNBP4,MSH2,TMEM154,KATNAL1,TENT2,MYADM,ZNF451,RNASEH1,PRR…
MIIhighTE	RBP043	PTBP1	RBP043_mouse_clipdb_bed17_mw30_num2_loose	1.32624	7e-16	218	86.94	16.5961	INO80D,BCLAF1,TOR1AIP1,FBXL20,ARHGAP11A,RNASEH1,RMND5A,ZNF845,KATNAL1,TNRC6B,KIF5B,ARHGAP5,MYO5A,VMA21,ZNF766,GSR,SMC5,PDE3A,RAB27B,MITF,AFF4,SBNO1,EFCAB2,ANKRD26,AGO2,PIKFYVE,POLR3G,RC3H1,TMEM168,SFPQ,CEP78,MECP2,NCOA1,ZNF292,PUS10,XPO4,NT5DC3,UCHL5,CFAP299,FUBP1,PDS5B,UHMK1,THAP5,ZNF451,ARID4A,RNF19A,CBX5,ROCK1,ABCA1,ATRX,OTUD3,CARMIL1,GNAQ,SLC10A7,POLR3GL,PXYLP1,PRR14L,FAM72B,MTHFD2,MTMR6,BOD1…
MIIhighTE	RBP043	PTBP1	RBP043_human_eclip_bed35_mw15_num2_stringent	1.30544	1.0127e-12	372	150.51	32.5031	DUSP7,INO80D,AGO2,CCDC88A,KDM6A,RNF125,ZNF292,SRGAP2C,TOR1AIP1,NUCKS1,C5orf51,HOMER1,GNAQ,GDAP1,ELK4,MYADM,SBNO1,FBXL20,HERC2,XPO4,POU2F1,RMND5A,MMS22L,CPS1,BROX,NT5DC3,ANAPC1,SRP54,ZNF845,ABL2,CEP78,ZNF850,PDS5B,TNRC6B,TRAK2,CBX5,PXYLP1,NEMF,SS18L2,CLSPN,KIF5B,DERL2,GATAD2A,DMD,ENAH,SNX12,CFAP299,PHF3,TNPO1,PHF14,DNAJC10,DDX17,SEC62,ZNF766,P4HA1,CCNYL1,PHACTR4,C17orf75,WASHC4,PRR14L,MTHFD2,HK2,N…
MIIhighTE	RBP043	PTBP1	RBP043_human_ATtRACT_1018	1.30246	0	379	153.66	21.3963	INO80D,HNRNPH1,HNRNPR,RO60,ZNF121,TNRC6B,SBNO1,TNPO1,FBXL20,CBX5,TOR1AIP1,BROX,PPP3CA,NT5DC3,ELK4,GSR,PXYLP1,POU2F1,NUCKS1,KIF3A,PTGFRN,MMS22L,AGO2,GATAD2A,RC3H1,CDC42SE2,FUBP1,KATNAL1,ZNF451,KLHL11,SIN3A,ABCA1,LMAN1,MTHFD2,CLSPN,ZFAND5,AL135905.2,DUSP7,CEP78,MYO9A,CEBPZOS,SEH1L,TTC14,PDIK1L,PCF11,CFAP299,UBXN2A,TMEM154,TRAK2,PRKCI,ZNF766,C17orf75,CARMIL1,GNAQ,MTMR6,AKIRIN1,EIF2S3,GABPB1,XPOT,DER…
MIIhighTE	RBP043	PTBP1	RBP043_human_eclip_bed35_mw25_num5_loose	1.30225	1.25998e-11	71	28.79	6.31544	INO80D,SRGAP2C,XPO4,CNOT6,LRRC3B,PIK3CA,FAM9C,DNAJC10,UBE3A,SEC62,RNF19A,TUT7,CBX5,GCC2,GSR,WASHC4,YME1L1,GNAQ,SLC10A7,FAM72B,ATP13A3,SON,PER2,KIF5B,HSDL2,MITF,POU2F1,GABPB1,SBNO1,ZNF281,RNF170,TAB3,TET3,PELI1,HCFC2,PNRC2,TENT4A,FAM135A,KDM6A,ERCC4,SFPQ,NIPA2,CTNNA1,VPS26A,SLC17A5,ENAH,STARD7,NT5DC3,USO1,THAP5,KMT5B,BAZ1A,NIPAL1,ZNF451,SLC30A4,ARHGAP12,RC3H2,PGGT1B
MIIhighTE	RBP043	PTBP1	RBP043_human_eclip_bed35_mw20_num6_stringent	1.29794	1.0033e-12	82	33.35	6.91123	VMA21,PHF3,ZNF766,HNRNPR,TET3,GOPC,INO80D,RC3H1,FBXL20,MYO9A,BMT2,TMEM154,UHMK1,ZNF451,SLC30A4,DNAJC10,DDX17,HOMER1,SEC62,ATRX,C17orf75,WASHC4,ZNF140,EYA1,LMAN1,HNRNPH1,RSF1,RAB27B,EIF2S3,CEP128,ZNF281,GAS2L3,CASP2,CPEB4,MMS22L,SLC35F5,RANBP2,PELI1,C5orf24,GPATCH8,VTA1,GATAD2A,MTUS1,HPS3,TMEM168,SFPQ,NCOA2,RNF125,HIPK1,SUN1,LDAH,NT5DC3,YAP1,NRAS,CFAP299,OXR1,PDS5B,SETD5,TNRC6B,GOLGA1,FAM9C,RNASEH…
MIIhighTE	RBP043	PTBP1	RBP043_human_eclip_bed35_mw10_num3_loose	1.29734	5.60632e-06	32	13.02	4.3064	INO80D,NAB1,CBX5,GCC2,GSR,TOR1AIP1,MORF4L2,XPOT,HLTF,SCML2,RNF170,TAB3,CPEB4,MMS22L,AGO2,AL135905.2,C4orf3,QTRT2,PNN,PDP1,NCOA2,ZNF121,PLD1,VPS26A,ZNF267,TTC14,RBM39,ELK4,MTPN,LMOD3,DNAJC10
MIIhighTE	RBP043	PTBP1	RBP043_human_eclip_bed35_mw15_num3_loose	1.26783	1.10153e-08	53	22.01	5.53135	ARHGAP11A,CBX5,MTHFD2,KIF3A,ZNF850,SLC30A4,SEC62,ROCK1,YIPF6,FANCE,CCNYL1,SMC5,PER2,TOR1AIP1,EIF2S3,XPOT,SDE2,TAB3,MMS22L,SLC35F5,ATAD5,QTRT2,RC3H1,ERCC4,FBXL20,CPS1,CEP78,BROX,RNF125,ZNF292,TTC14,ENAH,NT5DC3,ELK4,UBXN2A,TMEM154,KATNAL1,TNPO1,UHMK1,THAP5,KLHL24,MYADM,DNAJC10,KLHL11
MIIhighTE	RBP043	PTBP1	RBP043_mouse_clipdb_bed17_mw10_num6_loose	1.26303	0	117	48.75	7.75818	BDP1,HNRNPR,HELLS,KDM6A,VPS26A,RNASEH1,SRGAP2C,KLHL2,VMP1,POU2F1,OTUD6B,NUCKS1,C5orf24,XPO4,KIF15,BMT2,BRWD1,TNPO1,PIK3CA,TRAK2,SIN3A,SEC62,CBX5,ATRX,PHACTR4,RALGPS1,ZBTB21,GNAQ,PRR14L,MTHFD2,PER2,PDE3A,EIF2S3,TRIM59,ERRFI1,APC,NHEJ1,KIF3A,RMND5A,SUCO,SRP54,OXSR1,CASP2,MED13,SLC35F5,AGO2,PELI1,GOPC,HCFC2,PIKFYVE,C4orf3,GPATCH8,GPATCH2L,VTA1,CSPP1,POLR3G,SP2,RC3H1,GTF2E1,SCAF11,ZNF121,ABL2,OSBPL3,…
MIIhighTE	RBP043	PTBP1	RBP043_human_eclip_bed35_mw15_num9_stringent	1.25346	0	286	119.96	15.7704	RNF5,CLSPN,DUSP7,KDM6A,FBXL20,SRGAP2C,BDP1,ENAH,MYADM,POU2F1,SBNO1,AKAP11,CEP78,BROX,RNF125,MTPN,UHMK1,HNRNPR,PXYLP1,TOR1AIP1,EIF2S3,NHEJ1,GPATCH2L,INO80D,PFKFB2,CEBPZOS,C5orf51,ZNF850,MYO5A,VMA21,ELK4,TNRC6B,SIN3A,CBX5,GSR,GNAQ,PRR14L,KIF5B,TRIM59,GABPB1,HK2,HLTF,PTGFRN,OXSR1,MED13,AGO2,TET3,SCFD2,GTF2E1,TMCC1,ATXN2L,VPS50,ZNF121,ABL2,TTC14,PCF11,RUBCN,PHF3,BMT2,PDS5B,LRRC8B,CCDC88A,FAM9C,ARID4A…
MIIhighTE	RBP043	PTBP1	RBP043_human_eclip_bed35_mw20_num2_stringent	1.2517	4.43978e-09	211	88.61	22.1874	DUSP7,AGO2,CCDC88A,KDM6A,RNF125,INO80D,ZNF292,NUCKS1,GDAP1,C5orf51,HOMER1,GNAQ,TOR1AIP1,XPO4,ZNF850,FBXL20,SRGAP2C,CBX5,PXYLP1,CLSPN,CASP2,MMS22L,ZNF845,NT5DC3,TNPO1,PHF14,MYADM,DNAJC10,SEC62,ZNF766,P4HA1,BCLAF3,ANAPC1,PHACTR4,C17orf75,SMC5,MTHFD2,POU2F1,HK2,EFCAB2,KIF3A,RMND5A,TAB3,SRP54,CPEB4,SLC35F5,ATAD5,C5orf24,GPATCH2L,GTF2E1,ARFGEF1,ERCC4,CPS1,ZNF121,MRPL49,ABL2,CEP78,MECP2,BROX,TMF1,RBM39…
MIIhighTE	RBP043	PTBP1	RBP043_human_eclip_bed35_mw20_num3_loose	1.23746	1.70645e-07	51	21.63	5.77989	ARHGAP11A,CBX5,ZNF850,KIF3A,SLC30A4,YIPF6,FANCE,CCNYL1,SMC5,MTHFD2,PER2,TOR1AIP1,EIF2S3,XPOT,SDE2,TAB3,MMS22L,SLC35F5,ATAD5,QTRT2,RC3H1,ERCC4,FBXL20,CPS1,CEP78,BROX,RNF125,ZNF292,TTC14,ENAH,RBM39,NT5DC3,VMA21,ELK4,UBXN2A,TMEM154,KATNAL1,TNPO1,UHMK1,KLHL24,MYADM
MIIhighTE	RBP043	PTBP1	RBP043_human_eclip_bed35_mw25_num2_stringent	1.21063	3.10019e-10	327	141.29	31.364	DUSP7,INO80D,AGO2,KDM6A,CCDC88A,RNF125,ZNF292,GNAQ,TOR1AIP1,NUCKS1,GDAP1,C5orf51,HOMER1,SRGAP2C,SBNO1,RMND5A,BROX,XPO4,NT5DC3,ZNF850,ELK4,MYADM,CBX5,PXYLP1,POU2F1,SRP54,MMS22L,ZNF845,FBXL20,PDS5B,PHF14,TNRC6B,TRAK2,SEC62,ANAPC1,CLSPN,HK2,C5orf24,GATAD2A,CPS1,MRPL49,CEP78,CFAP299,PHF3,TNPO1,DNAJC10,ZNF766,P4HA1,CCNYL1,PHACTR4,C17orf75,OTUD3,WASHC4,SMC5,MTHFD2,NEMF,KIF5B,RAB27B,NHEJ1,KIF3A,TAB3,OXS…
MIIhighTE	RBP043	PTBP1	RBP043_human_clipdb_bed43_mw30_num5_loose	1.20959	0	255	110.26	15.7099	INO80D,RO60,ZNF121,FBXL20,ELK4,RC3H1,BDP1,VMA21,CBX5,PXYLP1,SLC35F5,NT5DC3,ZNF451,CARMIL1,MTHFD2,CLSPN,TOR1AIP1,SBNO1,AGO2,ENAH,KIF15,FUBP1,TMEM154,PHF14,TNRC6B,PRRC2C,PGGT1B,SIN3A,SRGAP2C,ZNF766,PER2,EIF2S3,NUCKS1,NMD3,DERL2,SDE2,KIF3A,CASP2,GDAP1,PFKFB2,BROX,XPO4,HIPK1,STARD7,PPP3CA,YAP1,MCM10,SMAD5,TNPO1,PDS5B,THAP5,LRRC8B,MYADM,ZMPSTE24,RC3H2,ARID4A,HOMER1,PRKCI,SEC62,ROCK1,YIPF6,ATRX,ZC3H13,…
MIIhighTE	RBP043	PTBP1	RBP043_human_eclip_bed35_mw10_num2_stringent	1.20578	1.03013e-07	133	57.66	15.0951	INO80D,AGO2,KDM6A,CCDC88A,TOR1AIP1,HERC2,DUSP7,RMND5A,TMEM168,MYADM,DNAJC10,SRGAP2C,PRR14L,NUCKS1,SBNO1,GPATCH2L,CEP78,MECP2,ZNF292,C5orf51,NT5DC3,PHF3,PDS5B,HOMER1,CBX5,YIPF6,ANAPC1,PXYLP1,MTHFD2,NEMF,SS18L2,CLSPN,RAB27B,TRIM59,POU2F1,FBXO16,HK2,IQCK,ATP11B,EFCAB2,VPS13A,GTF2E1,ZNF845,GDAP1,ATXN2L,CTNNA1,CLDN18,ABL2,NCOA1,RNF125,TMF1,DMD,XPO4,ENAH,AC068946.1,YAP1,RUBCN,MYO5A,KATNAL1,TNRC6B,RNASE…
MIIhighTE	RBP043	PTBP1	RBP043_human_eclip_bed35_mw25_num3_loose	1.205	7.80851e-08	61	26.46	6.63389	ARHGAP11A,ZNF850,CBX5,MTHFD2,SLC35F5,RNF125,SLC30A4,SEC62,ROCK1,CCNYL1,PHACTR4,SMC5,PER2,CLSPN,TOR1AIP1,EIF2S3,EFCAB2,SDE2,KIF3A,TAB3,CASP2,SGO1,MMS22L,ATAD5,QTRT2,KDM6A,ERCC4,FBXL20,CPS1,MRPL49,CEP78,NOP14,BROX,TTC14,NT5DC3,VMA21,ELK4,UBXN2A,TMEM154,KATNAL1,TNPO1,UHMK1,THAP5,KLHL24,MYADM,ZNF451,KLHL11
MIIhighTE	RBP043	PTBP1	RBP043_human_clipdb_bed43_mw10_num10_loose	1.19022	5.90743e-08	34	14.9	3.55192	VTA1,SLC30A4,HMGCR,SEC62,ROCK1,PER2,PDE3A,ERI2,NHEJ1,DERL2,EFCAB2,CASP2,MMS22L,AGO2,ATAD5,GPATCH2L,GTF2E1,ERMP1,ABL2,AKT1,RNF125,MED14,USP25,AGTPBP1,ZNF850,PHF3,MSH2,PHF14,PIK3CA,LMLN,KLHL11,DNAJC10
MIIhighTE	RBP043	PTBP1	RBP043_mouse_clipdb_bed17_mw30_num3_loose	1.17427	5.32307e-06	74	32.79	9.7414	CCDC88A,AGO2,ZNF292,DUSP7,RNF125,NUCKS1,PTGFRN,XPO4,INO80D,GTF2E1,KDM6A,GDAP1,PPP1R12A,HOMER1,CBX5,BCLAF3,ANAPC1,ZBTB21,PXYLP1,FBXO16,XPOT,IQCK,AKAP11,CPEB4,CSPP1,ZNF845,GCFC2,MYO9A,TTC14,C5orf51,HIPK1,FAM104B,SNX12,MSH2,LRRC8B,GOLGA1,ARID4A
MIIhighTE	RBP043	PTBP1	RBP043_human_eclip_bed35_mw15_num1_stringent	1.17004	6.81581e-11	406	180.43	36.7012	DUSP7,KDM6A,AGO2,CCDC88A,INO80D,RNF125,SRGAP2C,BDP1,TOR1AIP1,SBNO1,GNAQ,ELK4,ZNF292,C5orf51,TNRC6B,HOMER1,CLSPN,NUCKS1,CPS1,HERC2,CEP78,ENAH,POU2F1,ZBTB2,SRP54,C5orf24,PFKFB2,BROX,XPO4,STARD7,HNRNPH1,ZNF395,FBXL20,SEH1L,PDS5B,MYADM,TRAK2,SEC62,ANAPC1,HK2,NHEJ1,EFCAB2,RMND5A,OXSR1,CPEB4,TET3,SP2,RC3H1,GTF2E1,SCAF11,GDAP1,ZNF121,ABL2,MECP2,HIPK1,MED14,TNRC6A,NT5DC3,ZNF620,VMA21,BRWD1,MSH2,UHMK1,ZNF…
MIIhighTE	RBP043	PTBP1	RBP043_human_eclip_bed35_mw10_num6_stringent	1.16342	1.90407e-10	62	27.68	5.45853	HNRNPR,ATP13A3,HLTF,KIF3A,GAS2L3,FAM9C,TYW1,PHACTR4,SMC5,CARMIL1,GNAQ,MTHFD2,TDRD10,KIF5B,NHEJ1,AFF4,EFCAB2,SDE2,TAB3,MED13,CPEB4,VPS13A,PDE8A,SLC35F5,PELI1,HCFC2,PNN,GCFC2,KDM6A,GDAP1,ATXN2L,FBXL20,ERMP1,NCOA2,MECP2,PLD1,ZNF267,ZWILCH,TSN,VMA21,IRF8,FUBP1,ZDHHC6,LRRC8B,CCDC88A,GOLGA1,LMOD3,SPOCK1,RC3H2,TRMT13,ARID4A
MIIhighTE	RBP043	PTBP1	RBP043_human_eclip_bed35_mw10_num1_stringent	1.08838	5.07794e-07	138	64.9	15.7143	INO80D,DUSP7,TOR1AIP1,HERC2,POU2F1,AGO2,RNF125,CCDC88A,DNAJC10,HOMER1,SRGAP2C,ANAPC1,SBNO1,RMND5A,SLC35F5,GATAD2A,KDM6A,HIPK1,ENAH,NT5DC3,MYO5A,PDS5B,TRAK2,SEC62,ROCK1,YIPF6,GCC2,SLF1,OTUD3,VMP1,GNAQ,PRR14L,MTHFD2,NEMF,RAB27B,MITF,NHEJ1,SDE2,KIF3A,ZBTB2,CPEB4,VPS13A,TET3,C5orf24,GOPC,HELLS,SP2,ZNF845,TMCC1,GDAP1,ATXN2L,FBXL20,ZNF121,CEP78,PFKFB2,VPS26A,XPO4,C5orf51,TNRC6A,USP25,RBM39,STARD7,PPP3C…
MIIhighTE	RBP043	PTBP1	RBP043_mouse_ATtRACT_1382	1.06727	4.98386e-06	36	17.18	4.24116	PHF3,ABCF1,RNF19A,ATRX,C17orf75,HNRNPR,SMC5,PXYLP1,NUCKS1,CEP120,CPEB4,HELLS,DNAJB12,INO80D,ARFGEF1,KDM6A,BROX,MAPK1,CNOT6,C5orf51,MED14,ENAH,NT5DC3,ARHGAP5,ZNF620,ELF1,UACA,PDS5B,KMT5B,FAM9C,LMOD3,KLHL11,UBE3A
MIIhighTE	RBP043	PTBP1	RBP043_human_eclip_bed35_mw30_num10_stringent	1.04498	7.28431e-06	43	20.84	5.14579	INO80D,CEP78,C5orf51,NT5DC3,ZNF766,FANCE,GCC2,ANAPC1,ZBTB21,GNAQ,PXYLP1,TOR1AIP1,RAB27B,OTUD6B,ERI2,SBNO1,ZBTB2,RMND5A,VPS13A,AGO2,GTF2E1,RC3H1,TMEM168,TTF2,VPS50,HERC2,NCOA2,IRF8,FUBP1,SETD5,TNRC6B,MYADM,ZMPSTE24,LMOD3,DNAJC10
MIIhighTE	RBP044	PTBP1PTBP2	RBP044_human_clipdb_bed44_mw30_num4_loose	1.54772	0	400	136.82	16.8968	INO80D,BDP1,CLSPN,TOR1AIP1,GNAQ,POU2F1,SBNO1,VMA21,CPS1,BROX,DMD,ENAH,ELK4,C17orf75,NUCKS1,RO60,CPEB4,MMS22L,CEP78,MYADM,DNAJC10,RC3H2,SRGAP2C,RNF19A,BCLAF3,HNRNPR,SDE2,OXSR1,TET3,RC3H1,GDAP1,CEBPZOS,ZNF292,XPO4,IFT80,RBM39,NT5DC3,PHF3,BRWD1,KATNAL1,PDS5B,CCDC88A,ARMC1,DDX17,SEC62,ROCK1,YIPF6,FANCE,GSR,OTUD3,PRR14L,LMAN1,KMT2E,SS18L2,PER2,AFF4,HLTF,RNF170,SUCO,PTGFRN,AKAP11,MED13,CNGB3,GPATCH2L,Z…
MIIhighTE	RBP044	PTBP1PTBP2	RBP044_human_clipdb_bed44_mw10_num5_loose	1.52549	0	394	136.86	17.3467	INO80D,ZNF121,TNRC6B,BDP1,TOR1AIP1,MITF,CPEB4,SLC35F5,AGO2,RC3H1,FUBP1,TMEM154,NAB1,PRKCI,ZNF766,CBX5,HNRNPR,GAS2L3,TET3,FBXL20,BIRC6,YAP1,KATNAL1,PHF14,KLHL24,ARHGAP11A,KIF5B,RSF1,SDE2,C5orf24,NIPA2,TMF1,CDC42SE2,IRF8,UHMK1,PIK3CA,ARMC1,SEC62,ROCK1,ATRX,GSR,SLF1,OTUD3,WASHC4,SLC10A7,BOD1L1,HNRNPH1,ZFAND5,PDE3A,RAB27B,EIF2S3,XPOT,ERI2,AFF4,EFCAB2,SCML2,ZNF281,KIF3A,CEP120,ANKRD26,MMS22L,PELI1,POL…
MIIhighTE	RBP044	PTBP1PTBP2	RBP044_human_clipdb_bed44_mw15_num4_loose	1.43929	0	392	144.55	21.6073	INO80D,HNRNPR,BDP1,ZFAND5,DERL2,TNRC6B,RC3H1,SBNO1,CNOT6,PRR14L,TOR1AIP1,VTA1,ABL2,NT5DC3,KLHL11,RC3H2,MTHFD2,NUCKS1,CEP78,TTC14,YAP1,TMEM154,TNPO1,ZNF766,BCLAF3,GSR,OTUD3,GNAQ,PER2,POU2F1,RMND5A,OXSR1,AGO2,DUSP7,NRIP1,ZNF845,SMG1,BROX,PCF11,ZNF850,MYO5A,FNBP4,ZNF22,PDS5B,UHMK1,MPHOSPH8,MYADM,ARID4A,NAB1,SRGAP2C,RNF19A,ROCK1,PHACTR4,SS18L2,HK2,NHEJ1,SDE2,CASP2,GOPC,PIKFYVE,GPATCH2L,ARFGEF1,SFPQ,N…
MIIhighTE	RBP044	PTBP1PTBP2	RBP044_human_clipdb_bed44_mw15_num9_loose	1.41999	4.65836e-08	35	13.08	4.06185	ADGB,VTA1,ERCC4,OR51M1,ZBTB21,EYA1,PDE3A,NMD3,NUCKS1,KIF3A,TAB3,HELLS,AC009412.1,DUSP7,SENP7,POLR3G,TMEM168,CEP78,SEH1L,TMF1,XPO4,ARHGAP5,CFAP299,FAM220A,BCLAF1,UBXN2A,SMAD5,MSH2,FAM174A,TRMT13,UBE3A
MIIhighTE	RBP044	PTBP1PTBP2	RBP044_human_clipdb_bed44_mw25_num3_loose	1.30661	2.15e-14	562	227.2	45.7916	ZNF121,TNPO1,SBNO1,TOR1AIP1,FBXL20,TNRC6B,HNRNPH1,RO60,INO80D,BROX,PER2,SLC30A4,BCLAF1,THAP5,MYADM,CARMIL1,RC3H1,CBX5,PPP3CA,CDC42SE2,MCM10,PHF3,ELK4,ZNF766,RMND5A,SLC35F5,SRGAP2C,PXYLP1,ARHGAP11A,EIF2S3,POU2F1,CASP2,MMS22L,BDP1,PGGT1B,TMEM168,CEP78,PFKFB2,BIRC6,ENAH,NT5DC3,VMA21,KATNAL1,SETD5,ZNF451,BCLAF3,GSR,HNRNPR,KIF5B,MITF,DERL2,KIF3A,CPEB4,AGO2,DUSP7,PDP1,TTC14,FAM104B,ZNF850,PDS5B,RC3H2,D…
MIIhighTE	RBP044	PTBP1PTBP2	RBP044_human_clipdb_bed44_mw20_num3_loose	1.27611	8.179e-13	509	210.17	43.9357	ZNF121,TNRC6B,HNRNPH1,TNPO1,FBXL20,INO80D,TOR1AIP1,RO60,THAP5,CARMIL1,PER2,SBNO1,CBX5,SLC35F5,BDP1,PPP3CA,SLC30A4,BROX,CDC42SE2,VMA21,ELK4,ZNF766,PXYLP1,RC3H1,BCLAF1,ZNF451,CASP2,MMS22L,NT5DC3,MCM10,RMND5A,SETD5,PGGT1B,C17orf75,NRIP1,PFKFB2,TTC14,RUBCN,KATNAL1,MYADM,SRGAP2C,BCLAF3,HNRNPR,EIF2S3,XPOT,EFCAB2,SDE2,VPS50,BIRC6,STARD7,ZNF850,UHMK1,DDX17,PRKCI,ABCA1,GSR,OTUD3,LMAN1,KIF5B,POU2F1,SCML2,M…
MIIhighTE	RBP044	PTBP1PTBP2	RBP044_human_clipdb_bed44_mw10_num8_loose	1.19855	9.30994e-09	84	36.6	8.53277	HNRNPR,PDE3A,MMS22L,ZNF121,CEP78,TMF1,TTC14,YAP1,ELK4,LRRC8B,PIK3CA,FAM9C,SIN3A,SRGAP2C,ZNF766,KMT2E,PER2,CLSPN,TRIM59,POU2F1,ERRFI1,AFF4,SBNO1,SCML2,RNF170,RO60,MED13,EIF5B,VPS13A,EFCAB7,C4orf3,GPATCH2L,SENP7,VTA1,POLR3G,FAM135A,SCAF11,ATXN2L,FBXL20,TMEM168,TTF2,VPS50,MAGI1,PDP1,ZNF721,DIS3,TFB2M,OSBPL3,BROX,TSHZ1,CEBPZOS,RNF125,ZNF292,RHCE,HACD3,COG3,ARHGAP5,RUBCN,MYO5A,MCM10,SAV1,SMAD5,TMEM154…
MIIhighTE	RBP044	PTBP1PTBP2	RBP044_human_clipdb_bed44_mw25_num8_loose	1.17221	0	262	116.26	15.6351	INO80D,HERC2,HNRNPR,SBNO1,POU2F1,SDE2,RO60,TNRC6B,CBX5,MTHFD2,HNRNPH1,DERL2,ZNF121,NT5DC3,ZNF850,BRWD1,SMAD5,PDS5B,KLHL11,SIN3A,C6orf62,SRGAP2C,ANAPC1,C17orf75,GNAQ,LMAN1,KIF5B,TOR1AIP1,XPOT,NUCKS1,NCBP2,EFCAB2,SCML2,MKNK2,ZBTB2,RMND5A,PTGFRN,CPEB4,VPS13A,AGO2,TET3,AC098582.1,ATAD5,FBXL20,CPS1,ABL2,BROX,RNF125,TTC14,RBM39,PPP3CA,NRAS,SNX7,FUBP1,TMEM154,MTPN,PIK3CA,CCDC88A,KLHL24,ZNF451,FAM9C,SPOC…
MIIhighTE	RBP044	PTBP1PTBP2	RBP044_human_clipdb_bed44_mw25_num9_loose	1.04931	4.23206e-10	197	95.19	17.05	NCOA1,LMOD3,RAB3GAP2,HNRNPR,GNAQ,PAK1IP1,DIS3,CEBPZOS,PHACTR4,INO80D,ABL2,CEP78,PPM1B,TNRC6B,HOMER1,CCAR1,ATRX,GSR,CLSPN,PDE3A,ASAP1,ZNF395,FBXL20,CCDC66,ENAH,UBXN2A,TMEM154,SRGAP2C,C17orf75,NEMF,TOR1AIP1,POU2F1,XPOT,NHEJ1,IQCK,RNF170,MED13,SCFD2,GATAD2A,ZNF121,RNF125,ZNF620,PPTC7,KMT5B,FAM9C,RNASEH1,DDX17,ZNF766,YIPF6,WASHC4,AKIRIN1,RSF1,RAB27B,EIF2S3,TRIM59,ARL6IP5,GABPB1,NUCKS1,FAM89A,SBNO1,EF…
MIIhighTE	RBP045	PUM2	RBP045_human_ATtRACT_361	1.88879	5.90457e-08	15	4.05051	1.9968	CBX5,EYA1,RSF1,POU2F1,AFF4,NUCKS1,DERL2,SDE2,KIF3A,SNX14,CWF19L2,ABL2,BRD1,KATNAL1,MTPN
MIIhighTE	RBP045	PUM2	RBP045_human_ATtRACT_503	1.84425	2.36812e-09	20	5.57	2.40057	YIPF6,ARHGAP11A,MTMR6,ZFAND5,APC,ESF1,PRPS2,SBNO1,AL135905.2,PIKFYVE,GPATCH8,PNRC2,PLD1,ZNF292,KIF15,RBM39,ARHGAP5,BRWD1,ELF1,CRY1
MIIhighTE	RBP045	PUM2	RBP045_human_ATtRACT_514	1.83325	3.99786e-06	11	3.08696	1.68805	YIPF6,EYA1,RO60,GPATCH2L,SENP7,ZNF395,NCOA1,ARHGAP5,RAD21,ZNF22,MPHOSPH8
MIIhighTE	RBP045	PUM2	RBP045_human_starbase_bed9_mw25_num4_stringent	1.76913	0	65	19.07	4.67155	BDP1,HERC2,AFF4,AL135905.2,NAB1,SRGAP2C,RNF19A,ZNF766,CBX5,ROCK1,C17orf75,SMC5,ATP13A3,BOD1L1,TOR1AIP1,OTUD6B,ERI2,ESF1,HK2,PRPS2,KIF3A,RMND5A,SGO1,CPEB4,MMS22L,CENPE,RANBP2,ATAD5,PIKFYVE,TTF2,NCOA2,ZNF721,CEP78,MECP2,TSHZ1,ZNF292,MAPK1,TTC14,CNOT6,SUN1,USP1,NT5DC3,PPP3CA,BRD1,VMA21,PHF3,OXR1,FNBP4,ZNF606,UHMK1,PHF14,KLHL24,ABI3BP,ZNF451,NUP160,RLF,UBE3A
MIIhighTE	RBP045	PUM2	RBP045_human_starbase_bed9_mw20_num5_stringent	1.71034	1e-16	68	20.78	5.68461	HERC2,SRGAP2C,SLC35F5,WDHD1,USP25,FNBP4,PTP4A1,KATNAL1,UBE3A,TRAK2,ZNF766,CBX5,ROCK1,ABCA1,ATRX,C17orf75,SMC5,GNAQ,BOD1L1,PER2,MITF,OTUD6B,APC,ERI2,ESF1,HK2,AFF4,KIF3A,RO60,TET3,RANBP2,ATAD5,AL135905.2,HELLS,KDM6A,TTF2,CSTF2,ZNF721,CLDN18,CEP78,MECP2,MAPK1,TTC14,BDP1,SUN1,NT5DC3,BRD1,CDC42SE2,PHF3,OXR1,CRY1,ZNF606,DCAF17,KLHL24,NIPAL1,RLF
MIIhighTE	RBP045	PUM2	RBP045_human_starbase_bed9_mw15_num4_stringent	1.67952	0	64	19.98	5.26083	HERC2,WDHD1,FNBP4,KATNAL1,NIPAL1,TRAK2,NAB1,RNF19A,CBX5,ROCK1,ABCA1,PHACTR4,C17orf75,KLHL2,ATP13A3,BOD1L1,PER2,OTUD6B,ERI2,ESF1,HK2,RMND5A,RO60,SGO1,CPEB4,MMS22L,CENPE,SLC35F5,ATAD5,AL135905.2,HELLS,GTF2E1,KDM6A,TTF2,NCOA2,TSHZ1,ZNF292,TTC14,CNOT6,BDP1,SUN1,USP25,USP1,YAP1,BRD1,CDC42SE2,VMA21,PHF3,OXR1,BRWD1,PTP4A1,CRY1,ZNF606,DCAF17,ZNF451,NUP160,LMLN,UBE3A
MIIhighTE	RBP045	PUM2	RBP045_human_starbase_bed9_mw10_num4_stringent	1.67423	3.37175e-09	33	10.34	3.85919	ARHGAP11A,SRGAP2C,ZNF766,BCLAF3,EYA1,ATP13A3,TOR1AIP1,POU2F1,AFF4,MKNK2,RO60,AKAP11,AL135905.2,DUSP7,FAM135A,FAT1,SLC25A20,CWF19L2,TFB2M,ENAH,BRD1,SAV1,PHF3,TMEM154,PTP4A1,THAP5,TNRC6B,FAM9C,PPP1R3D
MIIhighTE	RBP045	PUM2	RBP045_human_starbase_bed9_mw20_num9_stringent	1.64473	0	155	49.57	7.43219	INO80D,BDP1,PHF3,CPEB4,HCFC2,DIS3,ELK4,PHF14,TNRC6B,PIK3CA,PRKCI,ZC3H13,WASHC4,ARHGAP11A,HNRNPH1,NUCKS1,MED13,CAPN7,SLC35F5,TET3,RC3H1,MYO9A,XPO4,LDAH,FAM104B,NRAS,FUBP1,ZNF451,ARHGAP12,PPP1R3D,C6orf62,SRGAP2C,RAB3GAP2,ROCK1,ABCA1,GCC2,HNRNPR,ZBTB21,UBR1,LMAN1,ZFAND5,RAB27B,TRIM59,GABPB1,OTUD6B,ESF1,ATP11B,PRPS2,NMD3,SBNO1,ASAP1,DERL2,MKNK2,ZBTB2,TAB3,CASP2,CENPL,PDE8A,ASPM,PELI1,BVES,SENP7,GATAD…
MIIhighTE	RBP045	PUM2	RBP045_human_starbase_bed9_mw10_num9_stringent	1.59052	0	117	38.85	6.67329	INO80D,PHF3,HNRNPR,BDP1,TNRC6B,SRGAP2C,BCLAF3,ARHGAP11A,WEE2,DERL2,SCML2,RC3H1,CEP78,COG3,CNOT6,UCHL5,ELK4,FNBP4,TNPO1,UHMK1,LRRC8B,PIK3CA,CCDC88A,FAM9C,LMLN,L3HYPDH,HMGCR,TRAK2,E2F8,CBX5,ATRX,ZC3H13,SLF1,KLHL2,SMC5,SLC10A7,MTHFD2,ATP13A3,PDE3A,MITF,GABPB1,HK2,ATP11B,AFF4,SBNO1,RNF170,KIF3A,SCYL2,AKAP11,CPEB4,AGO2,BVES,CYP4X1,PNRC2,DUSP7,SNX14,NRIP1,ZNF395,SCAF11,GDAP1,MAGI1,PDP1,NCOA2,MAP4K5,RES…
MIIhighTE	RBP045	PUM2	RBP045_human_starbase_bed9_mw10_num6_loose	1.50303	1.14459e-06	32	11.29	4.35842	MYO9A,MYO5A,NAB1,SEC62,WASHC4,SMC5,HSDL2,PAK1IP1,DERL2,SDE2,CEP120,ANKRD26,TAB3,GOPC,ZNF395,ZNF721,PPP4R3A,MECP2,PPP3CA,MAP4K3,VMA21,UCHL5,FUBP1,FNBP4,TNPO1,MTPN,NIPAL1,SLC30A4,ZMPSTE24,KLHL11
MIIhighTE	RBP045	PUM2	RBP045_human_starbase_bed9_mw10_num1_stringent	1.48768	2.46675e-07	41	14.62	5.24699	INO80D,HNRNPR,HOMER1,ABCA1,CARMIL1,VMP1,SLC10A7,PXYLP1,PRR14L,NEMF,MORF4L2,HK2,NHEJ1,AKAP9,ENOPH1,HSF2,PIKFYVE,PNN,NRIP1,WDHD1,SUN1,USP25,NT5DC3,YAP1,ARHGAP5,SNX12,CDC42SE2,SNX7,VMA21,BCLAF1,FUBP1,PPP1R12A,DCAF17,ZNF451,SLC30A4,ARHGAP12,PGGT1B
MIIhighTE	RBP045	PUM2	RBP045_human_starbase_bed9_mw30_num4_stringent	1.4403	1.30972e-11	53	19.53	4.98575	HERC2,AFF4,AL135905.2,BDP1,PTP4A1,SLC30A4,UBE3A,SRGAP2C,RNF19A,ZNF766,ABCA1,ATRX,SMC5,ATP13A3,RSF1,ESF1,RMND5A,MMS22L,HSF2,SLC35F5,RANBP2,HELLS,HECTD1,KDM6A,TTF2,MECP2,TSHZ1,ZNF292,WDHD1,NT5DC3,YAP1,CDC42SE2,VMA21,OXR1,BRWD1,FNBP4,KATNAL1,UHMK1,DCAF17,PHF14,KLHL24,ZNF451,NUP160,KLHL11,RLF
MIIhighTE	RBP045	PUM2	RBP045_human_RBPDB_278_20371350	1.39885	3.2115e-08	39	14.79	4.44335	INO80D,HNRNPR,ARHGAP11A,POU2F1,MAP4K3,TSTD2,SIN3A,SEC62,BCLAF3,YME1L1,GNAQ,WEE2,RO60,ANKRD26,HELLS,GPATCH2L,CSPP1,SNX14,GCFC2,FAM135A,FAT1,TTF2,ABL2,LRRC3B,VMA21,BCLAF1,PPP1R12A,NIPAL1,SLC30A4,LMLN,DDX55
MIIhighTE	RBP045	PUM2	RBP045_human_starbase_bed9_mw15_num7_stringent	1.37222	0	343	132.5	15.9839	INO80D,KIF3A,ARHGAP11A,TOR1AIP1,FUBP1,TNRC6B,CBX5,AGO2,VMA21,UHMK1,KLHL24,RC3H2,PRKCI,SRGAP2C,ZNF766,ATRX,OTUD3,SLC10A7,HNRNPH1,KIF5B,POU2F1,ATP11B,SLC35F5,TET3,FBXL20,SEH1L,ARHGAP5,ZNF850,MCM10,KATNAL1,UACA,ARHGAP12,UBE3A,SIN3A,ROCK1,YIPF6,ABCA1,GSR,SLF1,PDE3A,SCAF8,RAB27B,NUCKS1,SBNO1,ZNF281,RMND5A,MED13,CPEB4,ATAD5,BVES,AL135905.2,C5orf24,GPATCH8,POLR3G,GCFC2,ZNF567,FAM135A,GDAP1,ERCC4,SFPQ,MY…
MIIhighTE	RBP045	PUM2	RBP045_human_clipdb_bed45_mw10_num3_stringent	1.36895	7.77518e-09	46	17.81	4.95983	INO80D,BDP1,AKAP9,WDHD1,VMA21,TRAK2,OTUD3,SMC5,CARMIL1,ATP13A3,HK2,CENPE,SLC35F5,TET3,PELI1,C5orf24,ZNF845,RC3H1,HECTD1,TTF2,ERMP1,CEP78,TCAF1,TTC14,CNOT6,PPP3CA,CDC42SE2,BRWD1,UHMK1,DCAF17,PHF14,ABI3BP,KMT5B,ZNF451,SLC30A4,LMOD3,KLHL11,ARHGAP12
MIIhighTE	RBP045	PUM2	RBP045_human_clipdb_bed45_mw10_num10_loose	1.31944	2.43193e-06	29	11.62	3.75992	RAB3GAP2,SLC35F5,ARMC1,HNRNPR,ZBTB21,NEMF,CR2,ESF1,PAK1IP1,SCYL2,GAS2L3,OXSR1,RC3H1,TTF2,VPS50,MAP4K5,PLD1,WDHD1,HIPK1,LDAH,MYO5A,MCM10,PHF3,ELK4,SLC30A4,SPOCK1
MIIhighTE	RBP045	PUM2	RBP045_human_starbase_bed9_mw30_num7_stringent	1.29591	0	338	137.66	21.2784	INO80D,HNRNPH1,HNRNPR,RO60,FBXL20,TNRC6B,ZNF121,TNPO1,RC3H1,NT5DC3,ELK4,KLHL11,ZNF766,GSR,CDC42SE2,ZNF451,SIN3A,PER2,CASP2,MMS22L,CEBPZOS,RNF125,ENAH,ZNF850,RUBCN,MYADM,SRGAP2C,ABCA1,MTHFD2,TOR1AIP1,XPOT,SBNO1,SGO1,HCFC2,GDAP1,SFPQ,FUBP1,TOPORS,UACA,THAP5,RC3H2,CBX5,BCLAF3,OTUD3,CARMIL1,GNAQ,CLSPN,POU2F1,KIF3A,SLC35F5,ATAD5,BVES,GPATCH8,GPATCH2L,HERC2,PDP1,CEP78,NOP14,PFKFB2,BROX,PLD1,ZNF292,CNOT…
MIIhighTE	RBP045	PUM2	RBP045_human_starbase_bed9_mw25_num7_stringent	1.20709	1e-16	328	142.07	22.7344	INO80D,TNPO1,TNRC6B,FBXL20,ZNF121,HNRNPH1,SBNO1,ELK4,ZNF451,CBX5,CPEB4,KLHL11,RC3H1,ENAH,PDS5B,KLHL24,P4HA1,GSR,HNRNPR,CLSPN,GABPB1,RO60,SLC35F5,AGO2,PDIK1L,NT5DC3,ZNF850,CDC42SE2,RUBCN,PRKCI,ABCA1,OTUD3,MTHFD2,RAB27B,EIF2S3,POU2F1,PAK1IP1,NUCKS1,MMS22L,PPP3CA,THAP5,SIN3A,ZNF766,BCLAF3,CARMIL1,BOD1L1,PER2,RSF1,HK2,DERL2,EFCAB2,MKNK2,RMND5A,AL135905.2,DUSP7,GTF2E1,ERCC4,BROX,CEBPZOS,WDHD1,C5orf51,…
MIIhighTE	RBP045	PUM2	RBP045_human_clipdb_bed45_mw25_num3_loose	1.10726	9.31e-14	127	58.95	9.28491	CLSPN,PHF3,SBNO1,INO80D,FNBP4,YIPF6,POU2F1,ATP11B,NUCKS1,GPATCH8,SCAF11,ERCC4,C5orf51,ENAH,ELK4,PHF14,TNRC6B,MYADM,SRGAP2C,P4HA1,ATRX,GSR,C17orf75,OTUD3,WASHC4,VMP1,GNAQ,UBAP2,LMAN1,KMT2E,KIF5B,HSDL2,PDE3A,RAB27B,TRIM59,GABPB1,ASAP1,EFCAB2,HLTF,MKNK2,SDE2,KIF3A,SCYL2,SUCO,SRP54,MMS22L,VPS13A,SLC35F5,TET3,AC098582.1,AL135905.2,C5orf24,SCFD2,ZNF395,RC3H1,ZNF845,GTF2E1,ARFGEF1,ERMP1,CPS1,CTNNA1,CEP7…
MIIhighTE	RBP045	PUM2	RBP045_human_clipdb_bed45_mw30_num3_loose	1.08608	4.402e-13	125	58.88	9.29459	CLSPN,PHF3,SBNO1,INO80D,FNBP4,YIPF6,POU2F1,NUCKS1,GPATCH8,SCAF11,ERCC4,C5orf51,ENAH,ELK4,PHF14,TNRC6B,SRGAP2C,P4HA1,ATRX,GSR,C17orf75,OTUD3,WASHC4,VMP1,GNAQ,UBAP2,LMAN1,KMT2E,KIF5B,HSDL2,PDE3A,RAB27B,TRIM59,GABPB1,ATP11B,ASAP1,EFCAB2,HLTF,MKNK2,SDE2,KIF3A,SCYL2,SUCO,SRP54,MMS22L,VPS13A,SLC35F5,TET3,AC098582.1,AL135905.2,C5orf24,SCFD2,ZNF395,RC3H1,ZNF845,GTF2E1,ARFGEF1,ERMP1,CPS1,CTNNA1,CEP78,TSHZ…
MIIhighTE	RBP046	QKI	RBP046_human_clipdb_bed46_mw15_num1_stringent	2.30637	6.77e-14	16	3.23469	1.67948	NEIL3,OTUD6B,SBNO1,NCBP2,GPATCH2L,INO80D,TTF2,MAPK1,CNOT6,USP25,USO1,CFAP299,BMT2,MTPN,UHMK1,PIK3CA
MIIhighTE	RBP046	QKI	RBP046_human_clipdb_bed46_mw10_num1_stringent	1.85572	9.14637e-07	13	3.59184	1.89321	INO80D,PIK3CA,TRAK2,ZC3H13,MAPK1,MED14,USP25,BMT2,UHMK1,CCDC88A
MIIhighTE	RBP046	QKI	RBP046_human_starbase_bed10_mw20_num3_stringent	1.78869	2e-16	53	15.34	4.58196	INO80D,KATNAL1,WASHC4,TRIM59,SMAD5,UACA,NIPAL1,PRKCI,TUT7,YIPF6,CCNYL1,NEIL3,ZBTB21,ATP13A3,CLSPN,PDE3A,RSF1,RAB27B,MITF,GABPB1,XPOT,AFF4,ASAP1,ZBTB2,TAB3,MED13,CPEB4,GPATCH2L,STRADB,MYO9A,OSBPL3,ZNF292,TTC14,CNOT6,PCF11,ZNF850,CDC42SE2,UCHL5,CFAP299,UBXN2A,ABI3BP,DNAJC10,TRMT13,UBE3A
MIIhighTE	RBP046	QKI	RBP046_human_starbase_bed10_mw10_num5_loose	1.70618	3.12122e-08	17	5.21	2.1096	MYO5A,TSTD2,RAB3GAP2,ZNF773,SS18L2,PTGFRN,RMND5A,SCFD2,NRIP1,TMCC1,KDM6A,SMG1,PTPN13,RUBCN,LRRC8B,ZNF451
MIIhighTE	RBP046	QKI	RBP046_human_clipdb_bed46_mw25_num1_stringent	1.70401	0	88	27.01	6.31736	INO80D,DNAJC10,ZNF773,WASHC4,RAB27B,HK2,ZNF292,CCDC88A,PGGT1B,C6orf62,SEC62,SRGAP2C,RAB3GAP2,ABCA1,GCC2,CCNYL1,ZC3H13,PHACTR4,VMP1,GNAQ,LMAN1,ATP13A3,AKIRIN1,PDE3A,RSF1,ABTB2,TRIM59,MITF,OTUD6B,NHEJ1,DERL2,RNF170,RO60,AKAP11,TAB3,MED13,CNGB3,EIF5B,PELI1,HELLS,CMAS,SENP7,VTA1,RC3H1,FBXL20,TTF2,ZNF121,CTNNA1,SLC25A20,CLDN18,PTPN13,RNF125,DMD,PUS10,ZNF850,NRAS,MCM10,CFAP299,PHF3,FUBP1,KATNAL1,CCDC47…
MIIhighTE	RBP046	QKI	RBP046_human_starbase_bed10_mw25_num3_stringent	1.6731	0	109	34.18	7.07304	INO80D,KIF3A,PHACTR4,WASHC4,ATP13A3,RSF1,POU2F1,MED13,SENP7,VTA1,ZNF292,PHF3,PIK3CA,DNAJC10,SEC62,SRGAP2C,RAB3GAP2,ZNF766,ABCA1,GCC2,CCNYL1,NEIL3,VMP1,GNAQ,EYA1,KMT2E,TOR1AIP1,PDE3A,SCAF8,RAB27B,ABTB2,TRIM59,MITF,OTUD6B,HK2,NHEJ1,ASAP1,DERL2,ADGB,CEP120,RO60,TAB3,CPEB4,CNGB3,EIF5B,PDE8A,AGO2,PELI1,HELLS,TMEM168,SLC25A20,CLDN18,TFB2M,MAP4K5,TMF1,DMD,WDHD1,XPO4,C5orf51,MED14,USP25,USP1,STARD7,ARHGA…
MIIhighTE	RBP046	QKI	RBP046_human_starbase_bed10_mw25_num1_stringent	1.57378	1.289e-13	54	18.14	4.86384	INO80D,MTUS1,PDE3A,SUCO,CPEB4,VTA1,TTF2,ABI3BP,SEC62,SRGAP2C,ZNF773,ABCA1,ABTB2,POU2F1,SCML2,HELLS,GDAP1,FBXL20,CPS1,PDP1,CTNNA1,ABL2,DIS3,MYO9A,WDR48,PTPN13,DMD,VPS26A,TTC14,XPO4,CNOT6,HIPK1,RUBCN,KATNAL1,CEP152,UACA,PIK3CA,NIPAL1,RNASEH1,SLC30A4,PGGT1B,RC3H2,ARID4A,TRMT13
MIIhighTE	RBP046	QKI	RBP046_human_clipdb_bed46_mw30_num1_stringent	1.50976	0	154	54.08	10.6313	INO80D,HERC2,PDE3A,FBXL20,UBXN2A,SRGAP2C,HNRNPR,CPEB4,ERCC4,ZNF251,SEC62,SLF1,GNAQ,RSF1,RAB27B,OTUD6B,C5orf24,VTA1,PTPN13,TMF1,TTC14,XPO4,NEK1,ENAH,ZNF850,CFAP299,PHF3,BMT2,ELK4,CCDC47,PHF14,ABI3BP,KMT5B,DNAJC10,ARID4A,L3HYPDH,RAB3GAP2,ABCA1,YME1L1,SLC10A7,LMAN1,MTHFD2,ATP13A3,KMT2E,TOR1AIP1,POU2F1,XPOT,HK2,NMD3,ADGB,EFCAB2,HLTF,RMND5A,SUCO,RO60,NBPF19,AC242842.3,CNGB3,SLC35F5,AGO2,QTRT2,CYP4X1,G…
MIIhighTE	RBP046	QKI	RBP046_human_starbase_bed10_mw30_num3_stringent	1.4897	4.165e-13	69	24.57	6.18936	PDE3A,SRGAP2C,HNRNPR,PTPN13,XPO4,ABI3BP,RC3H2,L3HYPDH,ABCA1,ATRX,KLHL2,EYA1,ATP13A3,KIF5B,RSF1,ABTB2,GABPB1,HK2,NUCKS1,ASAP1,CEP120,ANKRD26,CPEB4,SLC35F5,AL135905.2,DUSP7,CSPP1,MTUS1,KDM6A,FBXL20,TTF2,PDP1,ZNF121,ABL2,CEP78,ZNF292,CEP290,SEH1L,TMF1,DMD,VPS26A,TTC14,CNOT6,C5orf51,HIPK1,ZNF850,MCM10,BMT2,ELK4,FUBP1,KATNAL1,UHMK1,PIK3CA,NIPAL1,FAM9C,NUP160,DNAJC10,TRMT13
MIIhighTE	RBP046	QKI	RBP046_human_starbase_bed10_mw20_num1_stringent	1.43985	1.40982e-09	43	15.85	4.53132	TTF2,SRGAP2C,RAB3GAP2,YIPF6,ZNF773,ABCA1,BCLAF3,ZBTB21,EIF2S3,NHEJ1,SUCO,RO60,TAB3,CPEB4,HELLS,MTUS1,CTNNA1,ABL2,DIS3,MYO9A,OSBPL3,PTPN13,RNF125,ZNF292,TTC14,XPO4,CNOT6,RUBCN,PHF3,BRWD1,TRIM6,CEP152,CCDC47,SETD5,PIK3CA,ABI3BP,NIPAL1,RNASEH1,SLC30A4,ARID4A,TRMT13
MIIhighTE	RBP046	QKI	RBP046_human_clipdb_bed46_mw20_num2_stringent	1.43741	7.83254e-07	26	9.6	3.35749	TTF2,YIPF6,WASHC4,ZC3H13,ZBTB21,RAB27B,ABTB2,MITF,OTUD6B,NHEJ1,PTPN13,MAPK1,PUS10,TTC14,CNOT6,NRAS,CFAP299,CEP152,CCDC47,UHMK1,TNRC6B,SLC30A4
MIIhighTE	RBP046	QKI	RBP046_human_starbase_bed10_mw10_num6_loose	1.40419	0	415	156.8	21.4834	INO80D,HNRNPH1,CLSPN,NUCKS1,RO60,ELK4,ZNF121,SBNO1,RC3H1,FBXL20,TNRC6B,MMS22L,ENAH,ZNF850,FUBP1,PDS5B,SLC30A4,DDX17,CBX5,TOR1AIP1,POU2F1,MED13,CPEB4,AGO2,ZNF845,CEP78,BROX,PDIK1L,RUBCN,BRWD1,TMEM154,MYADM,ZNF451,KLHL11,GSR,EIF2S3,PRPS2,DERL2,PTGFRN,GATAD2A,TMCC1,TTC14,C5orf51,NT5DC3,CDC42SE2,KATNAL1,TNPO1,PPP1R12A,TRAK2,C6orf62,PRKCI,SRGAP2C,RAB3GAP2,YIPF6,ABCA1,ATRX,BCLAF3,C17orf75,OTUD3,NEIL3,C…
MIIhighTE	RBP046	QKI	RBP046_human_starbase_bed10_mw15_num3_stringent	1.39386	5.76356e-09	55	20.93	5.97343	INO80D,RO60,SLC35F5,CNOT6,PHF3,KATNAL1,KLHL24,TRMT13,ROCK1,GSR,SLF1,WASHC4,VMP1,ZFAND5,TOR1AIP1,AKIRIN1,OTUD6B,APC,ASAP1,AKAP11,TET3,HELLS,CSPP1,NIPA2,DIS3,TSHZ1,SEH1L,DMD,WDHD1,VPS26A,USP25,ENAH,STARD7,ARHGAP5,CDC42SE2,NRAS,CFAP299,TNPO1,UACA,UHMK1,PHF14,DNAJC10,PPP1R3D
MIIhighTE	RBP046	QKI	RBP046_human_starbase_bed10_mw20_num4_loose	1.38489	0	435	166.57	24.0942	INO80D,TNRC6B,CLSPN,HNRNPH1,RO60,RC3H1,CEP78,TNPO1,SBNO1,SRGAP2C,HNRNPR,FBXL20,TTC14,KLHL11,ZNF766,P4HA1,TOR1AIP1,ZNF121,BROX,BDP1,NT5DC3,ZNF850,ELK4,TMEM154,PDS5B,GSR,PER2,EIF2S3,NUCKS1,DERL2,CPEB4,MMS22L,AGO2,C5orf51,ENAH,ZNF451,ABCA1,GNAQ,PRR14L,POU2F1,HLTF,CASP2,OXSR1,MED13,SLC35F5,DUSP7,GATAD2A,ZNF845,GTF2E1,GDAP1,ABL2,CNOT6,RUBCN,VMA21,CFAP299,BRWD1,FUBP1,UHMK1,MYADM,SLC30A4,PRRC2C,RC3H2,DD…
MIIhighTE	RBP046	QKI	RBP046_human_starbase_bed10_mw30_num1_stringent	1.36645	3.5e-15	102	39.56	8.02436	RNF5,INO80D,FBXL20,CCDC47,SRGAP2C,ABCA1,PHACTR4,HK2,KIF3A,AGO2,VTA1,TMEM168,RNF125,TMF1,TTC14,XPO4,ABI3BP,DNAJC10,PGGT1B,SEC62,RAB3GAP2,ZNF766,CBX5,YIPF6,ATRX,RALGPS1,SLC10A7,EYA1,HSDL2,PDE3A,RAB27B,MITF,NHEJ1,RO60,SUCO,AKAP11,CPEB4,CNGB3,CENPE,SLC35F5,C5orf24,GPATCH2L,CSPP1,NRIP1,ATXN2L,CTNNA1,ABL2,DIS3,MYO9A,PTPN13,ZNF292,WDHD1,PUS10,SLC17A5,CNOT6,ENAH,PCF11,CDC42SE2,UCHL5,CFAP299,BRWD1,ELF1,TR…
MIIhighTE	RBP046	QKI	RBP046_human_starbase_bed10_mw25_num9_loose	1.35369	1.14824e-11	62	24.26	5.62035	HNRNPR,HOMER1,SEC62,NHEJ1,CPEB4,INO80D,HERC2,CEP78,RNF125,RBM39,SAV1,TRAK2,C6orf62,RNF19A,RAB3GAP2,ZNF773,GCC2,SLF1,VMP1,GNAQ,ATP13A3,HK2,KIF3A,CEP120,RO60,CAPN7,RANBP2,RC3H1,ATXN2L,VPS50,ZNF721,TCAF1,NCOA1,PTPN13,VPS26A,BDP1,NEK1,KIF15,ZNF850,IRF8,UBXN2A,TMEM154,TENT2,UHMK1,LRRC8B,TNRC6B,KLHL24,KMT5B,DNAJC10
MIIhighTE	RBP046	QKI	RBP046_human_clipdb_bed46_mw15_num4_stringent	1.33552	6.44909e-06	40	15.85	5.59649	C6orf62,SRGAP2C,ZNF773,CCNYL1,PXYLP1,ATP13A3,RSF1,NHEJ1,ATP11B,ADGB,SCML2,KIF3A,RO60,MED13,MMS22L,AL135905.2,NRIP1,KDM6A,GDAP1,ERCC4,TMEM168,OSBPL3,DMD,VPS26A,MAPK1,ZNF267,ZNF850,BCLAF1,ELK4,SMAD5,TNPO1,CCDC47,PDS5B,UHMK1,PHF14,CCDC88A,ABI3BP,LMOD3,ARID4A,TRMT13
MIIhighTE	RBP046	QKI	RBP046_human_clipdb_bed46_mw15_num9_stringent	1.1475	1.97e-14	185	83.51	13.5539	HNRNPR,TMEM154,TNRC6B,UBE3A,ARHGAP11A,ASAP1,MED13,GPATCH2L,MYO9A,SMAD5,DNAJC10,TRAK2,POU2F1,VPS13A,ABL2,RNF125,TMF1,RAD21,BRWD1,PGGT1B,PRKCI,VMP1,ZNF140,PER2,MKNK2,ZNF281,TAB3,SLC35F5,RASA1,SMG1,C20orf194,CEP78,VPS26A,MED14,ENAH,ZNF620,RUBCN,TNPO1,PIK3CA,ARMC1,C6orf62,SRGAP2C,HERC1,BCLAF3,YME1L1,GNAQ,SMC1B,AKIRIN1,PDE3A,RSF1,RAB27B,ABTB2,ARL6IP5,GABPB1,ERI2,NHEJ1,IQCK,NUCKS1,SCYL2,CEP120,RMND5A,C…
MIIhighTE	RBP047	RBM10	RBP047_human_clipdb_bed47_mw25_num2_stringent	1.93551	0	49	12.81	4.17954	KIF15,HERC2,HMGCR,HOMER1,GCC2,OTUD3,UBR1,PXYLP1,MTHFD2,SS18L2,ZFAND5,HSDL2,PDE3A,MITF,APC,ADGB,MKNK2,RNF170,KIF3A,MMS22L,BVES,AL135905.2,GOPC,AC009412.1,ABL2,XPO4,C5orf51,TNRC6A,LDAH,PCF11,BRD1,NRAS,FAM220A,PHF3,PTP4A1,CRY1,LRRC8B,SLC30A4,ZMPSTE24,ARHGAP12
MIIhighTE	RBP047	RBM10	RBP047_human_clipdb_bed47_mw30_num2_stringent	1.92653	0	49	12.89	4.23524	KIF15,HERC2,HMGCR,HOMER1,OTUD3,UBR1,PXYLP1,MTHFD2,SS18L2,ZFAND5,HSDL2,PDE3A,MITF,APC,ADGB,MKNK2,RNF170,KIF3A,MMS22L,BVES,GOPC,AC009412.1,ZNF395,ABL2,XPO4,C5orf51,TNRC6A,LDAH,PPM1B,PCF11,NRAS,FAM220A,PPTC7,PHF3,TMEM154,CRY1,PHF14,SLC30A4,ZMPSTE24,ARHGAP12
MIIhighTE	RBP047	RBM10	RBP047_human_clipdb_bed47_mw20_num2_stringent	1.89016	3.495e-13	45	12.14	4.53498	HERC2,KIF15,HMGCR,HOMER1,OTUD3,UBR1,PXYLP1,MTHFD2,SS18L2,ZFAND5,HSDL2,MITF,APC,NUCKS1,ADGB,MKNK2,RNF170,KIF3A,MMS22L,AL135905.2,GOPC,AC009412.1,ARFGEF1,TMEM168,ABL2,XPO4,TNRC6A,LDAH,PCF11,BRD1,NRAS,FAM220A,PHF3,PTP4A1,CRY1,SLC30A4,ZMPSTE24,LMOD3,ARHGAP12
MIIhighTE	RBP047	RBM10	RBP047_human_clipdb_bed47_mw25_num1_stringent	1.52693	6e-16	67	23.25	5.43534	BDP1,BVES,RC3H1,FBXL20,BRWD1,ZNF451,SIN3A,HOMER1,TYW1,CBX5,P4HA1,CARMIL1,LMAN1,MTMR6,BOD1L1,CLSPN,TOR1AIP1,RSF1,GABPB1,OTUD6B,XPOT,NUCKS1,ASAP1,SDE2,TAB3,CASP2,CENPL,AGO2,PELI1,GOPC,C4orf3,GPATCH2L,FAM135A,ERCC4,NCOA2,DIS3,BROX,ZNF292,PUS10,RESF1,XPO4,CNOT6,C5orf51,MED14,ZNF850,USO1,CFAP299,PHF3,ELK4,ZNF22,UACA,PDS5B,UHMK1,LRRC8B,PIK3CA,KLHL24,NUP160,UBE3A
MIIhighTE	RBP047	RBM10	RBP047_human_clipdb_bed47_mw20_num1_stringent	1.5166	3.42e-14	61	21.32	5.26256	BDP1,BVES,CASP2,FBXL20,XPO4,ZNF451,SIN3A,HOMER1,TYW1,CBX5,P4HA1,ANAPC1,MTMR6,CLSPN,TOR1AIP1,RSF1,OTUD6B,GABPB1,XPOT,NUCKS1,ASAP1,SDE2,TAB3,SLC35F5,AGO2,GOPC,C4orf3,GPATCH2L,DUSP7,RC3H1,FAM135A,FAT1,BROX,ZNF292,C5orf51,MED14,LRRC3B,NEK1,USO1,CFAP299,PHF3,ELK4,SMAD5,TRIM6,ZNF22,UHMK1,KLHL24,NUP160,DNAJC10,ARHGAP12,UBE3A
MIIhighTE	RBP047	RBM10	RBP047_human_clipdb_bed47_mw30_num1_stringent	1.33097	8.84833e-10	56	22.26	5.59152	BDP1,P4HA1,BVES,RC3H1,FAM135A,FBXL20,MED14,ZNF451,SIN3A,HOMER1,TYW1,CBX5,YIPF6,ANAPC1,BOD1L1,CLSPN,TOR1AIP1,RSF1,OTUD6B,NUCKS1,ASAP1,SDE2,TAB3,CASP2,AGO2,PELI1,GOPC,GPATCH2L,ERCC4,BROX,ZNF292,NID2,XPO4,C5orf51,NEK1,LRRC3B,USO1,BCLAF1,ELK4,SMAD5,ZNF22,UHMK1,KLHL24,NUP160,UBE3A
MIIhighTE	RBP047	RBM10	RBP047_human_clipdb_bed47_mw25_num9_loose	1.31739	1e-16	341	136.83	25.2219	INO80D,TOR1AIP1,POU2F1,SBNO1,KDM6A,HNRNPR,DUSP7,CEP78,TNRC6B,AGO2,HERC2,CLSPN,NUCKS1,ZNF845,CPS1,BROX,XPO4,ENAH,ELK4,PDS5B,RC3H2,DDX17,SRGAP2C,CBX5,BCLAF3,HNRNPH1,RSF1,PAK1IP1,SDE2,RMND5A,RO60,TET3,GATAD2A,TMCC1,FBXL20,ABL2,RNF125,DMD,C5orf51,VMA21,MYADM,DNAJC10,YIPF6,ANAPC1,OTUD3,GNAQ,EYA1,PXYLP1,NEMF,SS18L2,KIF5B,RAB27B,XPOT,HK2,DERL2,EFCAB2,ZBTB2,OXSR1,CPEB4,MMS22L,RC3H1,SCAF11,GDAP1,ERCC4,SFP…
MIIhighTE	RBP047	RBM10	RBP047_human_clipdb_bed47_mw15_num1_stringent	1.29698	3.76968e-08	43	17.5	4.71512	BDP1,BVES,FBXL20,SIN3A,HOMER1,TYW1,YIPF6,ANAPC1,MTMR6,CLSPN,RSF1,XPOT,NUCKS1,ASAP1,SDE2,RO60,TAB3,EIF5B,SLC35F5,AGO2,GOPC,C4orf3,RC3H1,ERCC4,VPS50,ABL2,BROX,XPO4,NEK1,USP1,YAP1,BCLAF1,ELK4,BRWD1,UHMK1,KLHL24,ARID4A
MIIhighTE	RBP047	RBM10	RBP047_human_clipdb_bed47_mw10_num8_loose	1.274	5.36329e-10	94	38.87	9.13386	INO80D,HERC2,TOR1AIP1,PDE3A,RMND5A,BRWD1,TNRC6B,DNAJC10,POU2F1,SBNO1,VPS26A,C5orf51,ENAH,PDS5B,MYADM,PRKCI,CBX5,ABCA1,OTUD3,RALGPS1,SMC5,GNAQ,EYA1,ATP13A3,KMT2E,HSDL2,RSF1,GABPB1,NHEJ1,PRPS2,SDE2,ZBTB2,SLC35F5,HELLS,AC009412.1,GPATCH2L,ZNF845,MTUS1,SCAF11,ATXN2L,MRPL49,SMG1,CEP78,WDR48,NCOA1,RNF125,SEH1L,XPO4,MED14,NEK1,SUN1,USP25,RBM39,PPP3CA,CDC42SE2,CFAP299,FAM220A,PHF3,FUBP1,KATNAL1,LRRC8B,FA…
MIIhighTE	RBP047	RBM10	RBP047_human_clipdb_bed47_mw25_num3_stringent	1.17263	1.47376e-09	155	68.76	14.916	ARHGAP11A,CLSPN,FBXL20,EFCAB2,NT5DC3,ZNF850,CBX5,ZFAND5,KIF3A,PCF11,SLC30A4,ZNF766,ROCK1,MMS22L,BROX,VMA21,TMEM154,TRIM6,SEC62,PHACTR4,SS18L2,PER2,TOR1AIP1,NHEJ1,CASP2,SGO1,SLC35F5,BVES,QTRT2,ERCC4,CEP78,CEBPZOS,RBM39,CFAP299,TNPO1,KATNAL1,THAP5,KLHL24,MYADM,ZNF451,KLHL11,GSR,C17orf75,SMC5,PXYLP1,EIF2S3,POU2F1,SDE2,RO60,GAS2L3,TAB3,ATAD5,HELLS,PIKFYVE,GTF2E1,KDM6A,ZNF121,DIS3,NOP14,RNF125,TTC14,E…
[truncated: 888 more rows]
