# Supplementary material for: Single-cell transcriptome and translatome dual-omics reveals potential mechanisms of human oocyte maturation
Source: Nat Commun. 2022 Aug 30;13:5114. doi: 10.1038/s41467-022-32791-2 (PMC9427852; doi:10.1038/s41467-022-32791-2)
Supplement: Supplementary file 11 — Supplementary Data 8 [file 41467_2022_32791_MOESM11_ESM.xlsx]

## Sheet: humanGVunique
gene	human_10GV_a	human_10GV_b	human_1GV_a	human_1GV_b	human_1GV_c	human_10MII_a	human_10MII_b	human_1MII_a	human_1MII_b	human_1MII_c	mouse_10GV_a	mouse_10GV_b	mouse_10GV_c	mouse_1GV_a	mouse_1GV_b	mouse_10MII_a	mouse_10MII_b	mouse_10MII_c	mouse_1MII_a	mouse_1MII_b
AAR2	23.9786	23.4834	48.6629	16.9496	3.06441	7.26581	6.19958	0.144848	0.0964066	0.0985655	2.53566	4.06061	0.0200586	2.70989	2.92063	0.717594	3.24901	0	0	0
AARS	12.3036	17.9887	19.7328	13.1608	15.1614	1.63616	3.23932	0.359498	3.28999	1.2911	6.25447	3.75115	2.23426	11.0338	7.66643	1.26898	1.65875	2.37317	4.0251	0
ABCB7	24.7077	23.9824	35.4043	29.2789	38.223	5.57693	7.27068	8.46809	32.3384	0.0885604	6.35479	10.4134	10.9412	2.56387	9.04172	19.6263	18.8287	16.9065	0.0570001	11.9998
ABCF2	740.017	772.472	207.499	173.915	328.739	362.519	203.247	120.835	117.633	11.8903	132.354	109.018	64.3546	133.074	63.6185	171.361	126.497	142.826	48.4243	116.707
ABHD2	31.7861	29.7893	21.5854	28.1595	33.9788	7.24229	3.00496	0.312298	0.148469	0.493329	2.54671	2.18413	1.2139	44.0525	15.4335	0.901833	0.207208	2.02388	0.827696	0.394228
ACE2	165.553	95.743	34.4272	84.1137	144.183	65.2053	33.0921	22.5159	11.4412	2.23828	0.0507621	0	0	2.87032	1.43748	0	4.56176	2.09119	0.017894	0
ADCY9	53.6498	48.4885	37.1538	28.1266	22.1915	22.062	5.93964	0.490946	17.3309	8.79832	1.30447	0.103337	0.502295	10.6245	7.77944	2.34737	1.54569	10.9597	0	0.0276564
ADI1	46.1997	36.7176	22.055	43.6146	36.2556	19.4066	2.70453	42.7008	39.6467	1.35686	1.11381	0	7.99706	3.65955	0.81924	1.67285	2.22643	1.71023	0	0.0381045
ADIPOR2	33.2462	34.4597	3.97257	10.3115	25.2442	13.7281	6.85432	4.86842	7.01121	4.07553	3.67306	1.18265	1.83129	11.2084	7.02038	3.1778	2.43261	5.59208	0.0337768	0.0600979
AHI1	3.81369	3.60897	4.88899	0.916005	1.00729	4.88365	15.6768	0.0516647	0.0601765	0.0966807	0.203445	0	0	0	0.109736	0.00995894	1.07189	0.435818	0	0
AHRR	45.3772	40.5829	10.8714	15.3401	42.4669	22.818	17.5844	19.5419	14.9733	10.067	0.0303411	0	0	0	0.118197	0.0742622	0.0837968	0.0249986	0	0
ALKBH3	119.047	101.992	107.596	86.274	94.0252	50.6171	2.33828	58.1283	18.3708	0.642125	10.1861	10.8519	0.206586	8.91556	6.41273	0.954343	2.38877	0.323748	0	0
AOAH	142.33	147.842	89.7652	127.019	192.433	63.5143	41.713	16.7128	22.6986	33.3299	0.564038	0.332346	0.305957	0.657593	0.811297	0.118331	0.328673	0.159333	0	0
ART5	67.3046	108.405	58.5619	25.7452	99.61	31.3354	9.75336	41.3314	0.0883965	0	0	0	0	0	0	0	0	0	0.06542	0
ASB6	41.6173	48.0251	56.2801	59.0131	37.6526	12.3707	3.61214	11.5452	0.50128	0.0661297	1.43954	0.0822824	0	0.552614	0	0	0	0.0289284	0	0
ATG7	124.267	124.112	90.4191	81.4437	91.5924	13.9205	3.66566	19.3847	0.973057	6.00368	4.70018	4.31606	9.08479	3.99401	4.59495	6.4597	2.84716	6.40159	0.0096609	0.0103136
BAALC	132.723	114.417	55.9325	61.7786	142.988	18.568	39.9769	1.12462	0.26198	6.54312	0	0	0	0	0	0	0	0.037996	0	0
BAG6	19.2221	23.5341	2.18823	5.14919	1.47378	8.18785	9.5467	1.96249	10.5705	3.61198	1.33662	0.374445	0.886709	14.1144	5.93892	0.823507	1.07709	2.35443	0	0
BICDL1	57.6296	54.1979	31.8914	26.5991	51.4746	6.89576	9.61281	8.25614	0	0.0278676	4.40431	2.23876	0.117771	2.36853	3.29021	8.51762	5.26818	11.0397	0.0437337	0.0700325
BLOC1S3	73.721	74.7623	88.5458	65.3689	102.11	36.1412	3.90919	7.17734	32.3235	27.9741	0.509166	0.561523	0	0	0.780836	1.36351	0	1.38192	0.0211158	0.0225424
BOLA2	191.409	139.58	113.322	165.982	70.4169	33.7745	5.63921	86.2107	0.317364	2.55521	15.3712	11.3766	17.6416	67.304	42.4897	0.0637662	0.235232	0.804953	2.92351	0
CALCOCO2	17.3541	21.157	20.6011	36.0613	21.3764	9.42955	1.42067	12.8612	8.55649	9.76596	0	0	0	0	0	0	0	0	0	0
CAPN13	100.607	112.886	34.6445	43.7999	57.1798	34.222	41.4987	26.2703	0.0431935	0.132482	0.0647127	0.333641	0	0	0	0	0	0	0	0
CAPN3	9.05389	10.0073	17.7544	14.5351	8.46776	1.47337	1.76236	0.0539547	0	0.107085	1.50173	1.56811	0.664054	2.7038	0.34178	4.36885	2.78655	2.59991	9.72969	0.0572288
CAVIN3	46.4261	49.0803	15.0218	60.2695	26.208	3.63592	8.12328	16.0398	0	0.147231	0.172353	0	0	0	0	0	0	0.804694	0	0
CCAR2	40.8565	51.6939	58.2025	42.7399	34.7048	23.2718	10.8555	6.09072	0.137262	11.5543	0.717459	0.40353	0	0.64527	0.405419	0.0150517	1.93359	3.29343	0.0433558	0.0462849
CCDC167	939.95	1105.25	388.452	494.022	474.941	115.796	35.3789	30.1543	47.692	1.60307	2.68275	1.70383	2.01321	5.24681	3.73178	2.57598	1.46196	2.34116	0.00559577	0.00597382
CCDC51	70.829	56.1058	38.8509	88.6697	89.2209	10.6645	9.48859	22.5519	0.620243	1.96581	1.56428	0	7.12764	0	0	1.51616	3.38974	0.0515535	0	0
CCNB1IP1	97.2092	74.879	125.117	143.91	82.0248	36.7666	1.09982	0.317351	22.8686	0.103822	5.12153	4.37314	0.346578	14.1886	1.54992	2.56912	2.58548	0.543133	0	0
CD47	5.54082	4.45803	5.86742	1.16146	5.38965	11.036	11.4121	32.0776	0.127169	0.408625	0.289067	0	0	0	0.0136772	0.0111713	0.0096966	0.977743	0	0
CDA	245.927	260.721	86.8491	90.8062	92.0278	48.879	1.23395	0.109554	0.273436	0.931864	0	0	0	0	0	0	0	0	0	0
CEP128	5.36961	4.20056	4.13575	8.51465	1.67343	6.52485	29.7287	10.4789	0.00799094	9.86104	1.48378	0.939971	0.463071	0	1.36435	1.8009	1.97772	0.468909	1.9011	0
CGREF1	120.344	136.431	127.34	101.119	91.8304	9.72395	6.64236	19.2218	0	0.226297	0	0	0	0	0	0	0	0	0	0
CHAC1	93.3898	79.6026	189.038	151.173	20.259	6.84525	16.3295	0.0876008	0.109321	2.906	3.67469	1.91371	0	8.84041	4.40465	0	0	1.68203	0	0
CHRNA5	66.5173	68.836	115.954	94.0058	177.328	19.1256	3.18381	5.05831	19.4532	1.77165	1.58834	4.06589	0	0	3.89924	0	1.46007	0.226499	0	0.0229895
CHURC1	62.9942	56.797	33.5287	51.9962	54.6158	19.1917	21.2516	4.12269	56.497	0.141401	0.0838605	0	0.942539	2.54202	0.0753892	0.0738917	0.470342	0.179645	1.35982	0
CIAO2A	105.933	94.2795	62.2935	121.394	124.576	35.62	24.0423	12.8789	0.0992114	20.1852	27.49	26.2024	43.858	0	24.6439	32.2849	26.4036	31.3414	0.162864	80.7902
CNPY3	27.2467	53.8266	25.0028	11.3967	28.4063	6.21666	1.24115	0.367315	0.0436561	0	4.09369	0.74056	1.009	4.68897	2.74398	0.342776	0	0.710078	0	0
CNTN4	96.3372	52.8306	80.396	76.527	51.1825	14.4212	6.88754	0.423423	8.99525	29.1145	2.84673	4.49327	5.13547	2.09891	2.99412	8.87333	4.48925	7.15694	0.00793273	0.00846866
CNTROB	29.298	35.4048	61.4363	54.9738	12.3442	9.98916	5.68083	1.91659	15.6456	9.60983	2.25089	0.725731	0.435506	3.69399	4.31769	10.864	7.33742	13.1945	0.0202154	0.107905
COL28A1	43.9108	38.6834	24.9164	32.3651	61.0865	19.8084	3.08794	21.322	0.0112916	10.1476	0.428352	0.456295	0.0887176	0	1.80288	0.614757	0.384692	0.44918	0	0
COPS7B	40.8872	48.2421	88.0765	62.2948	23.4676	17.6012	2.15178	1.61424	4.94072	1.42345	6.56179	4.96629	8.83553	5.18758	9.93014	8.47942	7.27181	8.74436	0.0122062	0.0912158
CR2	18.6736	24.9374	12.9979	1.41288	21.8177	15.0423	164.628	41.506	6.97668	10.934	0	0	0	0.0683371	0	0	0	0	0	0
CSMD1	11.1677	11.0643	6.44843	6.87595	9.3936	4.72744	4.11118	10.6572	2.64514	4.2649	0.582033	0.432718	0.243865	0.362686	0.387918	0.132632	0.239842	0.281114	0.00353742	0.00377641
CTDNEP1	35.2376	62.9939	19.8502	17.7744	4.17047	22.6789	10.7479	23.3107	4.96182	31.3072	4.9886	2.17409	2.9244	13.6728	8.57595	1.25313	0.19523	0.648979	0	0
CTNNA2	99.8048	53.0115	39.6959	32.3588	133.879	31.8706	13.1868	18.2769	57.6291	5.66885	0.865908	0.773055	0.354887	1.26592	1.18619	0.262399	0.989882	0.305759	0	0
CUTC	59.2711	44.5505	86.8032	40.1447	47.3098	21.3556	4.63005	42.9622	52.7596	87.1158	8.9306	5.66499	0	23.4855	1.75057	0.0493044	0	0	0	0
CYB5D2	32.9977	29.1713	56.2406	35.0984	20.409	1.29723	1.66939	0.0823416	0	7.35413	6.96215	7.86644	2.48145	8.65807	2.48685	1.51319	0.0828293	1.16255	0	0
CYP20A1	93.4855	63.9457	98.3133	60.1355	158.37	25.9614	21.0649	0.350119	22.332	3.64816	16.5822	22.2397	1.87148	13.489	7.2095	9.87564	14.4286	14.213	41.1677	0.188622
CYP4X1	5.24721	1.46961	0	0.108483	0	12.7705	16.9949	0.110136	0	0.0624543	0	0	0	0	0	0	0	0	0	0
DAAM2	14.4182	11.7003	3.64551	7.86847	3.65321	2.02761	1.64018	0.104015	0.109614	0.14156	0.0879672	0	0.0816491	0.501395	0.254817	0	0	0	0	0
DAB2IP	5.24436	6.30419	3.8357	3.12663	1.34739	2.05927	1.74053	0.0393709	0.0163776	0.26791	0.467945	0	0.320695	0.226208	0.451456	0.00838046	0.669225	0.517199	0	0.0171803
DCDC2C	139.822	107.387	116.392	121.126	46.2911	12.9282	5.50598	0.280483	0	22.4603	24.2773	32.9499	16.3521	8.41977	11.8827	0.606597	2.25895	0.351307	0	0.0802289
DCTN1	12.8955	26.4914	10.7933	2.12336	10.1562	2.33191	2.9757	0.0516341	1.96173	0.0439197	2.62583	0.632557	1.89384	3.8823	3.79803	0.904796	3.6089	2.42938	2.64759	0.0110409
DEGS2	77.2823	131.622	44.9635	37.4856	35.8686	12.3891	12.2763	42.7101	0	0.290322	5.02739	2.84149	6.76553	19.6956	18.0117	4.75006	6.47904	8.95439	8.18335	2.8657
DES	15.7649	20.2502	7.42343	10.7196	0.680581	5.78979	3.98328	0.0364589	0	3.72141	0	0	0	0	0	0	0	0	0	0
DHCR7	48.2025	44.606	45.285	65.4712	28.3075	17.31	12.7452	22.9769	0	0.220422	0.837143	0.138484	2.25626	0.229646	0.575501	0.0120528	0.115079	0.770884	0	11.2424
DMKN	12.2488	13.4904	10.3424	17.5807	7.83459	3.30055	5.1788	0.0482722	0.0401608	0.0205301	0.69696	1.30667	0	0	0.783195	0.0639698	0.777356	0.466569	0.0307104	0
DNAH9	37.2292	24.1993	38.8916	24.8833	30.6972	4.96573	5.32765	0.0424224	5.68673	0.275142	1.16144	0.454577	1.34121	4.29259	2.43268	2.8222	1.77046	3.20128	0.0168831	10.1383
DND1	78.6159	143.451	49.4907	27.7941	53.1531	36.5578	6.66099	23.9935	0.0937169	12.0728	2.69191	1.29881	2.73573	2.58457	1.60146	1.59871	0.782144	2.25053	2.67929	2.02605
DUSP16	14.9923	22.5701	11.1059	6.00574	17.3502	8.38686	2.88136	6.63872	13.018	13.3629	2.93871	1.92833	5.76524	21.1993	4.24898	2.64332	4.52634	5.09473	0.0258979	0.0645108
DUSP22	37.3383	40.4298	25.9858	26.7279	17.4662	12.8834	2.56251	0.110595	28.4708	4.59606	1.73844	2.2955	2.15775	0	1.12591	1.0157	1.64411	1.55555	0.0131788	0
DYRK4	7.41342	10.1833	4.72912	6.22815	5.20366	1.30012	2.96924	0.0891469	0	1.08326	0.191734	0	0	0	0	0.760239	0	0	0	0
ECHS1	95.9338	140.664	50.6612	104.666	62.0121	24.0277	4.43718	0.914527	7.78412	32.4321	15.3838	13.049	11.709	30.7524	16.6372	11.6259	11.281	10.4249	6.55623	1.16219
ECI2	68.4251	37.7364	48.8685	44.5812	105.392	17.086	1.81198	29.8795	0.179544	0.684195	1.62012	0.646259	0.314131	3.57674	0.402851	0.417628	0	0.738425	0	0
EFCC1	1.9454	2.22851	2.34185	1.6225	2.08789	4.84416	6.73412	1.86075	0.0507567	3.47685	0.0235587	0	0	0.192264	0.0635368	0	0	0	0	0
EHD1	15.7162	20.2296	21.6618	10.9983	3.9717	8.58279	3.71368	14.3299	0.0422017	0.0107867	3.19567	2.89901	2.73999	16.6756	3.54473	0.473083	0.0328507	0.785645	0	0
EIF4EBP1	58.6865	59.5612	53.9233	63.348	60.5566	14.7961	4.02435	118.316	19.2793	25.5288	3.47845	1.46733	1.8161	12.4704	2.07169	2.13909	2.43867	3.40333	0	0
ELMO1	12.3299	17.4922	19.6537	20.3463	17.192	2.94592	1.93486	0.563227	0.968408	3.43339	1.20683	0.718616	3.19329	2.21226	1.40562	1.18709	2.72352	2.46393	0.0107022	0.896885
ENPP1	16.9646	8.32324	9.87583	7.70333	15.0612	4.13827	5.22225	0.0451022	0	0.468037	0	0	0.014139	0.20621	0.033475	0.0273417	0	0.0460197	0	0
EPHB1	23.3997	16.9135	31.1688	22.8909	14.541	7.45271	5.52598	2.13031	11.3	0.329461	0.518191	0.728633	0	0	0.392291	1.38179	0.703988	2.03362	0	0
EPN1	77.4064	78.8647	18.8901	16.8473	64.9863	24.1729	22.0334	6.80797	36.415	50.1785	0.373779	0.0637059	0.129025	1.2281	1.40518	0.548911	0.606393	2.29573	0.0239563	0.0511495
ERCC2	18.0674	27.1802	8.64707	14.4253	4.41987	8.98759	4.11009	6.36503	1.25145	0.450184	2.72483	0.257574	0.452112	1.12122	1.99671	3.48033	1.56153	5.50884	0.322864	0.36191
ERCC4	3.47731	2.98616	0.0974716	5.50685	3.70013	4.20235	25.6308	0.445988	0.318039	13.2864	2.07141	2.18115	0.172391	2.28266	2.25756	0	0.0271274	0.724752	0	0
ESRP1	148.878	137.059	38.674	69.8632	122.384	63.033	40.3074	30.7741	37.7299	60.8168	40.4347	26.1635	26.5436	130.707	84.1636	36.0507	36.2529	69.7368	40.7747	63.5216
ETV5	42.8779	51.9052	21.0752	17.0596	31.8562	19.6909	5.32822	0.342346	41.4412	26.1945	1.14031	2.05061	2.10307	0	1.04604	0.529719	0.622946	0.306783	0	0
EYA2	145.033	92.3885	81.0561	85.6246	115.927	40.1505	48.4384	30.4663	22.0417	22.4719	0.0322253	0	0.709701	0	0	0.970148	0	0.0796531	0	0
F2	35.7886	32.7531	11.8473	36.3834	26.159	8.43619	9.12636	0.140917	0.0293095	0.0599317	8.62552	9.25462	4.89305	3.29553	5.97915	0.0305228	1.97377	0.599363	10.9167	0
FADS3	66.0555	71.8915	199.072	116.66	26.9101	8.49079	15.0152	7.62181	24.07	20.724	2.92091	3.80026	1.72101	5.7833	1.94675	0	0	0.290451	0	0
FAM110A	57.6202	74.9087	45.3037	74.0689	24.7798	11.3971	1.70994	0.297029	5.162	12.1834	0.605695	1.0139	0	0	0	0.857723	1.24083	0	0	0
FAM161B	23.7077	29.6597	21.5434	23.7841	25.7233	5.24013	2.72171	11.1583	0.118258	8.08562	1.82518	0.634391	0	0.406456	2.26763	0.722793	2.88856	4.76485	0.0144582	0.0154349
FAM189A2	36.5788	31.5303	57.3927	54.5396	44.5923	9.0085	5.6884	0.197501	0.00782446	0.0719971	4.76425	5.42748	1.6834	20.0579	7.10857	0.291521	2.97321	2.18075	0	0.0249013
FBLN5	18.5229	16.5055	24.0284	16.6545	34.4705	7.6954	1.62773	0.180645	0	0	0.64936	0.116562	2.56011	0	0.534082	0.547821	0	0	0	0
FBLN7	254.251	255.037	209.092	167.666	412.329	46.2698	25.8187	8.62849	31.8721	0.255484	0	0	0	0	0	0	0	0	0	0
FNTB	113.993	183.286	186.348	214.696	87.3119	75.2016	9.14487	165.502	9.11213	89.5365	9.36395	6.9145	3.92841	4.66281	5.70532	10.1641	12.7909	9.39234	0.0168842	0.0540745
FTCD	374.156	400.873	468.218	276.443	234.999	84.6358	27.9526	40.3621	92.2376	65.8811	0	0	0	0	0	0	0	0	0	0
GAB2	17.0567	23.1825	3.0871	8.18905	11.5785	7.83784	4.59993	0.132597	1.65474	1.08275	5.3098	5.6885	2.1984	13.2293	6.77743	1.6482	3.02898	6.3008	7.08314	0
GABRG3	2.28317	1.75712	2.6408	2.59412	2.37884	2.71256	7.90235	4.65846	0	1.63196	0.680082	0.585012	0	0.233202	0.172626	0	1.17285	0.738321	0	0.00602187
GALNT18	61.0499	45.2741	37.7097	34.0059	57.1933	15.6438	14.9292	19.1016	12.4291	7.1018	0	0	0	0	0	0	0	0	0	0
GATC	32.554	46.5601	36.4977	39.6144	45.1896	8.5122	7.30923	73.7027	9.32548	5.7102	3.82572	2.29122	8.99841	2.29209	3.15265	6.04741	3.35266	5.38481	0	0.0399917
GCHFR	170.076	193.648	193.663	114.178	45.0408	17.66	4.09927	0.545923	0	0.877123	1.18429	0	0	0	0	0.108699	0	0.853791	0	0
GCNT3	149.819	156.332	142.243	237.851	229.17	38.988	13.7963	0.443902	44.0288	1.8997	0.0666009	0	0.0337186	0.0258826	0	0.0978064	0	0	0	0
GFRA2	4.54366	5.9915	3.47767	10.1552	8.32138	10.995	21.6134	0.077752	0	0.41004	0.107921	0	0	0	0	0	0	0	0	0
GNAT2	242.501	147.908	242.59	284.104	476.276	54.3567	65.7217	54.8375	0.432957	58.2641	11.254	11.5059	5.85905	7.87982	4.41372	0.491596	1.21915	1.18203	26.2076	0
GNPAT	46.1151	42.0157	67.8841	80.997	73.6513	17.3948	8.59487	102.397	38.6187	34.6564	10.8873	5.11539	6.81251	22.5001	10.1225	31.0192	23.1072	37.9207	0.262738	0.180314
GNPTAB	14.5045	11.8657	5.92108	4.3048	17.9389	5.68777	3.22992	5.57905	2.50813	9.3503	5.56703	3.9862	1.75024	1.3435	7.16412	2.4431	5.52389	2.35357	11.168	0.745159
GOLGA1	7.60133	8.67819	1.03374	1.72003	5.32454	13.6755	20.2905	1.74625	0.558775	2.23437	0.805262	0.144547	0	2.65669	0.86254	0.138385	0.393112	0.988148	0.0483166	0
GPR143	139.496	170.054	110.184	112.167	85.9673	60.4586	28.873	0.530893	106.477	1.516	7.89713	4.3071	0.218081	25.7796	10.2834	0.597436	2.53185	1.49849	0	0
GPR39	78.9007	97.7373	158.654	138.366	57.5571	31.0926	17.3148	36.1995	12.4134	16.7056	0.380034	0.712492	3.1987	0	0	1.95334	0	0.365303	0.0223274	0
GRIK4	14.7333	16.4309	4.50704	5.473	11.7477	5.31625	2.63793	0.191188	0.0298241	0.020328	0.672645	0.480412	0.620279	0.0560153	0.460721	0.0352789	0.275597	0.145149	0	0
GSDME	87.9562	89.3642	101.175	67.8196	89.3153	23.1253	30.1005	24.081	0.0172488	40.5166	2.87005	2.51479	0.187796	2.41129	3.05169	0.517221	0.582673	0.839681	0.00528309	4.45561
HABP2	93.5447	105.234	82.8533	102.71	83.2573	29.3817	17.4214	22.7185	0.0205893	1.87348	3.13992	1.40161	0.931095	21.2671	15.0546	1.27355	2.03933	2.75951	0	0.112535
HAP1	57.3154	102.314	22.2737	17.2977	15.5398	31.6579	13.528	0.866154	22.0867	26.6825	0.0253541	0	0	0	0	0	0.161593	0.0208897	0	0
HERC6	100.533	130.549	165.354	222.842	274.072	64.8689	13.6938	1.6593	100.684	19.245	0	0	0	0	0	0	0	0.0253995	0	0
HIPK1	3.3446	2.71244	1.86018	2.81476	9.36936	4.44326	27.32	6.16705	0.04085	7.43413	0.27121	0.44286	0.0132879	1.09138	0.0235949	0.256958	0.959062	0.728032	0	0
HPS3	8.06028	5.84891	4.20597	5.0707	3.45493	11.8543	99.8088	0.287195	0.0358404	2.79708	2.07687	2.48767	1.40993	6.45694	1.81992	4.87534	4.41227	3.75939	0.77648	0.023684
HPSE2	21.0838	19.8475	21.2295	26.5699	16.0998	7.63183	6.13373	9.04239	4.97022	3.69879	0.288906	1.43149	0.595515	0	0	0.0151526	0.381418	0.119018	0	0
IAH1	215.832	184.951	207.117	221.874	191.816	90.1296	35.5033	118.68	87.1747	53.5847	13.0287	9.08336	12.8432	24.5406	20.2605	7.16831	5.75945	13.336	0.0511723	4.6435
ICAM1	41.163	41.484	25.7201	31.5655	8.80843	8.43915	4.87137	10.578	0.281789	0.044323	0	0	0	0	0	0	0	0.0360875	0	0
IDH2	117.999	121.213	100.272	88.9578	23.9035	2.01177	2.73275	0.159621	0.159359	0.841791	0.479631	0	7.53697	0	0	1.24618	3.2215	1.06394	0	0.0277686
IER2	172.864	220.131	595.942	405.99	66.2647	77.4797	17.0228	42.8604	6.48112	7.71822	3.32062	1.35082	25.5028	14.7552	0	0	1.91672	7.48507	0	0
IFNAR2	19.4621	19.1537	0.714876	3.30816	2.38261	13.3001	93.5301	15.3034	1.10149	19.0287	0	0	0	0	0	0	0	0	0	0
ILF2	434.056	540.893	943.472	899.048	630.186	225.193	169.117	214.514	129.579	253.031	10.906	9.45142	13.5981	19.3969	13.566	8.51464	7.23461	6.45503	9.89358	0.108886
IP6K1	40.492	45.3668	51.0624	35.8369	16.7337	20.9897	12.9009	10.7111	16.687	9.16955	1.22169	1.00725	2.24678	3.86115	0.608687	0	0.806783	0.339568	0	0
IQCD	35.248	25.3265	31.8447	42.1388	14.9971	10.5398	1.39847	43.5662	108.311	40.1012	0.62519	0.852446	0	5.89737	0	0	0	0	0	0
IQCK	6.77889	7.20237	4.42911	1.67473	8.76969	12.2225	16.9011	5.86543	2.24532	4.79015	3.25563	3.73468	0.846705	2.80773	4.38345	1.91023	1.52542	1.01661	0.0104806	0
IRF2BPL	15.9566	20.2855	1.9074	2.89927	17.7562	3.85924	3.13315	11.0406	0.0717611	0.678655	0.233	0	0.0884722	0	0	0.0171086	0	0.172776	0.0164268	0
ITIH2	19.2124	9.31154	12.7154	23.1509	11.4672	2.95718	3.18952	0.0269693	0	0.0458798	0.0864104	0	0.743711	0	0	0	0	0	0	0
ITM2C	87.7185	120.385	88.1832	94.1866	28.9392	45.2626	38.9925	20.8763	0.174556	36.3177	3.52649	0.17966	0	4.29018	1.1027	1.74503	0	1.76859	0	0
KLHL24	7.4595	6.47514	16.6655	5.24779	29.2093	10.5893	42.1345	17.4892	2.49707	17.4115	3.38501	2.12714	5.51868	1.80379	2.33499	6.66477	4.20128	5.98741	0.667685	5.81526
KMT5B	4.26003	3.39534	0.138952	3.05991	0.0431714	2.58397	23.6431	3.12215	0.0346336	2.3193	0.563115	0.679553	0.653747	0.565963	0.802987	0.494274	0.420777	0.373302	0	0
L3HYPDH	3.66427	1.80168	6.39548	6.57376	0.106687	2.0745	28.0985	21.3978	0.534922	25.398	1.49694	0.334105	3.24801	0	0.736946	0	0.0227159	0.20556	0	0
LAD1	178.448	264.444	340.957	250.897	71.9733	110.101	33.0692	10.0361	37.8418	60.6563	0.280834	0.737115	0	3.92898	0	0	0	0.370215	0	0
LDLRAP1	21.2537	34.7987	22.3907	17.1168	9.3561	5.51742	3.54339	10.2535	2.45115	0.722078	1.23952	1.6599	0.320666	2.77906	1.33472	0.570089	0.746591	2.0313	0.0960302	0
LGALS8	104.741	95.5145	60.4039	75.5914	119.434	19.0881	32.4496	26.7746	3.02498	11.6311	3.08095	2.52405	0.0589847	1.29794	0.628425	12.642	4.43878	3.60503	4.01567	0.0779447
LIX1	9.70059	11.9692	9.47374	1.39505	13.1026	5.29845	1.08881	0	0.0935176	3.57588	0.139027	0	0	1.55603	0.549924	0.347084	1.75443	0.458187	0	0
LNX1	31.5551	30.9363	14.0108	19.3819	26.9484	9.90821	12.902	2.90295	8.5379	4.08425	1.27178	0.607777	1.43925	0.261658	1.07606	2.76489	3.131	5.95835	0.0175809	0
LOXHD1	29.6376	27.216	20.9198	17.3457	24.5929	2.0892	6.95205	0.0195017	0	0.0331761	0.0858375	0.0804646	0.211856	0	0	0	0	0	0	0
LRRC38	12.351	13.3943	5.98195	39.6718	35.2373	3.91683	2.89363	0.0828733	0	0	0	0	0	0	0	0	0	0	0	0
LTBP1	6.65783	6.97402	2.45869	2.81788	3.98115	15.3162	19.2921	29.8552	0.417026	1.33109	0	0	1.2412	0	0	0	0.415534	1.77342	0	0
LYPD1	92.4343	113.088	151.514	127.997	72.1519	42.9044	8.85147	18.9949	30.3667	17.6776	0.162802	0.292506	1.26726	0	0	0.757094	0	0.156492	0.00956481	0
MAF1	28.6364	41.5828	54.6325	40.8355	18.1313	3.79753	6.2428	0.0371986	0.0618958	5.12583	9.6592	1.18749	2.97623	4.24608	4.1282	5.4647	2.11936	4.24013	0.0279093	0
MB21D2	42.7154	60.4347	94.446	59.1063	50.1863	20.4784	2.27936	0.263961	0.0488013	3.34291	13.9418	16.4462	1.64597	39.5087	34.5722	9.44132	13.4406	24.6148	4.12989	0.154311
MCM3	246.112	299.317	310.189	216.294	339.781	96.4408	23.8128	46.7386	47.5464	9.75573	15.7273	17.033	6.14573	50.32	31.4115	8.48357	16.6737	21.7435	0.053825	0.0574614
MCRIP1	18.6042	30.0885	24.5455	21.5516	3.10047	1.79284	1.41212	2.33869	0.100294	4.57329	2.15992	0.698181	4.29867	1.64984	0.0669564	0	0	3.31374	0	0
MECP2	2.55531	2.71189	0.559193	0.737144	1.32903	3.81601	13.4482	2.57285	0.846442	2.03035	1.09635	0.873266	0.447574	3.96757	2.60927	0.348996	0.484682	1.01817	0.031275	0.047697
MEGF10	11.531	12.0707	12.2371	10.3195	15.888	2.12871	4.73354	3.32831	0.0413289	0.0169018	0	0	0	0	0	0	0	0.183477	0.0087221	0
MEGF11	34.6461	23.5828	9.61083	4.96992	34.0881	4.41232	10.0484	5.12792	0.00760473	3.38991	0.341592	0.1521	0.408572	0	0.16122	0	0	0.154794	0	0
MEIS3	9.51163	11.2336	13.904	5.59733	0.291024	4.2884	1.85694	0	0.175102	0.0895114	0	0	0	0	0	0	0	0	0	0
MGAT5	65.9951	69.3586	108.919	110.272	129.122	15.1652	7.53827	0.27673	15.2719	0.244103	2.0134	0.869758	0.979414	5.36539	3.01947	0.592717	0.833804	3.23367	0.00654136	0.00698329
MORN2	141.708	135.053	80.6253	114.046	79.7768	31.792	58.5292	26.8055	0.219177	17.7027	12.081	6.27639	36.2559	14.5939	13.6085	0	0	0	0	0
MPP2	27.8727	31.1295	22.2172	14.3063	11.1236	7.0741	5.16344	0.161626	0.0122243	18.1721	0	0	0	0	0	0	0	0.245488	0	0
MYPOP	2.95744	5.59527	0.197691	0.210015	0.0982742	1.67206	38.4242	0.568574	0.473033	15.1133	1.25873	0.101138	1.63869	3.52202	4.42931	0.237664	0.527188	1.4223	0	0
NAGK	21.5745	26.8286	22.261	34.0289	15.5395	9.34083	2.32005	13.1667	6.40958	0.0429431	3.30803	4.67059	2.54319	4.97564	3.67144	0.67472	1.00212	2.28811	0.0287926	1.10656
NANOS1	153.7	150.511	41.8771	85.0498	74.2158	16.9961	2.64483	0.827454	0.111634	5.38333	20.8566	13.6949	9.98699	90.2925	19.3835	31.5035	23.4561	19.0468	15.047	1.55512
NAXD	86.3177	116.872	178.261	111.61	96.0764	13.6806	8.60078	0.0315541	0.13126	0.268398	15.843	13.9397	6.93886	25.9112	9.21581	0	0.0129123	1.21854	0	0
NBL1	23.8079	26.4511	11.4865	12.734	21.8661	8.02885	11.2551	16.3381	4.69718	3.20866	0	0	0	0	0	0	0	0.0386969	0	0
NFATC1	8.8139	14.2569	17.0133	12.9977	7.70545	3.9081	2.03081	0.128788	4.52491	2.49429	0.588063	0.838864	0	0	0.103433	3.02259	0.55405	2.70697	0.0180257	0.0192436
NRAP	50.5779	61.0666	73.4191	39.6286	46.9401	18.5737	8.2552	22.851	0	0	8.99872	5.4286	3.23913	16.7174	15.1195	6.34016	7.95646	8.74278	0.0488957	0.0652488
NSG1	217.308	196.591	184.872	168.266	268.646	105.189	53.4844	58.1089	160.308	148.527	1.09888	1.08577	2.00733	0	1.20147	0	0.0189287	0.415988	0.104692	0
ORMDL1	101.019	99.686	102.746	125.276	191.583	131.194	312.237	174.715	14.0264	54.4826	29.8145	30.8933	14.1145	20.9598	13.3558	39.5723	29.7885	32.664	75.5049	78.8517
OSBP	36.5869	41.3185	16.1872	14.7707	26.4468	19.2757	6.34126	0.298163	0.291836	1.40234	7.85058	5.06567	1.68031	14.2624	8.30075	0	2.04751	2.48914	0	0
OSBPL10	141.342	111.186	128.559	123.408	128.824	51.5911	16.2134	27.882	16.3008	23.3143	10.8137	9.9452	6.05324	16.0299	11.4083	9.39996	6.78545	8.12885	10.2043	0.0699212
OSBPL3	5.35473	5.45712	14.3275	5.67738	9.00658	14.7809	17.8626	0.0555289	0	3.21182	0.550398	0.515947	0	0.57999	0.0951537	0.932636	0.823014	0.627901	0	0.00796642
PAQR7	76.6191	99.3657	18.9628	18.3574	128.853	14.8353	7.73378	27.2746	21.4447	33.2583	0.134515	0	0	0	0	0	0.0142888	0.11083	0	0
PBX1	10.9704	8.20806	11.6245	10.0067	15.5734	4.74758	2.6428	7.27166	0.0422077	0.852268	0.0275884	0.129308	0.0890423	0	0.0124008	0	0	0.244354	0	0
PCOLCE2	22.2082	22.1642	56.9501	13.7876	6.59241	29.6757	70.482	36.6662	0.0634638	60.6675	2.39483	1.25793	7.88615	1.03499	2.37563	5.26021	8.51324	7.24621	0.145551	29.0879
PDAP1	80.9723	95.5535	67.2158	59.1174	75.3758	43.1194	31.7241	21.2864	29.6442	7.29491	7.91903	4.48814	6.73275	28.7588	29.2455	15.907	13.5171	18.569	23.6669	19.7166
PDE6C	85.0585	87.5134	108.03	165.45	165.049	26.6808	14.9483	17.6955	0.0903193	16.8524	0.096448	0	0	0	0	0	0	0	0	0
PDGFRL	190.311	142.935	100.855	131.297	210.692	64.4368	34.1899	26.7005	29.6599	8.50089	0	0.028633	0	3.41869	0.0549188	0	0	0	0	0
PDXK	12.4129	15.5701	8.64055	7.75516	6.67915	3.19365	3.04944	1.4706	4.99433	0.275836	0.194612	0.0165846	0	0	0	0	0	0	0	0
PFKP	83.0358	65.0239	114.458	81.3964	54.0465	33.6569	11.3681	33.7082	18.4628	11.2955	1.66015	0.814852	2.57019	4.26145	3.86883	0.491786	0.213434	1.12127	0	0
PIKFYVE	10.2303	6.54433	0.352725	3.47773	10.108	17.0685	49.9617	13.9571	0.606795	42.172	2.37578	1.98014	0.388773	9.98419	1.69344	1.5182	2.66092	2.65771	0.0140164	2.5475
PITX1	13.0799	18.4404	6.42491	10.5273	7.95764	5.46047	5.4384	0.130498	0.0651417	0	0	0	0	0	0	0	0	0	0	0
PLEK2	1441.46	1425.45	1797.05	2171.63	1283.51	243.836	82.4817	136.04	61.7349	80.6012	0	0	0	0	0	0	0	0	0	0
PLEKHM2	22.5672	28.7935	7.83374	2.47222	4.59735	5.69673	2.37417	0.065192	0.0542375	3.75225	0.368236	0.103556	0.0279645	0.0214657	0.645524	0	0.0938771	0.530944	0	0
PLSCR2	2.27238	3.44566	8.50204	0.103816	0.0728698	4.56078	16.6595	0.0702657	0	0	0	0	0	0.0350066	0	0	0	0	0	0
PMM2	12.8524	20.6537	39.2447	19.54	14.5206	5.39791	7.20942	5.77719	0.381772	5.17426	2.24423	3.09091	0.301532	3.34104	0.682856	0	1.13328	0.0142236	0	0.0129931
POLDIP2	48.4853	64.7508	75.6945	102.505	51.4321	22.4749	23.5716	34.9245	0.139961	0.0286191	7.42061	4.42447	4.69611	16.4495	7.91898	4.02169	3.68385	3.95121	0.124563	0.36094
POLR2M	152.335	143.89	120.832	101.688	108.911	43.6676	18.0663	1.36657	38.185	12.5985	14.1413	10.5237	0.0897424	13.6396	17.9892	5.43765	1.98334	3.53759	0	0
POMGNT2	13.3718	15.012	8.16723	3.23003	0.906875	5.80737	2.84117	0.470867	0	0.0286083	7.89392	3.82323	0	0.766938	1.50801	0	1.04815	0.460697	0	0.0247554
PORCN	2.8339	4.59819	6.97113	14.9877	13.7379	9.88958	35.5201	5.63891	0.59573	0.101512	0	0	0	0	0.0286127	0	0	1.75698	0	0
PPCS	32.9992	31.0658	36.2739	57.0284	79.6208	11.1165	10.4979	0.131645	0.109524	0.0895813	2.61762	1.11535	11.3399	0	0	0.524194	2.12332	1.12737	0	0
PPM1G	74.6949	85.7404	69.5603	77.4447	59.6063	25.0535	7.59827	9.46693	0.954118	14.2688	4.38034	2.30166	4.31103	13.9237	6.02156	0	0	0.938675	0	0
RAB5C	14.8785	22.5655	20.7707	10.4799	15.8591	6.19218	2.45538	23.2965	6.38843	23.4968	3.52514	2.1622	3.47026	13.1921	14.7106	0.415425	1.27592	1.29086	0.0306824	0
RABL3	24.0205	12.284	9.45859	13.5733	9.90514	3.52914	1.40413	19.8503	1.65945	0.750425	3.8979	1.58805	1.02466	4.80661	3.6524	0.682505	0.773956	1.08699	0.0105695	0.0112836
RAD51AP1	84.7599	68.2888	53.6005	56.6616	107.878	123.934	201.813	64.6543	39.7947	46.0031	8.23305	7.51314	2.83238	7.54014	9.18484	9.92012	11.013	8.18908	8.32198	22.86
RALB	67.6502	80.929	18.5253	122.166	166.167	36.1601	3.77893	130.033	20.7392	0.266712	0.0193679	0	0.117666	0	0.644221	0	0	0	0.0273092	0
RANGAP1	27.5798	44.5147	31.1044	18.9613	10.3477	4.46708	3.34882	2.03253	2.20808	2.12893	4.63379	0.12884	3.19094	0.572286	7.36058	0.720861	2.5779	1.21331	0	0.0295559
RARRES2	263.208	326.036	156.487	131.756	202.433	85.5842	85.8126	79.67	47.8034	5.12355	2.01321	3.20149	4.20438	15.3821	4.26605	0.65993	1.00815	1.98454	0	0
RASGRP3	12.8033	15.0216	15.2802	12.1381	16.8664	4.50826	1.97679	0.0501449	0.00695313	0.0213265	0.114449	0	0	0.0571855	0	0	0	0.282891	0	0
RBCK1	49.9729	54.8493	34.3153	82.5599	32.6907	8.52546	1.10638	5.67048	1.48587	0.360796	3.65249	1.86756	2.26944	13.7669	3.58203	0.121906	2.59242	2.5135	0.014631	0.0156194
RBP1	7.81437	8.08097	72.9104	219.64	10.1633	17.5125	54.7247	52.7045	1.0718	2.93519	0	0	0	0	0	0	0	0	0	0
RC3H2	3.31021	2.78349	0.246359	3.54694	0.273941	3.55442	23.5392	12.4384	0.0646365	9.32445	0.180029	0.132272	0.210618	0.41978	0.376176	0.307253	0.551995	0.260579	0.0548856	0
RECQL4	17.1989	17.8067	5.13213	9.30608	6.3341	8.04532	2.57975	3.987	0.335233	0.0901946	1.62731	2.30879	0.283902	5.92243	2.88631	0	0	0.0543556	0	0
RESP18	3.6712	3.54883	0	0.349287	0	4.66795	37.8995	0.157605	0	0	0.370091	0	0	0	0.665412	0	0	0	0	0
RGS14	67.8308	59.5475	54.3265	43.4908	40.5848	5.01174	17.9973	0.0727406	0.0403451	0.206243	0	0	0	0	0	0	0	0	0	0
RHOC	21.3554	32.6983	34.5976	63.7944	22.9903	1.48977	12.4093	68.6026	0.964856	3.18703	1.29829	1.88086	0.448157	0.206405	2.17513	0	1.61731	1.3128	0	0
RIMBP2	17.2715	12.9338	11.6853	9.49931	9.91948	4.05748	4.62164	1.38637	4.49751	5.00977	0.54114	0.051762	0	0.412014	0.46662	0.527089	0.746093	1.24658	0	0
RING1	8.65097	8.9259	0	5.2711	3.80261	2.12331	1.84173	6.49109	0.0412241	4.17257	0.50053	0.0828	0	3.77592	0.476438	0	0	0.0970345	0	0
RNF41	8.97561	10.5761	11.1925	23.1875	3.73397	4.45131	2.75519	17.6041	9.87834	0.607843	10.2617	5.08082	4.86449	5.07027	9.78366	0.61349	2.49868	1.90631	0.0302074	12.4155
RPP40	32.328	20.5285	18.722	36.4633	31.4345	8.77157	2.16601	20.1922	0.0761868	0	2.61339	3.76367	2.74968	3.82985	0.315002	0.0214406	0.139578	0.673633	0.0102931	0
SAMD5	28.4497	26.7229	26.5811	18.2586	42.284	5.66372	9.98411	2.63051	4.57075	3.28632	1.2001	1.66807	0.701863	5.01765	5.17112	3.20067	3.42875	4.18244	0.0194502	27.2946
SARDH	19.2763	20.0254	33.5421	19.2947	9.90254	3.36261	5.79265	6.93331	0.0292064	0.0447907	0	0	0.160188	0	0	0	0	0	0	0
SEC61A2	16.7158	22.4529	10.5096	6.98218	26.8358	3.41171	9.01764	16.8383	0.0190856	0.078052	1.44102	4.20909	0.36478	0.681757	0.0563243	0.0306697	0	2.16809	0.0147238	0
SH2D4A	1158.76	928.599	910.528	859.024	638.878	520.902	362.368	306.81	112.568	204.6	0	0	3.1689	0	0	0	0	0	0	0
SH3BGR	43.3778	38.5473	64.6349	49.6292	50.1029	6.4374	1.01522	12.679	0.199971	8.79131	0.304088	0	4.75715	0	0	1.60764	1.47294	0.551196	0	0
SH3GL3	62.6828	41.6235	39.1206	23.8384	58.508	14.9482	5.2051	10.4714	34.8916	27.6295	1.01696	0.746063	2.26652	0	0	0	0	0.327871	0	0
SHD	2479.29	2491.94	1073.05	987.182	1162.84	87.3236	24.909	19.3667	23.9825	13.2112	0	0	0	0	0	0	0	0	0	0
SLC12A5	5.15377	6.25662	0.900348	5.70606	4.58029	5.97313	24.9183	0.0705851	0.00838918	0.711895	1.62836	0.925477	0	3.58763	5.19847	2.71142	3.48938	6.54973	0.018079	0.0193004
SLC13A4	5.54612	7.93036	7.16442	7.26988	5.76536	1.49739	1.74215	7.78978	0.00932492	0.438552	0.0421747	0.0593022	0	0	0.0189572	0	0	0	0	0
SLC25A1	37.4414	38.9477	54.3015	38.1787	17.8964	6.62683	1.97407	0.584217	0.22433	3.93723	14.9579	8.93414	7.80742	13.7351	13.5263	2.6567	0.393707	3.70814	0	0
SLC25A20	43.5656	39.9782	77.2553	13.2869	84.6231	94.4913	74.0485	50.7864	0.157512	76.5739	9.63903	16.4268	6.58654	13.5359	3.10109	1.50527	2.63826	3.0208	0.0555881	0.0148359
SLC25A33	36.3854	30.9603	83.1107	57.5217	24.9241	8.67112	12.2782	34.5625	3.13267	9.60845	3.44085	3.98441	2.4209	0	7.5967	3.49254	5.93401	4.08571	0	0.0761686
SLC38A8	394.13	370.093	341.606	249.77	252.501	146.15	1.61315	81.3401	65.8642	21.2141	6.00354	1.96971	2.92203	10.2763	7.35966	0	3.13062	1.16916	0.019239	0
SLC3A1	124.141	100.693	88.3162	68.8706	102.322	49.6095	29.9173	8.26792	31.4794	32.5815	2.10224	2.32536	0	4.16658	4.68689	4.90869	1.44703	7.20542	4.62416	0.0316447
SLC6A5	31.1113	23.4427	41.1493	31.1953	10.4505	8.43519	1.79212	0.17679	0.0105059	20.9776	0	0	0	0	0	0	0	0	0	0
SLC9B2	52.6924	48.1137	32.3628	41.0981	62.7912	18.8564	21.6338	6.88721	3.01794	6.08573	0.225811	0.293091	0.646367	0	0.17177	0	0	0	0	0
SLIT3	20.1112	21.3474	26.8211	24.675	22.2391	8.26541	2.1074	6.72815	8.8576	10.1705	0.110167	0.236049	1.21909	1.06422	0	0.323571	0.882696	0.38901	0	0
SMPD3	22.5097	29.5688	27.4677	34.3226	5.28249	6.72786	2.36153	0.0643146	0.064209	4.10293	1.00374	0.461905	0.180171	0.531924	1.78829	0.107203	0.511785	1.39839	0	0
ST14	189.767	172.992	285.907	190.194	73.9699	21.4012	7.84198	12.397	0.0181582	0.222778	0.0375083	0.199243	0	0.0874593	0.179836	0	0.00796855	0	0	0
ST8SIA1	54.6688	51.5101	71.7916	52.4208	39.1233	8.88863	2.43126	1.81121	0.010321	0.749198	0.459989	0.412032	0.326035	1.83529	1.1303	0	0	0	0	0
STIMATE	28.4972	33.1007	47.2849	42.6079	18.0688	5.00156	15.4215	0.205535	5.91916	1.96344	2.62678	1.5595	1.89508	3.54737	1.81043	1.59124	1.01845	0.5591	0	0.0988515
STK16	65.1351	98.6511	80.3706	79.1878	44.1505	14.6972	10.3546	1.66589	1.09508	2.37916	16.0196	10.4603	9.19639	50.3631	30.0187	0.0155181	0.942875	1.18407	0.0148998	0
STK39	21.0025	22.154	14.9483	22.1992	45.9149	5.20071	6.28809	5.12162	0.0403887	6.93724	3.14103	4.67856	9.08776	0	6.32309	6.38144	9.44463	8.82763	1.38574	0.0290071
TGM7	170.78	104.559	221.798	141.178	78.6184	8.52213	15.5801	17.5419	0	0.920241	0	0	0	0	0	0	0	0	0	0
THBS4	388.335	341.712	355.223	317.945	403.205	117.919	138.515	176.489	89.9468	149.872	2.35152	4.59917	2.11649	0	1.17444	14.0691	9.93603	10.7876	0.0409347	0.174801
THOC7	107.494	90.8289	161.887	103.436	120.703	142.483	259.699	86.7015	91.2767	93.3207	12.7777	14.72	12.9639	9.3319	11.2253	24.0222	23.0957	29.3891	34.2998	17.4925
TIMM22	43.0078	38.8207	37.0582	39.8772	85.3174	4.98151	3.81585	16.5158	0.0704644	17.074	4.55969	3.79624	4.07779	0.174868	3.34399	0	0.59269	0.667329	0	0
TMEM132B	70.338	72.3328	86.9995	86.7815	56.1606	14.2691	9.36897	14.9086	5.67814	2.0973	1.95881	1.52112	0.0440106	6.67548	4.57428	7.31918	7.1656	12.2905	0.588351	0.0174472
TMEM132D	12.3964	10.0256	15.6705	14.8548	1.47879	3.62483	1.56526	10.6342	6.54496	0.44199	3.37382	2.14065	1.91321	0	2.27807	2.09868	1.97188	3.36241	0.0311605	0
TMEM160	41.8734	47.9028	59.6283	50.0521	38.119	7.43293	9.42321	72.9649	0.570529	1.74991	3.13593	4.35877	0	8.57286	4.66617	0.317603	0	2.49465	0	0
TMEM189	37.4767	39.1989	51.788	43.4621	39.9157	8.33716	3.68706	5.40299	4.73069	0.81895	3.2169	3.15261	1.48799	11.5583	3.04969	2.72713	1.50975	4.93951	0.0412356	0.0440215
TMEM268	17.1536	17.3541	4.03607	6.59214	2.60517	5.45793	1.5414	0.093734	0	0.0318919	0.576649	0.65317	0.0364931	9.38414	0.0647998	0	0.321584	0.494909	0	0
TNNT1	56.2798	92.025	43.691	45.8508	2.55003	7.48049	8.54736	13.4392	5.11429	9.98885	0.736488	0.446722	0	0.0505087	1.0905	0.0318108	0	0.107084	0	0
TOMM34	134.79	172.334	144.724	210.564	134.859	44.5889	77.1313	17.0745	87.4673	9.56613	31.2834	28.0887	13.8822	77.229	38.486	90.4523	61.5965	115.962	33.1714	92.2899
TRAF6	20.5688	14.1231	29.4823	21.863	24.6634	8.57979	1.26962	17.3061	25.3667	26.8089	0.0605629	0.0227088	0.919851	0	0	0	0.247036	0.399192	0.00853953	0
TRAK2	4.7466	4.1148	4.16913	4.55616	1.41308	5.33273	23.0611	20.9048	0.984458	27.5212	0.835211	0.618769	1.7596	4.33474	0.714511	1.19687	1.17625	0.344073	0	0
TRAM2	74.6864	73.242	31.8176	50.1949	63.167	32.246	28.5588	4.70399	73.5408	33.1589	8.35714	9.16434	7.22832	8.40632	6.64953	4.87335	8.2408	7.90132	7.7009	6.44099
TRIM45	19.2187	22.0231	6.62461	15.3149	32.2491	3.00683	9.24273	1.11059	5.54384	0	0.143225	0.149178	0	0	0.386272	0.0701109	0	0.262236	0	0
TTF2	7.32412	5.89445	8.16949	4.5602	18.453	6.91061	31.9349	4.62527	0.228088	3.63334	2.36469	2.415	0.652153	0.594912	5.45999	0.466066	2.5859	2.50204	0.00877439	0.00936719
TTYH2	13.1113	9.50091	7.44288	8.48588	4.44973	2.87421	3.53895	0.0168926	0.028108	0.301743	0.919339	0.19151	1.183	1.4291	1.21675	0.168761	0	1.51492	0	0
TUBA4A	801.373	857.462	1190.15	1065.92	748.178	165.837	47.8875	40.9307	4.40973	38.1679	122.057	90.9579	77.0573	121.728	100.288	0.814582	6.31414	4.29384	0.0363778	0.0388355
UBE2E2	17.7024	17.8642	12.3514	33.0902	55.5362	5.86899	1.24879	33.2895	0.299787	3.46581	2.24886	2.72698	3.29029	0.0721615	2.85633	2.65113	0.749521	2.48183	0.0145456	0.0155283
USP5	20.5337	26.1918	13.6773	17.2214	10.3183	2.51404	6.63188	10.286	12.2366	4.72214	10.2902	13.3069	4.04849	6.72118	15.4921	8.31439	2.84459	10.8106	0.0145677	8.61572
VAT1	31.8871	55.5089	48.3614	49.8596	9.73034	17.9013	8.52441	17.7285	5.41245	9.94293	3.07232	0.711913	0	19.1572	5.0274	0.811117	2.02413	4.6645	0.0730121	0.0259816
VEGFB	16.4898	6.28453	15.4781	7.04453	6.51243	2.34506	1.70277	0.116291	0.0967498	0	0.356948	0	0	0	0	0	0	0.196064	0	0
VWA5A	37.1424	39.9462	42.8737	62.8095	90.6177	20.8656	3.88742	0.168361	26.485	12.5545	0.370318	0	0.858478	0	0	0.300537	0	1.20439	0	0
WIPI2	28.0263	34.5583	30.2428	23.2863	46.4212	14.0662	3.14263	3.9402	1.35617	11.4581	5.15319	3.35343	2.16648	4.88871	3.95688	0.950949	1.79514	0.835732	0	0.0272655
WLS	39.2293	43.3287	28.5803	29.082	42.372	12.5944	18.3578	0.745432	15.6384	6.87185	1.43356	2.33133	6.34231	1.93723	2.5482	0.462515	2.14574	2.33542	0.0229699	0.00817391
WRAP53	13.6427	22.4627	22.2963	23.7958	15.2007	4.76305	3.16261	0.052979	1.36637	0.12017	1.15766	0.694524	0.0351658	1.51163	0	0	0	0	0	0
XYLT1	92.3356	98.8172	123.919	97.617	116.345	24.8588	7.18142	9.19246	0.03396	4.22896	0.613406	1.23349	0.255456	0	1.60096	1.03158	0.599037	2.91011	0.188329	4.55719
ZBTB5	15.7506	20.3385	32.3035	17.8576	10.6473	3.28321	7.65889	29.2298	0	11.8122	0.664263	1.2294	1.07358	0.0992875	0.658409	0.0375192	0	0.0701665	0	0
ZC2HC1B	859.315	642.169	922.236	750.623	720.754	180.947	278.185	54.8943	0.206652	37.7487	0	0	0	0	0	0	0	0	0	0
ZC3H12A	14.1708	13.6412	14.503	6.31226	2.41123	21.0255	43.2428	17.6414	0.0725389	2.32378	0	0	0	0	0	0	0	0	0	0
ZFAND2A	7784.94	6708.05	5531.43	5906.42	6682.65	506.25	223.748	160.923	188.044	503.769	18.525	17.0502	3.02221	11.1746	19.5259	116.68	62.3384	107.581	64.6102	57.2685
ZSCAN29	30.2938	25.9249	18.3513	5.90219	19.071	12.5443	7.62614	0.17604	4.35998	0.253404	2.86357	4.66949	2.68038	5.88516	4.93309	6.10255	4.3802	8.41686	11.7657	0.0501221

## Sheet: humanMIIunique
gene	human_10GV_a	human_10GV_b	human_1GV_a	human_1GV_b	human_1GV_c	human_10MII_a	human_10MII_b	human_1MII_a	human_1MII_b	human_1MII_c	mouse_10GV_a	mouse_10GV_b	mouse_10GV_c	mouse_1GV_a	mouse_1GV_b	mouse_10MII_a	mouse_10MII_b	mouse_10MII_c	mouse_1MII_a	mouse_1MII_b
ABCA1	1.96237	1.44465	1.11142	0.0824844	0.181961	1.52786	11.7946	22.1476	18.99	0.00678381	0.0276417	0	0	0	0	0.040593	0.135066	0.546588	0	0
ABCA5	6.08965	4.41387	1.2477	1.78546	9.16205	11.7198	13.3035	9.04628	8.90645	3.52505	0.225414	0.125217	0.00634011	0.0194668	0.780552	0.772403	0	0.852948	0.0176577	0
ABTB2	14.4207	15.6103	8.39132	5.04136	10.4472	25.5752	43.3325	20.5991	20.8927	22.282	2.2003	2.24064	0	3.41419	2.54725	1.27855	1.56377	1.06946	0.03348	0
ACTB	77.8009	103.232	291.863	798.397	66.4404	112.858	393.172	1772.19	62.8265	107.377	81.2626	24.0556	46.8255	251.48	149.664	51.7392	77.552	84.7788	20.6801	1.12666
ADGB	2.30065	2.07087	3.31846	2.39121	1.77432	3.83188	7.53897	1.28319	2.51984	0.973475	0.0462614	0.115642	0	0	0.693138	0.113228	0	0.508209	0	0
AFF4	6.92639	5.05265	6.03384	3.50619	1.5526	8.88237	31.1596	6.33087	22.6782	3.56291	1.27785	0.891741	0.948854	1.5974	1.58274	0.583823	0.135738	1.69625	0.0350349	0.0374019
AGO2	6.07426	7.47731	2.37472	1.11396	1.94006	9.55965	21.2175	10.1359	10.4891	8.58783	7.07058	5.09062	9.2145	6.26781	5.97704	2.25858	2.55897	2.20352	0.019191	1.58778
AKIRIN1	26.3326	27.9277	95.9646	84.5359	24.3308	49.8297	84.282	49.0949	20.6033	0.255847	9.9635	10.0144	0.420358	7.64728	5.32445	4.65374	0.670296	3.71691	0	4.12443
AKIRIN2	235.233	288.375	454.885	443.559	430.18	368.695	1120.26	589.291	467.028	284.215	269.932	229.077	294.158	286.013	415.394	501.266	443.312	423.01	365.818	225.55
AMBP	18.3565	15.1182	24.4613	6.43705	4.12534	1.25339	3.20033	0.189425	53.8974	0.0402809	0	0	0	0	0	0	0	0	0	0
ARHGAP18	119.792	111.773	147.039	125.243	75.7972	279.506	211.6	248.376	485.203	464.318	2.77686	4.67735	9.00632	3.84447	4.90169	15.6427	12.1859	8.03151	50.7377	16.3716
ARL5A	11.9401	13.0689	27.494	27.3121	29.2758	26.7011	33.7831	58.2903	133.732	84.053	14.4223	20.2545	10.8721	10.6814	12.2671	4.74406	2.71145	6.82133	0	0.0265724
ARL6IP5	5.70925	5.48922	8.36199	29.9745	0.948048	1.01922	78.6104	242.606	2.0184	0.179443	1.39054	0.49657	0	0	0.654799	1.41	3.84042	1.74581	0	0
ARMC1	111.891	124.982	108.094	218.136	175.701	340.893	180.645	124.859	264.44	376.745	81.0297	56.219	40.3129	141.841	70.8112	44.0364	49.2082	45.8145	68.7284	24.2615
ASAH1	14.2497	10.5116	12.5916	11.2722	7.31838	17.42	40.7945	20.3527	16.5634	0.0198759	2.3378	0.554467	0.748647	4.79436	0.050642	5.1911	0.718063	3.29535	0	0
ATM	2.0713	1.38388	0.61918	0.974484	1.18923	5.01123	8.70773	2.72442	6.90275	1.18578	0.692713	0	2.36375	2.32592	1.63572	0.678186	0.211918	1.8492	0.00651162	0.0695154
ATP2B1	50.9439	48.5269	12.0663	19.5745	69.738	78.7537	129.536	78.3746	164.319	83.5688	22.0356	11.7986	14.4423	43.9857	33.9337	35.1476	25.6332	48.3046	62.1018	54.3403
B3GNT2	190.557	186.065	418.899	480.824	256.584	976.985	550.228	1303.62	1331.61	1067.21	35.6122	34.7107	29.0047	69.7754	54.193	44.2973	30.064	41.1421	17.8761	9.00892
BACH1	34.8606	31.254	21.5721	10.9598	30.8926	89.6358	101.25	73.0185	107.302	35.3457	3.75506	0.927082	4.6002	5.1706	2.9173	1.03254	2.22583	2.34268	0	0
BCL10	11.3416	9.69511	8.01916	13.2787	11.0151	30.5245	35.3639	30.3664	55.6417	32.746	2.84526	3.19667	4.06727	5.02457	0.206884	3.79435	2.4001	1.86162	0	0.0787303
BCLAF3	5.98896	10.5322	3.30087	4.32177	10.0613	9.0132	38.0464	4.54898	59.0639	26.8906	1.84339	0.790469	0	14.1981	1.49851	0	0	0.258519	0	0
BDP1	5.12168	4.57493	1.30583	2.78303	4.19238	8.81127	41.8851	11.3742	14.2487	16.7677	2.62027	0.0162666	1.36392	10.419	6.58314	0.821836	1.17233	2.77367	0	0.0130604
BMT2	14.6186	20.4077	4.19011	8.55272	24.6042	25.2588	103.579	0.263123	50.495	8.54213	2.39048	0.111248	2.97412	6.26577	8.09305	9.24936	1.79369	12.1945	0.0478105	0.918729
BUD13	26.3788	25.1484	39.5143	33.8626	14.7704	49.2093	68.5928	1.0641	15.5948	66.8047	9.20536	4.95762	2.97441	5.21132	15.238	5.89809	4.82334	6.9099	0.0936044	8.8603
BVES	2.04181	2.74787	0.44013	0.160439	0.0321754	4.26222	9.6798	16.5366	17.875	3.98492	0	0	0	0.0241477	0	0	0	0.443696	0	0
CASP2	2.99425	1.92811	0.747776	0.595792	8.36385	2.42821	19.0382	12.4447	0.251616	0.0285834	1.9619	1.26834	0	5.01631	3.3693	2.80165	1.62984	4.82704	0.00953906	0.0101835
CASP6	81.6627	73.0149	119.449	105.405	160.819	179.187	247.986	126.407	176.405	160.101	1.76125	1.69909	2.20756	0	0.814725	0.364115	0.0544913	0.450835	11.537	0
CCDC15	66.9769	79.6513	123.879	82.0373	173.193	145.947	131.939	119.097	154.236	246.872	5.47463	3.59702	3.61743	0.115698	3.22655	7.40822	5.51318	11.0654	0.0466428	0.0373454
CCDC28A	52.2266	45.3396	79.0933	71.1647	151.585	84.5225	258.767	46.497	289.633	152.268	16.3649	23.9168	28.6965	40.7126	11.1497	31.7912	20.3058	34.7701	21.9167	48.6617
CCDC77	45.2224	47.535	52.2006	81.6565	68.6002	86.4	136.327	35.0988	146.32	13.453	3.38513	3.97659	6.50817	6.07812	1.55369	4.4678	3.8052	5.84882	0.0100699	15.5985
CCNG1	14.1742	18.004	15.4965	58.0905	11.5552	41.6539	41.8657	0.725409	118.458	107.659	2.55565	5.04623	4.85202	1.61657	4.15504	3.03441	1.57685	3.18088	0.0191678	0
CCZ1	81.2906	108.245	92.2398	56.3857	50.9352	145.177	225.81	166.706	194.919	125.711	17.8605	24.4545	21.4136	21.2703	22.2834	52.458	43.5364	58.3182	26.0253	34.0076
CEBPZOS	6.71736	8.76082	7.11365	10.3924	4.44016	12.7677	43.8534	3.86098	6.53571	8.89316	42.9718	47.0089	25.0682	219.394	66.9401	6.9429	2.58274	7.02541	3.92832	0
CENPK	24.7719	21.5318	43.1276	33.6982	27.3719	69.1054	136.289	44.073	41.7666	62.6696	46.1993	51.8116	35.7361	36.6247	54.6273	16.1774	20.01	17.0696	17.4245	16.7333
CENPL	4.738	5.39714	0.625467	17.9349	7.12854	8.24861	26.3357	18.9212	4.63888	0.482051	12.2226	13.4378	3.99802	4.55449	5.32061	1.13261	1.3571	0.704514	0.0236408	0.012619
CEP152	15.417	12.2441	3.1767	6.79495	32.0854	29.7443	74.8375	1.49633	30.1428	39.8114	3.42668	0.481053	3.09256	3.41606	4.4943	5.65215	3.85097	1.85493	0.0350124	0.0124593
CEP57	28.622	25.9418	32.1457	43.458	33.4031	44.7565	83.5858	48.5039	43.1111	75.0355	22.7973	14.8179	7.65017	40.2673	24.9095	20.7146	13.2485	15.8659	14.1559	24.3447
CETN3	52.3411	66.9212	94.9969	87.5175	94.4838	146.431	327.234	133.422	249.147	338.298	34.1692	37.0046	45.8644	70.0182	52.0599	57.4761	56.0077	58.605	34.1235	72.5345
CFAP299	10.9431	7.12724	10.2955	6.66906	14.5218	17.9518	19.8164	9.32852	9.49679	7.69589	0.461592	0	0	1.8451	0.355683	0	0	0.108661	0	0
CIP2A	36.7502	30.164	49.2077	36.6279	53.614	63.3542	111.448	26.7309	77.7555	70.9119	31.7271	35.2173	33.566	43.3503	40.7761	67.4485	80.7881	56.7071	58.9854	20.152
CKAP5	67.1548	61.273	30.1245	14.6751	96.743	112.785	196.394	81.3541	158.066	146.042	23.3411	11.5123	19.3886	25.0125	24.8207	32.3435	29.2445	54.4426	89.3578	20.9701
CLDN18	4.02499	8.30066	0.0605366	9.93236	0.200622	14.9948	15.5793	0.0241816	47.64	0.205687	0	0	0	0	0	0	0	0	0	0
CLIC1	0.167385	0.277766	2.50911	14.6262	0	0.816229	2.24042	91.4537	0.0384857	0.47217	0	0.54729	16.0824	0	0	0.935332	0.13531	3.80453	0	0
CLK1	103.672	67.506	84.7809	68.3414	163.226	124.37	260.514	74.6653	327.465	129.192	50.4541	54.6155	52.0031	6.98153	30.7379	122.349	113.637	121.789	108.062	82.2047
CMTM7	16.6387	21.8108	22.8631	18.7541	17.535	26.1701	79.3877	30.8709	27.8554	36.0776	0	0	0	0	0	0.933459	0	1.88992	0	0
CNGB3	1.70617	2.09328	0.0149183	2.27158	2.03941	2.61369	8.09469	0.0178775	6.85667	0	0.202811	0	0	0	0	0.282945	0.0129261	0.1671	0	0.0152645
CNOT6	33.7572	30.3708	10.6235	14.4781	33.7243	40.3523	113.474	19.1369	54.403	6.11857	5.8648	2.35616	14.5572	15.1572	18.1546	6.90502	8.66344	20.6972	24.4827	11.2527
CPS1	4.5667	4.42217	2.50461	4.31139	8.30046	9.64625	23.993	0.691998	0.00693636	25.9697	1.08289	2.3847	2.75427	0	1.88519	3.00385	2.5635	2.37924	0.0121183	0.025874
CSPP1	6.00099	7.76648	2.45093	8.49197	4.25382	13.8497	41.8651	18.9392	69.968	23.5183	2.48052	1.13203	2.12335	0.82446	2.25929	0.794854	0.821674	0.690212	0	0.00818835
CSTF2	189.433	166.159	196.855	188.261	275.275	344.327	325.018	448.146	587.081	581.534	1.74741	1.58928	1.23223	1.91598	4.02074	4.54423	1.90257	3.38507	0.014666	0.0156569
CUL5	201.38	137.089	170.607	104.29	283.127	446.627	541.044	328.057	672.129	496.474	31.8551	20.4446	27.2286	37.8069	28.9316	45.2007	48.8785	50.9698	30.6122	37.5564
CWC22	24.3519	23.3178	39.4393	41.0918	51.605	72.6115	48.4096	51.5963	137.241	32.2868	9.3496	8.01652	6.41999	10.8188	17.8295	13.9359	16.9847	20.7805	8.24936	61.4677
CWF19L2	29.8419	35.5748	28.0096	20.9416	20.5008	57.0065	78.4095	22.2266	24.4817	20.1435	6.85132	7.22103	6.84788	27.5873	22.6816	12.9495	11.991	21.5643	11.9543	13.9078
DAAM1	73.6183	83.8021	22.919	24.1866	74.9	131.519	258.664	85.5492	183.687	126.482	16.4997	8.03748	13.596	51.3018	33.7797	18.3418	27.8046	34.4573	18.6004	10.7052
DDX10	81.5156	65.8973	62.5691	74.6775	138.826	150.757	129.354	128.05	170.704	87.0322	11.7828	10.0724	0.996806	16.5487	21.2949	24.1399	20.1556	28.6716	0.107604	0.160823
DDX21	5.84202	5.80315	15.1045	2.4021	4.23388	8.51503	31.0896	49.0812	5.13992	3.88748	4.90605	2.47237	2.84333	20.9439	10.1308	1.97724	2.31574	4.17895	0.0130031	1.62415
DEPDC1B	8.83969	6.80301	16.7222	28.4918	0.293738	34.8057	36.5548	0.519275	4.26128	24.4939	1.19711	1.4428	1.19049	0.0996905	1.79363	0.439501	0.672139	0.587095	0	0
DHX9	1.87387	1.08226	11.795	1.12521	0.0631834	6.43092	3.61983	25.741	0.70963	0.129557	1.16334	0.484677	1.5404	1.69248	1.09052	0.0511066	0.868192	1.04042	0	0
DIS3	2.29133	2.05778	6.5728	2.56026	1.49613	2.57063	25.4196	3.7476	5.3873	9.80285	0.640333	2.04317	1.99188	0.445055	1.99263	0.37976	0.737742	1.51173	0	0.00926813
DMD	5.93482	5.73843	1.52228	5.4678	6.08941	8.40038	21.5958	12.1474	13.276	18.9921	1.02299	1.28614	1.09677	0.631417	1.43178	1.24604	1.68241	1.02466	0.418593	0.00301941
DNAJC19	39.7375	41.6675	61.1465	51.5223	39.3336	55.6009	134.846	37.3768	40.8711	16.4929	42.0156	41.0304	58.3408	50.1733	39.6898	21.2579	26.1588	20.0633	10.9994	41.0454
DNAJC24	7.06737	6.88583	13.904	7.07126	8.42798	13.8327	15.9124	8.54571	7.12715	6.85916	4.74279	7.38807	14.6719	18.6213	4.6399	0	0	0.68959	0	0
DNMT1	410.329	547.654	276.227	283.642	320.311	1044.16	1016.52	652.888	933.706	1021.99	281.286	116.916	115.417	562.853	452.893	88.2445	112.745	161.97	119.897	102.474
E2F8	3.80378	2.93589	0.616544	4.3023	2.16346	9.77757	39.5287	0.239038	31.1142	0	0.631528	0.0493332	0	1.39075	1.18278	0.734213	0.704376	1.37309	0.0123677	0
EFCAB7	9.93021	8.11718	7.99061	13.0542	33.4175	16.0187	45.5007	21.2302	0	0.0401891	7.48144	9.5886	16.6594	9.46156	8.28363	26.8153	21.1204	18.8057	1.07278	0.254502
EIF1AX	64.309	70.7782	25.7468	47.8414	64.4592	114.274	178.114	59.1435	138.252	105.288	104.006	83.2179	80.9252	149.964	178.278	7.6688	8.5286	5.90105	0.0383501	0.85976
EIF2A	53.108	48.7657	124.78	118.029	96.0828	122.714	121.18	89.4239	93.712	166.763	11.518	18.6241	10.2166	5.65885	6.7767	18.37	18.5611	14.1834	37.0255	23.8689
ELF1	27.5673	25.4062	9.8411	26.3307	11.6219	43.3157	79.7439	7.60591	10.1481	27.031	9.45339	4.66334	4.20842	15.6811	8.82972	7.12869	5.51018	11.1052	1.29898	24.7373
ELK3	15.1016	15.4098	11.235	9.74605	8.50593	27.7693	48.5873	0.77377	16.9789	34.5701	6.82025	5.29172	5.88063	9.12588	6.79159	3.99093	1.60499	3.3716	9.58715	7.75511
ENAH	13.8422	12.1194	12.4775	14.531	12.0016	13.419	47.8073	17.2336	22.2916	11.0017	4.22848	5.07784	4.641	7.1353	8.03082	6.262	6.38856	8.52278	0.33577	9.69502
EPB41L5	31.1198	33.7981	71.1141	52.1606	58.899	105.194	75.7806	159.008	249.775	268.005	15.5861	20.9787	11.9445	16.4138	14.349	42.248	34.0526	34.1592	37.1252	36.5899
ESF1	45.497	62.5076	36.6198	23.112	47.3352	88.2263	280.457	68.5213	61.7714	196.022	4.1431	2.96287	12.0502	39.9372	8.73549	3.07353	6.62867	5.29633	0.0451692	0.0321472
ESRRA	74.5328	86.4862	35.6069	47.8653	71.4318	116.791	380.474	90.6519	114.683	196.668	11.9708	9.73211	9.25613	16.1386	10.6637	11.0752	13.969	13.0729	15.1452	20.9681
EXOSC3	208.715	200.893	235.631	203.682	320.696	250.64	648.137	288.998	566.367	515.856	102.335	121.213	106.029	161.769	170.445	140.01	185.877	224.307	212.832	147.638
FAM174A	13.5744	9.87805	69.6218	48.086	10.7896	25.9731	54.235	37.281	60.3684	2.09894	2.87601	1.63619	1.06945	0	3.9763	1.42727	1.56754	1.56884	0	0.0149283
FAM220A	297.096	285.64	734.671	474.065	251.111	665.52	568.37	514.794	699.388	953.964	156.008	111.442	94.0214	170.035	231.612	309.78	249.923	281.879	211.431	306.228
FAM89A	4.31363	4.71601	16.0727	3.31547	5.8179	8.15466	24.9378	0	8.74343	2.00417	1.21317	0.869648	0	8.65276	3.33601	0.890796	2.18317	0.0587972	0	0
FBXO16	13.9714	11.0893	1.18204	8.91162	14.9271	23.0073	30.0566	0.274165	21.536	27.071	7.91287	10.7318	3.9087	10.3189	10.7027	1.13025	0.935065	0.574673	0	0
FIG4	11.6061	10.7624	4.75833	20.9884	0.051873	1.98581	1.26761	38.4898	0.0208071	47.1199	3.05477	3.8999	0	0.203512	3.29543	0.598143	0.815861	0.623229	0	0.0218967
FN1	19.967	21.6508	15.1401	30.9542	13.02	39.6437	69.0935	377.357	46.7988	26.258	3.66899	4.67259	1.49554	3.15338	2.48295	0.282004	1.26034	1.36672	0	0.0184506
GABARAPL2	76.6351	78.8822	68.2401	68.9663	62.7077	123.717	299.618	92.7595	89.2898	182.858	37.2488	29.1042	27.4142	39.0222	36.3289	17.9424	19.4477	15.8018	14.4189	23.7387
GABPB1	24.1205	20.8725	30.3846	25.8117	38.5653	25.6281	136.278	103.633	56.479	54.3249	32.3821	35.7127	30.8026	11.7755	26.0881	32.6768	27.6411	21.4741	23.8806	12.7748
GCFC2	5.67296	4.85299	5.5829	7.86903	4.05728	9.59232	13.0344	5.52323	3.80192	8.05376	2.68951	2.17892	1.74672	1.0925	7.05654	2.16248	3.99449	3.56956	0.0171596	0.00915945
GEM	16.5262	16.9079	82.0986	39.899	29.2721	67.6855	23.3471	47.6992	126.786	90.3796	0.0907638	1.19116	0	0	0	1.73278	0.462782	2.16868	9.02255	0
GGT1	82.8444	97.8572	62.7902	73.5148	80.5949	34.6643	35.3263	40.305	36.2243	37.0838	27.377	17.1089	13.7966	5.0912	13.0355	0.0205544	0.820689	1.06094	0	0
GLO1	24.0071	21.0258	41.3959	97.5751	13.9983	33.0152	64.2061	81.9417	26.7424	14.8545	5.95736	5.9543	5.02148	7.46986	6.25645	1.26884	1.83055	1.1182	0.0611924	10.3097
GOPC	17.779	24.8459	11.938	11.816	29.5918	41.2964	63.9722	10.1908	22.7383	28.0687	1.23733	0.432913	0.119111	2.75306	1.37084	2.36092	1.13848	2.95069	3.10846	0.00655823
GRB7	69.9239	121.771	263.282	140.589	29.7337	222.196	187.374	53.1216	174.371	95.532	0.368881	0	0	2.64656	0	0.270859	0.0180849	0.163654	0	0
GRM8	3.03313	4.88713	27.8984	13.3613	6.98333	4.52399	16.3912	0.139128	0	20.26	2.84579	2.45063	1.87543	3.30657	2.02931	3.23709	1.67234	3.11567	0.0136022	0.0217817
GSTP1	10.9715	12.8904	44.1314	110.365	0.292509	18.0113	39.8698	127.677	31.4445	5.0782	144.767	66.3785	71.7624	314.403	81.513	51.4056	65.1802	65.7622	0.304406	0.0928489
GTF2E1	48.0719	38.0957	10.5662	38.2433	61.2615	34.1348	192.309	108.628	40.1418	22.6291	2.84096	2.84827	4.04959	1.25757	2.0623	3.79279	9.6924	8.76205	5.97661	0.0228688
HACD3	2.50303	2.0784	4.93493	12.4983	4.93793	1.50027	15.8893	16.0826	0.326602	0.94789	20.0554	12.4563	2.00753	54.6949	12.7696	0.517615	11.1198	8.07326	0	0.0530565
HDAC3	9.77476	13.5343	17.0256	16.987	1.37422	27.8267	39.6833	0.643068	18.3362	44.6377	4.16887	7.15348	5.47327	3.92672	4.99699	6.83123	5.76434	8.57732	0.0166051	0.0709078
HELZ	13.6695	11.0545	0.444624	5.67993	13.2854	24.6591	23.6762	30.4452	19.8335	24.9658	1.21227	0.237987	0.327759	0.695572	1.31234	1.97135	2.7305	2.92845	0.0134241	0.0382159
HERC3	5.34656	9.67538	5.36767	13.332	10.5877	23.6226	31.8113	40.7343	1.49071	0.120612	4.14282	3.18722	0.0238343	9.67214	4.48612	4.03289	2.75375	5.1545	2.50771	0.0472434
HK2	5.01208	5.29281	0.247244	2.60468	8.63426	4.10768	29.4006	18.8439	22.444	0.226819	0.415911	0	2.84265	2.33123	0.66151	0.974905	0.316055	2.17468	0	0.0361191
HMGB2	154.58	129.688	223.138	218.25	181.359	386.222	395.364	495.078	161.814	73.2462	243.748	266.404	463.926	403.655	805.93	191.679	250.05	157.158	104.775	205.137
HMMR	23.7885	22.5445	49.7603	42.7015	33.8821	45.122	91.7137	5.78031	30.1656	38.2647	11.0058	14.0086	17.5305	8.62938	11.3323	5.93832	7.40669	3.78071	8.1435	29.6802
HNRNPR	7.91016	5.09827	15.0517	9.05667	13.2723	15.8037	41.81	43.1778	87.8505	7.19563	1.49253	1.60474	0.636957	2.6979	3.64249	4.27633	3.52541	4.926	0.0242595	0.0194239
HOMER1	3.26831	3.12632	5.81054	3.86066	7.29689	3.99241	22.657	0.0291955	5.82951	0.124168	1.03648	0.530643	1.54396	1.5895	1.49084	1.18257	0.320133	2.00355	6.25618	0.0960121
HPF1	774.507	900.617	1146.45	1493.9	1327.75	1307.39	3415.34	1672.62	1402.44	630.326	288.583	345.529	421.848	472.97	566.249	639.253	663.582	862.939	1138.74	774.824
HTATSF1	36.6159	39.64	20.3177	22.3315	83.6799	57.334	177.56	36.4043	114.274	184.867	16.6348	15.0982	3.34396	36.1868	31.0347	21.0663	26.5925	35.5381	21.3721	64.574
HTR2A	11.9499	7.09765	11.8365	7.52856	35.8145	14.9984	32.8703	27.7778	65.3968	49.7825	0	0	0	0	0	0	0	0	0	0
IARS2	12.234	16.4588	0.0725171	3.94817	1.98269	43.0985	56.4524	30.8067	100.496	16.5577	1.39706	1.03761	2.30961	3.15733	1.28492	0.441892	0.445203	4.55998	6.85673	0.0242651
IDH1	60.1959	53.2071	145.689	137.537	80.7513	135.023	138.927	112.136	137.225	282.02	26.9807	45.4479	30.1195	33.6655	33.4555	60.3445	56.749	80.8568	31.4114	77.2335
IGFBP6	14.2184	31.4596	0.111389	8.08603	0.138431	8.66413	4.88628	26.0961	0	0.0567703	10.304	7.48573	0	4.5049	3.70524	2.14368	0.0547265	0.424482	0.060537	0
IGFBP7	8.98971	6.56809	53.5627	321.095	3.28246	10.501	86.5041	218.442	15.8772	8.98742	60.4966	71.0724	57.3377	33.7002	64.1124	1.85571	3.42283	3.44876	0	0
IMPA1	27.0362	24.5322	12.0147	53.9956	24.5758	53.5655	56.5985	67.8501	87.3966	11.5703	0.561978	2.05782	1.73378	0	0.410482	1.56031	0	0.30386	0	0
INPP5F	24.8601	17.9571	18.0368	8.82536	15.5967	39.6056	53.4638	15.3463	84.7077	44.2813	6.95218	1.91424	1.41138	8.85433	6.9409	5.67761	3.92642	7.50505	5.18446	3.96324
INTS8	38.0809	36.4026	52.0158	51.2119	54.7661	57.4461	104.245	117.838	161.726	212.938	13.175	19.0346	17.8659	22.1689	10.075	28.9752	19.6364	23.5844	16.9014	26.1223
IQGAP1	17.7616	18.3214	3.98699	10.5311	18.3624	34.3003	48.9079	51.3229	46.9596	42.8382	3.42373	1.35305	2.82804	16.5184	2.77165	0.830919	0.239184	2.1882	0.00407045	3.21563
IRF8	19.6137	21.5956	73.2466	26.3246	9.08349	68.5468	31.6199	94.0269	98.5468	96.5827	2.32788	1.97917	0.308342	0.173569	6.97169	6.11172	0.664196	6.99171	0.0572506	6.7434
KDM4D	9.51446	7.89056	0.0254031	14.4828	8.52398	15.0784	34.185	0.273979	16.3104	0.233045	0.901103	1.40783	0	0	0	0.392092	0	0.357469	0	0
KIF15	12.0336	12.5467	6.68591	10.2293	50.2779	35.1824	27.3412	35.893	39.0891	44.1027	0.511209	0.243667	1.36864	1.30312	1.22292	1.177	0.0773123	0.721029	0	0.0130427
KIF3A	62.335	50.1023	60.6054	45.8554	131.625	105.3	281.869	148.41	84.6427	123.33	60.3895	41.6833	25.5995	68.1089	52.4939	108.998	62.8753	85.8007	46.6865	72.1456
KLHL11	7.14173	10.4576	9.59084	1.05796	16.3874	18.4625	36.3069	3.20405	10.7232	41.035	0.359111	0	1.18176	0	0	0.556668	0	1.44652	0	0
KMT2E	11.3742	11.9014	13.2778	13.6453	16.693	28.2351	25.759	55.7148	60.3355	29.0967	2.57816	3.17096	1.24278	2.94184	2.02185	5.06163	1.57326	4.97906	0.0193366	0.027524
LAMP2	28.1326	19.279	17.2828	16.2369	6.23791	50.0343	59.0512	67.5792	60.8896	17.437	1.71934	0.946419	0.842631	2.23761	2.03093	4.22045	5.85495	4.1345	0.0563795	0.985586
LARS	19.7052	18.1869	7.1804	15.2822	44.8593	26.9378	114.543	0.808423	18.2149	21.5429	7.52413	12.539	7.99683	16.0511	12.2329	17.9326	21.7099	26.204	11.2989	7.29628
LIMA1	214.433	203.945	258.098	262.181	291.748	495.154	649.741	363.178	1139.57	736.924	1.17974	1.72943	0.686232	1.12667	1.19596	1.32702	3.06359	1.90266	4.12326	0.018892
LMLN	3.6977	3.52705	7.27049	0.885676	4.22303	8.11524	7.42696	0.144695	0.206367	15.8505	0.469279	0.109976	1.35869	0.666798	0.303222	0	0.00934662	0.181241	0	0.286975
LMOD3	22.4924	27.4168	35.1155	31.7234	37.2133	47.9263	79.0586	60.8632	58.2393	30.0755	11.5098	9.81949	15.3208	8.44332	16.9739	1.10785	0.604437	0.816897	0	0
LRRC3B	2.47349	2.09641	5.63074	0.193439	1.25333	4.49336	13.805	0.0302134	0.167577	26.2048	0	0	0	0	0	0	0	0.465967	0	0
LTN1	8.913	10.5239	6.57924	5.0095	23.6164	16.4298	29.0806	34.6647	32.8731	24.4838	2.34935	2.61309	2.70856	8.45836	4.60707	2.54738	5.3532	5.21529	1.27872	1.05361
LYAR	119.888	127.832	189.006	124.606	203.634	175.043	317.868	128.357	155.09	89.9112	88.3252	77.764	57.1095	178.179	163.918	91.8654	110.458	119.399	133.289	91.4701
MAGI1	3.2788	3.29546	1.98206	0.524126	3.43897	6.0261	17.6848	5.10521	10.1179	0.262384	6.20972	4.61114	6.5116	26.4755	11.2298	2.02797	2.53686	4.9304	0.0190898	0.122277
MAP4K3	13.6672	9.94641	4.50579	0.635592	15.5068	24.5478	61.2515	0.163174	12.7733	18.4219	0.520241	0.144497	0.248754	3.05512	0.225183	0.0707405	0.190347	0.460388	0	0.0217531
MCM10	19.2882	17.028	21.2908	20.6614	33.3778	52.9991	25.8246	14.3959	30.9564	15.7617	13.4312	6.99345	8.43709	12.9383	24.8185	24.382	20.2299	20.8439	18.8597	9.37086
MED13	10.8788	13.9541	10.5115	2.85923	7.24846	19.0476	32.9028	4.0618	17.0674	11.2633	3.41768	2.18813	0.260882	7.09621	8.05327	5.80161	6.80418	8.94117	0.0621007	0.139222
MELK	129.743	116.173	305.2	327.072	173.411	363.508	285.687	354.857	134.032	67.774	155.659	176.032	163.981	195.748	160.99	138.382	115.958	104.744	91.304	231.845
MITF	8.35739	7.8373	6.52455	7.26397	2.17958	8.62453	50.8525	11.259	9.88752	31.8059	1.37154	0.982322	0.807507	3.23399	1.99495	4.02832	2.14115	3.56786	0.217292	0.0347959
MKNK2	11.0201	13.5691	3.20189	4.32177	7.2447	13.9441	46.2216	8.44835	3.89371	13.7722	0.883198	0.160984	0	0.886679	2.53633	3.22453	1.11017	6.40766	0	22.564
MOB1A	19.6412	13.5833	35.7711	59.9961	8.01442	40.9113	57.4264	116.98	61.8804	65.2476	4.87974	2.16579	1.27055	37.4321	4.65539	1.34547	2.15801	6.00615	0.0421259	0.0149906
MOB3B	4.51411	7.13421	10.7077	5.55524	31.9008	9.73205	17.2666	1.27434	92.7627	0.0214643	0.138605	0.245422	0.0350864	1.32867	0	0	0	0.0126888	0	0
MOB4	177.824	136.651	166.222	271.248	284.674	289.923	454.471	283.174	591.174	378.02	94.6182	108.828	127.937	58.3547	49.9117	153.406	152.647	189.571	208.607	218.304
MRPL49	7.25583	10.8585	0.438104	7.7569	2.60133	26.6514	25.1316	43.1673	1.2861	26.9926	23.4128	26.1459	19.5581	25.8127	18.0736	4.29784	0.519026	7.21288	2.00947	0.114923
MSH3	19.5374	28.8722	20.6819	30.6117	45.1827	53.9933	67.5891	47.2963	57.694	84.3864	26.2168	33.404	23.0731	25.3227	24.4228	21.0383	16.9633	21.4328	19.6496	18.1738
MSMO1	6.05501	1.76529	14.9824	72.8335	1.76397	3.93024	57.6165	55.1544	37.0289	0.0267927	9.8685	10.5619	17.1484	7.8635	8.89956	27.7066	25.0991	33.7654	0.887482	10.1411
MTF2	144.618	172.197	99.5339	83.4304	141.284	341.22	327.412	159.169	250.852	162.916	37.1008	43.481	33.5199	21.7641	36.8028	102.496	66.5591	91.2624	108.679	111.884
MTMR6	6.1522	4.40262	7.01779	8.91139	2.93404	6.01476	22.9366	49.542	0.0129329	0	2.3887	1.1902	0	6.09669	1.79918	9.19643	11.9462	7.69508	0.0151718	0.0485903
MTRR	9.40467	8.28751	16.9126	11.2752	0.917589	19.9333	21.1461	2.03227	13.2157	16.7925	1.57976	1.68751	0.0418498	3.34092	2.79081	1.72647	0.737576	3.01183	0.0129506	0.0138255
MYO6	11.6371	10.5817	13.7982	11.7696	18.2192	24.5777	19.6839	44.8304	74.0756	27.9035	3.00412	1.66	3.18192	8.203	7.9385	4.38846	2.27743	6.18788	0.0222941	0.0238003
NAB1	3.56689	3.1458	1.38056	6.30104	4.72778	5.8152	27.1231	21.2868	0.0152935	0.140724	6.10163	6.41829	7.3573	10.2904	10.7821	7.6267	4.73488	21.9319	1.08364	0.0876403
NARS2	56.5706	57.3257	76.2512	85.0125	111.998	108.94	159.623	71.0739	483.429	98.5158	1.17864	0.835072	0.281013	0	2.61198	0	0.471683	0.677514	0	0
NCOR1	23.9011	21.8631	25.8025	12.7525	40.2799	47.9454	61.1936	77.0336	60.6152	79.7315	8.85445	7.54565	7.51664	7.81186	11.6921	17.9724	15.1249	25.8346	10.2728	24.0149
NDUFAF1	29.0526	23.7092	9.7798	6.3169	36.8274	32.9651	88.4932	78.8694	0.0418473	0.171137	3.75318	2.38526	17.8743	9.12225	3.77436	0	0	0.576534	0	0
NDUFV2	123.007	105.59	77.0384	79.755	55.1905	42.5577	43.8176	34.1643	34.5714	51.2708	83.1645	87.1722	118.072	66.2119	84.7587	5.09423	0.566892	7.65821	0.0313541	37.9241
NEMF	34.6168	28.7286	19.8518	10.2732	31.9543	36.2553	146.607	48.5429	82.3999	72.0447	19.8317	15.2812	16.2634	23.9759	21.2866	40.9407	29.3174	50.8015	32.8513	29.5322
NEMP1	6.96357	10.8889	18.3159	16.2611	41.8181	24.6205	15.1687	0.266525	22.3826	41.9537	8.63038	13.6057	6.19252	12.2536	2.83128	8.18349	7.58559	6.82912	0.0430307	2.14989
NID2	16.6866	13.1367	43.2172	22.4053	29.3251	27.9514	30.3772	0.224868	44.8997	26.4074	0.221454	0.328688	0.0280293	0	0.447938	0.975645	1.1409	0.897095	0.0130107	0
NIPA2	24.9129	26.2657	65.618	47.828	30.9395	33.0461	151.241	76.635	22.2405	8.13181	2.35061	2.58339	1.89795	5.68576	2.18603	1.76567	0.611314	1.76976	0	0
NIPAL1	2.81162	2.41927	0.989837	1.24233	2.14886	7.49392	7.30592	1.29129	3.21043	1.51983	1.80404	1.52812	0	4.96675	2.14937	1.02142	1.55153	3.51001	0.0459712	0.016359
NKTR	6.22319	6.27959	4.55616	4.4629	6.38353	8.17657	19.4253	11.4181	10.0997	5.78317	2.00541	0.748589	0.742733	7.89285	2.09322	2.68479	3.28827	3.6077	0.0158148	3.77846
NOC3L	115.454	94.5962	99.1298	149.647	201.688	219.14	498.755	133.504	282.917	160.768	8.47515	5.67154	5.01402	27.9073	15.346	5.13007	7.92641	7.43781	1.18486	4.22842
NOP58	44.1201	47.4232	79.4752	54.3241	98.0015	92.0582	152.672	208.343	183.447	50.6229	18.2748	15.1008	17.2821	28.4356	20.8731	48.2265	38.0363	36.8856	65.0582	29.052
NT5DC3	2.95502	3.54113	3.68874	1.7578	2.85055	5.36447	16.1727	10.4511	29.4469	8.01729	0.954199	0.298157	2.2826	4.57967	0.343124	0.607223	0.729784	1.12686	0.0112121	0
NUP133	46.4727	54.2438	66.0023	60.5259	45.7777	71.1062	162.583	59.2397	198.002	120.795	12.0356	13.5362	5.02394	18.0546	11.638	4.50848	6.38082	3.41365	0.0478853	0.0204482
NUPL2	8.31887	8.09794	28.2495	15.2187	6.03682	23.1284	31.9686	36.227	35.2401	4.09104	7.27276	10.0956	7.25503	8.6268	2.93873	10.4757	5.50739	14.0096	13.9172	20.6364
NUSAP1	91.0454	78.0833	112.616	116.756	157.423	114.522	319.283	51.2136	125.12	124.573	97.4595	125.561	99.0048	94.5366	142.26	43.0787	58.8918	57.2538	12.1234	21.2993
OOSP2	843.721	741.106	939.671	998.97	1132.34	1489.49	1855.05	1463.29	2558.35	2114.9	1716.31	1609.14	2313.21	1421.4	1910.09	446.207	609.187	406.233	474	749.601
OTUD3	26.274	28.5184	8.00275	5.49424	30.3916	61.8983	90.9697	44.8847	44.9955	64.7151	9.27358	5.90273	1.95625	17.0185	15.5414	5.63241	6.53069	7.78217	0.040358	0.0430846
OXR1	2.99048	2.85751	7.614	4.89367	2.13202	1.71137	32.0317	0.0888321	2.006	9.30469	2.67611	2.28283	1.2905	9.96836	3.10345	4.81423	0.793105	2.53563	0.00943346	0.0201416
OXSR1	5.87638	5.96791	0.0617398	5.22521	12.7063	5.42707	31.6501	19.8728	36.3786	1.48521	0.571116	0.552098	1.17916	10.3622	0.0802226	0.248992	0.0682496	0.323506	0	0
P3H2	1.62589	1.75839	7.8825	7.35929	0	1.97068	11.3112	20.4719	0.120699	0.0548451	0.0769821	0	1.75385	0	0	0	0	0.824552	0	0
P4HA1	13.137	13.7486	10.0098	8.49673	48.6152	12.3362	66.1799	28.6088	0.217476	2.69286	29.4527	40.228	25.187	47.1099	49.0534	10.532	27.647	18.5872	0.130904	16.9094
PAK1IP1	256.575	187.127	257.281	200.88	417.8	345.02	992.503	44.7699	416.145	95.9802	174.963	182.908	180.966	159.345	200.685	58.3247	81.2414	67.7988	50.6751	91.8522
PCF11	10.2531	7.02894	7.5861	7.37607	4.55007	21.5841	19.106	1.85068	28.1126	29.4486	4.51372	1.50951	5.63271	4.96372	6.8324	8.62614	3.98086	8.59377	4.68734	0.0275451
PCMTD1	12.2181	10.374	16.9932	7.43124	15.8772	20.0532	32.2771	10.8076	56.1437	78.6042	4.46279	4.81567	4.35899	12.3132	5.19879	6.77507	6.84102	6.53816	14.4367	0.0216006
PER2	13.6467	12.9125	2.35628	7.91894	21.637	27.1853	181.091	33.4788	124.138	63.0584	0.130442	0	0	0	0.542352	0	0.0103921	0	0.0114954	0
PET100	29.4495	46.4502	10.8057	21.8824	9.90392	44.422	129.397	30.7137	31.983	11.3243	11.2679	8.00956	10.1387	36.3599	32.9814	0.745026	0.102107	1.49598	0	0
PFKFB2	7.42696	7.86303	6.43121	3.7304	19.5007	5.71899	42.4283	24.7804	21.2481	3.05621	0.487026	0.900744	0.0399845	0	0.0236664	1.53676	0.0167786	2.3534	0.91872	0
PLPPR2	2.78085	2.8567	2.65685	1.13548	0.398502	3.14795	16.1374	0	6.34815	3.24515	0	0	0	0	0	0	0.508976	0.314683	0	0
PNRC2	49.0592	43.3737	95.6388	62.5936	70.3366	82.8987	175.231	136.036	263.413	197.462	9.70799	11.3249	15.6951	7.94791	5.12003	11.9756	5.74734	4.23037	0	0.032474
POLB	74.6549	69.2341	83.4907	122.062	59.4924	128.334	145.861	97.8423	33.7837	62.2878	34.7279	47.0252	35.759	43.144	45.9256	9.69808	21.9946	9.66412	1.48644	18.7506
PPIL3	14.5854	14.0687	29.9704	26.6005	19.6303	40.5254	45.0361	47.5069	32.9838	22.2631	54.3395	77.3668	83.3607	39.8483	53.3513	1.20909	2.65207	2.58508	0.031376	3.36632
PPP3CA	58.1781	66.4318	25.7839	37.4789	110.517	85.8346	326.008	104.241	251.343	169.287	1.40628	0.376644	2.05599	2.45373	1.47063	5.91458	4.17656	7.05443	0.0134891	5.91855
PPP4R3A	5.14094	3.0566	12.921	0.606172	6.27187	3.35148	26.2201	0.0607812	9.56996	10.9087	1.24052	0.816048	0.953088	6.60551	4.42821	2.30116	3.30588	3.15591	0.0255725	0.0273002
PRDX3	85.426	82.374	208.343	159.911	181.917	226.311	190.659	380.156	277.059	297.397	25.5829	24.1632	9.76309	30.956	17.1909	3.79491	5.72325	3.61949	0	0
PROSER1	188.771	169.221	69.1956	70.7925	179.413	303.595	425.802	253.729	804.194	629.59	0	0	1.7197	0.0182076	0	0	0.0298606	0	0	0
PRPS2	20.5079	14.734	12.2042	67.5677	47.6967	19.582	168.615	106.056	175.71	46.5736	0.0739609	0	0.898675	0.459886	0.288122	0.470665	0	0.284376	0	0
PRTG	10.7734	8.22836	4.62187	3.18441	12.1884	14.6888	23.7432	16.1248	10.534	14.9013	0	0	0.00791787	0	0.0937302	0	0.066451	0	0	0
PRXL2A	2.4928	6.45321	10.2214	14.8608	8.77342	9.67254	11.453	13.8334	8.23049	0.433631	8.1297	6.70998	6.12464	10.1579	5.91084	4.54246	5.0782	6.59147	12.6962	0.0243776
PSME2	1.13436	2.13339	3.43221	14.303	4.47354	3.95109	19.9429	105.459	0.292113	5.93042	24.6287	26.233	35.5571	81.2821	17.8586	1.58982	5.14032	0.891958	0.0381616	0.0407398
PTPN13	8.09573	7.04384	3.91558	6.08016	6.67139	24.3829	22.5681	4.90042	7.10715	7.88591	1.38862	0.939297	0.119834	0.597907	0.865333	3.64401	1.86057	2.83428	0.0222499	0.041568
PXYLP1	6.12094	5.06689	4.70811	11.8276	2.97443	16.2413	17.1154	7.23767	2.4422	29.1208	0.139777	0.393085	0	0	0.753946	1.4711	0.19797	0.511846	0	0.0116892
QTRT2	14.5297	9.42124	9.34497	7.81148	20.243	19.6108	56.7101	28.0078	98.7553	15.2275	5.42497	4.77602	1.0652	26.0206	9.69828	1.93869	5.32439	3.19509	0	0.1242
RAB13	3.42667	1.43794	16.4317	10.2285	0.474117	10.0011	22.3994	27.8223	7.06369	2.4721	1.12089	2.95762	2.52215	1.64562	0.41053	0	0.55564	0.307842	0	0
RAB27B	2.86826	1.14359	0.0628721	0.964763	1.79712	1.86752	15.1903	0.0627863	22.451	0	0	0.0335263	0	0	0	0	0	0	0	0
RARS	75.0462	64.0665	39.5993	102.936	148.757	22.2668	30.9444	84.7869	2.95282	0.380164	112.551	151.369	78.869	135.944	104.319	13.9874	13.3287	17.1818	8.29995	38.938
RHOBTB3	10.9557	13.4341	13.3929	27.0511	15.9583	22.2674	33.4145	35.366	22.0484	19.114	0.132134	0.681249	1.63061	0.308102	1.05423	3.83239	0.105269	2.21818	15.8017	0.0124312
RLF	22.97	22.8221	7.22941	16.2717	60.8137	51.7968	80.3851	19.2297	27.4516	1.98634	2.03199	1.08442	0.748647	7.83423	3.12895	1.01193	1.50665	1.92284	0	0
RMND5A	35.8073	32.9844	52.8429	26.9588	43.8927	62.9616	96.0533	94.9135	111.248	152.643	11.4164	7.97024	11.3316	28.0313	29.8402	22.2126	20.4647	33.7044	30.4381	13.9217
RO60	9.11132	10.3021	5.64993	12.3076	16.6021	14.7779	59.0738	10.6594	16.6936	8.3448	0.800616	1.70739	0	1.31845	0.962654	1.75626	0.191351	2.08612	0	0.0225967
RPL22L1	2.15942	1.57803	7.01764	7.57158	15.0807	5.13393	7.84407	1.00741	4.88301	0.447077	7.20087	5.22011	5.46846	34.6444	20.1541	0	0	0.118659	0	0
RPS13	80.8811	91.2214	66.4933	103.61	41.23	115.096	244.228	146.157	80.8527	135.159	120.676	69.7162	105.575	180.53	164.595	1.48507	0.881969	2.36801	0.0250157	0
RPS17	13.3262	18.7288	27.8186	42.2412	7.07288	17.9134	56.6296	53.3606	48.0256	31.8136	57.7098	38.0088	84.4074	84.5831	115.753	0.110064	1.00312	2.28479	0.264196	0
RPS18	53.8815	88.2859	158.349	223.049	44.1945	104.703	152.051	250.107	134.482	95.8702	45.1511	29.7261	56.2403	47.9621	51.657	0.600705	3.52572	3.37023	0.0274652	0.0293207
RRAGB	17.6696	13.6258	22.9708	17.9245	22.3594	3.36551	1.63379	0.659337	57.6521	0.0280414	0	1.07028	0	0	0	0	0	0	0	0
RSF1	5.17847	4.30098	0.714401	1.18056	5.2205	4.79793	17.7746	2.51126	3.84143	13.831	0.185561	0.56885	1.50439	1.60208	0.937777	1.0716	1.10595	1.71895	0.014143	0.0113239
SASS6	63.6701	62.1086	63.1876	30.0412	73.3678	127.19	159.571	82.5746	103.773	179.143	4.89819	4.60622	4.79779	4.91042	6.88556	2.18774	4.44414	4.83257	0.494898	0.0704444
SAV1	36.6849	34.5881	32.0097	38.5928	23.6633	61.5585	78.287	0.718039	46.5295	59.1759	1.77728	0.714015	1.01916	4.82074	8.2659	0.452758	2.04587	4.48266	0.153429	2.15663
SBNO1	7.47805	9.37169	4.97159	7.56203	17.8492	23.1777	67.3678	9.14654	47.8336	23.9305	1.58556	1.01932	0.767571	3.47931	2.15317	2.6591	1.56315	3.19293	0.185744	0.010816
SCARB2	2.0448	2.30642	0.722643	2.13935	0.811171	3.18044	6.24564	9.53984	0.561658	1.11679	0.820383	0.569654	1.02682	2.30258	0.245837	0.178484	1.15224	0.250344	0.0321323	0
SDE2	29.0146	28.0286	22.2994	16.9782	25.5167	48.3901	71.9985	56.51	52.8817	63.112	11.1961	11.1916	12.3882	29.3777	11.0544	32.1973	16.0774	24.1837	0.252124	47.2268
SEC61G	35.0517	44.4149	25.1917	50.0076	17.8033	63.8644	138.317	120.852	34.0019	17.3816	116.952	65.4955	129.897	197.523	218.811	10.2435	18.4741	14.208	16.802	0.14583
SEMA3A	3.6117	2.50514	9.30276	17.7613	4.54802	5.78402	22.9382	8.19854	1.73549	14.2939	0.351144	0	0	0	0.618966	1.01112	0.280846	0.453826	0.0145624	0
SENP7	2.00114	1.39157	1.17205	1.57714	5.12722	4.76186	12.5926	22.5148	2.72268	0.0836289	2.0784	2.28798	2.87119	2.0246	1.82543	1.0994	1.78219	2.456	4.0344	0.0102914
SERPINB9	2.03997	1.01991	7.47293	0.544629	3.10322	3.27944	6.17897	0.303569	20.5655	7.43287	0.655868	2.27994	2.46964	6.85004	1.2775	3.27077	1.44563	3.98532	0.038533	0.0411363
SETD5	5.42872	3.42712	1.22074	1.42455	3.44796	6.59976	27.7768	12.9333	1.86018	9.22639	0.551657	0.219535	1.24891	1.79599	0.743896	0.160498	0.57383	1.82237	4.55703	0.00391699
SGO1	77.4866	57.7094	69.5355	49.8355	111.488	85.749	271.292	76.1506	137.455	115.763	28.4696	51.8482	35.6659	52.5926	55.6484	83.305	53.4925	56.742	65.1086	59.9253
SH3BGRL3	6.16911	7.90249	48.436	344.853	1.91433	22.1017	27.4905	556.954	4.77785	14.829	452.529	335.46	456.533	936.128	630.037	15.2861	20.0135	15.9066	0.163988	0.175067
SLC27A6	11.9836	18.8531	62.9051	34.7816	9.63458	48.2813	85.7784	74.2935	36.7613	97.0465	0	0	0	0	0	0.564273	0	0	0	0
SLC38A9	8.99417	5.4311	1.6993	9.47743	20.6961	13.4101	20.2642	72.9633	48.8096	14.8443	7.84835	10.5989	8.94243	1.69941	5.41627	0.637982	2.79433	1.85562	0.00403	0.00860453
SLU7	85.0653	86.3407	125.596	111.132	77.0864	121.39	341.805	266.735	79.2684	136.226	48.8027	65.9035	47.5176	40.9002	50.6551	123.101	87.6474	110.799	73.0183	37.8489
SMAD5	14.3473	14.122	11.4188	17.7804	31.0409	21.6926	47.816	11.7361	16.1797	11.2337	3.75757	3.63094	1.53428	7.21637	1.63116	1.2945	3.83015	2.20532	0.045362	0.0193706
SMC2	46.7872	38.7822	30.4145	29.5204	93.7976	94.1305	177.095	65.7167	172.235	82.3417	21.0907	8.13698	9.72913	48.7309	16.8135	16.2031	18.7744	20.1488	46.918	6.1921
SNAPC1	55.8014	45.4546	108.327	31.5827	44.2646	75.1469	138.684	83.4946	161.094	15.4712	14.9004	16.7839	15.8786	26.8808	23.3088	30.7145	29.9819	44.4051	19.547	18.888
SNX14	17.6885	26.9648	25.5861	33.682	41.3829	41.4963	99.9589	23.3026	46.4635	35.4263	3.75242	3.06319	5.15312	1.09371	5.65039	2.2272	0.587931	8.01264	15.3329	0.0470706
SRFBP1	7.41863	6.50219	18.0724	17.4924	34.6183	14.1574	25.304	8.66294	9.48955	11.8635	23.4103	27.6787	20.8749	30.3004	31.3805	7.95444	11.1629	8.25769	0.0346371	4.99191
SRP72	16.5288	17.3483	18.5603	14.9129	44.5378	34.816	31.6494	30.3783	12.5728	0.951296	8.46775	5.01	7.55939	39.6059	22.6119	11.025	16.5951	17.9304	9.65542	6.67489
SS18L2	88.9974	61.6442	63.8758	117.697	73.2105	94.6429	307.137	11.8349	11.9767	128.218	21.0937	17.8429	41.872	19.6449	13.577	2.15373	2.40639	0.771282	0	0
STRAP	122.283	138.082	211.051	203.558	198.61	268.054	317.803	118.671	300.104	442.194	27.1309	42.2044	22.4575	42.0787	51.0306	53.8878	34.5244	40.8375	28.5608	22.4898
STX2	39.5958	39.9411	18.283	29.3765	40.839	54.5585	109.853	18.3868	87.246	74.6272	7.62036	3.5912	5.61311	19.8077	13.8509	6.81846	6.83401	14.8558	2.2165	19.3531
SVOPL	22.8567	25.7785	41.8478	31.9291	33.2032	53.9703	50.4312	14.8251	96.0509	115.517	43.1105	52.8358	27.3634	26.1549	26.6343	9.99689	10.1426	11.1768	6.125	29.4802
SYCE3	7.14603	2.75778	14.5637	0	1.14312	3.47309	46.143	0.551133	49.979	0	0	0	0	0	0	0	0	0	0	0
SYT16	7.81233	8.04376	8.91661	4.03398	12.4023	14.7307	21.1015	7.37123	18.6676	16.5576	8.17625	13.2929	5.94749	7.00018	12.2224	4.29376	4.3459	5.75576	0.0441714	0
TCAF1	15.0103	11.8827	6.10646	21.224	36.2616	22.5727	75.4307	35.1081	12.65	16.4451	0.188233	0.157877	0.0150471	1.66323	0.65906	0.0581954	0.0694557	0.293852	0	0
THOC2	32.7687	31.9391	18.9946	21.9558	43.2777	90.8358	149.605	80.0094	109.233	68.5983	11.6772	9.42698	7.79162	37.2037	22.9064	20.3148	19.2475	27.0683	56.1029	13.3336
TMCC1	13.0566	10.959	0.119752	6.31189	17.9047	15.8884	52.3325	12.3525	70.4687	38.8168	4.4219	3.26895	3.94536	13.3309	5.42113	4.40697	3.24766	8.34594	6.44907	0.599917
TMED4	19.8582	18.2956	17.4035	25.4964	25.7072	26.3455	71.25	45.1914	85.8044	45.5963	9.60096	2.75342	13.983	11.449	3.66527	2.63962	7.71176	6.53783	0.0618156	0
TMEM14A	312.888	250.875	303.879	598.625	601.983	515.575	636.289	537.553	681.806	741.391	13.7819	14.9068	19.9126	7.82791	21.2213	27.5047	38.9189	24.9813	47.8844	122.187
TMEM154	6.11018	3.27765	3.80131	4.53725	6.07627	6.04817	17.4979	0.942486	14.3428	10.4284	0	0	0	0	0	0	0	0	0	0
TMEM68	2.71074	3.26102	10.2995	5.99093	4.15076	8.25334	12.9931	9.20978	0.00871696	2.52214	6.95027	10.8329	26.7469	14.8557	8.72762	15.9785	10.7227	13.1118	0.155557	0.145308
TMEM69	104.619	76.8937	136.164	180.022	135.453	221.731	187.656	231.301	386.705	408.77	0.692244	1.08152	0	0	0	0	0.0294132	0	0	0
TNRC6A	19.0787	24.1814	5.74605	6.03873	16.7534	37.1064	79.1258	11.4856	44.5565	25.685	1.39776	0.422667	1.60934	11.0568	4.32366	2.06923	1.52307	3.69021	0.582787	4.16281
TOP2A	21.0494	23.5408	26.1799	35.046	56.7403	48.2448	51.0363	2.00134	153.301	81.3161	6.66361	4.59799	11.0139	11.6719	24.8572	18.4126	13.531	16.3835	1.05311	7.29574
TOP2B	13.5532	11.4834	19.8326	1.29567	32.0617	20.9436	41.8362	31.2578	99.3597	51.8227	1.77729	1.56191	1.78637	5.40874	4.25872	3.84787	2.99844	3.26247	2.46917	13.1898
TRIM59	42.4976	37.6993	18.1613	21.3297	41.5915	82.9556	234.681	96.737	163.333	164.06	18.9999	27.6371	23.0169	32.0812	54.161	79.4186	68.5899	83.3647	90.7737	94.355
TRIM6	43.1953	47.6281	67.2676	56.0516	112.53	56.7541	136.435	211.261	143.841	90.1957	0.526779	0.128024	0.133348	0.500422	3.9113	5.88794	9.53748	5.11183	0.0825302	0.0587373
TRIT1	6.6301	9.20642	17.717	7.51719	19.5369	15.8404	16.3244	18.2199	78.3544	15.8253	33.8104	28.6919	19.4917	28.217	43.5977	8.06259	17.4957	7.16216	0.0967664	0.103304
TRMT13	25.6436	18.8985	27.2549	42.0277	58.5937	45.0261	82.0924	39.5716	9.31077	19.667	5.69726	5.64707	8.66501	1.81482	5.6675	8.67528	10.5759	9.93965	5.8384	0.0585793
TSN	40.7251	40.4822	54.8375	59.1619	65.3738	109.049	163.505	8.17608	67.6649	103.362	31.7399	25.5677	23.6309	77.9469	40.3855	47.0455	41.7905	51.9108	45.0369	30.4112
TSTD2	39.8584	42.3664	45.9204	36.8354	47.5353	73.3709	107.503	120.789	143.94	191.504	1.33711	0.385667	0.247347	2.3983	1.88012	0.314681	3.05918	2.45758	0	0.0129022
TTC14	3.21461	2.68573	0.521905	2.33536	2.59444	1.67684	17.6367	19.0017	0.132449	0.0290175	1.3621	0.893791	0.199985	1.63038	1.06124	3.64723	0.572965	2.45402	0.019206	0.00683453
TUBD1	33.3668	29.9679	38.4157	44.5616	37.6793	59.4818	109.896	107.651	178.585	83.2449	65.5469	80.3832	44.6981	14.2513	45.4901	19.2382	18.7859	17.5584	0.0325204	0.104152
UACA	28.4754	22.0344	37.2845	14.8228	52.1739	44.214	198.825	45.5382	181.601	130.276	0.411071	0.0616544	0	2.16623	0	0	0.0314392	0.44707	0	0
UNG	118.479	146.43	185.352	149.327	197.579	334.331	260.665	486.164	555.726	377.421	22.4215	29.0717	24.1352	65.3106	43.1389	34.7477	27.7123	37.4074	9.29489	9.2657
UQCRH	29.4216	26.0124	14.1432	59.0897	28.2062	41.7936	181.919	144.231	50.1606	3.4759	286.837	198.189	267.244	583.243	479.223	23.3514	34.339	18.507	23.2372	18.126
USP25	3.01252	2.33292	0.431216	2.17172	3.19161	4.92083	21.6517	1.77993	15.095	3.28195	0.0705847	0	0.0804049	0	0.0793182	1.47711	0.0224934	0.407093	0	0.0132813
VIM	6.45287	6.60034	41.5955	81.4684	0.539977	10.4779	81.1463	850.166	2.97455	4.13362	0	0	0	0	0	0.192166	0.372089	1.47622	0	0
VMP1	10.1908	10.4673	28.448	16.8284	16.4199	14.1735	43.6533	14.6535	0.425274	0.211824	72.5398	82.693	73.582	27.4123	42.03	12.6897	13.7249	19.2501	0.0174306	19.2781
VPS13C	1.88078	2.65107	1.3659	0.222304	5.11615	6.7406	7.35909	3.9348	1.88906	2.42778	0.497951	0.159255	0.169056	0.730803	0.373919	0.873214	1.10145	1.41906	1.66858	0.00881834
WASHC4	15.0697	17.5066	20.9079	14.0523	17.0885	36.123	47.7001	73.6835	114.022	68.5711	2.28609	2.05493	5.88609	10.7524	4.29332	6.27756	6.16742	7.37941	0.0772745	0.0353551
WEE2	1361.32	1601.17	3592.52	3521.85	2368.82	5221.81	2344.97	5210.59	13399.8	11480.7	234.786	290.726	281.549	140.392	282.446	602.195	498.417	379.398	466.568	488.797
XPOT	12.7837	10.0712	34.881	10.9701	20.3892	26.9909	64	60.7734	22.7587	31.0036	0.870478	0.163198	0.0480768	2.80471	0.156509	0.0348637	0.0201743	0.0130401	0	0.345448
YME1L1	6.20985	7.59922	18.4984	12.721	1.0161	13.0897	26.0029	18.8855	2.56773	2.29187	2.05059	3.41979	2.20007	7.29724	3.89053	2.52991	3.31292	2.4557	0.142888	0.0179461
ZC3H7A	17.7434	15.7875	15.2538	16.1897	27.526	25.1054	104.004	33.394	34.3396	10.1639	0.531622	0.820805	0.641207	2.57643	0.890243	1.47723	0.823813	1.73488	0.169028	12.3253
ZDHHC6	11.8602	6.21266	32.822	16.9984	2.38627	12.6273	58.4748	80.343	0.319058	2.48729	8.2528	9.17326	4.83179	6.0337	6.27932	12.6443	8.86685	10.9687	4.95696	0.052051
ZHX1	16.9821	15.903	7.02549	19.9695	27.6462	28.4696	54.5066	28.7796	36.3983	60.3767	0.870767	0.65301	0.961855	0	3.65784	3.03415	1.4833	3.35241	0	0.0238319
