# Supplementary material for: Single-cell transcriptome and translatome dual-omics reveals potential mechanisms of human oocyte maturation
Source: Nat Commun. 2022 Aug 30;13:5114. doi: 10.1038/s41467-022-32791-2 (PMC9427852; doi:10.1038/s41467-022-32791-2)
Supplement: Supplementary file 12 — Supplementary Data 9 [file 41467_2022_32791_MOESM12_ESM.xlsx]

## Sheet: humanGVunique
GroupID	Category	Term	Description	LogP	Log(q-value)	InTerm_InList	Genes	Symbols
1_Summary	GO Biological Processes	GO:0098656	anion transmembrane transport	-5.09067	-0.727468	17/549	788,2567,5167,6519,6576,9152,9697,26266,29928,55176,57468,59272,79602,84275,94015,146167,388552,22	SLC25A20,GABRG3,ENPP1,SLC3A1,SLC25A1,SLC6A5,TRAM2,SLC13A4,TIMM22,SEC61A2,SLC12A5,ACE2,ADIPOR2,SLC25A33,TTYH2,SLC38A8,BLOC1S3,ABCB7
1_Member	GO Biological Processes	GO:0098656	anion transmembrane transport	-5.09067	-0.727468	17/549	788,2567,5167,6519,6576,9152,9697,26266,29928,55176,57468,59272,79602,84275,94015,146167,388552	SLC25A20,GABRG3,ENPP1,SLC3A1,SLC25A1,SLC6A5,TRAM2,SLC13A4,TIMM22,SEC61A2,SLC12A5,ACE2,ADIPOR2,SLC25A33,TTYH2,SLC38A8,BLOC1S3
1_Member	GO Biological Processes	GO:1905039	carboxylic acid transmembrane transport	-2.61176	-0.0668478	6/154	788,6519,6576,9152,59272,146167	SLC25A20,SLC3A1,SLC25A1,SLC6A5,ACE2,SLC38A8
1_Member	GO Biological Processes	GO:1903825	organic acid transmembrane transport	-2.59774	-0.0668478	6/155	788,6519,6576,9152,59272,146167	SLC25A20,SLC3A1,SLC25A1,SLC6A5,ACE2,SLC38A8
1_Member	GO Biological Processes	GO:0015804	neutral amino acid transport	-2.16925	0	3/44	6519,9152,59272	SLC3A1,SLC6A5,ACE2
2_Summary	GO Biological Processes	GO:0014719	skeletal muscle satellite cell activation	-4.6434	-0.581229	3/7	825,2047,84466	CAPN3,EPHB1,MEGF10
2_Member	GO Biological Processes	GO:0014719	skeletal muscle satellite cell activation	-4.6434	-0.581229	3/7	825,2047,84466	CAPN3,EPHB1,MEGF10
3_Summary	GO Biological Processes	GO:2000377	regulation of reactive oxygen species metabolic process	-4.27303	-0.531715	9/192	961,2147,3383,10193,10516,59272,80149,84275,200576,2644	CD47,F2,ICAM1,RNF41,FBLN5,ACE2,ZC3H12A,SLC25A33,PIKFYVE,GCHFR
3_Member	GO Biological Processes	GO:2000377	regulation of reactive oxygen species metabolic process	-4.27303	-0.531715	9/192	961,2147,3383,10193,10516,59272,80149,84275,200576	CD47,F2,ICAM1,RNF41,FBLN5,ACE2,ZC3H12A,SLC25A33,PIKFYVE
3_Member	GO Biological Processes	GO:0072593	reactive oxygen species metabolic process	-3.69154	-0.324831	10/281	961,2147,2644,3383,10193,10516,59272,80149,84275,200576	CD47,F2,GCHFR,ICAM1,RNF41,FBLN5,ACE2,ZC3H12A,SLC25A33,PIKFYVE
3_Member	GO Biological Processes	GO:1903409	reactive oxygen species biosynthetic process	-3.1111	-0.107163	6/123	961,2644,3383,80149,84275,200576	CD47,GCHFR,ICAM1,ZC3H12A,SLC25A33,PIKFYVE
3_Member	GO Biological Processes	GO:1903426	regulation of reactive oxygen species biosynthetic process	-2.73881	-0.0668478	5/99	961,3383,80149,84275,200576	CD47,ICAM1,ZC3H12A,SLC25A33,PIKFYVE
3_Member	GO Biological Processes	GO:2000379	positive regulation of reactive oxygen species metabolic process	-2.70062	-0.0668478	5/101	2147,3383,10193,59272,80149	F2,ICAM1,RNF41,ACE2,ZC3H12A
3_Member	GO Biological Processes	GO:0006809	nitric oxide biosynthetic process	-2.40726	-0.0263295	4/73	961,2644,3383,80149	CD47,GCHFR,ICAM1,ZC3H12A
3_Member	GO Biological Processes	GO:0046209	nitric oxide metabolic process	-2.32447	0	4/77	961,2644,3383,80149	CD47,GCHFR,ICAM1,ZC3H12A
3_Member	GO Biological Processes	GO:2001057	reactive nitrogen species metabolic process	-2.30455	0	4/78	961,2644,3383,80149	CD47,GCHFR,ICAM1,ZC3H12A
4_Summary	GO Biological Processes	GO:0044089	positive regulation of cellular component biogenesis	-4.12326	-0.531715	15/529	389,961,1496,1639,2047,2068,2072,3383,4204,5899,9001,26499,55512,59272,153090,1978	RHOC,CD47,CTNNA2,DCTN1,EPHB1,ERCC2,ERCC4,ICAM1,MECP2,RALB,HAP1,PLEK2,SMPD3,ACE2,DAB2IP,EIF4EBP1
4_Member	GO Biological Processes	GO:0044089	positive regulation of cellular component biogenesis	-4.12326	-0.531715	15/529	389,961,1496,1639,2047,2068,2072,3383,4204,5899,9001,26499,55512,59272,153090	RHOC,CD47,CTNNA2,DCTN1,EPHB1,ERCC2,ERCC4,ICAM1,MECP2,RALB,HAP1,PLEK2,SMPD3,ACE2,DAB2IP
4_Member	GO Biological Processes	GO:0031334	positive regulation of protein-containing complex assembly	-2.71142	-0.0668478	8/255	389,1496,1639,2068,2072,3383,4204,153090	RHOC,CTNNA2,DCTN1,ERCC2,ERCC4,ICAM1,MECP2,DAB2IP
4_Member	GO Biological Processes	GO:0043254	regulation of protein-containing complex assembly	-2.187	0	10/448	389,1496,1639,1978,2068,2072,3383,4204,5899,153090	RHOC,CTNNA2,DCTN1,EIF4EBP1,ERCC2,ERCC4,ICAM1,MECP2,RALB,DAB2IP
4_Member	GO Biological Processes	GO:1902905	positive regulation of supramolecular fiber organization	-2.03426	0	6/203	389,961,1496,1639,3383,4204	RHOC,CD47,CTNNA2,DCTN1,ICAM1,MECP2
5_Summary	GO Biological Processes	GO:0098792	xenophagy	-4.11676	-0.531715	3/10	3964,10241,26100,5899,10193,10533,26073,167410,200576,2072,9001,80149	LGALS8,CALCOCO2,WIPI2,RALB,RNF41,ATG7,POLDIP2,LIX1,PIKFYVE,ERCC4,HAP1,ZC3H12A
5_Member	GO Biological Processes	GO:0098792	xenophagy	-4.11676	-0.531715	3/10	3964,10241,26100	LGALS8,CALCOCO2,WIPI2
5_Member	GO Biological Processes	GO:0016236	macroautophagy	-2.69814	-0.0668478	9/316	3964,5899,10193,10241,10533,26073,26100,167410,200576	LGALS8,RALB,RNF41,CALCOCO2,ATG7,POLDIP2,WIPI2,LIX1,PIKFYVE
5_Member	GO Biological Processes	GO:0061912	selective autophagy	-2.6395	-0.0668478	4/63	3964,10193,10241,26100	LGALS8,RNF41,CALCOCO2,WIPI2
5_Member	GO Biological Processes	GO:0006914	autophagy	-2.48895	-0.0265847	12/543	2072,3964,5899,9001,10193,10241,10533,26073,26100,80149,167410,200576	ERCC4,LGALS8,RALB,HAP1,RNF41,CALCOCO2,ATG7,POLDIP2,WIPI2,ZC3H12A,LIX1,PIKFYVE
5_Member	GO Biological Processes	GO:0061919	process utilizing autophagic mechanism	-2.48895	-0.0265847	12/543	2072,3964,5899,9001,10193,10241,10533,26073,26100,80149,167410,200576	ERCC4,LGALS8,RALB,HAP1,RNF41,CALCOCO2,ATG7,POLDIP2,WIPI2,ZC3H12A,LIX1,PIKFYVE
5_Member	GO Biological Processes	GO:0097352	autophagosome maturation	-2.11556	0	3/46	10241,26100,167410	CALCOCO2,WIPI2,LIX1
7_Summary	GO Biological Processes	GO:0018215	protein phosphopantetheinylation	-3.74704	-0.324831	11/331	2342,4249,7325,8078,9245,10533,64131,80149,84892,116179,374378,115,978,5373,6489,6576,7423,55512,55577,66008,79717,81618,64840,79158	FNTB,MGAT5,UBE2E2,USP5,GCNT3,ATG7,XYLT1,ZC3H12A,POMGNT2,TGM7,GALNT18,ADCY9,CDA,PMM2,ST8SIA1,SLC25A1,VEGFB,SMPD3,NAGK,TRAK2,PPCS,ITM2C,PORCN,GNPTAB
7_Member	GO Biological Processes	GO:0018215	protein phosphopantetheinylation	-3.74704	-0.324831	11/331	2342,4249,7325,8078,9245,10533,64131,80149,84892,116179,374378	FNTB,MGAT5,UBE2E2,USP5,GCNT3,ATG7,XYLT1,ZC3H12A,POMGNT2,TGM7,GALNT18
7_Member	GO Biological Processes	GO:1901137	carbohydrate derivative biosynthetic process	-3.41125	-0.149494	16/684	115,978,4249,5373,6489,6576,7423,9245,55512,55577,64131,66008,79717,81618,84892,374378	ADCY9,CDA,MGAT5,PMM2,ST8SIA1,SLC25A1,VEGFB,GCNT3,SMPD3,NAGK,XYLT1,TRAK2,PPCS,ITM2C,POMGNT2,GALNT18
7_Member	GO Biological Processes	GO:0009100	glycoprotein metabolic process	-3.39875	-0.149494	12/424	4249,5373,6489,7423,9245,64131,64840,66008,79158,81618,84892,374378	MGAT5,PMM2,ST8SIA1,VEGFB,GCNT3,XYLT1,PORCN,TRAK2,GNPTAB,ITM2C,POMGNT2,GALNT18
7_Member	GO Biological Processes	GO:0009101	glycoprotein biosynthetic process	-2.95094	-0.0668478	10/350	4249,5373,6489,7423,9245,64131,66008,81618,84892,374378	MGAT5,PMM2,ST8SIA1,VEGFB,GCNT3,XYLT1,TRAK2,ITM2C,POMGNT2,GALNT18
7_Member	GO Biological Processes	GO:0006486	protein glycosylation	-2.73271	-0.0668478	8/253	4249,5373,6489,7423,9245,66008,84892,374378	MGAT5,PMM2,ST8SIA1,VEGFB,GCNT3,TRAK2,POMGNT2,GALNT18
7_Member	GO Biological Processes	GO:0043413	macromolecule glycosylation	-2.73271	-0.0668478	8/253	4249,5373,6489,7423,9245,66008,84892,374378	MGAT5,PMM2,ST8SIA1,VEGFB,GCNT3,TRAK2,POMGNT2,GALNT18
7_Member	GO Biological Processes	GO:0070085	glycosylation	-2.59811	-0.0668478	8/266	4249,5373,6489,7423,9245,66008,84892,374378	MGAT5,PMM2,ST8SIA1,VEGFB,GCNT3,TRAK2,POMGNT2,GALNT18
7_Member	GO Biological Processes	GO:0006493	protein O-linked glycosylation	-2.5912	-0.0668478	5/107	7423,9245,66008,84892,374378	VEGFB,GCNT3,TRAK2,POMGNT2,GALNT18
8_Summary	GO Biological Processes	GO:0010927	cellular component assembly involved in morphogenesis	-3.59063	-0.268824	6/100	825,2068,4892,7138,8443,200576,1496,2047,2675,4681,6586,9846,26073,66008,152330,153090	CAPN3,ERCC2,NRAP,TNNT1,GNPAT,PIKFYVE,CTNNA2,EPHB1,GFRA2,NBL1,SLIT3,GAB2,POLDIP2,TRAK2,CNTN4,DAB2IP
8_Member	GO Biological Processes	GO:0010927	cellular component assembly involved in morphogenesis	-3.59063	-0.268824	6/100	825,2068,4892,7138,8443,200576	CAPN3,ERCC2,NRAP,TNNT1,GNPAT,PIKFYVE
8_Member	GO Biological Processes	GO:0032288	myelin assembly	-3.23499	-0.107163	3/19	2068,8443,200576	ERCC2,GNPAT,PIKFYVE
8_Member	GO Biological Processes	GO:0032989	cellular component morphogenesis	-2.89138	-0.0668478	16/766	825,1496,2047,2068,2675,4681,4892,6586,7138,8443,9846,26073,66008,152330,153090,200576	CAPN3,CTNNA2,EPHB1,ERCC2,GFRA2,NBL1,NRAP,SLIT3,TNNT1,GNPAT,GAB2,POLDIP2,TRAK2,CNTN4,DAB2IP,PIKFYVE
9_Summary	GO Biological Processes	GO:0034764	positive regulation of transmembrane transport	-3.29218	-0.107163	8/207	825,2147,9001,27347,59272,79602,126755,375346,4052,4681,5167,5905,10938,80149,81488	CAPN3,F2,HAP1,STK39,ACE2,ADIPOR2,LRRC38,STIMATE,LTBP1,NBL1,ENPP1,RANGAP1,EHD1,ZC3H12A,POLR2M
9_Member	GO Biological Processes	GO:0034764	positive regulation of transmembrane transport	-3.29218	-0.107163	8/207	825,2147,9001,27347,59272,79602,126755,375346	CAPN3,F2,HAP1,STK39,ACE2,ADIPOR2,LRRC38,STIMATE
9_Member	GO Biological Processes	GO:0034767	positive regulation of ion transmembrane transport	-3.29218	-0.107163	8/207	825,2147,9001,27347,59272,79602,126755,375346	CAPN3,F2,HAP1,STK39,ACE2,ADIPOR2,LRRC38,STIMATE
9_Member	GO Biological Processes	GO:0051235	maintenance of location	-3.25738	-0.107163	10/319	825,2147,4052,4681,5167,5905,9001,10938,80149,81488	CAPN3,F2,LTBP1,NBL1,ENPP1,RANGAP1,HAP1,EHD1,ZC3H12A,POLR2M
9_Member	GO Biological Processes	GO:1904064	positive regulation of cation transmembrane transport	-2.80482	-0.0668478	6/141	825,2147,9001,59272,126755,375346	CAPN3,F2,HAP1,ACE2,LRRC38,STIMATE
9_Member	GO Biological Processes	GO:1904427	positive regulation of calcium ion transmembrane transport	-2.47288	-0.0265847	4/70	825,2147,9001,375346	CAPN3,F2,HAP1,STIMATE
9_Member	GO Biological Processes	GO:0051281	positive regulation of release of sequestered calcium ion into cytosol	-2.28537	0	3/40	825,2147,9001	CAPN3,F2,HAP1
11_Summary	GO Biological Processes	GO:0045911	positive regulation of DNA recombination	-3.1879	-0.107163	4/45	2068,10635,51111,55135,2139,57805,2072,4172,9401,80145,1639,5905,2047,7189,7917,10516,10533,56940,80149,153090,57820,4204	ERCC2,RAD51AP1,KMT5B,WRAP53,EYA2,CCAR2,ERCC4,MCM3,RECQL4,THOC7,DCTN1,RANGAP1,EPHB1,TRAF6,BAG6,FBLN5,ATG7,DUSP22,ZC3H12A,DAB2IP,CCNB1IP1,MECP2
11_Member	GO Biological Processes	GO:0045911	positive regulation of DNA recombination	-3.1879	-0.107163	4/45	2068,10635,51111,55135	ERCC2,RAD51AP1,KMT5B,WRAP53
11_Member	GO Biological Processes	GO:2001022	positive regulation of response to DNA damage stimulus	-2.5912	-0.0668478	5/107	2139,10635,51111,55135,57805	EYA2,RAD51AP1,KMT5B,WRAP53,CCAR2
11_Member	GO Biological Processes	GO:0080135	regulation of cellular response to stress	-2.41584	-0.0263295	14/702	2047,2072,2139,7189,7917,10516,10533,10635,51111,55135,56940,57805,80149,153090	EPHB1,ERCC4,EYA2,TRAF6,BAG6,FBLN5,ATG7,RAD51AP1,KMT5B,WRAP53,DUSP22,CCAR2,ZC3H12A,DAB2IP
11_Member	GO Biological Processes	GO:0045739	positive regulation of DNA repair	-2.38607	-0.0141018	4/74	2139,10635,51111,55135	EYA2,RAD51AP1,KMT5B,WRAP53
11_Member	GO Biological Processes	GO:0006310	DNA recombination	-2.28419	0	8/300	2068,2072,4172,9401,10635,51111,55135,57820	ERCC2,ERCC4,MCM3,RECQL4,RAD51AP1,KMT5B,WRAP53,CCNB1IP1
11_Member	GO Biological Processes	GO:2000781	positive regulation of double-strand break repair	-2.25516	0	3/41	10635,51111,55135	RAD51AP1,KMT5B,WRAP53
11_Member	GO Biological Processes	GO:0000724	double-strand break repair via homologous recombination	-2.12392	0	5/138	2072,4172,9401,10635,55135	ERCC4,MCM3,RECQL4,RAD51AP1,WRAP53
11_Member	GO Biological Processes	GO:0000725	recombinational repair	-2.09829	0	5/140	2072,4172,9401,10635,55135	ERCC4,MCM3,RECQL4,RAD51AP1,WRAP53
11_Member	GO Biological Processes	GO:0051054	positive regulation of DNA metabolic process	-2.08454	0	6/198	2068,2139,4204,10635,51111,55135	ERCC2,EYA2,MECP2,RAD51AP1,KMT5B,WRAP53
12_Summary	GO Biological Processes	GO:0047496	vesicle transport along microtubule	-3.15137	-0.107163	4/46	9001,66008,92558,388552,5905,79971,115,2567,57468,1639,1770,10533,2047,2644,4355,10636,27065,153090,1496,26119,54800,152330	HAP1,TRAK2,BICDL1,BLOC1S3,RANGAP1,WLS,ADCY9,GABRG3,SLC12A5,DCTN1,DNAH9,ATG7,EPHB1,GCHFR,MPP2,RGS14,NSG1,DAB2IP,CTNNA2,LDLRAP1,KLHL24,CNTN4
12_Member	GO Biological Processes	GO:0047496	vesicle transport along microtubule	-3.15137	-0.107163	4/46	9001,66008,92558,388552	HAP1,TRAK2,BICDL1,BLOC1S3
12_Member	GO Biological Processes	GO:0098930	axonal transport	-2.71752	-0.0668478	4/60	1639,9001,66008,388552	DCTN1,HAP1,TRAK2,BLOC1S3
12_Member	GO Biological Processes	GO:0008088	axo-dendritic transport	-2.47288	-0.0265847	4/70	1639,9001,66008,388552	DCTN1,HAP1,TRAK2,BLOC1S3
12_Member	GO Biological Processes	GO:0099518	vesicle cytoskeletal trafficking	-2.42878	-0.0263295	4/72	9001,66008,92558,388552	HAP1,TRAK2,BICDL1,BLOC1S3
12_Member	GO Biological Processes	GO:0072384	organelle transport along microtubule	-2.24656	0	4/81	9001,66008,92558,388552	HAP1,TRAK2,BICDL1,BLOC1S3
12_Member	GO Biological Processes	GO:0008089	anterograde axonal transport	-2.0897	0	3/47	9001,66008,388552	HAP1,TRAK2,BLOC1S3
13_Summary	GO Biological Processes	GO:0008610	lipid biosynthetic process	-3.1148	-0.107163	16/729	1717,3995,5007,5087,5947,6489,8443,11057,23399,26031,55512,79602,94101,123099,200576,387521,313,1892,3418,5214,10455,10841,978,5167,6576,8566,9807,55256	DHCR7,FADS3,OSBP,PBX1,RBP1,ST8SIA1,GNPAT,ABHD2,CTDNEP1,OSBPL3,SMPD3,ADIPOR2,ORMDL1,DEGS2,PIKFYVE,PEDS1,AOAH,ECHS1,IDH2,PFKP,ECI2,FTCD,CDA,ENPP1,SLC25A1,PDXK,IP6K1,ADI1
13_Member	GO Biological Processes	GO:0008610	lipid biosynthetic process	-3.1148	-0.107163	16/729	1717,3995,5007,5087,5947,6489,8443,11057,23399,26031,55512,79602,94101,123099,200576,387521	DHCR7,FADS3,OSBP,PBX1,RBP1,ST8SIA1,GNPAT,ABHD2,CTDNEP1,OSBPL3,SMPD3,ADIPOR2,ORMDL1,DEGS2,PIKFYVE,PEDS1
13_Member	GO Biological Processes	GO:0032787	monocarboxylic acid metabolic process	-2.74588	-0.0668478	14/645	313,1892,3418,3995,5007,5214,5947,8443,10455,10841,11057,26031,79602,387521	AOAH,ECHS1,IDH2,FADS3,OSBP,PFKP,RBP1,GNPAT,ECI2,FTCD,ABHD2,OSBPL3,ADIPOR2,PEDS1
13_Member	GO Biological Processes	GO:0044283	small molecule biosynthetic process	-2.06678	0	13/693	978,1717,3995,5007,5167,5947,6576,8566,9807,11057,26031,55256,79602	CDA,DHCR7,FADS3,OSBP,ENPP1,RBP1,SLC25A1,PDXK,IP6K1,ABHD2,OSBPL3,ADI1,ADIPOR2
14_Member	GO Biological Processes	GO:0071806	protein transmembrane transport	-2.71752	-0.0668478	4/60	9697,29928,55176,388552	TRAM2,TIMM22,SEC61A2,BLOC1S3
17_Summary	GO Biological Processes	GO:0010842	retina layer formation	-2.87644	-0.0668478	3/25	54806,84465,204851,5146,6015	AHI1,MEGF11,HIPK1,PDE6C,RING1
17_Member	GO Biological Processes	GO:0010842	retina layer formation	-2.87644	-0.0668478	3/25	54806,84465,204851	AHI1,MEGF11,HIPK1
17_Member	GO Biological Processes	GO:0060042	retina morphogenesis in camera-type eye	-2.77204	-0.0668478	4/58	5146,54806,84465,204851	PDE6C,AHI1,MEGF11,HIPK1
17_Member	GO Biological Processes	GO:0003407	neural retina development	-2.47288	-0.0265847	4/70	5146,54806,84465,204851	PDE6C,AHI1,MEGF11,HIPK1
17_Member	GO Biological Processes	GO:0048593	camera-type eye morphogenesis	-2.45619	-0.0265847	5/115	5146,6015,54806,84465,204851	PDE6C,RING1,AHI1,MEGF11,HIPK1
17_Member	GO Biological Processes	GO:0048592	eye morphogenesis	-2.0607	0	5/143	5146,6015,54806,84465,204851	PDE6C,RING1,AHI1,MEGF11,HIPK1
18_Summary	GO Biological Processes	GO:0043473	pigmentation	-2.85909	-0.0668478	5/93	4935,5167,84343,200576,388552	GPR143,ENPP1,HPS3,PIKFYVE,BLOC1S3
18_Member	GO Biological Processes	GO:0043473	pigmentation	-2.85909	-0.0668478	5/93	4935,5167,84343,200576,388552	GPR143,ENPP1,HPS3,PIKFYVE,BLOC1S3
18_Member	GO Biological Processes	GO:0032438	melanosome organization	-2.77766	-0.0668478	3/27	4935,200576,388552	GPR143,PIKFYVE,BLOC1S3
18_Member	GO Biological Processes	GO:0048753	pigment granule organization	-2.73124	-0.0668478	3/28	4935,200576,388552	GPR143,PIKFYVE,BLOC1S3
18_Member	GO Biological Processes	GO:0048066	developmental pigmentation	-2.16925	0	3/44	4935,5167,388552	GPR143,ENPP1,BLOC1S3
19_Summary	GO Biological Processes	GO:0030902	hindbrain development	-2.83645	-0.0668478	6/139	1496,4204,8443,9001,54806,340719	CTNNA2,MECP2,GNPAT,HAP1,AHI1,NANOS1
19_Member	GO Biological Processes	GO:0030902	hindbrain development	-2.83645	-0.0668478	6/139	1496,4204,8443,9001,54806,340719	CTNNA2,MECP2,GNPAT,HAP1,AHI1,NANOS1
19_Member	GO Biological Processes	GO:0021549	cerebellum development	-2.02161	0	4/94	4204,8443,9001,340719	MECP2,GNPAT,HAP1,NANOS1
20_Summary	GO Biological Processes	GO:0045664	regulation of neuron differentiation	-2.82504	-0.0668478	7/190	2119,4681,5087,6457,54845,124936,152330	ETV5,NBL1,PBX1,SH3GL3,ESRP1,CYB5D2,CNTN4
20_Member	GO Biological Processes	GO:0045664	regulation of neuron differentiation	-2.82504	-0.0668478	7/190	2119,4681,5087,6457,54845,124936,152330	ETV5,NBL1,PBX1,SH3GL3,ESRP1,CYB5D2,CNTN4
20_Member	GO Biological Processes	GO:0045666	positive regulation of neuron differentiation	-2.02161	0	4/94	2119,4681,6457,124936	ETV5,NBL1,SH3GL3,CYB5D2

## Sheet: humanMIIunique
GroupID	Category	Term	Description	LogP	Log(q-value)	InTerm_InList	Genes	Symbols
1_Summary	GO Biological Processes	GO:0043043	peptide biosynthetic process	-7.53924	-3.34683	25/743	740,1660,1756,1964,2678,2872,2886,5917,6207,6218,6222,7431,8864,9147,10236,26046,27161,27327,51520,55699,57472,79731,83939,120526,200916	MRPL49,DHX9,DMD,EIF1AX,GGT1,MKNK2,GRB7,RARS1,RPS13,RPS17,RPS18,VIM,PER2,NEMF,HNRNPR,LTN1,AGO2,TNRC6A,LARS1,IARS2,CNOT6,NARS2,EIF2A,DNAJC24,RPL22L1
1_Member	GO Biological Processes	GO:0043043	peptide biosynthetic process	-7.53924	-3.34683	25/743	740,1660,1756,1964,2678,2872,2886,5917,6207,6218,6222,7431,8864,9147,10236,26046,27161,27327,51520,55699,57472,79731,83939,120526,200916	MRPL49,DHX9,DMD,EIF1AX,GGT1,MKNK2,GRB7,RARS1,RPS13,RPS17,RPS18,VIM,PER2,NEMF,HNRNPR,LTN1,AGO2,TNRC6A,LARS1,IARS2,CNOT6,NARS2,EIF2A,DNAJC24,RPL22L1
1_Member	GO Biological Processes	GO:0006412	translation	-7.21399	-3.32791	24/717	740,1660,1964,2678,2872,2886,5917,6207,6218,6222,7431,8864,9147,10236,26046,27161,27327,51520,55699,57472,79731,83939,120526,200916	MRPL49,DHX9,EIF1AX,GGT1,MKNK2,GRB7,RARS1,RPS13,RPS17,RPS18,VIM,PER2,NEMF,HNRNPR,LTN1,AGO2,TNRC6A,LARS1,IARS2,CNOT6,NARS2,EIF2A,DNAJC24,RPL22L1
1_Member	GO Biological Processes	GO:0006417	regulation of translation	-3.75337	-1.06227	13/426	1660,2872,2886,7431,8864,9147,10236,26046,27161,27327,57472,83939,120526	DHX9,MKNK2,GRB7,VIM,PER2,NEMF,HNRNPR,LTN1,AGO2,TNRC6A,CNOT6,EIF2A,DNAJC24
1_Member	GO Biological Processes	GO:0034248	regulation of cellular amide metabolic process	-3.13636	-0.744326	13/495	1660,2872,2886,7431,8864,9147,10236,26046,27161,27327,57472,83939,120526	DHX9,MKNK2,GRB7,VIM,PER2,NEMF,HNRNPR,LTN1,AGO2,TNRC6A,CNOT6,EIF2A,DNAJC24
2_Summary	GO Biological Processes	GO:0034660	ncRNA metabolic process	-7.409	-3.34683	20/494	1478,1662,5917,6218,9188,22894,27161,51010,51520,51575,51602,54482,54802,55646,55656,55699,79691,79731,153443,154743,1660,7247,10569,57472,472,6936,11171,55003,83939	CSTF2,DDX10,RARS1,RPS17,DDX21,DIS3,AGO2,EXOSC3,LARS1,ESF1,NOP58,TRMT13,TRIT1,LYAR,INTS8,IARS2,QTRT2,NARS2,SRFBP1,BMT2,DHX9,TSN,SLU7,CNOT6,ATM,GCFC2,STRAP,PAK1IP1,EIF2A
2_Member	GO Biological Processes	GO:0034660	ncRNA metabolic process	-7.409	-3.34683	20/494	1478,1662,5917,6218,9188,22894,27161,51010,51520,51575,51602,54482,54802,55646,55656,55699,79691,79731,153443,154743	CSTF2,DDX10,RARS1,RPS17,DDX21,DIS3,AGO2,EXOSC3,LARS1,ESF1,NOP58,TRMT13,TRIT1,LYAR,INTS8,IARS2,QTRT2,NARS2,SRFBP1,BMT2
2_Member	GO Biological Processes	GO:0022613	ribonucleoprotein complex biogenesis	-6.32823	-2.74318	18/473	472,1660,1662,6218,6936,9188,10569,11171,22894,27161,51010,51575,51602,55003,55646,83939,153443,154743	ATM,DHX9,DDX10,RPS17,GCFC2,DDX21,SLU7,STRAP,DIS3,AGO2,EXOSC3,ESF1,NOP58,PAK1IP1,LYAR,EIF2A,SRFBP1,BMT2
2_Member	GO Biological Processes	GO:0034470	ncRNA processing	-5.96598	-2.44788	16/400	1478,1662,6218,9188,22894,27161,51010,51575,51602,54482,54802,55646,55656,79691,153443,154743	CSTF2,DDX10,RPS17,DDX21,DIS3,AGO2,EXOSC3,ESF1,NOP58,TRMT13,TRIT1,LYAR,INTS8,QTRT2,SRFBP1,BMT2
2_Member	GO Biological Processes	GO:0042254	ribosome biogenesis	-4.5155	-1.33539	12/307	1662,6218,9188,22894,51010,51575,51602,55003,55646,83939,153443,154743	DDX10,RPS17,DDX21,DIS3,EXOSC3,ESF1,NOP58,PAK1IP1,LYAR,EIF2A,SRFBP1,BMT2
2_Member	GO Biological Processes	GO:0006364	rRNA processing	-4.26756	-1.26609	10/228	1662,6218,9188,22894,51010,51575,51602,55646,153443,154743	DDX10,RPS17,DDX21,DIS3,EXOSC3,ESF1,NOP58,LYAR,SRFBP1,BMT2
2_Member	GO Biological Processes	GO:0016072	rRNA metabolic process	-4.11214	-1.18959	10/238	1662,6218,9188,22894,51010,51575,51602,55646,153443,154743	DDX10,RPS17,DDX21,DIS3,EXOSC3,ESF1,NOP58,LYAR,SRFBP1,BMT2
3_Member	GO Biological Processes	GO:0008380	RNA splicing	-4.35316	-1.31218	15/481	1195,1478,1660,6207,6936,10236,10569,11171,27336,51585,53938,57187,57703,84811,143884	CLK1,CSTF2,DHX9,RPS13,GCFC2,HNRNPR,SLU7,STRAP,HTATSF1,PCF11,PPIL3,THOC2,CWC22,BUD13,CWF19L2
3_Member	GO Biological Processes	GO:0000377	RNA splicing, via transesterification reactions with bulged adenosine as nucleophile	-3.60986	-0.994151	12/383	1478,1660,6936,10236,10569,11171,27336,51585,53938,57703,84811,143884	CSTF2,DHX9,GCFC2,HNRNPR,SLU7,STRAP,HTATSF1,PCF11,PPIL3,CWC22,BUD13,CWF19L2
3_Member	GO Biological Processes	GO:0000398	mRNA splicing, via spliceosome	-3.60986	-0.994151	12/383	1478,1660,6936,10236,10569,11171,27336,51585,53938,57703,84811,143884	CSTF2,DHX9,GCFC2,HNRNPR,SLU7,STRAP,HTATSF1,PCF11,PPIL3,CWC22,BUD13,CWF19L2
3_Member	GO Biological Processes	GO:0000375	RNA splicing, via transesterification reactions	-3.57909	-0.984151	12/386	1478,1660,6936,10236,10569,11171,27336,51585,53938,57703,84811,143884	CSTF2,DHX9,GCFC2,HNRNPR,SLU7,STRAP,HTATSF1,PCF11,PPIL3,CWC22,BUD13,CWF19L2
3_Member	GO Biological Processes	GO:0006397	mRNA processing	-2.75454	-0.574275	13/546	1478,1660,6936,10236,10569,11171,27336,51585,53938,57187,57703,84811,143884	CSTF2,DHX9,GCFC2,HNRNPR,SLU7,STRAP,HTATSF1,PCF11,PPIL3,THOC2,CWC22,BUD13,CWF19L2
6_Summary	GO Biological Processes	GO:0006402	mRNA catabolic process	-4.91184	-1.57961	14/378	472,1660,5721,6207,6218,6222,7431,10236,22894,27161,27327,51010,55629,57472,259,3148,7374,1478,7247,51585,57703	ATM,DHX9,PSME2,RPS13,RPS17,RPS18,VIM,HNRNPR,DIS3,AGO2,TNRC6A,EXOSC3,PNRC2,CNOT6,AMBP,HMGB2,UNG,CSTF2,TSN,PCF11,CWC22
6_Member	GO Biological Processes	GO:0006402	mRNA catabolic process	-4.91184	-1.57961	14/378	472,1660,5721,6207,6218,6222,7431,10236,22894,27161,27327,51010,55629,57472	ATM,DHX9,PSME2,RPS13,RPS17,RPS18,VIM,HNRNPR,DIS3,AGO2,TNRC6A,EXOSC3,PNRC2,CNOT6
6_Member	GO Biological Processes	GO:0000956	nuclear-transcribed mRNA catabolic process	-4.56976	-1.33539	10/210	472,6207,6218,6222,22894,27161,27327,51010,55629,57472	ATM,RPS13,RPS17,RPS18,DIS3,AGO2,TNRC6A,EXOSC3,PNRC2,CNOT6
6_Member	GO Biological Processes	GO:0006401	RNA catabolic process	-4.44234	-1.33539	14/417	472,1660,5721,6207,6218,6222,7431,10236,22894,27161,27327,51010,55629,57472	ATM,DHX9,PSME2,RPS13,RPS17,RPS18,VIM,HNRNPR,DIS3,AGO2,TNRC6A,EXOSC3,PNRC2,CNOT6
6_Member	GO Biological Processes	GO:0046700	heterocycle catabolic process	-4.36423	-1.31218	17/597	259,472,1660,3148,5721,6207,6218,6222,7374,7431,10236,22894,27161,27327,51010,55629,57472	AMBP,ATM,DHX9,HMGB2,PSME2,RPS13,RPS17,RPS18,UNG,VIM,HNRNPR,DIS3,AGO2,TNRC6A,EXOSC3,PNRC2,CNOT6
6_Member	GO Biological Processes	GO:0044270	cellular nitrogen compound catabolic process	-4.31952	-1.29875	17/602	259,472,1660,3148,5721,6207,6218,6222,7374,7431,10236,22894,27161,27327,51010,55629,57472	AMBP,ATM,DHX9,HMGB2,PSME2,RPS13,RPS17,RPS18,UNG,VIM,HNRNPR,DIS3,AGO2,TNRC6A,EXOSC3,PNRC2,CNOT6
6_Member	GO Biological Processes	GO:0019439	aromatic compound catabolic process	-4.21433	-1.24236	17/614	259,472,1660,3148,5721,6207,6218,6222,7374,7431,10236,22894,27161,27327,51010,55629,57472	AMBP,ATM,DHX9,HMGB2,PSME2,RPS13,RPS17,RPS18,UNG,VIM,HNRNPR,DIS3,AGO2,TNRC6A,EXOSC3,PNRC2,CNOT6
6_Member	GO Biological Processes	GO:0034655	nucleobase-containing compound catabolic process	-4.18337	-1.23515	16/557	472,1660,3148,5721,6207,6218,6222,7374,7431,10236,22894,27161,27327,51010,55629,57472	ATM,DHX9,HMGB2,PSME2,RPS13,RPS17,RPS18,UNG,VIM,HNRNPR,DIS3,AGO2,TNRC6A,EXOSC3,PNRC2,CNOT6
6_Member	GO Biological Processes	GO:1901361	organic cyclic compound catabolic process	-3.93964	-1.0944	17/647	259,472,1660,3148,5721,6207,6218,6222,7374,7431,10236,22894,27161,27327,51010,55629,57472	AMBP,ATM,DHX9,HMGB2,PSME2,RPS13,RPS17,RPS18,UNG,VIM,HNRNPR,DIS3,AGO2,TNRC6A,EXOSC3,PNRC2,CNOT6
6_Member	GO Biological Processes	GO:0000288	nuclear-transcribed mRNA catabolic process, deadenylation-dependent decay	-3.13711	-0.744326	5/77	22894,27161,27327,51010,57472	DIS3,AGO2,TNRC6A,EXOSC3,CNOT6
6_Member	GO Biological Processes	GO:0090501	RNA phosphodiester bond hydrolysis	-3.12346	-0.744326	7/161	1478,7247,22894,27161,51010,51585,57472	CSTF2,TSN,DIS3,AGO2,EXOSC3,PCF11,CNOT6
6_Member	GO Biological Processes	GO:0061013	regulation of mRNA catabolic process	-3.11674	-0.744326	8/210	1660,5721,7431,10236,22894,27161,27327,51010	DHX9,PSME2,VIM,HNRNPR,DIS3,AGO2,TNRC6A,EXOSC3
6_Member	GO Biological Processes	GO:0090305	nucleic acid phosphodiester bond hydrolysis	-2.65318	-0.517873	9/306	1478,3148,7247,22894,27161,51010,51585,55629,57472	CSTF2,HMGB2,TSN,DIS3,AGO2,EXOSC3,PCF11,PNRC2,CNOT6
6_Member	GO Biological Processes	GO:0043928	exonucleolytic catabolism of deadenylated mRNA	-2.46579	-0.433007	3/33	22894,51010,57472	DIS3,EXOSC3,CNOT6
6_Member	GO Biological Processes	GO:1903311	regulation of mRNA metabolic process	-2.40207	-0.400603	9/334	1660,5721,7431,10236,22894,27161,27327,51010,57703	DHX9,PSME2,VIM,HNRNPR,DIS3,AGO2,TNRC6A,EXOSC3,CWC22
6_Member	GO Biological Processes	GO:0000291	nuclear-transcribed mRNA catabolic process, exonucleolytic	-2.39262	-0.398637	3/35	22894,51010,57472	DIS3,EXOSC3,CNOT6
6_Member	GO Biological Processes	GO:0090503	RNA phosphodiester bond hydrolysis, exonucleolytic	-2.14057	-0.248668	3/43	22894,51010,57472	DIS3,EXOSC3,CNOT6
6_Member	GO Biological Processes	GO:0043488	regulation of mRNA stability	-2.09363	-0.224582	6/188	1660,5721,7431,10236,22894,51010	DHX9,PSME2,VIM,HNRNPR,DIS3,EXOSC3
7_Summary	GO Biological Processes	GO:0006403	RNA localization	-4.90142	-1.57961	11/235	472,1070,1660,9793,10569,11097,11260,51010,51602,55746,57187,1964,11149,11171,153443,5530,8841,9147,84455	ATM,CETN3,DHX9,CKAP5,SLU7,NUP42,XPOT,EXOSC3,NOP58,NUP133,THOC2,EIF1AX,BVES,STRAP,SRFBP1,PPP3CA,HDAC3,NEMF,EFCAB7
7_Member	GO Biological Processes	GO:0006403	RNA localization	-4.90142	-1.57961	11/235	472,1070,1660,9793,10569,11097,11260,51010,51602,55746,57187	ATM,CETN3,DHX9,CKAP5,SLU7,NUP42,XPOT,EXOSC3,NOP58,NUP133,THOC2
7_Member	GO Biological Processes	GO:0051236	establishment of RNA localization	-3.96312	-1.0944	9/201	472,1070,1660,9793,10569,11097,11260,55746,57187	ATM,CETN3,DHX9,CKAP5,SLU7,NUP42,XPOT,NUP133,THOC2
7_Member	GO Biological Processes	GO:0050657	nucleic acid transport	-3.28398	-0.823874	8/198	1070,1660,9793,10569,11097,11260,55746,57187	CETN3,DHX9,CKAP5,SLU7,NUP42,XPOT,NUP133,THOC2
7_Member	GO Biological Processes	GO:0050658	RNA transport	-3.28398	-0.823874	8/198	1070,1660,9793,10569,11097,11260,55746,57187	CETN3,DHX9,CKAP5,SLU7,NUP42,XPOT,NUP133,THOC2
7_Member	GO Biological Processes	GO:0006913	nucleocytoplasmic transport	-2.89065	-0.64472	10/340	1660,5530,8841,9147,10569,11097,11260,55746,57187,84455	DHX9,PPP3CA,HDAC3,NEMF,SLU7,NUP42,XPOT,NUP133,THOC2,EFCAB7
7_Member	GO Biological Processes	GO:0051169	nuclear transport	-2.86232	-0.629455	10/343	1660,5530,8841,9147,10569,11097,11260,55746,57187,84455	DHX9,PPP3CA,HDAC3,NEMF,SLU7,NUP42,XPOT,NUP133,THOC2,EFCAB7
7_Member	GO Biological Processes	GO:0006405	RNA export from nucleus	-2.68562	-0.537266	6/142	1660,10569,11097,11260,55746,57187	DHX9,SLU7,NUP42,XPOT,NUP133,THOC2
7_Member	GO Biological Processes	GO:0015931	nucleobase-containing compound transport	-2.6052	-0.49485	8/253	1070,1660,9793,10569,11097,11260,55746,57187	CETN3,DHX9,CKAP5,SLU7,NUP42,XPOT,NUP133,THOC2
7_Member	GO Biological Processes	GO:0051168	nuclear export	-2.57125	-0.479892	7/201	1660,9147,10569,11097,11260,55746,57187	DHX9,NEMF,SLU7,NUP42,XPOT,NUP133,THOC2
7_Member	GO Biological Processes	GO:0051028	mRNA transport	-2.53806	-0.471529	6/152	1070,1660,10569,11097,55746,57187	CETN3,DHX9,SLU7,NUP42,NUP133,THOC2
7_Member	GO Biological Processes	GO:0006409	tRNA export from nucleus	-2.42861	-0.417591	3/34	11097,11260,55746	NUP42,XPOT,NUP133
7_Member	GO Biological Processes	GO:0071431	tRNA-containing ribonucleoprotein complex export from nucleus	-2.42861	-0.417591	3/34	11097,11260,55746	NUP42,XPOT,NUP133
7_Member	GO Biological Processes	GO:0051031	tRNA transport	-2.32396	-0.356966	3/37	11097,11260,55746	NUP42,XPOT,NUP133
7_Member	GO Biological Processes	GO:0097064	ncRNA export from nucleus	-2.29118	-0.346111	3/38	11097,11260,55746	NUP42,XPOT,NUP133
7_Member	GO Biological Processes	GO:0071426	ribonucleoprotein complex export from nucleus	-2.1463	-0.249965	5/130	10569,11097,11260,55746,57187	SLU7,NUP42,XPOT,NUP133,THOC2
7_Member	GO Biological Processes	GO:0071166	ribonucleoprotein complex localization	-2.13259	-0.246509	5/131	10569,11097,11260,55746,57187	SLU7,NUP42,XPOT,NUP133,THOC2
8_Summary	GO Biological Processes	GO:0006749	glutathione metabolic process	-4.56237	-1.33539	6/64	1192,2678,2739,2950,3417,10550,4552,1373,10678	CLIC1,GGT1,GLO1,GSTP1,IDH1,ARL6IP5,MTRR,CPS1,B3GNT2
8_Member	GO Biological Processes	GO:0006749	glutathione metabolic process	-4.56237	-1.33539	6/64	1192,2678,2739,2950,3417,10550	CLIC1,GGT1,GLO1,GSTP1,IDH1,ARL6IP5
8_Member	GO Biological Processes	GO:0006575	cellular modified amino acid metabolic process	-2.59544	-0.489874	7/199	1192,2678,2739,2950,3417,4552,10550	CLIC1,GGT1,GLO1,GSTP1,IDH1,MTRR,ARL6IP5
8_Member	GO Biological Processes	GO:0000096	sulfur amino acid metabolic process	-2.32396	-0.356966	3/37	1373,2678,4552	CPS1,GGT1,MTRR
8_Member	GO Biological Processes	GO:0006790	sulfur compound metabolic process	-2.06233	-0.208089	9/378	1192,1373,2678,2739,2950,3417,4552,10550,10678	CLIC1,CPS1,GGT1,GLO1,GSTP1,IDH1,MTRR,ARL6IP5,B3GNT2
9_Summary	GO Biological Processes	GO:0002562	somatic diversification of immune receptors via germline recombination within a single locus	-4.48558	-1.33539	6/66	472,3148,4437,5423,7374,51010,55693,163859,7153,7155,7247,644186,1660,9188,55388,64318,79733	ATM,HMGB2,MSH3,POLB,UNG,EXOSC3,KDM4D,SDE2,TOP2A,TOP2B,TSN,SYCE3,DHX9,DDX21,MCM10,NOC3L,E2F8
9_Member	GO Biological Processes	GO:0002562	somatic diversification of immune receptors via germline recombination within a single locus	-4.48558	-1.33539	6/66	472,3148,4437,5423,7374,51010	ATM,HMGB2,MSH3,POLB,UNG,EXOSC3
9_Member	GO Biological Processes	GO:0016444	somatic cell DNA recombination	-4.48558	-1.33539	6/66	472,3148,4437,5423,7374,51010	ATM,HMGB2,MSH3,POLB,UNG,EXOSC3
9_Member	GO Biological Processes	GO:0002200	somatic diversification of immune receptors	-4.10563	-1.18959	6/77	472,3148,4437,5423,7374,51010	ATM,HMGB2,MSH3,POLB,UNG,EXOSC3
9_Member	GO Biological Processes	GO:0006310	DNA recombination	-3.93909	-1.0944	11/300	472,3148,4437,5423,7153,7155,7247,7374,51010,55693,644186	ATM,HMGB2,MSH3,POLB,TOP2A,TOP2B,TSN,UNG,EXOSC3,KDM4D,SYCE3
9_Member	GO Biological Processes	GO:0033151	V(D)J recombination	-3.24684	-0.819559	3/18	472,3148,5423	ATM,HMGB2,POLB
9_Member	GO Biological Processes	GO:0006260	DNA replication	-2.9055	-0.656247	9/281	472,1660,4437,5423,9188,55388,64318,79733,163859	ATM,DHX9,MSH3,POLB,DDX21,MCM10,NOC3L,E2F8,SDE2
9_Member	GO Biological Processes	GO:0016447	somatic recombination of immunoglobulin gene segments	-2.81223	-0.602642	4/54	4437,5423,7374,51010	MSH3,POLB,UNG,EXOSC3
9_Member	GO Biological Processes	GO:0016445	somatic diversification of immunoglobulins	-2.54031	-0.471529	4/64	4437,5423,7374,51010	MSH3,POLB,UNG,EXOSC3
9_Member	GO Biological Processes	GO:0006261	DNA-dependent DNA replication	-2.45521	-0.42607	6/158	4437,5423,9188,55388,64318,79733	MSH3,POLB,DDX21,MCM10,NOC3L,E2F8
10_Summary	GO Biological Processes	GO:0006265	DNA topological change	-4.20762	-1.24236	3/9	3148,7153,7155,1660,51495,51773,950,3356,11097,27336,55746,117854	HMGB2,TOP2A,TOP2B,DHX9,HACD3,RSF1,SCARB2,HTR2A,NUP42,HTATSF1,NUP133,TRIM6
10_Member	GO Biological Processes	GO:0006265	DNA topological change	-4.20762	-1.24236	3/9	3148,7153,7155	HMGB2,TOP2A,TOP2B
10_Member	GO Biological Processes	GO:0048524	positive regulation of viral process	-2.8105	-0.602642	5/91	1660,7153,7155,51495,51773	DHX9,TOP2A,TOP2B,HACD3,RSF1
10_Member	GO Biological Processes	GO:0045070	positive regulation of viral genome replication	-2.54407	-0.471529	3/31	7153,7155,51495	TOP2A,TOP2B,HACD3
10_Member	GO Biological Processes	GO:0019058	viral life cycle	-2.27936	-0.339406	9/349	950,3356,7153,7155,11097,27336,51495,55746,117854	SCARB2,HTR2A,TOP2A,TOP2B,NUP42,HTATSF1,HACD3,NUP133,TRIM6
10_Member	GO Biological Processes	GO:0019079	viral genome replication	-2.16014	-0.259337	5/129	7153,7155,27336,51495,117854	TOP2A,TOP2B,HTATSF1,HACD3,TRIM6
10_Member	GO Biological Processes	GO:0045069	regulation of viral genome replication	-2.13787	-0.248398	4/83	7153,7155,51495,117854	TOP2A,TOP2B,HACD3,TRIM6
10_Member	GO Biological Processes	GO:0050792	regulation of viral process	-2.11535	-0.233594	6/186	1660,7153,7155,51495,51773,117854	DHX9,TOP2A,TOP2B,HACD3,RSF1,TRIM6
11_Summary	GO Biological Processes	GO:0006661	phosphatidylinositol biosynthetic process	-3.99125	-1.10228	7/116	472,3356,3612,5783,9107,9896,22876,5208,5530,51559,64748,92370,7247,22894,27161,51010,51520,55699,57472,5423,84792,3417,131118	ATM,HTR2A,IMPA1,PTPN13,MTMR6,FIG4,INPP5F,PFKFB2,PPP3CA,NT5DC3,PLPPR2,PXYLP1,TSN,DIS3,AGO2,EXOSC3,LARS1,IARS2,CNOT6,POLB,FAM220A,IDH1,DNAJC19
11_Member	GO Biological Processes	GO:0006661	phosphatidylinositol biosynthetic process	-3.99125	-1.10228	7/116	472,3356,3612,5783,9107,9896,22876	ATM,HTR2A,IMPA1,PTPN13,MTMR6,FIG4,INPP5F
11_Member	GO Biological Processes	GO:0046839	phospholipid dephosphorylation	-3.11104	-0.744326	4/45	9107,9896,22876,64748	MTMR6,FIG4,INPP5F,PLPPR2
11_Member	GO Biological Processes	GO:0046488	phosphatidylinositol metabolic process	-2.74741	-0.574275	7/187	472,3356,3612,5783,9107,9896,22876	ATM,HTR2A,IMPA1,PTPN13,MTMR6,FIG4,INPP5F
11_Member	GO Biological Processes	GO:0016311	dephosphorylation	-2.66779	-0.529904	12/492	3612,5208,5423,5530,5783,9107,9896,22876,51559,64748,84792,92370	IMPA1,PFKFB2,POLB,PPP3CA,PTPN13,MTMR6,FIG4,INPP5F,NT5DC3,PLPPR2,FAM220A,PXYLP1
11_Member	GO Biological Processes	GO:0046856	phosphatidylinositol dephosphorylation	-2.54407	-0.471529	3/31	9107,9896,22876	MTMR6,FIG4,INPP5F
11_Member	GO Biological Processes	GO:0008654	phospholipid biosynthetic process	-2.44327	-0.42052	8/269	472,3356,3417,3612,5783,9107,9896,22876	ATM,HTR2A,IDH1,IMPA1,PTPN13,MTMR6,FIG4,INPP5F
11_Member	GO Biological Processes	GO:0046474	glycerophospholipid biosynthetic process	-2.28279	-0.341197	7/227	472,3356,3612,5783,9107,9896,22876	ATM,HTR2A,IMPA1,PTPN13,MTMR6,FIG4,INPP5F
11_Member	GO Biological Processes	GO:0006644	phospholipid metabolic process	-2.23665	-0.314363	10/420	472,3356,3417,3612,5783,9107,9896,22876,64748,131118	ATM,HTR2A,IDH1,IMPA1,PTPN13,MTMR6,FIG4,INPP5F,PLPPR2,DNAJC19
12_Summary	GO Biological Processes	GO:0072594	establishment of protein localization to organelle	-3.98835	-1.10228	16/579	472,950,3099,3417,3920,5530,6207,6218,6222,6731,8841,23480,54832,55746,84455,131118,83939,9747,64429,1660,11097,51773,11345,60,5872,10550,26225,57120,60485,740,200916,1964,27161	ATM,SCARB2,HK2,IDH1,LAMP2,PPP3CA,RPS13,RPS17,RPS18,SRP72,HDAC3,SEC61G,VPS13C,NUP133,EFCAB7,DNAJC19,EIF2A,TCAF1,ZDHHC6,DHX9,NUP42,RSF1,GABARAPL2,ACTB,RAB13,ARL6IP5,ARL5A,GOPC,SAV1,MRPL49,RPL22L1,EIF1AX,AGO2
12_Member	GO Biological Processes	GO:0072594	establishment of protein localization to organelle	-3.98835	-1.10228	16/579	472,950,3099,3417,3920,5530,6207,6218,6222,6731,8841,23480,54832,55746,84455,131118	ATM,SCARB2,HK2,IDH1,LAMP2,PPP3CA,RPS13,RPS17,RPS18,SRP72,HDAC3,SEC61G,VPS13C,NUP133,EFCAB7,DNAJC19
12_Member	GO Biological Processes	GO:0006605	protein targeting	-3.06741	-0.72952	12/441	950,3417,3920,6207,6218,6222,6731,9747,23480,54832,64429,131118	SCARB2,IDH1,LAMP2,RPS13,RPS17,RPS18,SRP72,TCAF1,SEC61G,VPS13C,ZDHHC6,DNAJC19
12_Member	GO Biological Processes	GO:0019083	viral transcription	-2.84191	-0.618589	7/180	1660,6207,6218,6222,11097,51773,55746	DHX9,RPS13,RPS17,RPS18,NUP42,RSF1,NUP133
12_Member	GO Biological Processes	GO:0019080	viral gene expression	-2.60765	-0.494869	7/198	1660,6207,6218,6222,11097,51773,55746	DHX9,RPS13,RPS17,RPS18,NUP42,RSF1,NUP133
12_Member	GO Biological Processes	GO:0070972	protein localization to endoplasmic reticulum	-2.53806	-0.471529	6/152	6207,6218,6222,6731,11345,23480	RPS13,RPS17,RPS18,SRP72,GABARAPL2,SEC61G
12_Member	GO Biological Processes	GO:0006612	protein targeting to membrane	-2.45481	-0.42607	7/211	6207,6218,6222,6731,9747,23480,64429	RPS13,RPS17,RPS18,SRP72,TCAF1,SEC61G,ZDHHC6
12_Member	GO Biological Processes	GO:0072657	protein localization to membrane	-2.45124	-0.424505	14/663	60,5872,6207,6218,6222,6731,9747,10550,23480,26225,57120,60485,64429,84455	ACTB,RAB13,RPS13,RPS17,RPS18,SRP72,TCAF1,ARL6IP5,SEC61G,ARL5A,GOPC,SAV1,ZDHHC6,EFCAB7
12_Member	GO Biological Processes	GO:0045047	protein targeting to ER	-2.29101	-0.346111	5/120	6207,6218,6222,6731,23480	RPS13,RPS17,RPS18,SRP72,SEC61G
12_Member	GO Biological Processes	GO:0072599	establishment of protein localization to endoplasmic reticulum	-2.2314	-0.313912	5/124	6207,6218,6222,6731,23480	RPS13,RPS17,RPS18,SRP72,SEC61G
12_Member	GO Biological Processes	GO:0006413	translational initiation	-2.04062	-0.20069	6/193	1964,6207,6218,6222,27161,83939	EIF1AX,RPS13,RPS17,RPS18,AGO2,EIF2A
13_Summary	GO Biological Processes	GO:0051345	positive regulation of hydrolase activity	-3.9173	-1.08558	19/779	835,1660,2335,3148,3356,4437,5721,8826,8915,10550,11345,51495,51520,55075,55122,55789,93663,120526,131118,472,2872,2950,5423,8065,9833,28978	CASP2,DHX9,FN1,HMGB2,HTR2A,MSH3,PSME2,IQGAP1,BCL10,ARL6IP5,GABARAPL2,HACD3,LARS1,UACA,AKIRIN2,DEPDC1B,ARHGAP18,DNAJC24,DNAJC19,ATM,MKNK2,GSTP1,POLB,CUL5,MELK,TMEM14A
13_Member	GO Biological Processes	GO:0051345	positive regulation of hydrolase activity	-3.9173	-1.08558	19/779	835,1660,2335,3148,3356,4437,5721,8826,8915,10550,11345,51495,51520,55075,55122,55789,93663,120526,131118	CASP2,DHX9,FN1,HMGB2,HTR2A,MSH3,PSME2,IQGAP1,BCL10,ARL6IP5,GABARAPL2,HACD3,LARS1,UACA,AKIRIN2,DEPDC1B,ARHGAP18,DNAJC24,DNAJC19
13_Member	GO Biological Processes	GO:0010952	positive regulation of peptidase activity	-2.54737	-0.471529	7/203	835,2335,5721,8915,10550,55075,55122	CASP2,FN1,PSME2,BCL10,ARL6IP5,UACA,AKIRIN2
13_Member	GO Biological Processes	GO:0010950	positive regulation of endopeptidase activity	-2.12633	-0.243006	6/185	835,5721,8915,10550,55075,55122	CASP2,PSME2,BCL10,ARL6IP5,UACA,AKIRIN2
13_Member	GO Biological Processes	GO:0097190	apoptotic signaling pathway	-2.10644	-0.228958	12/580	472,835,2872,2950,3148,5423,8065,8915,9833,10550,28978,55075	ATM,CASP2,MKNK2,GSTP1,HMGB2,POLB,CUL5,BCL10,MELK,ARL6IP5,TMEM14A,UACA
14_Summary	GO Biological Processes	GO:0060964	regulation of gene silencing by miRNA	-3.87646	-1.08147	7/121	1660,5530,9611,11097,27161,27327,55746,7247,29066,9188,1478,51585,51602,57472,7431	DHX9,PPP3CA,NCOR1,NUP42,AGO2,TNRC6A,NUP133,TSN,ZC3H7A,DDX21,CSTF2,PCF11,NOP58,CNOT6,VIM
14_Member	GO Biological Processes	GO:0060964	regulation of gene silencing by miRNA	-3.87646	-1.08147	7/121	1660,5530,9611,11097,27161,27327,55746	DHX9,PPP3CA,NCOR1,NUP42,AGO2,TNRC6A,NUP133
14_Member	GO Biological Processes	GO:0060147	regulation of posttranscriptional gene silencing	-3.81024	-1.06307	7/124	1660,5530,9611,11097,27161,27327,55746	DHX9,PPP3CA,NCOR1,NUP42,AGO2,TNRC6A,NUP133
14_Member	GO Biological Processes	GO:0060966	regulation of gene silencing by RNA	-3.78858	-1.06307	7/125	1660,5530,9611,11097,27161,27327,55746	DHX9,PPP3CA,NCOR1,NUP42,AGO2,TNRC6A,NUP133
14_Member	GO Biological Processes	GO:0031050	dsRNA processing	-3.78281	-1.06307	5/56	5530,7247,9611,27161,29066	PPP3CA,TSN,NCOR1,AGO2,ZC3H7A
14_Member	GO Biological Processes	GO:0070918	production of small RNA involved in gene silencing by RNA	-3.78281	-1.06307	5/56	5530,7247,9611,27161,29066	PPP3CA,TSN,NCOR1,AGO2,ZC3H7A
14_Member	GO Biological Processes	GO:0060968	regulation of gene silencing	-3.41246	-0.890771	7/144	1660,5530,9611,11097,27161,27327,55746	DHX9,PPP3CA,NCOR1,NUP42,AGO2,TNRC6A,NUP133
14_Member	GO Biological Processes	GO:0016246	RNA interference	-3.10752	-0.744326	3/20	1660,7247,27161	DHX9,TSN,AGO2
14_Member	GO Biological Processes	GO:0035196	production of miRNAs involved in gene silencing by miRNA	-2.87351	-0.637413	4/52	5530,9611,27161,29066	PPP3CA,NCOR1,AGO2,ZC3H7A
14_Member	GO Biological Processes	GO:0006379	mRNA cleavage	-2.81743	-0.603455	3/25	1478,27161,51585	CSTF2,AGO2,PCF11
14_Member	GO Biological Processes	GO:0000289	nuclear-transcribed mRNA poly(A) tail shortening	-2.39262	-0.398637	3/35	27161,27327,57472	AGO2,TNRC6A,CNOT6
14_Member	GO Biological Processes	GO:0007223	Wnt signaling pathway, calcium modulating pathway	-2.29118	-0.346111	3/38	5530,27161,27327	PPP3CA,AGO2,TNRC6A
15_Summary	GO Biological Processes	GO:0007127	meiosis I	-3.87646	-1.08147	7/121	472,4437,7153,7155,151648,494551,644186,10592,2950,3148,9793,55746,64105,2669,51203,55693,91687,57187,23023	ATM,MSH3,TOP2A,TOP2B,SGO1,WEE2,SYCE3,SMC2,GSTP1,HMGB2,CKAP5,NUP133,CENPK,GEM,NUSAP1,KDM4D,CENPL,THOC2,TMCC1
15_Member	GO Biological Processes	GO:0007127	meiosis I	-3.87646	-1.08147	7/121	472,4437,7153,7155,151648,494551,644186	ATM,MSH3,TOP2A,TOP2B,SGO1,WEE2,SYCE3
15_Member	GO Biological Processes	GO:0061982	meiosis I cell cycle process	-3.76713	-1.06227	7/126	472,4437,7153,7155,151648,494551,644186	ATM,MSH3,TOP2A,TOP2B,SGO1,WEE2,SYCE3
15_Member	GO Biological Processes	GO:0045132	meiotic chromosome segregation	-3.75615	-1.06227	6/89	472,7153,7155,10592,151648,644186	ATM,TOP2A,TOP2B,SMC2,SGO1,SYCE3
15_Member	GO Biological Processes	GO:0007131	reciprocal meiotic recombination	-3.71028	-1.05465	5/58	472,4437,7153,7155,644186	ATM,MSH3,TOP2A,TOP2B,SYCE3
15_Member	GO Biological Processes	GO:0140527	reciprocal homologous recombination	-3.71028	-1.05465	5/58	472,4437,7153,7155,644186	ATM,MSH3,TOP2A,TOP2B,SYCE3
15_Member	GO Biological Processes	GO:0140013	meiotic nuclear division	-3.6599	-1.0127	8/174	472,4437,7153,7155,10592,151648,494551,644186	ATM,MSH3,TOP2A,TOP2B,SMC2,SGO1,WEE2,SYCE3
15_Member	GO Biological Processes	GO:0035825	homologous recombination	-3.64052	-1.00159	5/60	472,4437,7153,7155,644186	ATM,MSH3,TOP2A,TOP2B,SYCE3
15_Member	GO Biological Processes	GO:1903046	meiotic cell cycle process	-3.40271	-0.890771	8/190	472,4437,7153,7155,10592,151648,494551,644186	ATM,MSH3,TOP2A,TOP2B,SMC2,SGO1,WEE2,SYCE3
15_Member	GO Biological Processes	GO:0098813	nuclear chromosome segregation	-2.95959	-0.700198	9/276	472,2669,7153,7155,10592,51203,64105,151648,644186	ATM,GEM,TOP2A,TOP2B,SMC2,NUSAP1,CENPK,SGO1,SYCE3
15_Member	GO Biological Processes	GO:0007143	female meiotic nuclear division	-2.71892	-0.557746	3/27	472,7153,494551	ATM,TOP2A,WEE2
15_Member	GO Biological Processes	GO:0051321	meiotic cell cycle	-2.63708	-0.509413	8/250	472,4437,7153,7155,10592,151648,494551,644186	ATM,MSH3,TOP2A,TOP2B,SMC2,SGO1,WEE2,SYCE3
15_Member	GO Biological Processes	GO:0000819	sister chromatid segregation	-2.55927	-0.474826	7/202	472,7153,7155,10592,51203,64105,151648	ATM,TOP2A,TOP2B,SMC2,NUSAP1,CENPK,SGO1
15_Member	GO Biological Processes	GO:0070192	chromosome organization involved in meiotic cell cycle	-2.49178	-0.440336	4/66	472,10592,151648,644186	ATM,SMC2,SGO1,SYCE3
15_Member	GO Biological Processes	GO:0007059	chromosome segregation	-2.35207	-0.372684	9/340	472,2669,7153,7155,10592,51203,64105,151648,644186	ATM,GEM,TOP2A,TOP2B,SMC2,NUSAP1,CENPK,SGO1,SYCE3
15_Member	GO Biological Processes	GO:0048285	organelle fission	-2.22242	-0.309469	11/490	472,4437,7153,7155,10592,23023,51203,64105,151648,494551,644186	ATM,MSH3,TOP2A,TOP2B,SMC2,TMCC1,NUSAP1,CENPK,SGO1,WEE2,SYCE3
15_Member	GO Biological Processes	GO:0000280	nuclear division	-2.1009	-0.227662	10/440	472,4437,7153,7155,10592,51203,64105,151648,494551,644186	ATM,MSH3,TOP2A,TOP2B,SMC2,NUSAP1,CENPK,SGO1,WEE2,SYCE3
16_Summary	GO Biological Processes	GO:0044772	mitotic cell cycle phase transition	-3.85302	-1.0696	16/595	472,571,835,900,3161,5530,5721,8065,9702,9793,9833,22995,55388,55904,57472,79733,10325,153129,163859,4646,8826,51203,494551	ATM,BACH1,CASP2,CCNG1,HMMR,PPP3CA,PSME2,CUL5,CEP57,CKAP5,MELK,CEP152,MCM10,KMT2E,CNOT6,E2F8,RRAGB,SLC38A9,SDE2,MYO6,IQGAP1,NUSAP1,WEE2
16_Member	GO Biological Processes	GO:0044772	mitotic cell cycle phase transition	-3.85302	-1.0696	16/595	472,571,835,900,3161,5530,5721,8065,9702,9793,9833,22995,55388,55904,57472,79733	ATM,BACH1,CASP2,CCNG1,HMMR,PPP3CA,PSME2,CUL5,CEP57,CKAP5,MELK,CEP152,MCM10,KMT2E,CNOT6,E2F8
16_Member	GO Biological Processes	GO:0000082	G1/S transition of mitotic cell cycle	-3.60147	-0.994151	10/275	472,571,835,5530,5721,8065,55388,55904,57472,79733	ATM,BACH1,CASP2,PPP3CA,PSME2,CUL5,MCM10,KMT2E,CNOT6,E2F8
16_Member	GO Biological Processes	GO:0044770	cell cycle phase transition	-3.49164	-0.923565	16/641	472,571,835,900,3161,5530,5721,8065,9702,9793,9833,22995,55388,55904,57472,79733	ATM,BACH1,CASP2,CCNG1,HMMR,PPP3CA,PSME2,CUL5,CEP57,CKAP5,MELK,CEP152,MCM10,KMT2E,CNOT6,E2F8
16_Member	GO Biological Processes	GO:0044843	cell cycle G1/S phase transition	-3.32658	-0.840653	10/298	472,571,835,5530,5721,8065,55388,55904,57472,79733	ATM,BACH1,CASP2,PPP3CA,PSME2,CUL5,MCM10,KMT2E,CNOT6,E2F8
16_Member	GO Biological Processes	GO:0007050	cell cycle arrest	-2.79287	-0.597782	8/236	472,835,10325,55904,57472,79733,153129,163859	ATM,CASP2,RRAGB,KMT2E,CNOT6,E2F8,SLC38A9,SDE2
16_Member	GO Biological Processes	GO:0006977	DNA damage response, signal transduction by p53 class mediator resulting in cell cycle arrest	-2.75348	-0.574275	4/56	472,835,57472,79733	ATM,CASP2,CNOT6,E2F8
16_Member	GO Biological Processes	GO:0072431	signal transduction involved in mitotic G1 DNA damage checkpoint	-2.72499	-0.557746	4/57	472,835,57472,79733	ATM,CASP2,CNOT6,E2F8
16_Member	GO Biological Processes	GO:1902400	intracellular signal transduction involved in G1 DNA damage checkpoint	-2.72499	-0.557746	4/57	472,835,57472,79733	ATM,CASP2,CNOT6,E2F8
16_Member	GO Biological Processes	GO:1902402	signal transduction involved in mitotic DNA damage checkpoint	-2.66968	-0.529904	4/59	472,835,57472,79733	ATM,CASP2,CNOT6,E2F8
16_Member	GO Biological Processes	GO:1902403	signal transduction involved in mitotic DNA integrity checkpoint	-2.66968	-0.529904	4/59	472,835,57472,79733	ATM,CASP2,CNOT6,E2F8
16_Member	GO Biological Processes	GO:0072413	signal transduction involved in mitotic cell cycle checkpoint	-2.61648	-0.500039	4/61	472,835,57472,79733	ATM,CASP2,CNOT6,E2F8
16_Member	GO Biological Processes	GO:0031571	mitotic G1 DNA damage checkpoint	-2.59062	-0.489874	4/62	472,835,57472,79733	ATM,CASP2,CNOT6,E2F8
16_Member	GO Biological Processes	GO:0044783	G1 DNA damage checkpoint	-2.56524	-0.4785	4/63	472,835,57472,79733	ATM,CASP2,CNOT6,E2F8
16_Member	GO Biological Processes	GO:0044819	mitotic G1/S transition checkpoint	-2.56524	-0.4785	4/63	472,835,57472,79733	ATM,CASP2,CNOT6,E2F8
16_Member	GO Biological Processes	GO:0000086	G2/M transition of mitotic cell cycle	-2.55315	-0.471529	8/258	472,571,3161,5721,9702,9793,9833,22995	ATM,BACH1,HMMR,PSME2,CEP57,CKAP5,MELK,CEP152
16_Member	GO Biological Processes	GO:0030330	DNA damage response, signal transduction by p53 class mediator	-2.52044	-0.458269	5/106	472,835,4646,57472,79733	ATM,CASP2,MYO6,CNOT6,E2F8
16_Member	GO Biological Processes	GO:0071156	regulation of cell cycle arrest	-2.48548	-0.438521	5/108	472,835,57472,79733,163859	ATM,CASP2,CNOT6,E2F8,SDE2
16_Member	GO Biological Processes	GO:0044839	cell cycle G2/M phase transition	-2.37647	-0.388016	8/276	472,571,3161,5721,9702,9793,9833,22995	ATM,BACH1,HMMR,PSME2,CEP57,CKAP5,MELK,CEP152
16_Member	GO Biological Processes	GO:0007346	regulation of mitotic cell cycle	-2.35709	-0.375906	13/608	472,835,3161,5721,8826,9702,9793,22995,51203,55904,57472,79733,494551	ATM,CASP2,HMMR,PSME2,IQGAP1,CEP57,CKAP5,CEP152,NUSAP1,KMT2E,CNOT6,E2F8,WEE2
16_Member	GO Biological Processes	GO:0072401	signal transduction involved in DNA integrity checkpoint	-2.33443	-0.362168	4/73	472,835,57472,79733	ATM,CASP2,CNOT6,E2F8
16_Member	GO Biological Processes	GO:0072422	signal transduction involved in DNA damage checkpoint	-2.33443	-0.362168	4/73	472,835,57472,79733	ATM,CASP2,CNOT6,E2F8
16_Member	GO Biological Processes	GO:0072395	signal transduction involved in cell cycle checkpoint	-2.27229	-0.335605	4/76	472,835,57472,79733	ATM,CASP2,CNOT6,E2F8
16_Member	GO Biological Processes	GO:2000045	regulation of G1/S transition of mitotic cell cycle	-2.25239	-0.325179	6/174	472,835,5721,55904,57472,79733	ATM,CASP2,PSME2,KMT2E,CNOT6,E2F8
16_Member	GO Biological Processes	GO:0071158	positive regulation of cell cycle arrest	-2.15624	-0.25693	4/82	472,835,57472,79733	ATM,CASP2,CNOT6,E2F8
16_Member	GO Biological Processes	GO:0042770	signal transduction in response to DNA damage	-2.13259	-0.246509	5/131	472,835,4646,57472,79733	ATM,CASP2,MYO6,CNOT6,E2F8
16_Member	GO Biological Processes	GO:1901990	regulation of mitotic cell cycle phase transition	-2.10747	-0.228958	10/439	472,835,3161,5721,9702,9793,22995,55904,57472,79733	ATM,CASP2,HMMR,PSME2,CEP57,CKAP5,CEP152,KMT2E,CNOT6,E2F8
16_Member	GO Biological Processes	GO:1902806	regulation of cell cycle G1/S phase transition	-2.01992	-0.188199	6/195	472,835,5721,55904,57472,79733	ATM,CASP2,PSME2,KMT2E,CNOT6,E2F8
17_Member	GO Biological Processes	GO:0006399	tRNA metabolic process	-3.5765	-0.984151	8/179	1478,5917,51520,54482,54802,55699,79691,79731	CSTF2,RARS1,LARS1,TRMT13,TRIT1,IARS2,QTRT2,NARS2
17_Member	GO Biological Processes	GO:0006418	tRNA aminoacylation for protein translation	-3.11104	-0.744326	4/45	5917,51520,55699,79731	RARS1,LARS1,IARS2,NARS2
17_Member	GO Biological Processes	GO:0043039	tRNA aminoacylation	-3.00447	-0.713155	4/48	5917,51520,55699,79731	RARS1,LARS1,IARS2,NARS2
17_Member	GO Biological Processes	GO:0043038	amino acid activation	-2.97061	-0.707778	4/49	5917,51520,55699,79731	RARS1,LARS1,IARS2,NARS2
18_Member	GO Biological Processes	GO:0051098	regulation of binding	-2.20928	-0.302451	9/358	60,1660,3148,5530,8864,51773,55693,57669,117854	ACTB,DHX9,HMGB2,PPP3CA,PER2,RSF1,KDM4D,EPB41L5,TRIM6
19_Summary	GO Biological Processes	GO:0043470	regulation of carbohydrate catabolic process	-3.72951	-1.05465	6/90	950,3356,5208,9611,11097,55746,2739,3099,427,2678,2950,3417,6307,8864,28965,51495,4729,7388,51103,472,490,3490,10569,3612,10678	SCARB2,HTR2A,PFKFB2,NCOR1,NUP42,NUP133,GLO1,HK2,ASAH1,GGT1,GSTP1,IDH1,MSMO1,PER2,SLC27A6,HACD3,NDUFV2,UQCRH,NDUFAF1,ATM,ATP2B1,IGFBP7,SLU7,IMPA1,B3GNT2
19_Member	GO Biological Processes	GO:0043470	regulation of carbohydrate catabolic process	-3.72951	-1.05465	6/90	950,3356,5208,9611,11097,55746	SCARB2,HTR2A,PFKFB2,NCOR1,NUP42,NUP133
19_Member	GO Biological Processes	GO:0006090	pyruvate metabolic process	-3.30593	-0.834823	7/150	2739,3099,3356,5208,9611,11097,55746	GLO1,HK2,HTR2A,PFKFB2,NCOR1,NUP42,NUP133
19_Member	GO Biological Processes	GO:0006096	glycolytic process	-3.17719	-0.768238	6/114	3099,3356,5208,9611,11097,55746	HK2,HTR2A,PFKFB2,NCOR1,NUP42,NUP133
19_Member	GO Biological Processes	GO:0006757	ATP generation from ADP	-3.15723	-0.753071	6/115	3099,3356,5208,9611,11097,55746	HK2,HTR2A,PFKFB2,NCOR1,NUP42,NUP133
19_Member	GO Biological Processes	GO:0006110	regulation of glycolytic process	-3.0864	-0.7318	5/79	3356,5208,9611,11097,55746	HTR2A,PFKFB2,NCOR1,NUP42,NUP133
19_Member	GO Biological Processes	GO:0046031	ADP metabolic process	-3.02302	-0.716728	6/122	3099,3356,5208,9611,11097,55746	HK2,HTR2A,PFKFB2,NCOR1,NUP42,NUP133
19_Member	GO Biological Processes	GO:0032787	monocarboxylic acid metabolic process	-2.99546	-0.711443	15/645	427,2678,2739,2950,3099,3356,3417,5208,6307,8864,9611,11097,28965,51495,55746	ASAH1,GGT1,GLO1,GSTP1,HK2,HTR2A,IDH1,PFKFB2,MSMO1,PER2,NCOR1,NUP42,SLC27A6,HACD3,NUP133
19_Member	GO Biological Processes	GO:0006165	nucleoside diphosphate phosphorylation	-2.84655	-0.618589	6/132	3099,3356,5208,9611,11097,55746	HK2,HTR2A,PFKFB2,NCOR1,NUP42,NUP133
19_Member	GO Biological Processes	GO:0046939	nucleotide phosphorylation	-2.8298	-0.612729	6/133	3099,3356,5208,9611,11097,55746	HK2,HTR2A,PFKFB2,NCOR1,NUP42,NUP133
19_Member	GO Biological Processes	GO:0009135	purine nucleoside diphosphate metabolic process	-2.79675	-0.597904	6/135	3099,3356,5208,9611,11097,55746	HK2,HTR2A,PFKFB2,NCOR1,NUP42,NUP133
19_Member	GO Biological Processes	GO:0009179	purine ribonucleoside diphosphate metabolic process	-2.79675	-0.597904	6/135	3099,3356,5208,9611,11097,55746	HK2,HTR2A,PFKFB2,NCOR1,NUP42,NUP133
19_Member	GO Biological Processes	GO:0009185	ribonucleoside diphosphate metabolic process	-2.74828	-0.574275	6/138	3099,3356,5208,9611,11097,55746	HK2,HTR2A,PFKFB2,NCOR1,NUP42,NUP133
19_Member	GO Biological Processes	GO:0016052	carbohydrate catabolic process	-2.61994	-0.500039	7/197	950,3099,3356,5208,9611,11097,55746	SCARB2,HK2,HTR2A,PFKFB2,NCOR1,NUP42,NUP133
19_Member	GO Biological Processes	GO:0046034	ATP metabolic process	-2.58751	-0.48931	9/313	3099,3356,4729,5208,7388,9611,11097,51103,55746	HK2,HTR2A,NDUFV2,PFKFB2,UQCRH,NCOR1,NUP42,NDUFAF1,NUP133
19_Member	GO Biological Processes	GO:0009132	nucleoside diphosphate metabolic process	-2.48238	-0.438521	6/156	3099,3356,5208,9611,11097,55746	HK2,HTR2A,PFKFB2,NCOR1,NUP42,NUP133
19_Member	GO Biological Processes	GO:1903578	regulation of ATP metabolic process	-2.30629	-0.351334	5/119	3356,5208,9611,11097,55746	HTR2A,PFKFB2,NCOR1,NUP42,NUP133
19_Member	GO Biological Processes	GO:1900542	regulation of purine nucleotide metabolic process	-2.29101	-0.346111	5/120	3356,5208,9611,11097,55746	HTR2A,PFKFB2,NCOR1,NUP42,NUP133
19_Member	GO Biological Processes	GO:0009266	response to temperature stimulus	-2.26242	-0.329069	7/229	472,490,3356,3490,10569,11097,55746	ATM,ATP2B1,HTR2A,IGFBP7,SLU7,NUP42,NUP133
19_Member	GO Biological Processes	GO:0006140	regulation of nucleotide metabolic process	-2.2609	-0.329069	5/122	3356,5208,9611,11097,55746	HTR2A,PFKFB2,NCOR1,NUP42,NUP133
19_Member	GO Biological Processes	GO:0044262	cellular carbohydrate metabolic process	-2.25834	-0.328113	8/289	950,3099,3417,3612,5208,8864,9611,10678	SCARB2,HK2,IDH1,IMPA1,PFKFB2,PER2,NCOR1,B3GNT2
19_Member	GO Biological Processes	GO:0006091	generation of precursor metabolites and energy	-2.01571	-0.185267	11/524	3099,3356,3417,4729,5208,7388,8864,9611,11097,51103,55746	HK2,HTR2A,IDH1,NDUFV2,PFKFB2,UQCRH,PER2,NCOR1,NUP42,NDUFAF1,NUP133
20_Summary	GO Biological Processes	GO:0032781	positive regulation of ATPase activity	-3.71028	-1.05465	5/58	1660,4437,11345,120526,131118	DHX9,MSH3,GABARAPL2,DNAJC24,DNAJC19
20_Member	GO Biological Processes	GO:0032781	positive regulation of ATPase activity	-3.71028	-1.05465	5/58	1660,4437,11345,120526,131118	DHX9,MSH3,GABARAPL2,DNAJC24,DNAJC19
20_Member	GO Biological Processes	GO:0043462	regulation of ATPase activity	-3.01306	-0.713155	5/82	1660,4437,11345,120526,131118	DHX9,MSH3,GABARAPL2,DNAJC24,DNAJC19
