# Supplementary material for: Single-cell transcriptome and translatome dual-omics reveals potential mechanisms of human oocyte maturation
Source: Nat Commun. 2022 Aug 30;13:5114. doi: 10.1038/s41467-022-32791-2 (PMC9427852; doi:10.1038/s41467-022-32791-2)
Supplement: Supplementary file 13 — Supplementary Data 10 [file 41467_2022_32791_MOESM13_ESM.xlsx]

## Sheet: Sheet1
group	RBP	rbpname	motif	fc	p	count	mean	stdev	targets
mMIITE	RBP001	ALKBH5	RBP001_human_clipdb_bed1_mw10_num1_loose	0.788365	0.0475039	10	5.79	2.87551	Atrnl1,Pnma5,Piwil1,Pakap,Tmed9,Cdc25a,Kcnh1,Wwc2,Msl1,Lrp1
mMIITE	RBP001	ALKBH5	RBP001_human_clipdb_bed1_mw10_num2_loose	-0.301588	0.162345	4	4.93	2.25745	Camk2d,Adamts9,Mpped1,Sox8
mMIITE	RBP001	ALKBH5	RBP001_human_clipdb_bed1_mw15_num1_loose	0.579726	0.0664719	11	7.36	3.66672	Lbx1,Ccdc71l,Pnma5,Ddit4,Msl1,Dot1l,Lrrc4
mMIITE	RBP001	ALKBH5	RBP001_human_clipdb_bed1_mw15_num3_loose	0.285048	0.0859048	14	11.49	3.6804	Ppm1b,Gapvd1,Ero1lb,Nova1,Kdm6a,Tnks,Adamts9,Cpeb4,Dot1l,Slc37a1,Mapkbp1,Mon2,Gtf3c1,Stard13
mMIITE	RBP001	ALKBH5	RBP001_human_clipdb_bed1_mw15_num8_loose	0.362768	0.0125152	73	56.77	11.241	Pakap,Ubn2,Dlg1,Ero1lb,Resf1,Ttbk2,Ccdc71l,Arid3a,Cpeb4,Arih1,Arhgap19,Lmo7,Fam199x,Sdc1,Lbx1,Uhmk1,Larp4,Shc1,Afap1l2,Rundc3b,Piwil1,Rc3h1,Zfp760,Pik3c2a,Rps6ka6,Camk2d,Shox2,Mafg,Wrnip1,Nova1,Acbd3,Cdv3,Heatr5a,Trim6,Ermp1,Tob2,Ccdc120,Rad23b,Rnf141,Atxn1l,Fam91a1,Tiam2,Wwc2,Dock9,Gm7694,Nup153,Olfml2a,Msl1,Ssbp3,Tspyl4,Sox8,Thumpd1,Dcaf8,Rasa1,Phf13,Nufip2,Smad3
mMIITE	RBP001	ALKBH5	RBP001_human_clipdb_bed1_mw20_num10_loose	0.394469	0.0118676	65	49.45	9.97611	Lbx1,Pakap,Arid3a,Ubn2,Camk2d,Ero1lb,Ttbk2,Gm7694,Crk,Uhmk1,Larp4,Shc1,Afap1l2,Rundc3b,Dlg1,Rc3h1,Zfp760,Pik3c2a,Resf1,Trp53bp1,Nova1,Acbd3,Cdv3,Cntn2,Ccdc71l,Ccp110,Cpeb4,Prkar2a,Tob2,Rad23b,Rnf141,Atxn1l,Ube4b,Arih1,Smarca5,Fam91a1,Hps5,Tiam2,Arhgap19,Lmo7,Dock9,Olfml2a,Msl1,Fam199x,Mon2,Zdhhc18,Tspyl4,Sox8,Dcaf8,Rasa1,Nufip2,Zfp91,Smad3
mMIITE	RBP001	ALKBH5	RBP001_human_clipdb_bed1_mw20_num1_loose	0.49716	0.0407189	20	14.17	6.73908	Lbx1,Ddit4,Man2a1,Pakap,Pnma5,Piwil1,Dclk2,Rad23b,Cep170b,Dtx2,Llgl2,Lrrc4,Asxl2,Inppl1
mMIITE	RBP001	ALKBH5	RBP001_human_clipdb_bed1_mw20_num3_loose	0.807538	0.00180431	118	67.42	24.0013	Asxl2,Arhgap35,Cdv3,Cdan1,Sox8,Gapvd1,Cpeb4,Adamts9,Tob2,Ttbk2,Rc3h1,Camk2d,Smarca5,Resf1,Rsbn1,Fam199x,Mark2,Sipa1l2,Cdc25a,Sdc1,Ppm1b,Cep295,Shc1,Rundc3b,Rock1,Lrrfip1,Ppp1r15a,Hps5,Shox2,Wwc2,Btbd7,Kbtbd7,Ankrd17,Dot1l,Nova1,Arid3b,Tspyl4,Ice1,Nufip2,Zfp91,Trim6,Suco,Stag2,Ubn2
mMIITE	RBP001	ALKBH5	RBP001_human_clipdb_bed1_mw25_num10_loose	0.906394	0.0221142	11	5.86869	2.60943	Sdc1,Kdr,Man2a1,Ccp110,Suco,Ubqln2,Arih1,Fam91a1,Washc2,Kbtbd7,Slc37a1
mMIITE	RBP001	ALKBH5	RBP001_human_clipdb_bed1_mw25_num1_loose	1.21905	0.000655755	46	19.76	9.04436	Lbx1,Pnma5,Ccdc71l,Ddit4,Mark2,Lrrc4,Asxl2,Pakap,Inppl1,Atrnl1,Sipa1l2,Trafd1,Dclk2,Ccdc120,Ablim2,Kcnh1,Zdhhc18,Cep170b,Dtx2,Slc9a1,Stard13
mMIITE	RBP001	ALKBH5	RBP001_human_clipdb_bed1_mw25_num2_loose	0.298673	0.0168182	70	56.91	18.4353	Rc3h1,Larp4,Ttbk2,Adamts9,Stag2,Dlg1,Arid3a,Smyd4,Wwc2,Fam199x,Ubn2,Akap10,Ppp1r15a,Smarca5,Kbtbd7,Gapvd1,Camk2d,Btbd7,Dcp1a,Suco,Sprtn,Cpeb4,Tob2,Frmd8,Slc45a3,Kcnh1,Fam91a1,Arhgap19,Tspyl4,Nufip2,Zfp91,Zfhx4
mMIITE	RBP001	ALKBH5	RBP001_human_clipdb_bed1_mw25_num4_loose	0.479929	0.00567405	77	55.21	11.4321	Ubn2,Arid3a,Fam199x,Dlg1,Camk2d,Pakap,Ccdc71l,Cpeb4,Arhgap19,Gm7694,Asxl2,Crk,Lbx1,Uhmk1,Shc1,Afap1l2,Rundc3b,Piwil1,Ccdc112,Rc3h1,Zfp760,Pik3c2a,Shox2,Espl1,Ero1lb,Resf1,Wrnip1,Nova1,Acbd3,Cdv3,Heatr5a,Trim6,Ccp110,Prkar2a,Tob2,Ccdc120,Rad23b,Atxn1l,Ube4b,Arih1,Smarca5,Fam91a1,Hps5,Tiam2,Wwc2,Lmo7,Dock9,Olfml2a,Msl1,Mon2,Ssbp3,Abl2,Zdhhc18,Tspyl4,Sox8,Thumpd1,Rasa1,Nufip2,Zfp91,Smad3
mMIITE	RBP001	ALKBH5	RBP001_human_clipdb_bed1_mw25_num5_loose	0.761213	0.018333	16	9.44	3.40623	Sipa1l2,Ppm1d,Tcof1,Mafg,Sesn2,Trp53bp1,Rdh10,Frmd8,Slc37a2,Mpped1,Arhgap19,Fam167a,Arhgap35,Olfml2a,Thumpd1,Phf13
mMIITE	RBP001	ALKBH5	RBP001_human_clipdb_bed1_mw30_num1_loose	1.12973	0.00155064	50	22.85	10.7782	Lbx1,Pnma5,Ddit4,Ccdc71l,Llgl2,Pakap,Mark2,Gm7694,Slc9a1,Inppl1,Man2a1,Shox2,Mafg,Trafd1,Dclk2,Cntn2,Rac3,Dot1l,Lrp1,Zdhhc18,Cep170b,Dtx2,Lrrc4,Asxl2
mMIITE	RBP001	ALKBH5	RBP001_human_clipdb_bed1_mw30_num2_loose	0.67506	0.00141201	111	69.52	17.6054	Asxl2,Adamts9,Wwc2,Rc3h1,Nufip2,Zfhx4,Larp4,Dlg1,Ttbk2,Cpeb4,Smarca5,Kbtbd7,Fnip1,Arid3a,Kcnh1,Tspyl4,Zfp760,Pik3c2a,Camk2d,Stag2,Smyd4,Ankrd17,Socs7,Crk,Piwil1,Gapvd1,Pakap,Grip1,Btbd7,Nova1,Acbd3,Mark2,Carmil1,Slc40a1,Cenpj,Ubn2,Ermp1,Akap10,Ppp1r15a,Ube4b,Fam91a1,Tiam2,Fam167a,Lrp1,Raf1,Sox8,Rasa1,Stard13
mMIITE	RBP001	ALKBH5	RBP001_human_clipdb_bed1_mw30_num5_loose	0.548817	0.0024949	81	55.37	11.0952	Ubn2,Pakap,Dlg1,Camk2d,Ero1lb,Resf1,Ccdc71l,Arid3a,Cpeb4,Arhgap19,Fam199x,Sdc1,Crk,Lbx1,Uhmk1,Larp4,Shc1,Afap1l2,Rundc3b,Piwil1,Ccdc112,Rc3h1,Pik3c2a,Rps6ka6,Shox2,Espl1,Mafg,Wrnip1,Trp53bp1,Ttbk2,Nova1,Acbd3,Heatr5a,Trim6,Cntn2,Ccp110,Tob2,Ccdc120,Rad23b,Rnf141,Atxn1l,Arih1,Ube4b,Fam91a1,Smarca5,Hps5,Tiam2,Wwc2,Fam122b,Lmo7,Dock9,Nup153,Gm7694,Olfml2a,Mon2,Ssbp3,Abl2,Zdhhc18,Tspyl4,Sox8,Rasa1,Ph…
mMIITE	RBP001	ALKBH5	RBP001_human_clipdb_bed1_mw30_num8_loose	0.85963	6.13994e-05	64	35.27	7.83653	Arid3a,Piwil1,Rc3h1,Prkar2a,Msl1,Asxl2,Rsbn1,Tmed9,Mark2,Kdm6a,Socs7,Strip2,Zfhx4,Crk,Ppm1b,Kdr,Pakap,Shox2,Mafg,Ttbk2,Nova1,Tnks,Tmem51,Cntn2,Ccp110,Ubn2,Ermp1,Apba2,Cpt1a,Smarca5,Mpped1,Dock9,Arhgap35,Olfml2a,Lrp1,Fam199x,Mon2,Ssbp3,Rasa1,Nufip2,Sgpp2,Ffar2
mMIITE	RBP002	ATXN2	RBP002_human_clipdb_bed2_mw10_num1_loose	0.838314	7.86519e-07	128	71.59	12.2327	Asxl2,Trim6,Fam199x,Ubn2,Nufip2,Sdc1,Arih1,Gpt2,Crk,Larp4,Rc3h1,Pakap,Arid3a,Ccp110,Suco,Smg1,Prkar2a,Arid2,Cdan1,Rock1,Camk2d,Btbd7,Resf1,Ttbk2,Dclk2,Cpeb4,5031410I06Rik,Ssbp3,Fnip1,Thumpd1,Ppm1b,Nbr1,Kdr,Ccdc112,Gapvd1,Man2a1,Grip1,Shox2,Rsbn1,Acbd3,Mark2,Arhgef10,Trafd1,Tnks,Ccdc71l,Ermp1,Frmd8,Apba2,Wwc2,Arhgap19,Olfml2a,Abl2,Sox8,Phf13,Socs7,Zfp91,Arid1a,H60c,Fancg,Zfhx4,Ahctf1
mMIITE	RBP002	ATXN2	RBP002_human_clipdb_bed2_mw10_num2_loose	0.789371	0.00166059	57	32.98	9.44092	Olfml2a,Clip4,Ubn2,Msl1,Arid1a,Rc3h1,Man2a1,Pakap,Btbd7,Mafg,Il31ra,Dnmt3b,Kcnh1,Wwc2,Fam199x,Asxl2,Piwil1,Gapvd1,Shox2,Trp53bp1,Mark2,Cdc25a,Tob2,Ube4b,Gpatch1,Slc22a21,Lrp1,Dot1l,Arid2,Ssbp3,Fnip1,Sox8,Socs7,Nufip2,Strip2
mMIITE	RBP002	ATXN2	RBP002_human_clipdb_bed2_mw10_num3_loose	0.236982	0.0523348	27	22.91	6.07877	Mark2,Tnks,Ubn2,Ubqln2,Pnma5,Mafg,Sesn2,Ttbk2,Trafd1,Dclk2,Sympk,Suco,Tmem132b,Dnmt3b,Ube4b,Ddb1,Slc22a21,Fam167a,Phf1,Ssbp3,Dcaf8,H6pd
mMIITE	RBP002	ATXN2	RBP002_human_clipdb_bed2_mw10_num4_loose	-0.301381	0.106756	6	7.39394	3.44288	Piwil1,Mafg,Ermp1,Ube4b,Arid2,Dcaf8
mMIITE	RBP002	ATXN2	RBP002_human_clipdb_bed2_mw10_num9_loose	1.06832	0.000249923	32	15.26	4.92288	Ddit4,Ssbp3,Sdc1,Ccdc120,Kcnh1,Abl2,Pakap,Mark2,Dclk2,Cntn2,Sympk,Sprtn,Tmem132b,Prkar2a,Rad23b,Lysmd4,Dot1l,Cep170b,Adgrd1,Dcaf8,Socs7,Slc9a1,Asxl2,Ffar2
mMIITE	RBP002	ATXN2	RBP002_human_clipdb_bed2_mw15_num10_loose	0.796106	0.000143497	61	35.13	7.52324	Rc3h1,Piwil1,Ttbk2,Nova1,Fam199x,Trim6,Ubn2,Cpeb4,Smarca5,Arhgap19,Olfml2a,Fnip1,Sdc1,Ylpm1,Rock1,Lrrfip1,Ccdc112,Gapvd1,Man2a1,Btbd7,Dcp1a,Rsbn1,Gm5862,Dclk2,Zcchc2,Heatr5a,Arid3a,Stag2,Suco,Sprtn,Tob2,Apba2,Ube4b,Arih1,Wwc2,Ankrd17,Mon2,Arid2,Ice1,Mtmr4,Asxl2
mMIITE	RBP002	ATXN2	RBP002_human_clipdb_bed2_mw15_num1_loose	0.345284	0.00783122	144	113.35	33.6231	Asxl2,Cdv3,Arhgap35,Sox8,Cdan1,Camk2d,Ubn2,Resf1,Trim6,Nufip2,Rock1,Mafg,Gpt2,Rc3h1,Mark2,Arid3a,Smg1,Prkar2a,Arih1,Smarca5,Mtmr4,Sdc1,Crk,Zfp760,Nova1,Tmem132b,Pak4,Msl1,Fam199x,Ssbp3,Abl2
mMIITE	RBP002	ATXN2	RBP002_human_clipdb_bed2_mw15_num2_loose	0.47132	0.0157499	46	33.18	8.83105	Wwc2,Arid2,Fstl5,Clip4,Ankrd17,Olfml2a,Fam199x,Arid1a,Asxl2,Piwil1,Rc3h1,Zfp760,Pakap,Grip1,Btbd7,Nova1,Il31ra,Dclk2,Ubn2,Ermp1,Cdc25a,Tmem132b,Prkar2a,Ubqln2,Kcnh1,Arih1,Fam122b,Slc22a21,Arhgap35,Msl1,Arid3b,Abl2,Sox8,Rasa1,Zfhx4
mMIITE	RBP002	ATXN2	RBP002_human_clipdb_bed2_mw15_num3_loose	-0.529405	0.0336958	15	21.65	9.02452	Sh2d3c,Rad23b,Pnma5,Mafg,Arhgef10,Ubn2,Smg1,Cdc25a,Arhgap19,Mon2,Socs7,H6pd,Asxl2
mMIITE	RBP002	ATXN2	RBP002_human_clipdb_bed2_mw15_num4_loose	0.675411	0.00749819	52	32.56	10.9252	Ubn2,Pak4,Msl1,Cep170b,Nufip2,Adamts9,Pakap,Rad23b,Lmo7,Pnma5,Rc3h1,Dclk2,Sympk,Ccdc120,Akap10,Gm7694,Socs7,Gpt2,Asxl2
mMIITE	RBP002	ATXN2	RBP002_human_clipdb_bed2_mw15_num5_loose	0.623448	0.00154006	68	44.14	9.24091	Pnma5,Sesn2,Abl2,Mark2,Tnks,Tmem132b,Gm7694,Mapkbp1,Lbx1,Uhmk1,Rc3h1,Gapvd1,Man2a1,Camk2d,Pakap,Grip1,Atf6b,Mafg,Dcp1a,Gm5862,Nova1,Acbd3,Cdv3,Carmil1,Dclk2,Ccdc71l,Arid3a,Spryd3,Ubn2,Smg1,Cdc25a,Cpeb4,Prkar2a,Tob2,Ablim2,Slc37a2,Ube4b,Arih1,Hps5,Fam122b,Slc22a21,Arhgap19,Ankrd6,Ankrd17,Msl1,5031410I06Rik,Fam199x,Arid3b,Zdhhc18,Tspyl4,Sox8,Adgrd1,Socs7,Slc9a1,Arid1a,Fancg
mMIITE	RBP002	ATXN2	RBP002_human_clipdb_bed2_mw20_num1_loose	0.316921	0.00790575	151	121.22	35.4807	Nufip2,Asxl2,Ubn2,Msl1,Cep170b,Cdv3,Pak4,Akap10,Arhgap35,Sox8,Adamts9,Camk2d,Cdan1,Trim6,Zdhhc7,Gpt2,Rock1,Pakap,Mark2,Arid3a,Smg1,Ermp1,Prkar2a,Mtmr4
mMIITE	RBP002	ATXN2	RBP002_human_clipdb_bed2_mw20_num2_loose	0.777174	0.000703294	57	33.26	8.14964	Btbd7,Prkar2a,Olfml2a,Fam199x,Arid1a,Asxl2,Fstl5,Zfp760,Nova1,Kdm6a,Cdc25a,Arih1,Wwc2,Msl1,Arid2,Nufip2,Piwil1,Kdr,Clip4,Gapvd1,Camk2d,Grip1,Cntn2,Ccdc71l,Ermp1,Tmem132b,Fam122b,Gpatch1,Slc22a21,Arhgap35,Dot1l,Arid3b,Ssbp3,Fnip1,Sox8
mMIITE	RBP002	ATXN2	RBP002_human_clipdb_bed2_mw20_num3_loose	-0.472314	0.0414074	15	20.81	5.3949	Mark2,Arhgap19,Cep170b,Asxl2,Ttc17,Resf1,Arhgef10,Ccdc71l,Ubqln2,Cdan1,Llgl2
mMIITE	RBP002	ATXN2	RBP002_human_clipdb_bed2_mw20_num4_loose	0.419855	0.0108001	88	65.78	20.3428	Ubqln2,Sprtn,Pnma5,Mark2,Tnks,Smg1,Rad23b,Fam167a,Mon2,Shc1,Camk2d,Zcchc2,Arid1a,Lbx1,Uhmk1,Sh2d3c,Dlg1,Clip4,Pakap,Shox2,Mafg,Sesn2,Nova1,Arhgef10,Tmem30a,Dclk2,Cntn2,Sympk,Spryd3,Ubn2,Tmem132b,Cpeb4,Prkar2a,Ccdc120,Ablim2,Frmd8,Atxn1l,Ddb1,Slc22a21,Gm7694,Nup153,Arhgap35,Phf1,Taf4,Abl2,Zdhhc18,Tspyl4,Sox8,Dcaf8,Strip2,Sgpp2,Asxl2
mMIITE	RBP002	ATXN2	RBP002_human_clipdb_bed2_mw20_num5_loose	0.270749	0.0610432	18	14.92	5.62584	Ddit4,Rad23b,Sdc1,Kdr,Rc3h1,Pakap,Lrp11,Dclk2,Cntn2,Sympk,Rac3,Slc37a2,Dock9,Dot1l,Stard13,Inppl1
mMIITE	RBP002	ATXN2	RBP002_human_clipdb_bed2_mw20_num7_loose	0.709744	0.0267732	14	8.56	3.05611	Sipa1l2,Ppm1d,Gapvd1,Ero1lb,Dcp1a,Tmed9,Ccdc71l,Arhgap19,Arhgap35,Fnip1,Tspyl4,Socs7,Stard13,Zfhx4
mMIITE	RBP002	ATXN2	RBP002_human_clipdb_bed2_mw25_num1_loose	0.335103	0.00806403	143	113.36	33.2543	Asxl2,Cdv3,Arhgap35,Sox8,Cdan1,Camk2d,Resf1,Trim6,Ubn2,Rock1,Mafg,Gpt2,Nufip2,Rc3h1,Mark2,Arid3a,Smg1,Pak4,Prkar2a,Arih1,Smarca5,Mtmr4,Sdc1,Crk,Zfp760,Nova1,Tmem132b,Akap10,Msl1,Fam199x,Ssbp3,Abl2
mMIITE	RBP002	ATXN2	RBP002_human_clipdb_bed2_mw25_num2_loose	0.0544804	0.0342863	34	32.74	11.5668	Lbx1,Sh2d3c,Dclk2,Rad23b,Ubqln2,Arhgap19,Socs7,Llgl2,Pnma5,Por,Gapvd1,Sesn2,Mark2,Arhgef10,Sympk,Ccdc71l,Ubn2,Lysmd4,Slc29a1,Wwc2,Msl1,Lrp1,Zdhhc18,Cep170b,Dtx2,Asxl2
mMIITE	RBP002	ATXN2	RBP002_human_clipdb_bed2_mw25_num3_loose	0.764329	0.00170697	55	32.38	8.83837	Clip4,Tob2,Msl1,Ssbp3,Asxl2,Fstl5,Grip1,Prkar2a,Ube4b,Wwc2,Olfml2a,Arid3b,Arid2,Nufip2,Rc3h1,Gapvd1,Man2a1,Mon1b,Ttbk2,Kdm6a,Il31ra,Dclk2,Cntn2,Ermp1,Tmem132b,Ubqln2,Kcnh1,Arih1,Fam122b,Gpatch1,Sox8,Socs7,Arid1a,Ahctf1,Zfhx4
mMIITE	RBP002	ATXN2	RBP002_human_clipdb_bed2_mw25_num4_loose	0.788988	0.00145094	48	27.78	7.53923	Dclk2,Ddit4,Mafg,Rac3,Ccdc120,Rad23b,Lysmd4,Fam167a,Abl2,Phf13,Asxl2,Sdc1,Ubn1,Kdr,Rc3h1,Trp53bp1,Ttbk2,Cdv3,Trafd1,Lrp11,Cntn2,Ermp1,Sprtn,Prkar2a,Slc37a2,Utp20,Kcnh1,Ube4b,Ddb1,Arhgap19,Ssbp3,Fnip1,Socs7,Zfp91,Gpt2,Ccdc117
mMIITE	RBP002	ATXN2	RBP002_human_clipdb_bed2_mw25_num5_loose	0.75832	0.000291084	76	44.93	9.89363	Camk2d,Sox8,Rsbn1,Carmil1,Ubn2,Fam122b,Rock1,Mark2,Tnks,Smg1,Fam91a1,Fam199x,Strip2,Fancg,Uhmk1,Larp4,Fstl5,Piwil1,Rc3h1,Pakap,Trim11,Grip1,Shox2,Cdv3,Tmem30a,Il31ra,Zcchc2,Zdhhc7,Spryd3,Ermp1,Cdc25a,Tmem132b,Cpeb4,Atxn1l,Slc29a1,Kcnh1,Arih1,Mpped1,Wwc2,Arhgap19,Dock9,Nup153,Ankrd17,Mapkbp1,Ssbp3,Arid2,Abl2,Tspyl4,Cdan1,Dcaf8,Nufip2,Zfp91,Arid1a,Asxl2
mMIITE	RBP002	ATXN2	RBP002_human_clipdb_bed2_mw25_num6_loose	0.971431	0.00139971	23	11.73	3.83986	Nova1,Uhmk1,Larp4,Sesn2,Rsbn1,Ttbk2,Gm5862,Cdv3,Ticrr,Sprtn,Frmd8,Slc37a2,Atxn1l,Smarca5,Wwc2,Adar,Ankrd17,Taf4,Ssbp3,Raf1,Sox8,Asxl2
mMIITE	RBP002	ATXN2	RBP002_human_clipdb_bed2_mw25_num7_loose	0.906705	7.38437e-06	97	51.74	10.9762	Asxl2,Rc3h1,Arhgap35,Cdan1,Ttbk2,Nova1,Mark2,Tob2,Arih1,Nufip2,Lrrfip1,Gapvd1,Camk2d,Pakap,Rsbn1,Ubn2,Fnip1,Sox8,Sipa1l2,Crk,Larp4,Ylpm1,Rundc3b,Dlg1,Tcof1,Ccdc112,Man2a1,Grip1,Mafg,Resf1,Gm5862,Cdv3,Tnks,Heatr5a,Trim6,Cenpj,Ccp110,Suco,Stag2,Cpeb4,Prkar2a,Cep295,Smarca5,Kbtbd7,Nup153,Ankrd17,Dot1l,5031410I06Rik,Arid2,Gtf3c1,Tspyl4,Dcaf8,H6pd,Gpt2,Ahctf1
mMIITE	RBP116	SRSF2	RBP116_mouse_clipdb_bed24_mw25_num3_loose	1.8365	3.9787e-12	29	8.12	2.99926	Phf13,Ubn1,Piwil1,Dlg1,Kdr,Clip4,Gapvd1,Mafg,Wrnip1,Trp53bp1,Ttbk2,Lrp11,Dclk2,Cntn2,Sympk,Ccdc71l,Ermp1,Prkar2a,Slc37a2,Cpt1a,Hps5,Fam122b,Arhgap19,Arhgap35,Olfml2a,Abl2,Dtx2,Socs7
mMIITE	RBP002	ATXN2	RBP002_human_clipdb_bed2_mw25_num9_loose	0.810966	0.00441895	25	14.25	4.36787	Mark2,Socs7,Sdc1,Pnma5,Dlg1,Mafg,Trim6,Rdh10,Usp28,Ccdc120,Wwc2,Fam167a,Arhgap35,Lrp1,Taf4,Mapkbp1,Abl2,Zdhhc18,Cep170b,Dcaf8,Slc9a1,Strip2
mMIITE	RBP002	ATXN2	RBP002_human_clipdb_bed2_mw30_num1_loose	0.336199	0.00562322	207	163.97	43.1912	Asxl2,Nufip2,Ubn2,Msl1,Cep170b,Adamts9,Cdv3,Trim6,Camk2d,Arid3a,Pak4,Apba2,Suco,Akap10,Sox8,Mafg,Arhgap35,Cdan1,Resf1,Mark2,Gpt2,Rock1,Fam199x,Ssbp3,Uhmk1,Man2a1,Pakap,Ube4b,Mtmr4
mMIITE	RBP002	ATXN2	RBP002_human_clipdb_bed2_mw30_num2_loose	0.189611	0.0187244	57	49.98	20.0378	Ubqln2,Dtx2,Lbx1,Rad23b,Shox2,Mon2,Pnma5,Pakap,Mark2,Dclk2,Sprtn,Socs7,Uhmk1,Sh2d3c,Por,Tcof1,Mafg,Ccdc71l,Zdhhc7,Spryd3,Lrp1,Zdhhc18,Gtf3c1,Cep170b,Dcaf8,Slc9a1,H6pd,Llgl2,Asxl2
mMIITE	RBP002	ATXN2	RBP002_human_clipdb_bed2_mw30_num3_loose	0.614443	0.00740779	66	43.11	13.9123	Clip4,Fam199x,Arid2,Ssbp3,Ubn2,Wwc2,Olfml2a,Msl1,Arid1a,Asxl2,Gapvd1,Il31ra,Prkar2a,Tob2,Dot1l,Arid3b,Fnip1,Fstl5,Kdr,Grip1,Mark2,Cntn2,Ermp1,Cdc25a,Kcnh1,Ube4b,Arih1,Fam122b,Lmo7,Zfhx4
mMIITE	RBP002	ATXN2	RBP002_human_clipdb_bed2_mw30_num4_loose	0.549273	0.00698148	107	73.12	29.3493	Asxl2,Cdv3,Arhgap35,Sox8,Cdan1,Resf1,Nufip2,Rock1,Mafg,Rc3h1,Camk2d,Arih1,Fam199x,Zfp760,Nova1,Smg1,Smarca5
mMIITE	RBP002	ATXN2	RBP002_human_clipdb_bed2_mw30_num6_loose	0.900804	0.000420826	34	18.21	4.86234	Mark2,Pnma5,Grip1,Cntn2,Frmd8,Asxl2,Crk,Shc1,Shox2,Sesn2,Trp53bp1,Nova1,Trafd1,Carmil1,Dclk2,Pak4,Cpeb4,Dnmt3b,Fam167a,Adar,Arid3b,Mon2,Ssbp3,Zdhhc18,Socs7,Smad3
mMIITE	RBP002	ATXN2	RBP002_human_clipdb_bed2_mw30_num9_loose	0.586406	0.0664478	10	6.66	2.55533	Larp4,Trim11,Dclk2,Sympk,Suco,Tmem132b,Lysmd4,Fam122b,Arhgap19,Fam199x
mMIITE	RBP003	C17orf85	RBP003_human_clipdb_bed3_mw10_num1_loose	-0.773307	0.0791185	4	6.83673	3.83606	Ccdc71l,Smg1,Fam91a1,Ffar2
mMIITE	RBP003	C17orf85	RBP003_human_clipdb_bed3_mw10_num3_loose	-0.468553	0.152741	2	2.76744	2.4908	Man2a1,Atxn1l
mMIITE	RBP003	C17orf85	RBP003_human_clipdb_bed3_mw15_num1_loose	0.0362024	0.0939517	7	6.82653	4.2427	Pakap,Fam91a1,Gm7694,Raf1,Asxl2,Stard13
mMIITE	RBP003	C17orf85	RBP003_human_clipdb_bed3_mw15_num2_loose	0.557706	0.0716689	10	6.79381	4.10015	Lbx1,Inppl1,Pnma5,Ccdc71l,Llgl2,Ahctf1
mMIITE	RBP003	C17orf85	RBP003_human_clipdb_bed3_mw15_num4_loose	0.597917	0.00695327	99	65.41	28.1411	Asxl2,Cdv3,Arhgap35,Sox8,Cdan1,Resf1,Rock1,Mafg,Rc3h1,Nufip2,Zfp760,Camk2d,Nova1,Smg1,Tob2,Arih1,Smarca5
mMIITE	RBP003	C17orf85	RBP003_human_clipdb_bed3_mw20_num1_loose	-0.445727	0.0807802	5	6.81	4.56534	Slc37a2,Fam91a1,Sesn2,Ffar2,Zfhx4
mMIITE	RBP003	C17orf85	RBP003_human_clipdb_bed3_mw20_num2_loose	0.655665	0.0287856	23	14.6	8.18103	Lbx1,Ddit4,Pnma5,Ccdc71l,Taf4,Man2a1,Pakap,Grip1,Mafg,Mark2,Lrrc4,Inppl1
mMIITE	RBP003	C17orf85	RBP003_human_clipdb_bed3_mw20_num3_loose	0.569046	0.0076187	96	64.71	27.8257	Asxl2,Cdv3,Arhgap35,Sox8,Cdan1,Resf1,Rock1,Mafg,Rc3h1,Nufip2,Zfp760,Camk2d,Nova1,Arih1,Smarca5,Tspyl4
mMIITE	RBP003	C17orf85	RBP003_human_clipdb_bed3_mw25_num1_loose	-0.741331	0.0768763	4	6.68687	4.249	Sesn2,Ccdc71l,Asxl2,Ffar2
mMIITE	RBP003	C17orf85	RBP003_human_clipdb_bed3_mw25_num2_loose	0.685435	0.0290653	22	13.68	8.11891	Lbx1,Inppl1,Pnma5,Ccdc71l,Ddit4,Pakap,Mafg,Rad23b,Lrrc4,Asxl2
mMIITE	RBP003	C17orf85	RBP003_human_clipdb_bed3_mw25_num3_loose	0.676282	0.00351419	116	72.59	24.9311	Asxl2,Cdv3,Arhgap35,Cdan1,Sox8,Tob2,Arih1,Gapvd1,Ttbk2,Mark2,Dot1l,Rc3h1,Camk2d,Shox2,Resf1,Smg1,Cpeb4,Smarca5,Wwc2,Fam199x,Fnip1,Tspyl4,Lbx1,Larp4,Shc1,Lrrfip1,Zfp760,Pik3c2a,Mafg,Rsbn1,Nova1,Arhgef10,Trim6,Arid3a,Adamts9,Cep295,Ppp1r15a,Lmo7,Olfml2a,Col14a1,Gtf3c1,Nufip2,Ahctf1
mMIITE	RBP003	C17orf85	RBP003_human_clipdb_bed3_mw25_num6_loose	-0.330558	0.169281	4	5.03	2.08629	Uhmk1,Mon1b,Sympk,Arid1a
mMIITE	RBP003	C17orf85	RBP003_human_clipdb_bed3_mw30_num1_loose	-1.16564	0.0640029	3	6.73	4.20883	Smg1,Fam91a1,Ffar2
mMIITE	RBP003	C17orf85	RBP003_human_clipdb_bed3_mw30_num2_loose	0.683328	0.0291422	22	13.7	8.14205	Lbx1,Inppl1,Pnma5,Ccdc71l,Ddit4,Pakap,Mafg,Rad23b,Lrrc4,Asxl2
mMIITE	RBP003	C17orf85	RBP003_human_clipdb_bed3_mw30_num3_loose	0.663791	0.00377116	115	72.59	24.9513	Asxl2,Cdv3,Arhgap35,Cdan1,Sox8,Tob2,Arih1,Gapvd1,Ttbk2,Mark2,Dot1l,Rc3h1,Camk2d,Shox2,Resf1,Smg1,Cpeb4,Smarca5,Wwc2,Fam199x,Fnip1,Tspyl4,Lbx1,Larp4,Shc1,Lrrfip1,Zfp760,Pik3c2a,Mafg,Rsbn1,Nova1,Arhgef10,Arid3a,Adamts9,Cep295,Ppp1r15a,Lmo7,Olfml2a,Col14a1,Gtf3c1,Nufip2,Ahctf1
mMIITE	RBP003	C17orf85	RBP003_human_clipdb_bed3_mw30_num6_loose	-0.155749	0.146372	5	5.57	2.66384	Uhmk1,Dclk2,Suco,Ccdc117,Arid1a
mMIITE	RBP004	CAPRIN1	RBP004_human_clipdb_bed4_mw10_num4_loose	1.33097	0.000344609	12	4.77	2.02936	Ddit4,Pakap,Mark2,Dclk2,Cntn2,Kcnh1,Ssbp3,Abl2,Adgrd1,Dcaf8,Asxl2
mMIITE	RBP004	CAPRIN1	RBP004_human_clipdb_bed4_mw10_num9_loose	0.664816	0.0387698	13	8.2	3.09773	Lbx1,Por,Pakap,Dclk2,Ccdc120,Ablim2,Lysmd4,Rnf141,Atxn1l,Kcnh1,Arih1,Zdhhc18,Dtx2
mMIITE	RBP004	CAPRIN1	RBP004_human_clipdb_bed4_mw15_num2_loose	-0.250962	0.132733	6	7.14	2.75981	Sdc1,Ddit4,Rad23b,Kcnh1,Abl2,Asxl2
mMIITE	RBP004	CAPRIN1	RBP004_human_clipdb_bed4_mw15_num4_loose	0.560256	0.0577755	11	7.46	2.46765	Larp4,Nup62,Shox2,Rsbn1,Tnks,Sympk,Cntn2,Suco,Lysmd4,Arhgap19,Fam199x
mMIITE	RBP004	CAPRIN1	RBP004_human_clipdb_bed4_mw15_num5_loose	0.262175	0.0275185	47	39.19	11.5213	Mark2,Pnma5,Ttbk2,Ccdc120,Arih1,Arhgap35,Cdan1,Slc9a1,Asxl2,Atrnl1,Lbx1,Shc1,Dlg1,Pakap,Resf1,Zcchc2,Zdhhc7,Ubn2,Smg1,Rad23b,Frmd8,Dnmt3b,Kcnh1,Fam91a1,Hps5,Fam122b,Arhgap19,Fam167a,Mon2,Abl2,Adgrd1,Socs7,Zfp91,H6pd,Smad3
mMIITE	RBP020	FMR1	RBP020_human_eclip_bed11_mw25_num6_loose	1.77525	1.55906e-06	14	4.09	2.04542	Sympk,Slc40a1,Arid3a,Ubn2,Prkar2a,Akap10,Fam167a,Olfml2a,Dot1l,Mon2,Cep170b,Dtx2,Ccdc117
mMIITE	RBP004	CAPRIN1	RBP004_human_clipdb_bed4_mw20_num3_loose	0.217591	0.0871515	10	8.6	4.34613	Lbx1,Sdc1,Dcp1a,Ttbk2,Ccdc71l,Llgl2,Asxl2
mMIITE	RBP004	CAPRIN1	RBP004_human_clipdb_bed4_mw20_num4_loose	0.973075	0.00440765	13	6.62245	2.3617	Larp4,Nup62,Trim11,Shox2,Nova1,Dclk2,Sympk,Cntn2,Suco,Tmem132b,Fam122b,Arhgap19,Fam199x
mMIITE	RBP004	CAPRIN1	RBP004_human_clipdb_bed4_mw25_num10_loose	1.38542	5.94606e-05	18	6.89	2.81732	Fstl5,Gapvd1,Camk2d,Pakap,Nova1,Cdv3,Arid3a,Smg1,Cdc25a,Lysmd4,Slc37a2,Kcnh1,Wwc2,Adar,Msl1,Slc37a1,Asxl2,Smad3
mMIITE	RBP004	CAPRIN1	RBP004_human_clipdb_bed4_mw25_num2_loose	0.47511	0.0502158	17	12.23	4.32716	Lbx1,Mafg,Kdr,Pakap,Arhgef10,Tnks,Sympk,Arid3a,Zdhhc7,Apba2,Zdhhc18,Dtx2,Gpt2,Lrrc4,Ahctf1
mMIITE	RBP004	CAPRIN1	RBP004_human_clipdb_bed4_mw25_num6_loose	0.164569	0.036685	41	36.58	9.82902	Pnma5,Arih1,Arhgap35,Ttbk2,Cdan1,Slc9a1,Asxl2,Ubn2,Lbx1,Pak4,Ccdc120,Rad23b,Sh2d3c,Frmd8,Dnmt3b,Ube4b,Fam91a1,Hps5,Arhgap19,Resf1,Ankrd17,Mark2,Mon2,Abl2,Zdhhc18,Adgrd1,Zcchc2,Socs7,Zfp91,H6pd,Zdhhc7,Smad3
mMIITE	RBP004	CAPRIN1	RBP004_human_clipdb_bed4_mw25_num7_loose	0.463947	0.109354	8	5.8	2.37835	Ppm1b,Rc3h1,Sesn2,Ccdc120,Kcnh1,Dtx2,Socs7,Asxl2
mMIITE	RBP004	CAPRIN1	RBP004_human_clipdb_bed4_mw30_num3_loose	0.584114	0.0379403	17	11.34	4.15172	Lbx1,Kdr,Pakap,Shox2,Mafg,Arhgef10,Tnks,Sympk,Arid3a,Zdhhc7,Apba2,Zdhhc18,Dtx2,Gpt2,Lrrc4,Ahctf1
mMIITE	RBP004	CAPRIN1	RBP004_human_clipdb_bed4_mw30_num8_loose	0.658653	0.00419323	49	31.04	8.08905	Uhmk1,Mafg,Sympk,Smg1,Ube4b,Arih1,Arid2,Asxl2,Smad3,Crk,Ylpm1,Fstl5,Rc3h1,Man2a1,Camk2d,Pakap,Sesn2,Rsbn1,Ttbk2,Arid3a,Ubn2,Sprtn,Tob2,Akap10,Ubqln2,Kcnh1,Ddb1,Wwc2,Lmo7,Gm7694,Olfml2a,Abl2,Cdan1,Adgrd1,Thumpd1,Phf13,Nufip2,Zfp91,2300002M23Rik,Lrrc4
mMIITE	RBP004	CAPRIN1	RBP004_human_clipdb_bed4_mw30_num9_loose	1.16488	0.00020855	20	8.92	3.09016	Pakap,Ttbk2,Kdr,Mon1b,Tmed9,Trp53bp1,Mark2,Dclk2,Zdhhc7,Rdh10,Arhgap19,Arhgap35,Ankrd6,Abl2,Zdhhc18,Cep170b,Dcaf8,Smad3
mMIITE	RBP005	CPSF1	RBP005_human_clipdb_bed5_mw10_num1_loose	0.476913	0.00931114	74	53.17	13.8681	Cdan1,Nufip2,Asxl2,Rc3h1,Zfp760,Nova1,Cdv3,Mtmr4,Mafg,Resf1,Kdm6a,Tnks,Arid3a,Suco,Arih1,Lmo7,Fam199x,Tspyl4,Sox8,Atrnl1,Sipa1l2,Crk,Lbx1,Larp4,Shc1,Afap1l2,Rundc3b,Rock1,Camk2d,Shox2,Dnmt3b,Hps5,Fam122b,Arhgap35,Olfml2a,Dot1l,Arid2,Cep170b,Phf13,Gpt2,Strip2
mMIITE	RBP005	CPSF1	RBP005_human_clipdb_bed5_mw10_num4_loose	0.378056	0.0216379	38	29.24	5.72981	Nufip2,Btbd7,Sesn2,Arhgap35,Arid3b,Phf13,Crk,Ubn1,Rundc3b,Dlg1,Camk2d,Pakap,Ttc17,Ttbk2,Nova1,Cdv3,Heatr5a,Ccp110,Smg1,Tmem132b,Lysmd4,Atxn1l,Apba2,Mpped1,5031410I06Rik,Ssbp3,Arid2,Sox8,H6pd,Asxl2,Inppl1
mMIITE	RBP005	CPSF1	RBP005_human_clipdb_bed5_mw15_num10_loose	0.704137	0.0149457	21	12.89	4.2233	Rasa1,Uhmk1,Dlg1,Trim11,Btbd7,Ttbk2,Gm5862,Acbd3,Sympk,Ccp110,Tmem132b,Rnf141,Slc45a3,Arid3b,Fnip1,Tspyl4,Phf13,Slc9a1,Gpt2,H60c
mMIITE	RBP005	CPSF1	RBP005_human_clipdb_bed5_mw15_num1_loose	0.538322	0.00626778	91	62.66	17.7225	Asxl2,Cdan1,Cdv3,Rock1,Arhgap35,Sox8,Rc3h1,Nova1,Nufip2,Smarca5,Larp4,Zfp760,Camk2d,Resf1,Suco,Mtmr4,Crk,Rundc3b,Mafg,Mon1b,Kdm6a,Tnks,Rdh10,Smg1,Usp28,Tob2,Lmo7,Dot1l,Fam199x,Stard13
mMIITE	RBP005	CPSF1	RBP005_human_clipdb_bed5_mw15_num9_loose	0.683143	0.00367258	57	35.5	9.8026	Ubn2,Wwc2,Arid2,Clip4,Grip1,Cdc25a,Prkar2a,Msl1,Ssbp3,Cntn2,Olfml2a,Fam199x,Arid3b,Gapvd1,Pik3c2a,Mafg,Mark2,Il31ra,Smyd4,Kif20a,Tmem132b,Ubqln2,Arih1,Arhgap35,Dot1l,Abl2,Socs7,Asxl2,Zfhx4
mMIITE	RBP005	CPSF1	RBP005_human_clipdb_bed5_mw20_num8_loose	0.706269	0.00381573	62	38	11.4	Wwc2,Ssbp3,Asxl2,Clip4,Ubn2,Fam199x,Arid1a,Grip1,Mafg,Il31ra,Cdc25a,Prkar2a,Tob2,Arih1,Msl1,Arid3b,Arid2,Zfhx4,Pik3c2a,Mark2,Cntn2,Ermp1,Smyd4,Ubqln2,Ube4b,Kcnh1,Slc22a21,Olfml2a,Dot1l,Abl2,Fnip1,Phf13,Socs7
mMIITE	RBP005	CPSF1	RBP005_human_clipdb_bed5_mw25_num1_loose	0.444773	0.00434588	200	146.94	43.246	Asxl2,Cdv3,Cdan1,Camk2d,Arid3a,Resf1,Sox8,Trim6,Arhgap35,Fam199x,Nufip2,Rock1,Mark2,Suco,Ubn2,Larp4,Man2a1,Arih1,Gpt2,Sdc1,Rc3h1,Pakap,Mafg,Tob2,Apba2,Rundc3b,Gapvd1,Btbd7,Mon1b,Rsbn1,Cpeb4,Prkar2a,Ppp1r15a,Wwc2,Fam167a,Ssbp3,Zdhhc18,Stard13
mMIITE	RBP005	CPSF1	RBP005_human_clipdb_bed5_mw25_num9_loose	0.630185	0.00806863	64	41.35	14.4337	Arid1a,Arid2,Gapvd1,Clip4,Cdc25a,Grip1,Mafg,Prkar2a,Kcnh1,Fam199x,Ssbp3,Cntn2,Arih1,Olfml2a,Asxl2,Fstl5,Btbd7,Mark2,Ubn2,Tob2,Fam122b,Wwc2,Slc22a21,Msl1,Fnip1,Phf13,Socs7
mMIITE	RBP005	CPSF1	RBP005_human_clipdb_bed5_mw30_num4_loose	0.584635	0.0049881	44	29.34	6.55393	Ttbk2,Mafg,Sprtn,Wwc2,Socs7,Nufip2,Mtmr4,Ppm1b,Ubn1,Ylpm1,Fstl5,Dlg1,Rc3h1,Gapvd1,Pakap,Sesn2,Rsbn1,Acbd3,Carmil1,Trafd1,Arid3a,Zdhhc7,Ccp110,Slc37a2,Atxn1l,Kcnh1,Nup153,Ssbp3,Fnip1,Thumpd1,Phf13,Ccdc117,Asxl2,Smad3,Ahctf1,Zfhx4
mMIITE	RBP005	CPSF1	RBP005_human_clipdb_bed5_mw30_num8_loose	0.379153	0.0213668	45	34.6	7.97091	Arid1a,Grip1,Tob2,Wwc2,Msl1,Asxl2,Btbd7,Fam122b,Fstl5,Rundc3b,Clip4,Camk2d,Shox2,Mafg,Trp53bp1,Kdm6a,Arid3a,Cdc25a,Tmem132b,Cpeb4,Arih1,Kcnh1,Slc22a21,Ankrd17,Ssbp3,Fnip1,Abl2,Phf13,H60c
mMIITE	RBP006	CPSF2	RBP006_human_clipdb_bed6_mw10_num10_loose	0.840186	0.00965589	14	7.82	2.63381	Nbr1,Rock1,Ccdc112,Grip1,Ero1lb,Mafg,Tnks,Ubn2,Prkar2a,Kbtbd7,Dock9,Taf4,Abl2,Strip2
mMIITE	RBP006	CPSF2	RBP006_human_clipdb_bed6_mw10_num1_loose	0.729087	0.00236481	70	42.23	12.0963	Arid2,Olfml2a,Gapvd1,Mafg,Ssbp3,Il31ra,Ubn2,Fam199x,Arid1a,Clip4,Grip1,Btbd7,Arih1,Slc22a21,Msl1,Abl2,Phf13,Asxl2,Piwil1,Kdr,Zfp760,Nova1,Tmem132b,Cpeb4,Prkar2a,Tob2,Dnmt3b,Kcnh1,Fam122b,Wwc2,Arhgap35,Dot1l,Sox8,Socs7
mMIITE	RBP006	CPSF2	RBP006_human_clipdb_bed6_mw10_num2_loose	0.564577	0.0049492	91	61.53	16.5666	Asxl2,Arhgap35,Cdv3,Cdan1,Nufip2,Larp4,Nova1,Smarca5,Sox8,Rc3h1,Zfp760,Camk2d,Mafg,Tnks,Suco,Usp28,Lmo7,Shc1,Afap1l2,Shox2,Resf1,Mon1b,Mark2,Safb,Adamts9,Arid3a,Rdh10,Ubn2,Smg1,Tmem132b,Tob2,Fam199x,Tspyl4,Cep170b,Gpt2,Mtmr4
mMIITE	RBP006	CPSF2	RBP006_human_clipdb_bed6_mw10_num3_loose	0.93305	0.00561676	16	8.38	3.03442	Por,Pakap,Trim11,Mafg,Ero1lb,Dclk2,Cntn2,Usp28,Prkar2a,Akap10,Wwc2,Slc37a1,Arid3b,Mapkbp1,Zdhhc18,Slc9a1
mMIITE	RBP006	CPSF2	RBP006_human_clipdb_bed6_mw10_num4_loose	0.644316	0.00690845	49	31.35	9.21173	Tnks,Dclk2,Pakap,Kcnh1,Gm7694,Arid1a,Crk,Uhmk1,Larp4,Ddit4,Dlg1,Gapvd1,Man2a1,Camk2d,Ttc17,Atf6b,Mafg,Dcp1a,Mark2,Carmil1,Lrp11,Arid3a,Adamts9,Spryd3,Ubn2,Smg1,Cdc25a,Sprtn,Ccdc120,Rad23b,Ubqln2,Dnmt3b,Arih1,Arhgap19,Dot1l,Abl2,Zdhhc18,Gtf3c1,Sox8,Slc9a1,Zfp91
mMIITE	RBP006	CPSF2	RBP006_human_clipdb_bed6_mw10_num5_loose	0.706826	0.0236461	15	9.19	3.18042	Mpped1,Sdc1,Ppm1d,Sesn2,Trp53bp1,Ttbk2,Frmd8,Cpt1a,Olfml2a,Mapkbp1,Abl2,Zdhhc18,Adgrd1,Phf13
mMIITE	RBP006	CPSF2	RBP006_human_clipdb_bed6_mw15_num1_loose	0.627389	0.00539954	98	63.44	22.3477	Clip4,Ubn2,Fam199x,Arid2,Arid1a,Asxl2,Wwc2,Msl1,Olfml2a,Gapvd1,Smyd4,Ssbp3,Il31ra,Cdc25a,Tob2,Ubqln2,Tspyl4,Kdr,Zfp760,Pakap,Grip1,Btbd7,Mafg,Arid3a,Smg1,Dnmt3b,Ube4b,Arih1,Fam91a1,Arid3b,Socs7,Zfhx4
mMIITE	RBP006	CPSF2	RBP006_human_clipdb_bed6_mw15_num2_loose	0.53	0.00532225	137	94.88	32.7011	Asxl2,Cdv3,Arhgap35,Sox8,Cdan1,Camk2d,Resf1,Rock1,Rc3h1,Mafg,Arih1,Arid3a,Smg1,Nufip2,Shc1,Ccdc112,Zfp760,Man2a1,Btbd7,Nova1,Mark2,Trim6,Adamts9,Suco,Ubn2,Cpeb4,Tob2,Ube4b,Smarca5,Fam167a,Dot1l,Fam199x,Phf13
mMIITE	RBP006	CPSF2	RBP006_human_clipdb_bed6_mw15_num3_loose	0.169136	0.0828091	16	14.23	4.45143	Frmd8,Asxl2,Lbx1,Mafg,Il31ra,Ccdc71l,Tob2,Arhgap19,Arhgap35,Slc37a1,Abl2,Cdan1,Sox8,Slc9a1
mMIITE	RBP006	CPSF2	RBP006_human_clipdb_bed6_mw15_num4_stringent	0.312086	0.0280598	42	33.83	10.5103	Rad23b,Tnks,Rc3h1,Sesn2,Phf1,Mark2,Zdhhc18,Sympk,Arid1a,Sprtn,Uhmk1,Prkar2a,Pnma5,Gapvd1,Slc37a2,Pakap,Apba2,Ube4b,Trim11,Fam122b,Mafg,Slc22a21,Gm7694,Nup153,Ankrd17,Sox8,Cntn2,Ccdc71l,Smg1,Ubn2
mMIITE	RBP006	CPSF2	RBP006_human_clipdb_bed6_mw20_num1_loose	0.627162	0.00540541	98	63.45	22.3541	Clip4,Ubn2,Fam199x,Arid2,Arid1a,Asxl2,Wwc2,Msl1,Olfml2a,Gapvd1,Smyd4,Ssbp3,Il31ra,Cdc25a,Tob2,Ubqln2,Tspyl4,Kdr,Zfp760,Pakap,Grip1,Btbd7,Mafg,Arid3a,Smg1,Dnmt3b,Ube4b,Arih1,Fam91a1,Arid3b,Socs7,Zfhx4
mMIITE	RBP006	CPSF2	RBP006_human_clipdb_bed6_mw20_num2_loose	0.492583	0.00426242	173	122.96	36.4215	Asxl2,Cdv3,Arhgap35,Sox8,Camk2d,Resf1,Cdan1,Arid3a,Nufip2,Rock1,Rc3h1,Trim6,Arih1,Suco,Ubn2,Smg1,Sdc1,Nova1,Dot1l,Fam199x,Tspyl4,Dcaf8,Gpt2,Piwil1,Zfp760,Man2a1,Pakap,Btbd7,Ero1lb,Mafg,Mon1b,Rsbn1,Ttbk2,Mark2,Cpeb4,Tob2,Ube4b,Arhgap19,Gtf3c1,Cep170b,Mtmr4
mMIITE	RBP006	CPSF2	RBP006_human_clipdb_bed6_mw20_num3_loose	0.736966	0.0169635	24	14.4	5.70309	Lbx1,Ccdc71l,Dtx2,Slc9a1,Shox2,Mafg,Mark2,Dclk2,Pak4,Prkar2a,Wwc2,Slc37a1,Abl2,Cep170b,Socs7,Llgl2,Asxl2
mMIITE	RBP006	CPSF2	RBP006_human_clipdb_bed6_mw20_num4_loose	0.42291	0.0187659	49	36.55	10.4383	Ubqln2,Dclk2,Sprtn,Arhgap19,Fam167a,Asxl2,Mafg,Slc37a2,Slc9a1,Crk,Lbx1,Shc1,Clip4,Pakap,Ttc17,Dcp1a,Resf1,Mark2,Tnks,Zcchc2,Cntn2,Sympk,Prkar2a,Atxn1l,Arih1,Hps5,Gm7694,Cdan1,Adgrd1,Dcaf8,Fancg
mMIITE	RBP006	CPSF2	RBP006_human_clipdb_bed6_mw25_num10_loose	1.47625	1.33286e-05	104	37.38	17.2485	Apba2,Ffar2,Fnip1,Arid3a,Prkar2a,Socs7,Ubn2,Piwil1,Larp4,Msl1,Asxl2,Zfhx4,Tmed9,Smarca5,Arhgap35,Shc1,Kdr,Clip4,Pakap,Shox2,Mafg,Trp53bp1,Mark2,Ticrr,Cdc25a,Tmem132b,Tob2,Frmd8,Olfml2a,Lrp1,Dot1l,Fam199x,Tspyl4,Thumpd1,Rasa1,Nufip2,Gpt2
mMIITE	RBP006	CPSF2	RBP006_human_clipdb_bed6_mw25_num1_loose	0.627162	0.00540374	98	63.45	22.3491	Clip4,Ubn2,Fam199x,Arid2,Arid1a,Asxl2,Wwc2,Msl1,Olfml2a,Gapvd1,Smyd4,Ssbp3,Il31ra,Cdc25a,Tob2,Ubqln2,Tspyl4,Kdr,Zfp760,Pakap,Grip1,Btbd7,Mafg,Arid3a,Smg1,Dnmt3b,Ube4b,Arih1,Fam91a1,Arid3b,Socs7,Zfhx4
mMIITE	RBP006	CPSF2	RBP006_human_clipdb_bed6_mw25_num2_loose	0.489729	0.0042917	176	125.34	37.7178	Asxl2,Cdv3,Arhgap35,Camk2d,Sox8,Cdan1,Resf1,Trim6,Arid3a,Arih1,Nufip2,Rock1,Rc3h1,Suco,Fam199x,Mon1b,Ttbk2,Smg1,Ero1lb,Mafg,Nova1,Dot1l,Tspyl4,Sdc1,Man2a1,Pakap,Atf6b,Btbd7,Ubn2,Tob2,Ube4b,Smarca5,Arhgap19,Dcaf8,Gpt2
mMIITE	RBP006	CPSF2	RBP006_human_clipdb_bed6_mw25_num3_loose	0.534528	0.0296564	26	17.95	7.19901	Lbx1,Ccdc71l,Slc9a1,Sh2d3c,Shox2,Mafg,Mark2,Arhgef10,Dclk2,Sympk,Sprtn,Pak4,Prkar2a,Wwc2,Arhgap19,Dot1l,Lrp1,Slc37a1,Mapkbp1,Cep170b,Dtx2,Llgl2
mMIITE	RBP006	CPSF2	RBP006_human_clipdb_bed6_mw25_num4_stringent	-0.0118137	0.0212124	45	45.37	18.8034	Sympk,Clip4,Rc3h1,Mafg,Cntn2,Rad23b,Slc37a2,Cdan1,Arid1a,Asxl2,Uhmk1,Shc1,Gapvd1,Camk2d,Ero1lb,Resf1,Mon1b,Sesn2,Mark2,Arhgef10,Dclk2,Ccdc71l,Ubn2,Sprtn,Apba2,Kcnh1,Hps5,Slc22a21,Arhgap19,Ankrd17,Zdhhc18,Adgrd1,Sox8,Socs7
mMIITE	RBP006	CPSF2	RBP006_human_clipdb_bed6_mw25_num5_loose	0.742405	0.0091907	31	18.53	6.36349	Pakap,Ddit4,Stard13,Man2a1,Dtx2,Inppl1,Lbx1,Pnma5,Cntn2,Rac3,Ermp1,Cdc25a,Rnf141,Akap10,Msl1,Fam199x,Zdhhc18,Socs7,Nufip2,Lrrc4,Smad3
mMIITE	RBP006	CPSF2	RBP006_human_clipdb_bed6_mw25_num9_loose	-0.141869	0.110124	9	9.93	3.49677	Tspyl4,Fstl5,Rsbn1,Arid3a,Smyd4
mMIITE	RBP006	CPSF2	RBP006_human_clipdb_bed6_mw30_num10_loose	1.47393	1.84209e-05	104	37.44	17.6477	Apba2,Ffar2,Fnip1,Arid3a,Prkar2a,Ubn2,Socs7,Piwil1,Larp4,Msl1,Asxl2,Zfhx4,Tmed9,Smarca5,Arhgap35,Rasa1,Shc1,Kdr,Pakap,Grip1,Shox2,Mafg,Mark2,Ticrr,Cdc25a,Tmem132b,Tob2,Frmd8,Olfml2a,Lrp1,Dot1l,Fam199x,Ssbp3,Tspyl4,Thumpd1,Nufip2,Gpt2
mMIITE	RBP006	CPSF2	RBP006_human_clipdb_bed6_mw30_num1_loose	0.627162	0.00540374	98	63.45	22.3491	Clip4,Ubn2,Fam199x,Arid2,Arid1a,Asxl2,Wwc2,Msl1,Olfml2a,Gapvd1,Smyd4,Ssbp3,Il31ra,Cdc25a,Tob2,Ubqln2,Tspyl4,Kdr,Zfp760,Pakap,Grip1,Btbd7,Mafg,Arid3a,Smg1,Dnmt3b,Ube4b,Arih1,Fam91a1,Arid3b,Socs7,Zfhx4
mMIITE	RBP006	CPSF2	RBP006_human_clipdb_bed6_mw30_num2_loose	0.481623	0.00444349	175	125.33	37.71	Asxl2,Cdv3,Arhgap35,Sox8,Camk2d,Cdan1,Resf1,Trim6,Arid3a,Arih1,Nufip2,Rock1,Rc3h1,Suco,Fam199x,Mon1b,Ttbk2,Smg1,Ero1lb,Mafg,Nova1,Dot1l,Tspyl4,Sdc1,Man2a1,Pakap,Atf6b,Btbd7,Ubn2,Tob2,Ube4b,Smarca5,Arhgap19,Dcaf8,Gpt2
mMIITE	RBP006	CPSF2	RBP006_human_clipdb_bed6_mw30_num3_loose	0.533724	0.0296975	26	17.96	7.19416	Lbx1,Ccdc71l,Slc9a1,Sh2d3c,Shox2,Mafg,Mark2,Arhgef10,Dclk2,Sympk,Sprtn,Pak4,Prkar2a,Wwc2,Arhgap19,Dot1l,Lrp1,Slc37a1,Mapkbp1,Cep170b,Dtx2,Llgl2
mMIITE	RBP006	CPSF2	RBP006_human_clipdb_bed6_mw30_num4_stringent	-0.00990449	0.0212567	45	45.31	18.7653	Sympk,Clip4,Rc3h1,Mafg,Cntn2,Rad23b,Slc37a2,Cdan1,Arid1a,Asxl2,Uhmk1,Shc1,Gapvd1,Camk2d,Ero1lb,Resf1,Mon1b,Sesn2,Mark2,Arhgef10,Dclk2,Ccdc71l,Ubn2,Sprtn,Apba2,Kcnh1,Hps5,Slc22a21,Arhgap19,Ankrd17,Zdhhc18,Adgrd1,Sox8,Socs7
mMIITE	RBP006	CPSF2	RBP006_human_clipdb_bed6_mw30_num5_loose	0.740072	0.00927502	31	18.56	6.36328	Pakap,Ddit4,Stard13,Man2a1,Dtx2,Inppl1,Lbx1,Pnma5,Cntn2,Rac3,Ermp1,Cdc25a,Rnf141,Akap10,Msl1,Fam199x,Zdhhc18,Socs7,Nufip2,Lrrc4,Smad3
mMIITE	RBP006	CPSF2	RBP006_human_clipdb_bed6_mw30_num9_loose	-0.321928	0.0980912	8	10	3.43188	Smyd4,Ccdc71l,Prkar2a,Fam122b,Tspyl4,Asxl2,Stard13
mMIITE	RBP007	CPSF3	RBP007_human_clipdb_bed7_mw10_num2_loose	-0.669413	0.175634	2	3.18085	1.85474	Lbx1,Atxn1l
mMIITE	RBP007	CPSF3	RBP007_human_clipdb_bed7_mw10_num4_loose	0.888969	0.000943374	33	17.82	5.10769	Gtf3c1,Lrp11,Abl2,Zdhhc18,Por,Rc3h1,Pakap,Ttc17,Mon1b,Nova1,Trafd1,Dclk2,Trim6,Cntn2,Pak4,Tob2,Rad23b,Frmd8,Slc29a1,Atxn1l,Wwc2,Slc22a21,Gm7694,Cep170b,Adgrd1,Dtx2,Asxl2
mMIITE	RBP007	CPSF3	RBP007_human_clipdb_bed7_mw10_num5_loose	0.936735	0.00157434	29	15.15	4.93467	Ddit4,Rad23b,Sdc1,Dclk2,Dcaf8,Pakap,Mark2,Cntn2,Atxn1l,Kcnh1,Fam167a,Olfml2a,Msl1,Dot1l,Ssbp3,Abl2,Zfp91,Asxl2,Inppl1
mMIITE	RBP007	CPSF3	RBP007_human_clipdb_bed7_mw15_num2_loose	-0.244211	0.106809	9	10.66	3.28824	Asxl2,Lbx1,Mark2,Cntn2,Ccdc71l,Frmd8,Slc37a2,Cdan1
mMIITE	RBP007	CPSF3	RBP007_human_clipdb_bed7_mw15_num3_loose	0.398797	0.0181243	53	40.2	10.5629	Ubqln2,Pnma5,Dclk2,Sprtn,Mafg,Mark2,Cdc25a,Prkar2a,Fam167a,Ubn1,Clip4,Camk2d,Pakap,Trim11,Grip1,Sesn2,Tnks,Il31ra,Zcchc2,Cntn2,Sympk,Spryd3,Tmem132b,Tob2,Ccdc120,Rad23b,Frmd8,Dnmt3b,Arhgap35,Arid3b,Mapkbp1,Mon2,Zdhhc18,Gtf3c1,Sox8,Arid1a,Asxl2,Fancg
mMIITE	RBP007	CPSF3	RBP007_human_clipdb_bed7_mw20_num10_loose	0.95818	0.00374538	17	8.75	3.10221	Kcnh1,Arhgap35,Slc9a1,Kdr,Sesn2,Dclk2,Sympk,Cntn2,Ubn2,Ccdc120,Slc37a2,Zdhhc18,Gtf3c1,Adgrd1
mMIITE	RBP007	CPSF3	RBP007_human_clipdb_bed7_mw20_num2_loose	-0.135484	0.0779982	13	14.28	4.94634	Sdc1,Lbx1,Sh2d3c,Atf6b,Mafg,Tmem132b,Arhgap35,Dtx2,Slc9a1,H6pd,Inppl1
mMIITE	RBP007	CPSF3	RBP007_human_clipdb_bed7_mw20_num3_loose	0.108692	0.0354512	35	32.46	10.9548	Piwil1,Gapvd1,Ermp1,Camk2d,Mafg,Dclk2,Sympk,Strip2,Uhmk1,Ubqln2,Slc37a2,Atxn1l,Pakap,Ankrd17,Carmil1,Abl2,Zdhhc18,Gtf3c1,Tnks,Sox8,Arid3a,Arid1a,Ubn2
mMIITE	RBP007	CPSF3	RBP007_human_clipdb_bed7_mw25_num2_loose	-0.245563	0.106435	9	10.67	3.29694	Asxl2,Lbx1,Mark2,Cntn2,Ccdc71l,Frmd8,Slc37a2,Cdan1
mMIITE	RBP007	CPSF3	RBP007_human_clipdb_bed7_mw25_num3_loose	0.399874	0.0181151	53	40.17	10.6297	Ubqln2,Pnma5,Dclk2,Sprtn,Mafg,Mark2,Cdc25a,Prkar2a,Fam167a,Ubn1,Clip4,Camk2d,Pakap,Trim11,Grip1,Sesn2,Tnks,Il31ra,Zcchc2,Cntn2,Sympk,Spryd3,Tmem132b,Tob2,Ccdc120,Rad23b,Frmd8,Dnmt3b,Arhgap35,Arid3b,Mapkbp1,Mon2,Zdhhc18,Gtf3c1,Sox8,Arid1a,Asxl2,Fancg
mMIITE	RBP007	CPSF3	RBP007_human_clipdb_bed7_mw30_num2_loose	-0.244211	0.106809	9	10.66	3.28824	Asxl2,Lbx1,Mark2,Cntn2,Ccdc71l,Frmd8,Slc37a2,Cdan1
mMIITE	RBP007	CPSF3	RBP007_human_clipdb_bed7_mw30_num3_loose	0.401671	0.0178858	53	40.12	10.4778	Ubqln2,Pnma5,Dclk2,Sprtn,Mafg,Mark2,Cdc25a,Prkar2a,Fam167a,Ubn1,Clip4,Camk2d,Pakap,Trim11,Grip1,Sesn2,Tnks,Il31ra,Zcchc2,Cntn2,Sympk,Spryd3,Tmem132b,Tob2,Ccdc120,Rad23b,Frmd8,Dnmt3b,Arhgap35,Arid3b,Mapkbp1,Mon2,Zdhhc18,Gtf3c1,Sox8,Arid1a,Asxl2,Fancg
mMIITE	RBP008	CPSF4	RBP008_human_clipdb_bed8_mw10_num1_loose	0.0622371	0.117361	9	8.62	3.37782	Mon2,Sh2d3c,Rad23b,Arhgap35,Lrp1,Ssbp3,Zdhhc18,Strip2
mMIITE	RBP008	CPSF4	RBP008_human_clipdb_bed8_mw10_num5_loose	0.833792	0.0112076	19	10.66	3.98538	Wwc2,Stard13,Atrnl1,Sdc1,Uhmk1,Nup62,Ttc17,Mon1b,Ttbk2,Mark2,Sympk,Gtpbp2,Ccp110,Ubn2,Tmem132b,Atxn1l,Slc37a1
mMIITE	RBP008	CPSF4	RBP008_human_clipdb_bed8_mw10_num9_loose	-0.0627358	0.113276	9	9.4	3.49892	Kdr,Pakap,Shox2,Mafg,Sesn2,Cntn2,Ermp1,Lmo7,Ssbp3
mMIITE	RBP008	CPSF4	RBP008_human_clipdb_bed8_mw15_num1_loose	-1.27798	0.0269023	6	14.55	6.93458	Sh2d3c,Smg1,Ubn2,Rad23b,Lrp1,Mon2
mMIITE	RBP008	CPSF4	RBP008_human_clipdb_bed8_mw15_num4_loose	0.808519	0.0073636	31	17.7	6.44558	Pakap,Pnma5,Man2a1,Mon1b,Mark2,Rad23b,Kcnh1,Atrnl1,Lbx1,Ddit4,Ttc17,Spryd3,Ubn2,Atxn1l,Ube4b,Abl2,Socs7,Stard13,Smad3,Ffar2,Inppl1
mMIITE	RBP008	CPSF4	RBP008_human_clipdb_bed8_mw15_num9_loose	0.952694	3.08485e-05	36	18.6	4.35078	Camk2d,Apba2,Smarca5,Wwc2,Nufip2,Uhmk1,Larp4,Ubn1,Rundc3b,Piwil1,Pakap,Ero1lb,Btbd7,Rsbn1,Ttbk2,Lrp11,Trim6,Ccdc71l,Rdh10,Ubn2,Cpeb4,Tob2,Arih1,Kbtbd7,Olfml2a,Taf4,Mon2,Sox8,Ccdc117,Asxl2,Ahctf1
mMIITE	RBP008	CPSF4	RBP008_human_clipdb_bed8_mw20_num1_loose	0.594552	0.017022	40	26.49	10.9531	Rad23b,Ubqln2,Dtx2,Socs7,Sipa1l2,Lbx1,Dclk2,Ccdc71l,Arhgap19,Zdhhc18,Ubn1,Sh2d3c,Por,Ttc17,Mark2,Ubn2,Sprtn,Pak4,Akap10,Taf4
mMIITE	RBP008	CPSF4	RBP008_human_clipdb_bed8_mw20_num4_loose	0.808915	0.00414609	37	21.12	6.92132	Pakap,Mark2,Pnma5,Man2a1,Mon1b,Arid3a,Rad23b,Socs7,Lbx1,Ddit4,Ttc17,Dclk2,Cntn2,Ubn2,Ermp1,Atxn1l,Ube4b,Kcnh1,Lrp1,Abl2,Sox8,Nufip2,Lrrc4,Ffar2
mMIITE	RBP008	CPSF4	RBP008_human_clipdb_bed8_mw20_num5_loose	0.846843	0.000138501	65	36.14	8.45071	Gapvd1,Cpeb4,Wwc2,Lrrfip1,Kbtbd7,Larp4,Rc3h1,Arid3a,Stag2,Fam199x,Asxl2,Stard13,Zfhx4,Atrnl1,Crk,Ppm1d,Ppm1b,Ylpm1,Ccdc112,Rps6ka6,Camk2d,Rsbn1,Ttbk2,Nova1,Carmil1,Adamts9,Cenpj,Ccp110,Arhgap21,Ubn2,Cdc25a,Smyd4,Pak4,Cep295,Rad23b,Kcnh1,Hps5,Slc37a1,Raf1,Ice1,Dcaf8,Zfp91,Ffar2,Ahctf1
mMIITE	RBP008	CPSF4	RBP008_human_clipdb_bed8_mw20_num8_loose	0.173119	0.0565867	26	23.06	6.32906	Kcnh1,Abl2,Zdhhc18,Rc3h1,Pakap,Grip1,Mafg,Dcp1a,Ttbk2,Mark2,Trim6,Sympk,Stag2,Smg1,Kif20a,Prkar2a,Ablim2,Slc37a2,Wwc2,Fam167a,Gm7694,Fnip1,H6pd
mMIITE	RBP008	CPSF4	RBP008_human_clipdb_bed8_mw25_num10_loose	0.528231	0.0126336	47	32.59	9.15864	Gpt2,Man2a1,Camk2d,Trim6,Fam199x,Sdc1,Piwil1,Tmem132b,Prkar2a,Apba2,Ube4b,Arih1,Asxl2,Rock1,Ccdc112,Rc3h1,Btbd7,Resf1,Rsbn1,Arid3a,Rdh10,Ubn2,Cpeb4,Arhgap35,Ssbp3,Arid2,Rasa1,Arid1a
mMIITE	RBP008	CPSF4	RBP008_human_clipdb_bed8_mw25_num1_loose	0.115313	0.0431381	22	20.31	9.08956	Lbx1,Dtx2,Por,Tob2,Rad23b,Sh2d3c,Kdr,Trim11,Ttc17,Mark2,Ccdc71l,Cpeb4,Ubqln2,Arhgap19,Slc37a1
mMIITE	RBP008	CPSF4	RBP008_human_clipdb_bed8_mw25_num3_loose	0.210366	0.0308809	44	38.03	11.211	Ubqln2,Pnma5,Mark2,Fam167a,Sprtn,Atxn1l,Arhgap35,Uhmk1,Por,Tcof1,Gapvd1,Camk2d,Mafg,Dcp1a,Tnks,Gtpbp2,Cdc25a,Tob2,Rad23b,Frmd8,Dnmt3b,Adar,Dot1l,Mon2,Dcaf8,Slc9a1,Zfp91,Gpt2,Lrrc4
mMIITE	RBP008	CPSF4	RBP008_human_clipdb_bed8_mw25_num4_loose	0.774943	0.00511953	34	19.87	6.3	Pakap,Mark2,Kcnh1,Ddit4,Man2a1,Mon1b,Rad23b,Atxn1l,Lbx1,Pnma5,Trim11,Dclk2,Spryd3,Ubn2,Ube4b,Fam167a,Abl2,Stard13,Smad3,Ffar2,Inppl1
mMIITE	RBP036	LIN28B	RBP036_human_eclip_bed29_mw10_num1_loose	1.77296	3.09902e-09	23	6.73	2.73716	Phf13,Ubn1,Kdr,Clip4,Gapvd1,Mafg,Trp53bp1,Wrnip1,Lrp11,Dclk2,Cntn2,Sympk,Ccdc71l,Prkar2a,Slc37a2,Cpt1a,Hps5,Fam122b,Arhgap19,Arhgap35,Dtx2,Socs7
mMIITE	RBP008	CPSF4	RBP008_human_clipdb_bed8_mw30_num1_loose	0.174411	0.0332694	31	27.47	11.4331	Lbx1,Dtx2,Ccdc71l,Shox2,Rad23b,Ubqln2,Lrp1,Sdc1,Tcof1,Trim11,Mon1b,Dclk2,Tob2,Atxn1l,Mon2,Cep170b,Llgl2
mMIITE	RBP008	CPSF4	RBP008_human_clipdb_bed8_mw30_num2_loose	0.416177	0.00623543	152	113.91	33.4296	Asxl2,Cdv3,Sox8,Camk2d,Resf1,Arhgap35,Cdan1,Lbx1,Gapvd1,Fam199x,Nufip2,Rock1,Arid3a,Suco,Tob2,Ppm1b,Rundc3b,Pakap,Mon1b,Trim6,Ubn2,Cpeb4,Fnip1,Gtf3c1,Gpt2,Larp4,Rc3h1,Rsbn1,Ttbk2,Mark2,Carmil1,Prkar2a,Cep295,Frmd8,Ppp1r15a,Kcnh1,Ube4b,Arih1,Arhgap19,Fam167a,Olfml2a
mMIITE	RBP008	CPSF4	RBP008_human_clipdb_bed8_mw30_num3_loose	0.215547	0.0353107	41	35.31	9.41061	Rad23b,Mark2,Dclk2,Cdc25a,Mafg,Tnks,Zcchc2,Sprtn,Uhmk1,Pnma5,Por,Frmd8,Tcof1,Clip4,Camk2d,Dnmt3b,Pakap,Kcnh1,Ube4b,Ddb1,Dcp1a,Ankrd17,Phf1,Abl2,Cntn2,Sympk,Arid1a,Spryd3,Lrrc4,Ubn2
mMIITE	RBP008	CPSF4	RBP008_human_clipdb_bed8_mw30_num5_loose	0.561904	0.00278671	81	54.87	11.6694	Ubn2,Trim6,Fam199x,Asxl2,Smg1,Ssbp3,Nufip2,Larp4,Rock1,Camk2d,Pakap,Tmem132b,Prkar2a,Ube4b,Lmo7,Fnip1,Sdc1,Uhmk1,Man2a1,Dcp1a,Resf1,Ttbk2,Mark2,Trafd1,Zcchc2,Ccdc71l,Arid3a,Pak4,Cpeb4,Rad23b,Arih1,Fam122b,Arhgap19,Gm7694,Fam167a,5031410I06Rik,Mon2,Arid2,Abl2,Gtf3c1,Thumpd1,Rasa1,Phf13,Mtmr4,Fancg,Ahctf1
mMIITE	RBP009	CPSF6	RBP009_human_clipdb_bed9_mw10_num4_loose	0.514058	0.00809763	40	28.01	5.79532	Btbd7,Cdv3,Zdhhc7,Mpped1,Nufip2,Sdc1,Crk,Lbx1,Pnma5,Shc1,Rundc3b,Gapvd1,Man2a1,Mafg,Sesn2,Tnks,Dclk2,Zcchc2,Heatr5a,Adamts9,Gtpbp2,Stag2,Ubn2,Ccdc120,Slc37a2,Atxn1l,Apba2,Zfp553,Kcnh1,Fam122b,Arhgap19,Dtx2,H6pd,Asxl2,Inppl1
mMIITE	RBP009	CPSF6	RBP009_human_clipdb_bed9_mw10_num5_loose	-0.417018	0.242801	2	2.67033	1.48365	Sympk,Ahctf1
mMIITE	RBP009	CPSF6	RBP009_human_clipdb_bed9_mw10_num7_loose	0.92113	0.00139123	21	11.09	3.31844	Trim11,Dlg1,Kdr,Mafg,Dcp1a,Ttbk2,Mark2,Il31ra,Cntn2,Ubn2,Frmd8,Atxn1l,Mpped1,Fam91a1,Arhgap19,Gm7694,Arhgap35,Arid3b,Cep170b,Thumpd1
mMIITE	RBP009	CPSF6	RBP009_human_clipdb_bed9_mw10_num9_loose	0.535332	0.0914578	8	5.52	1.96165	Trafd1,Ttbk2,Cpeb4,Arih1,Dock9,Cep170b,Nufip2
mMIITE	RBP009	CPSF6	RBP009_human_clipdb_bed9_mw15_num10_loose	0.659857	0.0217732	17	10.76	3.3997	Ubn2,Prkar2a,Pnma5,Grip1,Btbd7,Dclk2,Sympk,Tob2,Atxn1l,Wwc2,Arhgap35,Ssbp3,Abl2,Socs7,Sgpp2
mMIITE	RBP009	CPSF6	RBP009_human_clipdb_bed9_mw15_num4_loose	0.477532	0.0120096	39	28.01	5.91607	Btbd7,Cdv3,Heatr5a,Zdhhc7,Mpped1,Nufip2,Sdc1,Crk,Lbx1,Pnma5,Shc1,Rundc3b,Gapvd1,Man2a1,Mafg,Sesn2,Tmem30a,Tnks,Dclk2,Zcchc2,Adamts9,Gtpbp2,Ubn2,Ccdc120,Slc37a2,Atxn1l,Apba2,Kcnh1,Fam122b,Arhgap19,Fam199x,Asxl2,Inppl1
mMIITE	RBP009	CPSF6	RBP009_human_clipdb_bed9_mw15_num5_loose	1.21759	0.00306403	14	6.02	2.89193	Lbx1,Piwil1,Rc3h1,Camk2d,Pakap,Trim11,Carmil1,Ccdc71l,Ablim2,Kcnh1,Taf4,Lrrc4
mMIITE	RBP009	CPSF6	RBP009_human_clipdb_bed9_mw15_num7_loose	-0.00320243	0.136633	9	9.02	2.91973	Slc22a21,Pakap,Adar,Dot1l,Arid3b,Tspyl4,Socs7,Strip2
mMIITE	RBP009	CPSF6	RBP009_human_clipdb_bed9_mw15_num9_loose	0.765666	0.0357609	11	6.47	2.68349	Ppm1d,Larp4,Camk2d,Pakap,Trp53bp1,Ubn2,Tob2,Atxn1l,Fam91a1,Arid2,Zfhx4
mMIITE	RBP009	CPSF6	RBP009_human_clipdb_bed9_mw20_num1_loose	0.0721035	0.0224557	56	53.27	17.5521	Arid3a,Larp4,Rc3h1,Dlg1,Ttbk2,Adamts9,Stag2,Suco,Ubn2,Akap10,Ppp1r15a,Nufip2,Rundc3b,Lrrfip1,Clip4,Camk2d,Rsbn1,Nova1,Cdv3,Dclk2,Heatr5a,Trim6,Sprtn,Cpeb4,Wwc2,Arhgap19,Fam167a,Arhgap35,Olfml2a,5031410I06Rik,Fam199x,Arid2,Cdan1,Sox8,Phf13,Gpt2,Strip2,Ccdc117,Asxl2,Stard13
mMIITE	RBP009	CPSF6	RBP009_human_clipdb_bed9_mw20_num2_loose	0.473931	0.0954466	9	6.48	2.72838	Lbx1,Ddit4,Kdr,Ccdc71l,Lysmd4,Taf4,Zdhhc18,Cep170b,Gpt2
mMIITE	RBP009	CPSF6	RBP009_human_clipdb_bed9_mw20_num7_loose	0.979775	0.00225666	17	8.62	2.92595	Sympk,Piwil1,Pakap,Tmem132b,Atf5,Frmd8,Slc45a3,Slc29a1,Gm7694,Arhgap35,Adar,Dot1l,Fam199x,Zdhhc18,Ice1
mMIITE	RBP009	CPSF6	RBP009_human_clipdb_bed9_mw25_num1_loose	0.602588	0.0426638	14	9.22	3.32295	Lbx1,Inppl1,Pakap,Mafg,Tnks,Sympk,Slc37a2,Dnmt3b,Msl1,Smad3
mMIITE	RBP009	CPSF6	RBP009_human_clipdb_bed9_mw25_num6_loose	0.544947	0.152749	5	3.42708	1.71522	Ubqln2,Arih1,Dot1l,Fam199x,Stard13
mMIITE	RBP009	CPSF6	RBP009_human_clipdb_bed9_mw25_num8_loose	1.05536	4.83329e-05	34	16.36	4.55388	Mark2,Pnma5,Grip1,Cntn2,Frmd8,Asxl2,Crk,Shc1,Shox2,Sesn2,Trp53bp1,Nova1,Trafd1,Carmil1,Dclk2,Pak4,Cpeb4,Dnmt3b,Fam167a,Adar,Arid3b,Mon2,Ssbp3,Zdhhc18,Socs7,Smad3
mMIITE	RBP009	CPSF6	RBP009_human_clipdb_bed9_mw30_num1_stringent	0.246912	0.0191114	63	53.09	17.9123	Nufip2,Arid3a,Larp4,Gapvd1,Ttbk2,Ubn2,Arhgap35,Asxl2,Rsbn1,Stag2,Cpeb4,Akap10,Ppp1r15a,Phf13,Ppm1b,Ylpm1,Dlg1,Rc3h1,Zfp760,Wrnip1,Nova1,Kdm6a,Ccdc71l,Adamts9,Gtpbp2,Slc45a3,Zfp553,Smarca5,Tiam2,Wwc2,Kbtbd7,Fam167a,Olfml2a,Arid3b,Arid2,Cdan1,Sox8,Gpt2
mMIITE	RBP009	CPSF6	RBP009_human_clipdb_bed9_mw30_num2_loose	0.485247	0.0515287	16	11.43	5.44069	Lbx1,Ccdc71l,Pnma5,Ddit4,Sympk,Ubn2,Arhgap35,Taf4,Dtx2,Smad3
mMIITE	RBP009	CPSF6	RBP009_human_clipdb_bed9_mw30_num3_loose	0.735464	0.0142702	16	9.61	3.03147	Pik3c2a,Grip1,Carmil1,Cdv3,Cntn2,Ticrr,Gtpbp2,Ccp110,Cpeb4,Kcnh1,Arhgap35,Olfml2a,Lrp1,Col14a1,Fnip1,Phf13
mMIITE	RBP009	CPSF6	RBP009_human_clipdb_bed9_mw30_num7_loose	0.985645	0.00209085	18	9.09	3.10456	Zcchc2,Sympk,Pakap,Mon1b,Smarca5,Arhgap19,Gm7694,Arid2,Fnip1,Abl2,Usp19,Adgrd1,H60c,Sgpp2,Mtmr4,Zfhx4
mMIITE	RBP009	CPSF6	RBP009_human_clipdb_bed9_mw30_num8_loose	-0.598127	0.0372848	8	12.11	9.79888	Tcof1,Ccdc71l,Dnmt3b,5031410I06Rik,Abl2,Cdan1,H6pd,Stard13
mMIITE	RBP009	CPSF6	RBP009_human_eclip_bed3_mw10_num10_loose	0.337695	0.0503931	23	18.2	4.7119	Pnma5,Mark2,Wwc2,Zdhhc18,Sdc1,Lbx1,Sesn2,Arhgef10,Trim6,Pak4,Ccdc120,Ddb1,Lrp1,Mon2,Abl2,Adgrd1,Socs7,Strip2,Smad3
mMIITE	RBP009	CPSF6	RBP009_human_eclip_bed3_mw10_num1_stringent	-0.555816	0.0362526	7	10.29	10.4749	Ero1lb,Sympk,Adamts9,Lysmd4,Cdan1,Stard13,Ffar2
mMIITE	RBP009	CPSF6	RBP009_human_eclip_bed3_mw10_num3_stringent	-0.00221783	0.0840573	13	13.02	4.74604	Ddit4,Pakap,Rad23b,Atrnl1,Ubn1,Ssbp3,Dcaf8,Dtx2,Asxl2,Inppl1
mMIITE	RBP009	CPSF6	RBP009_human_eclip_bed3_mw10_num5_loose	0.445076	0.082845	11	8.08	2.87335	Ubn1,Piwil1,Clip4,Akap10,Kcnh1,Fam199x,Taf4,Arid2,Thumpd1,Smad3
mMIITE	RBP009	CPSF6	RBP009_human_eclip_bed3_mw10_num9_loose	0.00803732	0.134345	9	8.95	2.96912	Arid3a,Btbd7,Smg1,Lysmd4,Slc37a2,Kcnh1,Wwc2,Arhgap35
mMIITE	RBP009	CPSF6	RBP009_human_eclip_bed3_mw15_num10_loose	0.0549786	0.0778718	23	22.14	5.04929	Uhmk1,Zdhhc18,Shc1,Ttc17,Arhgef10,Dclk2,Zcchc2,Arid3a,Adamts9,Smg1,Usp28,Prkar2a,Tob2,Rad23b,Frmd8,Ubqln2,Slc37a2,Arhgap35,Adar,Mon2,Tspyl4
mMIITE	RBP009	CPSF6	RBP009_human_eclip_bed3_mw15_num1_stringent	-0.962801	0.0183581	11	21.44	18.5474	Kdr,Mafg,Shox2,Trafd1,Cntn2,Suco,Zfp553,Tspyl4,Ffar2
mMIITE	RBP009	CPSF6	RBP009_human_eclip_bed3_mw15_num2_loose	0.879335	0.015057	11	5.9798	2.26319	Rc3h1,Camk2d,Shox2,Sympk,Ccdc71l,Ubn2,Fam91a1,Gm7694,Sox8,Thumpd1,Asxl2
mMIITE	RBP009	CPSF6	RBP009_human_eclip_bed3_mw15_num3_stringent	1.0643	0.00114184	39	18.65	7.31868	Pakap,Pnma5,Ddit4,Rad23b,Man2a1,Mark2,Kcnh1,Inppl1,Atrnl1,Sdc1,Lbx1,Uhmk1,Nup62,Mon1b,Trim6,Rac3,Cdc25a,Lmo7,Msl1,Slc37a1,Ssbp3,Zdhhc18,Socs7,Zfp91,Gpt2
mMIITE	RBP009	CPSF6	RBP009_human_eclip_bed3_mw15_num6_loose	1.21312	0.00127999	15	6.47	2.776	Asxl2,Wwc2,Sh2d3c,Dlg1,Kdr,Pik3c2a,Trafd1,Dclk2,Arih1,Gm7694,Ice1,Socs7
mMIITE	RBP009	CPSF6	RBP009_human_eclip_bed3_mw15_num7_loose	0.385421	0.107033	9	6.89	2.81373	Mafg,Zcchc2,Zdhhc7,Apba2,Fam91a1,Arhgap19,Olfml2a,Socs7,Lrrc4
mMIITE	RBP009	CPSF6	RBP009_human_eclip_bed3_mw15_num9_loose	0.289507	0.130239	9	7.36364	2.45138	Rc3h1,Clip4,Grip1,Shox2,Mon1b,Prkar2a,Olfml2a,Ice1,Stard13
mMIITE	RBP009	CPSF6	RBP009_human_eclip_bed3_mw20_num1_stringent	-0.837412	0.0135587	19	33.95	24.3806	Cntn2,Fnip1,Phf13,Asxl2,Piwil1,Rc3h1,Mafg,Trafd1,Sympk,Ubn2,Ermp1,Slc35f3,Abl2,Thumpd1,Stard13
mMIITE	RBP009	CPSF6	RBP009_human_eclip_bed3_mw20_num2_loose	-0.287364	0.120652	5	6.10204	3.10467	Pik3c2a,Pakap,Slc40a1,Ermp1,Mon2
mMIITE	RBP009	CPSF6	RBP009_human_eclip_bed3_mw20_num4_stringent	0.408184	0.0673606	14	10.55	4.27909	Ddit4,Atrnl1,Pakap,Ttbk2,Mark2,Rad23b,Kcnh1,Msl1,Arid3b,Ssbp3,Zdhhc18,Thumpd1,Asxl2
mMIITE	RBP009	CPSF6	RBP009_human_eclip_bed3_mw20_num5_stringent	1.13168	1.75733e-05	47	21.45	6.31397	Pakap,Ddit4,Rad23b,Man2a1,Mon1b,Lysmd4,Atxn1l,Arih1,Dcaf8,Socs7,Atrnl1,Sdc1,Pnma5,Nbr1,Ttc17,Mark2,Cdv3,Dclk2,Ccdc71l,Spryd3,Rdh10,Ubn2,Atf5,Kcnh1,Ube4b,Arhgap19,Fam167a,Arhgap35,Zfp91,Lrrc4,Stard13,Inppl1
mMIITE	RBP009	CPSF6	RBP009_human_eclip_bed3_mw20_num6_loose	0.934616	0.00445532	22	11.51	4.24858	Larp4,Shox2,Ttbk2,Ssbp3,Rock1,Camk2d,Cntn2,Arid3a,Stag2,Smg1,Ubn2,Adar,Dot1l,Fam199x,Abl2,Dcaf8,Zfhx4,Inppl1
mMIITE	RBP009	CPSF6	RBP009_human_eclip_bed3_mw20_num8_loose	0.74067	0.0244573	13	7.78	2.77281	Socs7,Piwil1,Btbd7,Mark2,Zcchc2,Arid3a,Smg1,Lysmd4,Slc37a2,Fam167a,Arhgap35,Lrp1
mMIITE	RBP009	CPSF6	RBP009_human_eclip_bed3_mw20_num9_loose	0.480242	0.0238635	35	25.09	11.6229	Arhgap35,Uhmk1,Clip4,Rad23b,Atxn1l,Shc1,Por,Rc3h1,Shox2,Ttc17,Mon1b,Nova1,Mark2,Arhgef10,Zcchc2,Sympk,Cntn2,Pak4,Ubqln2,Slc37a2,Apba2,Ddb1,Gm7694,Mon2,Zdhhc18,Socs7,H6pd,Arid1a,Sgpp2
mMIITE	RBP009	CPSF6	RBP009_human_eclip_bed3_mw25_num10_loose	0.0491259	0.0796899	23	22.23	4.94588	Arih1,Shc1,Prkar2a,Camk2d,Mon1b,Trp53bp1,Arhgef10,Tnks,Dclk2,Tmem51,Cntn2,Sprtn,Tmem132b,Slc37a2,Ube4b,Adar,Mapkbp1,Socs7,Gpt2
mMIITE	RBP009	CPSF6	RBP009_human_eclip_bed3_mw25_num1_stringent	0.139173	0.0137351	51	46.31	28.6592	Ssbp3,Piwil1,Fnip1,Ubn2,Prkar2a,Msl1,Larp4,Cntn2,Arid3a,Olfml2a,Abl2,Socs7,Zfhx4,Dlg1,Mafg,Mark2,Trafd1,Sympk,Rnf141,Apba2,Arhgap35,Lrp1,Phf13
mMIITE	RBP009	CPSF6	RBP009_human_eclip_bed3_mw25_num2_stringent	-0.107609	0.107014	6	6.46465	3.69863	Sesn2,Nova1,Ccdc71l,Fam91a1,Raf1,Zfhx4
mMIITE	RBP009	CPSF6	RBP009_human_eclip_bed3_mw25_num3_stringent	0.825364	0.000915321	53	29.91	8.18979	Pakap,Ddit4,Pnma5,Rad23b,Atxn1l,Atrnl1,Asxl2,Inppl1,Sdc1,Lbx1,Nbr1,Ttc17,Mark2,Cdv3,Dclk2,Ccdc71l,Spryd3,Ccp110,Ubn2,Atf5,Cpeb4,Prkar2a,Kcnh1,Lmo7,Msl1,Phf1,Ssbp3,Zdhhc18,Dcaf8,Phf13,Zfp91,Lrrc4,Stard13
mMIITE	RBP009	CPSF6	RBP009_human_eclip_bed3_mw25_num6_loose	0.795859	0.0187517	15	8.64	3.29223	Asxl2,Por,Clip4,Dclk2,Ccdc71l,Frmd8,Slc37a2,Ube4b,Dot1l,Arid3b,Mon2,Gtf3c1,H6pd,Zfp91
mMIITE	RBP009	CPSF6	RBP009_human_eclip_bed3_mw25_num7_loose	0.0588937	0.11665	8	7.68	3.40493	Gapvd1,Zcchc2,Tmem51,Zdhhc7,Fam167a,Arhgap35,Socs7,Ccdc117
mMIITE	RBP009	CPSF6	RBP009_human_eclip_bed3_mw25_num8_loose	0.690365	0.0125393	33	20.45	7.32144	Grip1,Piwil1,Pakap,Smg1,Ubn2,Tob2,Dnmt3b,Olfml2a,Msl1,Zfp760,Mafg,Ttbk2,Ccp110,Cpeb4,Prkar2a,Lysmd4,Ube4b,Cpt1a,Lrp1,Ssbp3,Arid2,Socs7
mMIITE	RBP249	SRSF5	RBP249_human_ATtRACT_1264	1.7578	6.07243e-06	10	2.95699	1.52454	Fam199x,Nbr1,Nup62,Pakap,Ubn2,Sprtn,Mtmr4,Inppl1
mMIITE	RBP009	CPSF6	RBP009_human_eclip_bed3_mw30_num1_stringent	-0.000721167	0.0154418	40	40.02	25.8351	Piwil1,Cntn2,Ubn2,Ssbp3,Fnip1,Zfhx4,Mark2,Asxl2,Stard13,Larp4,Fstl5,Shox2,Mafg,Trafd1,Sympk,Prkar2a,Lysmd4,Gm7694,Msl1,Abl2,Thumpd1,Phf13,Socs7
mMIITE	RBP009	CPSF6	RBP009_human_eclip_bed3_mw30_num4_stringent	0.617941	0.0244821	25	16.29	6.33779	Inppl1,Lbx1,Ddit4,Pnma5,Dtx2,Pakap,Trim11,Mark2,Dclk2,Rad23b,Taf4,Mon2,Phf13,Lrrc4,Asxl2
mMIITE	RBP009	CPSF6	RBP009_human_eclip_bed3_mw30_num5_stringent	0.736966	0.00539954	30	18	5.21071	Rad23b,Socs7,Ddit4,Atxn1l,Arih1,Atrnl1,Sdc1,Ubn1,Rc3h1,Pakap,Mon1b,Cdv3,Dclk2,Ccdc71l,Rac3,Atf5,Ube4b,Arhgap19,Zdhhc18,Dcaf8,Phf13,Zfp91,Stard13
mMIITE	RBP009	CPSF6	RBP009_human_eclip_bed3_mw30_num7_loose	-0.28993	0.018622	31	37.9	20.2103	Arhgap35,Pnma5,Ubqln2,Clip4,Smg1,Rad23b,Mon1b,Mark2,Trafd1,Arhgef10,Zcchc2,Dclk2,Tob2,Frmd8,Dnmt3b,Atxn1l,Arid3b,Ssbp3,Abl2,Slc9a1,Fancg
mMIITE	RBP068	DDX3X	RBP068_human_eclip_bed5_mw15_num5_loose	1.7459	1.09346e-10	27	8.05	2.92801	Phf13,Ubn1,Dlg1,Kdr,Clip4,Gapvd1,Trp53bp1,Wrnip1,Ttbk2,Tnks,Lrp11,Dclk2,Sympk,Ccdc71l,Ermp1,Prkar2a,Slc37a2,Cpt1a,Hps5,Fam122b,Arhgap19,Arhgap35,Olfml2a,Abl2,Dtx2,Socs7
mMIITE	RBP009	CPSF6	RBP009_mouse_clipdb_bed6_mw10_num10_loose	0.54372	0.0421731	15	10.29	3.19815	Ero1lb,Uhmk1,Ubn1,Ccp110,Usp28,Cpeb4,Prkar2a,Ccdc120,Slc35f3,Msl1,Abl2,Cdan1,Socs7,Arid1a
mMIITE	RBP009	CPSF6	RBP009_mouse_clipdb_bed6_mw10_num2_loose	0.613401	0.00594972	52	33.99	8.98202	Smyd4,Ubn2,Tspyl4,Fam91a1,Larp4,Zfp760,Pik3c2a,Pakap,Nova1,Kdm6a,Heatr5a,Ccdc71l,Arid3a,Rdh10,Stag2,Smg1,Kif20a,Cpeb4,Ubqln2,Slc37a2,Ppp1r15a,Fam122b,Slc22a21,Washc2,Dock9,Msl1,Dot1l,Fnip1,Zdhhc18,Ice1,Thumpd1,Rasa1,Asxl2,Inppl1,Ahctf1
mMIITE	RBP009	CPSF6	RBP009_mouse_clipdb_bed6_mw10_num3_loose	0.544771	0.00750255	40	27.42	6.02885	Mafg,Lysmd4,Ppm1b,Ubn1,Rundc3b,Clip4,Ttc17,Trp53bp1,Ttbk2,Nova1,Cdv3,Lrp11,Dclk2,Cntn2,Ccp110,Smg1,Cpeb4,Prkar2a,Ccdc120,Slc37a2,Zfp553,Kcnh1,Ube4b,Arhgap19,Dock9,Arid3b,Taf4,Bub1b,Arid2,Abl2,Tspyl4,Dcaf8,Phf13,Slc9a1,Asxl2,Fancg
mMIITE	RBP116	SRSF2	RBP116_mouse_clipdb_bed24_mw20_num3_loose	1.74053	8.42757e-11	27	8.08	2.90482	Phf13,Ubn1,Dlg1,Kdr,Clip4,Gapvd1,Mafg,Trp53bp1,Wrnip1,Tnks,Lrp11,Dclk2,Cntn2,Sympk,Ccdc71l,Ermp1,Prkar2a,Slc37a2,Cpt1a,Hps5,Fam122b,Arhgap19,Arhgap35,Abl2,Dtx2,Socs7
mMIITE	RBP009	CPSF6	RBP009_mouse_clipdb_bed6_mw15_num1_loose	0.824875	0.000157258	64	36.13	8.2323	Arid3a,Ubn2,Msl1,Asxl2,Gapvd1,Tmed9,Cdc25a,Smyd4,Wwc2,Fnip1,Socs7,Arid1a,Zfhx4,Larp4,Sh2d3c,Fstl5,Piwil1,Rc3h1,Zfp760,Man2a1,Pik3c2a,Mafg,Trp53bp1,Mark2,Arhgef10,Tnks,Cntn2,Slc40a1,Smg1,Tmem132b,Cpeb4,Prkar2a,Tob2,Ubqln2,Kcnh1,Smarca5,Fam91a1,Fam122b,Lmo7,Arhgap35,Olfml2a,Lrp1,Dot1l,Arid3b,Ice1,Thumpd1,Nufip2
mMIITE	RBP009	CPSF6	RBP009_mouse_clipdb_bed6_mw15_num2_loose	1.07704	0.00127051	15	7.11	2.54215	Trafd1,Lbx1,Resf1,Tnks,Zdhhc7,Hps5,Lrp1,Bub1b,Cep170b,Cdan1,Dtx2,Slc9a1,Llgl2,Stard13
mMIITE	RBP009	CPSF6	RBP009_mouse_clipdb_bed6_mw15_num6_loose	0.915936	0.00703206	14	7.42	2.65976	Atxn1l,Atrnl1,Ylpm1,Tmem30a,Tnks,Il31ra,Suco,Tmem132b,Lysmd4,Ubqln2,Kcnh1,Mon2,Cdan1
mMIITE	RBP009	CPSF6	RBP009_mouse_clipdb_bed6_mw20_num10_loose	0.918804	0.00390382	19	10.05	3.43592	Dock9,Atrnl1,Mafg,Cntn2,Ccp110,Lysmd4,Frmd8,Arhgap19,Mon2,Tspyl4,Slc9a1,H6pd,Fancg
mMIITE	RBP009	CPSF6	RBP009_mouse_clipdb_bed6_mw20_num1_loose	0.862099	9.61526e-05	66	36.31	8.43238	Clip4,Ubn2,Msl1,Asxl2,Arid3a,Fam199x,Tmed9,Smyd4,Prkar2a,Ssbp3,Socs7,Zfhx4,Larp4,Sh2d3c,Fstl5,Piwil1,Rc3h1,Zfp760,Pik3c2a,Mafg,Trp53bp1,Mark2,Arhgef10,Tnks,Slc40a1,Smg1,Cpeb4,Ubqln2,Ube4b,Arih1,Smarca5,Fam91a1,Fam122b,Wwc2,Arhgap35,Olfml2a,Lrp1,Arid3b,Arid2,Fnip1,Ice1,Thumpd1,Nufip2,Arid1a
mMIITE	RBP009	CPSF6	RBP009_mouse_clipdb_bed6_mw20_num2_loose	0.233523	0.0526749	18	15.31	7.04057	Ccdc71l,Lbx1,Sympk,Por,Shox2,Sesn2,Ttbk2,Mark2,Arhgef10,Spryd3,Mon2,Asxl2,Stard13,Smad3
mMIITE	RBP009	CPSF6	RBP009_mouse_clipdb_bed6_mw20_num9_loose	0.0892673	0.154502	7	6.58	2.54725	Tnks,Sesn2,Cntn2,Frmd8,Ankrd6,Dtx2
mMIITE	RBP009	CPSF6	RBP009_mouse_clipdb_bed6_mw25_num10_loose	0.928888	0.00384388	19	9.98	3.45821	Dock9,Atrnl1,Mafg,Cntn2,Ccp110,Lysmd4,Frmd8,Arhgap19,Mon2,Tspyl4,Slc9a1,H6pd,Fancg
mMIITE	RBP009	CPSF6	RBP009_mouse_clipdb_bed6_mw25_num1_loose	0.722844	0.00117957	61	36.96	8.91477	Arid3a,Msl1,Asxl2,Fstl5,Tmed9,Ubn2,Smyd4,Prkar2a,Fam122b,Wwc2,Fam199x,Socs7,Arid1a,Zfhx4,Larp4,Sh2d3c,Piwil1,Clip4,Rc3h1,Zfp760,Pik3c2a,Grip1,Mafg,Trp53bp1,Mark2,Arhgef10,Tnks,Slc40a1,Smg1,Cdc25a,Cpeb4,Ubqln2,Ube4b,Smarca5,Fam91a1,Arhgap35,Olfml2a,Lrp1,Arid3b,Arid2,Fnip1,Ice1,Thumpd1,Nufip2
mMIITE	RBP009	CPSF6	RBP009_mouse_clipdb_bed6_mw25_num2_loose	0.233523	0.0526749	18	15.31	7.04057	Ccdc71l,Lbx1,Sympk,Por,Shox2,Sesn2,Ttbk2,Mark2,Arhgef10,Spryd3,Mon2,Asxl2,Stard13,Smad3
mMIITE	RBP009	CPSF6	RBP009_mouse_clipdb_bed6_mw25_num9_loose	0.0379679	0.141411	7	6.81818	2.81528	Cntn2,Sesn2,Tnks,Frmd8,Arhgap19,Col14a1
mMIITE	RBP009	CPSF6	RBP009_mouse_clipdb_bed6_mw30_num1_loose	0.769519	0.000625399	62	36.37	8.75094	Ubn2,Arid3a,Msl1,Arid2,Asxl2,Zfhx4,Tmed9,Cdc25a,Smyd4,Socs7,Larp4,Sh2d3c,Fstl5,Piwil1,Clip4,Rc3h1,Gapvd1,Zfp760,Pik3c2a,Mafg,Trp53bp1,Mark2,Arhgef10,Tnks,Slc40a1,Smg1,Cpeb4,Prkar2a,Tob2,Ubqln2,Arih1,Smarca5,Fam91a1,Fam122b,Arhgap35,Olfml2a,Lrp1,Fam199x,Arid3b,Fnip1,Ice1,Thumpd1,Nufip2,Arid1a
mMIITE	RBP009	CPSF6	RBP009_mouse_clipdb_bed6_mw30_num2_loose	0.961363	0.00475546	14	7.19	2.5808	Trafd1,Lbx1,Tnks,Zdhhc7,Hps5,Lrp1,Bub1b,Cep170b,Cdan1,Dtx2,Slc9a1,Llgl2,Stard13
mMIITE	RBP009	CPSF6	RBP009_mouse_clipdb_bed6_mw30_num6_loose	0.975478	0.00559307	14	7.12	2.68659	Ylpm1,Tmem30a,Tnks,Lrp11,Suco,Tmem132b,Lysmd4,Ubqln2,Atxn1l,Kcnh1,Arhgap19,Mon2,Cdan1,Asxl2
mMIITE	RBP010	CPSF7	RBP010_human_clipdb_bed10_mw10_num1_loose	0.927894	0.00434616	16	8.41	2.88533	Stard13,Lbx1,Pik3c2a,Acbd3,Ubn2,Sprtn,Cep295,Lysmd4,Atxn1l,Nup153,Mon2,Arid2,Fnip1,Nufip2,Asxl2
mMIITE	RBP010	CPSF7	RBP010_human_clipdb_bed10_mw10_num4_loose	0.0619024	0.19165	5	4.79	2.07094	Pnma5,Rc3h1,Dclk2,Smg1,Raf1
mMIITE	RBP010	CPSF7	RBP010_human_clipdb_bed10_mw10_num8_loose	0.575078	0.0289296	16	10.74	3.01719	Dcp1a,Arhgap19,Gm7694,Trim11,Shox2,Mafg,Acbd3,Ubn2,Lysmd4,Mpped1,Ankrd6,Dot1l,Smad3
mMIITE	RBP010	CPSF7	RBP010_human_clipdb_bed10_mw15_num1_stringent	0.750212	0.00300173	31	18.43	4.89125	Ttbk2,Stag2,Ice1,Rock1,Pik3c2a,Grip1,Wrnip1,Nova1,Tnks,Dclk2,Trim6,Tmem132b,Tob2,Rad23b,Frmd8,Smarca5,Slc22a21,Lmo7,Kbtbd7,Olfml2a,Dot1l,Mon2,Gtf3c1,Cdan1,Gpt2,Stard13,Zfhx4,Ahctf1
mMIITE	RBP010	CPSF7	RBP010_human_clipdb_bed10_mw15_num3_loose	0.451107	0.0750924	12	8.77778	3.20572	Pakap,Trim11,Mafg,Resf1,Ablim2,Lysmd4,Atxn1l,Ddb1,Dock9,Mon2,Zdhhc18,Adgrd1
mMIITE	RBP010	CPSF7	RBP010_human_clipdb_bed10_mw15_num7_loose	0.89194	0.00625394	18	9.7	3.43335	Camk2d,Trim11,Mafg,Dcp1a,Sesn2,Mon1b,Tnks,Zcchc2,Ubn2,Cdc25a,Tmem132b,Prkar2a,Arih1,Kcnh1,Fam199x,Zdhhc18,Zfp91,Mcm2
mMIITE	RBP010	CPSF7	RBP010_human_clipdb_bed10_mw15_num9_loose	0.613189	0.0824016	8	5.23	2.21499	Nova1,Arih1,Arhgap19,Adar,Olfml2a,H6pd,Gpt2
mMIITE	RBP010	CPSF7	RBP010_human_clipdb_bed10_mw20_num1_loose	0.979741	0.00120809	20	10.1414	3.24198	Mark2,Mon2,Dtx2,Sh2d3c,Ddit4,Nup62,Trim11,Atf6b,Cntn2,Sympk,Ablim2,Atxn1l,Msl1,Socs7,Phf13,Stard13
mMIITE	RBP010	CPSF7	RBP010_human_clipdb_bed10_mw20_num5_loose	0.624265	0.0841936	8	5.19	2.43582	Nova1,Cntn2,Stag2,Kcnh1,Fam91a1,Gm7694,Fam199x,Zfhx4
mMIITE	RBP010	CPSF7	RBP010_human_clipdb_bed10_mw20_num7_loose	0.585478	0.0182228	28	18.66	5.6893	Ubn2,Ubqln2,Sesn2,Trafd1,Tnks,Zcchc2,Gtpbp2,Cdc25a,Sprtn,Tmem132b,Prkar2a,Atxn1l,Ube4b,Ddb1,Lmo7,Mon2,Abl2,Zdhhc18,Tspyl4,Sox8,Adgrd1,Phf13,Socs7,Zfp91
mMIITE	RBP010	CPSF7	RBP010_human_clipdb_bed10_mw25_num1_loose	1.05889	0.000375733	24	11.52	3.71043	Mark2,Sympk,Dtx2,Shc1,Ddit4,Nup62,Trim11,Trp53bp1,Acbd3,Dclk2,Heatr5a,Ermp1,Ablim2,Lysmd4,Ankrd6,Abl2,Zdhhc18,Phf13,Slc9a1
mMIITE	RBP010	CPSF7	RBP010_human_clipdb_bed10_mw25_num2_stringent	0.725404	0.000440993	58	35.08	7.39189	Trim6,Rock1,Rc3h1,Suco,Cpeb4,Arid2,Fnip1,Asxl2,Ahctf1,Sdc1,Crk,Ppm1b,Ccdc112,Gapvd1,Zfp760,Pik3c2a,Camk2d,Pakap,Ttbk2,Kdm6a,Cdv3,Dclk2,Ccdc71l,Arid3a,Adamts9,Gtpbp2,Stag2,Ubn2,Smg1,Sprtn,Prkar2a,Cep295,Rad23b,Frmd8,Utp20,Arih1,Smarca5,Wwc2,Kbtbd7,Fam199x,Taf4,Mon2,Ssbp3,Ice1,Cdan1,Sox8,Gpt2,Lrrc4
mMIITE	RBP010	CPSF7	RBP010_human_clipdb_bed10_mw25_num3_loose	0.597642	0.0513788	12	7.93	2.89986	Atrnl1,Ero1lb,Mafg,Tmem30a,Ccp110,Tmem132b,Rad23b,Atxn1l,Kcnh1,Bub1b,Mapkbp1,Arid2
mMIITE	RBP010	CPSF7	RBP010_human_clipdb_bed10_mw25_num7_loose	0.636362	0.023041	24	15.44	5.77756	Sprtn,Tcof1,Ubqln2,Adar,Dlg1,Pakap,Mafg,Dcp1a,Dclk2,Cntn2,Tob2,Ccdc120,Ube4b,Fam167a,Olfml2a,Arid3b,Gpt2,Ccdc117,Lrrc4
mMIITE	RBP010	CPSF7	RBP010_human_clipdb_bed10_mw30_num1_loose	0.756636	0.0114953	16	9.47	2.93861	Dcp1a,Trp53bp1,Lbx1,Ddit4,Kdr,Trim11,Ttbk2,Mark2,Trafd1,Ccdc120,Mpped1,Mon2,Dtx2,Inppl1
mMIITE	RBP010	CPSF7	RBP010_human_clipdb_bed10_mw30_num2_stringent	0.759611	0.000217599	61	36.03	7.53236	Trim6,Rock1,Rc3h1,Suco,Ubn2,Cpeb4,Smarca5,Arid2,Fnip1,Asxl2,Ahctf1,Sdc1,Crk,Ppm1b,Ccdc112,Gapvd1,Zfp760,Man2a1,Pik3c2a,Camk2d,Pakap,Ttbk2,Kdm6a,Cdv3,Dclk2,Ccdc71l,Arid3a,Adamts9,Gtpbp2,Stag2,Smg1,Sprtn,Prkar2a,Cep295,Rad23b,Frmd8,Utp20,Arih1,Wwc2,Kbtbd7,Fam199x,Taf4,Mon2,Ssbp3,Ice1,Cdan1,Sox8,Gpt2,Lrrc4
mMIITE	RBP010	CPSF7	RBP010_human_clipdb_bed10_mw30_num8_loose	0.592647	0.012123	32	21.22	5.77976	Mark2,Ccdc120,Lrp1,Abl2,Socs7,Sdc1,Pnma5,Dlg1,Mafg,Zcchc2,Trim6,Rdh10,Ubn2,Usp28,Rad23b,Wwc2,Fam167a,Arhgap35,Taf4,Mapkbp1,Zdhhc18,Cep170b,Dcaf8,Slc9a1,Strip2,Sgpp2
mMIITE	RBP011	CSTF2	RBP011_human_ATtRACT_112	1	0.00124158	22	11	3.67904	Msl1,Shc1,Btbd7,Trafd1,Dclk2,Rdh10,Ubn2,Tob2,Rnf141,Arih1,Mpped1,Wwc2,Slc22a21,Taf4,Arid2,Cdan1,Dtx2,Socs7,Nufip2,Zfp91,Inppl1
mMIITE	RBP011	CSTF2	RBP011_human_ATtRACT_162	0.405929	0.0246273	40	30.19	9.43526	Ubn2,Cep170b,Pak4,Akap10,Pakap,Adamts9,Zdhhc7,Ermp1,Trafd1,Carmil1,Msl1,Nufip2,Mtmr4,Asxl2
mMIITE	RBP011	CSTF2	RBP011_human_ATtRACT_19	0.425764	0.102371	9	6.7	2.73953	Pakap,Dclk2,Ccdc71l,Ubn2,Usp28,Fnip1,Cdan1,Zfp91,Ahctf1
mMIITE	RBP011	CSTF2	RBP011_human_ATtRACT_60	0.818216	0.018191	14	7.94	3.05115	Zdhhc18,Ero1lb,Dclk2,Adamts9,Ubn2,Atxn1l,Arih1,Slc22a21,Msl1,Cep170b,Dtx2,Socs7
mMIITE	RBP011	CSTF2	RBP011_human_clipdb_bed11_mw10_num10_loose	0.845114	0.00568137	18	10.02	3.21292	Crk,Uhmk1,Dlg1,Rsbn1,Arhgef10,Ccdc71l,Ticrr,Zdhhc7,Rdh10,Usp28,Akap10,Kcnh1,Slc22a21,Olfml2a,Tspyl4,Nufip2,Mtmr4,Smad3
mMIITE	RBP011	CSTF2	RBP011_human_clipdb_bed11_mw10_num1_stringent	0.565283	0.000529332	79	53.39	8.55746	Asxl2,Rock1,Smg1,Trim6,Ssbp3,Nufip2,Crk,Rc3h1,Gapvd1,Rps6ka6,Pakap,Ccp110,Rdh10,Arih1,Fam199x,Cdan1,Thumpd1,Sdc1,Ccdc112,Camk2d,Shox2,Rsbn1,Ttbk2,Nova1,Acbd3,Mark2,Arhgef10,Zcchc2,Dclk2,Arid3a,Adamts9,Ubn2,Kif20a,Prkar2a,Tob2,Frmd8,Kcnh1,Arhgap19,Fam167a,Ankrd6,Olfml2a,5031410I06Rik,Arid2,Fnip1,Abl2,Sox8,Dcaf8,Socs7,Zfp91,Gpt2,H60c
mMIITE	RBP011	CSTF2	RBP011_human_clipdb_bed11_mw10_num3_loose	0.258233	0.0708465	18	15.05	4.57347	Pakap,Dot1l,Dcp1a,Tnks,Il31ra,Tmem51,Prkar2a,Tob2,Frmd8,Atxn1l,Arih1,Kcnh1,Dock9,Zdhhc18,Dcaf8,Socs7
mMIITE	RBP011	CSTF2	RBP011_human_clipdb_bed11_mw10_num4_loose	1.01392	0.00133223	25	12.38	4.33632	Rad23b,Ssbp3,Sdc1,Ddit4,Rc3h1,Pakap,Sesn2,Cdv3,Dclk2,Cntn2,Rac3,Tmem132b,Ablim2,Slc37a2,Atxn1l,Cpt1a,Kcnh1,Olfml2a,Mapkbp1,Zdhhc18,Adgrd1,Gpt2,Asxl2
mMIITE	RBP011	CSTF2	RBP011_human_clipdb_bed11_mw15_num10_loose	0.553744	0.0230993	24	16.35	4.76811	Rc3h1,Kdm6a,Ppm1b,Pik3c2a,Adamts9,Cpeb4,Ttbk2,Zcchc2,Trim6,Ubn2,Tob2,Slc37a2,Wwc2,Ankrd17,Nufip2,Asxl2
mMIITE	RBP011	CSTF2	RBP011_human_clipdb_bed11_mw15_num1_stringent	0.554038	0.00491835	135	91.95	31.0807	Asxl2,Cdv3,Arhgap35,Sox8,Cdan1,Resf1,Nufip2,Rock1,Camk2d,Mafg,Arid3a,Trim6,Smg1,Ubn2,Arih1,Rc3h1,Sdc1,Larp4,Zfp760,Nova1,Ccdc71l,Adamts9,Rdh10,Kif20a,Ube4b,Smarca5,Dot1l,Fam199x,Ssbp3,Gpt2
mMIITE	RBP011	CSTF2	RBP011_human_clipdb_bed11_mw15_num2_stringent	0.316785	0.085091	14	11.24	3.31547	Rock1,Camk2d,Cdc25a,Smyd4,Fam91a1,Kbtbd7,Arhgap35,Olfml2a,Fam199x,Taf4,Fnip1,Abl2,Ice1,Thumpd1
mMIITE	RBP011	CSTF2	RBP011_human_clipdb_bed11_mw15_num3_loose	-0.459057	0.0205618	28	38.49	15.3718	Mapkbp1,Tnks,Pakap,Mon1b,Sympk,Atxn1l,Dot1l,Arid1a
mMIITE	RBP011	CSTF2	RBP011_human_clipdb_bed11_mw15_num4_loose	0.324389	0.0529177	22	17.57	5.35272	Pnma5,Ddit4,Mark2,Cntn2,Sdc1,Ubn2,Ablim2,Rad23b,Frmd8,Utp20,Kcnh1,Lmo7,Olfml2a,Zdhhc18,Cep170b,Socs7,H6pd,Gpt2
mMIITE	RBP011	CSTF2	RBP011_human_clipdb_bed11_mw15_num5_stringent	0.473931	0.00865321	66	47.52	10.8716	Pakap,Arid3a,Camk2d,Cpeb4,Lbx1,Dlg1,Ttbk2,Ccdc71l,Ubn2,Arhgap19,Lmo7,Fam199x,Nufip2,Sdc1,Crk,Uhmk1,Rundc3b,Piwil1,Ccdc112,Rc3h1,Pik3c2a,Rps6ka6,Shox2,Espl1,Ero1lb,Trp53bp1,Nova1,Cdv3,Heatr5a,Trim6,Prkar2a,Tob2,Atxn1l,Arih1,Smarca5,Fam91a1,Hps5,Fam122b,Wwc2,Nup153,Gm7694,Abl2,Sox8,Thumpd1,Dcaf8,Rasa1,Asxl2
mMIITE	RBP011	CSTF2	RBP011_human_clipdb_bed11_mw15_num9_loose	0.140598	0.154041	7	6.35	2.50404	Abl2,Pakap,Trim11,Sympk,Cdan1,Zfhx4
mMIITE	RBP011	CSTF2	RBP011_human_clipdb_bed11_mw20_num1_stringent	0.622891	0.00195616	190	123.38	35.6784	Asxl2,Cdv3,Arhgap35,Resf1,Sox8,Nufip2,Rock1,Trim6,Cdan1,Arid3a,Ubn2,Camk2d,Sdc1,Mafg,Arih1,Gpt2,Btbd7,Mark2,Fam199x,Piwil1,Rc3h1,Man2a1,Suco,Smg1,Prkar2a,Apba2,Ube4b,Ccdc112,Mon1b,Cpeb4,Smarca5,Arid2,Phf13,Fancg
mMIITE	RBP011	CSTF2	RBP011_human_clipdb_bed11_mw20_num2_stringent	0.161902	0.107545	13	11.62	3.41943	Fnip1,Fstl5,Camk2d,Ttc17,Dclk2,Cenpj,Rnf141,Ubqln2,Kbtbd7,Ice1,Socs7,Asxl2
mMIITE	RBP011	CSTF2	RBP011_human_clipdb_bed11_mw20_num3_loose	-0.413397	0.0220089	33	43.95	11.6839	Mon1b,Mapkbp1,Atxn1l,Sympk,Smg1,Dot1l,Ubn1,Shc1,Pakap,Arhgef10,Trafd1,Tmem132b,Prkar2a,Tob2,Rad23b,Ablim2,Slc37a2,Arhgap35,Mon2,Dcaf8,Socs7,Arid1a
mMIITE	RBP011	CSTF2	RBP011_human_clipdb_bed11_mw20_num4_stringent	0.395682	0.0117839	77	58.53	13.7697	Asxl2,Cdv3,Arhgap35,Rc3h1,Sox8,Smg1,Zfp760,Arih1,Cdan1,Nufip2,Rock1,Camk2d,Mafg,Nova1,Tnks,Adamts9,Lmo7,Resf1,Mon1b,Kdm6a,Arhgef10,Arid3a,Rdh10,Kif20a,Usp28,Smarca5,Olfml2a,Dot1l,Fam199x,Ssbp3,Adgrd1,Dcaf8,Mtmr4
mMIITE	RBP011	CSTF2	RBP011_human_clipdb_bed11_mw20_num5_loose	0.421712	0.0367098	26	19.41	6.49335	Ddit4,Pnma5,Mafg,Sesn2,Tmed9,Mark2,Arhgef10,Carmil1,Cdv3,Gtpbp2,Rac3,Sprtn,Tmem132b,Pak4,Prkar2a,Tob2,Lmo7,Msl1,Zdhhc18,Thumpd1,Socs7,Nufip2,Zfp91,Asxl2,Inppl1
mMIITE	RBP011	CSTF2	RBP011_human_clipdb_bed11_mw20_num7_loose	0.203125	0.0912401	15	13.03	3.83091	Lbx1,Sh2d3c,Camk2d,Mon1b,Carmil1,Sympk,Rnf141,Ddb1,Fam122b,Gm7694,Olfml2a,Fam199x,Ssbp3,Sox8,Asxl2
mMIITE	RBP011	CSTF2	RBP011_human_clipdb_bed11_mw20_num8_stringent	-0.447459	0.0301829	22	30	8.38108	Trim6,Ubn2,Ppp1r15a,Mafg,Ttbk2,Gtpbp2,Suco,Stag2,Sprtn,Tmem132b,Cep295,Gtf3c1,Asxl2,Sgpp2
mMIITE	RBP011	CSTF2	RBP011_human_clipdb_bed11_mw25_num1_stringent	0.367589	0.00550011	195	151.14	41.5461	Asxl2,Cdv3,Resf1,Nufip2,Arhgap35,Trim6,Arid3a,Sox8,Rock1,Camk2d,Arih1,Cdan1,Gpt2,Mafg,Fam199x,Sdc1,Prkar2a,Apba2,Man2a1,Btbd7,Suco,Ubn2,Smg1,Ssbp3,Arid1a,Ccdc112,Rc3h1,Mon1b,Mark2,Fam167a,Mon2,Arid2,Tspyl4,Dcaf8
mMIITE	RBP011	CSTF2	RBP011_human_clipdb_bed11_mw25_num2_stringent	0.28225	0.0918326	13	10.69	3.48936	Stag2,Crk,Fstl5,Smyd4,Rnf141,Taf4,Col14a1,Fnip1,Ice1,Hbb-bs,Zfhx4,Ahctf1
mMIITE	RBP011	CSTF2	RBP011_human_clipdb_bed11_mw25_num3_loose	-0.520737	0.0169633	32	45.91	11.9647	Ubqln2,Mapkbp1,Atxn1l,Dot1l,Mon1b,Tnks,Smg1,Arid1a,Shc1,Pakap,Arhgef10,Sprtn,Prkar2a,Rad23b,Ablim2,Fam167a,Abl2,Socs7
mMIITE	RBP011	CSTF2	RBP011_human_clipdb_bed11_mw25_num4_loose	0.349719	0.0579774	19	14.91	4.74841	Pnma5,Cntn2,Shc1,Ddit4,Grip1,Sesn2,Mark2,Dclk2,Arid3a,Ubn2,Tmem132b,Rad23b,Lysmd4,Msl1,Socs7,Lrrc4,Stard13
mMIITE	RBP011	CSTF2	RBP011_human_clipdb_bed11_mw25_num6_stringent	0.798008	3.32006e-05	105	60.39	12.0008	Asxl2,Smarca5,Nufip2,Smg1,Arhgap35,Cdan1,Dot1l,Fam199x,Zfp760,Ppp1r15a,Arih1,Shc1,Afap1l2,Rc3h1,Nova1,Cdv3,Ubn2,Usp28,Cep295,Cep170b,Stard13,Rundc3b,Rock1,Lrrfip1,Pik3c2a,Camk2d,Atf6b,Btbd7,Ero1lb,Resf1,Wrnip1,Ttbk2,Kdm6a,Arhgef10,Tnks,Adamts9,Suco,Cpeb4,Akap10,Fam122b,Lmo7,Ankrd17,Olfml2a,Fnip1,Tspyl4,Ice1,Adgrd1,Phf13,H6pd
mMIITE	RBP011	CSTF2	RBP011_human_clipdb_bed11_mw25_num8_loose	0.561859	0.0142048	35	23.71	6.65195	Rc3h1,Trim11,Mafg,Dclk2,Slc9a1,Ubn1,Pnma5,Afap1l2,Tcof1,Gapvd1,Pakap,Trafd1,Tnks,Sympk,Ticrr,Gtpbp2,Ubn2,Tob2,Rnf141,Arih1,Fam91a1,Hps5,Slc22a21,Gm7694,Ankrd17,Phf1,Arid3b,Cdan1,Arid1a
mMIITE	RBP011	CSTF2	RBP011_human_clipdb_bed11_mw30_num1_stringent	0.225874	0.00699415	195	166.74	47.9433	Asxl2,Cdv3,Resf1,Trim6,Nufip2,Arid3a,Sox8,Gpt2,Rock1,Camk2d,Man2a1,Ubn2,Fam199x,Cdan1,Mark2,Suco,Apba2,Arhgap35,Arid1a,Pakap,Btbd7,Mafg,Mon1b,Nova1,Sdc1,Ero1lb,Tmem132b,Kcnh1,Ube4b,Arih1,Arid2,Abl2,Gtf3c1
mMIITE	RBP011	CSTF2	RBP011_human_clipdb_bed11_mw30_num2_stringent	0.070209	0.11619	12	11.43	3.38522	Crk,Rock1,Mon1b,Arhgef10,Trim6,Stag2,Smg1,Rnf141,Adar,Taf4,Fnip1
mMIITE	RBP011	CSTF2	RBP011_human_clipdb_bed11_mw30_num3_loose	-0.988948	0.012537	19	37.71	15.8403	Mapkbp1,Pakap,Mon1b,Tnks,Sympk,Dot1l
mMIITE	RBP011	CSTF2	RBP011_human_clipdb_bed11_mw30_num4_stringent	0.599739	0.00168672	79	52.13	10.8177	Asxl2,Resf1,Rock1,Smg1,Sox8,Rc3h1,Camk2d,Trim6,Arih1,Arhgap35,Nufip2,Crk,Pakap,Arid3a,Ssbp3,Mtmr4,Ylpm1,Ccdc112,Gapvd1,Zfp760,Shox2,Btbd7,Mafg,Mon1b,Rsbn1,Nova1,Acbd3,Mark2,Kdm6a,Cdv3,Ccp110,Ubn2,Kif20a,Cpeb4,Prkar2a,Frmd8,Arhgap19,Dot1l,5031410I06Rik,Cep170b,Cdan1,Gpt2
mMIITE	RBP011	CSTF2	RBP011_human_clipdb_bed11_mw30_num5_loose	0.452512	0.0327633	26	19	5.64613	Pnma5,Ddit4,Mark2,Cntn2,Zdhhc18,Sipa1l2,Sdc1,Man2a1,Pakap,Mafg,Sesn2,Gm5862,Arid3a,Ubn2,Sprtn,Ablim2,Msl1,5031410I06Rik,Arid3b,Socs7,Nufip2
mMIITE	RBP011	CSTF2	RBP011_human_clipdb_bed11_mw30_num7_stringent	0.735964	0.00215941	48	28.82	7.59104	Carmil1,Slc37a2,Sesn2,Ccp110,Smg1,Fam122b,Wwc2,Nufip2,Lbx1,Uhmk1,Dlg1,Kdr,Camk2d,Mafg,Mon1b,Ttbk2,Dclk2,Sympk,Adamts9,Ubn2,Cdc25a,Sprtn,Ubqln2,Atxn1l,Ube4b,Fam91a1,Hps5,Arhgap19,Arhgap35,Ankrd17,Olfml2a,Mon2,Bub1b,Zdhhc18,Tspyl4,Zfp91,Asxl2,Fancg
mMIITE	RBP011	CSTF2	RBP011_human_clipdb_bed11_mw30_num9_loose	0.931575	0.00787071	14	7.34	2.76054	Ttbk2,Tmem51,Trim6,Gtpbp2,Smg1,Cpeb4,Utp20,Fam122b,Arhgap19,Lmo7,Taf4,Sgpp2,Stard13,Zfhx4
mMIITE	RBP012	CSTF2T	RBP012_human_clipdb_bed12_mw10_num1_stringent	0.563592	0.00318078	65	43.98	9.19484	Ubn2,Pakap,Lbx1,Afap1l2,Ero1lb,Nova1,Ccdc71l,Arid3a,Atxn1l,Arhgap19,Fam199x,Larp4,Shc1,Rundc3b,Rock1,Rc3h1,Zfp760,Rps6ka6,Camk2d,Shox2,Btbd7,Dcp1a,Resf1,Trp53bp1,Ttbk2,Cdv3,Smg1,Ermp1,Ccdc120,Arih1,Fam91a1,Fam122b,Wwc2,Ssbp3,Abl2,Fnip1,Tspyl4,Sox8,Rasa1,Phf13,Nufip2,Zfp91,H6pd,Mtmr4,Asxl2,H60c,Fancg,Inppl1
mMIITE	RBP012	CSTF2T	RBP012_human_clipdb_bed12_mw10_num2_stringent	0.956689	7.32354e-06	42	21.64	4.70658	Rc3h1,Fam199x,Mtmr4,Cpeb4,Arhgap35,Asxl2,Ylpm1,Shc1,Rock1,Gapvd1,Camk2d,Pakap,Btbd7,Heatr5a,Trim6,Ccdc71l,Arid3a,Rdh10,Suco,Smg1,Ubn2,Ermp1,Prkar2a,Frmd8,Msl1,Mon2,Arid2,Raf1,Thumpd1,Gpt2,Arid1a
mMIITE	RBP012	CSTF2T	RBP012_human_clipdb_bed12_mw10_num3_stringent	0.331929	0.030806	38	30.19	7.25536	Dclk2,Lbx1,Ubn2,Atxn1l,Arid1a,Uhmk1,Tcof1,Clip4,Camk2d,Pakap,Atf6b,Sesn2,Carmil1,Tnks,Il31ra,Zcchc2,Tmem51,Sympk,Cntn2,Gtpbp2,Ermp1,Usp28,Tob2,Fam122b,Slc22a21,Slc35f3,Ankrd17,Fam199x,Slc9a1,H6pd,Strip2,Smad3
mMIITE	RBP097	SRSF1	RBP097_human_eclip_bed47_mw10_num4_loose	1.71786	6.54085e-08	20	6.08	2.56897	Cntn2,Ermp1,Sdc1,Pik3c2a,Pakap,Mafg,Btbd7,Arhgef10,Pak4,Prkar2a,Slc37a2,Mpped1,Tiam2,Zdhhc18,Tspyl4,Cep170b,Arid1a,Mtmr4
mMIITE	RBP012	CSTF2T	RBP012_human_clipdb_bed12_mw10_num7_loose	0.645183	0.0246008	17	10.87	3.50081	Sdc1,Pnma5,Ablim2,Ddit4,Rc3h1,Slc37a2,Pik3c2a,Atxn1l,Pakap,Phf1,Mark2,Raf1,Dclk2,Zcchc2,Trim6,Arid3a,Sgpp2
mMIITE	RBP012	CSTF2T	RBP012_human_clipdb_bed12_mw10_num8_loose	1.14401	0.000110451	20	9.05	2.90028	Ttbk2,Uhmk1,Pakap,Mafg,Nova1,Ccp110,Suco,Cpeb4,Tob2,Cep295,Frmd8,Slc45a3,Kcnh1,Arhgap19,Ankrd17,Dot1l,Mon2,Arid2,Mtmr4
mMIITE	RBP012	CSTF2T	RBP012_human_clipdb_bed12_mw15_num10_stringent	0.597035	0.0125282	27	17.85	4.66964	Lbx1,Rc3h1,Fnip1,Sox8,Ppm1b,Larp4,Camk2d,Pakap,Ero1lb,Btbd7,Rsbn1,Mark2,Cdv3,Trim6,Lsr,Ubn2,Tob2,Wwc2,Lmo7,Fam199x,Sgpp2,Asxl2
mMIITE	RBP012	CSTF2T	RBP012_human_clipdb_bed12_mw15_num1_stringent	-0.123445	0.0177495	60	65.36	21.8075	Ubn2,Trim6,Fam199x,Nufip2,Camk2d,Ssbp3,Sdc1,Resf1,Arid3a,Smg1,Ube4b,Arih1,Asxl2,Larp4,Rock1,Ccdc112,Rc3h1,Man2a1,Btbd7,Rsbn1,Nova1,Tnks,Adamts9,Tmem132b,Cpeb4,Atxn1l,Fam167a,Fnip1,Phf13,Gpt2
mMIITE	RBP012	CSTF2T	RBP012_human_clipdb_bed12_mw15_num2_stringent	0.688325	0.00207596	122	75.71	22.3043	Asxl2,Cdv3,Sox8,Arhgap35,Resf1,Cdan1,Mafg,Arid3a,Rock1,Nufip2,Rc3h1,Camk2d,Gpt2,Btbd7,Ubn2,Arih1,Fam199x,Sdc1,Shc1,Piwil1,Ccdc112,Zfp760,Man2a1,Pakap,Grip1,Ero1lb,Dcp1a,Nova1,Kcnh1,Ube4b,Smarca5,Nup153,Ankrd17,Arid3b,Mon2,Arid2,Fnip1,Rasa1,Ccdc117,Stard13
mMIITE	RBP012	CSTF2T	RBP012_human_clipdb_bed12_mw15_num3_loose	0.0323044	0.0462509	28	27.38	8.60324	Smg1,Tob2,Atxn1l,Zdhhc18,Sh2d3c,Ubqln2,Socs7,Ubn1,Mark2,Dclk2,Trim6,Sprtn,Arih1,Phf1,Mon2,Slc9a1,Smad3
mMIITE	RBP012	CSTF2T	RBP012_human_clipdb_bed12_mw15_num4_loose	0.420544	0.0681594	14	10.46	3.73739	Ttbk2,Piwil1,Trim11,Tnks,Zcchc2,Slc40a1,Cenpj,Zfp553,Msl1,Abl2,Zdhhc18,Cep170b,Asxl2
mMIITE	RBP012	CSTF2T	RBP012_human_clipdb_bed12_mw15_num8_loose	0.915936	0.00217632	17	9.01	2.75789	Fam122b,Dlg1,Gapvd1,Pakap,Ero1lb,Resf1,Mark2,Nmbr,Ccdc71l,Ermp1,Ubn2,Kif20a,Mcm3ap,Fam91a1,Cep170b,Sgpp2
mMIITE	RBP012	CSTF2T	RBP012_human_clipdb_bed12_mw15_num9_loose	0.58956	0.0555329	11	7.31	2.57688	Atrnl1,Atf6b,Tmed9,Trafd1,Zcchc2,Cpeb4,Ablim2,Cpt1a,Dock9,Fam167a,Socs7
mMIITE	RBP012	CSTF2T	RBP012_human_clipdb_bed12_mw20_num1_stringent	0.152649	0.0100169	149	134.04	36.6421	Asxl2,Cdv3,Sox8,Nufip2,Arhgap35,Rock1,Camk2d,Arid3a,Trim6,Ubn2,Cdan1,Resf1,Gpt2,Suco,Arih1,Fam199x,Sdc1,Btbd7,Mon1b,Man2a1,Grip1,Nova1,Smg1,Tmem132b,Cpeb4,Prkar2a,Apba2,Ube4b,Ssbp3,Arid2,Gtf3c1
mMIITE	RBP012	CSTF2T	RBP012_human_clipdb_bed12_mw20_num2_stringent	0.173622	0.0102046	127	112.6	36.1056	Asxl2,Cdv3,Nufip2,Resf1,Arhgap35,Sox8,Cdan1,Rock1,Mon1b,Arid3a,Camk2d,Ubn2,Sdc1,Fam199x,Rc3h1,Pakap,Nova1,Tnks,Smg1,Usp28,Cpeb4,Prkar2a,Ccdc120,Atxn1l,Kcnh1,Ube4b,Arih1,Fam91a1,Fam122b,Lmo7,Nup153,Ankrd17,Tspyl4
mMIITE	RBP012	CSTF2T	RBP012_human_clipdb_bed12_mw20_num3_stringent	0.591487	0.0018336	82	54.42	11.3477	Msl1,Mtmr4,Sdc1,Rc3h1,Trim6,Suco,Ubn2,Kcnh1,Nufip2,Asxl2,Camk2d,Btbd7,Nova1,Mark2,Zdhhc7,Prkar2a,Fam199x,Arid3b,Gpt2,Stard13,Larp4,Nbr1,Rock1,Tcof1,Gapvd1,Pakap,Grip1,Ero1lb,Dcp1a,Rsbn1,Ttbk2,Ccdc71l,Arid3a,Ermp1,Tmem132b,Pak4,Lysmd4,Apba2,Ube4b,Arih1,Smarca5,Wwc2,Mon2,Ssbp3,Arid2,Gtf3c1,Ccdc117
mMIITE	RBP012	CSTF2T	RBP012_human_clipdb_bed12_mw20_num4_loose	0.371874	0.0290489	36	27.82	7.19059	Mark2,Tnks,Dclk2,Sympk,Ccdc120,Zdhhc18,Ubn1,Pnma5,Clip4,Trim11,Btbd7,Sesn2,Tmem30a,Il31ra,Zcchc2,Arid3a,Pak4,Rad23b,Frmd8,Slc37a2,Atxn1l,Dnmt3b,Mon2,Dcaf8,Slc9a1,Mcm2,Asxl2,Smad3,Fancg
mMIITE	RBP012	CSTF2T	RBP012_human_clipdb_bed12_mw25_num10_loose	0.740175	0.0171176	15	8.98	2.96437	Zcchc2,Arid3a,Sprtn,Lysmd4,Fam167a,Nup153,Arhgap35,Usp19,Zdhhc18,Tspyl4,Cep170b,Dtx2,Llgl2,Mcm2,Smad3
mMIITE	RBP012	CSTF2T	RBP012_human_clipdb_bed12_mw25_num1_stringent	0.236253	0.00610856	209	177.43	55.5787	Asxl2,Cdv3,Nufip2,Arid3a,Rock1,Resf1,Sox8,Camk2d,Arhgap35,Trim6,Cdan1,Gpt2,Suco,Ubn2,Man2a1,Arih1,Fam199x,Mon1b,Sdc1,Larp4,Pakap,Btbd7,Mafg,Grip1,Mark2,Cpeb4,Prkar2a,Atxn1l,Apba2,Ube4b,Abl2
mMIITE	RBP012	CSTF2T	RBP012_human_clipdb_bed12_mw25_num2_stringent	0.293392	0.0120464	107	87.31	22.8348	Nufip2,Ubn2,Camk2d,Arid3a,Fam199x,Resf1,Cdv3,Cpeb4,Prkar2a,Asxl2,Sdc1,Larp4,Man2a1,Btbd7,Tmed9,Nova1,Tnks,Ermp1,Slc37a2,Ube4b,Arih1,Arhgap35,Gtf3c1,Sox8,Gpt2,Sipa1l2,Shc1,Fstl5,Rock1,Dlg1,Rc3h1,Gapvd1,Grip1,Shox2,Dcp1a,Rsbn1,Ttbk2,Mark2,Zcchc2,Trim6,Ccdc71l,Adamts9,Zdhhc7,Suco,Smg1,Tmem132b,Atxn1l,Smarca5,Wwc2,Fam167a,Slc37a1,Mon2,Arid2,Abl2,Thumpd1,Phf13,Mtmr4,Stard13
mMIITE	RBP012	CSTF2T	RBP012_human_clipdb_bed12_mw25_num3_stringent	0.0304853	0.103077	11	10.77	3.86347	Crk,Ttbk2,Tnks,Suco,Smg1,Dnmt3b,Arid3b,Taf4,Col14a1,Ice1,Zfp91
mMIITE	RBP012	CSTF2T	RBP012_human_clipdb_bed12_mw25_num4_loose	0.304006	0.0332353	38	30.78	7.93354	Mark2,Smg1,Mon2,Sh2d3c,Tnks,Arhgap35,Socs7,Uhmk1,Pnma5,Shc1,Por,Tmem30a,Il31ra,Zcchc2,Spryd3,Pak4,Tob2,Ccdc120,Rad23b,Ubqln2,Slc45a3,Atxn1l,Dnmt3b,Ssbp3,Slc9a1,Mcm2,Llgl2
mMIITE	RBP012	CSTF2T	RBP012_human_clipdb_bed12_mw25_num8_stringent	0.550344	0.0166926	28	19.12	5.02977	Dlg1,Fam199x,Sdc1,Crk,Lbx1,Shc1,Afap1l2,Piwil1,Zfp760,Camk2d,Pakap,Ero1lb,Mafg,Cdv3,Heatr5a,Ccdc71l,Arid3a,Ccp110,Ubn2,Rad23b,Wwc2,Gm7694,Olfml2a,Msl1,Zdhhc18,Asxl2
mMIITE	RBP012	CSTF2T	RBP012_human_clipdb_bed12_mw25_num9_loose	1.01815	0.000293367	24	11.85	3.52014	Pakap,Sdc1,Crk,Ppm1b,Piwil1,Dlg1,Rc3h1,Gapvd1,Man2a1,Acbd3,Cdv3,Zdhhc7,Smg1,Ubn2,Arhgap21,Cdc25a,Prkar2a,Dnmt3b,Fam91a1,Gm7694,Msl1,Dcaf8,Phf13
mMIITE	RBP012	CSTF2T	RBP012_human_clipdb_bed12_mw30_num1_stringent	0.223287	0.00560077	242	207.3	60.3907	Asxl2,Cdv3,Nufip2,Arid3a,Camk2d,Sox8,Trim6,Gpt2,Resf1,Fam199x,Ubn2,Rock1,Mon1b,Suco,Arhgap35,Apba2,Cdan1,Man2a1,Mark2,Gtf3c1,Pakap,Ero1lb,Btbd7,Kcnh1,Arih1,Arid1a,Mafg,Nova1,Wwc2
mMIITE	RBP012	CSTF2T	RBP012_human_clipdb_bed12_mw30_num2_stringent	0.391375	0.00657742	154	117.41	34.0576	Asxl2,Cdv3,Nufip2,Sox8,Camk2d,Resf1,Arhgap35,Trim6,Arid3a,Cdan1,Rock1,Mon1b,Ubn2,Arih1,Gpt2,Pakap,Mark2,Suco,Kcnh1,Fam199x,Larp4,Dlg1,Gapvd1,Btbd7,Zcchc2,Usp28,Prkar2a,Smarca5,Fam167a,Gtf3c1,Fancg
mMIITE	RBP012	CSTF2T	RBP012_human_clipdb_bed12_mw30_num3_loose	0.0752667	0.0388784	48	45.56	9.95781	Mark2,Shc1,Mon1b,Dclk2,Arhgap19,Zdhhc18,Asxl2,Fancg,Uhmk1,Pnma5,Sh2d3c,Clip4,Camk2d,Ttc17,Ero1lb,Resf1,Sesn2,Arhgef10,Tmem30a,Tnks,Il31ra,Cntn2,Sympk,Ubn2,Sprtn,Frmd8,Dnmt3b,Kcnh1,Arih1,Hps5,Fam167a,Adar,Phf1,Ssbp3,Cdan1,Dcaf8,Socs7,Sgpp2
mMIITE	RBP124	nElavl	RBP124_mouse_starbase_bed1_mw10_num9_stringent	1.65577	6.37254e-09	38	12.06	4.52338	Rc3h1,Asxl2,Suco,Apba2,Gpt2,Ubn1,Kdr,Ccdc112,Man2a1,Pakap,Grip1,Btbd7,Dcp1a,Resf1,Mark2,Kdm6a,Tmem30a,Heatr5a,Ccp110,Ubn2,Cpeb4,Prkar2a,Rad23b,Ube4b,Arih1,Fnip1,Thumpd1,Nufip2,Zfp91,Lrrc4,Mtmr4
mMIITE	RBP012	CSTF2T	RBP012_human_clipdb_bed12_mw30_num7_loose	1.01554	0.00055342	28	13.85	4.43443	Uhmk1,Nbr1,Rc3h1,Ppp1r15a,Ppm1b,Piwil1,Btbd7,Trp53bp1,Ttbk2,Nova1,Tnks,Ccp110,Suco,Stag2,Cpeb4,Kcnh1,Wwc2,Kbtbd7,Dot1l,Slc37a1,Mon2,Abl2,Rasa1,Mtmr4
mMIITE	RBP012	CSTF2T	RBP012_human_clipdb_bed12_mw30_num8_loose	0.555146	0.0372647	17	11.57	3.74774	Uhmk1,Arid3a,Lbx1,Por,Nbr1,Fstl5,Rc3h1,Trim11,Mafg,Smg1,Cpeb4,Ccdc120,Frmd8,Ubqln2,Gpatch1
mMIITE	RBP012	CSTF2T	RBP012_human_clipdb_bed12_mw30_num9_stringent	0.692571	0.0088747	24	14.85	4.20287	Larp4,Pakap,Ubn2,Atrnl1,Uhmk1,Rc3h1,Pik3c2a,Rsbn1,Gm5862,Dclk2,Ccp110,Tmem132b,Tob2,Wwc2,Olfml2a,Gtf3c1,Tspyl4,Sox8,Strip2,Lrrc4,Sgpp2
mMIITE	RBP012	CSTF2T	RBP012_human_eclip_bed4_mw10_num10_stringent	0.463182	0.0677171	13	9.43	3.46485	Dcaf8,Uhmk1,Ddit4,Dclk2,Spryd3,Tmem132b,Lysmd4,Ddb1,Fam167a,Dot1l,Cep170b,Llgl2
mMIITE	RBP012	CSTF2T	RBP012_human_eclip_bed4_mw10_num1_stringent	1.05033	0.00662966	14	6.76	2.94776	Pnma5,Ddit4,Pakap,Sdc1,Dclk2,Cntn2,Rad23b,Kcnh1,Ssbp3,Dcaf8,Asxl2
mMIITE	RBP025	HNRNPA2B1	RBP025_human_clipdb_bed25_mw20_num10_loose	1.65233	1.55425e-06	16	5.09	2.2612	Pakap,Rundc3b,Rc3h1,Gapvd1,Mafg,Ccdc71l,Sprtn,Akap10,Arhgap35,Fam199x,Socs7,H6pd,Zfp91,Ccdc117,Mtmr4
mMIITE	RBP012	CSTF2T	RBP012_human_eclip_bed4_mw10_num3_stringent	0.631288	0.0170718	25	16.14	5.06726	Sdc1,Rad23b,Ddit4,Gpt2,Tmem132b,Nup62,Rc3h1,Slc37a2,Man2a1,Atxn1l,Pakap,Cpt1a,Mon1b,Sesn2,Tmed9,Ttbk2,Cdv3,Ssbp3,Zdhhc18,Dcaf8,Asxl2
mMIITE	RBP012	CSTF2T	RBP012_human_eclip_bed4_mw10_num4_loose	0.558994	0.0121884	49	33.26	10.39	Ubqln2,Sprtn,Fam167a,Pakap,Dclk2,Cntn2,Atxn1l,Lbx1,Shc1,Dlg1,Tcof1,Clip4,Camk2d,Atf6b,Dcp1a,Sesn2,Trp53bp1,Mark2,Safb,Tmem30a,Zcchc2,Tmem132b,Prkar2a,Gm7694,Adar,Taf4,Adgrd1,Slc9a1,Zfp91,Gpt2,Strip2,Ccdc117,Lrrc4,Sgpp2,Smad3,Inppl1
mMIITE	RBP054	TARDBP	RBP054_human_clipdb_bed54_mw20_num6_loose	1.64181	1.59822e-08	22	7.05	2.63763	Acbd3,Sdc1,Pnma5,Camk2d,Btbd7,Tmed9,Arhgef10,Arid3a,Gtpbp2,Atf5,Cpeb4,Lysmd4,Frmd8,Atxn1l,Mpped1,Slc22a21,Arhgap35,Phf13,H6pd,Llgl2,Sgpp2
mMIITE	RBP012	CSTF2T	RBP012_human_eclip_bed4_mw10_num7_loose	-1.01838	0.226794	1	2.02564	1.26875	Lbx1
mMIITE	RBP012	CSTF2T	RBP012_human_eclip_bed4_mw10_num8_stringent	0.722403	0.013247	23	13.94	4.70078	Mark2,Slc37a2,Stard13,Atrnl1,Crk,Larp4,Dlg1,Pakap,Mon1b,Cntn2,Sympk,Spryd3,Rac3,Lysmd4,Atxn1l,Mpped1,Wwc2,Arhgap35,Slc37a1,Lrrc4
mMIITE	RBP012	CSTF2T	RBP012_human_eclip_bed4_mw15_num1_stringent	0.905565	0.00134804	34	18.15	5.63068	Ddit4,Atrnl1,Pnma5,Pakap,Mark2,Dclk2,Rad23b,Lmo7,Dtx2,Sdc1,Man2a1,Ttc17,Mon1b,Cdv3,Ccdc71l,Arid3a,Spryd3,Atf5,Kcnh1,Msl1,Socs7,Lrrc4,Stard13,Smad3
mMIITE	RBP012	CSTF2T	RBP012_human_eclip_bed4_mw15_num2_loose	0.554255	0.00604606	119	81.04	30.6594	Asxl2,Cdv3,Arhgap35,Sox8,Cdan1,Resf1,Rock1,Mafg,Nufip2,Rc3h1,Camk2d,Smarca5,Crk,Zfp760,Pakap,Rsbn1,Nova1,Kdm6a,Arid3a,Smg1,Ubn2,Cpeb4,Frmd8,Arih1,Fam167a,Tspyl4,Mtmr4,Zfhx4
mMIITE	RBP012	CSTF2T	RBP012_human_eclip_bed4_mw15_num3_loose	-0.0235088	0.0155241	70	71.15	25.6725	Sprtn,Piwil1,Ubqln2,Smg1,Rad23b,Zdhhc18,Gapvd1,Ermp1,Fam167a,Clip4,Dcp1a,Arhgef10,Dclk2,Fancg,Uhmk1,Pnma5,Mafg,Mark2,Zcchc2,Cntn2,Cdc25a,Dnmt3b,Atxn1l,Arih1,Smarca5,Slc22a21,Ankrd17,Fam199x,Ssbp3,Gpt2,Arid1a
mMIITE	RBP012	CSTF2T	RBP012_human_eclip_bed4_mw15_num4_loose	0.457329	0.0687063	12	8.74	4.42815	Pakap,Cdv3,Sympk,Cntn2,Lrrc4,Ubn2,Socs7
mMIITE	RBP012	CSTF2T	RBP012_human_eclip_bed4_mw15_num5_loose	0.883136	0.00024273	32	17.35	4.24353	Piwil1,Arid3a,Smyd4,Msl1,Socs7,Kdr,Mafg,Tmed9,Nova1,Rdh10,Ubn2,Prkar2a,Apba2,Smarca5,Slc22a21,Washc2,Arhgap35,Olfml2a,Lrp1,Mon2,Thumpd1,Strip2,Asxl2,Ffar2,Zfhx4
mMIITE	RBP012	CSTF2T	RBP012_human_eclip_bed4_mw15_num7_loose	-0.179549	0.324324	2	2.26506	1.20045	Olfml2a,Raf1
mMIITE	RBP012	CSTF2T	RBP012_human_eclip_bed4_mw15_num8_stringent	0.759991	0.00784755	20	11.81	3.54963	Ddit4,Olfml2a,Sdc1,Rc3h1,Dclk2,Arid3a,Rac3,Lysmd4,Atxn1l,Arih1,Arhgap35,Msl1,Mapkbp1,Abl2,Adgrd1,Socs7,Mcm2,Asxl2
mMIITE	RBP012	CSTF2T	RBP012_human_eclip_bed4_mw15_num9_stringent	-0.0386368	0.0940867	14	14.38	4.22302	Pnma5,Man2a1,Pakap,Sesn2,Ticrr,Ubn2,Rad23b,Kcnh1,Arhgap19,Arhgap35,Msl1,Ssbp3,Zdhhc18,Dcaf8
mMIITE	RBP012	CSTF2T	RBP012_human_eclip_bed4_mw20_num1_stringent	0.756716	0.00726546	38	22.49	7.86823	Ddit4,Pnma5,Mark2,Socs7,Man2a1,Pakap,Ubn2,Inppl1,Atrnl1,Ttc17,Cdv3,Ccp110,Rad23b,Kcnh1,Fam167a,Msl1,Dtx2,Nufip2,Zfp91
mMIITE	RBP012	CSTF2T	RBP012_human_eclip_bed4_mw20_num2_loose	0.706273	0.00119111	162	99.29	28.1853	Asxl2,Cdv3,Cdan1,Arhgap35,Sox8,Camk2d,Nufip2,Arid3a,Resf1,Nova1,Suco,Sdc1,Rc3h1,Gapvd1,Fam199x,Larp4,Rock1,Man2a1,Rsbn1,Ttbk2,Mark2,Trim6,Ubn2,Tob2,Ppp1r15a,Tspyl4,Fstl5,Rundc3b,Lrrfip1,Tcof1,Ccdc112,Pakap,Grip1,Mon1b,Tmem132b,Cpeb4,Smarca5,Wwc2,Fam167a,Olfml2a,Mon2,Arid2,Dcaf8,Phf13,Gpt2,Mtmr4
mMIITE	RBP012	CSTF2T	RBP012_human_eclip_bed4_mw20_num4_stringent	-0.434646	0.0211654	19	25.68	17.5286	Cntn2,Pakap,Uhmk1,Ddit4,Kdr,Mafg,Tmed9,Mark2,Cdv3,Rad23b,Lmo7,Fam167a,Asxl2
mMIITE	RBP012	CSTF2T	RBP012_human_eclip_bed4_mw20_num5_stringent	0.634867	0.00845292	50	32.2	10.1544	Msl1,Ubn2,Akap10,Cep170b,Nufip2,Adamts9,Lmo7,Pakap,Ttc17,Ermp1,Pak4,Prkar2a,Utp20,Arih1,Ddb1,Arhgap19,Zdhhc18,Socs7,Asxl2
mMIITE	RBP012	CSTF2T	RBP012_human_eclip_bed4_mw20_num6_stringent	0.733963	0.0224667	24	14.43	7.02989	Pakap,Abl2,Inppl1,Lbx1,Pnma5,Atxn1l,Nup62,Man2a1,Ttbk2,Ubn2,Kcnh1,Lmo7,Phf1,Zfp91
mMIITE	RBP012	CSTF2T	RBP012_human_eclip_bed4_mw25_num1_stringent	0.662519	0.00888684	62	39.17	15.7954	Pakap,Ddit4,Pnma5,Inppl1,Mark2,Socs7,Zdhhc18,Rc3h1,Rac3,Rad23b,Phf1,Dtx2,Zfp91
mMIITE	RBP012	CSTF2T	RBP012_human_eclip_bed4_mw25_num2_loose	0.274438	0.00815115	158	130.63	37.4971	Asxl2,Cdv3,Nufip2,Sox8,Arhgap35,Resf1,Arid3a,Cdan1,Camk2d,Suco,Rock1,Gapvd1,Trim6,Arih1,Fam199x,Larp4,Nova1,Mark2,Cep295,Gpt2,Sdc1,Ylpm1,Rc3h1,Man2a1,Pakap,Mafg,Mon1b,Rsbn1,Ubn2,Cpeb4,Apba2,Fam167a,Arid1a
mMIITE	RBP012	CSTF2T	RBP012_human_eclip_bed4_mw25_num4_stringent	-0.576004	0.0241325	14	20.87	14.8546	Cntn2,Pakap,Ttc17,Mafg,Sesn2,Cdv3,Trim6,Slc40a1,Cdc25a,Rnf141,Asxl2,Ffar2
mMIITE	RBP012	CSTF2T	RBP012_human_eclip_bed4_mw25_num5_stringent	0.249732	0.0313398	38	31.96	10.9258	Nufip2,Ubn2,Cep170b,Pak4,Pakap,Adamts9,Zdhhc7,Akap10,Msl1,Asxl2,Spryd3,Ermp1,Lmo7,Adgrd1
mMIITE	RBP012	CSTF2T	RBP012_human_eclip_bed4_mw25_num6_loose	0.801296	0.021953	21	12.0505	6.02101	Lbx1,Pnma5,Ddit4,Mark2,Piwil1,Pakap,Mafg,Ccdc71l,Msl1,Dtx2,Lrrc4,Inppl1
mMIITE	RBP012	CSTF2T	RBP012_human_eclip_bed4_mw25_num7_loose	1.06119	0.0085616	9	4.31313	1.84417	Ubn1,Pakap,Sesn2,Frmd8,Cpt1a,Mpped1,Hps5,Slc22a21,Fancg
mMIITE	RBP012	CSTF2T	RBP012_human_eclip_bed4_mw25_num8_loose	0.267576	0.0865077	14	11.63	3.79435	Afap1l2,Rock1,Rc3h1,Shox2,Btbd7,Ttbk2,Kdm6a,Ccp110,Usp28,Nup153,Fam199x,Mon2,Fnip1,Strip2
mMIITE	RBP012	CSTF2T	RBP012_human_eclip_bed4_mw25_num9_stringent	0.887633	0.00728976	20	10.81	4.0219	Pnma5,Pakap,Atxn1l,Sdc1,Nup62,Ttc17,Mark2,Ccdc71l,Gtpbp2,Cdc25a,Kcnh1,Wwc2,Lrp1,Slc37a1,Dtx2,Socs7,Gpt2
mMIITE	RBP012	CSTF2T	RBP012_human_eclip_bed4_mw30_num1_stringent	0.749038	0.00437023	82	48.79	18.6267	Ddit4,Pakap,Pnma5,Mark2,Inppl1,Socs7,Ubn2,Rad23b,Zdhhc18,Asxl2,Piwil1,Rc3h1,Ttc17,Dclk2,Cntn2,Ccp110,Rac3,Ablim2,Kcnh1,Lmo7,Tspyl4,Dcaf8,Dtx2,Smad3
mMIITE	RBP012	CSTF2T	RBP012_human_eclip_bed4_mw30_num2_loose	0.491424	0.00361031	189	134.44	36.7858	Asxl2,Sox8,Cdv3,Cdan1,Nufip2,Camk2d,Trim6,Resf1,Arid3a,Arhgap35,Fam199x,Mark2,Rock1,Gpt2,Larp4,Gapvd1,Man2a1,Ero1lb,Suco,Ubn2,Apba2,Arih1,Lrrfip1,Rc3h1,Btbd7,Dcp1a,Mon1b,Rsbn1,Ttbk2,Smg1,Cpeb4,Prkar2a,Tob2,Cep295,Ankrd17,Dot1l,H6pd,Arid1a
mMIITE	RBP012	CSTF2T	RBP012_human_eclip_bed4_mw30_num4_stringent	0.595265	0.0275269	26	17.21	8.7355	Kdr,Pakap,Cntn2,Man2a1,Piwil1,Camk2d,Trim11,Cdv3,Ccp110,Atxn1l,Ddb1,Arhgap19,Fam167a,Lrp1,Tspyl4,Zfp91,Lrrc4,Stard13,Ffar2
mMIITE	RBP012	CSTF2T	RBP012_human_eclip_bed4_mw30_num5_stringent	0.286304	0.0326393	38	31.16	9.35681	Ubn2,Asxl2,Pakap,Adamts9,Pak4,Cep170b,Nufip2,Ermp1,Mtmr4,Mafg,Sesn2,Trafd1,Zdhhc7,Akap10,Mpped1,Lmo7,Msl1,Ice1,Adgrd1
mMIITE	RBP012	CSTF2T	RBP012_human_eclip_bed4_mw30_num8_loose	-0.128733	0.104602	6	6.56	3.77209	Lbx1,Cntn2,Ccdc71l,Dot1l
mMIITE	RBP012	CSTF2T	RBP012_human_eclip_bed4_mw30_num9_stringent	0.371969	0.0893886	11	8.5	3.41269	Atrnl1,Sdc1,Ubn1,Cntn2,Spryd3,Atxn1l,Mpped1,Ddb1,Wwc2,Slc37a1,Fancg
mMIITE	RBP013	DGCR8	RBP013_human_clipdb_bed13_mw10_num3_loose	1.2123	0.0425844	5	2.15789	1.47921	Lbx1,Dclk2,Ccdc71l,Sox8,Stard13
mMIITE	RBP013	DGCR8	RBP013_human_clipdb_bed13_mw10_num4_loose	0.524223	0.0472396	15	10.43	3.37326	Sipa1l2,Mafg,Arid3a,Sesn2,Zdhhc7,Ermp1,Fam167a,Ssbp3,Abl2,Raf1,Gpt2,Asxl2
mMIITE	RBP013	DGCR8	RBP013_human_clipdb_bed13_mw10_num5_loose	0.613583	0.0386132	14	9.15	3.14426	Abl2,Zdhhc18,Afap1l2,Acbd3,Mark2,Carmil1,Lrp11,Atxn1l,Ube4b,Sox8,Socs7,Zfhx4
mMIITE	RBP013	DGCR8	RBP013_human_clipdb_bed13_mw10_num7_loose	0.700207	0.00320491	31	19.08	4.64862	Lrp11,Arhgap35,Lrp1,Slc37a1,Zdhhc18,Rc3h1,Ttc17,Ero1lb,Trim6,Cntn2,Usp28,Akap10,Slc29a1,Atxn1l,Wwc2,Slc22a21,Arid3b,Abl2,Gtf3c1,Adgrd1,Dcaf8,Dtx2,Socs7,Slc9a1,Asxl2,Smad3
mMIITE	RBP013	DGCR8	RBP013_human_clipdb_bed13_mw15_num2_loose	0.484902	0.0746332	11	7.86	3.79798	Lbx1,Mafg,Mon1b,Ccdc71l,Zdhhc7,Akap10,Arhgap19,Cep170b,Ahctf1
mMIITE	RBP013	DGCR8	RBP013_human_clipdb_bed13_mw15_num4_loose	-0.115477	0.0413154	8	8.66667	9.63291	Kdr,Pakap,Trafd1,Sympk,Cntn2,Ermp1
mMIITE	RBP013	DGCR8	RBP013_human_clipdb_bed13_mw15_num9_loose	0.726318	0.00371899	27	16.32	4.19446	Lrp11,Arhgap35,Slc37a1,Zdhhc18,Rc3h1,Ttc17,Ero1lb,Trim6,Cntn2,Akap10,Slc29a1,Atxn1l,Wwc2,Slc22a21,Lrp1,Arid3b,Abl2,Gtf3c1,Adgrd1,Dcaf8,Dtx2,Asxl2,Smad3
mMIITE	RBP013	DGCR8	RBP013_human_clipdb_bed13_mw20_num2_loose	0.887856	0.0129671	24	12.97	6.14547	Lbx1,Dtx2,Mafg,Sh2d3c,Trp53bp1,Ttbk2,Sympk,Ccdc71l,Adar,Socs7,Llgl2,Stard13,Ahctf1
mMIITE	RBP013	DGCR8	RBP013_human_clipdb_bed13_mw20_num5_loose	-1.86172	0.0240226	3	10.9032	14.2349	Pakap,Sympk,Tob2
mMIITE	RBP013	DGCR8	RBP013_human_clipdb_bed13_mw20_num7_loose	0.524117	0.0586428	13	9.04	3.275	Sdc1,Camk2d,Mafg,Acbd3,Tnks,Cdc25a,Tob2,Ablim2,Atxn1l,Kcnh1,Arid3b,Gpt2,Strip2
mMIITE	RBP013	DGCR8	RBP013_human_clipdb_bed13_mw20_num8_loose	0.5828	0.00955621	30	20.03	4.79152	Lrp11,Arhgap35,Slc37a1,Zdhhc18,Rc3h1,Ttc17,Ero1lb,Trim6,Cntn2,Prkar2a,Akap10,Slc29a1,Atxn1l,Kcnh1,Wwc2,Slc22a21,Lrp1,Arid3b,Abl2,Gtf3c1,Adgrd1,Dcaf8,Dtx2,Arid1a,Asxl2,Smad3
mMIITE	RBP013	DGCR8	RBP013_human_clipdb_bed13_mw20_num9_loose	0.773491	0.0420873	10	5.85	2.56777	Mafg,Lrp11,Dclk2,Tmem51,Sympk,Rnf141,Slc37a2,Fam167a,Abl2,Gpt2
mMIITE	RBP013	DGCR8	RBP013_human_clipdb_bed13_mw25_num2_loose	0.649126	0.0221363	30	19.13	10.1052	Lbx1,Ccdc71l,Dtx2,Pnma5,Sipa1l2,Por,Shox2,Mafg,Mark2,Spryd3,Atxn1l,Slc37a1,Arid3b,Ssbp3,Zdhhc18,Llgl2
mMIITE	RBP013	DGCR8	RBP013_human_clipdb_bed13_mw25_num3_loose	-2.44422	0.0229886	2	10.8846	14.3128	Sympk
mMIITE	RBP013	DGCR8	RBP013_human_clipdb_bed13_mw25_num7_loose	0.677303	0.0211409	15	9.38	2.90517	Atrnl1,Rc3h1,Sesn2,Tmed9,Acbd3,Arhgef10,Trim6,Rac3,Ablim2,Lysmd4,Dnmt3b,Slc22a21,Fam199x,Mapkbp1,Smad3
mMIITE	RBP013	DGCR8	RBP013_human_clipdb_bed13_mw30_num2_loose	0.194636	0.0283732	29	25.34	13.5574	Lbx1,Ccdc71l,Dtx2,Sh2d3c,Pakap,Shox2,Mark2,Abl2,Socs7,Cntn2,Llgl2,Lrrc4,Sgpp2,Ahctf1
mMIITE	RBP013	DGCR8	RBP013_human_clipdb_bed13_mw30_num3_loose	-1.97785	0.0210325	3	11.8172	16.4217	Pakap,Sympk
mMIITE	RBP013	DGCR8	RBP013_human_clipdb_bed13_mw30_num5_loose	0.330149	0.102677	11	8.75	2.8369	Pakap,Trim11,Btbd7,Il31ra,Atf5,Frmd8,Mpped1,Fam91a1,Wwc2,Arhgap19,Ice1
mMIITE	RBP013	DGCR8	RBP013_human_eclip_bed7_mw10_num10_loose	0.637608	0.0242937	18	11.57	3.73694	Ccdc71l,Fam199x,Lbx1,Pakap,Cdv3,Tnks,Ubn2,Cpeb4,Cep295,Ccdc120,Kcnh1,Wwc2,Zdhhc18,Nufip2,Sgpp2,Asxl2
mMIITE	RBP013	DGCR8	RBP013_human_eclip_bed7_mw10_num1_loose	0.942307	1.64028e-07	100	52.04	9.61472	Fam199x,Btbd7,Trim6,Sdc1,Ubn2,Larp4,Rc3h1,Camk2d,Rsbn1,Arid3a,Cpeb4,Nufip2,Shc1,Pakap,Smg1,Atxn1l,Dnmt3b,Arih1,Fnip1,Gpt2,Asxl2,Crk,Uhmk1,Ylpm1,Nbr1,Rock1,Piwil1,Lrrfip1,Tcof1,Ccdc112,Man2a1,Grip1,Ero1lb,Resf1,Mon1b,Ttbk2,Acbd3,Mark2,Sprtn,Prkar2a,Tob2,Akap10,Utp20,Ube4b,Hps5,Tiam2,Wwc2,Fam167a,Arhgap35,Olfml2a,Arid2,Gtf3c1,Raf1,Sox8,Dcaf8,Mtmr4,Zfhx4
mMIITE	RBP013	DGCR8	RBP013_human_eclip_bed7_mw10_num2_loose	0.131116	0.084965	16	14.61	4.47416	Ttbk2,Sdc1,Lbx1,Uhmk1,Ccdc120,Lysmd4,Slc37a2,Atxn1l,Ube4b,Mpped1,Fam91a1,Wwc2,Fam167a,Gm7694,Slc9a1
mMIITE	RBP013	DGCR8	RBP013_human_eclip_bed7_mw10_num3_loose	0.868594	0.062924	8	4.38144	2.88113	Pnma5,Pakap,Ccdc71l,Cdc25a,Kcnh1,Wwc2,Msl1,Lrp1
mMIITE	RBP013	DGCR8	RBP013_human_eclip_bed7_mw10_num4_loose	0.416787	0.0266505	33	24.72	6.28463	Adamts9,Zdhhc7,Ubn2,Fam167a,Msl1,Cep170b,Nufip2,Shc1,Clip4,Pakap,Trim11,Ero1lb,Btbd7,Tmed9,Carmil1,Rdh10,Akap10,Atxn1l,Apba2,Ube4b,Usp19,Ice1,Thumpd1,Socs7,Asxl2
mMIITE	RBP013	DGCR8	RBP013_human_eclip_bed7_mw10_num8_loose	0.483985	0.0847398	10	7.15	2.97931	Rc3h1,Camk2d,Btbd7,Rsbn1,Dclk2,Arih1,Ankrd17,Mapkbp1,Zfp91,Asxl2
mMIITE	RBP013	DGCR8	RBP013_human_eclip_bed7_mw15_num1_loose	0.598379	0.00528754	121	79.92	30.5494	Asxl2,Cdv3,Arhgap35,Sox8,Cdan1,Resf1,Rc3h1,Rock1,Camk2d,Mafg,Arid3a,Smarca5,Nufip2,Suco,Shc1,Zfp760,Man2a1,Rsbn1,Nova1,Mark2,Smg1,Tob2,Arih1,Wwc2,Fam199x,Stard13,Fancg
mMIITE	RBP013	DGCR8	RBP013_human_eclip_bed7_mw15_num2_loose	0.782487	0.00553792	22	12.79	3.79605	Arid3a,Abl2,Uhmk1,Larp4,Mon1b,Trafd1,Cdv3,Il31ra,Zcchc2,Suco,Ubn2,Prkar2a,Arhgap19,Dot1l,Fam199x,Taf4,Tspyl4,Socs7,Asxl2,Stard13
mMIITE	RBP013	DGCR8	RBP013_human_eclip_bed7_mw15_num3_loose	-0.12	0.0865676	8	8.69388	4.55529	Lbx1,Pnma5,Mafg,Ccdc71l,Slc37a1,Inppl1
mMIITE	RBP013	DGCR8	RBP013_human_eclip_bed7_mw15_num4_loose	0.665759	0.00761447	56	35.3	12.086	Msl1,Ubn2,Cep170b,Nufip2,Pak4,Lmo7,Asxl2,Pakap,Adamts9,Zdhhc7,Rad23b,Akap10,Rc3h1,Dclk2,Ermp1,Arid1a
mMIITE	RBP013	DGCR8	RBP013_human_eclip_bed7_mw15_num9_loose	0.605721	0.0140765	28	18.4	5.21846	Mark2,Ubn2,Ssbp3,Larp4,Fstl5,Grip1,Mafg,Cntn2,Ccp110,Smg1,Ermp1,Cpeb4,Prkar2a,Tob2,Fam91a1,Lmo7,Kbtbd7,Fam167a,Msl1,Fam199x,Arid2,Rasa1,Socs7,Arid1a,Asxl2
mMIITE	RBP013	DGCR8	RBP013_human_eclip_bed7_mw20_num1_loose	0.597657	0.00528337	121	79.96	30.4534	Asxl2,Cdv3,Arhgap35,Sox8,Cdan1,Resf1,Rc3h1,Rock1,Camk2d,Mafg,Arid3a,Smarca5,Nufip2,Suco,Shc1,Zfp760,Man2a1,Rsbn1,Nova1,Mark2,Smg1,Tob2,Arih1,Wwc2,Fam199x,Stard13,Fancg
mMIITE	RBP013	DGCR8	RBP013_human_eclip_bed7_mw20_num2_loose	0.934198	0.000955597	24	12.56	3.72358	Mon1b,Gm7694,Prkar2a,Larp4,Ccdc120,Pakap,Kcnh1,Dcp1a,Arhgap19,Dot1l,Fam199x,Taf4,Trafd1,Abl2,Tspyl4,Il31ra,Zcchc2,Socs7,Arid3a,Adamts9,Asxl2,Stard13
mMIITE	RBP013	DGCR8	RBP013_human_eclip_bed7_mw20_num3_loose	0.379414	0.0536257	16	12.3	6.24014	Lbx1,Atrnl1,Pnma5,Pakap,Mark2,Sympk,Ccdc71l,Dot1l,Mapkbp1,Dtx2,Inppl1
mMIITE	RBP013	DGCR8	RBP013_human_eclip_bed7_mw20_num9_loose	1.06895	0.000162047	21	10.01	2.99998	Ppm1d,Larp4,Rad23b,Lrrfip1,Man2a1,Pik3c2a,Slc45a3,Fam91a1,Slc22a21,Kbtbd7,Dock9,Ttbk2,Olfml2a,Dot1l,Mon2,Zcchc2,Thumpd1,Ccdc117,Asxl2,Smg1,Ubn2
mMIITE	RBP013	DGCR8	RBP013_human_eclip_bed7_mw25_num1_loose	0.597837	0.00528774	121	79.95	30.501	Asxl2,Cdv3,Arhgap35,Sox8,Cdan1,Resf1,Rc3h1,Rock1,Camk2d,Mafg,Arid3a,Smarca5,Nufip2,Suco,Shc1,Zfp760,Man2a1,Rsbn1,Nova1,Mark2,Smg1,Tob2,Arih1,Wwc2,Fam199x,Stard13,Fancg
mMIITE	RBP013	DGCR8	RBP013_human_eclip_bed7_mw25_num2_loose	1.00578	0.000371485	25	12.45	3.72915	Dcp1a,Abl2,Uhmk1,Larp4,Pakap,Trafd1,Il31ra,Zcchc2,Arid3a,Adamts9,Suco,Ubn2,Prkar2a,Ccdc120,Kcnh1,Arhgap19,Gm7694,Dot1l,Fam199x,Taf4,Tspyl4,Socs7,Stard13
mMIITE	RBP013	DGCR8	RBP013_human_eclip_bed7_mw25_num3_loose	0.423881	0.0365763	24	17.89	8.33987	Pnma5,Lbx1,Mark2,Ccdc71l,Mafg,Gtpbp2,Llgl2,Ddit4,Pakap,Dtx2,Asxl2,Inppl1
mMIITE	RBP013	DGCR8	RBP013_human_eclip_bed7_mw25_num4_loose	0.605176	0.0228896	23	15.12	4.97728	Ddit4,Zdhhc7,Rac3,Sipa1l2,Larp4,Clip4,Pakap,Mafg,Mark2,Trafd1,Tmem51,Mpped1,Arhgap35,Phf1,Zdhhc18,Ice1,Dtx2,Phf13,Socs7
mMIITE	RBP013	DGCR8	RBP013_human_eclip_bed7_mw25_num7_loose	0.691323	0.0291909	14	8.67	3.09139	Ccdc71l,Atrnl1,Uhmk1,Lrrfip1,Nova1,Arhgef10,Zcchc2,Trim6,Ubn2,Arih1,Wwc2,Tspyl4,Ahctf1
mMIITE	RBP013	DGCR8	RBP013_human_eclip_bed7_mw25_num8_loose	0.726982	0.0436151	12	7.25	3.3526	Pakap,Cntn2,Sympk,Smyd4,Ddb1,Arhgap19,Ankrd6,Abl2,Dcaf8,Gpt2
mMIITE	RBP013	DGCR8	RBP013_human_eclip_bed7_mw25_num9_loose	0.339115	0.0300964	38	30.04	7.22638	Sprtn,Wwc2,Arhgap35,Socs7,Nufip2,Mtmr4,Ubn1,Ylpm1,Fstl5,Dlg1,Pakap,Btbd7,Mafg,Sesn2,Rsbn1,Ttbk2,Trafd1,Arid3a,Adamts9,Zdhhc7,Slc37a2,Atxn1l,Kcnh1,Slc37a1,Arid3b,Fnip1,Tspyl4,Asxl2,Smad3,Zfhx4,Ahctf1
mMIITE	RBP013	DGCR8	RBP013_human_eclip_bed7_mw30_num1_loose	0.586225	0.00551415	120	79.93	30.4675	Asxl2,Cdv3,Arhgap35,Sox8,Cdan1,Rc3h1,Resf1,Rock1,Camk2d,Mafg,Arid3a,Smarca5,Nufip2,Suco,Shc1,Zfp760,Man2a1,Rsbn1,Nova1,Mark2,Smg1,Tob2,Arih1,Wwc2,Fam199x,Stard13,Fancg
mMIITE	RBP013	DGCR8	RBP013_human_eclip_bed7_mw30_num2_loose	1.05774	7.18537e-05	26	12.49	3.52049	Dcp1a,Mon1b,Abl2,Uhmk1,Larp4,Pakap,Trafd1,Cdv3,Il31ra,Zcchc2,Arid3a,Adamts9,Suco,Prkar2a,Ccdc120,Kcnh1,Arhgap19,Gm7694,Dot1l,Fam199x,Taf4,Tspyl4,Asxl2
mMIITE	RBP013	DGCR8	RBP013_human_eclip_bed7_mw30_num3_loose	0.458689	0.0242998	34	24.74	12.4508	Ccdc71l,Pnma5,Lbx1,Ddit4,Mark2,Inppl1,Asxl2,Sdc1,Ablim2,Shox2,Mafg,Ssbp3,Abl2,Zdhhc18,Dtx2,Nufip2,Gtpbp2
mMIITE	RBP013	DGCR8	RBP013_human_eclip_bed7_mw30_num9_loose	0.749566	0.00906526	23	13.68	4.32722	Nufip2,Gapvd1,Asxl2,Larp4,Fstl5,Rc3h1,Pik3c2a,Mafg,Btbd7,Cntn2,Arid3a,Ubn2,Ermp1,Cpeb4,Slc45a3,Arih1,Olfml2a,Fam199x,Fancg
mMIITE	RBP014	EIF4A3	RBP014_human_clipdb_bed14_mw10_num1_stringent	-0.494233	0.0406045	7	9.86	9.3787	Tnks,Sympk,Lysmd4,Abl2,Cdan1,Asxl2,Stard13
mMIITE	RBP014	EIF4A3	RBP014_human_clipdb_bed14_mw10_num9_loose	0.361821	0.0964211	11	8.56	2.91399	Sdc1,Ddit4,Gapvd1,Zfp760,Il31ra,Ubn2,Olfml2a,Socs7,Gpt2,Ccdc117,Sgpp2
mMIITE	RBP014	EIF4A3	RBP014_human_clipdb_bed14_mw15_num1_stringent	-1.52707	0.020821	5	14.41	16.179	Cntn2,Trim11,Sympk,Asxl2
mMIITE	RBP014	EIF4A3	RBP014_human_clipdb_bed14_mw20_num1_stringent	-1.52807	0.0208555	5	14.42	16.1296	Cntn2,Trim11,Sympk,Asxl2
mMIITE	RBP014	EIF4A3	RBP014_human_clipdb_bed14_mw25_num1_stringent	-1.2817	0.0166472	8	19.45	20.5049	Pakap,Sympk,Trafd1,Lysmd4
mMIITE	RBP014	EIF4A3	RBP014_human_clipdb_bed14_mw25_num7_loose	0.438909	0.0692872	13	9.59	2.94425	Crk,Nova1,Dclk2,Ccp110,Smg1,Atxn1l,Slc35f3,Msl1,Fam199x,Mapkbp1,Abl2,Socs7,Arid1a
mMIITE	RBP014	EIF4A3	RBP014_human_clipdb_bed14_mw25_num9_loose	0.696324	0.0236862	14	8.64	2.84097	Atxn1l,Cdc25a,Gapvd1,Zfp760,Ttc17,Resf1,Tmed9,Ttbk2,Cep170b,Dtx2,Socs7,Gpt2,Asxl2
mMIITE	RBP014	EIF4A3	RBP014_human_clipdb_bed14_mw30_num10_loose	0.0258786	0.131012	9	8.84	3.04087	Sdc1,Gapvd1,Zfp760,Il31ra,Ubn2,Socs7,Gpt2,Ccdc117,Sgpp2
mMIITE	RBP014	EIF4A3	RBP014_human_clipdb_bed14_mw30_num1_stringent	-0.87709	0.0165036	12	22.04	21.7246	Pakap,Sympk,Cntn2,Mafg,Trafd1,Lysmd4,5031410I06Rik,Lrrc4
mMIITE	RBP014	EIF4A3	RBP014_human_clipdb_bed14_mw30_num7_loose	-0.0810366	0.111384	9	9.52	3.54332	Lbx1,Sipa1l2,Sdc1,Dclk2,Slc37a2,Wwc2,Taf4,Asxl2
mMIITE	RBP015	ELAVL1	RBP015_human_ATtRACT_1105	0.0911871	0.124224	8	7.51	3.17342	Ppp1r15a,Ppm1b,Uhmk1,Wwc2,Arhgap19,Ankrd17,Slc37a1
mMIITE	RBP015	ELAVL1	RBP015_human_ATtRACT_1106	0.610151	0.00143464	78	51.1	10.5097	Asxl2,Rc3h1,Cdv3,Fam199x,Mafg,Ssbp3,Larp4,Fstl5,Resf1,Ttbk2,Nova1,Adamts9,Rdh10,Smg1,Ermp1,Arih1,Smarca5,Dot1l,Nufip2,Rock1,Ccdc112,Zfp760,Pik3c2a,Camk2d,Dcp1a,Mon1b,Wrnip1,Kdm6a,Ubn2,Usp28,Tob2,Wwc2,Lmo7,Tspyl4,Cdan1,Sox8,Dcaf8,Socs7,Zfp91,H6pd,Gpt2,Mtmr4,Smad3,Zfhx4
mMIITE	RBP015	ELAVL1	RBP015_human_ATtRACT_1107	-0.298658	0.119951	5	6.15	3.10547	Shc1,Smg1,Slc37a2,Atxn1l,Socs7
mMIITE	RBP015	ELAVL1	RBP015_human_ATtRACT_1108	0.963962	4.20753e-07	102	52.29	10.4013	Asxl2,Suco,Tnks,Rdh10,Afap1l2,Zfp760,Resf1,Safb,Smg1,Ubn2,Tmem132b,Larp4,Lrrfip1,Rc3h1,Mon1b,Rsbn1,Nova1,Mark2,Usp28,Arhgap35,Fam199x,Sox8,Nufip2,Ubn1,Fstl5,Rundc3b,Ccdc112,Pik3c2a,Pakap,Shox2,Ero1lb,Mafg,Arhgef10,Cdv3,Kdm6a,Dclk2,Adamts9,Ermp1,Cpt1a,Fam122b,Wwc2,Lmo7,Gm7694,Fam167a,Dot1l,Arid3b,Arid2,Cep170b,Cdan1,Phf13,Zfp91,Arid1a,Lrrc4,Smad3,Fancg
mMIITE	RBP015	ELAVL1	RBP015_human_ATtRACT_161	-0.0231708	0.0642583	21	21.34	6.19909	Ppp1r15a,Wwc2,Uhmk1,Gtf3c1,Rock1,Nova1,Cep295,Frmd8,Slc45a3,Arhgap19,Ankrd17,Dot1l,Slc37a1,Mapkbp1,Abl2
mMIITE	RBP015	ELAVL1	RBP015_human_ATtRACT_164	-0.287577	0.0536467	17	20.75	6.18956	Ppp1r15a,Frmd8,Gtf3c1,Uhmk1,Nova1,Cep295,Cpt1a,Wwc2,Arhgap19,Ankrd17,Slc37a1,Abl2,Ice1
mMIITE	RBP015	ELAVL1	RBP015_human_ATtRACT_84	-0.131663	0.0615695	18	19.72	6.23784	Ppp1r15a,Ppm1b,Uhmk1,Mafg,Ubn2,Cep295,Frmd8,Wwc2,Ankrd17,Dot1l,Slc37a1,Arid2,Abl2,Gtf3c1,Ice1,Thumpd1
mMIITE	RBP015	ELAVL1	RBP015_human_ATtRACT_M108_0.6	0.791572	0.00169483	35	20.22	5.37593	Man2a1,Larp4,Piwil1,Prkar2a,Arid2,Fnip1,Rock1,Rc3h1,Btbd7,Resf1,Rsbn1,Nova1,Mark2,Lrp11,Zcchc2,Smg1,Ubn2,Sprtn,Tmem132b,Fam91a1,Arhgap19,Fam199x,Nufip2,Zfp91,Arid1a,Asxl2,Mtmr4,Zfhx4
mMIITE	RBP015	ELAVL1	RBP015_human_ATtRACT_M112_0.6	0.364156	0.0417108	26	20.2	5.71901	Ubn2,Apba2,Asxl2,Larp4,Rock1,Ccdc112,Pik3c2a,Btbd7,Rsbn1,Tnks,Zcchc2,Trim6,Arid3a,Stag2,Sprtn,Usp28,Tmem132b,Slc22a21,Fam199x,Arid2,Gtf3c1,Gpt2
mMIITE	RBP015	ELAVL1	RBP015_human_ATtRACT_M127_0.6	0.595493	0.0564714	11	7.28	2.66318	Ttbk2,Larp4,Gm5862,Suco,Kbtbd7,Arhgap35,Fam199x,Dcaf8,Asxl2
mMIITE	RBP015	ELAVL1	RBP015_human_ATtRACT_M232_0.6	0.799883	5.39956e-05	91	52.27	10.7119	Asxl2,Nufip2,Arhgap35,Pakap,Nova1,Tmem132b,Arih1,Larp4,Fstl5,Rundc3b,Zfp760,Camk2d,Cdv3,Tnks,Adamts9,Suco,Smg1,Tob2,Smarca5,Cdan1,Sox8,Adgrd1,Sipa1l2,Lbx1,Uhmk1,Shc1,Rock1,Lrrfip1,Man2a1,Rps6ka6,Grip1,Shox2,Btbd7,Mafg,Resf1,Mon1b,Ttbk2,Mark2,Arid3a,Rdh10,Ubn2,Prkar2a,Dnmt3b,Hps5,Tiam2,Fam199x,Arid2,Abl2,Tspyl4,Zfp91,Ccdc117,Zfhx4
mMIITE	RBP015	ELAVL1	RBP015_human_ATtRACT_s101	0.520154	0.00412221	74	51.6	10.6657	Asxl2,Smarca5,Larp4,Rock1,Mafg,Cdv3,Sox8,Zfp760,Mark2,Adamts9,Ubn2,Smg1,Usp28,Wwc2,Ssbp3,Tspyl4,Cdan1,Nufip2,Fstl5,Rundc3b,Camk2d,Resf1,Mon1b,Ttbk2,Nova1,Tnks,Slc40a1,Arid3a,Gtpbp2,Suco,Sprtn,Prkar2a,Tob2,Rad23b,Rnf141,Arih1,Arhgap35,Fam199x,Arid3b,Cep170b,Gpt2,Strip2,Arid1a,Stard13,Ffar2
mMIITE	RBP015	ELAVL1	RBP015_human_CISBP_M108	0.432959	0.0303538	27	20	5.0732	Rc3h1,Grip1,Prkar2a,Ube4b,Ppm1b,Man2a1,Pik3c2a,Ero1lb,Btbd7,Nova1,Ubn2,Ermp1,Tmem132b,Rad23b,Ubqln2,Arhgap19,Fam167a,Arhgap35,Olfml2a,Fam199x,Dcaf8,Thumpd1,Fancg
mMIITE	RBP015	ELAVL1	RBP015_human_CISBP_M112	0.799843	0.00112241	34	19.53	4.94915	Prkar2a,Ube4b,Ubn2,Cpeb4,Uhmk1,Rc3h1,Asxl2,Tmem132b,Ppm1b,Rad23b,Rock1,Piwil1,Dlg1,Shox2,Btbd7,Slc22a21,Sesn2,Rsbn1,Arid2,Gtf3c1,Dcaf8,Ccdc71l,Sgpp2,Suco
mMIITE	RBP015	ELAVL1	RBP015_human_CISBP_M127	1.08927	0.00442365	14	6.58	2.81834	Rc3h1,Sdc1,Larp4,Espl1,Nova1,Nmbr,Dclk2,Suco,Ubn2,Smg1,Cpeb4,Cpt1a,Dcaf8
mMIITE	RBP015	ELAVL1	RBP015_human_CISBP_M232	0.53896	0.00365414	75	51.62	10.8886	Sox8,Asxl2,Larp4,Zfp760,Arhgap35,Rock1,Fam199x,Strip2,Rc3h1,Camk2d,Tnks,Rdh10,Suco,Smg1,Usp28,Tob2,Nufip2,Smad3,Sipa1l2,Man2a1,Btbd7,Mafg,Rsbn1,Kdm6a,Cdv3,Trim6,Adamts9,Tmem132b,Cpeb4,Prkar2a,Slc29a1,Smarca5,Hps5,Wwc2,Olfml2a,Dot1l,Arid2,Abl2,Arid1a,Ffar2
mMIITE	RBP015	ELAVL1	RBP015_human_clipdb_bed15_mw10_num1_stringent	0.90324	4.43806e-06	111	59.35	12.2412	Asxl2,Fam199x,Nufip2,Rc3h1,Cdan1,Larp4,Suco,Sdc1,Camk2d,Resf1,Arid3a,Usp28,Smarca5,Sox8,Gpt2,Zfp760,Btbd7,Trim6,Rdh10,Ubn2,Smg1,Cpeb4,Prkar2a,Ppm1b,Shc1,Nbr1,Rundc3b,Rock1,Ccdc112,Man2a1,Pakap,Grip1,Mafg,Nova1,Mark2,Tnks,Ccdc71l,Ermp1,Tob2,Apba2,Arih1,Arhgap35,Dot1l,Arid2,Fnip1,Tspyl4,Cep170b,Adgrd1,Arid1a,Fancg,Zfhx4
mMIITE	RBP015	ELAVL1	RBP015_human_clipdb_bed15_mw10_num2_stringent	0.669888	0.000384017	90	56.57	11.0949	Fam199x,Sox8,Nufip2,Pakap,Btbd7,Trim6,Cpeb4,Ssbp3,Cdan1,Asxl2,Rock1,Rc3h1,Camk2d,Ero1lb,Resf1,Rsbn1,Cdv3,Arid3a,Ubn2,Arih1,Arhgap35,Dcaf8,Rasa1,Sdc1,Larp4,Ylpm1,Shc1,Nbr1,Dlg1,Tcof1,Ccdc112,Gapvd1,Man2a1,Grip1,Nova1,Il31ra,Ccp110,Usp28,Prkar2a,Tob2,Akap10,Atxn1l,Ube4b,Smarca5,Hps5,Wwc2,Fam167a,Dot1l,Phf13,Zfp91,Arid1a,Mcm2,Zfhx4
mMIITE	RBP015	ELAVL1	RBP015_human_clipdb_bed15_mw10_num3_loose	0.227059	0.0809623	16	13.67	4.23562	Atrnl1,Ylpm1,Man2a1,Ttc17,Shox2,Mark2,Ccdc71l,Arid3a,Spryd3,Ccp110,Atf5,Zdhhc18,Tspyl4,Zfp91,Mcm2,Stard13
mMIITE	RBP015	ELAVL1	RBP015_human_clipdb_bed15_mw10_num4_loose	0.447869	0.0235846	32	23.46	5.86966	Asxl2,Slc37a2,Strip2,Shc1,Piwil1,Rc3h1,Gapvd1,Man2a1,Resf1,Mon1b,Ttbk2,Trafd1,Trim6,Ermp1,Ccdc120,Rnf141,Ube4b,Arhgap19,Adar,Ankrd17,Olfml2a,Lrp1,Arid3b,Mon2,Cdan1,Sox8,Mtmr4,H60c
mMIITE	RBP015	ELAVL1	RBP015_human_clipdb_bed15_mw10_num5_stringent	1.00267	3.19376e-05	54	26.95	6.98971	Nova1,Rc3h1,Arid2,Gpt2,Larp4,Btbd7,Suco,Fam199x,Nufip2,Asxl2,Sdc1,Clip4,Camk2d,Grip1,Shox2,Mafg,Ttbk2,Mark2,Trim6,Heatr5a,Ccdc71l,Arid3a,Ubn2,Cdc25a,Rnf141,Apba2,Arih1,Wwc2,Fam167a,Arhgap35,Gtf3c1,Cep170b,Dcaf8,Socs7,Ccdc117
mMIITE	RBP015	ELAVL1	RBP015_human_clipdb_bed15_mw10_num6_loose	1.06535	0.00438186	13	6.21212	2.53656	Crk,Gapvd1,Zfp760,Pik3c2a,Resf1,Ttbk2,Nova1,Lsr,Ccp110,Stag2,Usp28,Smarca5,Stard13
mMIITE	RBP015	ELAVL1	RBP015_human_clipdb_bed15_mw10_num8_stringent	0.16273	0.0586981	24	21.44	6.24956	Mon1b,Tnks,Ppm1b,Larp4,Nbr1,Rc3h1,Slc37a2,Arih1,Adar,5031410I06Rik,Lrp1,Nova1,Phf1,Acbd3,Arid2,Cdan1,Dcaf8,Gtpbp2,Ccp110,Asxl2,Ubn2
mMIITE	RBP118	SRSF4	RBP118_mouse_clipdb_bed26_mw10_num6_loose	1.60991	4.17494e-07	21	6.88	2.79711	Uhmk1,Gapvd1,Mafg,Dcp1a,Ttbk2,Trafd1,Dclk2,Cntn2,Lysmd4,Kcnh1,Smarca5,Arhgap19,Ankrd6,Olfml2a,Dot1l,Zdhhc18,Cdan1,Socs7,Lrrc4,Sgpp2,Asxl2
mMIITE	RBP015	ELAVL1	RBP015_human_clipdb_bed15_mw15_num1_stringent	0.618751	0.00256703	162	105.5	31.6797	Asxl2,Cdv3,Arhgap35,Sox8,Cdan1,Resf1,Rc3h1,Arid3a,Mafg,Rock1,Camk2d,Mark2,Prkar2a,Ube4b,Arih1,Smarca5,Fam199x,Nufip2,Gpt2,Shc1,Piwil1,Man2a1,Ubn2,Apba2,Sdc1,Tcof1,Ccdc112,Zfp760,Btbd7,Rsbn1,Nova1,Trim6,Suco,Fam167a,Arid2,Fnip1,Phf13,Arid1a
mMIITE	RBP015	ELAVL1	RBP015_human_clipdb_bed15_mw15_num2_stringent	0.591356	0.00342283	121	80.31	22.4057	Arhgap35,Asxl2,Cdv3,Sox8,Nufip2,Rock1,Cdan1,Rc3h1,Zfp760,Mafg,Nova1,Smg1,Smarca5,Larp4,Camk2d,Resf1,Arih1,Mtmr4,Tnks,Rdh10,Suco,Fam199x,Cep170b,Rundc3b,Kdm6a,Usp28,Dot1l,Tspyl4
mMIITE	RBP015	ELAVL1	RBP015_human_clipdb_bed15_mw15_num3_loose	0.29956	0.0921698	12	9.75	3.53446	Pakap,Socs7,Cntn2,Zdhhc7,Tmem132b,Wwc2,Slc22a21,Gm7694,Olfml2a,Ccdc117
mMIITE	RBP015	ELAVL1	RBP015_human_clipdb_bed15_mw15_num5_stringent	0.702942	0.00510852	88	54.06	20.9052	Asxl2,Cdv3,Arhgap35,Sox8,Resf1,Cdan1,Mafg,Rock1,Rc3h1,Rsbn1,Ylpm1,Rundc3b,Camk2d,Btbd7,Nova1,Tmem132b,Smarca5,Wwc2,Olfml2a,Fam199x,Tspyl4,Nufip2,Gpt2
mMIITE	RBP015	ELAVL1	RBP015_human_clipdb_bed15_mw15_num7_loose	0.436028	0.0772961	12	8.87	3.09335	Sdc1,Crk,Spryd3,Tob2,Atxn1l,Wwc2,Abl2,Usp19,Zdhhc18,Adgrd1,Socs7,Asxl2
mMIITE	RBP015	ELAVL1	RBP015_human_clipdb_bed15_mw15_num8_stringent	0.433613	0.0124162	74	54.79	21.7661	Asxl2,Cdv3,Sox8,Arhgap35,Cdan1,Mon1b,Resf1,Mafg,Rc3h1,Ubn2,Nufip2,Rock1,Zfp760,Pakap,Ero1lb,Nova1,Arid3a,Tspyl4
mMIITE	RBP015	ELAVL1	RBP015_human_clipdb_bed15_mw20_num1_stringent	0.585457	0.00214465	219	145.95	42.5183	Asxl2,Cdv3,Sox8,Arhgap35,Resf1,Cdan1,Rock1,Arid3a,Camk2d,Mafg,Nufip2,Trim6,Suco,Arih1,Rc3h1,Apba2,Fam199x,Gpt2,Sdc1,Man2a1,Nova1,Ube4b,Btbd7,Mon1b,Mark2,Ubn2,Smg1,Prkar2a,Gtf3c1,Ylpm1,Piwil1,Gapvd1,Grip1,Ero1lb,Rsbn1,Cpeb4,Ssbp3,Arid2,Mtmr4
mMIITE	RBP015	ELAVL1	RBP015_human_clipdb_bed15_mw20_num2_stringent	0.396701	0.00810735	123	93.43	32.6655	Asxl2,Cdv3,Arhgap35,Resf1,Sox8,Cdan1,Nufip2,Arid3a,Rock1,Rc3h1,Ubn2,Tob2,Fam199x,Camk2d,Arih1,Tspyl4,Ubn1,Rundc3b,Gapvd1,Ero1lb,Mon1b,Rsbn1,Mark2,Suco,Smg1,Dot1l,Dcaf8,Phf13,Stard13
mMIITE	RBP015	ELAVL1	RBP015_human_clipdb_bed15_mw20_num3_loose	0.505956	0.01741	31	21.83	5.38996	Uhmk1,Spryd3,Ubn2,Rad23b,Atxn1l,Sdc1,Crk,Pnma5,Ddit4,Pakap,Cdv3,Dclk2,Arid3a,Sprtn,Tmem132b,Smarca5,Mpped1,Arhgap19,Gm7694,Phf1,Abl2,Zdhhc18,Cep170b,Phf13,Asxl2,Inppl1
mMIITE	RBP015	ELAVL1	RBP015_human_clipdb_bed15_mw20_num4_stringent	0.644477	0.00169617	218	139.46	42.4406	Asxl2,Sox8,Cdv3,Mafg,Arhgap35,Camk2d,Trim6,Nufip2,Gpt2,Resf1,Arid3a,Ube4b,Fam199x,Cdan1,Sdc1,Man2a1,Nova1,Mark2,Suco,Rock1,Btbd7,Apba2,Arih1,Smg1,Prkar2a,Piwil1,Rc3h1,Arid2,Heatr5a,Ubn2,Kcnh1,Smarca5,Mon2,Ssbp3,Gtf3c1,Arid1a
mMIITE	RBP015	ELAVL1	RBP015_human_clipdb_bed15_mw20_num7_loose	0.602918	0.0256941	19	12.51	3.90673	Adamts9,Stard13,Sipa1l2,Ubn1,Clip4,Gapvd1,Btbd7,Rsbn1,Tmem30a,Lrp11,Zcchc2,Cntn2,Ubn2,Ssbp3,Arid2,Fnip1,Ffar2
mMIITE	RBP054	TARDBP	RBP054_human_eclip_bed51_mw20_num10_loose	1.59704	5.47728e-08	18	5.95	2.19906	Atxn1l,Kcnh1,Trim11,Tmem30a,Dclk2,Ermp1,Sprtn,Tob2,Rnf141,Fam91a1,Fam167a,Mapkbp1,Abl2,Zdhhc18,Phf13,Sgpp2
mMIITE	RBP015	ELAVL1	RBP015_human_clipdb_bed15_mw25_num10_loose	-0.135863	0.130398	8	8.79	2.95178	Uhmk1,Ylpm1,Nbr1,Gapvd1,Ttbk2,Asxl2,Ffar2
mMIITE	RBP015	ELAVL1	RBP015_human_clipdb_bed15_mw25_num1_stringent	0.62817	0.00101529	303	196.04	53.5814	Asxl2,Cdv3,Camk2d,Nufip2,Rock1,Arid3a,Resf1,Arhgap35,Sox8,Cdan1,Mafg,Mark2,Trim6,Suco,Fam199x,Gpt2,Rc3h1,Arih1,Ubn2,Apba2,Sdc1,Man2a1,Btbd7,Nova1,Tob2,Piwil1,Gapvd1,Ube4b,Smarca5,Arid2,Mtmr4,Larp4,Ero1lb,Mon1b,Heatr5a,Prkar2a,Mon2,Ssbp3
mMIITE	RBP015	ELAVL1	RBP015_human_clipdb_bed15_mw25_num2_stringent	0.414316	0.011841	80	60.03	17.2846	Asxl2,Cdv3,Resf1,Rc3h1,Arhgap35,Sox8,Nufip2,Zfp760,Camk2d,Nova1,Smarca5,Cdan1,Larp4,Rock1,Rdh10,Suco,Arih1,Fam199x,Crk,Kdm6a,Smg1,Lmo7,Tspyl4,Cep170b,Mtmr4
mMIITE	RBP015	ELAVL1	RBP015_human_clipdb_bed15_mw25_num3_loose	0.155707	0.0999021	13	11.67	3.7499	Asxl2,Arhgap19,H60c,Pakap,Resf1,Sympk,Arhgap35,Fam199x,Cdan1
mMIITE	RBP015	ELAVL1	RBP015_human_clipdb_bed15_mw25_num4_stringent	0.633544	0.00236703	159	102.49	30.5877	Asxl2,Cdv3,Arhgap35,Sox8,Trim6,Cdan1,Nufip2,Mafg,Resf1,Rc3h1,Rock1,Camk2d,Mark2,Arid3a,Nova1,Suco,Ubn2,Prkar2a,Apba2,Arih1,Smarca5,Arid2,Ssbp3,Sdc1,Dlg1,Tcof1,Ccdc112,Zfp760,Man2a1,Btbd7,Smg1,Tmem132b,Ube4b,Fam199x,Abl2,Fnip1,Thumpd1,Gpt2,Arid1a,Ccdc117
mMIITE	RBP015	ELAVL1	RBP015_human_clipdb_bed15_mw25_num5_loose	0.457912	0.017345	51	37.13	14.9954	Sprtn,Ubqln2,Uhmk1,Dcp1a,Ubn2,Fam167a,Sdc1,Ubn1,Pnma5,Sh2d3c,Tcof1,Ccdc112,Gapvd1,Mafg,Sesn2,Mark2,Tnks,Zcchc2,Sympk,Zdhhc7,Spryd3,Cdc25a,Prkar2a,Rad23b,Slc29a1,Atxn1l,Dnmt3b,Gm7694,Zdhhc18,Tspyl4,Cdan1,Zfp91,Gpt2,Smad3,Fancg
mMIITE	RBP015	ELAVL1	RBP015_human_clipdb_bed15_mw25_num7_stringent	0.50943	0.00709823	112	78.68	28.857	Asxl2,Cdv3,Arhgap35,Sox8,Cdan1,Camk2d,Resf1,Tob2,Rc3h1,Gapvd1,Nufip2,Mon1b,Ccp110,Arih1,Tspyl4,Larp4,Rock1,Pakap,Ttbk2,Nova1,Mark2,Arhgef10,Trim6,Arid3a,Suco,Cpeb4,Cep295,Fam199x,Ssbp3,Arid2,Fnip1
mMIITE	RBP015	ELAVL1	RBP015_human_clipdb_bed15_mw25_num8_loose	1.01658	0.00417075	14	6.92	2.64262	Dock9,Sdc1,Kdr,Tnks,Pak4,Cpeb4,Ccdc120,Ablim2,Msl1,Dot1l,Zdhhc18,Cep170b,Smad3
mMIITE	RBP015	ELAVL1	RBP015_human_clipdb_bed15_mw30_num1_stringent	0.590655	0.00135798	339	225.11	65.857	Asxl2,Camk2d,Nufip2,Cdv3,Sox8,Arid3a,Rock1,Resf1,Arhgap35,Trim6,Cdan1,Mafg,Fam199x,Suco,Gpt2,Mark2,Apba2,Arih1,Man2a1,Rc3h1,Ubn2,Mon1b,Prkar2a,Sdc1,Piwil1,Pakap,Btbd7,Nova1,Ube4b,Arid2,Arid1a,Gapvd1,Ero1lb,Rsbn1,Tob2,Smarca5,Gtf3c1,Dcaf8,Mtmr4
mMIITE	RBP015	ELAVL1	RBP015_human_clipdb_bed15_mw30_num2_stringent	0.564697	0.006385	82	55.44	16.1441	Asxl2,Sox8,Arhgap35,Cdv3,Rc3h1,Zfp760,Mafg,Nova1,Smarca5,Cdan1,Nufip2,Rock1,Suco,Usp28,Arih1,Dot1l,Fam199x,Shc1,Camk2d,Resf1,Kdm6a,Smg1,Tob2,Mtmr4,Stard13
mMIITE	RBP015	ELAVL1	RBP015_human_clipdb_bed15_mw30_num3_loose	-0.0715339	0.0642952	24	25.22	6.08123	Asxl2,Arhgap19,Sdc1,Mafg,Mark2,Dclk2,Trim6,Cntn2,Tmem132b,Cpeb4,Prkar2a,Ccdc120,Arih1,Slc22a21,Dot1l,Phf1,Cdan1,H60c,Fancg
mMIITE	RBP015	ELAVL1	RBP015_human_clipdb_bed15_mw30_num4_stringent	0.693707	0.00105556	190	117.47	32.8047	Asxl2,Trim6,Nufip2,Suco,Nova1,Cdv3,Apba2,Sox8,Arhgap35,Camk2d,Mafg,Ube4b,Gpt2,Sdc1,Rc3h1,Man2a1,Mark2,Kcnh1,Arih1,Msl1,Ssbp3,Prkar2a,Fam199x,Arid2,Cdan1,Rock1,Btbd7,Fnip1,Ylpm1,Nbr1,Dcp1a,Ttbk2,Heatr5a,Arid3a,Ubn2,Mon2,Abl2,Thumpd1,Socs7,Arid1a,Mtmr4,Stard13
mMIITE	RBP015	ELAVL1	RBP015_human_clipdb_bed15_mw30_num5_stringent	0.39672	0.008308	120	91.15	31.9056	Asxl2,Cdv3,Cdan1,Arhgap35,Sox8,Nufip2,Resf1,Tob2,Camk2d,Mon1b,Arid3a,Ubn2,Larp4,Rc3h1,Gapvd1,Pakap,Cpeb4,Ubn1,Rock1,Btbd7,Ttbk2,Dot1l,Fam199x,Tspyl4,Ccp110,Mtmr4,Suco
mMIITE	RBP015	ELAVL1	RBP015_human_clipdb_bed15_mw30_num8_loose	0.673463	0.0151201	20	12.54	3.78573	Atrnl1,Larp4,Shc1,Rock1,Dlg1,Kdr,Tnks,Zdhhc7,Gtpbp2,Suco,Ubn2,Tob2,Rad23b,Akap10,Ubqln2,Arih1,Fam91a1,Fam122b,Tspyl4,Thumpd1
mMIITE	RBP015	ELAVL1	RBP015_human_RBPDB_714_14981256	0.853345	0.000337168	40	22.14	5.44397	Sdc1,Rc3h1,Rps6ka6,Nova1,Sipa1l2,Larp4,Shc1,Camk2d,Trim11,Btbd7,Mafg,Dcp1a,Trafd1,Lrp11,Spryd3,Ccp110,Suco,Ermp1,Rad23b,Ubqln2,Slc37a2,Atxn1l,Kcnh1,Gm7694,Mon2,Abl2,Tspyl4,Cdan1,Phf13,Strip2,Mcm2,Zfhx4
mMIITE	RBP015	ELAVL1	RBP015_mouse_clipdb_bed7_mw10_num10_loose	0.221324	0.131596	9	7.72	2.71204	Piwil1,Ttbk2,Zcchc2,Ablim2,Akap10,Kcnh1,Zdhhc18,Cep170b
mMIITE	RBP015	ELAVL1	RBP015_mouse_clipdb_bed7_mw10_num1_stringent	0.811584	2.31596e-05	123	70.08	14.0308	Asxl2,Ubn2,Fam199x,Larp4,Arid3a,Pakap,Resf1,Arhgap35,Nufip2,Sdc1,Cdv3,Arih1,Sox8,Shc1,Camk2d,Btbd7,Trim6,Ccdc71l,Smg1,Dot1l,Cdan1,Gpt2,Mtmr4,Lbx1,Ylpm1,Nbr1,Afap1l2,Rundc3b,Rock1,Piwil1,Tcof1,Ccdc112,Rc3h1,Zfp760,Man2a1,Rps6ka6,Grip1,Ero1lb,Mafg,Mon1b,Rsbn1,Kif20a,Cpeb4,Prkar2a,Tob2,Ccdc120,Dnmt3b,Ube4b,Wwc2,Arhgap19,Lmo7,Ssbp3,Arid2,Fnip1,Gtf3c1,Tspyl4,Raf1,Rasa1,Phf13,Zfp91,Zfhx4
mMIITE	RBP015	ELAVL1	RBP015_mouse_clipdb_bed7_mw10_num3_loose	0.615161	0.0375596	14	9.14	3.09454	Rad23b,Atrnl1,Ddit4,Man2a1,Pakap,Mark2,Trafd1,Cntn2,Spryd3,Dcaf8,Slc9a1,Lrrc4,Stard13
mMIITE	RBP015	ELAVL1	RBP015_mouse_clipdb_bed7_mw10_num4_loose	0.392954	0.0197315	51	38.84	11.1226	Ubqln2,Fam167a,Sprtn,Ubn1,Atxn1l,Mark2,Socs7,Ubn2,Sdc1,Tmem132b,Uhmk1,Prkar2a,Tob2,Rad23b,Slc37a2,Man2a1,Camk2d,Dnmt3b,Pakap,Arih1,Ttc17,Ero1lb,Dcp1a,Trp53bp1,Arhgap35,Lrp1,Arid3b,Mon2,Zdhhc18,Tnks,Dclk2,Dcaf8,Slc9a1,Zfp91,Gpt2,Cntn2,Lrrc4
mMIITE	RBP015	ELAVL1	RBP015_mouse_clipdb_bed7_mw10_num7_loose	0.137383	0.0975892	12	10.91	3.93404	Abl2,Uhmk1,Camk2d,Btbd7,Trim6,Tmem132b,Rad23b,Arhgap19,Lmo7,Fnip1,Phf13
mMIITE	RBP015	ELAVL1	RBP015_mouse_clipdb_bed7_mw10_num9_loose	1.00285	1.34162e-05	71	35.43	8.82519	Wwc2,Mafg,Msl1,Cdc25a,Arid1a,Asxl2,Piwil1,Rc3h1,Gapvd1,Zfp760,Man2a1,Prkar2a,Tob2,Kcnh1,Fam122b,Olfml2a,Dot1l,Fam199x,Ssbp3,Fnip1,Fstl5,Rundc3b,Clip4,Btbd7,Trp53bp1,Kdm6a,Il31ra,Dclk2,Ermp1,Tmem132b,Dnmt3b,Slc22a21,Lmo7,Arid2,Abl2,H60c,Ahctf1
mMIITE	RBP015	ELAVL1	RBP015_mouse_clipdb_bed7_mw15_num1_stringent	0.664484	0.0016442	175	110.41	32.1176	Asxl2,Cdv3,Arhgap35,Sox8,Cdan1,Resf1,Arid3a,Fam199x,Rock1,Rc3h1,Mafg,Nufip2,Gpt2,Man2a1,Camk2d,Suco,Ubn2,Prkar2a,Apba2,Ube4b,Arih1,Sdc1,Piwil1,Btbd7,Mark2,Arid2,Larp4,Tcof1,Ccdc112,Zfp760,Grip1,Nova1,Zcchc2,Trim6,Smg1,Cpeb4,Smarca5,Fnip1,Gtf3c1,Dcaf8,Phf13,Arid1a
mMIITE	RBP015	ELAVL1	RBP015_mouse_clipdb_bed7_mw15_num2_loose	0.954314	0.00391138	23	11.87	4.44644	Lbx1,Zdhhc18,Atrnl1,Pnma5,Ddit4,Pakap,Mafg,Mark2,Sympk,Lysmd4,Utp20,Kcnh1,Dot1l,Arid3b,Cdan1,Sox8,Socs7,H6pd,Lrrc4,Zfhx4,Inppl1
mMIITE	RBP015	ELAVL1	RBP015_mouse_clipdb_bed7_mw15_num3_stringent	-0.0842874	0.0129214	61	64.67	30.6542	Piwil1,Ermp1,Gapvd1,Ubqln2,Dclk2,Sprtn,Fam167a,Clip4,Camk2d,Arih1,Cdv3,Strip2,Arid1a
mMIITE	RBP015	ELAVL1	RBP015_mouse_clipdb_bed7_mw15_num7_stringent	0.644363	0.00111145	89	56.94	12.35	Asxl2,Sox8,Ubn2,Cdv3,Rock1,Fam199x,Cdan1,Nufip2,Sdc1,Larp4,Rc3h1,Pakap,Resf1,Nova1,Arid3a,Gtf3c1,Gpt2,Mtmr4,Crk,Lbx1,Shc1,Rundc3b,Dlg1,Zfp760,Pik3c2a,Camk2d,Grip1,Btbd7,Mafg,Mark2,Tnks,Trim6,Rdh10,Smg1,Tmem132b,Prkar2a,Ube4b,Arih1,Smarca5,Arhgap35,Arid2,Fnip1,Phf13
mMIITE	RBP015	ELAVL1	RBP015_mouse_clipdb_bed7_mw15_num8_loose	0.443292	0.0373885	22	16.18	4.33771	Sympk,Uhmk1,Pnma5,Pakap,Mafg,Resf1,Cntn2,Spryd3,Tob2,Rad23b,Lysmd4,Frmd8,Arih1,Kcnh1,Arhgap19,Ssbp3,Arid2,Dtx2,Socs7,Strip2,Asxl2
mMIITE	RBP015	ELAVL1	RBP015_mouse_clipdb_bed7_mw20_num10_loose	0.864997	0.00107371	84	46.12	14.9418	Fam199x,Clip4,Wwc2,Arid2,Ubn2,Asxl2,Gapvd1,Cdc25a,Prkar2a,Ssbp3,Il31ra,Arid1a,Mafg,Tob2,Kcnh1,Arih1,Msl1,Arid3b,Fstl5,Kdr,Man2a1,Btbd7,Cntn2,Tmem132b,Ube4b,Slc22a21,Lmo7,Arhgap35,Olfml2a,Socs7,Zfhx4
mMIITE	RBP015	ELAVL1	RBP015_mouse_clipdb_bed7_mw20_num1_stringent	0.580617	0.00181728	242	161.82	45.0529	Asxl2,Cdv3,Nufip2,Resf1,Arhgap35,Sox8,Camk2d,Arid3a,Rock1,Mafg,Arih1,Fam199x,Cdan1,Mark2,Trim6,Suco,Ubn2,Apba2,Gpt2,Sdc1,Prkar2a,Ube4b,Man2a1,Btbd7,Piwil1,Rc3h1,Nova1,Smg1,Dcaf8,Grip1,Ero1lb,Mon1b,Cpeb4,Arid2,Zdhhc18,Tspyl4,Arid1a,Fancg
mMIITE	RBP015	ELAVL1	RBP015_mouse_clipdb_bed7_mw20_num3_loose	1.15882	0.00142823	33	14.78	6.66603	Pnma5,Pakap,Atrnl1,Ddit4,Man2a1,Kcnh1,Dtx2,Lbx1,Kdr,Mafg,Mark2,Tmem51,Arid3a,Ablim2,Lysmd4,Arhgap35,Olfml2a,Msl1,Mapkbp1,Sox8,Lrrc4,Ffar2,Zfhx4,Inppl1
mMIITE	RBP015	ELAVL1	RBP015_mouse_clipdb_bed7_mw20_num5_stringent	0.611792	0.00154829	73	47.77	9.87892	Asxl2,Nufip2,Zfp760,Nova1,Mafg,Cdv3,Cdan1,Sox8,Rock1,Camk2d,Kdm6a,Arhgef10,Tmem132b,Arih1,Arhgap35,Fam199x,Atrnl1,Uhmk1,Larp4,Afap1l2,Rc3h1,Pakap,Mon1b,Mark2,Acbd3,Adamts9,Arid3a,Rdh10,Smg1,Sprtn,Usp28,Tob2,Wwc2,Lmo7,Dot1l,Col14a1,Ssbp3,Adgrd1,Gpt2
mMIITE	RBP015	ELAVL1	RBP015_mouse_clipdb_bed7_mw20_num6_stringent	0.218133	0.0492567	31	26.65	6.45321	Ubn2,Arih1,Fam91a1,Asxl2,Sdc1,Lbx1,Shc1,Ccdc112,Camk2d,Pakap,Grip1,Rsbn1,Wrnip1,Cdv3,Lrp11,Ccdc71l,Arid3a,Stag2,Rnf141,Ubqln2,Atxn1l,Ube4b,Thumpd1,Socs7,Zfp91
mMIITE	RBP015	ELAVL1	RBP015_mouse_clipdb_bed7_mw20_num7_loose	0.553567	0.0400698	15	10.22	3.15133	Larp4,Man2a1,Trim11,Sesn2,Wrnip1,Trp53bp1,Tnks,Ccp110,Cdc25a,Cpeb4,Rnf141,Arih1,Fnip1,Cdan1,Smad3
mMIITE	RBP015	ELAVL1	RBP015_mouse_clipdb_bed7_mw20_num8_loose	1.12584	0.00122631	17	7.79	3.0094	Dclk2,Sdc1,Ttc17,Cntn2,Sympk,Atxn1l,Arih1,Cpt1a,Olfml2a,Msl1,Arid3b,Abl2,Zdhhc18,Socs7,Phf13,Inppl1
mMIITE	RBP015	ELAVL1	RBP015_mouse_clipdb_bed7_mw25_num1_stringent	0.428812	0.00336885	268	199.09	56.9485	Asxl2,Nufip2,Cdv3,Arid3a,Rock1,Resf1,Sox8,Trim6,Camk2d,Arhgap35,Fam199x,Apba2,Mafg,Suco,Cdan1,Gpt2,Mark2,Ubn2,Man2a1,Arih1,Sdc1,Mon1b,Piwil1,Btbd7,Nova1,Rc3h1,Grip1,Ero1lb,Prkar2a,Ube4b,Arid2,Arid1a,Stard13
mMIITE	RBP015	ELAVL1	RBP015_mouse_clipdb_bed7_mw25_num3_loose	0.445275	0.0463767	18	13.22	6.63718	Ddit4,Kdr,Inppl1,Atrnl1,Lbx1,Pnma5,Man2a1,Mark2,Sympk,Rad23b,Zdhhc18,Sox8,H6pd,Lrrc4,Zfhx4
mMIITE	RBP015	ELAVL1	RBP015_mouse_clipdb_bed7_mw25_num4_stringent	-0.307175	0.00631611	92	113.83	58.9813	Sprtn,Ubqln2,Mafg,Tnks,Mark2,Camk2d,Rad23b,Shc1,Sesn2,Asxl2,Uhmk1,Pnma5,Mon1b,Carmil1,Ubn2,Smg1,Sox8,Arid1a,Sh2d3c,Rc3h1,Dclk2,Sympk,Cpeb4,Prkar2a,Slc29a1,Nup153,Arhgap35,Ankrd17,Arid3b,Ssbp3,Socs7,Nufip2,Slc9a1,Smad3,Fancg
mMIITE	RBP015	ELAVL1	RBP015_mouse_clipdb_bed7_mw25_num5_loose	0.821126	0.00488022	25	14.15	4.50673	Asxl2,Shc1,Rundc3b,Rock1,Lrrfip1,Zfp760,Rsbn1,Trafd1,Tnks,Il31ra,Cpeb4,Rad23b,Atxn1l,Arih1,Kcnh1,Smarca5,Wwc2,Arhgap19,Msl1,Dot1l,Slc37a1,Zdhhc18,Gtf3c1,Zfhx4
mMIITE	RBP015	ELAVL1	RBP015_mouse_clipdb_bed7_mw25_num6_stringent	0.606381	0.0021441	114	74.88	18.1271	Asxl2,Cdv3,Arhgap35,Sox8,Resf1,Nova1,Rock1,Suco,Camk2d,Smarca5,Fam199x,Mafg,Arih1,Larp4,Rc3h1,Zfp760,Btbd7,Trim6,Smg1,Cdan1,Nufip2,Sipa1l2,Sdc1,Ylpm1,Nbr1,Tcof1,Ccdc112,Man2a1,Gm5862,Mark2,Heatr5a,Arid3a,Adamts9,Rdh10,Cpeb4,Tob2,Ube4b,Lmo7,Dot1l,Cep170b,Mtmr4,Zfhx4
mMIITE	RBP015	ELAVL1	RBP015_mouse_clipdb_bed7_mw25_num8_loose	0.800203	0.00172339	82	47.09	14.9052	Clip4,Cdc25a,Ubn2,Wwc2,Fam199x,Asxl2,Tob2,Arid2,Gapvd1,Prkar2a,Msl1,Olfml2a,Ssbp3,Grip1,Btbd7,Mafg,Il31ra,Kcnh1,Arid3b,Arid1a,Fstl5,Man2a1,Mark2,Cntn2,Ermp1,Tmem132b,Arih1,Slc22a21,Lmo7,Arhgap35,Dot1l,Abl2,Fnip1
mMIITE	RBP015	ELAVL1	RBP015_mouse_clipdb_bed7_mw25_num9_loose	0.647618	0.0451522	12	7.66	2.91364	Shc1,Pik3c2a,Trafd1,Arid3a,Arih1,Msl1,Abl2,Tspyl4,Cdan1,Dcaf8,Smad3,Ahctf1
mMIITE	RBP015	ELAVL1	RBP015_mouse_clipdb_bed7_mw30_num1_stringent	0.66357	0.00165575	175	110.48	32.1453	Asxl2,Cdv3,Arhgap35,Sox8,Cdan1,Resf1,Arid3a,Fam199x,Rock1,Rc3h1,Mafg,Nufip2,Gpt2,Man2a1,Camk2d,Suco,Ubn2,Prkar2a,Apba2,Ube4b,Arih1,Sdc1,Piwil1,Btbd7,Mark2,Arid2,Larp4,Tcof1,Ccdc112,Zfp760,Grip1,Nova1,Zcchc2,Trim6,Smg1,Cpeb4,Smarca5,Fnip1,Gtf3c1,Dcaf8,Phf13,Arid1a
mMIITE	RBP015	ELAVL1	RBP015_mouse_clipdb_bed7_mw30_num2_loose	0.951885	0.00377872	23	11.89	4.4082	Lbx1,Zdhhc18,Atrnl1,Pnma5,Ddit4,Pakap,Mafg,Mark2,Sympk,Lysmd4,Utp20,Kcnh1,Dot1l,Arid3b,Cdan1,Sox8,Socs7,H6pd,Lrrc4,Zfhx4,Inppl1
mMIITE	RBP015	ELAVL1	RBP015_mouse_clipdb_bed7_mw30_num3_stringent	-0.0845104	0.0129181	61	64.68	30.6607	Piwil1,Ermp1,Gapvd1,Ubqln2,Dclk2,Sprtn,Fam167a,Clip4,Camk2d,Cdv3,Arih1,Strip2,Arid1a
mMIITE	RBP015	ELAVL1	RBP015_mouse_clipdb_bed7_mw30_num7_stringent	0.574983	0.00332031	85	57.06	13.3218	Asxl2,Ubn2,Cdv3,Cdan1,Sox8,Sdc1,Mafg,Arih1,Smarca5,Fam199x,Larp4,Rc3h1,Zfp760,Pakap,Arid3a,Arhgap35,Gtf3c1,Nufip2,Gpt2,Crk,Lbx1,Shc1,Rundc3b,Dlg1,Pik3c2a,Camk2d,Grip1,Btbd7,Resf1,Nova1,Mark2,Tnks,Trim6,Rdh10,Suco,Tmem132b,Prkar2a,Ube4b,Dot1l,Arid2,Fnip1,Cep170b,Phf13,Mtmr4,Stard13
mMIITE	RBP015	ELAVL1	RBP015_mouse_clipdb_bed7_mw30_num8_loose	0.444184	0.0372999	22	16.17	4.34161	Sympk,Uhmk1,Pnma5,Pakap,Mafg,Resf1,Cntn2,Spryd3,Tob2,Rad23b,Lysmd4,Frmd8,Arih1,Kcnh1,Arhgap19,Ssbp3,Arid2,Dtx2,Socs7,Strip2,Asxl2
mMIITE	RBP016	EWSR1	RBP016_human_clipdb_bed16_mw10_num1_loose	0.456612	0.0345415	23	16.76	4.59714	Rsbn1,Ubn2,Larp4,Tnks,Arid3a,Suco,Smg1,Ermp1,Tob2,Slc29a1,Tiam2,Abl2,Phf13,Zfp91,Strip2,Arid1a,Lrrc4,Asxl2,Mtmr4,Ffar2,Zfhx4
mMIITE	RBP016	EWSR1	RBP016_human_clipdb_bed16_mw10_num3_loose	0.586048	0.103512	7	4.66316	2.29528	Sh2d3c,Mafg,Dclk2,Sympk,Cntn2,Ccdc71l,Stard13
mMIITE	RBP016	EWSR1	RBP016_human_clipdb_bed16_mw10_num4_loose	0.469485	0.041212	18	13	3.51045	Camk2d,Larp4,Pik3c2a,Trp53bp1,Ttbk2,Carmil1,Dclk2,Adamts9,Arid3a,Gtpbp2,Ermp1,Ubn2,Arhgap21,Tmem132b,Arhgap19,Ankrd17,Dcaf8
mMIITE	RBP016	EWSR1	RBP016_human_clipdb_bed16_mw10_num6_loose	-0.140124	0.162959	5	5.51	2.39315	Uhmk1,Apba2,Arid3b,Cep170b,Zfhx4
mMIITE	RBP016	EWSR1	RBP016_human_clipdb_bed16_mw10_num7_loose	0.628906	0.0037821	42	27.16	6.2405	Lysmd4,Asxl2,H60c,Shc1,Kdr,Rc3h1,Zfp760,Pakap,Ero1lb,Mafg,Trp53bp1,Cdv3,Trafd1,Sympk,Adamts9,Kif20a,Tmem132b,Tob2,Slc37a2,Utp20,Apba2,Ube4b,Smarca5,Hps5,Ddb1,Wwc2,Gm7694,Ankrd17,Msl1,Mapkbp1,Fnip1,Cdan1,Phf13,Socs7,Ccdc117,Mtmr4,Sgpp2,Smad3,Ahctf1
mMIITE	RBP016	EWSR1	RBP016_human_clipdb_bed16_mw10_num9_loose	0.735043	0.00468672	25	15.02	4.04265	Larp4,Smarca5,Zfhx4,Ppm1d,Rc3h1,Ero1lb,Mafg,Tmed9,Trp53bp1,Trafd1,Tmem30a,Il31ra,Heatr5a,Ccdc71l,Ubn2,Cpeb4,Cep295,Rad23b,Rnf141,Arhgap19,Ankrd17,Zdhhc18
mMIITE	RBP016	EWSR1	RBP016_human_clipdb_bed16_mw15_num1_loose	0.907454	0.000434964	32	17.06	4.58989	Lbx1,Rock1,Arid3a,Larp4,Camk2d,Pakap,Ero1lb,Rsbn1,Nova1,Arhgef10,Tnks,Smg1,Ermp1,Tmem132b,Cpeb4,Rnf141,Cpt1a,Gm7694,Olfml2a,Fam199x,Arid2,Tspyl4,Sox8,Dcaf8,Strip2,Arid1a,Asxl2,Smad3,Zfhx4
mMIITE	RBP016	EWSR1	RBP016_human_clipdb_bed16_mw15_num3_stringent	-0.149429	0.029697	23	25.51	13.1928	Nufip2,Arid3a,Cep295,Ppp1r15a,Uhmk1,Larp4,Clip4,Gapvd1,Mon1b,Kdm6a,Adamts9,Ubn2,Akap10,Wwc2,Arhgap19,Nup153,Olfml2a,Mapkbp1
mMIITE	RBP016	EWSR1	RBP016_human_clipdb_bed16_mw15_num4_loose	1.05746	0.00118493	21	10.09	3.62398	Dclk2,Sesn2,Zdhhc18,Slc9a1,Lbx1,Pnma5,Tcof1,Grip1,Tnks,Sympk,Arid3a,Cpeb4,Ablim2,Frmd8,Gm7694,Dot1l
mMIITE	RBP016	EWSR1	RBP016_human_clipdb_bed16_mw15_num9_loose	0.335867	0.0868588	13	10.3	3.25825	Ubn2,Ppm1d,Shox2,Slc40a1,Rdh10,Atxn1l,Arhgap19,Taf4,Nufip2,Strip2
mMIITE	RBP016	EWSR1	RBP016_human_clipdb_bed16_mw20_num1_stringent	0.642313	0.00779119	73	46.77	18.2706	Asxl2,Cdv3,Arhgap35,Cdan1,Sox8,Lbx1,Larp4,Rc3h1,Camk2d,Pakap,Mon1b,Ubn2,Rundc3b,Gapvd1,Grip1,Resf1,Rsbn1,Arid3a,Tob2,Arih1,Ankrd17,Dot1l,Tspyl4,Nufip2
mMIITE	RBP016	EWSR1	RBP016_human_clipdb_bed16_mw20_num3_loose	0.800197	2.30388e-05	96	55.13	10.6265	Rc3h1,Wwc2,Nufip2,Zfp760,Camk2d,Arid3a,Cpeb4,Tob2,Asxl2,Shc1,Afap1l2,Rundc3b,Lrrfip1,Nova1,Cdv3,Smg1,Smarca5,Tiam2,Fam199x,Ssbp3,Tspyl4,Phf13,Uhmk1,Larp4,Gapvd1,Pakap,Shox2,Btbd7,Ero1lb,Resf1,Rsbn1,Ttbk2,Mark2,Kdm6a,Safb,Trim6,Adamts9,Rdh10,Suco,Ubn2,Kif20a,Sprtn,Usp28,Akap10,Atxn1l,Ube4b,Arih1,Hps5,Lmo7,Fam167a,Arhgap35,Dot1l,Fnip1,Abl2,Cdan1,Cep170b,Sox8,Adgrd1,Gpt2,Mtmr4,Stard13
mMIITE	RBP016	EWSR1	RBP016_human_clipdb_bed16_mw20_num4_loose	0.835275	0.00411182	21	11.77	3.59533	Mafg,Lbx1,Pnma5,Tnks,Rac3,Ubn2,Cpeb4,Tob2,Frmd8,Slc22a21,Arhgap35,Dot1l,Mapkbp1,Zdhhc18,Cep170b,Phf13,Zfp91,Asxl2
mMIITE	RBP016	EWSR1	RBP016_human_clipdb_bed16_mw20_num6_stringent	0.675565	0.0138483	23	14.4	4.44949	Rc3h1,Ticrr,Asxl2,Crk,Ppm1d,Dlg1,Ttbk2,Kdm6a,Stag2,Arhgap21,Rad23b,Rnf141,Wwc2,Kbtbd7,Fam199x,Fnip1,Cdan1,Dcaf8,H6pd,Lrrc4
mMIITE	RBP016	EWSR1	RBP016_human_clipdb_bed16_mw25_num1_loose	0.43633	0.0114407	81	59.86	21.6062	Asxl2,Cdv3,Arhgap35,Cdan1,Sox8,Mon1b,Smg1,Nufip2,Larp4,Pakap,Carmil1,Ppm1d,Rc3h1,Gapvd1,Camk2d,Resf1,Arid3a,Rdh10,Ubn2,Ermp1,Tob2,Cep295,Fam122b,Wwc2,Ankrd17,H6pd
mMIITE	RBP016	EWSR1	RBP016_human_clipdb_bed16_mw25_num3_loose	0.343165	0.0156254	71	55.97	12.7639	Arhgap35,Asxl2,Rc3h1,Nufip2,Rock1,Tmem132b,Fstl5,Rundc3b,Camk2d,Mafg,Mon1b,Nova1,Cdv3,Arid3a,Ssbp3,Cep170b,Cdan1,Larp4,Shc1,Atf6b,Acbd3,Kdm6a,Arhgef10,Tnks,Suco,Kif20a,Usp28,Prkar2a,Ube4b,Arih1,Smarca5,Tiam2,Wwc2,Fam199x,Tspyl4,Sox8,Adgrd1,Dcaf8,Lrrc4,Mtmr4,Stard13
mMIITE	RBP016	EWSR1	RBP016_human_clipdb_bed16_mw25_num4_loose	0.872244	0.000814871	27	14.75	3.94501	Slc9a1,Ddit4,Adar,Socs7,Pnma5,Grip1,Mafg,Dcp1a,Mark2,Arhgef10,Dclk2,Sympk,Arid3a,Gtpbp2,Sprtn,Ccdc120,Ablim2,Wwc2,Gm7694,Taf4,Zdhhc18,Dtx2
mMIITE	RBP016	EWSR1	RBP016_human_clipdb_bed16_mw25_num5_loose	0.410237	0.0226708	36	27.09	6.13994	Kbtbd7,Fnip1,Zfhx4,Pakap,Crk,Ppm1d,Rc3h1,Zfp760,Man2a1,Grip1,Ero1lb,Ttbk2,Gm5862,Kdm6a,Tnks,Heatr5a,Ccdc71l,Ubn2,Ermp1,Cdc25a,Prkar2a,Kcnh1,Fam91a1,Slc22a21,Washc2,Nufip2,Zfp91,Llgl2,Lrrc4
mMIITE	RBP016	EWSR1	RBP016_human_clipdb_bed16_mw30_num1_stringent	0.65285	0.00570496	88	55.97	20.4092	Asxl2,Cdv3,Arhgap35,Cdan1,Sox8,Camk2d,Rc3h1,Pakap,Grip1,Arid3a,Ubn2,Ppp1r15a,Nufip2,Ubn1,Rundc3b,Dcp1a,Mon1b,Resf1,Rsbn1,Ttbk2,Smg1,Cpeb4,Tob2,Arih1,Wwc2,Tspyl4,H6pd,Mtmr4
mMIITE	RBP016	EWSR1	RBP016_human_clipdb_bed16_mw30_num2_loose	0.778672	0.00452611	31	18.07	5.48691	Ccdc71l,Dtx2,Mafg,Dclk2,Socs7,Lbx1,Ddit4,Pakap,Trim11,Arhgef10,Tnks,Gtpbp2,Usp28,Frmd8,Akap10,Arih1,Arhgap35,Olfml2a,Fam199x,Zdhhc18,Cep170b,Slc9a1,Llgl2
mMIITE	RBP016	EWSR1	RBP016_human_clipdb_bed16_mw30_num3_loose	0.616224	0.000593909	101	65.89	12.4291	Asxl2,Rc3h1,Sox8,Ubn2,Nufip2,Cdv3,Arhgap35,Shc1,Zfp760,Resf1,Rock1,Tnks,Arid3a,Rdh10,Arhgap19,Lmo7,Dot1l,Fam199x,Crk,Lbx1,Afap1l2,Rundc3b,Pakap,Shox2,Mafg,Mon1b,Wrnip1,Nova1,Mark2,Kdm6a,Adamts9,Smg1,Usp28,Ubqln2,Arih1,Smarca5,Hps5,Tiam2,Nup153,Abl2,Tspyl4,Cdan1,Adgrd1,Dcaf8,Phf13,Zfp91,Fancg
mMIITE	RBP016	EWSR1	RBP016_human_clipdb_bed16_mw30_num4_stringent	0.55131	0.00761832	50	34.12	8.26368	Prkar2a,Ccdc71l,Gm5862,Fstl5,Ubn2,Arih1,Kbtbd7,5031410I06Rik,Nufip2,H6pd,Zfhx4,Larp4,Ylpm1,Clip4,Rc3h1,Gapvd1,Pik3c2a,Camk2d,Pakap,Grip1,Mafg,Acbd3,Tmem30a,Arid3a,Rdh10,Cpeb4,Dnmt3b,Hps5,Arhgap35,Fnip1,Tspyl4,Lrrc4
mMIITE	RBP016	EWSR1	RBP016_human_clipdb_bed16_mw30_num7_loose	0.5677	0.00150201	81	54.65	10.342	Asxl2,Rc3h1,Ubn2,Cdv3,Camk2d,Nova1,Arid3a,Arih1,Cdan1,Sox8,Rock1,Trim6,Smg1,Smarca5,Arhgap35,Fam199x,Nufip2,Sipa1l2,Crk,Lbx1,Ylpm1,Shc1,Rundc3b,Ccdc112,Gapvd1,Pakap,Btbd7,Mafg,Rsbn1,Trp53bp1,Acbd3,Mark2,Heatr5a,Suco,Ermp1,Cpeb4,Prkar2a,Ube4b,Dot1l,Ssbp3,Phf13,H60c
mMIITE	RBP016	EWSR1	RBP016_human_starbase_bed22_mw10_num10_loose	0.802995	0.00295258	19	10.89	2.9298	Zdhhc7,Sipa1l2,Uhmk1,Ttbk2,Mark2,Trafd1,Kdm6a,Lrp11,Zcchc2,Cdc25a,Apba2,Gm7694,Ssbp3,Adgrd1,Dtx2,Zfp91,Sgpp2,Smad3
mMIITE	RBP016	EWSR1	RBP016_human_starbase_bed22_mw10_num2_loose	-0.168912	0.0704965	19	21.36	5.08021	Arid3b,Pakap,Trp53bp1,Trafd1,Ermp1,Tob2,Frmd8,Slc37a2,Kcnh1,Smarca5,Tiam2,Arhgap35,Dot1l,Zdhhc18,Nufip2,Zfp91,Arid1a,Smad3
mMIITE	RBP016	EWSR1	RBP016_human_starbase_bed22_mw10_num4_loose	0.437191	0.0396691	21	15.51	4.09606	Arhgap35,Asxl2,Trim11,Tmem51,Cntn2,Lysmd4,Akap10,Slc37a2,Arih1,Gpatch1,Adar,Ankrd17,Taf4,Ssbp3,Gtf3c1,Thumpd1,Slc9a1,Hbb-bs,H60c
mMIITE	RBP016	EWSR1	RBP016_human_starbase_bed22_mw10_num7_loose	0.498994	0.0247167	25	17.69	4.62251	Ddit4,Pakap,Cdv3,Socs7,Atrnl1,Man2a1,Mafg,Sesn2,Tmed9,Mark2,Lrp11,Arid3a,Spryd3,Cdc25a,Rad23b,Kcnh1,Fam167a,Ssbp3,Adgrd1,H6pd,Stard13
mMIITE	RBP102	U2AF1	RBP102_human_eclip_bed56_mw20_num9_loose	1.56986	2.69058e-06	19	6.4	2.6968	Pakap,Zdhhc7,Arhgap35,Crk,Sh2d3c,Mon1b,Tnks,Dclk2,Ticrr,Rdh10,Cpeb4,Slc37a2,Fam91a1,Gm7694,Asxl2,Zfhx4
mMIITE	RBP016	EWSR1	RBP016_human_starbase_bed22_mw15_num1_stringent	0.257798	0.0259162	55	46	11.0444	Ubn2,Nufip2,Rc3h1,Cdv3,Asxl2,Uhmk1,Mon1b,Fam199x,Sox8,Arid1a,Lbx1,Larp4,Shc1,Rock1,Zfp760,Pik3c2a,Pakap,Btbd7,Resf1,Rsbn1,Nova1,Il31ra,Zcchc2,Arid3a,Lsr,Rdh10,Stag2,Tob2,Cep295,Wwc2,Dock9,Gm7694,Arhgap35,Olfml2a,Tspyl4,Cdan1,Phf13,Mtmr4
mMIITE	RBP016	EWSR1	RBP016_human_starbase_bed22_mw15_num3_loose	0.787119	0.0187359	20	11.59	4.90947	Gapvd1,Ylpm1,Ddit4,Pik3c2a,Pakap,Shox2,Ccp110,Sprtn,Atf5,Rnf141,Zfp553,Mpped1,Olfml2a,Col14a1,Abl2,Zdhhc18,Tspyl4,Asxl2
mMIITE	RBP016	EWSR1	RBP016_human_starbase_bed22_mw15_num5_loose	0.717066	0.0103979	24	14.6	4.55272	Ubn2,Cpeb4,Sdc1,Lbx1,Rundc3b,Espl1,Ero1lb,Wrnip1,Ttbk2,Heatr5a,Arih1,Tiam2,Wwc2,Lmo7,Gm7694,Nup153,Msl1,Fam199x,Dcaf8,Thumpd1,Nufip2,Asxl2
mMIITE	RBP016	EWSR1	RBP016_human_starbase_bed22_mw15_num6_loose	-1.05166	0.11266	2	4.14583	2.0824	Kif20a,Gm7694
mMIITE	RBP016	EWSR1	RBP016_human_starbase_bed22_mw15_num9_loose	0.224317	0.119357	10	8.56	2.97233	Dlg1,Mark2,Dclk2,Sympk,Akap10,Apba2,Fam122b,Tspyl4,Socs7,H6pd
mMIITE	RBP016	EWSR1	RBP016_human_starbase_bed22_mw20_num10_stringent	0.592853	0.0106455	33	21.88	5.74066	Grip1,Tspyl4,Crk,Rps6ka6,Pakap,Mafg,Ttbk2,Fam199x,Ttc17,Shox2,Tnks,Ubn2,Smyd4,Prkar2a,Cep295,Arih1,Ube4b,Fam91a1,Wwc2,Ssbp3,Fnip1,Zfhx4
mMIITE	RBP016	EWSR1	RBP016_human_starbase_bed22_mw20_num1_stringent	0.255917	0.0260724	55	46.06	10.9929	Ubn2,Rc3h1,Cdv3,Nufip2,Asxl2,Uhmk1,Mon1b,Fam199x,Sox8,Arid1a,Lbx1,Larp4,Shc1,Rock1,Zfp760,Pik3c2a,Pakap,Grip1,Btbd7,Resf1,Rsbn1,Nova1,Il31ra,Zcchc2,Arid3a,Lsr,Rdh10,Stag2,Tob2,Cep295,Wwc2,Dock9,Gm7694,Arhgap35,Olfml2a,Tspyl4,Cdan1,Phf13,Mtmr4
mMIITE	RBP016	EWSR1	RBP016_human_starbase_bed22_mw20_num2_loose	-0.0504505	0.0219329	34	35.21	18.1488	Tob2,Ubqln2,Arhgap35,Clip4,Sprtn,Cpeb4,Rad23b,Slc37a2,Crk,Shc1,Pakap,Nova1,Trafd1,Tmem132b,Atf5,Slc29a1,Ube4b,Phf1,Socs7,Sgpp2
mMIITE	RBP016	EWSR1	RBP016_human_starbase_bed22_mw20_num5_loose	0.529641	0.0326974	22	15.24	5.14265	Arhgap19,Ubn1,Gapvd1,Camk2d,Acbd3,Cdv3,Lrp11,Arid3a,Stag2,Smg1,Cpeb4,Tob2,Ccdc120,Akap10,Ubqln2,Arih1,Fam122b,Fam199x,Raf1,Adgrd1,Socs7
mMIITE	RBP016	EWSR1	RBP016_human_starbase_bed22_mw25_num1_stringent	0.259681	0.0258542	55	45.94	10.9746	Ubn2,Nufip2,Rc3h1,Cdv3,Asxl2,Uhmk1,Mon1b,Fam199x,Sox8,Lbx1,Larp4,Shc1,Rock1,Zfp760,Pik3c2a,Pakap,Grip1,Btbd7,Resf1,Rsbn1,Nova1,Il31ra,Zcchc2,Arid3a,Lsr,Rdh10,Stag2,Tob2,Cep295,Wwc2,Dock9,Gm7694,Arhgap35,Olfml2a,Tspyl4,Cdan1,Phf13,Arid1a,Mtmr4
mMIITE	RBP016	EWSR1	RBP016_human_starbase_bed22_mw25_num2_loose	-0.351126	0.017185	27	34.44	21.9146	Tob2,Ubqln2,Arhgap35,Pnma5,Clip4,Rad23b,Crk,Shc1,Camk2d,Trafd1,Cntn2,Sprtn,Tmem132b,Ablim2,Slc37a2,Ube4b,Dot1l,Sgpp2
mMIITE	RBP016	EWSR1	RBP016_human_starbase_bed22_mw25_num4_stringent	0.759403	0.000121447	81	47.85	9.71344	Rc3h1,Wwc2,Cpeb4,Kbtbd7,Fnip1,Larp4,Camk2d,Stag2,Shc1,Dlg1,Gapvd1,Rsbn1,Ttbk2,Ubn2,Cdc25a,Slc45a3,Smarca5,Hps5,Nufip2,Lrrc4,Zfhx4,Ppm1d,Sh2d3c,Afap1l2,Atf6b,Dcp1a,Gm5862,Kdm6a,Arid3a,Ccp110,Rnf141,Fam91a1,Dock9,Nup153,Ankrd17,Fam199x,Taf4,Mon2,Mtmr4,Asxl2,Stard13
mMIITE	RBP016	EWSR1	RBP016_human_starbase_bed22_mw25_num7_loose	0.114035	0.0592099	25	23.1	6.45184	Ddit4,Pakap,Man2a1,Shox2,Mark2,Dclk2,Zcchc2,Cntn2,Arid3a,Ermp1,Tmem132b,Ccdc120,Rad23b,Ddb1,Ssbp3,Dcaf8,Phf13,Socs7,Zfp91,Ccdc117,Lrrc4,Asxl2,Ffar2
mMIITE	RBP016	EWSR1	RBP016_human_starbase_bed22_mw30_num1_stringent	0.233523	0.0277257	54	45.93	10.9869	Ubn2,Rc3h1,Cdv3,Nufip2,Asxl2,Uhmk1,Mon1b,Fam199x,Sox8,Arid1a,Lbx1,Larp4,Shc1,Rock1,Zfp760,Pik3c2a,Pakap,Btbd7,Resf1,Rsbn1,Nova1,Il31ra,Zcchc2,Arid3a,Lsr,Rdh10,Stag2,Tob2,Cep295,Wwc2,Dock9,Gm7694,Arhgap35,Olfml2a,Tspyl4,Cdan1,Phf13,Mtmr4
mMIITE	RBP016	EWSR1	RBP016_human_starbase_bed22_mw30_num2_loose	-0.351545	0.0171797	27	34.45	21.9183	Tob2,Ubqln2,Arhgap35,Pnma5,Clip4,Rad23b,Crk,Shc1,Camk2d,Trafd1,Cntn2,Sprtn,Tmem132b,Ablim2,Slc37a2,Ube4b,Dot1l,Sgpp2
mMIITE	RBP016	EWSR1	RBP016_human_starbase_bed22_mw30_num5_loose	0.259192	0.0669385	18	15.04	5.00287	Arhgap19,Dlg1,Rc3h1,Camk2d,Grip1,Resf1,Ttbk2,Lrp11,Tob2,Ubqln2,Arih1,Fam122b,Fam199x,Arid2,Raf1,Adgrd1,Socs7
mMIITE	RBP017	EZH2	RBP017_mouse_clipdb_bed8_mw10_num10_loose	0.721024	0.00282014	30	18.2	4.49242	Suco,Sdc1,Ttbk2,Larp4,Shc1,Ddit4,Dlg1,Man2a1,Espl1,Ttc17,Btbd7,Nova1,Dclk2,Ccdc71l,Ccp110,Smg1,Tmem132b,Gm7694,Ankrd17,Olfml2a,Fam199x,Arid2,Dcaf8,Phf13,Socs7,Nufip2
mMIITE	RBP017	EZH2	RBP017_mouse_clipdb_bed8_mw10_num2_loose	-1.56259	0.122278	1	2.95385	2.19681	Asxl2
mMIITE	RBP043	PTBP1	RBP043_human_eclip_bed35_mw20_num3_loose	1.56823	4.19151e-06	18	6.07	2.60247	Mafg,Tnks,Crk,Ubn1,Trim11,Gm5862,Dclk2,Arid3a,Spryd3,Frmd8,Slc37a2,Lmo7,Msl1,5031410I06Rik,Phf1,Mtmr4
mMIITE	RBP017	EZH2	RBP017_mouse_clipdb_bed8_mw15_num2_loose	-0.776745	0.102529	3	5.13978	3.03455	Lbx1,Ccdc71l,Dot1l
mMIITE	RBP017	EZH2	RBP017_mouse_clipdb_bed8_mw15_num3_loose	-0.3084	0.0225994	24	29.72	16.64	Pakap,Trim11,Ubn2,Rc3h1,Mon1b,Rsbn1,Mark2,Zcchc2,Cntn2,Sympk,Arid3a,Tmem132b,Atf5,Tob2,Lysmd4,Dock9,5031410I06Rik,Fam199x,Asxl2,Stard13
mMIITE	RBP017	EZH2	RBP017_mouse_clipdb_bed8_mw15_num4_loose	0.574899	0.0430159	15	10.07	3.56542	Ubn1,Mafg,Ubn2,Tmem132b,Prkar2a,Rnf141,Akap10,Kbtbd7,Gm7694,Zdhhc18,Adgrd1,Phf13,Socs7,Asxl2,Sgpp2
mMIITE	RBP017	EZH2	RBP017_mouse_clipdb_bed8_mw15_num5_loose	0.744833	0.00363907	95	56.69	21.1042	Asxl2,Cdv3,Arhgap35,Cdan1,Sox8,Resf1,Rock1,Rc3h1,Mafg,Arih1,Nufip2,Suco,Uhmk1,Zfp760,Camk2d,Btbd7,Rsbn1,Nova1,Trim6,Arid3a,Ubn2,Smg1,Cpeb4,Prkar2a,Tob2,Smarca5,Wwc2,Fam167a,Ankrd17,Ssbp3,Arid1a,Zfhx4
mMIITE	RBP017	EZH2	RBP017_mouse_clipdb_bed8_mw15_num9_loose	1.01103	0.000219001	21	10.42	2.95139	Lysmd4,Slc9a1,Sdc1,Crk,Rc3h1,Btbd7,Mafg,Mon1b,Dclk2,Cntn2,Spryd3,Ccp110,Prkar2a,Ablim2,Arhgap35,Slc37a1,Ssbp3,Zfp91,Sgpp2
mMIITE	RBP017	EZH2	RBP017_mouse_clipdb_bed8_mw20_num2_loose	-0.616988	0.0616583	6	9.20202	5.44168	Ccdc71l,Lbx1,Sipa1l2
mMIITE	RBP017	EZH2	RBP017_mouse_clipdb_bed8_mw20_num3_loose	-0.00135189	0.0242322	32	32.03	16.4633	Cntn2,Arid3a,Fam199x,Pakap,Ubn2,Tmem132b,Fnip1,Dcaf8,Asxl2,Rc3h1,Trim11,Trp53bp1,Sympk,Lysmd4,Frmd8,Atxn1l,5031410I06Rik,Slc37a1,Stard13
mMIITE	RBP017	EZH2	RBP017_mouse_clipdb_bed8_mw20_num4_loose	0.535332	0.0569795	13	8.97	3.25811	Ubn1,Mafg,Ubn2,Tmem132b,Rnf141,Kbtbd7,Gm7694,Zdhhc18,Adgrd1,Phf13,Socs7,Asxl2,Sgpp2
mMIITE	RBP017	EZH2	RBP017_mouse_clipdb_bed8_mw20_num5_loose	0.503602	0.00552201	131	92.4	28.0739	Asxl2,Cdv3,Arhgap35,Sox8,Camk2d,Cdan1,Nufip2,Rock1,Arid3a,Rc3h1,Resf1,Trim6,Arih1,Fam199x,Nova1,Suco,Ubn2,Smg1,Cpeb4,Tob2,Ppp1r15a,Wwc2,Dot1l,Gpt2,Larp4,Piwil1,Man2a1,Pakap,Mafg,Rsbn1,Ttbk2,Mark2,Heatr5a,Ube4b,Fam167a,Ssbp3,Tspyl4
mMIITE	RBP017	EZH2	RBP017_mouse_clipdb_bed8_mw25_num10_loose	0.676424	0.0352048	14	8.76	3.36086	Lysmd4,Trim11,Mark2,Ccp110,Pak4,Prkar2a,Slc37a1,Bub1b,Abl2,Tspyl4,Cep170b,Cdan1
mMIITE	RBP017	EZH2	RBP017_mouse_clipdb_bed8_mw25_num2_loose	0.360787	0.0369335	21	16.3535	9.61006	Lbx1,Ddit4,Ccdc71l,Pnma5,Mafg,Dclk2,Adar,Olfml2a,Dot1l,Taf4,Llgl2,Inppl1
mMIITE	RBP017	EZH2	RBP017_mouse_clipdb_bed8_mw25_num3_loose	-0.359214	0.0225543	22	28.22	16.4707	Trim11,Cntn2,Ubn2,Dlg1,Rc3h1,Pakap,Rsbn1,Zcchc2,Sympk,Arid3a,Tmem132b,Atf5,Lysmd4,Dock9,Fam167a,5031410I06Rik,Fam199x,Dcaf8,Asxl2
mMIITE	RBP017	EZH2	RBP017_mouse_clipdb_bed8_mw25_num4_loose	0.592295	0.00331882	143	94.85	28.3158	Asxl2,Cdv3,Sox8,Camk2d,Arhgap35,Cdan1,Trim6,Nufip2,Fam199x,Rock1,Gapvd1,Suco,Nova1,Cpeb4,Arih1,Gpt2,Rc3h1,Resf1,Mark2,Arid3a,Smg1,Tob2,Ppm1b,Larp4,Nbr1,Rundc3b,Atf6b,Btbd7,Ubn2,Cep295,Ubqln2,Smarca5,Kbtbd7,Fam167a,Dot1l,Arid2,Tspyl4
mMIITE	RBP017	EZH2	RBP017_mouse_clipdb_bed8_mw25_num5_loose	0.388646	0.0780077	13	9.93	2.78254	Mafg,Atrnl1,Tmed9,Gtpbp2,Stag2,Prkar2a,Kcnh1,Gm7694,Dot1l,Mapkbp1,Abl2,Socs7
mMIITE	RBP017	EZH2	RBP017_mouse_clipdb_bed8_mw25_num8_loose	-0.108253	0.0625711	7	7.54545	6.35236	Tnks,Dlg1,Pakap,Ubn2,Cdc25a,Fnip1
mMIITE	RBP017	EZH2	RBP017_mouse_clipdb_bed8_mw30_num2_loose	-0.776745	0.102529	3	5.13978	3.03455	Lbx1,Ccdc71l,Dot1l
mMIITE	RBP017	EZH2	RBP017_mouse_clipdb_bed8_mw30_num3_loose	-0.30937	0.0224959	24	29.74	16.7191	Pakap,Trim11,Ubn2,Rc3h1,Mon1b,Rsbn1,Mark2,Zcchc2,Cntn2,Sympk,Arid3a,Tmem132b,Atf5,Tob2,Lysmd4,Dock9,5031410I06Rik,Fam199x,Asxl2,Stard13
mMIITE	RBP017	EZH2	RBP017_mouse_clipdb_bed8_mw30_num4_loose	0.516046	0.0558102	14	9.79	3.57967	Ubn1,Mafg,Ubn2,Tmem132b,Rnf141,Arih1,Kbtbd7,Gm7694,Zdhhc18,Adgrd1,Phf13,Socs7,Asxl2,Sgpp2
mMIITE	RBP017	EZH2	RBP017_mouse_clipdb_bed8_mw30_num5_loose	0.779154	0.00317121	96	55.94	21.2383	Asxl2,Cdv3,Arhgap35,Sox8,Cdan1,Resf1,Rock1,Arih1,Nufip2,Rc3h1,Mafg,Suco,Uhmk1,Zfp760,Camk2d,Btbd7,Rsbn1,Trim6,Arid3a,Smg1,Ubn2,Cpeb4,Prkar2a,Tob2,Smarca5,Wwc2,Fam167a,Ankrd17,Ssbp3,Arid1a,Zfhx4
mMIITE	RBP017	EZH2	RBP017_mouse_clipdb_bed8_mw30_num9_loose	1.00137	0.000353565	21	10.49	3.05669	Lysmd4,Slc9a1,Sdc1,Crk,Ablim2,Rc3h1,Btbd7,Mafg,Mon1b,Arhgap35,Slc37a1,Ssbp3,Dclk2,Zfp91,Cntn2,Spryd3,Ccp110,Sgpp2,Stard13
mMIITE	RBP017	EZH2	RBP017_mouse_starbase_bed21_mw10_num3_loose	0.304006	0.0597694	20	16.2	5.00101	Btbd7,Fam199x,Zfhx4,Sdc1,Crk,Lrrfip1,Camk2d,Pakap,Mafg,Acbd3,Trim6,Ccdc71l,Dnmt3b,Arih1,Wwc2,Col14a1,Abl2
mMIITE	RBP017	EZH2	RBP017_mouse_starbase_bed21_mw10_num8_loose	0.300696	0.0288048	43	34.91	6.74214	Dock9,Larp4,Trp53bp1,Stag2,Ubn2,Smyd4,Thumpd1,Sgpp2,Sh2d3c,Rundc3b,Man2a1,Camk2d,Pakap,Ttc17,Mon1b,Ttbk2,Acbd3,Arhgef10,Tnks,Dclk2,Smg1,Tmem132b,Cpeb4,Ablim2,Arih1,Fam91a1,Slc22a21,Washc2,Adar,Tspyl4,Cdan1,Asxl2,Ffar2,Zfhx4
mMIITE	RBP017	EZH2	RBP017_mouse_starbase_bed21_mw15_num2_loose	0.136062	0.149438	8	7.28	2.56661	Btbd7,Tmem30a,Dclk2,Sympk,Ubn2,Fnip1,Asxl2,Smad3
mMIITE	RBP017	EZH2	RBP017_mouse_starbase_bed21_mw15_num3_loose	0.854379	0.00239248	29	16.04	4.87608	Akap10,Btbd7,Fam199x,Phf13,Zfhx4,Sdc1,Tmem132b,Lrrfip1,Rc3h1,Dnmt3b,Pakap,Arih1,Fam122b,Wwc2,Dcp1a,Trp53bp1,Acbd3,Col14a1,Abl2,Socs7,Trim6,Ccdc71l,Suco,Smg1
mMIITE	RBP017	EZH2	RBP017_mouse_starbase_bed21_mw15_num9_loose	-2.04963	0.0649701	1	4.14	2.18359	Tob2
mMIITE	RBP017	EZH2	RBP017_mouse_starbase_bed21_mw20_num2_loose	0.447531	0.00995897	91	66.73	23.486	Asxl2,Cdv3,Arhgap35,Sox8,Cdan1,Nufip2,Rock1,Mafg,Rundc3b,Rc3h1,Camk2d,Resf1,Arid3a,Ubn2,Prkar2a,Phf13,Zfp760,Rps6ka6,Rsbn1,Mark2,Ccp110,Tob2,Rad23b,Arih1,Smarca5,Wwc2,Lmo7,Fam167a,Dot1l,Ssbp3,Tspyl4,Gpt2
mMIITE	RBP017	EZH2	RBP017_mouse_starbase_bed21_mw20_num5_loose	-0.285784	0.18545	4	4.87629	1.94325	Asxl2,Prkar2a,Tob2
mMIITE	RBP017	EZH2	RBP017_mouse_starbase_bed21_mw25_num10_loose	-0.0703893	0.149389	8	8.4	2.64002	Dcp1a,Mafg,Nova1,Sympk,Ubn2,Smarca5,Usp19,Smad3
mMIITE	RBP017	EZH2	RBP017_mouse_starbase_bed21_mw25_num1_loose	0.823677	0.0190989	16	9.04	3.75761	Ddit4,Pakap,Mark2,Lbx1,Pnma5,Dclk2,Ablim2,Atxn1l,Slc29a1,Zdhhc18,Wdr24,Smad3,Inppl1
mMIITE	RBP017	EZH2	RBP017_mouse_starbase_bed21_mw25_num3_loose	0.609586	0.0145785	26	17.04	4.80303	Ccdc71l,Akap10,Phf13,Crk,Rc3h1,Camk2d,Pakap,Btbd7,Dcp1a,Rsbn1,Trp53bp1,Trim6,Tmem132b,Slc37a2,Dnmt3b,Arih1,Wwc2,Fam122b,Fam199x,Col14a1,Abl2,Socs7,Zfhx4
mMIITE	RBP017	EZH2	RBP017_mouse_starbase_bed21_mw25_num5_loose	-0.542258	0.0617621	8	11.65	4.88737	Ubn1,Mafg,Cntn2,Kcnh1,Gm7694,Arid3b,Abl2,Phf13
mMIITE	RBP017	EZH2	RBP017_mouse_starbase_bed21_mw30_num1_loose	0.823677	0.018999	16	9.04	3.74953	Ddit4,Pakap,Mark2,Lbx1,Pnma5,Dclk2,Ablim2,Atxn1l,Slc29a1,Zdhhc18,Wdr24,Smad3,Inppl1
mMIITE	RBP017	EZH2	RBP017_mouse_starbase_bed21_mw30_num3_loose	0.537112	0.00367756	141	97.17	25.8941	Asxl2,Trim6,Cdv3,Camk2d,Mark2,Arhgap35,Sox8,Nufip2,Cdan1,Gapvd1,Resf1,Mafg,Nova1,Arid3a,Suco,Fam199x,Sdc1,Man2a1,Ubn2,Sprtn,Apba2,Fam167a,Gpt2,Mtmr4,Crk,Lrrfip1,Rc3h1,Btbd7,Rsbn1,Kdm6a,Ccdc71l,Stag2,Prkar2a,Tob2,Akap10,Ppp1r15a,Atxn1l,Arih1,Wwc2,Arhgap19,Kbtbd7,Ssbp3,Gtf3c1,Sgpp2
mMIITE	RBP017	EZH2	RBP017_mouse_starbase_bed21_mw30_num5_loose	0.0439433	0.140873	8	7.76	2.82171	Nova1,Ermp1,Cpeb4,Prkar2a,Slc37a2,Fam167a,H6pd,Ccdc117
mMIITE	RBP132	U2AF65	RBP132_human_starbase_bed27_mw30_num7_loose	1.56311	1.88e-13	38	12.86	3.41127	Rock1,Tcof1,Rc3h1,Grip1,Smarca5,Larp4,Shc1,Lrrfip1,Ccdc112,Gapvd1,Ero1lb,Heatr5a,Adamts9,Smg1,Usp28,Cpeb4,Frmd8,Rnf141,Ube4b,Lmo7,Kbtbd7,Fam167a,Phf1,Fam199x,Mon2,Tspyl4,Cdan1,Adgrd1,Rasa1,H6pd,Strip2,Asxl2,Stard13
mMIITE	RBP018	FBL	RBP018_human_clipdb_bed18_mw10_num4_loose	0.307703	0.147496	4	3.23171	2.58819	Ccdc71l,Arhgap19,Raf1,Socs7
mMIITE	RBP018	FBL	RBP018_human_clipdb_bed18_mw10_num5_loose	-0.0551226	0.0789468	19	19.74	4.99822	Zdhhc18,Arhgap35,Smad3,Pnma5,Trp53bp1,Mark2,Tnks,Zcchc2,Dclk2,Pak4,Tob2,Rad23b,Mon2,Gtf3c1,Socs7
mMIITE	RBP018	FBL	RBP018_human_clipdb_bed18_mw15_num4_loose	0.0238771	0.083501	8	7.86869	4.77589	Lbx1,Ccdc71l,Sh2d3c,Shox2,Llgl2
mMIITE	RBP018	FBL	RBP018_human_clipdb_bed18_mw15_num5_loose	0.168468	0.0222231	47	41.82	17.1514	Mark2,Ubqln2,Pnma5,Sprtn,Arhgap35,Clip4,Mafg,Smg1,Rad23b,Dot1l,Zdhhc18,Socs7,Arid1a,Shc1,Shox2,Dcp1a,Mon1b,Sesn2,Arhgef10,Zcchc2,Dclk2,Slc37a2,Arih1,Fam167a,Gm7694,Mon2,Tspyl4
mMIITE	RBP018	FBL	RBP018_human_clipdb_bed18_mw20_num4_loose	0.329373	0.0444843	17	13.53	8.20009	Lbx1,Dtx2,Atrnl1,Shox2,Trafd1,Ccdc71l,Rad23b,Arhgap19,Mon2,Gtf3c1,Llgl2
mMIITE	RBP018	FBL	RBP018_human_clipdb_bed18_mw20_num6_loose	0.733535	0.000800289	49	29.47	6.64611	Mafg,Arhgef10,Spryd3,Lysmd4,Ube4b,Arhgap35,Zdhhc18,H6pd,Asxl2,Lbx1,Shc1,Rundc3b,Kdr,Rc3h1,Pakap,Mark2,Dclk2,Arid3a,Zdhhc7,Sprtn,Pak4,Prkar2a,Ccdc120,Frmd8,Mpped1,Hps5,Ddb1,Slc22a21,Arhgap19,Gm7694,Adar,Olfml2a,Msl1,Dot1l,Cep170b,Dtx2,Socs7,Zfp91,Stard13
mMIITE	RBP018	FBL	RBP018_human_clipdb_bed18_mw20_num7_loose	0.647618	0.0257432	18	11.49	3.92993	Trafd1,Ubn1,Por,Dcp1a,Mark2,Arid3a,Spryd3,Ablim2,Frmd8,Atxn1l,Cpt1a,Kcnh1,Arhgap35,Adar,Dot1l,Mon2,Arid1a
mMIITE	RBP018	FBL	RBP018_human_clipdb_bed18_mw25_num2_loose	0.684415	0.0193578	31	19.29	9.25322	Lbx1,Dtx2,Shox2,Sh2d3c,Ccdc71l,Rad23b,Sympk,Cntn2,Ubn2,Kcnh1,Abl2,Gtf3c1,Socs7,Llgl2
mMIITE	RBP018	FBL	RBP018_human_clipdb_bed18_mw25_num3_stringent	0.00667401	0.0547834	26	25.88	7.28119	Ttbk2,Grip1,Mafg,Cdc25a,Asxl2,Crk,Pik3c2a,Pakap,Trp53bp1,Rsbn1,Tmem30a,Arih1,Kcnh1,Wwc2,Slc22a21,Dock9,Adar,Olfml2a,Fnip1,H60c
mMIITE	RBP018	FBL	RBP018_human_clipdb_bed18_mw25_num4_loose	0.197173	0.0204936	31	27.04	19.0507	Ssbp3,Ubn2,Mark2,Arid3a,Fnip1,Socs7,Fstl5,Piwil1,Kdr,Camk2d,Pakap,Mafg,Prkar2a,Apba2,Lmo7,Olfml2a,Dot1l,Fam199x,Rasa1,Phf13,Zfhx4
mMIITE	RBP018	FBL	RBP018_human_clipdb_bed18_mw25_num8_loose	0.188333	0.0675799	21	18.43	5.23248	Trafd1,Ubn1,Por,Shox2,Dcp1a,Lrp11,Arid3a,Pak4,Cpeb4,Prkar2a,Tob2,Lysmd4,Frmd8,Kcnh1,Adar,Dot1l,Mon2,Ssbp3,Socs7,Arid1a
mMIITE	RBP018	FBL	RBP018_human_clipdb_bed18_mw25_num9_loose	-0.445374	0.0889268	6	8.17	3.81664	Piwil1,Dcp1a,Cntn2,Akap10,Arih1,Zdhhc18
mMIITE	RBP018	FBL	RBP018_human_clipdb_bed18_mw30_num10_loose	0.485766	0.0473744	17	12.14	3.94922	Sh2d3c,Por,Dcp1a,Mark2,Lrp11,Cpeb4,Prkar2a,Tob2,Lysmd4,Ubqln2,Cpt1a,Kcnh1,Arhgap35,Adar,Olfml2a,Dot1l,Mon2
mMIITE	RBP018	FBL	RBP018_human_clipdb_bed18_mw30_num1_stringent	0.264733	0.0340929	34	28.3	9.92141	Kcnh1,Grip1,Ttbk2,Heatr5a,Prkar2a,Olfml2a,Fnip1,Asxl2,Rc3h1,Pakap,Mafg,Arid3a,Adamts9,Stag2,Ubn2,Cdc25a,Spag5,Smarca5,Tspyl4,Nufip2,Ccdc117,H60c
mMIITE	RBP018	FBL	RBP018_human_clipdb_bed18_mw30_num2_loose	-0.0442596	0.0275559	26	26.81	14.4549	Lbx1,Ccdc71l,Dtx2,Pak4,Llgl2,Pnma5,Sh2d3c,Shox2,Mafg,Gtf3c1
mMIITE	RBP019	FIP1L1	RBP019_human_clipdb_bed19_mw10_num10_loose	0.333243	0.0170382	64	50.8	10.2996	Pakap,Camk2d,Arid3a,Ubn2,Lbx1,Ero1lb,Ccdc71l,Gm7694,Sdc1,Crk,Uhmk1,Larp4,Rundc3b,Ccdc112,Espl1,Mafg,Resf1,Wrnip1,Ttbk2,Acbd3,Cdv3,Heatr5a,Cntn2,Ermp1,Tob2,Rad23b,Rnf141,Atxn1l,Ube4b,Arih1,Smarca5,Hps5,Tiam2,Fam122b,Wwc2,Arhgap19,Lmo7,Dock9,Nup153,Olfml2a,Msl1,Fam199x,Ssbp3,Abl2,Zdhhc18,Tspyl4,Sox8,Thumpd1,Dcaf8,Phf13,Zfp91
mMIITE	RBP019	FIP1L1	RBP019_human_clipdb_bed19_mw10_num1_loose	0.6339	0.00111558	88	56.71	12.0103	Trim6,Ubn2,Fam199x,Nufip2,Gpt2,Larp4,Rock1,Camk2d,Arid3a,Smg1,Ssbp3,Sdc1,Pakap,Shox2,Btbd7,Prkar2a,Arih1,Arhgap35,Thumpd1,Dcaf8,Asxl2,Crk,Ylpm1,Nbr1,Tcof1,Ccdc112,Rc3h1,Man2a1,Grip1,Mark2,Arhgef10,Zcchc2,Ccdc71l,Ccp110,Kif20a,Tmem132b,Cpeb4,Apba2,Ube4b,Arhgap19,Lmo7,Fam167a,Olfml2a,Arid2,Fnip1,Abl2,Gtf3c1,Cep170b,Sox8,H60c,Zfhx4
mMIITE	RBP019	FIP1L1	RBP019_human_clipdb_bed19_mw10_num4_loose	0.431157	0.165752	5	3.70833	1.91897	Lbx1,Cntn2,Ccdc71l,Hps5
mMIITE	RBP019	FIP1L1	RBP019_human_clipdb_bed19_mw15_num1_loose	0.419597	0.00731912	131	97.94	33.001	Asxl2,Cdv3,Arhgap35,Sox8,Cdan1,Camk2d,Resf1,Rock1,Rc3h1,Mafg,Fam199x,Trim6,Arid3a,Gpt2,Sdc1,Smg1,Ubn2,Arih1,Smarca5,Nufip2,Crk,Zfp760,Nova1,Cpeb4,Prkar2a,Wwc2,Fam167a
mMIITE	RBP019	FIP1L1	RBP019_human_clipdb_bed19_mw15_num6_loose	0.645266	0.0253858	16	10.23	3.25003	Piwil1,Rps6ka6,Mafg,Trp53bp1,Nova1,Smg1,Akap10,Utp20,Atxn1l,Kcnh1,Arhgap35,Msl1,5031410I06Rik,Cdan1,Socs7,Asxl2
mMIITE	RBP019	FIP1L1	RBP019_human_clipdb_bed19_mw15_num7_loose	0.760308	0.00778296	27	15.94	5.16167	Ubn2,Socs7,Uhmk1,Larp4,Nbr1,Fstl5,Rundc3b,Dlg1,Gapvd1,Shox2,Cntn2,Sympk,Ticrr,Ermp1,Usp28,Prkar2a,Frmd8,Apba2,Slc22a21,Arhgap19,Dock9,Olfml2a,Dot1l,Fnip1,Abl2
mMIITE	RBP019	FIP1L1	RBP019_human_clipdb_bed19_mw15_num8_loose	0.822614	0.000114189	48	27.14	5.83272	Dclk2,Spryd3,Prkar2a,Ubqln2,Tspyl4,Sox8,Uhmk1,Rock1,Piwil1,Rc3h1,Man2a1,Pik3c2a,Sesn2,Ttbk2,Carmil1,Tmem30a,Tnks,Lrp11,Tmem51,Ccdc71l,Arid3a,Ticrr,Ccp110,Smg1,Ermp1,Sprtn,Cpeb4,Rad23b,Slc37a2,Atxn1l,Ddb1,Nup153,Fam167a,Adar,Ankrd17,Fam199x,Bub1b,Fnip1,Dcaf8,Gpt2,Fancg,Zfhx4
mMIITE	RBP019	FIP1L1	RBP019_human_clipdb_bed19_mw20_num1_loose	0.41571	0.00670417	143	107.2	32.7978	Asxl2,Cdv3,Sox8,Camk2d,Trim6,Arhgap35,Cdan1,Gpt2,Resf1,Arid3a,Nufip2,Man2a1,Suco,Arih1,Sdc1,Rock1,Rc3h1,Btbd7,Nova1,Smg1,Apba2,Kcnh1,Fam199x,Ero1lb,Mafg,Ccp110,Ubn2,Tmem132b,Cpeb4,Prkar2a,Tob2,Ube4b,Smarca5,Lmo7,Ssbp3,Arid2,Zdhhc18
mMIITE	RBP019	FIP1L1	RBP019_human_clipdb_bed19_mw20_num2_loose	1.05759	0.000234582	23	11.05	3.38856	Ubn2,Smyd4,Tspyl4,Asxl2,Crk,Zfp760,Camk2d,Trim11,Atf6b,Nova1,Heatr5a,Prkar2a,Zfp553,Arhgap35,Dot1l,Fam199x,Fnip1,Phf13,Stard13
mMIITE	RBP019	FIP1L1	RBP019_human_clipdb_bed19_mw20_num4_loose	0.534171	0.0431516	18	12.43	6.05906	Lbx1,Ccdc71l,Dot1l,Shox2,Mafg,Ccdc120,Llgl2,Asxl2,Inppl1
mMIITE	RBP019	FIP1L1	RBP019_human_clipdb_bed19_mw20_num7_loose	0.578761	0.0015938	65	43.52	8.21735	Btbd7,Fam199x,Sdc1,Larp4,Mafg,Ubn2,Fnip1,Thumpd1,Nufip2,Gpt2,Afap1l2,Rock1,Piwil1,Rc3h1,Pik3c2a,Camk2d,Pakap,Grip1,Shox2,Rsbn1,Ttbk2,Mark2,Trim6,Arid3a,Ccp110,Ermp1,Cpeb4,Prkar2a,Lysmd4,Rnf141,Atxn1l,Kcnh1,Arih1,Smarca5,Mpped1,Arhgap19,Kbtbd7,Nup153,Olfml2a,Msl1,5031410I06Rik,Mapkbp1,Ssbp3,Arid2,Gtf3c1,Cdan1,H6pd,Zfp91,Ccdc117,Mtmr4,Asxl2,H60c,Zfhx4
mMIITE	RBP019	FIP1L1	RBP019_human_clipdb_bed19_mw25_num1_loose	0.482819	0.00511349	147	105.19	30.5127	Asxl2,Cdv3,Arhgap35,Camk2d,Sox8,Resf1,Nufip2,Trim6,Cdan1,Arid3a,Suco,Apba2,Fam199x,Gpt2,Rock1,Ubn2,Kcnh1,Arih1,Rc3h1,Man2a1,Nova1,Mark2,Prkar2a,Sdc1,Larp4,Piwil1,Gapvd1,Btbd7,Mafg,Rsbn1,Cenpj,Ccp110,Smg1,Cpeb4,Tob2,Wwc2,Lmo7,Msl1,Ssbp3,Arid2,Stard13
mMIITE	RBP019	FIP1L1	RBP019_human_clipdb_bed19_mw25_num2_loose	-0.0438111	0.119307	12	12.37	3.32318	Arih1,Camk2d,Pakap,Trp53bp1,Arhgef10,Cpeb4,Washc2,Dock9,Nup153,Sgpp2,Inppl1
mMIITE	RBP019	FIP1L1	RBP019_human_clipdb_bed19_mw25_num4_loose	-0.0111775	0.0443104	9	9.07	9.00309	Lysmd4,Dclk2,Sympk,Cntn2,Ermp1,Kif20a,Ssbp3,Tspyl4
mMIITE	RBP019	FIP1L1	RBP019_human_clipdb_bed19_mw25_num6_loose	0.426625	0.0630121	15	11.16	3.82369	Atxn1l,Rps6ka6,Camk2d,Btbd7,Trp53bp1,Smg1,Lysmd4,Kcnh1,Arhgap35,Msl1,5031410I06Rik,Tspyl4,Socs7,Asxl2
mMIITE	RBP019	FIP1L1	RBP019_human_clipdb_bed19_mw25_num8_loose	-0.202734	0.222768	3	3.45263	1.73063	Smg1,Asxl2
mMIITE	RBP019	FIP1L1	RBP019_human_clipdb_bed19_mw30_num1_loose	0.512405	0.00387123	171	119.88	34.6014	Asxl2,Nufip2,Cdv3,Resf1,Mark2,Camk2d,Apba2,Cdan1,Gpt2,Rock1,Suco,Sox8,Man2a1,Mafg,Trim6,Arhgap35,Msl1,Fam199x,Arid3a,Kcnh1,Ube4b,Lbx1,Gapvd1,Adamts9,Crk,Uhmk1,Shc1,Piwil1,Rc3h1,Ccp110,Ubn2,Smg1,Cpeb4,Tob2,Arih1,Slc22a21,5031410I06Rik,Cep170b,Arid1a
mMIITE	RBP019	FIP1L1	RBP019_human_clipdb_bed19_mw30_num2_loose	0.59561	0.0306401	17	11.25	3.57707	Stag2,Slc22a21,Crk,Ppm1d,Larp4,Dclk2,Ccdc71l,Smyd4,Rad23b,Arih1,Fam199x,Thumpd1,Asxl2,Ffar2,Inppl1
mMIITE	RBP019	FIP1L1	RBP019_human_clipdb_bed19_mw30_num3_loose	0.422384	0.0413156	21	15.67	7.50226	Shox2,Lbx1,Mark2,Sympk,Ccdc71l,Dtx2,Llgl2,Pnma5,Trim11,Wwc2,Dot1l,Taf4,Ahctf1
mMIITE	RBP020	FMR1	RBP020_human_ATtRACT_604	0.829381	0.0654633	7	3.93939	2.09381	Atxn1l,Pnma5,Ddit4,Man2a1,Pakap,Kcnh1
mMIITE	RBP020	FMR1	RBP020_human_ATtRACT_605	0.779884	0.000254024	87	50.67	11.5951	Cdan1,Asxl2,Suco,Rc3h1,Camk2d,Resf1,Nova1,Cdv3,Adamts9,Smarca5,Mtmr4,Kdm6a,Usp28,Tob2,Lmo7,Cep170b,Sox8,Gpt2,Strip2,Sipa1l2,Larp4,Ddit4,Afap1l2,Fstl5,Rundc3b,Rock1,Zfp760,Man2a1,Pik3c2a,Shox2,Atf6b,Mafg,Wrnip1,Rsbn1,Acbd3,Safb,Ubn2,Tmem132b,Arih1,Wwc2,Nup153,Arhgap35,Fam199x,Col14a1,Arid2,Ssbp3,Rasa1,Nufip2,Arid1a,Ccdc117,Smad3,Ffar2
mMIITE	RBP020	FMR1	RBP020_human_ATtRACT_606	0.779734	0.0673879	8	4.65979	2.60962	Phf1,Lbx1,Man2a1,Pakap,Ubn2,Tmem132b,Inppl1
mMIITE	RBP020	FMR1	RBP020_human_ATtRACT_608	0.46158	0.134695	6	4.35714	2.2896	Abl2,Man2a1,Pakap,Atxn1l,Inppl1
mMIITE	RBP020	FMR1	RBP020_human_ATtRACT_609	0.93506	1.40141e-06	96	50.21	10.1158	Asxl2,Nufip2,Cdv3,Rc3h1,Nova1,Fam199x,Larp4,Rock1,Rdh10,Suco,Tmem132b,Dnmt3b,Smarca5,Shox2,Mafg,Resf1,Rsbn1,Arhgap35,Mark2,Dcaf8,Arid3a,Smg1,Kif20a,Usp28,Uhmk1,Shc1,Ddit4,Rundc3b,Ccdc112,Camk2d,Atxn1l,Pakap,Ube4b,Arih1,Hps5,Tiam2,Lmo7,Wrnip1,Olfml2a,Arid3b,Arhgef10,Mon2,Safb,Sox8,Adgrd1,Phf13,Gpt2,Strip2,Lrrc4,Mtmr4,Smad3,Ubn2
mMIITE	RBP020	FMR1	RBP020_human_ATtRACT_610	0.894647	0.0506535	8	4.30303	2.39666	Pakap,Lbx1,Mark2,Cdc25a,Atxn1l,Kcnh1,Abl2
mMIITE	RBP020	FMR1	RBP020_human_ATtRACT_611	0.650551	0.000730196	81	51.6	10.4514	Asxl2,Cdv3,Tnks,Smarca5,Arih1,Sox8,Larp4,Rock1,Rc3h1,Camk2d,Mafg,Arid3a,Ubn2,Smg1,Tmem132b,Tob2,Lmo7,Arhgap35,Cep170b,Nufip2,Strip2,Mtmr4,Ylpm1,Afap1l2,Lrrfip1,Man2a1,Pakap,Shox2,Dcp1a,Resf1,Rsbn1,Nova1,Kdm6a,Arhgef10,Trim6,Sprtn,Usp28,Prkar2a,Gm7694,Ssbp3,Tspyl4,Cdan1,Dcaf8,Socs7,Gpt2,Stard13
mMIITE	RBP020	FMR1	RBP020_human_ATtRACT_78	0.160122	0.186461	5	4.47475	2.07189	Ddit4,Rundc3b,Grip1,Il31ra,Cntn2
mMIITE	RBP020	FMR1	RBP020_human_ATtRACT_91	1.2682	0.00533067	7	2.90625	1.45875	Cntn2,Sdc1,Larp4,Pakap,Zdhhc18,Cep170b
mMIITE	RBP020	FMR1	RBP020_human_ATtRACT_M016_0.6	1.49931	0.00148977	8	2.82979	1.61737	Fstl5,Cpeb4,Kcnh1,Arih1,Dock9,Adar,Olfml2a,Cep170b
mMIITE	RBP020	FMR1	RBP020_human_ATtRACT_s17	0.556393	0.150726	5	3.4	1.69731	Pakap,Mon1b,Cntn2,Utp20,Fancg
mMIITE	RBP020	FMR1	RBP020_human_ATtRACT_s18	1.01728	0.0313914	7	3.45833	1.78836	Gm7694,Sh2d3c,Rundc3b,Grip1,Kdm6a,Il31ra
mMIITE	RBP020	FMR1	RBP020_human_CISBP_M016	0.908852	0.0495284	6	3.19565	1.54236	Pnma5,Sh2d3c,Pak4,Lysmd4,Wwc2,Dock9
mMIITE	RBP020	FMR1	RBP020_human_clipdb_bed20_mw10_num4_loose	0.492417	0.0693471	12	8.53	3.22695	Ddit4,Rundc3b,Sesn2,Mark2,Wwc2,Fam167a,Adar,Zdhhc18,Cep170b,Slc9a1,Asxl2
mMIITE	RBP020	FMR1	RBP020_human_clipdb_bed20_mw10_num5_loose	0.781735	0.0100051	18	10.47	3.39178	Frmd8,Gtf3c1,Trim11,Sesn2,Ttbk2,Tnks,Tob2,Dnmt3b,Atxn1l,Arhgap19,Dock9,5031410I06Rik,Zdhhc18,Adgrd1,Socs7,Ccdc117
mMIITE	RBP020	FMR1	RBP020_human_clipdb_bed20_mw15_num10_loose	1.23704	0.00126282	9	3.81818	1.59312	Uhmk1,Pnma5,Trim11,Mon1b,Cdv3,Tnks,Atxn1l,Abl2,Zdhhc18
mMIITE	RBP020	FMR1	RBP020_human_clipdb_bed20_mw15_num3_loose	0.67375	0.0318248	16	10.03	3.91179	Asxl2,Lbx1,Ddit4,Ttbk2,Carmil1,Sympk,Sprtn,Ssbp3,Arid2,Cep170b,Phf13,Socs7,Smad3
mMIITE	RBP020	FMR1	RBP020_human_clipdb_bed20_mw20_num2_loose	0.602588	0.0262115	21	13.83	4.66029	Sympk,Kcnh1,Sipa1l2,Pnma5,Ddit4,Pakap,Mafg,Sesn2,Tmed9,Mark2,Ccdc71l,Arid3a,Atxn1l,Lrp1,Cep170b,Dtx2,Phf13,Gpt2,Lrrc4
mMIITE	RBP020	FMR1	RBP020_human_clipdb_bed20_mw20_num5_loose	0.67687	0.000512541	96	60.05	12.5073	Asxl2,Nufip2,Rc3h1,Cdv3,Gapvd1,Ttbk2,Cdan1,Nova1,Arhgap35,Dlg1,Dcp1a,Mark2,Cpeb4,Prkar2a,Smarca5,Lmo7,Sox8,Uhmk1,Larp4,Afap1l2,Camk2d,Btbd7,Gm5862,Kdm6a,Tnks,Heatr5a,Trim6,Adamts9,Rdh10,Ubn2,Arhgap21,Sprtn,Usp28,Tob2,Cep295,Akap10,Ppp1r15a,Ube4b,Arih1,Kbtbd7,Fam199x,Arid3b,Fnip1,Ice1,H6pd,Lrrc4,H60c
mMIITE	RBP020	FMR1	RBP020_human_clipdb_bed20_mw20_num6_loose	-0.124328	0.112535	9	9.81	3.4486	Ppm1d,Dlg1,Man2a1,Pakap,Btbd7,Ttbk2,Sprtn,Slc45a3,Wwc2
mMIITE	RBP020	FMR1	RBP020_human_clipdb_bed20_mw20_num8_loose	0.924467	0.00455797	16	8.43	2.89986	Ppm1b,Uhmk1,Rc3h1,Mon1b,Ttbk2,Acbd3,Dclk2,Ccp110,Rdh10,Ubn2,Tmem132b,5031410I06Rik,Taf4,Thumpd1,H6pd,Sgpp2
mMIITE	RBP020	FMR1	RBP020_human_clipdb_bed20_mw25_num2_loose	1.0902	0.000726051	33	15.5	5.80056	Asxl2,Lbx1,Pakap,Sesn2,Frmd8,Slc9a1,Pnma5,Gapvd1,Mon1b,Tmed9,Cntn2,Sympk,Spryd3,Ubn2,Ccdc120,Ablim2,Lysmd4,Fam91a1,Mon2,Abl2,Adgrd1,Dtx2,Lrrc4,Smad3
mMIITE	RBP021	FUS	RBP021_human_starbase_bed33_mw15_num4_loose	1.55639	2e-16	73	24.82	5.88849	Rdh10,Dock9,Mafg,Ttbk2,Zdhhc7,Atxn1l,Pakap,Trim11,Arhgef10,Dclk2,Sympk,Sprtn,Lysmd4,Kcnh1,Arih1,Dlg1,Dcp1a,Resf1,Sesn2,Rsbn1,Acbd3,Mark2,Cdv3,Trafd1,Ticrr,Gtpbp2,Pak4,Ccdc120,Slc37a2,Fam91a1,Ddb1,Gm7694,Msl1,Dot1l,5031410I06Rik,Ssbp3,Usp19,Zdhhc18,Cdan1,Socs7,Nufip2,Lrrc4,Smad3,Stard13
mMIITE	RBP020	FMR1	RBP020_human_clipdb_bed20_mw25_num7_loose	0.744499	0.0126379	16	9.55	2.96571	Sdc1,Rock1,Gm5862,Acbd3,Ccdc71l,Arid3a,Tmem132b,Rnf141,Kcnh1,Arhgap19,5031410I06Rik,Abl2,Dcaf8,Socs7,Slc9a1,Sgpp2
mMIITE	RBP020	FMR1	RBP020_human_clipdb_bed20_mw30_num2_loose	0.914847	0.00801086	25	13.26	5.62035	Sesn2,Asxl2,Sympk,Lrrc4,Lbx1,Ddit4,Pakap,Mark2,Trafd1,Tmem51,Zdhhc7,Ermp1,Prkar2a,Ablim2,Adar,Ssbp3,Zdhhc18,Socs7,Llgl2
mMIITE	RBP020	FMR1	RBP020_human_clipdb_bed20_mw30_num3_loose	0.812914	0.000436424	130	74	20.2928	Asxl2,Cdv3,Arhgap35,Cdan1,Sox8,Rc3h1,Ttbk2,Cpeb4,Gapvd1,Camk2d,Resf1,Nova1,Smarca5,Rock1,Adamts9,Akap10,Ppp1r15a,Wwc2,Arid3b,Gpt2,Lbx1,Larp4,Shc1,Rundc3b,Ccdc112,Pakap,Atf6b,Btbd7,Heatr5a,Trim6,Arid3a,Suco,Ubn2,Sprtn,Prkar2a,Tob2,Slc45a3,Arih1,Hps5,Kbtbd7,Fam167a,Olfml2a,Lrrc4
mMIITE	RBP020	FMR1	RBP020_human_eclip_bed11_mw10_num1_loose	0.454032	0.0799379	11	8.03	2.60324	Kdr,Zfp760,Dcp1a,Tmed9,Cntn2,Atf5,Mapkbp1,Mon2,Cep170b,Mcm2,Asxl2
mMIITE	RBP020	FMR1	RBP020_human_eclip_bed11_mw10_num2_loose	0.945382	9.66592e-09	113	58.68	9.83591	Asxl2,Cpeb4,Larp4,Rc3h1,Gapvd1,Arih1,Ccdc71l,Smarca5,Wwc2,Shc1,Lrrfip1,Zfp760,Btbd7,Ero1lb,Resf1,Ttbk2,Nova1,Trim6,Hps5,Sox8,Arid1a,Zfhx4,Ppm1d,Uhmk1,Rundc3b,Rock1,Dlg1,Camk2d,Shox2,Rsbn1,Trp53bp1,Tmed9,Mark2,Trafd1,Tmem30a,Tnks,Il31ra,Dclk2,Heatr5a,Ccp110,Suco,Smg1,Ubn2,Tob2,Cep295,Ablim2,Rad23b,Rnf141,Akap10,Ubqln2,Cpt1a,Fam91a1,Tiam2,Fam122b,Arhgap19,Lmo7,Fam167a,Ankrd17,Msl1,Olfml2a,Dot1l,Slc…
mMIITE	RBP020	FMR1	RBP020_human_eclip_bed11_mw15_num10_loose	0.537657	0.157035	4	2.75556	2.14796	Tnks,Dclk2,Ccdc120,Ablim2
mMIITE	RBP020	FMR1	RBP020_human_eclip_bed11_mw15_num1_loose	0.263612	0.121183	10	8.33	2.7305	Mon2,Uhmk1,Kdr,Dcp1a,Sympk,Abl2,Phf13,Mcm2,Asxl2
mMIITE	RBP020	FMR1	RBP020_human_eclip_bed11_mw15_num2_loose	0.521378	0.00873073	85	59.22	20.1397	Asxl2,Cdv3,Arhgap35,Cdan1,Sox8,Camk2d,Resf1,Arid3a,Rock1,Rc3h1,Nufip2,Larp4,Shc1,Zfp760,Pakap,Mafg,Ttbk2,Nova1,Tnks,Dclk2,Trim6,Ccdc71l,Smg1,Tob2,Arih1,Smarca5,Dot1l,Fam199x
mMIITE	RBP020	FMR1	RBP020_human_eclip_bed11_mw15_num3_loose	0.00911235	0.0279019	27	26.83	14.297	Clip4,Lbx1,Cntn2,Arhgap35,Ubn1,Afap1l2,Trim11,Trp53bp1,Spryd3,Smg1,Sprtn,Tmem132b,Prkar2a,Ablim2,Frmd8,Ubqln2,Kcnh1,Arhgap19,Mapkbp1,Abl2,Socs7,Gpt2
mMIITE	RBP020	FMR1	RBP020_human_eclip_bed11_mw15_num8_loose	0.172181	0.202954	5	4.4375	1.8796	Ddit4,Atf6b,Arid3a,Fam167a,Dtx2
mMIITE	RBP020	FMR1	RBP020_human_eclip_bed11_mw20_num10_loose	0.90879	0.00413384	19	10.12	3.43858	Mafg,Sesn2,Slc35f3,Zdhhc18,Ddit4,Kdr,Gapvd1,Pakap,Mon1b,Dclk2,Rac3,Ermp1,Arhgap35,Gpt2,Asxl2
mMIITE	RBP020	FMR1	RBP020_human_eclip_bed11_mw20_num1_loose	0.70044	0.0301135	13	8	2.85332	Mon2,Zfp760,Dcp1a,Tmed9,Sympk,Cntn2,Ubn2,Dock9,Mapkbp1,Abl2,Phf13,Asxl2
mMIITE	RBP020	FMR1	RBP020_human_eclip_bed11_mw20_num2_loose	0.418695	0.012159	79	59.1	20.0003	Asxl2,Cdv3,Arhgap35,Cdan1,Sox8,Camk2d,Mafg,Rock1,Resf1,Arid3a,Rc3h1,Nufip2,Larp4,Shc1,Zfp760,Pakap,Ttbk2,Tnks,Dclk2,Trim6,Smg1,Tob2,Arih1,Dot1l,Fam199x
mMIITE	RBP020	FMR1	RBP020_human_eclip_bed11_mw20_num3_loose	0.0605047	0.0277847	28	26.85	14.3121	Clip4,Lbx1,Cntn2,Prkar2a,Arhgap35,Ubn1,Afap1l2,Trim11,Trp53bp1,Spryd3,Smg1,Sprtn,Tmem132b,Ablim2,Frmd8,Ubqln2,Kcnh1,Arhgap19,Mapkbp1,Abl2,Socs7,Gpt2
mMIITE	RBP020	FMR1	RBP020_human_eclip_bed11_mw20_num5_loose	0.708621	0.0275084	21	12.85	6.32835	Lbx1,Ccdc71l,Pnma5,Ddit4,Pakap,Inppl1,Grip1,Mark2,Dclk2,Sympk,Tspyl4,Lrrc4,Asxl2
mMIITE	RBP020	FMR1	RBP020_human_eclip_bed11_mw20_num8_stringent	0.508918	0.125328	6	4.21649	2.43339	Pakap,Sympk,Apba2,Olfml2a,Arid3b,Ssbp3
mMIITE	RBP020	FMR1	RBP020_human_eclip_bed11_mw20_num9_loose	-1.25322	0.174587	1	2.38372	1.32991	Prkar2a
mMIITE	RBP020	FMR1	RBP020_human_eclip_bed11_mw25_num1_loose	0.663057	0.0289724	13	8.21	2.63349	Atrnl1,Kdr,Zfp760,Dcp1a,Tmed9,Ubn2,Atf5,Mapkbp1,Mon2,Abl2,Cep170b,Mcm2,Asxl2
mMIITE	RBP020	FMR1	RBP020_human_eclip_bed11_mw25_num2_loose	0.419957	0.0101702	94	70.26	24.8956	Asxl2,Cdv3,Arhgap35,Cdan1,Sox8,Rc3h1,Rock1,Camk2d,Resf1,Nufip2,Gapvd1,Trim6,Arid3a,Larp4,Man2a1,Pakap,Ttbk2,Heatr5a,Suco,Smg1,Tob2,Slc45a3,Arih1,Arhgap19,Cep170b,Gpt2,Stard13
mMIITE	RBP020	FMR1	RBP020_human_eclip_bed11_mw25_num5_loose	0.86847	0.0145939	22	12.05	5.58203	Ccdc71l,Lbx1,Asxl2,Llgl2,Mark2,Sympk,Dot1l,Lrp1,Mon2,Slc9a1,Lrrc4
mMIITE	RBP100	TRA2A	RBP100_human_eclip_bed54_mw15_num7_loose	1.54527	4.25724e-07	19	6.51	2.46386	Ermp1,Nbr1,Rc3h1,Pik3c2a,Pakap,Grip1,Heatr5a,Pak4,Lysmd4,Atxn1l,Slc22a21,Arhgap19,Gm7694,Fam199x,Arid3b,Abl2,Tspyl4,Raf1
mMIITE	RBP020	FMR1	RBP020_human_eclip_bed11_mw25_num8_stringent	0.256802	0.14218	7	5.85859	2.5355	Ssbp3,Asxl2,Shox2,Arid3a,Slc37a1
mMIITE	RBP020	FMR1	RBP020_human_eclip_bed11_mw30_num1_loose	1.02547	0.00104477	16	7.86	2.57423	Mon2,Atf5,Uhmk1,Dock9,Tmed9,Mapkbp1,Abl2,Cep170b,Phf13,Sympk,Cntn2,Mcm2,Asxl2,Fancg,Ubn2
mMIITE	RBP020	FMR1	RBP020_human_eclip_bed11_mw30_num2_loose	0.405349	0.010543	93	70.22	24.9	Asxl2,Cdv3,Arhgap35,Cdan1,Sox8,Rc3h1,Rock1,Camk2d,Resf1,Nufip2,Gapvd1,Trim6,Arid3a,Larp4,Man2a1,Pakap,Ttbk2,Heatr5a,Suco,Tob2,Slc45a3,Arih1,Arhgap19,Cep170b,Gpt2,Stard13
mMIITE	RBP020	FMR1	RBP020_human_eclip_bed11_mw30_num3_loose	0.058103	0.0438219	38	36.5	8.97753	Tnks,Rad23b,Ttbk2,Mark2,Dclk2,Ubn2,Slc22a21,Uhmk1,Por,Clip4,Grip1,Shox2,Mafg,Carmil1,Il31ra,Lrp11,Tmem51,Sympk,Smg1,Usp28,Prkar2a,Dnmt3b,Ankrd17,Lrp1,Mapkbp1,Abl2,Zdhhc18,Arid1a
mMIITE	RBP020	FMR1	RBP020_human_eclip_bed11_mw30_num4_stringent	0.75113	0.018075	29	17.23	8.54206	Lbx1,Ccdc71l,Ddit4,Dtx2,Pnma5,Pakap,Inppl1,Sipa1l2,Shox2,Mark2,Sympk,Arid3a,Kcnh1,Dot1l,Mon2,Lrrc4
mMIITE	RBP020	FMR1	RBP020_human_eclip_bed11_mw30_num5_loose	1.33267	0.00120255	11	4.36735	2.08276	Gapvd1,Mafg,Dclk2,Ubn2,Ccdc120,Rad23b,Atxn1l,Gm7694,Msl1,Cep170b,Adgrd1
mMIITE	RBP020	FMR1	RBP020_human_eclip_bed11_mw30_num8_loose	1.06319	0.00143135	14	6.7	2.36344	Sesn2,Arid3b,Pnma5,Cntn2,Zdhhc7,Sprtn,Tmem132b,Ablim2,Slc45a3,Adar,Phf13,Fancg
mMIITE	RBP020	FMR1	RBP020_human_RBPDB_471_15805463	0.186413	0.185916	5	4.39394	2.05445	Ddit4,Rundc3b,Grip1,Il31ra,Cntn2
mMIITE	RBP020	FMR1	RBP020_human_RBPDB_471_15805463.1	0.602521	0.177134	4	2.63441	1.34152	Cntn2,Sdc1,Cep170b
mMIITE	RBP020	FMR1	RBP020_human_RNACOMPETE_RNCMPT00016	0.695743	0.115224	5	3.08696	1.44991	Prkar2a,Ddb1,Slc35f3,Olfml2a,Socs7
mMIITE	RBP020	FMR1	RBP020_mouse_clipdb_bed9_mw10_num1_loose	-0.449735	0.0325858	19	25.95	9.20844	Mapkbp1,Mon1b,Ccdc71l,Tnks,Pakap,Ero1lb,Prkar2a,Arih1,Slc37a1
mMIITE	RBP034	IGF2BP3	RBP034_human_clipdb_bed34_mw10_num5_loose	1.53806	5.45683e-08	23	7.92	2.77318	Slc9a1,Sipa1l2,Dlg1,Lrrfip1,Gapvd1,Mafg,Mark2,Il31ra,Lrp11,Dclk2,Cntn2,Ubn2,Rad23b,Mpped1,Ddb1,Fam122b,Wwc2,Fam167a,Gm7694,Arhgap35,Fam199x,Asxl2
mMIITE	RBP020	FMR1	RBP020_mouse_clipdb_bed9_mw10_num3_loose	0.523004	0.00349397	76	52.89	10.5991	Ubn2,Lbx1,Pakap,Arid3a,Fam199x,Ero1lb,Ttbk2,Ccdc71l,Cpeb4,Arih1,Arhgap19,Lmo7,Gm7694,Crk,Uhmk1,Larp4,Shc1,Afap1l2,Rundc3b,Piwil1,Dlg1,Ccdc112,Rc3h1,Pik3c2a,Rps6ka6,Camk2d,Shox2,Espl1,Mafg,Wrnip1,Trp53bp1,Nova1,Acbd3,Cdv3,Trim6,Cntn2,Ccdc120,Rad23b,Rnf141,Ube4b,Fam91a1,Hps5,Fam122b,Wwc2,Dock9,Olfml2a,Msl1,Mon2,Ssbp3,Abl2,Zdhhc18,Sox8,Thumpd1,Rasa1,Nufip2,Zfp91,Asxl2
mMIITE	RBP020	FMR1	RBP020_mouse_clipdb_bed9_mw10_num4_loose	0.266787	0.154134	3	2.49351	2.53721	Lbx1,Sympk,Ccdc71l
mMIITE	RBP020	FMR1	RBP020_mouse_clipdb_bed9_mw10_num5_stringent	0.500218	0.0406677	20	14.14	5.20493	Pakap,Ube4b,Lrrc4,Asxl2,Sipa1l2,Por,Rundc3b,Sesn2,Trafd1,Zcchc2,Gtpbp2,Frmd8,Hps5,Arhgap19,Gm7694,Gtf3c1
mMIITE	RBP020	FMR1	RBP020_mouse_clipdb_bed9_mw15_num1_loose	-0.794342	0.022147	14	24.28	8.1836	Mapkbp1,Mon1b,Pakap,Ccdc71l,Rnf141,Slc37a1
mMIITE	RBP004	CAPRIN1	RBP004_human_clipdb_bed4_mw20_num10_loose	1.53736	7.51873e-10	31	10.68	3.30558	Rdh10,Lrrfip1,Camk2d,Trafd1,Dclk2,Ticrr,Tmem132b,Lysmd4,Rnf141,Fam91a1,Arhgap35,Adar,Slc37a1,Mapkbp1,Abl2,Mtmr4,Asxl2,H60c,Ffar2
mMIITE	RBP020	FMR1	RBP020_mouse_clipdb_bed9_mw15_num3_loose	0.531156	0.0070958	90	62.28	18.6673	Asxl2,Cdan1,Cdv3,Arhgap35,Mafg,Nufip2,Zfp760,Arih1,Sox8,Mtmr4,Larp4,Rock1,Rc3h1,Suco,Smg1,Lmo7,Fam199x,Shc1,Camk2d,Resf1,Nova1,Rdh10,Usp28,Tob2,Smarca5,Dot1l
mMIITE	RBP020	FMR1	RBP020_mouse_clipdb_bed9_mw15_num4_loose	0.719584	0.0555748	11	6.68	3.96418	Lbx1,Pnma5,Btbd7,Mon1b,Dclk2,Ccdc71l,Gtf3c1
mMIITE	RBP020	FMR1	RBP020_mouse_clipdb_bed9_mw20_num1_loose	-0.794342	0.022854	14	24.28	8.73872	Pakap,Mapkbp1,Mon1b,Sympk,Arih1
mMIITE	RBP072	FKBP4	RBP072_human_eclip_bed10_mw25_num9_stringent	1.51649	5.7449e-09	43	15.03	4.87304	Pnma5,Ddit4,Pakap,Mark2,Socs7,Ccp110,Msl1,Dot1l,Cep170b,Lbx1,Shc1,Dlg1,Mafg,Cntn2,Spryd3,Rac3,Pak4,Rad23b,Ablim2,Lysmd4,Frmd8,Mpped1,Lrp1,Zdhhc18,Sox8,Dtx2,Nufip2,2300002M23Rik,Ccdc117
mMIITE	RBP020	FMR1	RBP020_mouse_clipdb_bed9_mw20_num3_loose	0.585116	0.00508697	94	62.66	18.4074	Asxl2,Cdv3,Arhgap35,Cdan1,Sox8,Nufip2,Rc3h1,Resf1,Zfp760,Mafg,Camk2d,Nova1,Suco,Smg1,Arih1,Lmo7,Fam199x,Mtmr4,Shc1,Rock1,Mon1b,Kdm6a,Usp28,Tob2,Smarca5,Dot1l,Tspyl4,Cep170b,Stard13
mMIITE	RBP020	FMR1	RBP020_mouse_clipdb_bed9_mw20_num4_loose	0.715271	0.0557681	11	6.7	3.92222	Lbx1,Pnma5,Btbd7,Mon1b,Dclk2,Ccdc71l,Gtf3c1
mMIITE	RBP020	FMR1	RBP020_mouse_clipdb_bed9_mw25_num1_loose	-0.879706	0.0189168	14	25.76	9.02759	Pakap,Mon1b,Mapkbp1,Sympk,Smg1,Abl2,Asxl2
mMIITE	RBP107	CELF4	RBP107_mouse_clipdb_bed4_mw15_num10_loose	1.48712	7.37029e-07	19	6.77778	2.46426	Ero1lb,Nova1,Ccp110,Suco,Sprtn,Akap10,Apba2,Arih1,Wwc2,Fam122b,Dock9,Msl1,5031410I06Rik,Abl2,Dtx2,Phf13,Mtmr4,Sgpp2,Smad3
mMIITE	RBP020	FMR1	RBP020_mouse_clipdb_bed9_mw25_num3_loose	0.49111	0.00850439	88	62.61	18.7454	Asxl2,Arhgap35,Sox8,Cdan1,Nova1,Cdv3,Nufip2,Zfp760,Mafg,Smarca5,Rc3h1,Camk2d,Smg1,Larp4,Suco,Dot1l,Rock1,Mon1b,Resf1,Kdm6a,Rdh10,Usp28,Tob2,Arih1,Fam199x,Mtmr4
mMIITE	RBP020	FMR1	RBP020_mouse_clipdb_bed9_mw25_num4_loose	0.283248	0.0362465	23	18.9	10.1429	Lbx1,Ccdc71l,Dtx2,Pnma5,Ddit4,Arhgef10,Cep170b,Slc9a1,Llgl2,Inppl1
mMIITE	RBP020	FMR1	RBP020_mouse_clipdb_bed9_mw25_num8_loose	0.552541	0.0753597	10	6.81818	2.90096	Kdr,Mafg,Sesn2,Ccdc120,Kcnh1,Gm7694,Arhgap35,Adgrd1,Slc9a1,Asxl2
mMIITE	RBP020	FMR1	RBP020_mouse_clipdb_bed9_mw30_num1_loose	-0.834191	0.021253	14	24.96	9.1253	Tnks,Mapkbp1,Pakap,Cdv3,Sympk,Ccdc71l,Rnf141
mMIITE	RBP130	TDP-43	RBP130_human_starbase_bed6_mw10_num9_loose	1.486	1.65696e-06	20	7.14	2.69313	Pakap,Sipa1l2,Ppm1b,Pnma5,Ddit4,Trp53bp1,Ttbk2,Cntn2,Ubn2,Sprtn,Tmem132b,Tob2,Lysmd4,Atxn1l,Zdhhc18,Zfp91,Gpt2,Ffar2
mMIITE	RBP020	FMR1	RBP020_mouse_clipdb_bed9_mw30_num3_loose	0.527998	0.00714966	91	63.11	19.0007	Asxl2,Cdv3,Arhgap35,Sox8,Smarca5,Cdan1,Nufip2,Mafg,Resf1,Rock1,Rc3h1,Larp4,Zfp760,Nova1,Tnks,Suco,Smg1,Usp28,Camk2d,Mon1b,Kdm6a,Rdh10,Arih1,Lmo7,Dot1l,Fam199x
mMIITE	RBP020	FMR1	RBP020_mouse_clipdb_bed9_mw30_num4_loose	0.719584	0.0554824	11	6.68	3.93092	Lbx1,Pnma5,Btbd7,Mon1b,Dclk2,Ccdc71l,Gtf3c1
mMIITE	RBP021	FUS	RBP021_human_ATtRACT_1059	-0.0618653	0.165625	4	4.17526	2.4023	Pakap,Atxn1l
mMIITE	RBP021	FUS	RBP021_human_ATtRACT_1060	0.0889509	0.154634	5	4.70103	2.56241	Ddit4,Man2a1,Pakap,Tmem132b,Phf1
mMIITE	RBP021	FUS	RBP021_human_ATtRACT_1061	0.839585	4.44672e-05	92	51.41	11.092	Asxl2,Cdv3,Sox8,Nufip2,Nova1,Smg1,Tob2,Arhgap35,Fam199x,Cdan1,Larp4,Zfp760,Camk2d,Arid3a,Arih1,Smarca5,Wwc2,Ssbp3,Stard13,Ylpm1,Shc1,Rundc3b,Ccdc112,Pik3c2a,Shox2,Mon1b,Acbd3,Kdm6a,Tnks,Trim6,Ccdc71l,Adamts9,Rdh10,Suco,Ubn2,Kif20a,Usp28,Tmem132b,Prkar2a,Atxn1l,Dnmt3b,Ube4b,Tiam2,Fam122b,Lmo7,Nup153,Adar,Arid3b,Fnip1,Cep170b,Dcaf8,Lrrc4,Mtmr4,Fancg
mMIITE	RBP021	FUS	RBP021_human_clipdb_bed21_mw10_num1_loose	0.888969	2.01402e-05	86	46.44	10.1636	Asxl2,Sox8,Rc3h1,Cdv3,Cpeb4,Fam199x,Cdan1,Rundc3b,Camk2d,Mark2,Kdm6a,Trim6,Smg1,Tob2,Atxn1l,Arih1,Wwc2,Nufip2,Uhmk1,Larp4,Shc1,Lrrfip1,Clip4,Gapvd1,Zfp760,Btbd7,Ero1lb,Dcp1a,Rsbn1,Ttbk2,Tnks,Heatr5a,Arid3a,Suco,Ubn2,Rnf141,Akap10,Fam91a1,Hps5,Tiam2,Dock9,Fam167a,Nup153,Dot1l,Mon2,Arid2,Fnip1,Tspyl4,Ice1,Gpt2,Arid1a,Mtmr4
mMIITE	RBP021	FUS	RBP021_human_clipdb_bed21_mw10_num2_loose	-0.70421	0.0899534	3	4.88776	3.95824	Lbx1,Slc9a1
mMIITE	RBP021	FUS	RBP021_human_clipdb_bed21_mw10_num8_loose	-0.775402	0.0496553	6	10.27	3.08746	Clip4,Zfp760,Btbd7,Fam122b,Gpatch1,Wwc2
mMIITE	RBP021	FUS	RBP021_human_clipdb_bed21_mw15_num1_loose	0.535332	0.0867205	9	6.21	2.76448	Lbx1,Mafg,Cntn2,Ticrr,Spryd3,Dnmt3b,Olfml2a,Dot1l,Zdhhc18
mMIITE	RBP021	FUS	RBP021_human_clipdb_bed21_mw15_num5_loose	0.55129	0.00909472	83	56.64	24.0116	Asxl2,Cdv3,Sox8,Arhgap35,Cdan1,Resf1,Rc3h1,Mafg,Nufip2,Rock1,Zfp760,Nova1,Arid3a,Ubn2,Smarca5,Gpt2,Mtmr4
mMIITE	RBP021	FUS	RBP021_human_clipdb_bed21_mw15_num9_loose	0.251539	0.026565	51	42.84	11.8456	Ubqln2,Mark2,Rad23b,Arhgap35,Pnma5,Shc1,Sh2d3c,Shox2,Dclk2,Sprtn,Fam167a,Dlg1,Camk2d,Pakap,Arhgef10,Cdv3,Tnks,Zcchc2,Smg1,Ubn2,Cdc25a,Ablim2,Frmd8,Fam122b,Arhgap19,Nup153,Adar,Taf4,Ssbp3,Socs7,Strip2
mMIITE	RBP021	FUS	RBP021_human_clipdb_bed21_mw20_num1_loose	0.635764	0.0153815	25	16.09	4.8723	Pakap,Lbx1,Sdc1,Ylpm1,Ddit4,Piwil1,Grip1,Atf6b,Ttbk2,Mark2,Dclk2,Cntn2,Sympk,Ccdc71l,Rad23b,Ablim2,Ube4b,Gm7694,Lrrc4,Asxl2,Smad3,Ahctf1
mMIITE	RBP021	FUS	RBP021_human_clipdb_bed21_mw20_num2_stringent	0.793765	0.00243932	98	56.53	20.301	Asxl2,Cdv3,Arhgap35,Cdan1,Sox8,Cpeb4,Tob2,Rc3h1,Ubn2,Lmo7,Kbtbd7,Tspyl4,Ppm1d,Lbx1,Larp4,Rundc3b,Lrrfip1,Camk2d,Atf6b,Resf1,Mon1b,Ttbk2,Gm5862,Mark2,Kdm6a,Rdh10,Smg1,Akap10,Ppp1r15a,Slc45a3,Ube4b,Smarca5,Ankrd17,Arid3b,Taf4,Mon2,Llgl2,Mtmr4,Stard13
mMIITE	RBP021	FUS	RBP021_human_clipdb_bed21_mw20_num8_loose	0.781911	0.000224359	94	54.67	12.4892	Asxl2,Cdv3,Rc3h1,Suco,Fam199x,Resf1,Smarca5,Cdan1,Camk2d,Smg1,Arih1,Nufip2,Sdc1,Zfp760,Mafg,Ttbk2,Trim6,Cpeb4,Sox8,Crk,Ppm1b,Shc1,Ccdc112,Man2a1,Ero1lb,Btbd7,Rsbn1,Nova1,Ccdc71l,Arid3a,Rdh10,Ermp1,Usp28,Tob2,Akap10,Hps5,Wwc2,Lmo7,Arhgap35,Cep170b,Mtmr4,Fancg
mMIITE	RBP021	FUS	RBP021_human_clipdb_bed21_mw25_num1_loose	0.549339	0.0304614	24	16.4	6.24419	Lbx1,Asxl2,Pnma5,Ddit4,Prkar2a,Ablim2,Kdr,Slc45a3,Pakap,Wwc2,Mafg,Adar,Ssbp3,Zdhhc18,Dclk2,Phf13,Smad3,Ahctf1
mMIITE	RBP021	FUS	RBP021_human_clipdb_bed21_mw25_num3_stringent	0.752782	0.00196845	107	63.5	20.2716	Asxl2,Cdv3,Arhgap35,Cdan1,Sox8,Rc3h1,Cpeb4,Kbtbd7,Ylpm1,Rundc3b,Gapvd1,Dcp1a,Ttbk2,Adamts9,Tob2,Tspyl4,Nufip2,Ppm1d,Lbx1,Larp4,Dlg1,Camk2d,Resf1,Mon1b,Nova1,Kdm6a,Slc40a1,Stag2,Ubn2,Cep295,Ppp1r15a,Smarca5,Hps5,Lmo7,Ankrd17,Dot1l,Fam199x,Arid3b,Mtmr4,Zfhx4
mMIITE	RBP021	FUS	RBP021_human_clipdb_bed21_mw25_num4_loose	0.383156	0.0917839	11	8.43434	3.05448	Rundc3b,Carmil1,Sympk,Cdc25a,Ccdc120,Hps5,Fam167a,Mapkbp1,Asxl2,Stard13,Smad3
mMIITE	RBP021	FUS	RBP021_human_clipdb_bed21_mw30_num1_loose	0.142114	0.048098	21	19.03	8.04966	Ddit4,Shox2,Ccdc71l,Slc9a1,Atrnl1,Lbx1,Pnma5,Grip1,Mark2,Dclk2,Cpeb4,Mpped1,Adar,Lrp1,Raf1,Cep170b,Lrrc4
mMIITE	RBP021	FUS	RBP021_human_clipdb_bed21_mw30_num2_loose	0.245174	0.0166107	70	59.06	20.9583	Asxl2,Cdv3,Arhgap35,Cdan1,Sox8,Resf1,Rock1,Mafg,Ppp1r15a,Shc1,Rc3h1,Zfp760,Mark2,Cep295,Smarca5,Hps5,Olfml2a,Fam199x,Mapkbp1,Nufip2
mMIITE	RBP021	FUS	RBP021_human_clipdb_bed21_mw30_num3_loose	0.691451	0.00276056	39	24.15	5.86614	Rad23b,Sympk,Cntn2,Zdhhc7,Msl1,Ccdc117,Larp4,Rundc3b,Kdr,Rc3h1,Dcp1a,Trp53bp1,Dclk2,Heatr5a,Adamts9,Ubn2,Frmd8,Hps5,Lmo7,Dock9,Nup153,Olfml2a,Mapkbp1,Zdhhc18,Socs7,Gpt2,Arid1a,H60c,Asxl2,Mtmr4,Stard13,Smad3
mMIITE	RBP021	FUS	RBP021_human_clipdb_bed21_mw30_num7_loose	0.518785	0.160223	5	3.4898	1.5145	Clip4,Ttbk2,Lysmd4,Olfml2a,Zfp91
mMIITE	RBP021	FUS	RBP021_human_RNACOMPETE_RNCMPT00018	1.08854	0.0453087	3	1.41071	0.707795	Sipa1l2,Nufip2,Asxl2
mMIITE	RBP021	FUS	RBP021_human_starbase_bed19_mw10_num1_loose	-0.0995357	0.0701012	21	22.5	5.48183	Pnma5,Zdhhc18,Ddit4,Trp53bp1,Mark2,Tnks,Spryd3,Smg1,Cdc25a,Rad23b,Ubqln2,Dnmt3b,Kcnh1,Arhgap35,Lrp1,Mon2,Ssbp3,Cep170b,Strip2
mMIITE	RBP021	FUS	RBP021_human_starbase_bed19_mw10_num2_loose	0.283109	0.0611239	22	18.08	4.34307	Larp4,Ubn2,Fnip1,Rc3h1,Gapvd1,Camk2d,Ttc17,Ttbk2,Dclk2,Trim6,Adamts9,Smg1,Smyd4,Arih1,Fam167a,Arid2,Thumpd1,Socs7,Zfhx4
mMIITE	RBP021	FUS	RBP021_human_starbase_bed19_mw10_num3_loose	0.709428	0.002005	32	19.57	4.51765	Ubn2,Ccp110,Fam199x,Larp4,Rc3h1,Man2a1,Camk2d,Pakap,Rsbn1,Dclk2,Trim6,Ccdc71l,Ticrr,Spryd3,Stag2,Ermp1,Tmem132b,Atxn1l,Wwc2,Olfml2a,5031410I06Rik,Gtf3c1,Tspyl4,Cdan1,Socs7,Strip2,Sgpp2,H60c
mMIITE	RBP021	FUS	RBP021_human_starbase_bed19_mw10_num5_loose	0.402939	0.0521845	19	14.37	4.45778	Trafd1,Sh2d3c,Shox2,Dcp1a,Pak4,Cpeb4,Prkar2a,Lysmd4,Frmd8,Atxn1l,Kcnh1,Arhgap35,Adar,Olfml2a,Dot1l,Mon2,Ssbp3,Arid1a
mMIITE	RBP021	FUS	RBP021_human_starbase_bed19_mw10_num8_loose	-0.233343	0.105114	9	10.58	3.40878	Mon1b,Sympk,Ubn2,Pak4,Frmd8,Dtx2,Slc9a1,Sgpp2
mMIITE	RBP021	FUS	RBP021_human_starbase_bed19_mw15_num3_loose	0.278117	0.0299546	45	37.11	9.27459	Smyd4,Tspyl4,Zfhx4,Larp4,Sh2d3c,Dlg1,Rc3h1,Ubn2,Wwc2,Asxl2,Stard13,Fstl5,Gm5862,Kdm6a,Adamts9,Ccp110,Stag2,Smg1,Ermp1,Tmem132b,Cpeb4,Prkar2a,Ubqln2,Slc22a21,Kbtbd7,Ankrd17,5031410I06Rik,Ssbp3,Phf13,Zfp91,Lrrc4
mMIITE	RBP021	FUS	RBP021_human_starbase_bed19_mw15_num4_loose	0.106876	0.025272	57	52.93	15.2324	Ubn2,Camk2d,Mon1b,Tnks,Arid3a,Mafg,Larp4,Ankrd17,Fam199x,Pnma5,Gapvd1,Pakap,Grip1,Sesn2,Cdv3,Carmil1,Sympk,Ccdc71l,Tmem132b,Cpeb4,Prkar2a,Ubqln2,Dnmt3b,Arih1,Fam91a1,Slc22a21,Kbtbd7,Adar,Arid3b,Arid2,Gtf3c1,Nufip2,Zfp91,Strip2,Arid1a,Asxl2
mMIITE	RBP021	FUS	RBP021_human_starbase_bed19_mw20_num1_loose	0.271263	0.0209015	64	53.03	14.106	Ubqln2,Mark2,Uhmk1,Dclk2,Rad23b,Atxn1l,Fam167a,Socs7,Pnma5,Sh2d3c,Sesn2,Ubn2,Sprtn,Prkar2a,Arih1,Mon2,Zdhhc18,Ubn1,Por,Clip4,Mafg,Trafd1,Tnks,Smg1,Cdc25a,Tmem132b,Frmd8,Arhgap19,Nup153,Arhgap35,Arid3b,Slc9a1,Smad3
mMIITE	RBP021	FUS	RBP021_human_starbase_bed19_mw20_num3_loose	0.723669	0.000602717	81	49.05	11.1838	Rc3h1,Tspyl4,Dlg1,Zfhx4,Adamts9,Wwc2,Larp4,Stag2,Ubn2,Smyd4,Cpeb4,Ubqln2,Fam199x,Camk2d,Kdm6a,Arid3a,Prkar2a,Fam91a1,Sh2d3c,Clip4,Gapvd1,Btbd7,Rsbn1,Ttbk2,Tnks,Smg1,Cdc25a,Tmem132b,Akap10,Smarca5,Washc2,Kbtbd7,Arid2,Sox8,Phf13,Ccdc117,Lrrc4
mMIITE	RBP021	FUS	RBP021_human_starbase_bed19_mw20_num4_loose	-0.121816	0.015022	58	63.11	26.0512	Camk2d,Mon1b,Nufip2,Ubn2,Ankrd17,Strip2,Rock1,Rc3h1,Pakap,Ccdc71l,Cpeb4,Sox8,Larp4,Gapvd1,Zfp760,Resf1,Gm5862,Cdv3,Carmil1,Tnks,Sympk,Usp28,Tmem132b,Ablim2,Ubqln2,Atxn1l,Arih1,Lmo7,Taf4,Zdhhc18,Tspyl4,Gtf3c1,Phf13,Asxl2
mMIITE	RBP021	FUS	RBP021_human_starbase_bed19_mw20_num7_loose	0.0302792	0.101782	13	12.73	3.91024	Trim11,Ttc17,Btbd7,Dclk2,Cpt1a,Arih1,Hps5,Olfml2a,Dot1l,Abl2,Cep170b,Sgpp2,Smad3
mMIITE	RBP021	FUS	RBP021_human_starbase_bed19_mw20_num8_loose	0.647484	0.010823	56	35.75	15.2311	Ubn2,Msl1,Piwil1,Fam199x,Arid1a,Arid3a,Olfml2a,Ssbp3,Arid2,Clip4,Smyd4,Prkar2a,Lrp1,Zfhx4,Kdr,Gapvd1,Man2a1,Tob2,Ubqln2,Sox8,Socs7,Nufip2,Zfp91,Inppl1
mMIITE	RBP021	FUS	RBP021_human_starbase_bed19_mw20_num9_loose	0.536726	0.0391327	15	10.34	2.96519	Ppm1b,Uhmk1,Ddit4,Lrrfip1,Nup62,Rc3h1,Gapvd1,Pakap,Nova1,Trafd1,Adar,Fnip1,Thumpd1,H6pd,Stard13
mMIITE	RBP021	FUS	RBP021_human_starbase_bed19_mw25_num2_loose	0.576486	0.00512701	84	56.33	15.3604	Tspyl4,Fam199x,Zfhx4,Rc3h1,Ubn2,Msl1,Nufip2,Smyd4,Prkar2a,Ubqln2,Wwc2,Dlg1,Carmil1,Arid3a,Stag2,Smarca5,Fam91a1,Arid2,Lrrc4,Larp4,Fstl5,Clip4,Gapvd1,Zfp760,Man2a1,Rps6ka6,Camk2d,Pakap,Ttbk2,Acbd3,Kdm6a,Zcchc2,Heatr5a,Cpeb4,Tob2,Kcnh1,Ube4b,Lmo7,Kbtbd7,Zfp91,H6pd,Asxl2
mMIITE	RBP021	FUS	RBP021_human_starbase_bed19_mw25_num4_stringent	0.104697	0.0159964	65	60.45	24.5136	Mon1b,Ubn2,Nufip2,Asxl2,Pakap,Tnks,Arih1,Ankrd17,Pnma5,Camk2d,Mafg,Smg1,Cpeb4,Sox8,Dcaf8,Strip2,Fancg,Larp4,Shc1,Piwil1,Rc3h1,Atf6b,Btbd7,Carmil1,Dclk2,Usp28,Ubqln2,Atxn1l,Ube4b,Hps5,Fam167a,Adar,Zdhhc18,Zfp91,Zfhx4
mMIITE	RBP021	FUS	RBP021_human_starbase_bed19_mw25_num5_loose	0.698217	0.00776088	30	18.49	5.42813	Dcp1a,Sympk,Slc22a21,Adar,Slc9a1,Sdc1,Trim11,Shox2,Btbd7,Mafg,Mon1b,Dclk2,Cntn2,Arid3a,Zdhhc7,Gtpbp2,Pak4,Ablim2,Dnmt3b,Kcnh1,Wwc2,Dot1l,Mapkbp1,Usp19,Cep170b
mMIITE	RBP021	FUS	RBP021_human_starbase_bed19_mw25_num7_loose	0.136062	0.128195	9	8.19	3.00066	Pakap,Crk,Dclk2,Ccp110,Atxn1l,Slc22a21,Phf13,Mtmr4
mMIITE	RBP021	FUS	RBP021_human_starbase_bed19_mw30_num10_loose	0.705732	0.000460937	99	60.7	13.2471	Asxl2,Rc3h1,Arhgap35,Arid3a,Suco,Man2a1,Camk2d,Cpeb4,Prkar2a,Apba2,Ube4b,Gpt2,Ylpm1,Rock1,Piwil1,Ccdc112,Zfp760,Resf1,Arih1,Ssbp3,Sox8,Arid1a,Fancg,Pik3c2a,Rps6ka6,Grip1,Btbd7,Mafg,Mon1b,Nova1,Mark2,Cdv3,Kdm6a,Zcchc2,Trim6,Rdh10,Ubn2,Sprtn,Smarca5,Tiam2,Wwc2,Lmo7,Gm7694,Nup153,Msl1,Mon2,Arid2,Fnip1,Cep170b,Cdan1,Thumpd1,Phf13,Nufip2,Mtmr4
mMIITE	RBP021	FUS	RBP021_human_starbase_bed19_mw30_num1_loose	0.0979264	0.0254617	48	44.85	15.3415	Ubqln2,Ccdc71l,Rad23b,Dtx2,Prkar2a,Tob2,Arhgap19,Fam167a,Lrp1,Llgl2,Lbx1,Uhmk1,Trim11,Mafg,Resf1,Mark2,Arhgef10,Tmem30a,Dclk2,Sprtn,Pak4,Adar,Abl2,Zdhhc18,Cep170b,Socs7,Slc9a1,H6pd
mMIITE	RBP021	FUS	RBP021_human_starbase_bed19_mw30_num2_loose	0.192645	0.0591412	26	22.75	5.74962	Asxl2,Ttbk2,Ubn2,Larp4,Rock1,Dlg1,Lrrfip1,Gapvd1,Pik3c2a,Ero1lb,Mon1b,Tmem30a,Rnf141,Slc45a3,Fam91a1,Tiam2,Wwc2,Slc22a21,Ankrd17,Abl2,H6pd,Ahctf1
mMIITE	RBP021	FUS	RBP021_human_starbase_bed19_mw30_num3_stringent	-0.199442	0.015192	63	72.34	24.4058	Piwil1,Mafg,Mon1b,Ermp1,Gapvd1,Camk2d,Pnma5,Tnks,Sprtn,Ubqln2,Strip2,Uhmk1,Rc3h1,Atf6b,Trp53bp1,Mark2,Carmil1,Dclk2,Ubn2,Cpeb4,Atxn1l,Arih1,Fam167a,Adar,Ankrd17,Gtf3c1,Sox8,Asxl2,Zfhx4
mMIITE	RBP021	FUS	RBP021_human_starbase_bed19_mw30_num8_loose	1.05658	0.000675199	78	37.5	14.9325	Msl1,Ubn2,Fam199x,Arid1a,Zfhx4,Piwil1,Arid2,Arid3a,Prkar2a,Olfml2a,Clip4,Mafg,Mark2,Smyd4,Lrp1,Fnip1,Socs7,Zfp91,Asxl2,Gapvd1,Shox2,Tmed9,Tob2,Ubqln2,Ube4b,Fam91a1,Fam167a,Arhgap35,Ssbp3,Nufip2
mMIITE	RBP021	FUS	RBP021_human_starbase_bed32_mw10_num2_loose	0.813499	0.0055009	20	11.38	3.50117	Cntn2,Cdv3,Uhmk1,Pik3c2a,Pakap,Sesn2,Dclk2,Gtpbp2,Cdc25a,Atxn1l,Ddb1,Fam167a,Gm7694,Adar,Socs7,Zfp91,H6pd
mMIITE	RBP021	FUS	RBP021_human_starbase_bed32_mw10_num7_loose	0.68176	0.00127924	47	29.3	6.3413	Mon1b,Sesn2,Lbx1,Uhmk1,Arih1,Asxl2,Sdc1,Ubn1,Dlg1,Kdr,Rc3h1,Camk2d,Pakap,Cdv3,Tnks,Lrp11,Dclk2,Tmem51,Cntn2,Sympk,Ermp1,Ubn2,Usp28,Prkar2a,Ccdc120,Ddb1,Kbtbd7,Ankrd17,Fam199x,Tspyl4,Sox8,Phf13,Nufip2,Strip2,Sgpp2,Stard13
mMIITE	RBP021	FUS	RBP021_human_starbase_bed32_mw15_num4_loose	-0.273484	0.0125438	47	56.81	30.1658	Ermp1,Piwil1,Gapvd1,Dclk2,Ubn2,Nufip2,Rc3h1,Lrp11,Ankrd17,Zdhhc18
mMIITE	RBP021	FUS	RBP021_human_starbase_bed32_mw20_num3_loose	0.583299	0.00428832	78	52.06	13.1009	Asxl2,Cdan1,Cdv3,Smarca5,Sox8,Rc3h1,Arhgap35,Larp4,Camk2d,Mafg,Nova1,Arid3a,Ubn2,Fam199x,Nufip2,Crk,Fstl5,Rundc3b,Rock1,Zfp760,Pik3c2a,Mon1b,Trim6,Suco,Tmem132b,Cpeb4,Tob2,Slc29a1,Ube4b,Tiam2,Nup153,Gm7694,Olfml2a,Tspyl4,Phf13
mMIITE	RBP021	FUS	RBP021_human_starbase_bed32_mw25_num3_loose	0.909147	7.64095e-05	52	27.69	6.65862	Tnks,Mark2,Sympk,Lrp11,Arhgap19,Abl2,Asxl2,Sdc1,Uhmk1,Fstl5,Rc3h1,Man2a1,Pakap,Shox2,Ttbk2,Ticrr,Ubn2,Tmem132b,Pak4,Prkar2a,Ablim2,Frmd8,Akap10,Ubqln2,Slc37a2,Kcnh1,Ube4b,Mpped1,Wwc2,Gm7694,Adar,Arhgap35,Phf1,Mapkbp1,Tspyl4,Sox8,Nufip2,H6pd,Strip2,H60c,Smad3
mMIITE	RBP021	FUS	RBP021_human_starbase_bed32_mw30_num10_loose	0.950594	0.000386736	31	16.04	4.54144	Uhmk1,Ubn2,Gpatch1,Arhgap35,Tspyl4,Larp4,Por,Kdr,Camk2d,Dcp1a,Tnks,Dclk2,Ccp110,Arih1,Adar,Msl1,Taf4,Ssbp3,Abl2,Gtf3c1,Raf1,Cep170b,Adgrd1,Nufip2,Zfp91,Zfhx4
mMIITE	RBP021	FUS	RBP021_human_starbase_bed32_mw30_num3_stringent	0.0353331	0.0146975	62	60.5	27.1019	Piwil1,Ermp1,Gapvd1,Strip2,Camk2d,Mafg,Fstl5,Shox2,Tmem30a,Tnks,Il31ra,Dclk2,Sympk,Spryd3,Smg1,Cdc25a,Usp28,Slc37a2,Gm7694,Sox8
mMIITE	RBP021	FUS	RBP021_human_starbase_bed32_mw30_num6_loose	0.815896	0.00280856	72	40.9	14.5737	Ubn2,Olfml2a,Clip4,Piwil1,Fam199x,Ssbp3,Arid1a,Wwc2,Msl1,Lrp1,Arid2,Gapvd1,Fnip1,Asxl2,Kdr,Man2a1,Shox2,Arid3a,Cdc25a,Smyd4,Usp28,Prkar2a,Ubqln2,Apba2,Ube4b,Slc22a21,Dot1l,Socs7
mMIITE	RBP021	FUS	RBP021_human_starbase_bed33_mw10_num10_loose	-0.673556	0.0676571	6	9.57	3.42379	Uhmk1,Mafg,Zfp553,Kcnh1,Thumpd1,Socs7
mMIITE	RBP021	FUS	RBP021_human_starbase_bed33_mw10_num1_loose	1.13276	0.00295961	13	5.92857	2.50463	Ddit4,Piwil1,Dcp1a,Mark2,Tmem132b,Fam167a,Msl1,Cep170b,Slc9a1,Arid1a,Stard13
mMIITE	RBP129	SFRS1	RBP129_human_starbase_bed7_mw10_num6_loose	1.47961	4.12835e-06	16	5.73737	2.22043	Mafg,Pakap,Mark2,Dclk2,Sympk,Tmem132b,Frmd8,Atxn1l,Ddb1,Gm7694,5031410I06Rik,Zdhhc18,Sox8,Thumpd1,Socs7
mMIITE	RBP021	FUS	RBP021_human_starbase_bed33_mw15_num1_loose	-0.0342157	0.116851	10	10.24	3.40564	Lbx1,Pak4,Mafg,Sesn2,Arhgef10,Cep170b,Phf13,Gpt2,Arid3a
mMIITE	RBP021	FUS	RBP021_human_starbase_bed33_mw15_num2_stringent	0.504305	0.0487545	14	9.87	2.83789	Fstl5,Sesn2,Trp53bp1,Lrp11,Ccdc71l,Suco,Sprtn,Tmem132b,Akap10,Kcnh1,Cpt1a,Fam199x,Phf1,Adgrd1
mMIITE	RBP021	FUS	RBP021_human_starbase_bed33_mw15_num3_loose	0.565261	0.0242835	24	16.22	5.07635	Ddit4,Mafg,Sympk,Ubn1,Gapvd1,Trim11,Ttc17,Mon1b,Tnks,Dclk2,Spryd3,Smg1,Tmem132b,Pak4,Ccdc120,Rad23b,Slc37a2,Kcnh1,Arhgap19,Dot1l,Slc37a1
mMIITE	RBP070	EIF4G2	RBP070_human_eclip_bed8_mw25_num7_stringent	1.46179	2.1669e-08	46	16.7	5.33996	Slc35f3,Arhgap19,Ddit4,Lysmd4,Kcnh1,Tspyl4,Larp4,Dlg1,Nup62,Kdr,Pakap,Ttc17,Mafg,Sesn2,Cdv3,Cntn2,Sympk,Ccp110,Tmem132b,Dnmt3b,Atxn1l,Mpped1,Ddb1,Kbtbd7,Fam167a,Msl1,Ssbp3,Zdhhc18,Socs7,Mcm2
mMIITE	RBP021	FUS	RBP021_human_starbase_bed33_mw15_num9_loose	0.432315	0.0274746	28	20.75	4.93467	Rad23b,Zdhhc18,Sipa1l2,Shox2,Mark2,Arhgef10,Dclk2,Zcchc2,Cntn2,Usp28,Pak4,Prkar2a,Tob2,Lysmd4,Frmd8,Slc29a1,Lrp1,Phf1,Mon2,Abl2,Slc9a1,Arid1a,Lrrc4,Sgpp2,Asxl2
mMIITE	RBP021	FUS	RBP021_human_starbase_bed33_mw20_num10_loose	0.791293	0.00811786	23	13.29	4.42512	Gtf3c1,Abl2,Zdhhc18,Por,Rc3h1,Pakap,Nova1,Trafd1,Lrp11,Trim6,Cntn2,Tob2,Frmd8,Slc29a1,Slc22a21,Cep170b,Adgrd1,Dtx2,Asxl2
mMIITE	RBP021	FUS	RBP021_human_starbase_bed33_mw20_num1_loose	0.658273	0.0210515	22	13.94	4.90067	Ddit4,Olfml2a,Dtx2,Sdc1,Lbx1,Pakap,Tmed9,Arhgef10,Tnks,Ccdc71l,Lysmd4,Apba2,Gm7694,Dot1l,Taf4,Ssbp3,Zdhhc18,Llgl2,Inppl1
mMIITE	RBP021	FUS	RBP021_human_starbase_bed33_mw20_num2_stringent	0.51752	0.0489475	14	9.78	2.96981	Fstl5,Sesn2,Trp53bp1,Lrp11,Ccdc71l,Suco,Sprtn,Tmem132b,Akap10,Kcnh1,Cpt1a,Wwc2,Fam199x,Phf1
mMIITE	RBP021	FUS	RBP021_human_starbase_bed33_mw20_num4_loose	0.494993	0.0139734	46	32.64	8.6416	Msl1,Cep170b,Ddit4,Ubn2,Lysmd4,Lmo7,Socs7,Nufip2,Gpt2,Larp4,Ubn1,Rundc3b,Rc3h1,Pakap,Mafg,Cdv3,Dclk2,Cntn2,Zdhhc7,Tmem132b,Pak4,Prkar2a,Rad23b,Akap10,Atxn1l,Slc35f3,Abl2,Zdhhc18,Arid1a,Asxl2,Stard13
mMIITE	RBP021	FUS	RBP021_human_starbase_bed33_mw20_num6_loose	1.18569	0.000100623	26	11.43	3.91644	Zdhhc18,Smad3,Dlg1,Man2a1,Trim11,Btbd7,Sesn2,Arhgef10,Zcchc2,Zdhhc7,Gtpbp2,Ubn2,Rad23b,Frmd8,Slc45a3,Atxn1l,Mpped1,Gm7694,Dot1l,Abl2,Cep170b,Dcaf8,Dtx2,Slc9a1
mMIITE	RBP021	FUS	RBP021_human_starbase_bed33_mw20_num8_loose	0.679122	0.00818409	22	13.74	3.62266	Mafg,Adgrd1,Rac3,Cdc25a,Gm7694,Pakap,Ttbk2,Tnks,Slc29a1,Socs7,Zfp91,Gpt2,Sgpp2,Fancg
mMIITE	RBP021	FUS	RBP021_human_starbase_bed33_mw20_num9_loose	1.05223	0.00046197	18	8.68	2.7483	Arhgap19,Btbd7,Arhgef10,Sympk,Arid3a,Suco,Smg1,Ermp1,Dnmt3b,Wwc2,Fam167a,Gm7694,Mapkbp1,Tspyl4,Nufip2,Ccdc117,Smad3
mMIITE	RBP021	FUS	RBP021_human_starbase_bed33_mw25_num1_loose	0.561013	0.0291281	23	15.59	5.46817	Lbx1,Ddit4,Mafg,Mark2,Ccdc71l,Zdhhc18,Dtx2,Sipa1l2,Trim11,Dcp1a,Taf4,Gpt2,Inppl1
mMIITE	RBP021	FUS	RBP021_human_starbase_bed33_mw25_num2_stringent	0.329462	0.0954885	12	9.55	2.97931	Fstl5,Trp53bp1,Lrp11,Ccdc71l,Suco,Tmem132b,Akap10,Kcnh1,Cpt1a,Wwc2,Fam199x,Phf1
mMIITE	RBP021	FUS	RBP021_human_starbase_bed33_mw25_num3_loose	0.533342	0.0245077	21	14.51	3.80721	Mafg,Ermp1,Ppm1b,Piwil1,Trafd1,Cdv3,Lrp11,Rac3,Sprtn,Tmem132b,Rad23b,Lysmd4,Slc37a2,Abl2,Dcaf8,Socs7,Smad3
mMIITE	RBP021	FUS	RBP021_human_starbase_bed33_mw25_num7_loose	0.706179	0.0197849	17	10.42	3.52245	Smg1,Dlg1,Rc3h1,Pakap,Dcp1a,Mafg,Ero1lb,Mark2,Dclk2,Ablim2,Slc37a2,Kcnh1,Dot1l,Usp19,Gtf3c1,Smad3
mMIITE	RBP021	FUS	RBP021_human_starbase_bed33_mw25_num9_loose	0.395929	0.0840012	12	9.12	2.92077	Shc1,Ddit4,Mafg,Sesn2,Ticrr,Ubn2,Atf5,Dock9,Tspyl4,Dtx2,Lrrc4,Ffar2
mMIITE	RBP021	FUS	RBP021_human_starbase_bed33_mw30_num1_loose	0.560088	0.0291914	23	15.6	5.46615	Lbx1,Ddit4,Mafg,Mark2,Ccdc71l,Zdhhc18,Dtx2,Sipa1l2,Trim11,Dcp1a,Taf4,Gpt2,Inppl1
mMIITE	RBP021	FUS	RBP021_human_starbase_bed33_mw30_num2_stringent	0.327952	0.0956819	12	9.56	2.98589	Fstl5,Trp53bp1,Lrp11,Ccdc71l,Suco,Tmem132b,Akap10,Kcnh1,Cpt1a,Wwc2,Fam199x,Phf1
mMIITE	RBP021	FUS	RBP021_human_starbase_bed33_mw30_num3_loose	0.605436	0.0139485	22	14.46	3.73739	Mafg,Ermp1,Ppm1b,Piwil1,Rc3h1,Trafd1,Cdv3,Lrp11,Rac3,Sprtn,Tmem132b,Rad23b,Lysmd4,Slc37a2,Abl2,Dcaf8,Socs7,Smad3
mMIITE	RBP021	FUS	RBP021_human_starbase_bed33_mw30_num7_loose	0.682832	0.0192093	17	10.59	3.35777	Smg1,Sh2d3c,Dlg1,Rc3h1,Pakap,Dcp1a,Mafg,Ero1lb,Dclk2,Ablim2,Slc37a2,Kcnh1,Dot1l,Usp19,Gtf3c1,Smad3
mMIITE	RBP021	FUS	RBP021_human_starbase_bed33_mw30_num9_loose	0.413435	0.0809214	12	9.01	2.96612	Shc1,Ddit4,Mafg,Sesn2,Ticrr,Ubn2,Atf5,Dock9,Tspyl4,Dtx2,Lrrc4,Ffar2
mMIITE	RBP021	FUS	RBP021_human_starbase_bed34_mw10_num3_loose	0.658014	0.0409125	16	10.14	5.33905	Nufip2,Arid3a,Larp4,Dlg1,Rsbn1,Adamts9,Gtpbp2,Ubn2,Tmem132b,Tob2
mMIITE	RBP021	FUS	RBP021_human_starbase_bed34_mw10_num8_loose	0.694142	0.00813975	26	16.07	4.55551	Lbx1,Arid1a,Larp4,Rock1,Zfp760,Pakap,Grip1,Btbd7,Rsbn1,Arid3a,Smg1,Ubn2,Sprtn,Cpeb4,Tob2,Slc29a1,Ube4b,Cpt1a,Gm7694,Nup153,Adar,Ssbp3,Abl2,Lrrc4
mMIITE	RBP021	FUS	RBP021_human_starbase_bed34_mw15_num3_stringent	-0.339473	0.0283924	17	21.51	13.2615	Nufip2,Dlg1,Arid3a,Rc3h1,Clip4,Ccdc71l,Adamts9,Stag2,Ubn2,Tmem132b,Olfml2a
mMIITE	RBP021	FUS	RBP021_human_starbase_bed34_mw15_num4_loose	-0.113779	0.0188999	68	73.58	20.3277	Nufip2,Ubn2,Trim6,Larp4,Camk2d,Arid3a,Asxl2,Pakap,Resf1,Smg1,Slc37a2,Ssbp3,Sox8,Sdc1,Shc1,Man2a1,Ttbk2,Zcchc2,Ccdc71l,Adamts9,Rdh10,Ermp1,Tmem132b,Cpeb4,Prkar2a,Lysmd4,Arih1,Fam167a,Dot1l,Fam199x,Gtf3c1,Phf13,Gpt2,Mtmr4
mMIITE	RBP021	FUS	RBP021_human_starbase_bed34_mw15_num5_loose	0.236009	0.0906471	11	9.34	4.04575	Trp53bp1,Arhgap35,Zfp760,Cntn2,Ermp1,Mpped1,Fam122b,Ankrd17,Sgpp2
mMIITE	RBP021	FUS	RBP021_human_starbase_bed34_mw20_num3_stringent	0.426906	0.0109794	83	61.74	26.0305	Asxl2,Nufip2,Cdv3,Arid3a,Arhgap35,Sox8,Cdan1,Gapvd1,Ccdc71l,Adamts9,Gtpbp2,Cep295,Ppp1r15a,Larp4,Dlg1,Rc3h1,Pakap,Carmil1,Rad23b,Col14a1
mMIITE	RBP021	FUS	RBP021_human_starbase_bed34_mw20_num4_stringent	0.0427997	0.0998011	13	12.62	3.97919	Nufip2,Zfp760,Tnks,Il31ra,Heatr5a,Arid3a,Tob2,Ube4b,Mpped1,Slc22a21
mMIITE	RBP021	FUS	RBP021_human_starbase_bed34_mw25_num3_loose	0.232043	0.09065	14	11.92	3.78375	Rc3h1,Trp53bp1,Ttbk2,Arhgef10,Tob2,Rad23b,Slc37a2,Fam122b,Slc22a21,Adar,Ankrd17,Olfml2a,Lrrc4,H60c
mMIITE	RBP021	FUS	RBP021_human_starbase_bed34_mw25_num4_loose	-0.0078836	0.0170969	73	73.4	23.3307	Arid3a,Ubn2,Trim6,Nufip2,Camk2d,Gpt2,Larp4,Adamts9,Gtpbp2,Smg1,Tmem132b,Prkar2a,Cep295,Fam199x,Sdc1,Uhmk1,Shc1,Dlg1,Lrrfip1,Clip4,Rc3h1,Gapvd1,Grip1,Shox2,Btbd7,Mark2,Ccdc71l,Ccp110,Sprtn,Arih1,Nup153,Fam167a,Gtf3c1,Sox8,Rasa1,Lrrc4,Asxl2
mMIITE	RBP021	FUS	RBP021_human_starbase_bed34_mw25_num6_loose	0.781145	0.00700628	21	12.22	3.76743	Arid3a,Akap10,Lbx1,Nbr1,Piwil1,Tmed9,Acbd3,Carmil1,Slc40a1,Arhgap21,Spag5,Ubqln2,Atxn1l,Cpt1a,Smarca5,Mpped1,Hps5,Arhgap35,Arid2
mMIITE	RBP021	FUS	RBP021_human_starbase_bed34_mw25_num8_loose	0.556393	0.0622284	11	7.48	2.64567	Ppm1b,Rps6ka6,Nova1,Rnf141,Ubqln2,Tiam2,Wwc2,Arhgap35,Fam199x,Abl2,Strip2
mMIITE	RBP021	FUS	RBP021_human_starbase_bed34_mw30_num3_stringent	0.15958	0.0154119	70	62.67	24.777	Nufip2,Asxl2,Arid3a,Cdv3,Arhgap35,Larp4,Ccdc71l,Cep295,Resf1,Gtpbp2,Tmem132b,Ppp1r15a,Sox8,Camk2d,Ttbk2,Carmil1,Adamts9,Ubn2,Mapkbp1,Cdan1
mMIITE	RBP021	FUS	RBP021_human_starbase_bed34_mw30_num7_stringent	0.129909	0.0299002	36	32.9	12.9665	Fam199x,Zfp760,Prkar2a,Ube4b,Tspyl4,Grip1,Ubn2,Asxl2,Clip4,Pakap,Mafg,Kdm6a,Tnks,Smg1,Smyd4,Lysmd4,Arih1,Wwc2,Slc22a21,Ankrd17,Arid2,Rasa1
mMIITE	RBP021	FUS	RBP021_mouse_clipdb_bed10_mw10_num1_loose	0.530241	0.00803985	41	28.39	6.17734	Mafg,Zdhhc18,Pakap,Ccp110,Rac3,Rad23b,Asxl2,Sdc1,Ddit4,Nbr1,Clip4,Rc3h1,Atf6b,Sesn2,Cdv3,Trafd1,Lrp11,Dclk2,Zcchc2,Zdhhc7,Ermp1,Atf5,Rnf141,Akap10,Utp20,Kcnh1,Mpped1,Adgrd1,Socs7,Phf13,Zfp91,Gpt2
mMIITE	RBP021	FUS	RBP021_mouse_clipdb_bed10_mw10_num3_loose	0.401278	0.0310425	32	24.23	7.35102	Dclk2,Gapvd1,Tnks,Zdhhc18,H6pd,Lbx1,Fstl5,Piwil1,Rc3h1,Clip4,Ttc17,Mafg,Zcchc2,Ermp1,Tmem132b,Frmd8,Slc37a2,Ube4b,Fam91a1,Hps5,Wwc2,Arhgap19,Gm7694,Lrp1,Abl2,Asxl2
mMIITE	RBP021	FUS	RBP021_mouse_clipdb_bed10_mw15_num1_loose	1.01672	0.000135764	59	29.16	8.7487	Pakap,Pnma5,Ddit4,Lmo7,Asxl2,Man2a1,Dclk2,Ubn2,Rad23b,Kcnh1,Inppl1,Lbx1,Uhmk1,Larp4,Piwil1,Rc3h1,Ttc17,Ero1lb,Mafg,Mon1b,Mark2,Zcchc2,Tmem51,Adamts9,Tmem132b,Pak4,Ccdc120,Lysmd4,Frmd8,Akap10,Arih1,Fam167a,Zdhhc18,Cep170b,Dtx2,Socs7,Slc9a1,Gpt2,Lrrc4
mMIITE	RBP021	FUS	RBP021_mouse_clipdb_bed10_mw15_num2_loose	-0.119909	0.0220976	39	42.38	17.7285	Gapvd1,Piwil1,Ermp1,Ubqln2,Fam167a,Dclk2,Strip2,Camk2d,Pakap,Mark2,Sprtn,Tob2,Atxn1l,H6pd,Gpt2
mMIITE	RBP021	FUS	RBP021_mouse_clipdb_bed10_mw15_num8_loose	0.86048	0.0160901	13	7.16	2.79509	Rc3h1,Trim11,Shox2,Trp53bp1,Cntn2,Slc40a1,Ccp110,Ubn2,Cpt1a,Ddb1,Ankrd6,Ankrd17,Tspyl4
mMIITE	RBP021	FUS	RBP021_mouse_clipdb_bed10_mw20_num1_loose	1.05988	4.38029e-05	61	29.26	8.49673	Pakap,Pnma5,Ddit4,Adamts9,Lmo7,Asxl2,Man2a1,Dclk2,Rad23b,Kcnh1,Inppl1,Lbx1,Uhmk1,Larp4,Piwil1,Rc3h1,Ttc17,Ero1lb,Mafg,Mon1b,Mark2,Zcchc2,Tmem51,Ubn2,Tmem132b,Pak4,Ccdc120,Lysmd4,Frmd8,Akap10,Arih1,Fam167a,Zdhhc18,Cep170b,Dtx2,Socs7,Nufip2,Slc9a1,Gpt2,Lrrc4
mMIITE	RBP021	FUS	RBP021_mouse_clipdb_bed10_mw20_num2_loose	0.212902	0.0199618	50	43.14	18.6824	Piwil1,Ermp1,Gapvd1,Dclk2,Ubqln2,Fam167a,Slc37a2,Strip2,Pakap,Camk2d,Mark2,Sprtn,Tob2,Atxn1l,H6pd,Gpt2
mMIITE	RBP021	FUS	RBP021_mouse_clipdb_bed10_mw20_num6_loose	0.271493	0.0506653	26	21.54	5.9398	Pakap,Cntn2,Fnip1,Abl2,Mafg,Nova1,Trafd1,Slc40a1,Ccp110,Ubn2,Cdc25a,Tmem132b,Arih1,Slc35f3,Ankrd17,Msl1,Mon2,Phf13,Socs7,Zfp91,Mtmr4,Asxl2
mMIITE	RBP021	FUS	RBP021_mouse_clipdb_bed10_mw25_num1_loose	1.04494	5.48347e-05	60	29.08	8.40716	Pakap,Pnma5,Ddit4,Lmo7,Asxl2,Man2a1,Dclk2,Adamts9,Rad23b,Kcnh1,Msl1,Inppl1,Lbx1,Uhmk1,Larp4,Piwil1,Rc3h1,Ttc17,Ero1lb,Mafg,Mon1b,Mark2,Zcchc2,Tmem51,Zdhhc7,Ubn2,Tmem132b,Ccdc120,Lysmd4,Frmd8,Akap10,Arih1,Fam167a,Zdhhc18,Dtx2,Socs7,Slc9a1,Gpt2,Lrrc4
mMIITE	RBP021	FUS	RBP021_mouse_clipdb_bed10_mw25_num2_loose	-0.265094	0.0206016	35	42.06	17.9183	Gapvd1,Piwil1,Ermp1,Ubqln2,Dclk2,Fam167a,Pakap,Camk2d,Mark2,Sprtn,Tob2,Slc37a2,Atxn1l,H6pd,Gpt2,Strip2
mMIITE	RBP021	FUS	RBP021_mouse_clipdb_bed10_mw25_num6_loose	0.273504	0.0504476	26	21.51	5.94672	Pakap,Cntn2,Fnip1,Abl2,Mafg,Nova1,Trafd1,Slc40a1,Ccp110,Ubn2,Cdc25a,Tmem132b,Arih1,Slc35f3,Ankrd17,Msl1,Mon2,Phf13,Socs7,Zfp91,Mtmr4,Asxl2
mMIITE	RBP021	FUS	RBP021_mouse_clipdb_bed10_mw30_num1_loose	1.12778	1.11829e-05	63	28.83	8.357	Pakap,Pnma5,Ddit4,Ubn2,Lmo7,Asxl2,Man2a1,Dclk2,Rad23b,Kcnh1,Msl1,Inppl1,Lbx1,Uhmk1,Larp4,Piwil1,Rc3h1,Ttc17,Ero1lb,Mafg,Mon1b,Mark2,Zcchc2,Tmem51,Adamts9,Ermp1,Tmem132b,Pak4,Ccdc120,Lysmd4,Frmd8,Akap10,Arih1,Fam167a,Zdhhc18,Dtx2,Socs7,Nufip2,Slc9a1,Gpt2,Lrrc4
mMIITE	RBP021	FUS	RBP021_mouse_clipdb_bed10_mw30_num2_loose	0.21927	0.0201074	50	42.95	18.4426	Ermp1,Piwil1,Gapvd1,Ubqln2,Fam167a,Dclk2,Strip2,Pakap,Camk2d,Mark2,Sprtn,Tob2,Slc37a2,Atxn1l,H6pd,Gpt2
mMIITE	RBP021	FUS	RBP021_mouse_clipdb_bed10_mw30_num8_loose	0.975478	0.00683532	14	7.12	2.78988	Rc3h1,Pakap,Trim11,Shox2,Trp53bp1,Cntn2,Slc40a1,Ccp110,Ubn2,Cpt1a,Ddb1,Ankrd6,Ankrd17,Tspyl4
mMIITE	RBP021	FUS	RBP021_mouse_starbase_bed35_mw10_num1_stringent	-0.0366289	0.0383856	35	35.9	10.3538	Ubqln2,Sprtn,Dclk2,Fam167a,Arid1a,Clip4,Gapvd1,Camk2d,Pakap,Dcp1a,Carmil1,Tnks,Il31ra,Zcchc2,Tmem51,Cntn2,Ubn2,Usp28,Prkar2a,Tob2,Ccdc120,Dnmt3b,Atxn1l,Slc22a21,Lrrc4,Asxl2
mMIITE	RBP021	FUS	RBP021_mouse_starbase_bed35_mw10_num5_loose	0.347116	0.0815168	13	10.22	3.67789	Trp53bp1,Rundc3b,Gapvd1,Ero1lb,Zcchc2,Ccdc71l,Ccdc120,Atxn1l,Fam91a1,Msl1,Raf1,H6pd
mMIITE	RBP021	FUS	RBP021_mouse_starbase_bed35_mw10_num7_loose	0.371969	0.146924	6	4.63636	2.26533	Pakap,Trim11,Atf6b,Trp53bp1,Ttbk2,Tob2
mMIITE	RBP021	FUS	RBP021_mouse_starbase_bed35_mw10_num8_loose	0.358454	0.0637204	17	13.26	4.25363	Tnks,Gm7694,Sh2d3c,Shc1,Clip4,Ttc17,Mark2,Tmem30a,Ubn2,Ablim2,Atxn1l,Fam122b,Arhgap35,Adar,Socs7
mMIITE	RBP021	FUS	RBP021_mouse_starbase_bed35_mw15_num1_stringent	-0.0994482	0.0119964	66	70.71	32.9166	Piwil1,Ermp1,Gapvd1,Ubqln2,Dclk2,Fam167a,Camk2d,Mafg,Sprtn,Prkar2a,Ccdc120,Rad23b,Slc37a2,Ube4b,Strip2,Fancg
mMIITE	RBP021	FUS	RBP021_mouse_starbase_bed35_mw15_num5_loose	-0.0714067	0.067168	27	28.37	5.77465	Cntn2,Rad23b,Atxn1l,Mafg,Mark2,Slc9a1,Sprtn,Tob2,Frmd8,Slc37a2,Dcp1a,Mon1b,Arhgap35,Msl1,Arhgef10,Mon2,Zdhhc18,Lrp11,Dclk2,Asxl2
mMIITE	RBP021	FUS	RBP021_mouse_starbase_bed35_mw20_num1_stringent	-0.322196	0.00762306	86	107.52	47.1588	Piwil1,Ermp1,Gapvd1,Sprtn,Camk2d,Ubqln2,Dclk2,Fam167a,Pnma5,Tnks,Strip2,Clip4,Mafg,Ubn2,Rad23b,Ablim2,Slc37a2,Ube4b,Arhgap35,Ankrd17,Asxl2
mMIITE	RBP021	FUS	RBP021_mouse_starbase_bed35_mw20_num8_loose	0.581874	0.0240706	21	14.03	4.21027	Kcnh1,Sh2d3c,Tcof1,Trp53bp1,Ticrr,Ermp1,Pak4,Prkar2a,Ube4b,Slc22a21,Arhgap19,Arhgap35,Slc37a1,Zdhhc18,Cep170b,Adgrd1,Dtx2,H6pd,H60c,Ffar2
mMIITE	RBP021	FUS	RBP021_mouse_starbase_bed35_mw25_num1_stringent	-0.471205	0.00652256	75	103.97	52.5369	Piwil1,Ermp1,Gapvd1,Sprtn,Camk2d,Dclk2,Ubqln2,Rad23b,Fam167a,Pnma5,Tnks,Sympk,Ubn2,Slc37a2,Ube4b,Strip2,Fancg
mMIITE	RBP021	FUS	RBP021_mouse_starbase_bed35_mw25_num5_loose	-0.734077	0.0200833	18	29.94	13.1716	Mapkbp1,Mon1b,Tnks,Ccdc71l,Pakap,Sympk
mMIITE	RBP021	FUS	RBP021_mouse_starbase_bed35_mw25_num8_loose	1.0925	0.000693397	19	8.91	3.12402	Sdc1,Pnma5,Gapvd1,Rps6ka6,Mafg,Carmil1,Sympk,Ubn2,Usp28,Ubqln2,Arhgap35,Ankrd6,Msl1,Fam199x,Abl2,Zdhhc18,Tspyl4,H6pd,Wdr24
mMIITE	RBP021	FUS	RBP021_mouse_starbase_bed35_mw30_num1_stringent	-0.471344	0.00651913	75	103.98	52.5688	Piwil1,Ermp1,Gapvd1,Sprtn,Camk2d,Dclk2,Ubqln2,Rad23b,Fam167a,Pnma5,Tnks,Sympk,Ubn2,Slc37a2,Ube4b,Strip2,Fancg
mMIITE	RBP021	FUS	RBP021_mouse_starbase_bed35_mw30_num5_loose	-0.747984	0.0197065	18	30.23	13.0437	Mapkbp1,Mon1b,Tnks,Pakap,Sympk,Ccdc71l
mMIITE	RBP021	FUS	RBP021_mouse_starbase_bed35_mw30_num8_loose	1.25623	2.65992e-05	22	9.21	3.10521	Ankrd6,Sdc1,Pnma5,Gapvd1,Rps6ka6,Carmil1,Dclk2,Sympk,Ubn2,Usp28,Akap10,Dnmt3b,Arhgap35,Olfml2a,Msl1,Abl2,Zdhhc18,Tspyl4,H6pd,Wdr24,Zfhx4
mMIITE	RBP021	FUS	RBP021_mouse_starbase_bed36_mw10_num10_loose	1.08804	0.00034264	25	11.76	3.92382	Tnks,Mafg,H6pd,Uhmk1,Piwil1,Gapvd1,Camk2d,Trim11,Btbd7,Dcp1a,Ubn2,Atxn1l,Mpped1,Wwc2,Fam167a,5031410I06Rik,Usp19,Socs7,Slc9a1,Mtmr4,Asxl2
mMIITE	RBP021	FUS	RBP021_mouse_starbase_bed36_mw10_num2_loose	0.394704	0.0326105	31	23.58	7.40895	Tnks,Ccdc120,Rc3h1,Mafg,Socs7,Fancg,Pnma5,Gapvd1,Nova1,Kdm6a,Ubn2,Cdc25a,Prkar2a,Arih1,Ube4b,Fam91a1,Slc22a21,Kbtbd7,Fam167a,Lrp1,Zfp91,H6pd,Asxl2
mMIITE	RBP021	FUS	RBP021_mouse_starbase_bed36_mw10_num4_loose	-0.600508	0.0582981	8	12.13	3.85509	Atrnl1,Uhmk1,Pnma5,Shc1,Afap1l2,Msl1,Zdhhc18,Thumpd1
mMIITE	RBP021	FUS	RBP021_mouse_starbase_bed36_mw10_num5_loose	1.0238	0.00299222	22	10.82	4.26017	Mon1b,Ccdc71l,Atrnl1,Uhmk1,Dlg1,Rc3h1,Man2a1,Grip1,Ttc17,Dclk2,Gtpbp2,Spryd3,Ccp110,Ubn2,Atxn1l,Mpped1,Zdhhc18,Socs7,Gpt2,Stard13
mMIITE	RBP021	FUS	RBP021_mouse_starbase_bed36_mw10_num6_loose	0.760308	0.00448239	27	15.94	4.53231	Mark2,Socs7,Sdc1,Pnma5,Dlg1,Mafg,Trim6,Rdh10,Usp28,Ccdc120,Wwc2,Fam167a,Gm7694,Arhgap35,Lrp1,Taf4,Mapkbp1,Abl2,Zdhhc18,Cep170b,Slc9a1,Strip2
mMIITE	RBP021	FUS	RBP021_mouse_starbase_bed36_mw10_num7_loose	0.315929	0.11724	9	7.23	2.77745	Nova1,Shc1,Pakap,Gm5862,Atxn1l,5031410I06Rik,Phf1,Tspyl4
mMIITE	RBP021	FUS	RBP021_mouse_starbase_bed36_mw15_num10_loose	0.351074	0.0532581	20	15.68	5.50643	Pnma5,Zdhhc18,Zfhx4,Uhmk1,Pakap,Sesn2,Tmed9,Mark2,Tnks,Arid3a,Suco,Ermp1,Lysmd4,Dnmt3b,Slc22a21,Cep170b,Adgrd1
mMIITE	RBP021	FUS	RBP021_mouse_starbase_bed36_mw15_num1_stringent	0.840575	0.000129538	57	31.83	7.23356	Mark2,Mafg,Rsbn1,Slc37a2,Crk,Lbx1,Larp4,Pnma5,Fstl5,Piwil1,Dlg1,Gapvd1,Pakap,Trim11,Sesn2,Trp53bp1,Lrp11,Il31ra,Cntn2,Sympk,Ccdc71l,Gtpbp2,Spryd3,Smg1,Cdc25a,Sprtn,Ccdc120,Ablim2,Akap10,Ubqln2,Slc29a1,Kcnh1,Ube4b,Arih1,Mpped1,Gm7694,Msl1,Fam199x,Mapkbp1,Bub1b,Abl2,Tspyl4,Cdan1,Sox8,Adgrd1,Phf13,Socs7,Nufip2,Strip2,Asxl2,Smad3,Fancg
mMIITE	RBP021	FUS	RBP021_mouse_starbase_bed36_mw15_num3_loose	1.02915	8.14723e-05	34	16.66	4.64762	Rad23b,Ddit4,Pakap,Cntn2,Spryd3,Ssbp3,Atrnl1,Sdc1,Piwil1,Atf6b,Mafg,Mon1b,Mark2,Heatr5a,Cdc25a,Atxn1l,Ube4b,Fam167a,Abl2,Zdhhc18,Adgrd1,Dcaf8,Zfp91,Lrrc4,Ffar2
mMIITE	RBP021	FUS	RBP021_mouse_starbase_bed36_mw15_num4_loose	0.0480054	0.135202	11	10.64	2.92851	Tob2,Slc45a3,Mafg,Sesn2,Cdan1,Sympk,Cntn2,Lrrc4,Mtmr4,Sgpp2,Stard13
mMIITE	RBP021	FUS	RBP021_mouse_starbase_bed36_mw15_num5_loose	0.690214	0.00303333	42	26.03	6.5141	Uhmk1,Clip4,Pakap,Ubn2,Tmem132b,Kbtbd7,Crk,Larp4,Dlg1,Zfp760,Btbd7,Ttbk2,Arhgef10,Il31ra,Heatr5a,Ccdc71l,Slc40a1,Ermp1,Cdc25a,Sprtn,Prkar2a,Ube4b,Arih1,Hps5,Wwc2,Fam199x,Arid3b,Mon2,Bub1b,Fnip1,Sox8,Thumpd1,Strip2,Lrrc4,Asxl2,Zfhx4
mMIITE	RBP021	FUS	RBP021_mouse_starbase_bed36_mw15_num6_loose	0.294538	0.0851163	15	12.23	3.28404	Sipa1l2,Slc37a2,Man2a1,Camk2d,Ttc17,Adar,Msl1,Cdv3,Tnks,Dcaf8,Zcchc2,Heatr5a,Zfp91,Llgl2,Smg1
mMIITE	RBP021	FUS	RBP021_mouse_starbase_bed36_mw15_num8_loose	0.789196	0.00812901	15	8.68	2.60877	Slc37a2,Wwc2,Atrnl1,Pik3c2a,Cdv3,Gtpbp2,Ubn2,Ermp1,Ablim2,Arih1,Fam167a,5031410I06Rik,Socs7
mMIITE	RBP021	FUS	RBP021_mouse_starbase_bed36_mw20_num10_loose	0.352916	0.0531441	20	15.66	5.49604	Pnma5,Zdhhc18,Zfhx4,Uhmk1,Pakap,Sesn2,Tmed9,Mark2,Tnks,Arid3a,Suco,Ermp1,Lysmd4,Dnmt3b,Slc22a21,Cep170b,Adgrd1
mMIITE	RBP021	FUS	RBP021_mouse_starbase_bed36_mw20_num1_stringent	0.81504	0.000231981	56	31.83	7.3141	Mark2,Mafg,Rsbn1,Slc37a2,Crk,Lbx1,Pnma5,Fstl5,Piwil1,Dlg1,Gapvd1,Pakap,Trim11,Sesn2,Trp53bp1,Lrp11,Il31ra,Cntn2,Sympk,Ccdc71l,Gtpbp2,Spryd3,Smg1,Cdc25a,Sprtn,Ccdc120,Ablim2,Akap10,Ubqln2,Slc29a1,Kcnh1,Ube4b,Arih1,Mpped1,Gm7694,Msl1,Fam199x,Mapkbp1,Bub1b,Abl2,Tspyl4,Cdan1,Sox8,Adgrd1,Phf13,Socs7,Nufip2,Strip2,Asxl2,Smad3,Fancg
mMIITE	RBP021	FUS	RBP021_mouse_starbase_bed36_mw20_num3_loose	1.02915	8.14723e-05	34	16.66	4.64762	Rad23b,Ddit4,Pakap,Cntn2,Spryd3,Ssbp3,Atrnl1,Sdc1,Piwil1,Atf6b,Mafg,Mon1b,Mark2,Heatr5a,Cdc25a,Atxn1l,Ube4b,Fam167a,Abl2,Zdhhc18,Adgrd1,Dcaf8,Zfp91,Lrrc4,Ffar2
mMIITE	RBP021	FUS	RBP021_mouse_starbase_bed36_mw20_num4_loose	-0.242857	0.117001	9	10.65	2.90028	Mafg,Sympk,Cntn2,Ablim2,Slc45a3,Lrrc4,Mtmr4,Sgpp2,Stard13
mMIITE	RBP021	FUS	RBP021_mouse_starbase_bed36_mw20_num5_loose	0.692433	0.0029308	42	25.99	6.4893	Uhmk1,Clip4,Pakap,Ubn2,Tmem132b,Kbtbd7,Crk,Larp4,Dlg1,Zfp760,Btbd7,Ttbk2,Arhgef10,Il31ra,Heatr5a,Ccdc71l,Slc40a1,Ermp1,Cdc25a,Sprtn,Prkar2a,Ube4b,Arih1,Hps5,Wwc2,Fam199x,Arid3b,Mon2,Bub1b,Fnip1,Sox8,Thumpd1,Strip2,Lrrc4,Asxl2,Zfhx4
mMIITE	RBP021	FUS	RBP021_mouse_starbase_bed36_mw20_num6_loose	0.518215	0.03674	17	11.87	3.34137	Tspyl4,Sipa1l2,Gapvd1,Man2a1,Pakap,Camk2d,Ttc17,Cdv3,Tnks,Heatr5a,Smg1,Adar,Fam199x,Dcaf8,Llgl2,Smad3
mMIITE	RBP021	FUS	RBP021_mouse_starbase_bed36_mw20_num8_loose	0.444184	0.0731728	12	8.82	2.64147	Wwc2,Atrnl1,Pik3c2a,Zdhhc7,Gtpbp2,Ubn2,Ermp1,Ablim2,Slc37a2,Arih1,Fam167a
mMIITE	RBP021	FUS	RBP021_mouse_starbase_bed36_mw25_num1_stringent	0.841028	0.000137478	57	31.82	7.27578	Mark2,Mafg,Rsbn1,Slc37a2,Crk,Lbx1,Larp4,Pnma5,Fstl5,Piwil1,Dlg1,Gapvd1,Pakap,Trim11,Sesn2,Trp53bp1,Lrp11,Il31ra,Cntn2,Sympk,Ccdc71l,Gtpbp2,Spryd3,Smg1,Cdc25a,Sprtn,Ccdc120,Ablim2,Akap10,Ubqln2,Slc29a1,Kcnh1,Ube4b,Arih1,Mpped1,Gm7694,Msl1,Fam199x,Mapkbp1,Bub1b,Abl2,Tspyl4,Cdan1,Sox8,Adgrd1,Phf13,Socs7,Nufip2,Strip2,Asxl2,Smad3,Fancg
mMIITE	RBP021	FUS	RBP021_mouse_starbase_bed36_mw25_num3_loose	0.718535	0.00575704	35	21.27	6.26172	Pakap,Man2a1,Lysmd4,Atxn1l,Abl2,Socs7,Pnma5,Shc1,Rc3h1,Trafd1,Heatr5a,Sprtn,Tob2,Rad23b,Ablim2,Frmd8,Slc29a1,Zfp553,Kcnh1,Ube4b,Fam167a,Arhgap35,Olfml2a,Mon2,Ccdc117,Sgpp2,Stard13,Inppl1
mMIITE	RBP021	FUS	RBP021_mouse_starbase_bed36_mw25_num4_loose	-0.350497	0.0999743	8	10.2	3.10425	Mafg,Sesn2,Sympk,Cntn2,Tob2,Slc45a3,Mtmr4,Stard13
mMIITE	RBP021	FUS	RBP021_mouse_starbase_bed36_mw25_num5_loose	0.38069	0.0182981	57	43.78	13.4477	Arid3a,Zfhx4,Dlg1,Rc3h1,Larp4,Ttbk2,Stag2,Smyd4,Cpeb4,Wwc2,Fnip1,Tspyl4,Afap1l2,Tcof1,Gapvd1,Camk2d,Shox2,Mafg,Dcp1a,Rsbn1,Slc40a1,Sprtn,Tmem132b,Prkar2a,Tob2,Cep295,Rad23b,Ubqln2,Kcnh1,Ube4b,Arih1,Smarca5,Fam91a1,Kbtbd7,Fam199x,Arid2,Sox8,Nufip2,Lrrc4
mMIITE	RBP021	FUS	RBP021_mouse_starbase_bed36_mw25_num6_loose	0.47511	0.0405902	17	12.23	3.17138	Ttc17,Atrnl1,Sipa1l2,Gapvd1,Pakap,Cdv3,Tnks,Zcchc2,Heatr5a,Smg1,Slc37a2,Adar,Msl1,Fam199x,Dcaf8,Llgl2
mMIITE	RBP021	FUS	RBP021_mouse_starbase_bed36_mw30_num1_stringent	0.843751	0.000130184	57	31.76	7.25874	Mark2,Mafg,Rsbn1,Slc37a2,Crk,Lbx1,Larp4,Pnma5,Fstl5,Piwil1,Dlg1,Gapvd1,Pakap,Trim11,Sesn2,Trp53bp1,Lrp11,Il31ra,Cntn2,Sympk,Ccdc71l,Gtpbp2,Spryd3,Smg1,Cdc25a,Sprtn,Ccdc120,Ablim2,Akap10,Ubqln2,Slc29a1,Kcnh1,Ube4b,Arih1,Mpped1,Gm7694,Msl1,Fam199x,Mapkbp1,Bub1b,Abl2,Tspyl4,Cdan1,Sox8,Adgrd1,Phf13,Socs7,Nufip2,Strip2,Asxl2,Smad3,Fancg
mMIITE	RBP021	FUS	RBP021_mouse_starbase_bed36_mw30_num3_loose	0.718535	0.00575704	35	21.27	6.26172	Pakap,Man2a1,Lysmd4,Atxn1l,Abl2,Socs7,Pnma5,Shc1,Rc3h1,Trafd1,Heatr5a,Sprtn,Tob2,Rad23b,Ablim2,Frmd8,Slc29a1,Zfp553,Kcnh1,Ube4b,Fam167a,Arhgap35,Olfml2a,Mon2,Ccdc117,Sgpp2,Stard13,Inppl1
mMIITE	RBP021	FUS	RBP021_mouse_starbase_bed36_mw30_num4_loose	0.08092	0.127692	11	10.4	3.06495	Cntn2,Mafg,Sesn2,Sympk,Tob2,Ablim2,Slc45a3,Cdan1,Sgpp2,Stard13
mMIITE	RBP021	FUS	RBP021_mouse_starbase_bed36_mw30_num5_loose	0.666073	0.00315302	91	57.35	16.7274	Rc3h1,Larp4,Arid3a,Cpeb4,Tspyl4,Dlg1,Pik3c2a,Stag2,Ubn2,Socs7,Mafg,Ttbk2,Trim6,Ubqln2,Zfhx4,Camk2d,Pakap,Btbd7,Dcp1a,Rsbn1,Nova1,Carmil1,Arhgef10,Adamts9,Gtpbp2,Ermp1,Smyd4,Sprtn,Tmem132b,Prkar2a,Cep295,Rnf141,Akap10,Kcnh1,Cpt1a,Smarca5,Wwc2,Arhgap19,Kbtbd7,Arhgap35,Ankrd17,Msl1,Mon2,Fnip1,Raf1,Ice1,Nufip2,Arid1a,Asxl2
mMIITE	RBP021	FUS	RBP021_mouse_starbase_bed36_mw30_num6_loose	0.649749	0.00637974	23	14.66	3.46766	Ttc17,Tspyl4,Atrnl1,Sipa1l2,Uhmk1,Shc1,Gapvd1,Man2a1,Camk2d,Pakap,Cdv3,Tnks,Smg1,Ermp1,Slc37a2,Adar,Fam199x,Dcaf8,Zfp91,Llgl2,Smad3
mMIITE	RBP021	FUS	RBP021_mouse_starbase_bed36_mw30_num9_loose	1.16058	0.00035804	15	6.71	2.36257	Uhmk1,Man2a1,Dcp1a,Tmed9,Sympk,Zdhhc7,Lysmd4,Slc37a2,Arhgap19,Ankrd6,Taf4,Usp19,Cdan1,Phf13,Socs7
mMIITE	RBP021	FUS	RBP021_mouse_starbase_bed37_mw10_num4_loose	0.656434	0.0151062	27	17.13	5.60601	Stard13,Mon1b,Mark2,Sdc1,Nup62,Man2a1,Pakap,Shox2,Sesn2,Trp53bp1,Ttbk2,Cntn2,Sympk,Ccp110,Suco,Ubn2,Ermp1,Tmem132b,Rad23b,Atxn1l,Lmo7,Fam167a,Gpt2
mMIITE	RBP021	FUS	RBP021_mouse_starbase_bed37_mw10_num6_loose	0.93397	0.0216311	11	5.75758	2.66531	Smad3,Pakap,Mon1b,Dclk2,Prkar2a,Kcnh1,Mon2,Arid2,Socs7,Asxl2
mMIITE	RBP021	FUS	RBP021_mouse_starbase_bed37_mw10_num8_loose	0.706179	0.0237495	17	10.42	3.82491	Pnma5,Por,Pakap,Mafg,Sesn2,Gm5862,Ermp1,Smyd4,Prkar2a,Cpt1a,Wwc2,Arhgap35,5031410I06Rik,Arid3b,Ice1,H6pd,Asxl2
mMIITE	RBP021	FUS	RBP021_mouse_starbase_bed37_mw10_num9_loose	0.931575	0.00333745	21	11.01	3.80456	Mafg,Zdhhc18,Camk2d,Sesn2,Trp53bp1,Cntn2,Spryd3,Zfp553,Mpped1,Slc22a21,Adar,Olfml2a,Abl2,Cdan1,Dcaf8,Phf13,Zfp91,Asxl2
mMIITE	RBP021	FUS	RBP021_mouse_starbase_bed37_mw15_num10_loose	0.841454	0.0508568	8	4.46465	2.22836	Mafg,Mark2,Spryd3,Ubn2,Tmem132b,Ssbp3,Raf1,Adgrd1
mMIITE	RBP021	FUS	RBP021_mouse_starbase_bed37_mw15_num4_loose	0.937202	0.000401693	49	25.59	7.48749	Pakap,Pnma5,Ddit4,Zdhhc18,Ttbk2,Tspyl4,Socs7,Atrnl1,Nup62,Man2a1,Ttc17,Mon1b,Sesn2,Mark2,Cntn2,Sympk,Arid3a,Spryd3,Tmem132b,Prkar2a,Rad23b,Lysmd4,Slc37a2,Atxn1l,Kcnh1,Arih1,Mpped1,Fam167a,Olfml2a,Slc37a1,Fam199x,Ssbp3,Nufip2,Zfp91,Stard13,Inppl1
mMIITE	RBP021	FUS	RBP021_mouse_starbase_bed37_mw15_num9_loose	-0.509274	0.0624236	9	12.81	3.35958	Mafg,Tnks,Dclk2,Sympk,Suco,Lysmd4,Mpped1,Gm7694,H6pd
mMIITE	RBP021	FUS	RBP021_mouse_starbase_bed37_mw20_num1_loose	0.363085	0.0542061	20	15.55	4.71056	Ppm1b,Uhmk1,Larp4,Ylpm1,Ccdc112,Man2a1,Nova1,Heatr5a,Ubn2,Ermp1,Usp28,Cpeb4,Tob2,Dnmt3b,Arih1,Wwc2,Fam167a,Fam199x,Fnip1,Zfhx4
mMIITE	RBP021	FUS	RBP021_mouse_starbase_bed37_mw20_num2_loose	0.39109	0.0211953	47	35.84	13.0784	Ubn2,Msl1,Nufip2,Akap10,Cep170b,Pak4,Pakap,Adamts9,Zdhhc7,Spryd3,Ermp1,Lmo7,Asxl2
mMIITE	RBP021	FUS	RBP021_mouse_starbase_bed37_mw20_num3_loose	0.748461	0.00943343	21	12.5	3.8912	Frmd8,Sdc1,Pnma5,Piwil1,Tcof1,Pakap,Mafg,Sesn2,Arid3a,Spryd3,Usp28,Cpeb4,Tob2,Ccdc120,Slc45a3,Dot1l,Lrp1,Abl2,Gtf3c1,Socs7
mMIITE	RBP021	FUS	RBP021_mouse_starbase_bed37_mw25_num10_loose	0.573735	0.0404141	16	10.75	3.79892	Ppm1d,Uhmk1,Afap1l2,Man2a1,Btbd7,Nova1,Trafd1,Tnks,Adamts9,Ubn2,Nup153,5031410I06Rik,Fam199x,Taf4,Ccdc117,Lrrc4
mMIITE	RBP021	FUS	RBP021_mouse_starbase_bed37_mw25_num2_loose	0.102313	0.0646861	26	24.22	5.89227	Grip1,Dlg1,Wwc2,Rc3h1,Zfp760,Pakap,Dcp1a,Ttbk2,Nova1,Tnks,Heatr5a,Ccp110,Smg1,Akap10,Fam91a1,Fam122b,Lmo7,Olfml2a,Nufip2,Lrrc4,Stard13
mMIITE	RBP021	FUS	RBP021_mouse_starbase_bed37_mw25_num8_loose	0.821126	0.0035333	30	16.98	5.25699	Socs7,Sdc1,Rc3h1,Pakap,Rad23b,Larp4,Ddit4,Mon1b,Mark2,Dclk2,Zcchc2,Arid3a,Ermp1,Tob2,Lysmd4,Atxn1l,Wwc2,Lmo7,Arhgap35,Ssbp3,Zdhhc18,Cep170b,Dcaf8,Zfp91
mMIITE	RBP021	FUS	RBP021_mouse_starbase_bed37_mw25_num9_loose	0.912537	0.00897536	16	8.5	3.28603	Zdhhc18,Sh2d3c,Pik3c2a,Pakap,Mon1b,Arid3a,Tob2,Slc37a2,Slc45a3,Kcnh1,Ube4b,Abl2,Adgrd1,Asxl2,Ffar2
mMIITE	RBP021	FUS	RBP021_mouse_starbase_bed37_mw30_num3_loose	0.127128	0.0334624	46	42.12	11.2315	Dlg1,Tspyl4,Grip1,Prkar2a,Zfp760,Ttbk2,Lysmd4,Nufip2,Ppm1b,Larp4,Rc3h1,Pakap,Btbd7,Nmbr,Heatr5a,Arid3a,Stag2,Ubn2,Smyd4,Tob2,Rnf141,Dnmt3b,Arih1,Mpped1,Fam91a1,Fam199x,Arid2,Strip2,Asxl2
mMIITE	RBP021	FUS	RBP021_mouse_starbase_bed37_mw30_num4_loose	0.915331	0.000798983	45	23.86	7.26833	Ddit4,Pnma5,Pakap,Ttbk2,Mark2,Tspyl4,Socs7,Nup62,Man2a1,Ttc17,Mon1b,Sesn2,Sympk,Cntn2,Arid3a,Spryd3,Tmem132b,Prkar2a,Rad23b,Lysmd4,Slc37a2,Atxn1l,Kcnh1,Arih1,Mpped1,Fam167a,Olfml2a,Slc37a1,Fam199x,Ssbp3,Zdhhc18,Nufip2,Zfp91,Stard13,Inppl1
mMIITE	RBP021	FUS	RBP021_mouse_starbase_bed37_mw30_num8_loose	0.620321	0.0246213	19	12.36	3.95306	Mafg,Sdc1,Gm5862,Lrp11,Cntn2,Zdhhc7,Ccp110,Atf5,Arhgap35,Olfml2a,5031410I06Rik,Ssbp3,Abl2,Cep170b,Dtx2,H60c,Smad3
mMIITE	RBP022	FXR1	RBP022_human_ATtRACT_M152_0.6	-1.07276	0.21586	1	2.10345	1.25785	Dclk2
mMIITE	RBP022	FXR1	RBP022_human_CISBP_M152	-0.0984037	0.311261	2	2.14118	1.27385	Pakap,Cpeb4
mMIITE	RBP022	FXR1	RBP022_human_clipdb_bed22_mw10_num10_loose	0.181695	0.171268	6	5.29	2.21243	Rc3h1,Camk2d,Mafg,Wwc2,Gpt2,Zfhx4
mMIITE	RBP022	FXR1	RBP022_human_clipdb_bed22_mw10_num1_loose	0.877365	0.0599545	7	3.81053	2.10013	Lbx1,Dclk2,Ccdc71l,Ccdc120,Arhgap19,Olfml2a
mMIITE	RBP022	FXR1	RBP022_human_clipdb_bed22_mw10_num2_loose	0.00723157	0.0795958	10	9.95	5.01185	Cdc25a,Cpeb4,Tob2,Akap10,Rc3h1,Rps6ka6,Mpped1,Rsbn1,Msl1,Ccp110
mMIITE	RBP022	FXR1	RBP022_human_clipdb_bed22_mw10_num3_loose	0.496059	0.00478035	73	51.76	10.4099	Pakap,Arid3a,Ubn2,Cpeb4,Fam199x,Dlg1,Camk2d,Ero1lb,Ccdc71l,Arhgap19,Nufip2,Asxl2,Sdc1,Crk,Lbx1,Uhmk1,Shc1,Afap1l2,Ccdc112,Zfp760,Rps6ka6,Espl1,Mafg,Resf1,Wrnip1,Ttbk2,Nova1,Trim6,Cntn2,Ccp110,Ermp1,Prkar2a,Tob2,Ccdc120,Rad23b,Rnf141,Atxn1l,Ube4b,Arih1,Fam91a1,Tiam2,Fam122b,Wwc2,Dock9,Gm7694,Nup153,Olfml2a,Mon2,Ssbp3,Abl2,Zdhhc18,Tspyl4,Sox8,Thumpd1,Dcaf8,Zfp91
mMIITE	RBP022	FXR1	RBP022_human_clipdb_bed22_mw15_num10_loose	0.463362	0.0502702	17	12.33	3.96208	Rad23b,Larp4,Clip4,Pakap,Gm5862,Il31ra,Ticrr,Suco,Cdc25a,Rnf141,Ubqln2,Arih1,Abl2,Rasa1,Strip2,Sgpp2
mMIITE	RBP022	FXR1	RBP022_human_clipdb_bed22_mw15_num2_loose	0.0552824	0.0686662	7	6.73684	5.80391	Fstl5,Btbd7,Lrp11,Ccdc71l,Cpeb4,Fam199x,Nufip2
mMIITE	RBP022	FXR1	RBP022_human_clipdb_bed22_mw15_num3_loose	-0.106572	0.0334483	12	12.92	11.8915	Asxl2,Ubn2,Fstl5,Ermp1,Cpeb4,Tob2,Rnf141
mMIITE	RBP022	FXR1	RBP022_human_clipdb_bed22_mw15_num4_loose	0.242776	0.111248	6	5.07071	3.45895	Man2a1,Camk2d,Nova1,Adar,Strip2,Zfhx4
mMIITE	RBP022	FXR1	RBP022_human_clipdb_bed22_mw15_num5_loose	0.565792	0.00265992	77	52.02	10.911	Pakap,Lbx1,Camk2d,Arid3a,Ubn2,Cpeb4,Dlg1,Resf1,Ttbk2,Ccdc71l,Arih1,Arhgap19,Gm7694,Fam199x,Asxl2,Sdc1,Crk,Uhmk1,Larp4,Shc1,Rundc3b,Zfp760,Rps6ka6,Shox2,Espl1,Ero1lb,Mafg,Wrnip1,Trp53bp1,Nova1,Acbd3,Trim6,Ccp110,Ermp1,Prkar2a,Tob2,Ccdc120,Rad23b,Rnf141,Atxn1l,Ube4b,Fam91a1,Fam122b,Lmo7,Nup153,Olfml2a,Msl1,Abl2,Zdhhc18,Sox8,Thumpd1,Dcaf8,Rasa1,Nufip2,Smad3
mMIITE	RBP022	FXR1	RBP022_human_clipdb_bed22_mw20_num1_loose	0.645467	0.0478419	14	8.95	5.25391	Tob2,Crk,Pnma5,Shc1,Tcof1,Tnks,Zdhhc7,Atf5,Zfp553,Hps5,Dot1l,H6pd
mMIITE	RBP022	FXR1	RBP022_human_clipdb_bed22_mw20_num2_loose	-0.714051	0.0657078	5	8.20202	4.90726	Larp4,Ttc17,Rsbn1,Rad23b,Smarca5
mMIITE	RBP022	FXR1	RBP022_human_clipdb_bed22_mw20_num3_stringent	-0.354533	0.0231832	14	17.9	16.748	Asxl2,Rundc3b,Camk2d,Sesn2,Ccdc71l,Ccp110,Slc37a2,Fnip1,Cdan1,Dcaf8
mMIITE	RBP022	FXR1	RBP022_human_clipdb_bed22_mw20_num4_loose	0.2705	0.0228184	62	51.4	10.3923	Pakap,Dlg1,Camk2d,Ero1lb,Ttbk2,Ccdc71l,Ubn2,Cpeb4,Lmo7,Fam199x,Nufip2,Asxl2,Sdc1,Lbx1,Shc1,Afap1l2,Piwil1,Zfp760,Shox2,Mafg,Resf1,Heatr5a,Trim6,Arid3a,Ermp1,Tob2,Ccdc120,Rad23b,Rnf141,Atxn1l,Fam91a1,Hps5,Tiam2,Fam122b,Wwc2,Arhgap19,Gm7694,Olfml2a,Msl1,Mon2,Ssbp3,Abl2,Zdhhc18,Dcaf8,Rasa1,Phf13,Zfp91,Smad3
mMIITE	RBP022	FXR1	RBP022_human_clipdb_bed22_mw20_num8_loose	0.711543	0.0255838	15	9.16	3.32034	Smg1,Ubn1,Pik3c2a,Sesn2,Ttbk2,Nmbr,Suco,Ermp1,Ubqln2,Ankrd17,Fam199x,Nufip2,Asxl2,Sgpp2
mMIITE	RBP022	FXR1	RBP022_human_clipdb_bed22_mw20_num9_loose	1.69505	3.55553e-05	15	4.63265	2.52977	Ubn2,Uhmk1,Gapvd1,Pik3c2a,Dcp1a,Gm5862,Nova1,Atxn1l,Dnmt3b,Gm7694,5031410I06Rik,Mon2,Ssbp3,Raf1
mMIITE	RBP022	FXR1	RBP022_human_clipdb_bed22_mw25_num1_loose	0.883355	0.0194111	19	10.3	5.27525	Sesn2,Frmd8,Crk,Lbx1,Uhmk1,Pnma5,Shc1,Btbd7,Nova1,Tnks,Arid3a,Atf5,Tob2,Hps5,Dot1l,Cep170b,H6pd
mMIITE	RBP022	FXR1	RBP022_human_clipdb_bed22_mw25_num2_loose	-0.158337	0.122254	5	5.58	3.2104	Man2a1,Camk2d,Nova1,Strip2,Zfhx4
mMIITE	RBP022	FXR1	RBP022_human_clipdb_bed22_mw25_num3_stringent	0.704104	0.00490592	34	20.87	5.69362	Rc3h1,Tspyl4,Mtmr4,Asxl2,Ppm1b,Larp4,Zfp760,Camk2d,Pakap,Grip1,Atf6b,Resf1,Sesn2,Nova1,Arhgef10,Trim6,Ccdc71l,Ccp110,Ubn2,Ermp1,Usp28,Lysmd4,Rnf141,Ubqln2,Smarca5,Ankrd17,Col14a1,Arid2,Fnip1,Nufip2
mMIITE	RBP022	FXR1	RBP022_human_clipdb_bed22_mw25_num4_loose	0.676054	0.000135478	80	50.07	8.77583	Tnks,Arid2,Larp4,Camk2d,Ero1lb,Rsbn1,Mark2,Cntn2,Ubn2,Smg1,Kbtbd7,Abl2,Dcaf8,Mtmr4,Fancg,Atrnl1,Lbx1,Ppm1b,Ubn1,Fstl5,Rock1,Rc3h1,Gapvd1,Zfp760,Pik3c2a,Rps6ka6,Grip1,Mon1b,Sesn2,Wrnip1,Ttbk2,Arhgef10,Zcchc2,Trim6,Ccdc71l,Ccp110,Arhgap21,Ermp1,Sprtn,Tmem132b,Cpeb4,Tob2,Rad23b,Rnf141,Ubqln2,Ube4b,Arih1,Smarca5,Gm7694,Ankrd17,Olfml2a,Fam199x,Ssbp3,Rasa1,Socs7,Nufip2,H6pd,Zfp91,Strip2,Arid1a,Lrrc4,Sm…
mMIITE	RBP022	FXR1	RBP022_human_clipdb_bed22_mw25_num6_loose	0.690672	0.018312	23	14.25	5.15296	Ubn2,Shox2,Cntn2,Olfml2a,Lrp1,Asxl2,Uhmk1,Larp4,Rock1,Gapvd1,Ttbk2,Smg1,Dot1l,Arid2
mMIITE	RBP022	FXR1	RBP022_human_clipdb_bed22_mw25_num8_loose	0.707873	0.0207126	18	11.02	3.90798	Carmil1,Ubn2,Larp4,Dlg1,Rc3h1,Clip4,Pakap,Btbd7,Rsbn1,Gm5862,Tnks,Fam122b,Cdan1,H6pd,Asxl2,Zfhx4
mMIITE	RBP022	FXR1	RBP022_human_clipdb_bed22_mw30_num1_loose	0.881955	0.0195706	19	10.31	5.29092	Sesn2,Frmd8,Crk,Lbx1,Uhmk1,Pnma5,Shc1,Btbd7,Nova1,Tnks,Arid3a,Atf5,Tob2,Hps5,Dot1l,Cep170b,H6pd
mMIITE	RBP022	FXR1	RBP022_human_clipdb_bed22_mw30_num2_stringent	0.380717	0.0288491	36	27.65	8.94131	Nufip2,Asxl2,Larp4,Arid2,Fnip1,Lbx1,Ppm1b,Fstl5,Rock1,Gapvd1,Man2a1,Pik3c2a,Camk2d,Pakap,Trim6,Ccdc71l,Stag2,Ubn2,Ermp1,Usp28,Rnf141,Ubqln2,Slc45a3,Ube4b,Wwc2,Cdan1,Strip2,Smad3
mMIITE	RBP022	FXR1	RBP022_human_clipdb_bed22_mw30_num3_loose	0.525665	0.0547189	13	9.0303	5.74004	Larp4,Rad23b,Por,Nbr1,Rps6ka6,Smarca5,Hps5,Rsbn1,Ttbk2,Nova1,Mon2,Fnip1,Ccdc71l
mMIITE	RBP022	FXR1	RBP022_human_clipdb_bed22_mw30_num4_loose	0.858528	0.000422046	33	18.2	4.52825	Arid3a,Lbx1,Uhmk1,Piwil1,Dlg1,Zfp760,Pakap,Espl1,Ero1lb,Resf1,Trp53bp1,Nova1,Trim6,Cntn2,Ccdc71l,Ubn2,Arih1,Ube4b,Smarca5,Wwc2,Arhgap19,Dock9,Nup153,Msl1,Fam199x,Zdhhc18,Tspyl4,Rasa1,Nufip2,Zfp91,Asxl2
mMIITE	RBP022	FXR1	RBP022_human_clipdb_bed22_mw30_num6_loose	0.472877	0.0412558	19	13.69	3.99165	Pakap,Dclk2,Fam199x,Uhmk1,Rock1,Tmem30a,Tnks,Zcchc2,Cntn2,Stag2,Cpeb4,Wwc2,Olfml2a,Msl1,Arid2,Tspyl4
mMIITE	RBP022	FXR1	RBP022_human_eclip_bed12_mw10_num10_loose	-0.0288549	0.119843	8	8.16162	3.32494	Dot1l,Clip4,Lrp11,Ticrr,Atxn1l,Kcnh1,Asxl2
mMIITE	RBP022	FXR1	RBP022_human_eclip_bed12_mw10_num2_loose	0.324335	0.0787874	15	11.98	3.45821	Cdv3,Clip4,Tnks,Lrp11,Dclk2,Cntn2,Arid3a,Ermp1,Slc37a2,Fam91a1,Olfml2a,Dot1l,Abl2,Ffar2
mMIITE	RBP022	FXR1	RBP022_human_eclip_bed12_mw10_num3_loose	0.494956	0.010271	48	34.06	7.77047	Uhmk1,Rc3h1,Carmil1,Tmem30a,Smg1,Ermp1,Sprtn,Tspyl4,Zfp91,Larp4,Dlg1,Tcof1,Clip4,Pakap,Atf6b,Dclk2,Zcchc2,Ticrr,Spryd3,Tob2,Rnf141,Ubqln2,Slc37a2,Atxn1l,Slc29a1,Gm7694,Adar,Arhgap35,Ssbp3,Cdan1,Sox8,Adgrd1,Phf13,Socs7,Slc9a1,Arid1a,Sgpp2,H60c,Fancg
mMIITE	RBP022	FXR1	RBP022_human_eclip_bed12_mw10_num5_loose	1.10692	0.0103889	10	4.64286	2.24871	Piwil1,Sympk,Slc40a1,Arid3a,Ubn2,Prkar2a,Fam167a,Olfml2a,Dot1l,Dtx2
mMIITE	RBP022	FXR1	RBP022_human_eclip_bed12_mw10_num9_loose	0.315385	0.10472	11	8.84	2.86998	Gapvd1,Dclk2,Cntn2,Arid3a,Cpt1a,Col14a1,Zdhhc18,Cep170b,Zfp91,Arid1a,Ahctf1
mMIITE	RBP022	FXR1	RBP022_human_eclip_bed12_mw15_num10_loose	1.00526	0.000335178	22	10.96	3.20958	Wwc2,Ssbp3,Nufip2,Ppm1b,Ubn1,Ylpm1,Fstl5,Man2a1,Camk2d,Dcp1a,Ttbk2,Acbd3,Sprtn,Nup153,Fnip1,Zfp91,Ccdc117,Mtmr4,Ahctf1
mMIITE	RBP022	FXR1	RBP022_human_eclip_bed12_mw15_num2_loose	1.11768	0.000155216	24	11.06	3.56702	Dclk2,Hps5,Wwc2,Mon2,Asxl2,Trim11,Ero1lb,Mark2,Lrp11,Prkar2a,Lysmd4,Slc37a2,Kcnh1,Dock9,Arhgap35,Dot1l,Cep170b,Phf13,Smad3
mMIITE	RBP022	FXR1	RBP022_human_eclip_bed12_mw15_num5_loose	-1.50589	0.028838	4	11.36	11.1069	Trim11,Gtpbp2,Slc37a2,Ffar2
mMIITE	RBP022	FXR1	RBP022_human_eclip_bed12_mw15_num7_loose	0.814586	0.00598615	28	15.92	5.3855	Lbx1,Mafg,Atrnl1,Cdc25a,Uhmk1,Pnma5,Sh2d3c,Ablim2,Frmd8,Gapvd1,Atxn1l,Dnmt3b,Arih1,Rsbn1,Fam167a,Ttbk2,Olfml2a,Nova1,Zdhhc18,Tspyl4,Il31ra,Zcchc2,Dclk2,Zfp91,Sympk,Spryd3
mMIITE	RBP022	FXR1	RBP022_human_eclip_bed12_mw15_num9_loose	0.58208	0.0727973	10	6.68	3.20946	Smg1,Ccdc120,Slc37a2,Fam122b,Wwc2,Gm7694,Arhgap35,Strip2,Asxl2,Stard13
mMIITE	RBP022	FXR1	RBP022_human_eclip_bed12_mw20_num10_loose	0.402724	0.0709356	14	10.59	3.47311	Ppm1b,Man2a1,Btbd7,Ero1lb,Mafg,Dcp1a,Acbd3,Zdhhc7,Ccp110,Kcnh1,Wwc2,Thumpd1,Socs7,Sgpp2
mMIITE	RBP022	FXR1	RBP022_human_eclip_bed12_mw20_num2_loose	1.05628	0.000367383	23	11.06	3.52715	Dclk2,Hps5,Wwc2,Mon2,Asxl2,Ero1lb,Mark2,Lrp11,Prkar2a,Lysmd4,Slc37a2,Kcnh1,Dock9,Arhgap35,Dot1l,Cep170b,Phf13,Smad3
mMIITE	RBP022	FXR1	RBP022_human_eclip_bed12_mw20_num5_loose	-1.50589	0.0287917	4	11.36	11.1387	Trim11,Gtpbp2,Slc37a2,Ffar2
mMIITE	RBP022	FXR1	RBP022_human_eclip_bed12_mw20_num7_loose	0.819125	0.00415804	28	15.87	4.98818	Mafg,Frmd8,Atrnl1,Lbx1,Uhmk1,Pnma5,Sh2d3c,Gapvd1,Rsbn1,Ttbk2,Nova1,Il31ra,Zcchc2,Dclk2,Sympk,Spryd3,Cdc25a,Ablim2,Atxn1l,Dnmt3b,Arih1,Fam167a,Olfml2a,Zdhhc18,Tspyl4,Zfp91
mMIITE	RBP022	FXR1	RBP022_human_eclip_bed12_mw20_num9_loose	0.312939	0.110499	8	6.44	3.20769	Smg1,Slc37a2,Wwc2,Fam122b,Gm7694,Arhgap35,Strip2,Stard13
mMIITE	RBP087	RBM22	RBP087_human_eclip_bed37_mw25_num4_loose	1.45467	2.45367e-08	31	11.31	3.55532	Gapvd1,Mafg,Rad23b,Lysmd4,Zdhhc18,Atrnl1,Pnma5,Piwil1,Tmed9,Il31ra,Zdhhc7,Spryd3,Rac3,Ubn2,Rnf141,Cpt1a,Slc35f3,Fam167a,Arhgap35,5031410I06Rik,Dot1l,Mon2,Dcaf8,Socs7,Ccdc117,Arid1a
mMIITE	RBP022	FXR1	RBP022_human_eclip_bed12_mw25_num2_loose	1.11638	0.000127718	24	11.07	3.5083	Dclk2,Hps5,Wwc2,Mon2,Asxl2,Trim11,Ero1lb,Mark2,Lrp11,Prkar2a,Lysmd4,Slc37a2,Kcnh1,Dock9,Arhgap35,Dot1l,Cep170b,Phf13,Smad3
mMIITE	RBP022	FXR1	RBP022_human_eclip_bed12_mw25_num5_loose	-1.50335	0.0289529	4	11.34	11.052	Trim11,Gtpbp2,Slc37a2,Ffar2
mMIITE	RBP022	FXR1	RBP022_human_eclip_bed12_mw25_num7_loose	0.837422	0.00449063	28	15.67	5.16995	Frmd8,Gapvd1,Mafg,Atrnl1,Cdc25a,Lbx1,Uhmk1,Pnma5,Sh2d3c,Ablim2,Dnmt3b,Atxn1l,Arih1,Fam167a,Ttbk2,Olfml2a,Nova1,Zdhhc18,Tspyl4,Il31ra,Zcchc2,Dclk2,Zfp91,Sympk,Spryd3
mMIITE	RBP022	FXR1	RBP022_human_eclip_bed12_mw25_num9_loose	0.0740006	0.115119	7	6.65	3.44766	Smg1,Slc37a2,Fam122b,Wwc2,Arhgap35,Strip2,Stard13
mMIITE	RBP022	FXR1	RBP022_human_eclip_bed12_mw30_num10_loose	1.00551	0.00181371	21	10.46	3.68568	Sprtn,Nufip2,Smad3,Ylpm1,Fstl5,Mafg,Carmil1,Ccp110,Ubn2,Slc37a2,Wwc2,Ssbp3,Thumpd1,Socs7,Ccdc117,Mtmr4,Sgpp2,Zfhx4
mMIITE	RBP022	FXR1	RBP022_human_eclip_bed12_mw30_num2_loose	1.11768	0.000125815	24	11.06	3.50705	Dclk2,Hps5,Wwc2,Mon2,Asxl2,Trim11,Ero1lb,Mark2,Lrp11,Prkar2a,Lysmd4,Slc37a2,Kcnh1,Dock9,Arhgap35,Dot1l,Cep170b,Phf13,Smad3
mMIITE	RBP022	FXR1	RBP022_human_eclip_bed12_mw30_num5_loose	-1.50843	0.0287048	4	11.38	11.1752	Trim11,Gtpbp2,Slc37a2,Ffar2
mMIITE	RBP022	FXR1	RBP022_human_eclip_bed12_mw30_num7_loose	0.663831	0.0152237	25	15.78	5.09422	Lbx1,Gapvd1,Uhmk1,Pnma5,Sh2d3c,Mafg,Rsbn1,Ttbk2,Nova1,Il31ra,Dclk2,Sympk,Cdc25a,Ablim2,Frmd8,Dnmt3b,Atxn1l,Arih1,Fam167a,Olfml2a,Zdhhc18,Tspyl4,Zfp91
mMIITE	RBP022	FXR1	RBP022_human_eclip_bed12_mw30_num9_loose	0.443094	0.0936752	9	6.62	3.26531	Smg1,Ccdc120,Slc37a2,Fam122b,Wwc2,Arhgap35,Strip2,Asxl2,Stard13
mMIITE	RBP022	FXR1	RBP022_human_RNACOMPETE_RNCMPT00161	-0.0369942	0.398949	2	2.05195	0.998632	Rdh10,Cpeb4
mMIITE	RBP023	FXR2	RBP023_human_ATtRACT_M020_0.6	-0.542149	0.45754	1	1.45614	0.708877	Socs7
mMIITE	RBP023	FXR2	RBP023_human_CISBP_M020	1.41504	0.00590435	4	1.5	0.844461	Dclk2,Smyd4,Dtx2
mMIITE	RBP023	FXR2	RBP023_human_clipdb_bed23_mw10_num10_loose	1.06421	0.00260105	17	8.13	3.18664	Socs7,Asxl2,Gapvd1,Pakap,Ttbk2,Mark2,Akap10,Slc37a2,Fam91a1,Tiam2,Slc22a21,Slc35f3,Dock9,Mapkbp1,Cdan1
mMIITE	RBP023	FXR2	RBP023_human_clipdb_bed23_mw10_num2_loose	1.22882	0.00294664	12	5.12	2.42579	Lbx1,Piwil1,Pik3c2a,Mafg,Ermp1,Ccdc120,Slc37a2,Bub1b,Arid2,Dcaf8,Llgl2,Lrrc4
mMIITE	RBP023	FXR2	RBP023_human_clipdb_bed23_mw10_num6_loose	1.03838	0.00161197	16	7.79	2.73509	Trim11,Pnma5,Camk2d,Ero1lb,Mafg,Dcp1a,Mark2,Lrp11,Zcchc2,Ccp110,Tmem132b,Ablim2,Arhgap19,Dot1l,Col14a1
mMIITE	RBP023	FXR2	RBP023_human_clipdb_bed23_mw10_num8_loose	0.971431	0.0115762	12	6.12	2.58308	Slc9a1,Nbr1,Man2a1,Btbd7,Dclk2,Ubn2,Pak4,Prkar2a,Gtf3c1,Cep170b,Dtx2
mMIITE	RBP023	FXR2	RBP023_human_clipdb_bed23_mw15_num10_loose	0.581687	0.0601247	11	7.35	2.75011	Ttbk2,Sdc1,Nbr1,Rock1,Camk2d,Rdh10,Fam199x,Nufip2,Strip2,Stard13
mMIITE	RBP023	FXR2	RBP023_human_clipdb_bed23_mw15_num2_loose	0.809561	0.0156741	18	10.27	4.02481	Trim11,Lbx1,Piwil1,Shox2,Mark2,Arhgef10,Spryd3,Ermp1,Smyd4,Gm7694,Taf4,Phf13,Socs7,Llgl2,Lrrc4,Stard13,Inppl1
mMIITE	RBP023	FXR2	RBP023_human_clipdb_bed23_mw15_num8_loose	0.786912	0.00251163	24	13.91	3.67656	Sesn2,Dclk2,Atrnl1,Sdc1,Rc3h1,Btbd7,Tmed9,Acbd3,Arhgef10,Lrp11,Zcchc2,Trim6,Spryd3,Cpeb4,Ablim2,Lysmd4,Dnmt3b,Slc22a21,Arhgap19,Mapkbp1,Cep170b,Phf13
mMIITE	RBP023	FXR2	RBP023_human_clipdb_bed23_mw20_num2_loose	0.900995	0.00470638	29	15.53	5.8196	Asxl2,Lbx1,Sesn2,Sympk,Smad3,Sipa1l2,Sdc1,Mafg,Dclk2,Ccdc71l,Frmd8,Mpped1,Dot1l,Gtf3c1,Raf1,Cep170b,Dtx2,Slc9a1,Gpt2,Llgl2,Lrrc4
mMIITE	RBP023	FXR2	RBP023_human_clipdb_bed23_mw25_num1_loose	0.491341	0.0379915	22	15.65	6.01744	Asxl2,Sdc1,Lbx1,Llgl2,Clip4,Sesn2,Mark2,Sympk,Ccdc71l,Frmd8,Akap10,Arhgap19,Arhgap35,Dot1l,Arid1a
mMIITE	RBP023	FXR2	RBP023_human_clipdb_bed23_mw25_num2_loose	0.592029	0.00500011	44	29.19	6.64192	Asxl2,Rc3h1,Ccdc71l,Mon1b,Resf1,Smg1,Arhgap35,Fnip1,Cdan1,Mtmr4,Ppm1d,Lbx1,Fstl5,Lrrfip1,Gapvd1,Grip1,Sesn2,Cdv3,Adamts9,Rdh10,Ermp1,Cep295,Ubqln2,Ppp1r15a,Ankrd6,Ankrd17,Gtf3c1,Sox8,Nufip2,H6pd
mMIITE	RBP023	FXR2	RBP023_human_clipdb_bed23_mw30_num1_loose	0.896409	0.00640332	36	19.34	8.29655	Asxl2,Lbx1,Ccdc71l,Shox2,Pakap,Dock9,Slc9a1,Sdc1,Pnma5,Clip4,Sesn2,Dclk2,Sympk,Prkar2a,Tob2,Ube4b,Gtf3c1,Dtx2,H6pd,Llgl2,Smad3
mMIITE	RBP023	FXR2	RBP023_human_clipdb_bed23_mw30_num3_loose	0.0997197	0.0400566	28	26.13	9.77903	Cdv3,Arid3a,Smg1,Ubn2,Lbx1,Ppm1b,Rundc3b,Ccdc112,Rc3h1,Camk2d,Mon1b,Kdm6a,Suco,Stag2,Ermp1,Ccdc120,Arih1,Fam122b,Ankrd17,Mon2,Arid2,Sox8,Rasa1,Asxl2
mMIITE	RBP023	FXR2	RBP023_human_clipdb_bed23_mw30_num7_loose	0.351279	0.0613202	18	14.11	4.40591	Tnks,Lbx1,Ppm1b,Ttbk2,Acbd3,Tmem30a,Trim6,Ccp110,Ubn2,Tmem132b,Rnf141,Slc22a21,Arid2,Rasa1,Nufip2,Llgl2,Stard13
mMIITE	RBP023	FXR2	RBP023_human_eclip_bed13_mw10_num1_loose	0.837943	0.0286881	13	7.27273	3.41909	Cntn2,Kdr,Trim11,Cdv3,Atf5,Ssbp3,Socs7,Lrrc4
mMIITE	RBP023	FXR2	RBP023_human_eclip_bed13_mw10_num4_loose	-0.0770762	0.331951	2	2.10976	1.19677	Ttbk2,Nup153
mMIITE	RBP023	FXR2	RBP023_human_eclip_bed13_mw10_num7_loose	0.438587	0.0656975	14	10.33	3.46134	Sympk,Sipa1l2,Ero1lb,Zdhhc7,Ubn2,Cdc25a,Atxn1l,Hps5,5031410I06Rik,Zdhhc18,Mtmr4,Smad3,Ahctf1
mMIITE	RBP023	FXR2	RBP023_human_eclip_bed13_mw15_num1_loose	0.770649	0.0334003	13	7.62	3.38976	Kdr,Cdv3,Cntn2,Pakap,Tmed9,Ubn2,Prkar2a,Cpt1a,Lrrc4,Asxl2
mMIITE	RBP023	FXR2	RBP023_human_eclip_bed13_mw15_num3_loose	0.23774	0.0549675	9	7.63265	7.12537	Kdr,Mafg,Trafd1,Cntn2,Stag2,Ermp1
mMIITE	RBP023	FXR2	RBP023_human_eclip_bed13_mw15_num5_loose	0.987902	0.00211236	19	9.58	3.3126	Dclk2,Slc37a2,Rundc3b,Nup62,Trim11,Gm5862,Arhgef10,Kdm6a,Sympk,Spryd3,Ubn2,Arih1,Gm7694,Arhgap35,Bub1b,Slc9a1,Sgpp2
mMIITE	RBP023	FXR2	RBP023_human_eclip_bed13_mw20_num1_loose	0.941436	0.0168249	14	7.29	3.40616	Cntn2,Kdr,Uhmk1,Trim11,Btbd7,Ubn2,Ermp1,Atf5,Prkar2a,Ssbp3,Asxl2
mMIITE	RBP023	FXR2	RBP023_human_eclip_bed13_mw20_num3_loose	0.23967	0.0548439	9	7.62245	7.14001	Kdr,Mafg,Trafd1,Cntn2,Stag2,Ermp1
mMIITE	RBP067	BCCIP	RBP067_human_eclip_bed2_mw15_num9_loose	1.4429	1.77943e-08	23	8.46	2.57188	Socs7,Ppm1d,Ubn1,Rc3h1,Trim11,Dcp1a,Tmem30a,Zcchc2,Ubn2,Frmd8,Atxn1l,Ube4b,Cpt1a,Mpped1,Wwc2,Arhgap19,Gm7694,Arhgap35,Bub1b,Strip2,Sgpp2,Smad3
mMIITE	RBP023	FXR2	RBP023_human_eclip_bed13_mw20_num9_loose	-0.968075	0.0824789	3	5.86869	3.35835	Sympk,Smyd4,Kcnh1
mMIITE	RBP023	FXR2	RBP023_human_eclip_bed13_mw25_num1_loose	1.13804	0.00375141	16	7.27	3.31466	Cntn2,Kdr,Pakap,Btbd7,Tmed9,Cdv3,Trim6,Sympk,Ermp1,Atf5,Cpt1a,Ssbp3,Cdan1,Socs7,Lrrc4
mMIITE	RBP023	FXR2	RBP023_human_eclip_bed13_mw25_num3_loose	0.387816	0.0532115	10	7.64286	7.09472	Kdr,Mafg,Trafd1,Cntn2,Ccp110,Stag2,Ermp1
mMIITE	RBP023	FXR2	RBP023_human_eclip_bed13_mw25_num5_loose	0.481465	0.0509694	16	11.46	3.72656	Sipa1l2,Crk,Uhmk1,Nbr1,Man2a1,Cdc25a,Prkar2a,Mpped1,Hps5,Arhgap35,5031410I06Rik,Cep170b,Adgrd1,Slc9a1,Smad3,Ahctf1
mMIITE	RBP023	FXR2	RBP023_human_eclip_bed13_mw30_num2_loose	0.520246	0.00877508	91	63.45	26.7443	Asxl2,Cdv3,Arhgap35,Sox8,Cdan1,Resf1,Mafg,Rock1,Rc3h1,Nova1,Smarca5,Nufip2,Zfp760,Arid3a,Fam199x
mMIITE	RBP023	FXR2	RBP023_human_eclip_bed13_mw30_num6_loose	0.980392	0.00469973	19	9.63	3.75151	Sipa1l2,Ubn1,Mafg,Acbd3,Trafd1,Sympk,Ccdc71l,Smg1,Usp28,Prkar2a,Lysmd4,Rnf141,Atxn1l,Cpt1a,Smarca5,Wwc2,Dot1l,Arid3b,Phf13
mMIITE	RBP024	HNRNPA1	RBP024_human_ATtRACT_1306	0.460634	0.0962797	9	6.54	2.86892	Clip4,Gapvd1,Ttbk2,Kcnh1,Dock9,Gm7694,Abl2,Sox8,Asxl2
mMIITE	RBP024	HNRNPA1	RBP024_human_ATtRACT_1346	0.19651	0.275633	3	2.61798	1.39403	Tnks,Rnf141,Smad3
mMIITE	RBP024	HNRNPA1	RBP024_human_ATtRACT_183	0.176251	0.148944	6	5.31	2.58471	Gapvd1,Pakap,Arid3a,Wwc2,Cep170b,Ccdc117
mMIITE	RBP024	HNRNPA1	RBP024_human_ATtRACT_43	1.11208	0.0130076	10	4.62626	2.37584	Atrnl1,Prkar2a,Dlg1,Piwil1,Il31ra,Rnf141,Mon2,Phf13
mMIITE	RBP024	HNRNPA1	RBP024_human_ATtRACT_52	0.379749	0.127633	7	5.38	2.55754	Pnma5,Gapvd1,Pakap,Arid3a,Wwc2,Cep170b,Ccdc117
mMIITE	RBP024	HNRNPA1	RBP024_human_ATtRACT_640	0.23349	0.290776	3	2.55172	1.29182	Tnks,Rnf141,Smad3
mMIITE	RBP024	HNRNPA1	RBP024_human_ATtRACT_645	0.436099	0.253987	3	2.21739	1.31622	Ttbk2,Ero1lb
mMIITE	RBP024	HNRNPA1	RBP024_human_ATtRACT_647	0.208947	0.275546	3	2.59551	1.3876	Tnks,Rnf141,Smad3
mMIITE	RBP024	HNRNPA1	RBP024_human_ATtRACT_649	0.224215	0.284807	3	2.56818	1.32869	Tnks,Rnf141,Smad3
mMIITE	RBP024	HNRNPA1	RBP024_human_ATtRACT_653	-0.865458	0.285424	1	1.82192	0.990825	Kdm6a
mMIITE	RBP024	HNRNPA1	RBP024_human_ATtRACT_655	0.72289	0.0147818	17	10.3	3.25825	Smarca5,Larp4,Afap1l2,Dlg1,Rsbn1,Nova1,Stag2,Suco,Frmd8,Ppp1r15a,Olfml2a,Arid3b,Mapkbp1,Abl2,Zdhhc18,Gtf3c1
mMIITE	RBP024	HNRNPA1	RBP024_human_ATtRACT_659	0.722466	0.0662619	8	4.84848	2.24228	Ablim2,Lysmd4,Slc37a2,Gm7694,Adar,Arid3b,Mon2,Ssbp3
mMIITE	RBP024	HNRNPA1	RBP024_human_ATtRACT_660	0.524662	0.396508	2	1.39024	0.627616	Ubn2,Tspyl4
mMIITE	RBP024	HNRNPA1	RBP024_human_ATtRACT_673	1.17241	0.0222488	5	2.21839	1.1952	Man2a1,Tmem30a,Tmem51,Bub1b,Arid2
mMIITE	RBP024	HNRNPA1	RBP024_human_ATtRACT_683	0.826345	6.61095e-05	91	51.32	11.187	Cdv3,Asxl2,Rc3h1,Mafg,Fam199x,Sox8,Nufip2,Strip2,Larp4,Zfp760,Camk2d,Nova1,Arid3a,Adamts9,Suco,Ubn2,Arih1,Smarca5,Fam122b,Cep170b,Sipa1l2,Lbx1,Ubn1,Shc1,Ddit4,Fstl5,Lrrfip1,Pik3c2a,Resf1,Rsbn1,Ttbk2,Mark2,Arhgef10,Tnks,Ccp110,Rdh10,Smg1,Sprtn,Usp28,Tmem132b,Tob2,Cpt1a,Ube4b,Mpped1,Lmo7,Arhgap35,Ssbp3,Cdan1,Phf13,Socs7,Zfp91,H6pd,Mtmr4,Smad3
mMIITE	RBP024	HNRNPA1	RBP024_human_ATtRACT_684	0.427919	0.0890891	9	6.69	3.67546	Smg1,Socs7,Sh2d3c,Slc37a2,Fnip1
mMIITE	RBP024	HNRNPA1	RBP024_human_ATtRACT_686	0.508574	0.00482073	72	50.61	10.5351	Sox8,Mafg,Smarca5,Zfp760,Suco,Fam199x,Dcaf8,Asxl2,Lbx1,Resf1,Rsbn1,Nova1,Tnks,Tmem132b,Olfml2a,Cdan1,Nufip2,Mtmr4,Larp4,Shc1,Ddit4,Fstl5,Rundc3b,Tcof1,Ccdc112,Pik3c2a,Pakap,Mon1b,Kdm6a,Cdv3,Ccdc71l,Adamts9,Prkar2a,Tob2,Rnf141,Cpt1a,Hps5,Wwc2,Dot1l,Phf13,Stard13,Zfhx4
mMIITE	RBP024	HNRNPA1	RBP024_human_ATtRACT_687	-0.674424	0.197269	2	3.19192	1.42626	Clip4,Lysmd4
mMIITE	RBP024	HNRNPA1	RBP024_human_ATtRACT_688	-0.249614	0.24697	2	2.37778	1.56921	Dclk2,Dot1l
mMIITE	RBP024	HNRNPA1	RBP024_human_ATtRACT_692	0.813091	0.0418342	9	5.12245	2.29866	Atrnl1,Rc3h1,Pakap,Ttbk2,Sympk,Ermp1,Rnf141,Slc37a2,Wwc2
mMIITE	RBP024	HNRNPA1	RBP024_human_ATtRACT_693	0.444184	0.145949	6	4.41	1.98018	Atrnl1,Uhmk1,Camk2d,Trim11,Fam122b,Inppl1
mMIITE	RBP024	HNRNPA1	RBP024_human_ATtRACT_M022_0.6	-0.291049	0.310106	2	2.44706	1.20026	Abl2,Asxl2
mMIITE	RBP024	HNRNPA1	RBP024_human_CISBP_M022	0.837061	0.120861	4	2.23913	1.27847	Larp4,Lysmd4,Dnmt3b,Lrrc4
mMIITE	RBP024	HNRNPA1	RBP024_human_clipdb_bed24_mw10_num10_loose	0.371726	0.137648	7	5.41	2.26566	Pik3c2a,Dcp1a,Acbd3,Arid3a,Zdhhc7,Cpeb4,Llgl2
mMIITE	RBP024	HNRNPA1	RBP024_human_clipdb_bed24_mw10_num2_loose	1.26303	0.000593305	39	16.25	7.59768	Pakap,Kdr,Cntn2,Trafd1,Ermp1,Lmo7,Crk,Lbx1,Uhmk1,Pnma5,Mafg,Mark2,Cdv3,Sympk,Arid3a,Ccp110,Suco,Tmem132b,Atf5,Atxn1l,Zfp553,Fam167a,Arhgap35,Lrp1,Lrrc4,Stard13
mMIITE	RBP024	HNRNPA1	RBP024_human_clipdb_bed24_mw10_num3_loose	-0.236537	0.317981	2	2.35632	1.20055	Ubn2,H60c
mMIITE	RBP024	HNRNPA1	RBP024_human_clipdb_bed24_mw10_num7_loose	-0.445534	0.0580677	11	14.98	5.01307	Arhgap35,Por,Trafd1,Rad23b,Frmd8,Atxn1l,Kcnh1,Dot1l,Lrp1,Mon2
mMIITE	RBP024	HNRNPA1	RBP024_human_clipdb_bed24_mw15_num1_loose	-0.440573	0.023762	21	28.5	14.7542	Pak4,Fam199x,Arid3a,Socs7,Pakap,Mark2,Cntn2,Atxn1l,Mpped1,Wwc2,Slc35f3,Dock9,Zfp91,Sgpp2,Stard13
mMIITE	RBP024	HNRNPA1	RBP024_human_clipdb_bed24_mw15_num2_loose	0.722466	0.0675082	8	4.84848	2.28734	Crk,Pik3c2a,Ttc17,Dcp1a,Ubn2,Atf5,Zdhhc18,Sox8
mMIITE	RBP024	HNRNPA1	RBP024_human_clipdb_bed24_mw15_num3_loose	-0.0682847	0.226477	4	4.19388	1.75075	Smg1,Ubqln2,Arhgap19,Olfml2a
mMIITE	RBP024	HNRNPA1	RBP024_human_clipdb_bed24_mw20_num1_stringent	-0.773528	0.0173097	18	30.77	17.837	Fam199x,Arid3a,Pak4,Cntn2,Atxn1l,Mark2,Dock9,Fam167a,Socs7
mMIITE	RBP024	HNRNPA1	RBP024_human_clipdb_bed24_mw20_num2_loose	-0.500802	0.127448	4	5.66	2.5195	Dclk2,Atrnl1,Arhgap19
mMIITE	RBP024	HNRNPA1	RBP024_human_clipdb_bed24_mw20_num3_loose	0.825875	0.074641	7	3.94898	2.42994	Gapvd1,Ttc17,Slc37a2,Cep170b,Socs7,Slc9a1,H60c
mMIITE	RBP024	HNRNPA1	RBP024_human_clipdb_bed24_mw20_num5_loose	0.309497	0.0474414	26	20.98	5.72603	Rad23b,Mon2,Sh2d3c,Por,Trp53bp1,Trafd1,Dclk2,Zcchc2,Smg1,Tob2,Ablim2,Frmd8,Atxn1l,Arhgap35,Adar,Phf1,Abl2,Tspyl4,Socs7,Arid1a,Sgpp2,Smad3
mMIITE	RBP024	HNRNPA1	RBP024_human_clipdb_bed24_mw25_num1_stringent	-0.465191	0.0228292	20	27.61	15.488	Arid3a,Fam199x,Pak4,Fnip1,Pakap,Cntn2,Lysmd4,Atxn1l,Ddb1,Dock9
mMIITE	RBP024	HNRNPA1	RBP024_human_clipdb_bed24_mw25_num2_loose	0.721024	0.0429486	12	7.28	3.26314	Shc1,Rc3h1,Ubn2,Sprtn,Tmem132b,Cpeb4,Lysmd4,Rnf141,Atxn1l,Hps5,Mapkbp1,Asxl2
mMIITE	RBP024	HNRNPA1	RBP024_human_clipdb_bed24_mw25_num3_loose	1.13881	0.0223966	7	3.17895	1.78038	Nova1,Sprtn,Lmo7,Mon2,Zfp91,Smad3,Ahctf1
mMIITE	RBP024	HNRNPA1	RBP024_human_clipdb_bed24_mw25_num7_loose	0.886915	0.0140262	13	7.03	2.76506	Lrp11,Prkar2a,Fam167a,Sprtn,Lysmd4,Cpt1a,Mpped1,Arhgap19,Adgrd1,Mcm2
mMIITE	RBP024	HNRNPA1	RBP024_human_clipdb_bed24_mw30_num1_stringent	-0.545968	0.0222125	19	27.74	15.2353	Arid3a,Fam199x,Fnip1,Pak4,Pakap,Cntn2,Lysmd4,Atxn1l,Ddb1,Dock9
mMIITE	RBP024	HNRNPA1	RBP024_human_clipdb_bed24_mw30_num2_loose	0.736966	0.0416625	12	7.2	3.27833	Shc1,Rc3h1,Ubn2,Sprtn,Tmem132b,Cpeb4,Lysmd4,Rnf141,Atxn1l,Hps5,Mapkbp1,Asxl2
mMIITE	RBP024	HNRNPA1	RBP024_human_clipdb_bed24_mw30_num3_loose	1.09564	0.0167845	7	3.27551	1.60399	Ttbk2,Nova1,Ccdc71l,Arid3a,Sprtn,Socs7,Zfp91
mMIITE	RBP024	HNRNPA1	RBP024_human_clipdb_bed24_mw30_num7_loose	0.882816	0.0146497	13	7.05	2.7866	Lrp11,Prkar2a,Fam167a,Sprtn,Lysmd4,Cpt1a,Mpped1,Arhgap19,Adgrd1,Mcm2
mMIITE	RBP024	HNRNPA1	RBP024_human_eclip_bed16_mw10_num10_loose	0.253687	0.13377	8	6.71	2.64878	Mafg,Sympk,Ccdc120,Atxn1l,Gm7694,Arid2,Tspyl4,Ffar2
mMIITE	RBP024	HNRNPA1	RBP024_human_eclip_bed16_mw10_num3_loose	-0.989946	0.0742521	3	5.95833	4.18498	Atp7a,5031410I06Rik,Stard13
mMIITE	RBP024	HNRNPA1	RBP024_human_eclip_bed16_mw10_num4_loose	0.77267	0.0157906	15	8.78	3.01706	Pak4,Larp4,Pnma5,Ablim2,Frmd8,Ube4b,Fam91a1,Ttbk2,Ice1,Cep170b,Socs7,Strip2,Ccp110,Mtmr4,Smad3
mMIITE	RBP024	HNRNPA1	RBP024_human_eclip_bed16_mw10_num5_loose	1.14554	0.00251626	12	5.42424	2.25466	Uhmk1,Trim11,Dcp1a,Mon1b,Arhgef10,Rac3,Usp28,Frmd8,Cpt1a,Arhgap19,Abl2,Ccdc117
mMIITE	RBP024	HNRNPA1	RBP024_human_eclip_bed16_mw10_num7_loose	0.759333	0.00574094	26	15.36	4.55831	Larp4,Nova1,Sipa1l2,Cdc25a,Cep295,Nbr1,Rundc3b,Rock1,Gapvd1,Arih1,Tiam2,Btbd7,Lmo7,Dock9,Ttbk2,Ankrd17,Tnks,Trim6,Ccdc71l,Rdh10,Asxl2,Smg1,Ubn2,Ermp1
mMIITE	RBP024	HNRNPA1	RBP024_human_eclip_bed16_mw15_num10_loose	0.735117	0.0257768	13	7.81	2.80942	Atrnl1,Rps6ka6,Trp53bp1,Heatr5a,Zdhhc7,Tmem132b,Atxn1l,Kcnh1,Wwc2,Bub1b,Phf13,Socs7,Smad3
mMIITE	RBP024	HNRNPA1	RBP024_human_eclip_bed16_mw15_num3_loose	0.766462	0.0143116	14	8.23	2.66233	Thumpd1,Uhmk1,Man2a1,Pakap,Trim11,Dclk2,Ermp1,Usp28,Wwc2,Arhgap19,Adar,Olfml2a,Zdhhc18
mMIITE	RBP024	HNRNPA1	RBP024_human_eclip_bed16_mw15_num4_loose	0.29956	0.133966	8	6.5	2.48022	Pnma5,Shc1,Frmd8,Ice1,Socs7,Strip2,Mtmr4,Smad3
mMIITE	RBP024	HNRNPA1	RBP024_human_eclip_bed16_mw15_num7_loose	1.1154	1.2338e-05	64	29.54	8.48578	Msl1,Piwil1,Socs7,Kdr,Clip4,Mafg,Tmed9,Mark2,Arid3a,Smg1,Smyd4,Nufip2,Asxl2,Zfhx4,Crk,Dlg1,Rc3h1,Gapvd1,Camk2d,Grip1,Shox2,Trp53bp1,Kdm6a,Tmem30a,Tnks,Cntn2,Ubn2,Sprtn,Cpeb4,Prkar2a,Dnmt3b,Apba2,Ube4b,Fam122b,Wwc2,Washc2,Olfml2a,Arid3b,Sox8,Thumpd1,Phf13
mMIITE	RBP024	HNRNPA1	RBP024_human_eclip_bed16_mw15_num9_loose	0.57316	0.0477827	14	9.41	3.45562	Rc3h1,Pakap,Sesn2,Mark2,Cdv3,Tmem132b,Rad23b,Frmd8,Arid3b,Ssbp3,Abl2,Dcaf8,Phf13,Zfp91
mMIITE	RBP024	HNRNPA1	RBP024_human_eclip_bed16_mw20_num10_loose	1.07477	0.0120699	10	4.74747	2.26933	Ppm1d,Rc3h1,Mafg,Dcp1a,Trp53bp1,Rsbn1,Nova1,Atxn1l,Kcnh1,Tspyl4
mMIITE	RBP024	HNRNPA1	RBP024_human_eclip_bed16_mw20_num2_stringent	0.738469	0.00606595	48	28.77	9.87483	Pakap,Ddit4,Mark2,Lmo7,Atrnl1,Pnma5,Ttc17,Socs7,Inppl1,Lbx1,Rc3h1,Cdv3,Cntn2,Arid3a,Ccp110,Spryd3,Tmem132b,Rad23b,Kcnh1,Wwc2,Fam167a,Dot1l,Tspyl4,Dcaf8,Dtx2,Ccdc117,Lrrc4,Asxl2
mMIITE	RBP024	HNRNPA1	RBP024_human_eclip_bed16_mw20_num3_loose	-0.43242	0.0811422	5	6.74747	4.56996	Zcchc2,Smg1,Akap10,Slc37a2,Arih1
mMIITE	RBP024	HNRNPA1	RBP024_human_eclip_bed16_mw20_num4_loose	0.825807	0.0270233	12	6.77	2.89847	Trp53bp1,Nbr1,Pakap,Tnks,Usp28,Tob2,Dock9,5031410I06Rik,Abl2,Socs7,Fancg
mMIITE	RBP037	METTL14	RBP037_human_clipdb_bed37_mw10_num4_loose	1.42733	6.95469e-06	22	8.18	3.11847	Atxn1l,Rundc3b,Tcof1,Man2a1,Pakap,Sesn2,Ermp1,Sprtn,Tmem132b,Atf5,Ablim2,Slc37a2,Ddb1,Arhgap19,Msl1,Phf1,Arid2,Phf13,Zfp91,Sgpp2,H60c
mMIITE	RBP024	HNRNPA1	RBP024_human_eclip_bed16_mw20_num8_loose	0.643856	0.035473	13	8.32	2.81008	Ubn1,Pik3c2a,Tnks,Sympk,Ccp110,Suco,Slc37a2,Atxn1l,Wwc2,Slc22a21,Abl2,Asxl2,Zfhx4
mMIITE	RBP024	HNRNPA1	RBP024_human_eclip_bed16_mw25_num10_loose	0.14401	0.132948	8	7.24	2.89939	Por,Trp53bp1,Sympk,Sprtn,Ccdc120,Kcnh1,Abl2,Zdhhc18
mMIITE	RBP024	HNRNPA1	RBP024_human_eclip_bed16_mw25_num2_stringent	0.611144	0.00777038	62	40.59	12.8708	Pakap,Ddit4,Lmo7,Socs7,Atrnl1,Pnma5,Rc3h1,Ttc17,Mark2,Atxn1l,Kcnh1,Inppl1,Sdc1,Sesn2,Cdv3,Cntn2,Ccp110,Ubn2,Rad23b,Frmd8,Arih1,Arhgap19,Fam167a,Msl1,Dot1l,Phf1,Abl2,Dtx2,Nufip2,Zfp91,Ccdc117
mMIITE	RBP024	HNRNPA1	RBP024_human_eclip_bed16_mw25_num3_loose	0.312125	0.102682	11	8.86	3.02521	Pakap,Pnma5,Dclk2,Sympk,Ubn2,Lysmd4,Olfml2a,Abl2,Socs7,Fancg
mMIITE	RBP024	HNRNPA1	RBP024_human_eclip_bed16_mw25_num4_loose	0.981898	0.0254369	8	4.05051	1.92923	Ppm1d,Cpeb4,Tob2,Rc3h1,Arhgap19,Lrp1,Ticrr,Sgpp2
mMIITE	RBP024	HNRNPA1	RBP024_human_eclip_bed16_mw25_num6_loose	0.973609	0.0103785	13	6.62	2.78444	Dlg1,Rc3h1,Trp53bp1,Zcchc2,Sympk,Zdhhc7,Smg1,Ermp1,Rad23b,Tiam2,Olfml2a,Zdhhc18,Stard13
mMIITE	RBP024	HNRNPA1	RBP024_human_eclip_bed16_mw25_num8_loose	0.912673	1.10221e-06	75	39.84	7.57417	Rc3h1,Gapvd1,Tob2,Nufip2,Ppm1b,Larp4,Lrrfip1,Camk2d,Nova1,Arid3a,Suco,Cpeb4,Arhgap19,Fam199x,Mon2,Cdan1,Asxl2,Sdc1,Lbx1,Zfp760,Rsbn1,Ttbk2,Arhgef10,Cdv3,Trim6,Adamts9,Gtpbp2,Ccp110,Ubn2,Smg1,Ermp1,Sprtn,Cep295,Ablim2,Rnf141,Tiam2,Lmo7,Kbtbd7,Dock9,Arhgap35,Dot1l,Slc37a1,Arid3b,Bub1b,Arid2,Tspyl4,Sox8,Phf13,Gpt2,Mtmr4,Stard13,Ahctf1
mMIITE	RBP024	HNRNPA1	RBP024_human_eclip_bed16_mw30_num10_loose	0.3564	0.101622	9	7.03	3.27665	Por,Sympk,Arid3a,Sprtn,Tmem132b,Ccdc120,Kcnh1,Ssbp3,Abl2
mMIITE	RBP024	HNRNPA1	RBP024_human_eclip_bed16_mw30_num2_stringent	0.611499	0.00775455	62	40.58	12.8654	Pakap,Ddit4,Lmo7,Socs7,Atrnl1,Pnma5,Rc3h1,Ttc17,Mark2,Atxn1l,Kcnh1,Inppl1,Sdc1,Sesn2,Cdv3,Cntn2,Ccp110,Ubn2,Rad23b,Frmd8,Arih1,Arhgap19,Fam167a,Msl1,Dot1l,Phf1,Abl2,Dtx2,Nufip2,Zfp91,Ccdc117
mMIITE	RBP024	HNRNPA1	RBP024_human_eclip_bed16_mw30_num3_loose	0.194295	0.119019	10	8.74	3.08342	Pnma5,Pakap,Sesn2,Gm5862,Sympk,Lysmd4,Olfml2a,5031410I06Rik,Adgrd1,Fancg
mMIITE	RBP024	HNRNPA1	RBP024_human_eclip_bed16_mw30_num4_loose	0.573964	0.12243	6	4.03061	2.09296	Nbr1,Ubn2,Usp28,Dock9,Dot1l,Lrp1
mMIITE	RBP024	HNRNPA1	RBP024_human_eclip_bed16_mw30_num6_loose	0.860312	0.0220911	12	6.61	2.78849	Dlg1,Rc3h1,Trp53bp1,Zcchc2,Sympk,Zdhhc7,Smg1,Ermp1,Tiam2,Olfml2a,Zdhhc18,Stard13
mMIITE	RBP024	HNRNPA1	RBP024_human_eclip_bed16_mw30_num8_loose	0.875491	6.52759e-06	73	39.79	7.84483	Rc3h1,Gapvd1,Tob2,Asxl2,Ppm1b,Larp4,Lrrfip1,Camk2d,Nova1,Arid3a,Suco,Cpeb4,Arhgap19,Fam199x,Mon2,Nufip2,Sdc1,Lbx1,Rsbn1,Ttbk2,Cdv3,Arhgef10,Trim6,Adamts9,Gtpbp2,Ccp110,Ubn2,Smg1,Ermp1,Sprtn,Cep295,Ablim2,Rnf141,Tiam2,Lmo7,Kbtbd7,Dock9,Arhgap35,Dot1l,Slc37a1,Arid3b,Bub1b,Arid2,Tspyl4,Cdan1,Sox8,Phf13,Gpt2,Mtmr4,Stard13,Ahctf1
mMIITE	RBP025	HNRNPA2B1	RBP025_human_ATtRACT_125	0.16273	0.147643	6	5.36	2.62282	Gapvd1,Pakap,Arid3a,Wwc2,Cep170b,Ccdc117
mMIITE	RBP025	HNRNPA2B1	RBP025_human_ATtRACT_697	0.211504	0.275458	3	2.59091	1.38661	Tnks,Rnf141,Smad3
mMIITE	RBP025	HNRNPA2B1	RBP025_human_ATtRACT_703	0.381429	0.167633	6	4.60606	1.70125	Pakap,Dcp1a,Ubn2,Usp28,Ddb1,Wwc2
mMIITE	RBP025	HNRNPA2B1	RBP025_human_ATtRACT_704	0.0146468	0.212934	4	3.9596	1.87311	Man2a1,Spryd3,Dot1l,Ccdc117
mMIITE	RBP025	HNRNPA2B1	RBP025_human_ATtRACT_705	0.168123	0.148866	6	5.34	2.59456	Gapvd1,Pakap,Arid3a,Wwc2,Cep170b,Ccdc117
mMIITE	RBP025	HNRNPA2B1	RBP025_human_ATtRACT_706	0.271805	0.158057	6	4.9697	2.2788	Cntn2,Cdc25a,Frmd8,Dnmt3b,Mpped1,Wwc2
mMIITE	RBP025	HNRNPA2B1	RBP025_human_ATtRACT_707	-0.00494922	0.240117	3	3.01031	1.66142	Dock9,Dcaf8,Gpt2
mMIITE	RBP025	HNRNPA2B1	RBP025_human_ATtRACT_708	0.154677	0.151367	6	5.39	2.56194	Gapvd1,Pakap,Arid3a,Wwc2,Cep170b,Ccdc117
mMIITE	RBP025	HNRNPA2B1	RBP025_human_ATtRACT_M024_0.6	-0.0374747	0.401636	2	2.05263	0.991897	Hps5,Mapkbp1
mMIITE	RBP025	HNRNPA2B1	RBP025_human_CISBP_M024	0.0259952	0.40892	2	1.96429	0.974944	Ppm1d,Dclk2
mMIITE	RBP025	HNRNPA2B1	RBP025_human_clipdb_bed25_mw10_num10_loose	0.932037	0.00014827	34	17.82	4.52687	Ubn2,Asxl2,Shc1,Gapvd1,Mafg,Ttbk2,Cdv3,Il31ra,Dclk2,Tmem51,Heatr5a,Arid3a,Ticrr,Cdc25a,Kif20a,Tmem132b,Tob2,Ccdc120,Slc37a2,Atxn1l,Zfp553,Kcnh1,Mpped1,Arhgap19,Ankrd17,Mon2,Mapkbp1,Abl2,Adgrd1,Dcaf8,Phf13,Fancg
mMIITE	RBP025	HNRNPA2B1	RBP025_human_clipdb_bed25_mw10_num2_loose	0.768674	0.113998	5	2.93478	1.76538	Lbx1,Mon1b,Arhgef10,Arhgap19,Stard13
mMIITE	RBP025	HNRNPA2B1	RBP025_human_clipdb_bed25_mw10_num8_loose	0.721024	0.0297058	15	9.1	3.65839	Crk,Rad23b,Tmem132b,Mafg,Sesn2,Gm7694,Ttbk2,Arhgap35,Ssbp3,Dcaf8,Slc9a1,Arid3a,Lrrc4
mMIITE	RBP025	HNRNPA2B1	RBP025_human_clipdb_bed25_mw10_num9_loose	0.938224	0.00595199	16	8.35	3.08262	Crk,Rock1,Dlg1,Rc3h1,Pik3c2a,Resf1,Ermp1,Rnf141,Arih1,Slc22a21,Arhgap35,Arid3b,Taf4,Mon2,Adgrd1,Thumpd1
mMIITE	RBP025	HNRNPA2B1	RBP025_human_clipdb_bed25_mw15_num2_loose	0.131406	0.0767663	17	15.52	4.9716	Sdc1,Atxn1l,Mon2,Ttc17,Mon1b,Trp53bp1,Trafd1,Cntn2,Lysmd4,Mpped1,Dot1l,Zdhhc18,Gtf3c1,H6pd
mMIITE	RBP025	HNRNPA2B1	RBP025_human_clipdb_bed25_mw15_num6_loose	1.12029	0.00283441	16	7.36	3.13185	Sdc1,Dlg1,Pakap,Trp53bp1,Nova1,Il31ra,Cenpj,Rdh10,Slc45a3,Arih1,Ube4b,Smarca5,Abl2,Dcaf8,Zfp91,Asxl2
mMIITE	RBP021	FUS	RBP021_human_starbase_bed33_mw10_num2_loose	1.40609	3.32714e-08	30	11.32	3.40196	Lrp11,Arhgap19,H60c,Fstl5,Rock1,Sesn2,Ttbk2,Mark2,Il31ra,Zcchc2,Sympk,Stag2,Ubn2,Tmem132b,Slc29a1,Ube4b,Kcnh1,Arih1,Gm7694,Arhgap35,Adar,Col14a1,Mapkbp1,Zfp91,Ccdc117,Asxl2,Smad3
mMIITE	RBP025	HNRNPA2B1	RBP025_human_clipdb_bed25_mw20_num2_loose	0.794511	0.00293856	26	14.99	4.1718	Lbx1,Dclk2,Mpped1,Slc9a1,Sdc1,Ylpm1,Por,Ero1lb,Mafg,Sesn2,Ccdc71l,Arid3a,Ccp110,Spryd3,Tmem132b,Pak4,Wwc2,Mon2,Dcaf8,Llgl2,Asxl2,Smad3
mMIITE	RBP025	HNRNPA2B1	RBP025_human_clipdb_bed25_mw20_num3_loose	0.52008	0.0493624	15	10.46	3.52314	Lysmd4,Uhmk1,Trim11,Mark2,Ccp110,Pak4,Prkar2a,Slc37a1,Bub1b,Abl2,Tspyl4,Cep170b,Cdan1
mMIITE	RBP025	HNRNPA2B1	RBP025_human_clipdb_bed25_mw25_num2_loose	0.344379	0.0660378	17	13.39	4.09951	Trim11,Mpped1,Atrnl1,Lbx1,Pakap,Atp7a,Shox2,Mafg,Resf1,Slc37a2,Apba2,Ube4b,Gm7694,Adar
mMIITE	RBP025	HNRNPA2B1	RBP025_human_clipdb_bed25_mw25_num5_loose	0.349235	0.04304	26	20.41	6.04043	Rc3h1,Dclk2,Ccdc120,Lbx1,Uhmk1,Tcof1,Clip4,Ttc17,Resf1,Nova1,Trafd1,Zcchc2,Ubn2,Frmd8,Slc37a2,Cpt1a,Kcnh1,Wwc2,Ankrd17,Mon2,Abl2,Zdhhc18,H6pd
mMIITE	RBP025	HNRNPA2B1	RBP025_human_clipdb_bed25_mw25_num6_loose	1.18635	0.000195538	17	7.47	2.61099	Prkar2a,Sipa1l2,Tcof1,Pik3c2a,Trim11,Acbd3,Arid3a,Ccdc120,Fam122b,Slc22a21,Arhgap19,Taf4,Socs7,Ccdc117,Smad3,Inppl1
mMIITE	RBP025	HNRNPA2B1	RBP025_human_clipdb_bed25_mw25_num7_loose	1.06012	0.0177874	9	4.31633	2.16627	Tnks,Lrp11,Cntn2,Frmd8,Cpt1a,Fam167a,Cdan1
mMIITE	RBP025	HNRNPA2B1	RBP025_human_clipdb_bed25_mw30_num2_loose	0.344379	0.0660378	17	13.39	4.09951	Trim11,Mpped1,Atrnl1,Lbx1,Pakap,Atp7a,Shox2,Mafg,Resf1,Slc37a2,Apba2,Ube4b,Gm7694,Adar
mMIITE	RBP025	HNRNPA2B1	RBP025_human_clipdb_bed25_mw30_num5_loose	0.42815	0.0325017	28	20.81	6.03139	Dclk2,Ccdc120,Lbx1,Por,Tcof1,Clip4,Rc3h1,Grip1,Ttc17,Resf1,Nova1,Trafd1,Zcchc2,Smg1,Frmd8,Slc37a2,Cpt1a,Kcnh1,Wwc2,Gm7694,Ankrd17,Mon2,Abl2,Zdhhc18,H6pd,Asxl2
mMIITE	RBP025	HNRNPA2B1	RBP025_human_clipdb_bed25_mw30_num6_loose	1.08544	0.000790721	16	7.54	2.60698	Prkar2a,Tcof1,Pik3c2a,Trim11,Acbd3,Arid3a,Ccdc120,Fam122b,Slc22a21,Arhgap19,Taf4,Socs7,Ccdc117,Smad3,Inppl1
mMIITE	RBP025	HNRNPA2B1	RBP025_human_clipdb_bed25_mw30_num7_loose	0.273895	0.192849	5	4.13542	1.85597	Rock1,Lrp11,Cpt1a,Arhgap35,Cdan1
mMIITE	RBP025	HNRNPA2B1	RBP025_human_RNACOMPETE_RNCMPT00024	-1.01963	0.235338	1	2.0274	0.999619	Socs7
mMIITE	RBP026	HNRNPC	RBP026_human_ATtRACT_720	0.682608	0.000305605	79	49.22	9.48958	Asxl2,Zfp760,Larp4,Rock1,Rdh10,Smarca5,Cdan1,Crk,Rundc3b,Rc3h1,Pik3c2a,Cdv3,Ubn2,Mpped1,Nufip2,Strip2,Smad3,Afap1l2,Fstl5,Camk2d,Pakap,Resf1,Rsbn1,Ttbk2,Nova1,Arhgef10,Kdm6a,Tnks,Trim6,Arid3a,Ccp110,Suco,Smg1,Ermp1,Tmem132b,Cpt1a,Arih1,Gm7694,Arhgap35,Fam199x,Arid2,Ssbp3,Cep170b,Sox8,Dcaf8,Phf13,Arid1a,Lrrc4,Mtmr4
mMIITE	RBP026	HNRNPC	RBP026_human_ATtRACT_721	0.828131	7.86143e-05	89	50.13	11.1061	Asxl2,Resf1,Rdh10,Strip2,Larp4,Rc3h1,Sox8,Nufip2,Mtmr4,Mafg,Rsbn1,Acbd3,Cdv3,Suco,Smg1,Prkar2a,Ube4b,Smarca5,Arhgap35,Fam199x,Lbx1,Afap1l2,Fstl5,Rock1,Lrrfip1,Zfp760,Camk2d,Mon1b,Wrnip1,Nova1,Arhgef10,Tnks,Trim6,Adamts9,Ubn2,Kif20a,Usp28,Tmem132b,Cpeb4,Rad23b,Atxn1l,Hps5,Fam122b,Wwc2,Arid3b,Abl2,Cep170b,Cdan1,Zfp91,Arid1a,Stard13,Smad3,Fancg
mMIITE	RBP026	HNRNPC	RBP026_human_ATtRACT_722	1.36769	0.000871388	11	4.26263	2.04832	Nbr1,Lbx1,Kdm6a,Tmem132b,Ablim2,Atxn1l,Lmo7,Abl2,Ccdc117,Inppl1
mMIITE	RBP026	HNRNPC	RBP026_human_ATtRACT_725	0.634028	0.000995458	80	51.55	10.548	Asxl2,Sox8,Nova1,Cdan1,Nufip2,Rc3h1,Crk,Shc1,Zfp760,Cdv3,Usp28,Fam199x,Phf13,Mtmr4,Stard13,Sipa1l2,Larp4,Ddit4,Rundc3b,Lrrfip1,Man2a1,Camk2d,Pakap,Shox2,Atf6b,Mafg,Resf1,Mark2,Tnks,Trim6,Adamts9,Ccp110,Ubn2,Smg1,Ermp1,Kif20a,Tmem132b,Cpeb4,Prkar2a,Apba2,Arih1,Smarca5,Mpped1,Wwc2,Arid2,Fnip1,Cep170b,Dcaf8,Socs7,Gpt2,Strip2
mMIITE	RBP026	HNRNPC	RBP026_human_ATtRACT_726	0.846054	3.37861e-05	92	51.18	10.9206	Asxl2,Nufip2,Larp4,Cdan1,Mtmr4,Rock1,Resf1,Kdm6a,Sox8,Rc3h1,Camk2d,Mafg,Rsbn1,Suco,Ubn2,Rnf141,Smarca5,Ssbp3,Phf13,Lbx1,Ubn1,Rundc3b,Zfp760,Shox2,Atf6b,Wrnip1,Arhgef10,Tnks,Ermp1,Kif20a,Sprtn,Usp28,Prkar2a,Ube4b,Lmo7,Arhgap35,Fam199x,Col14a1,Arid2,Abl2,Tspyl4,Adgrd1,Zfp91,Strip2,Arid1a,Smad3,Stard13
mMIITE	RBP026	HNRNPC	RBP026_human_ATtRACT_727	0.524915	0.125479	6	4.17	2.34437	Tmem132b,Man2a1,Pakap,Cdv3,Inppl1
mMIITE	RBP026	HNRNPC	RBP026_human_clipdb_bed26_mw10_num10_stringent	0.443639	0.017126	36	26.47	5.66837	Dlg1,Camk2d,Pakap,Arid3a,Ubn2,Arih1,Phf13,Asxl2,Sdc1,Crk,Lbx1,Ubn1,Rock1,Pik3c2a,Grip1,Trp53bp1,Cdv3,Lrp11,Ccdc71l,Tob2,Rnf141,Ube4b,Kcnh1,Wwc2,Fam199x,Arid2,Thumpd1,Zfp91
mMIITE	RBP026	HNRNPC	RBP026_human_clipdb_bed26_mw10_num1_stringent	0.745169	0.00148617	97	57.87	16.582	Asxl2,Arhgap35,Cdan1,Sox8,Rc3h1,Cdv3,Smg1,Arih1,Smarca5,Nufip2,Rock1,Zfp760,Nova1,Larp4,Rundc3b,Camk2d,Suco,Lmo7,Cep170b,Mtmr4,Shc1,Mafg,Resf1,Mon1b,Mark2,Kdm6a,Safb,Adamts9,Rdh10,Ubn2,Kif20a,Usp28,Dot1l,Strip2
mMIITE	RBP026	HNRNPC	RBP026_human_clipdb_bed26_mw10_num2_stringent	0.937648	0.00210041	24	12.53	4.14742	Sdc1,Atxn1l,Pnma5,Kdr,Clip4,Ero1lb,Trim6,Cdc25a,Sprtn,Tmem132b,Atf5,Tob2,Frmd8,Smarca5,Wwc2,Phf1,Slc37a1,Mapkbp1,Cep170b,Gpt2,Strip2,Asxl2
mMIITE	RBP026	HNRNPC	RBP026_human_clipdb_bed26_mw10_num3_stringent	-0.134878	0.166365	5	5.49	2.34626	Asxl2,Resf1,Arhgap19,H60c
mMIITE	RBP026	HNRNPC	RBP026_human_clipdb_bed26_mw10_num4_stringent	-0.111031	0.165097	5	5.4	2.3826	Kcnh1,Dock9,Arid3b,Mtmr4,H60c
mMIITE	RBP026	HNRNPC	RBP026_human_clipdb_bed26_mw10_num5_stringent	1.45576	0.00046365	11	4.0102	2.00769	Tnks,Crk,Uhmk1,Fstl5,Arid3a,Spag5,Fam91a1,Mon2,Abl2,Smad3
mMIITE	RBP026	HNRNPC	RBP026_human_clipdb_bed26_mw10_num6_loose	-0.133483	0.183178	4	4.38776	2.14251	Kdr,Zdhhc7,Kcnh1,Arih1
mMIITE	RBP026	HNRNPC	RBP026_human_clipdb_bed26_mw15_num1_stringent	0.33345	0.102853	11	8.73	2.77745	Trim6,Tob2,Arih1,Wwc2,Slc22a21,Arhgap35,Fam199x,Phf1,Cep170b,Socs7,Asxl2
mMIITE	RBP026	HNRNPC	RBP026_human_clipdb_bed26_mw15_num2_stringent	0.532926	0.00406329	165	114.04	35.9497	Asxl2,Cdv3,Arhgap35,Sox8,Cdan1,Nufip2,Rc3h1,Resf1,Mafg,Fam199x,Rock1,Zfp760,Camk2d,Nova1,Smarca5,Arid3a,Suco,Smg1,Tob2,Arih1,Sdc1,Crk,Larp4,Shc1,Btbd7,Mark2,Ube4b,Dot1l,Thumpd1,Phf13
mMIITE	RBP026	HNRNPC	RBP026_human_clipdb_bed26_mw15_num3_stringent	-0.948601	0.0835014	3	5.79	2.32377	Resf1,Arhgap19,Asxl2
mMIITE	RBP026	HNRNPC	RBP026_human_clipdb_bed26_mw15_num4_loose	-0.242857	0.135265	6	7.1	2.71732	Rc3h1,Resf1,Ttbk2,Trim6,Ermp1,Asxl2
mMIITE	RBP026	HNRNPC	RBP026_human_clipdb_bed26_mw15_num5_loose	0.747234	0.0923466	6	3.57447	1.8808	Rsbn1,Arid3a,Fam91a1,Abl2,Smad3,Ahctf1
mMIITE	RBP026	HNRNPC	RBP026_human_clipdb_bed26_mw15_num6_stringent	0.266371	0.0178047	71	59.03	17.9311	Asxl2,Cdv3,Arhgap35,Sox8,Zfp760,Mafg,Smg1,Nufip2,Rock1,Rc3h1,Camk2d,Tnks,Suco,Lmo7,Dot1l,Cdan1,Cep170b,Rundc3b,Resf1,Nova1,Usp28,Arih1,Smarca5,Fam199x,Tspyl4,Mtmr4,Stard13
mMIITE	RBP075	HNRNPK	RBP075_human_eclip_bed18_mw10_num7_stringent	1.40298	2.91996e-09	27	10.21	2.82233	Kdr,Frmd8,Socs7,Crk,Lbx1,Afap1l2,Rc3h1,Dcp1a,Trp53bp1,Adamts9,Ubn2,Tob2,Ablim2,Slc37a2,Dnmt3b,Tiam2,Arhgap35,Dot1l,Mapkbp1,Ssbp3,Zdhhc18,Slc9a1,Zfp91,Zfhx4
mMIITE	RBP026	HNRNPC	RBP026_human_clipdb_bed26_mw20_num10_stringent	0.624451	0.0311144	15	9.73	3.14259	Frmd8,Arid3a,Sdc1,Pnma5,Atf5,Slc37a2,Arih1,Hps5,Phf1,Mapkbp1,Cep170b,Asxl2
mMIITE	RBP026	HNRNPC	RBP026_human_clipdb_bed26_mw20_num1_stringent	0.434403	0.0701238	13	9.62	2.9466	Asxl2,Resf1,Rsbn1,Trim6,Ccp110,Spryd3,Arhgap19,Arhgap35,Fam199x,Phf1,Cdan1,Cep170b
mMIITE	RBP026	HNRNPC	RBP026_human_clipdb_bed26_mw20_num2_stringent	0.595693	0.00349381	139	91.98	28.0677	Asxl2,Cdv3,Arhgap35,Sox8,Cdan1,Mafg,Fam199x,Nufip2,Rc3h1,Zfp760,Resf1,Larp4,Camk2d,Nova1,Trim6,Suco,Smg1,Arih1,Smarca5,Stard13,Shc1,Ddit4,Man2a1,Pik3c2a,Ero1lb,Btbd7,Arid3a,Ubn2,Rnf141,Ube4b,Dock9,Ankrd17,Ssbp3,Phf13,Gpt2
mMIITE	RBP026	HNRNPC	RBP026_human_clipdb_bed26_mw20_num3_loose	0.427723	0.0932955	10	7.43434	2.85772	Sipa1l2,Uhmk1,Rc3h1,Resf1,Ttbk2,Trim6,Ccdc71l,Ermp1,Arih1,H60c
mMIITE	RBP026	HNRNPC	RBP026_human_clipdb_bed26_mw20_num4_stringent	0.513172	0.131361	6	4.20408	2.12476	Crk,Fstl5,Tnks,Arid3a,Fam91a1,Smad3
mMIITE	RBP026	HNRNPC	RBP026_human_clipdb_bed26_mw20_num6_stringent	0.512285	0.00619862	126	88.34	31.5128	Asxl2,Cdv3,Arhgap35,Sox8,Cdan1,Resf1,Nufip2,Rock1,Camk2d,Mafg,Rc3h1,Zfp760,Rdh10,Arih1,Pakap,Grip1,Nova1,Arid3a,Smg1,Smarca5,Dot1l,Fam199x,Tspyl4
mMIITE	RBP023	FXR2	RBP023_human_eclip_bed13_mw20_num5_loose	1.40272	1.5721e-07	28	10.59	3.34572	Sympk,Dclk2,Phf13,Asxl2,Atrnl1,Resf1,Ttbk2,Acbd3,Mark2,Trafd1,Cntn2,Tob2,Lysmd4,Frmd8,Atxn1l,Hps5,Ankrd6,Dot1l,Tspyl4,Raf1,Socs7,Slc9a1,Wdr24
mMIITE	RBP026	HNRNPC	RBP026_human_clipdb_bed26_mw25_num1_stringent	0.284814	0.0228231	59	48.43	10.0144	Asxl2,Cdan1,Sox8,Trim6,Larp4,Nufip2,Resf1,Arhgap35,Mafg,Smg1,Tmem132b,Shc1,Ddit4,Rock1,Rc3h1,Pik3c2a,Arih1,Smarca5,Lmo7,Fam167a,Ttbk2,Ankrd17,Fam199x,Arid3a,Stard13,Suco
mMIITE	RBP026	HNRNPC	RBP026_human_clipdb_bed26_mw25_num2_stringent	-0.0662614	0.115506	10	10.47	3.42143	Asxl2,Resf1,Trim6,Arih1,Arhgap19,Arhgap35,Fam199x,Phf1,H60c
mMIITE	RBP026	HNRNPC	RBP026_human_clipdb_bed26_mw25_num3_loose	-0.130931	0.146772	6	6.57	2.65625	Uhmk1,Rc3h1,Resf1,Ttbk2,Trim6,Arih1
mMIITE	RBP026	HNRNPC	RBP026_human_clipdb_bed26_mw25_num4_stringent	0.603426	0.0048318	127	83.59	31.0272	Asxl2,Cdv3,Arhgap35,Sox8,Cdan1,Resf1,Nufip2,Rock1,Mafg,Rc3h1,Fam199x,Shc1,Zfp760,Camk2d,Arid3a,Arih1,Rsbn1,Nova1,Rdh10,Smg1,Smarca5,Wwc2,Dot1l,Tspyl4
mMIITE	RBP026	HNRNPC	RBP026_human_clipdb_bed26_mw25_num5_loose	0.61595	0.0484609	12	7.83	2.87467	Dclk2,Ddit4,Por,Trim6,Arid3a,Rac3,Ablim2,Kcnh1,Msl1,Zdhhc18,Mcm2
mMIITE	RBP026	HNRNPC	RBP026_human_clipdb_bed26_mw25_num6_stringent	0.238998	0.0980732	15	12.71	3.09217	Frmd8,Clip4,Ero1lb,Heatr5a,Trim6,Rac3,Smyd4,Arih1,Slc22a21,Arhgap19,Fam199x,Phf1,Cep170b,Asxl2
mMIITE	RBP026	HNRNPC	RBP026_human_clipdb_bed26_mw25_num7_stringent	0.690935	0.000899762	73	45.22	10.1011	Asxl2,Rock1,Nufip2,Sox8,Arhgap35,Fam199x,Lrrfip1,Zfp760,Nova1,Tnks,Tob2,Tiam2,Tspyl4,Mtmr4,Shc1,Rc3h1,Grip1,Mark2,Acbd3,Kdm6a,Cdv3,Arhgef10,Arid3a,Suco,Ubn2,Kif20a,Sprtn,Usp28,Arih1,Fam122b,Lmo7,Dot1l,Cep170b,Cdan1,Adgrd1,Phf13
mMIITE	RBP026	HNRNPC	RBP026_human_clipdb_bed26_mw25_num9_stringent	0.867752	0.00149781	110	60.28	22.33	Asxl2,Cdv3,Arhgap35,Suco,Sox8,Sdc1,Man2a1,Camk2d,Arid3a,Apba2,Nufip2,Gpt2,Trim6,Ube4b,Cdan1,Rock1,Nova1,Mark2,Ubn2,Prkar2a,Arih1,Fam199x,Ddit4,Piwil1,Btbd7,Mafg,Kcnh1,Wwc2,Ssbp3,Thumpd1,Arid1a,Mtmr4
mMIITE	RBP026	HNRNPC	RBP026_human_clipdb_bed26_mw30_num1_stringent	-1.27699	0.0440583	3	7.27	2.77745	Uhmk1,Asxl2,H60c
mMIITE	RBP026	HNRNPC	RBP026_human_clipdb_bed26_mw30_num2_stringent	0.437895	0.00416652	218	160.93	50.2859	Asxl2,Cdv3,Nufip2,Sox8,Arhgap35,Camk2d,Resf1,Cdan1,Rock1,Arid3a,Fam199x,Mon1b,Suco,Smarca5,Mafg,Trim6,Ubn2,Gpt2,Sdc1,Pakap,Mark2,Smg1,Lbx1,Shc1,Rc3h1,Man2a1,Btbd7,Rsbn1,Cpeb4,Tob2,Apba2,Arih1,Tspyl4
mMIITE	RBP026	HNRNPC	RBP026_human_clipdb_bed26_mw30_num3_loose	0.697551	0.0788032	7	4.31633	1.93501	Crk,Ubn1,Trp53bp1,Arid3a,Spag5,Arih1,Smad3
mMIITE	RBP026	HNRNPC	RBP026_human_clipdb_bed26_mw30_num4_stringent	0.538481	0.00539735	113	77.8	23.0638	Asxl2,Cdan1,Cdv3,Rc3h1,Sox8,Arhgap35,Nufip2,Zfp760,Mafg,Resf1,Rock1,Nova1,Suco,Camk2d,Tnks,Smg1,Arih1,Smarca5,Dot1l,Larp4,Shc1,Mon1b,Kdm6a,Rdh10,Tob2,Fam199x,Tspyl4,Cep170b,Mtmr4
mMIITE	RBP026	HNRNPC	RBP026_human_clipdb_bed26_mw30_num5_stringent	-1.13141	0.100903	2	4.38144	2.19585	Pak4,Arhgap19
mMIITE	RBP026	HNRNPC	RBP026_human_clipdb_bed26_mw30_num6_stringent	1.09538	0.0109876	9	4.21212	1.98604	Arid3a,Ubn2,Frmd8,Atxn1l,Lmo7,Mon2,Zfp91,Smad3,Ahctf1
mMIITE	RBP026	HNRNPC	RBP026_human_clipdb_bed26_mw30_num9_stringent	0.500898	0.0317795	24	16.96	5.44934	Ubn2,Larp4,Pakap,Tnks,Shc1,Pik3c2a,Grip1,Gm5862,Cdv3,Ccdc71l,Cpeb4,Rad23b,Arih1,Ube4b,Hps5,Fam199x,Tspyl4,Dcaf8,Arid1a
mMIITE	RBP026	HNRNPC	RBP026_human_eclip_bed17_mw10_num1_stringent	0.414557	0.0109953	80	60.02	15.0749	Asxl2,Cdv3,Nova1,Arhgap35,Cdan1,Sox8,Rc3h1,Suco,Resf1,Smarca5,Nufip2,Crk,Rock1,Zfp760,Tnks,Mtmr4,Shc1,Camk2d,Mon1b,Mark2,Adamts9,Rdh10,Usp28,Tob2,Lmo7,Ssbp3,Strip2
mMIITE	RBP026	HNRNPC	RBP026_human_eclip_bed17_mw10_num2_stringent	1.0866	0.000755002	23	10.83	3.88224	Sdc1,Atxn1l,Pnma5,Kdr,Trim6,Sympk,Sprtn,Tmem132b,Atf5,Tob2,Frmd8,Arih1,Smarca5,Wwc2,Fam199x,Phf1,Slc37a1,Gpt2,Strip2,Asxl2,Smad3
mMIITE	RBP026	HNRNPC	RBP026_human_eclip_bed17_mw10_num3_stringent	0.646363	0.0821309	8	5.11111	2.52695	Crk,Ubn1,Dcp1a,Arid3a,Frmd8,Abl2,Strip2,Smad3
mMIITE	RBP026	HNRNPC	RBP026_human_eclip_bed17_mw10_num4_stringent	-0.671377	0.131544	3	4.77778	2.16444	Zdhhc7,Sprtn,Kbtbd7
mMIITE	RBP026	HNRNPC	RBP026_human_eclip_bed17_mw10_num5_stringent	0.652723	0.00175954	102	64.88	16.1485	Asxl2,Arhgap35,Cdv3,Cdan1,Nufip2,Rock1,Rc3h1,Resf1,Arih1,Zfp760,Camk2d,Suco,Smg1,Usp28,Sox8,Larp4,Nova1,Tob2,Smarca5,Lmo7,Fam199x,Mtmr4,Crk,Afap1l2,Rundc3b,Shox2,Mafg,Mon1b,Safb,Rdh10,Kif20a,Wwc2,Dot1l,Cep170b,Stard13
mMIITE	RBP026	HNRNPC	RBP026_human_eclip_bed17_mw10_num6_stringent	1.56825	1.14304e-05	13	4.38384	1.94678	Uhmk1,Camk2d,Ttc17,Rdh10,Ccdc120,Fam122b,Wwc2,Adar,Dot1l,Arid3b,Arid2,Fnip1,Smad3
mMIITE	RBP026	HNRNPC	RBP026_human_eclip_bed17_mw10_num7_loose	0.248108	0.0848771	15	12.63	3.91231	Arhgap35,Abl2,Cdan1,Asxl2,Por,Kcnh1,Hps5,Ero1lb,Arhgap19,Resf1,Ttbk2
mMIITE	RBP026	HNRNPC	RBP026_human_eclip_bed17_mw10_num8_stringent	0.654865	0.220986	3	1.90541	1.07485	Piwil1,Ubn2,Rnf141
mMIITE	RBP026	HNRNPC	RBP026_human_eclip_bed17_mw10_num9_loose	0.499538	0.0272156	30	21.22	7.88116	Pakap,Abl2,Inppl1,Lbx1,Ddit4,Atxn1l,Phf1,Pnma5,Nup62,Ttbk2,Lysmd4,Fam167a,Dcaf8,Slc9a1,Zfp91,Gpt2
mMIITE	RBP026	HNRNPC	RBP026_human_eclip_bed17_mw15_num10_stringent	0.459689	0.0620364	14	10.18	3.32842	Ubn2,Uhmk1,Larp4,Grip1,Trp53bp1,Tnks,Smg1,Atxn1l,Arih1,Fam199x,Fnip1,Arid1a,Stard13
mMIITE	RBP026	HNRNPC	RBP026_human_eclip_bed17_mw15_num1_stringent	0.421138	0.00601384	158	118	37.1198	Asxl2,Cdv3,Arhgap35,Sox8,Cdan1,Resf1,Camk2d,Nufip2,Rock1,Rc3h1,Arid3a,Mafg,Arih1,Fam199x,Shc1,Zfp760,Nova1,Smg1,Smarca5,Mon1b,Mark2,Rdh10,Suco,Ubn2,Tob2,Fam167a,Dot1l,Phf13
mMIITE	RBP026	HNRNPC	RBP026_human_eclip_bed17_mw15_num2_stringent	1.44765	4.09506e-05	14	5.13265	2.1617	Piwil1,Dlg1,Gm5862,Tnks,Dclk2,Arid3a,Ubn2,Frmd8,Slc22a21,Lmo7,Gm7694,5031410I06Rik,Cep170b,Smad3
mMIITE	RBP026	HNRNPC	RBP026_human_eclip_bed17_mw15_num3_stringent	-0.617311	0.141195	3	4.60204	2.12855	Slc37a1,Mon2,Asxl2
mMIITE	RBP026	HNRNPC	RBP026_human_eclip_bed17_mw15_num4_stringent	-0.396325	0.206185	3	3.94845	1.63536	Nova1,Ccdc71l,Prkar2a
mMIITE	RBP026	HNRNPC	RBP026_human_eclip_bed17_mw15_num5_stringent	0.666327	0.00134718	92	57.97	13.7308	Asxl2,Nufip2,Cdv3,Nova1,Smg1,Arhgap35,Rc3h1,Resf1,Tnks,Rdh10,Rundc3b,Rock1,Camk2d,Mafg,Suco,Ubn2,Smarca5,Ssbp3,Cdan1,Sox8,Crk,Fstl5,Lrrfip1,Zfp760,Grip1,Atf6b,Mon1b,Rsbn1,Mark2,Kdm6a,Arid3a,Ermp1,Tmem132b,Tob2,Arih1,Lmo7,Olfml2a,Fam199x,Col14a1,Cep170b,Dcaf8,Phf13,Zfp91,Strip2
mMIITE	RBP026	HNRNPC	RBP026_human_eclip_bed17_mw15_num6_loose	-0.297485	0.0879238	10	12.29	3.7747	Cdan1,Asxl2,Crk,Mon1b,Resf1,Hps5,Arhgap19,Abl2
mMIITE	RBP026	HNRNPC	RBP026_human_eclip_bed17_mw15_num7_stringent	0.141838	0.125004	11	9.97	3.00993	Uhmk1,Trim6,Slc37a2,Arhgap19,Resf1,Zdhhc18,Asxl2,H60c,Ffar2
mMIITE	RBP026	HNRNPC	RBP026_human_eclip_bed17_mw15_num9_stringent	1.16993	0.00432801	9	4	1.77951	Dclk2,Spryd3,Tmem132b,Cpeb4,Mpped1,Arhgap19,Arid2,Tspyl4,Strip2
mMIITE	RBP026	HNRNPC	RBP026_human_eclip_bed17_mw20_num10_stringent	0.941106	0.013745	12	6.25	2.62226	Abl2,Sh2d3c,Mafg,Ttbk2,Ubn2,Frmd8,Kcnh1,Ankrd6,Dot1l,Adgrd1,Ahctf1
mMIITE	RBP026	HNRNPC	RBP026_human_eclip_bed17_mw20_num1_stringent	0.701746	0.000724643	174	106.98	27.3511	Asxl2,Cdv3,Arhgap35,Sox8,Nufip2,Rc3h1,Fam199x,Cdan1,Trim6,Ubn2,Gpt2,Arid3a,Rock1,Zfp760,Camk2d,Mafg,Mon1b,Nova1,Mark2,Suco,Cpeb4,Apba2,Arih1,Man2a1,Resf1,Smg1,Smarca5,Dot1l,Stard13,Sdc1,Larp4,Piwil1,Ccdc112,Pakap,Grip1,Btbd7,Rsbn1,Ttbk2,Prkar2a,Tob2,Arid2,Tspyl4,Thumpd1,Rasa1,Arid1a,Mtmr4,Fancg
mMIITE	RBP026	HNRNPC	RBP026_human_eclip_bed17_mw20_num2_stringent	0.906071	0.0165586	11	5.87	2.38537	Pnma5,Ddit4,Tnks,Spryd3,Frmd8,Slc22a21,5031410I06Rik,Phf1,Cep170b,Phf13,Smad3
mMIITE	RBP026	HNRNPC	RBP026_human_eclip_bed17_mw20_num3_stringent	0.0144996	0.145332	8	7.92	2.74388	Uhmk1,Resf1,Spryd3,Sprtn,Rnf141,Arhgap19,H60c,Asxl2
mMIITE	RBP026	HNRNPC	RBP026_human_eclip_bed17_mw20_num4_stringent	-1.82408	0.0706668	1	3.54082	1.60005	Smyd4
mMIITE	RBP026	HNRNPC	RBP026_human_eclip_bed17_mw20_num5_loose	-0.231432	0.0729271	15	17.61	4.68372	Arhgap35,Cdan1,Asxl2,Crk,Mon1b,Resf1,Ttbk2,Dclk2,Arih1,Hps5,Arhgap19,Abl2
mMIITE	RBP026	HNRNPC	RBP026_human_eclip_bed17_mw20_num6_stringent	0.284306	0.0144327	88	72.26	20.7046	Asxl2,Arhgap35,Cdv3,Nufip2,Rock1,Rc3h1,Resf1,Smarca5,Cdan1,Sox8,Smg1,Larp4,Mafg,Suco,Usp28,Arih1,Fam199x,Mtmr4,Camk2d,Mon1b,Nova1,Kdm6a,Tnks,Lmo7,Dot1l,Cep170b
mMIITE	RBP026	HNRNPC	RBP026_human_eclip_bed17_mw20_num7_stringent	1.05368	0.000540622	23	11.08	3.65889	Sdc1,Pnma5,Ddit4,Kdr,Clip4,Dclk2,Trim6,Arid3a,Ccp110,Tmem132b,Atf5,Slc37a2,Arih1,Smarca5,Slc22a21,Arhgap35,Fam199x,Phf1,Mapkbp1,Cep170b,Gpt2,Strip2,Asxl2
mMIITE	RBP026	HNRNPC	RBP026_human_eclip_bed17_mw20_num8_stringent	0.292716	0.105459	11	8.98	3.02842	Asxl2,Rundc3b,Fstl5,Arih1,Arhgap19,Resf1,Msl1,Slc37a1,H6pd
mMIITE	RBP026	HNRNPC	RBP026_human_eclip_bed17_mw25_num10_stringent	0.645075	0.00349278	37	23.66	5.39963	Tob2,Larp4,Ttbk2,Asxl2,Sipa1l2,Ddit4,Rundc3b,Ccdc112,Rc3h1,Zfp760,Pakap,Grip1,Rsbn1,Kdm6a,Tnks,Arid3a,Stag2,Ubn2,Cpeb4,Frmd8,Rnf141,Arih1,Wwc2,Arid3b,Col14a1,Arid2,Tspyl4,Cdan1,Sox8,Arid1a,Ahctf1
mMIITE	RBP026	HNRNPC	RBP026_human_eclip_bed17_mw25_num1_stringent	0.430926	0.00648948	140	103.85	30.6144	Asxl2,Cdv3,Arhgap35,Sox8,Cdan1,Nufip2,Resf1,Rc3h1,Mafg,Rock1,Mon1b,Trim6,Arid3a,Smarca5,Ccdc112,Camk2d,Mark2,Arih1,Tspyl4,Stard13,Sdc1,Lbx1,Larp4,Shc1,Pakap,Grip1,Btbd7,Nova1,Smg1,Cpeb4,Ube4b,Fam167a,Dot1l,Fam199x,Ssbp3,Mtmr4
mMIITE	RBP026	HNRNPC	RBP026_human_eclip_bed17_mw25_num2_stringent	0.953541	0.00967411	11	5.68	2.19678	Tnks,Dclk2,Spryd3,Rac3,Slc22a21,5031410I06Rik,Phf1,Mapkbp1,Cep170b,Phf13,Smad3
mMIITE	RBP026	HNRNPC	RBP026_human_eclip_bed17_mw25_num3_stringent	0.491388	0.164265	5	3.5567	1.67686	Sh2d3c,Prkar2a,Atxn1l,Sox8,H6pd
mMIITE	RBP026	HNRNPC	RBP026_human_eclip_bed17_mw25_num4_stringent	0.708396	0.0506347	10	6.12	2.61031	Camk2d,Rsbn1,Ttbk2,Zcchc2,Smg1,Rnf141,Arih1,Arid3b,Ice1,H60c
mMIITE	RBP026	HNRNPC	RBP026_human_eclip_bed17_mw25_num5_stringent	0.482976	0.00734561	100	71.55	20.2576	Asxl2,Arhgap35,Resf1,Sox8,Nufip2,Cdv3,Cdan1,Mafg,Rc3h1,Nova1,Zfp760,Smg1,Arih1,Smarca5,Rock1,Camk2d,Lmo7,Dot1l,Mtmr4,Shc1,Mon1b,Adamts9,Rdh10,Usp28,Tspyl4,Cep170b,Stard13
mMIITE	RBP026	HNRNPC	RBP026_human_eclip_bed17_mw25_num6_stringent	0.0169304	0.167292	6	5.93	2.38368	Crk,Mafg,Lysmd4,Ankrd6,Abl2,Thumpd1
mMIITE	RBP026	HNRNPC	RBP026_human_eclip_bed17_mw25_num7_stringent	0.179444	0.0591495	23	20.31	6.12446	Piwil1,Gapvd1,Dclk2,Slc37a2,Ubn1,Rc3h1,Atf6b,Trim6,Ermp1,Ccdc120,Rnf141,Fnip1,Strip2,H60c,Smad3
mMIITE	RBP026	HNRNPC	RBP026_human_eclip_bed17_mw25_num8_loose	0.10897	0.0403041	40	37.09	9.4389	Sh2d3c,Smg1,Rad23b,Lbx1,Tmem132b,Atxn1l,Socs7,Sdc1,Dlg1,Shox2,Ttc17,Mafg,Cntn2,Sprtn,Prkar2a,Tob2,Ubqln2,Arih1,Hps5,Arhgap19,Fam167a,Arhgap35,Dot1l,Arid3b,Mon2,Ssbp3,Tspyl4,Strip2,Asxl2,Sgpp2
mMIITE	RBP026	HNRNPC	RBP026_human_eclip_bed17_mw25_num9_loose	1.0342	0.000445896	35	17.09	5.62479	Pakap,Ddit4,Rad23b,Mark2,Arid3a,Inppl1,Atrnl1,Kdr,Tmed9,Cntn2,Gtpbp2,Rac3,Atxn1l,Ube4b,Kcnh1,Ddb1,Lmo7,Fam167a,Dcaf8,Socs7,Nufip2,Zfp91
mMIITE	RBP026	HNRNPC	RBP026_human_eclip_bed17_mw30_num10_stringent	0.845114	0.0263977	12	6.68	2.94007	Sipa1l2,Gapvd1,Man2a1,Trim11,Cdv3,Tnks,Atxn1l,Arhgap19,Fam167a,Lrp1,Tspyl4,Strip2
mMIITE	RBP026	HNRNPC	RBP026_human_eclip_bed17_mw30_num1_stringent	0.474773	0.00615045	119	85.63	23.3388	Asxl2,Sox8,Nufip2,Rock1,Cdv3,Cdan1,Resf1,Rc3h1,Mafg,Trim6,Arhgap35,Smarca5,Fam199x,Tspyl4,Arid3a,Stard13,Lbx1,Uhmk1,Larp4,Ccdc112,Camk2d,Mon1b,Ttbk2,Adamts9,Rdh10,Suco,Tmem132b,Cpeb4,Prkar2a,Tob2,Apba2,Arih1,Arhgap19,Fam167a,Dot1l,Ssbp3,Dcaf8,Mtmr4
mMIITE	RBP026	HNRNPC	RBP026_human_eclip_bed17_mw30_num2_stringent	1.14386	0.00749195	9	4.07292	1.90978	Shc1,Ccdc71l,Spryd3,Rac3,Spag5,Dnmt3b,Slc22a21,Phf1,Strip2
mMIITE	RBP026	HNRNPC	RBP026_human_eclip_bed17_mw30_num3_stringent	-0.198494	0.166877	4	4.59	2.31419	Slc45a3,Fam91a1,Fam199x,Mon2
mMIITE	RBP026	HNRNPC	RBP026_human_eclip_bed17_mw30_num4_stringent	-0.634593	0.0539926	8	12.42	3.94707	Resf1,Arhgap19,Arih1,Fam199x,Cdan1,Asxl2
mMIITE	RBP026	HNRNPC	RBP026_human_eclip_bed17_mw30_num5_stringent	0.429926	0.00918372	100	74.23	22.3615	Asxl2,Cdv3,Arhgap35,Sox8,Nufip2,Rock1,Smarca5,Larp4,Rc3h1,Zfp760,Mafg,Resf1,Nova1,Cdan1,Suco,Usp28,Arih1,Lmo7,Fam199x,Mtmr4,Camk2d,Tnks,Rdh10,Smg1,Tob2,Dot1l,Stard13
mMIITE	RBP026	HNRNPC	RBP026_human_eclip_bed17_mw30_num7_loose	0.355934	0.0457785	22	17.19	6.77144	Ubqln2,Sh2d3c,Tob2,Fam167a,Por,Mafg,Ubn2,Ccdc120,Akap10,Arid2,Zdhhc18,Cdan1,Dtx2,Dcaf8,Zfp91,Gpt2
mMIITE	RBP030	HNRNPM	RBP030_human_eclip_bed19_mw10_num7_stringent	1.40156	3.01937e-09	27	10.22	2.82335	Kdr,Frmd8,Socs7,Crk,Lbx1,Afap1l2,Rc3h1,Dcp1a,Trp53bp1,Adamts9,Ubn2,Tob2,Ablim2,Slc37a2,Dnmt3b,Tiam2,Arhgap35,Dot1l,Mapkbp1,Ssbp3,Zdhhc18,Slc9a1,Zfp91,Zfhx4
mMIITE	RBP026	HNRNPC	RBP026_human_eclip_bed17_mw30_num9_stringent	0.336856	0.0643478	17	13.46	4.62628	Arih1,Nufip2,Uhmk1,Afap1l2,Rc3h1,Rps6ka6,Mon1b,Adamts9,Gtpbp2,Cpeb4,Cep295,Ccdc120,Arhgap19,Sox8,Zfp91
mMIITE	RBP026	HNRNPC	RBP026_human_starbase_bed25_mw10_num10_loose	-0.773528	0.0159111	18	30.77	20.7461	Camk2d,Sympk,Nufip2,Uhmk1,Tmed9,Carmil1,Tmem51,Arid3a,Fam122b,Ankrd17,Abl2,Gtf3c1,Arid1a
mMIITE	RBP026	HNRNPC	RBP026_human_starbase_bed25_mw10_num1_stringent	0.721898	0.000954901	127	77	20.3361	Asxl2,Cdv3,Sox8,Nufip2,Zfp760,Arhgap35,Smarca5,Cdan1,Mafg,Resf1,Rdh10,Fam199x,Nova1,Suco,Smg1,Dot1l,Crk,Rc3h1,Camk2d,Tnks,Adamts9,Usp28,Tob2,Arih1,Lmo7,Mtmr4,Stard13,Larp4,Shc1,Rundc3b,Rock1,Mon1b,Arid3a,Cep170b,Dcaf8,Strip2
mMIITE	RBP026	HNRNPC	RBP026_human_starbase_bed25_mw10_num2_stringent	0.887697	0.00418547	21	11.35	3.80158	Sdc1,Atxn1l,Pnma5,Kdr,Trim6,Cntn2,Sprtn,Tmem132b,Atf5,Tob2,Frmd8,Smarca5,Wwc2,Slc22a21,Phf1,Slc37a1,Gpt2,Strip2,Asxl2
mMIITE	RBP026	HNRNPC	RBP026_human_starbase_bed25_mw10_num3_stringent	0.0354053	0.210503	5	4.87879	1.89129	Asxl2,Camk2d,Resf1,Arhgap19
mMIITE	RBP026	HNRNPC	RBP026_human_starbase_bed25_mw10_num4_stringent	0.703147	0.00988477	26	15.97	4.87926	Asxl2,Arhgap19,Cdan1,Sox8,Shc1,Rc3h1,Gapvd1,Resf1,Ttbk2,Trafd1,Zcchc2,Trim6,Ccdc120,Rnf141,Slc37a2,Gm7694,Ankrd17,5031410I06Rik,Arid3b,Mtmr4,H60c
mMIITE	RBP026	HNRNPC	RBP026_human_starbase_bed25_mw10_num5_stringent	1.27288	0.00376073	9	3.72449	1.85439	Tnks,Crk,Uhmk1,Fstl5,Arid3a,Spag5,Mon2,Smad3
mMIITE	RBP026	HNRNPC	RBP026_human_starbase_bed25_mw10_num6_stringent	0.462704	0.0107578	64	46.44	11.4568	Cdv3,Mtmr4,Asxl2,Rc3h1,Camk2d,Smg1,Shc1,Zfp760,Rdh10,Arih1,Arhgap35,Nufip2,Atrnl1,Crk,Larp4,Rock1,Pakap,Grip1,Mafg,Resf1,Mon1b,Rsbn1,Nova1,Mark2,Kdm6a,Safb,Adamts9,Ubn2,Tmem132b,Prkar2a,Tob2,Tiam2,Wwc2,Nup153,Dot1l,Cep170b,Sox8,Dcaf8,Phf13,Strip2,Lrrc4,Smad3
mMIITE	RBP026	HNRNPC	RBP026_human_starbase_bed25_mw10_num7_loose	0.256454	0.142253	7	5.86	2.53469	Tcof1,Resf1,Arhgap19,Ttbk2,Lrp1,Asxl2,H60c
mMIITE	RBP026	HNRNPC	RBP026_human_starbase_bed25_mw10_num8_loose	-0.937939	0.131813	2	3.83158	1.92217	Sympk,Arih1
mMIITE	RBP026	HNRNPC	RBP026_human_starbase_bed25_mw10_num9_stringent	0.842813	0.000693555	45	25.09	6.66833	Fam199x,Sdc1,Larp4,Camk2d,Trim6,Ubn2,Nufip2,Ylpm1,Shc1,Rock1,Piwil1,Tcof1,Ccdc112,Man2a1,Pakap,Grip1,Btbd7,Resf1,Mon1b,Rsbn1,Arid3a,Cpeb4,Prkar2a,Dnmt3b,Arih1,Arhgap35,Arid2,Fnip1,Raf1,Gpt2,Asxl2,Mtmr4,Zfhx4
mMIITE	RBP026	HNRNPC	RBP026_human_starbase_bed25_mw15_num10_stringent	0.535332	0.0408458	17	11.73	3.87652	Crk,Ubn1,Zfp760,Camk2d,Rsbn1,Cdv3,Dclk2,Adamts9,Ccp110,Rdh10,Ubn2,Tmem132b,Dnmt3b,Atxn1l,Olfml2a,Taf4,Arid2
mMIITE	RBP026	HNRNPC	RBP026_human_starbase_bed25_mw15_num1_stringent	0.473801	0.00541274	154	110.89	36.0384	Asxl2,Cdv3,Arhgap35,Sox8,Cdan1,Nufip2,Resf1,Rc3h1,Mafg,Zfp760,Nova1,Arid3a,Rock1,Smarca5,Camk2d,Rdh10,Arih1,Fam199x,Shc1,Suco,Smg1,Ube4b,Dot1l,Phf13
mMIITE	RBP026	HNRNPC	RBP026_human_starbase_bed25_mw15_num2_stringent	0.466245	0.0604552	13	9.41	2.66703	Trim6,Asxl2,Tob2,Arih1,Wwc2,Arhgap19,Arhgap35,Olfml2a,Fam199x,Phf1,Cep170b
mMIITE	RBP026	HNRNPC	RBP026_human_starbase_bed25_mw15_num3_stringent	-0.390234	0.15223	4	5.24242	2.25013	Uhmk1,Resf1,Arhgap19,Asxl2
mMIITE	RBP026	HNRNPC	RBP026_human_starbase_bed25_mw15_num4_stringent	0.161653	0.182783	5	4.47	2.11515	Fstl5,Tnks,Arid3a,Spag5,Smad3
mMIITE	RBP026	HNRNPC	RBP026_human_starbase_bed25_mw15_num5_stringent	-0.389567	0.122425	5	6.55	2.79384	Resf1,Ttbk2,Trim6,Ermp1,Asxl2
mMIITE	RBP026	HNRNPC	RBP026_human_starbase_bed25_mw15_num6_stringent	0.616319	0.00330294	120	78.28	22.8672	Asxl2,Cdv3,Nufip2,Arhgap35,Cdan1,Sox8,Rc3h1,Zfp760,Mafg,Resf1,Smarca5,Camk2d,Smg1,Rock1,Nova1,Rdh10,Arih1,Dot1l,Fam199x,Mtmr4,Crk,Larp4,Shc1,Kdm6a,Suco,Usp28,Lmo7,Tspyl4,Cep170b
mMIITE	RBP026	HNRNPC	RBP026_human_starbase_bed25_mw15_num7_loose	-0.49774	0.105594	5	7.06	2.97063	Asxl2,Arih1,Arhgap19,Ankrd6
mMIITE	RBP026	HNRNPC	RBP026_human_starbase_bed25_mw15_num8_stringent	0.762687	0.000531367	83	48.92	11.8285	Asxl2,Sox8,Nufip2,Cdv3,Cdan1,Rc3h1,Arid3a,Larp4,Gapvd1,Camk2d,Mafg,Resf1,Nova1,Mark2,Cpeb4,Tob2,Smarca5,Wwc2,Arhgap35,Fam199x,Rock1,Zfp760,Grip1,Btbd7,Rsbn1,Lsr,Suco,Prkar2a,Rad23b,Rnf141,Arih1,Gm7694,Olfml2a,Arid3b,Col14a1,Bub1b,Mon2,Ssbp3,Tspyl4,Rasa1,Gpt2,Arid1a,Mtmr4,Stard13
mMIITE	RBP026	HNRNPC	RBP026_human_starbase_bed25_mw15_num9_stringent	-2.47768	0.0322885	1	5.57	2.58299	Ubn2
mMIITE	RBP026	HNRNPC	RBP026_human_starbase_bed25_mw20_num10_stringent	0.631032	0.0354382	14	9.04	3.08113	Ankrd17,Sipa1l2,Fstl5,Rdh10,Ubn2,Tmem132b,Atxn1l,Arid2,Ice1,2300002M23Rik,Strip2,Asxl2,Sgpp2
mMIITE	RBP026	HNRNPC	RBP026_human_starbase_bed25_mw20_num1_stringent	0.437286	0.00507774	176	129.98	38.6005	Asxl2,Cdv3,Sox8,Arhgap35,Cdan1,Resf1,Rc3h1,Rock1,Mafg,Nufip2,Camk2d,Nova1,Smarca5,Fam199x,Zfp760,Arid3a,Suco,Arih1,Shc1,Trim6,Sdc1,Pik3c2a,Mark2,Rdh10,Ubn2,Smg1,Usp28,Cpeb4,Prkar2a,Tob2,Lmo7,Fam167a,Dot1l,Tspyl4,Phf13,Gpt2,Stard13
mMIITE	RBP026	HNRNPC	RBP026_human_starbase_bed25_mw20_num2_stringent	0.454032	0.0689251	13	9.49	3.55759	Sdc1,Dclk2,Ccdc71l,Suco,Frmd8,Arih1,Slc22a21,Arhgap19,Arhgap35,Fam199x,Phf1,Cep170b,Thumpd1
mMIITE	RBP026	HNRNPC	RBP026_human_starbase_bed25_mw20_num3_stringent	0.257275	0.161685	6	5.02	2.24274	Pik3c2a,Cdv3,Mpped1,Gm7694,Thumpd1,Asxl2
mMIITE	RBP026	HNRNPC	RBP026_human_starbase_bed25_mw20_num4_loose	-1.23061	0.0441799	3	7.04	2.53429	Resf1,Ttbk2,H60c
mMIITE	RBP026	HNRNPC	RBP026_human_starbase_bed25_mw20_num5_stringent	0.424083	0.00969082	96	71.55	21.2928	Asxl2,Sox8,Rock1,Arhgap35,Cdv3,Smarca5,Nufip2,Rc3h1,Zfp760,Smg1,Cdan1,Larp4,Nova1,Arih1,Camk2d,Mafg,Tnks,Suco,Mtmr4,Rundc3b,Mon1b,Resf1,Adamts9,Lmo7,Dot1l,Fam199x,Cep170b,Stard13
mMIITE	RBP026	HNRNPC	RBP026_human_starbase_bed25_mw20_num6_stringent	0.670398	0.0385193	12	7.54	2.73185	Mafg,Resf1,Trim6,Arih1,Smarca5,Wwc2,Arhgap35,Olfml2a,Fam199x,Phf13,Socs7,Asxl2
mMIITE	RBP026	HNRNPC	RBP026_human_starbase_bed25_mw20_num7_loose	0.882696	0.00850744	17	9.22	3.39512	Ttbk2,Crk,Ppm1b,Ccp110,Stag2,Smg1,Ubn2,Sprtn,Cpeb4,Kcnh1,Arhgap35,5031410I06Rik,Arid2,Cdan1,Dcaf8,Strip2
mMIITE	RBP026	HNRNPC	RBP026_human_starbase_bed25_mw20_num8_stringent	0.491034	0.00544071	66	46.96	9.39151	Ubn2,Camk2d,Pakap,Arid3a,Arih1,Shc1,Dlg1,Rc3h1,Resf1,Fam91a1,Arhgap19,Phf13,Asxl2,Sdc1,Crk,Lbx1,Rundc3b,Rock1,Ccdc112,Pik3c2a,Rps6ka6,Grip1,Ero1lb,Rsbn1,Trp53bp1,Cdv3,Lrp11,Stag2,Cpeb4,Ccdc120,Rnf141,Akap10,Ubqln2,Atxn1l,Kcnh1,Ube4b,Fam122b,Wwc2,Dock9,Fam167a,Fam199x,Ssbp3,Abl2,Tspyl4,Thumpd1,Nufip2
mMIITE	RBP026	HNRNPC	RBP026_human_starbase_bed25_mw20_num9_loose	-0.754348	0.114454	3	5.06061	2.44038	Larp4,Arih1,Asxl2
mMIITE	RBP026	HNRNPC	RBP026_human_starbase_bed25_mw25_num10_loose	0.798366	0.00573172	22	12.65	3.89347	Uhmk1,Fam199x,Nufip2,Smad3,Crk,Pakap,Btbd7,Rsbn1,Ttbk2,Nova1,Tnks,Zcchc2,Arid3a,Slc40a1,Tmem132b,Lysmd4,Arih1,Arid2
mMIITE	RBP026	HNRNPC	RBP026_human_starbase_bed25_mw25_num1_stringent	0.39471	0.00909842	109	82.91	22.8562	Asxl2,Cdv3,Arhgap35,Sox8,Resf1,Cdan1,Mafg,Nufip2,Larp4,Rock1,Trim6,Rc3h1,Arid3a,Suco,Smg1,Dot1l,Fam199x,Stard13,Shc1,Ddit4,Pik3c2a,Camk2d,Ttbk2,Ubn2,Tmem132b,Ube4b,Arih1,Smarca5,Lmo7,Fam167a,Mtmr4
mMIITE	RBP026	HNRNPC	RBP026_human_starbase_bed25_mw25_num2_stringent	0.429911	0.0721845	13	9.65	3.43592	Sdc1,Dclk2,Ccdc71l,Frmd8,Arih1,Slc22a21,Arhgap19,Arhgap35,Fam199x,Phf1,Cep170b,Thumpd1,Asxl2
mMIITE	RBP026	HNRNPC	RBP026_human_starbase_bed25_mw25_num3_stringent	-0.126532	0.148827	6	6.55	2.62226	Uhmk1,Rc3h1,Resf1,Ttbk2,Trim6,Arih1
mMIITE	RBP026	HNRNPC	RBP026_human_starbase_bed25_mw25_num4_stringent	0.424688	0.00540063	174	129.63	40.3271	Asxl2,Cdv3,Resf1,Arid3a,Sox8,Camk2d,Arhgap35,Nufip2,Cdan1,Rock1,Arih1,Rc3h1,Trim6,Ubn2,Fam199x,Zfp760,Mafg,Rsbn1,Nova1,Suco,Smg1,Tob2,Smarca5,Dot1l,Tspyl4,Sdc1,Pakap,Btbd7,Mon1b,Mark2,Rdh10,Usp28,Cpeb4,Ssbp3,Gtf3c1
mMIITE	RBP026	HNRNPC	RBP026_human_starbase_bed25_mw25_num5_stringent	-0.324235	0.0822065	10	12.52	3.96571	Arhgap19,Cdan1,Asxl2,Resf1,Trim6,Fam199x,H60c
mMIITE	RBP026	HNRNPC	RBP026_human_starbase_bed25_mw25_num6_stringent	0.411258	0.0136937	61	45.87	10.6796	Asxl2,Sox8,Nufip2,Rock1,Arhgap35,Larp4,Kdm6a,Cdv3,Tnks,Adamts9,Fam199x,Cdan1,Strip2,Fstl5,Rundc3b,Zfp760,Camk2d,Mafg,Resf1,Nova1,Acbd3,Safb,Rdh10,Ermp1,Smg1,Sprtn,Usp28,Prkar2a,Arih1,Wwc2,Ssbp3,Cep170b,Adgrd1,Dcaf8,Mtmr4
mMIITE	RBP026	HNRNPC	RBP026_human_starbase_bed25_mw25_num9_loose	0.245011	0.0649456	21	17.72	4.91767	Ubn2,Ddit4,Trim11,Btbd7,Ttbk2,Dclk2,Trim6,Zdhhc7,Lysmd4,Rnf141,Cpt1a,Kcnh1,Arhgap19,Arhgap35,Arid2,Abl2,Adgrd1,Mtmr4,Sgpp2
mMIITE	RBP026	HNRNPC	RBP026_human_starbase_bed25_mw30_num1_stringent	0.383183	0.00781502	129	98.91	25.6401	Asxl2,Cdv3,Nufip2,Cdan1,Sox8,Rc3h1,Resf1,Rock1,Arhgap35,Trim6,Fam199x,Mafg,Smarca5,Tspyl4,Arid3a,Rdh10,Smg1,Mtmr4,Stard13,Lbx1,Uhmk1,Shc1,Ccdc112,Camk2d,Mon1b,Ttbk2,Mark2,Adamts9,Suco,Apba2,Ube4b,Arhgap19,Thumpd1,Gpt2
mMIITE	RBP026	HNRNPC	RBP026_human_starbase_bed25_mw30_num2_stringent	0.185916	0.119828	11	9.67	3.02199	Sdc1,Dclk2,Ubn2,Slc22a21,Arhgap19,Fam199x,Phf1,Cep170b,Thumpd1,Phf13,Asxl2
mMIITE	RBP026	HNRNPC	RBP026_human_starbase_bed25_mw30_num3_loose	-0.530071	0.103172	5	7.22	2.86244	Resf1,Ttbk2,Arih1,Asxl2,H60c
mMIITE	RBP026	HNRNPC	RBP026_human_starbase_bed25_mw30_num4_stringent	0.508598	0.00425383	179	125.82	41.8821	Asxl2,Cdv3,Resf1,Nufip2,Sox8,Arhgap35,Cdan1,Arid3a,Rock1,Camk2d,Mafg,Arih1,Fam199x,Mon1b,Suco,Ubn2,Rc3h1,Rsbn1,Nova1,Trim6,Smg1,Tob2,Smarca5,Dot1l,Tspyl4,Sdc1,Zfp760,Pakap,Btbd7,Mark2,Rdh10,Usp28,Cpeb4,Dcaf8
mMIITE	RBP026	HNRNPC	RBP026_human_starbase_bed25_mw30_num6_stringent	1.12513	0.000225571	26	11.92	4.0369	Sdc1,Pnma5,Trim6,Ddit4,Kdr,Clip4,Dcp1a,Ttbk2,Cntn2,Sprtn,Tmem132b,Atf5,Atxn1l,Arih1,Smarca5,Slc22a21,Arhgap35,Fam199x,Phf1,Mapkbp1,Cep170b,Gpt2,Asxl2
mMIITE	RBP026	HNRNPC	RBP026_human_starbase_bed25_mw30_num7_stringent	0.703018	0.00181999	91	55.9	15.1914	Asxl2,Cdv3,Arhgap35,Sox8,Nufip2,Mafg,Camk2d,Nova1,Smg1,Resf1,Suco,Smarca5,Cdan1,Rock1,Rc3h1,Rdh10,Arih1,Crk,Shc1,Pakap,Shox2,Tnks,Arid3a,Adamts9,Kif20a,Dot1l,Ssbp3,Cep170b,Gpt2,Stard13
mMIITE	RBP026	HNRNPC	RBP026_human_starbase_bed25_mw30_num8_loose	0.0901978	0.175225	5	4.69697	2.2563	Pakap,Trp53bp1,Dclk2,Arih1,Phf1
mMIITE	RBP026	HNRNPC	RBP026_human_starbase_bed2_mw10_num1_stringent	0.633303	0.00266544	83	53.51	13.4296	Asxl2,Cdan1,Rc3h1,Zfp760,Mafg,Arhgap35,Sox8,Nufip2,Resf1,Nova1,Cdv3,Dot1l,Rundc3b,Rock1,Suco,Lmo7,Fam199x,Tspyl4,Crk,Camk2d,Mon1b,Safb,Tnks,Adamts9,Rdh10,Smg1,Ubn2,Arih1,Smarca5,Mtmr4,Stard13
mMIITE	RBP026	HNRNPC	RBP026_human_starbase_bed2_mw10_num2_stringent	1.16273	0.000287404	24	10.72	3.87189	Sdc1,Atxn1l,Pnma5,Ddit4,Kdr,Trim6,Sympk,Sprtn,Tmem132b,Atf5,Tob2,Frmd8,Arih1,Smarca5,Wwc2,Fam199x,Phf1,Slc37a1,Gpt2,Strip2,Asxl2,Smad3
mMIITE	RBP026	HNRNPC	RBP026_human_starbase_bed2_mw10_num3_stringent	-0.216133	0.160521	5	5.80808	2.34162	Uhmk1,Resf1,Arhgap19,Asxl2,H60c
mMIITE	RBP026	HNRNPC	RBP026_human_starbase_bed2_mw10_num4_stringent	0.0662732	0.164003	5	4.77551	2.42211	Resf1,Ttbk2,Lrp1,Asxl2,H60c
mMIITE	RBP026	HNRNPC	RBP026_human_starbase_bed2_mw10_num5_loose	1.08504	0.00861956	9	4.24242	1.87949	Tnks,Uhmk1,Fstl5,Spag5,Ttbk2,Mon2,Arid3a,Smad3
mMIITE	RBP026	HNRNPC	RBP026_human_starbase_bed2_mw10_num6_stringent	0.560198	0.00502019	67	45.44	10.7884	Asxl2,Larp4,Zfp760,Cdv3,Sox8,Fstl5,Lrrfip1,Rc3h1,Mafg,Kdm6a,Tnks,Smg1,Usp28,Arih1,Smarca5,Lmo7,Arhgap35,Atrnl1,Crk,Rock1,Camk2d,Resf1,Mon1b,Rsbn1,Nova1,Mark2,Acbd3,Arhgef10,Suco,Ubn2,Ermp1,Tmem132b,Prkar2a,Ube4b,Hps5,Wwc2,Dot1l,Fam199x,Tspyl4,Cdan1,Nufip2
mMIITE	RBP026	HNRNPC	RBP026_human_starbase_bed2_mw10_num7_loose	-0.0980321	0.20814	4	4.28125	1.89572	Kdr,Zdhhc7,Kcnh1,Arih1
mMIITE	RBP026	HNRNPC	RBP026_human_starbase_bed2_mw10_num8_stringent	0.684054	0.00815075	29	18.05	5.16276	Asxl2,Arhgap19,Gm7694,Shc1,Dlg1,Rc3h1,Gapvd1,Camk2d,Resf1,Ttbk2,Trafd1,Zcchc2,Trim6,Ccdc120,Rnf141,Slc37a2,Atxn1l,Ankrd17,5031410I06Rik,Arid3b,Cdan1,Sox8,Phf13,Mtmr4,H60c
mMIITE	RBP026	HNRNPC	RBP026_human_starbase_bed2_mw10_num9_stringent	0.843179	0.000221749	58	32.33	7.77987	Fam199x,Sdc1,Larp4,Arid3a,Ubn2,Camk2d,Pakap,Btbd7,Trim6,Arih1,Nufip2,Gpt2,Lbx1,Ylpm1,Shc1,Nbr1,Rock1,Piwil1,Tcof1,Ccdc112,Rc3h1,Man2a1,Grip1,Resf1,Mon1b,Rsbn1,Cpeb4,Prkar2a,Dnmt3b,Ube4b,Arhgap35,Arid2,Fnip1,Gtf3c1,Raf1,Mtmr4,Asxl2,Zfhx4
mMIITE	RBP026	HNRNPC	RBP026_human_starbase_bed2_mw15_num10_loose	-0.0768407	0.0418681	17	17.93	9.48284	Clip4,Arhgap35,Mon1b,Zdhhc7,Tmem51,Cntn2,Ubn2,Pak4,Arih1,Dot1l,Sgpp2
mMIITE	RBP026	HNRNPC	RBP026_human_starbase_bed2_mw15_num1_stringent	0.495264	0.00411157	176	124.86	36.6468	Asxl2,Cdv3,Arhgap35,Sox8,Cdan1,Resf1,Rock1,Camk2d,Nufip2,Rc3h1,Mafg,Arid3a,Arih1,Suco,Fam199x,Zfp760,Smarca5,Shc1,Nova1,Mark2,Rdh10,Smg1,Cpeb4,Uhmk1,Ccdc112,Man2a1,Rsbn1,Trim6,Ubn2,Prkar2a,Cep295,Wwc2,Dot1l,Ssbp3,Cep170b,Phf13,Gpt2,Stard13,Fancg
mMIITE	RBP026	HNRNPC	RBP026_human_starbase_bed2_mw15_num2_stringent	-0.147307	0.137703	8	8.86	2.75981	Asxl2,Arih1,Wwc2,Arhgap19,Fam199x,Phf1,Cep170b
mMIITE	RBP026	HNRNPC	RBP026_human_starbase_bed2_mw15_num3_stringent	-0.486987	0.136922	4	5.60606	2.26697	Uhmk1,Resf1,Arhgap19,Asxl2
mMIITE	RBP026	HNRNPC	RBP026_human_starbase_bed2_mw15_num4_stringent	-0.218265	0.132247	6	6.98	2.84261	Resf1,Ttbk2,Trim6,Ermp1,Wwc2,Asxl2
mMIITE	RBP026	HNRNPC	RBP026_human_starbase_bed2_mw15_num5_loose	-0.731183	0.0905529	4	6.64	2.95939	Arih1,Smarca5,Arhgap19,Asxl2
mMIITE	RBP026	HNRNPC	RBP026_human_starbase_bed2_mw15_num6_stringent	-1.24476	0.0846374	2	4.73958	2.25829	Crk,Arid3a
mMIITE	RBP026	HNRNPC	RBP026_human_starbase_bed2_mw15_num7_stringent	0.47731	0.00803498	95	68.24	19.6583	Asxl2,Cdan1,Arhgap35,Cdv3,Resf1,Rock1,Sox8,Nufip2,Smg1,Rc3h1,Zfp760,Mafg,Smarca5,Larp4,Camk2d,Nova1,Arih1,Mon1b,Tnks,Adamts9,Rdh10,Suco,Usp28,Dot1l,Fam199x,Cep170b,Mtmr4
mMIITE	RBP026	HNRNPC	RBP026_human_starbase_bed2_mw15_num8_stringent	0.494109	0.00645622	56	39.76	8.04171	Ttbk2,Larp4,Tob2,Cdan1,Camk2d,Cpeb4,Ppp1r15a,Tspyl4,Sipa1l2,Lbx1,Uhmk1,Ylpm1,Fstl5,Rundc3b,Clip4,Rc3h1,Gapvd1,Man2a1,Rps6ka6,Pakap,Shox2,Espl1,Rsbn1,Nova1,Mark2,Carmil1,Tnks,Lsr,Adamts9,Ccp110,Ubn2,Tmem132b,Cep295,Ube4b,Hps5,Olfml2a,Fam199x,Abl2,Fnip1,Sox8,H6pd,Asxl2
mMIITE	RBP026	HNRNPC	RBP026_human_starbase_bed2_mw15_num9_stringent	0.774823	0.000228829	139	81.24	19.2391	Asxl2,Cdv3,Fam199x,Nufip2,Larp4,Nova1,Arhgap35,Sox8,Rock1,Rc3h1,Suco,Cdan1,Camk2d,Smg1,Prkar2a,Wwc2,Dot1l,Gpt2,Sdc1,Zfp760,Mafg,Resf1,Ccdc71l,Rdh10,Apba2,Ube4b,Arih1,Lmo7,Mtmr4,Crk,Rundc3b,Man2a1,Grip1,Shox2,Btbd7,Dcp1a,Acbd3,Mark2,Kdm6a,Trim6,Arid3a,Adamts9,Ubn2,Ermp1,Tob2,Rnf141,Smarca5,Arhgap19,Fam167a,Nup153,Mon2,Ssbp3,Arid2,Fnip1,Gtf3c1,Cep170b,Phf13,Stard13,Fancg
mMIITE	RBP026	HNRNPC	RBP026_human_starbase_bed2_mw20_num10_stringent	0.558926	0.00343243	109	73.99	18.1734	Asxl2,Arhgap35,Camk2d,Cdv3,Suco,Rock1,Arid3a,Prkar2a,Sox8,Gpt2,Rc3h1,Man2a1,Mark2,Apba2,Cdan1,Piwil1,Mafg,Nova1,Trim6,Ube4b,Arih1,Fam199x,Mon2,Sdc1,Tcof1,Ccdc112,Btbd7,Dcp1a,Resf1,Zcchc2,Ubn2,Ermp1,Fam167a,Ssbp3,Phf13,Nufip2,Arid1a,Zfhx4
mMIITE	RBP026	HNRNPC	RBP026_human_starbase_bed2_mw20_num1_stringent	0.547314	0.00288922	198	135.49	39.5177	Asxl2,Cdv3,Sox8,Arhgap35,Cdan1,Rc3h1,Resf1,Nufip2,Camk2d,Rock1,Mafg,Arih1,Fam199x,Sdc1,Nova1,Trim6,Suco,Smarca5,Man2a1,Mon1b,Mark2,Arid3a,Fam167a,Shc1,Ccdc112,Zfp760,Pik3c2a,Atf6b,Rsbn1,Rdh10,Ubn2,Smg1,Prkar2a,Wwc2,Dot1l,Mon2,Tspyl4,Dcaf8,Phf13,Gpt2,Mtmr4,Stard13
mMIITE	RBP026	HNRNPC	RBP026_human_starbase_bed2_mw20_num2_stringent	-0.0690147	0.133575	10	10.49	2.94562	Asxl2,Resf1,Trim6,Ccp110,Arhgap19,Arhgap35,Fam199x,Phf1,Cep170b
mMIITE	RBP026	HNRNPC	RBP026_human_starbase_bed2_mw20_num3_stringent	-0.273018	0.136418	6	7.25	2.60681	Uhmk1,Rc3h1,Resf1,Ttbk2,Ermp1,Arih1
mMIITE	RBP026	HNRNPC	RBP026_human_starbase_bed2_mw20_num4_loose	-0.420492	0.134428	4	5.35354	2.58849	Sympk,Smarca5,Gm7694,Raf1
mMIITE	RBP026	HNRNPC	RBP026_human_starbase_bed2_mw20_num5_stringent	0.606482	0.00274757	103	67.65	17.0882	Asxl2,Cdv3,Arhgap35,Rc3h1,Ubn2,Sox8,Resf1,Smg1,Cdan1,Rock1,Arih1,Smarca5,Fam199x,Nufip2,Mtmr4,Zfp760,Camk2d,Mafg,Nova1,Rdh10,Cep170b,Lbx1,Shc1,Rundc3b,Pakap,Kdm6a,Tnks,Arid3a,Suco,Usp28,Tob2,Lmo7,Tspyl4,Phf13,Stard13
mMIITE	RBP026	HNRNPC	RBP026_human_starbase_bed2_mw20_num6_stringent	0.642296	0.0950329	7	4.48485	2.26041	Crk,Trafd1,Smarca5,Mon2,Raf1,Arid1a,Smad3
mMIITE	RBP026	HNRNPC	RBP026_human_starbase_bed2_mw20_num7_stringent	-0.745862	0.119138	3	5.03093	2.04355	Sprtn,Pakap,Dtx2
mMIITE	RBP026	HNRNPC	RBP026_human_starbase_bed2_mw20_num8_stringent	0.0775303	0.0149166	56	53.07	26.5829	Piwil1,Ermp1,Gapvd1,Dclk2,Camk2d,Mafg,Slc22a21,Fam167a,Fam199x,Socs7,Strip2
mMIITE	RBP026	HNRNPC	RBP026_human_starbase_bed2_mw20_num9_stringent	0.728248	0.00105442	44	26.56	6.06583	Smarca5,Pik3c2a,Tmem132b,Tob2,Arih1,Mtmr4,Sipa1l2,Rundc3b,Dlg1,Lrrfip1,Rc3h1,Grip1,Ero1lb,Dcp1a,Mon1b,Rsbn1,Ttbk2,Mark2,Arhgef10,Slc40a1,Stag2,Ubn2,Slc29a1,Ube4b,Wwc2,Kbtbd7,Nup153,Fam167a,Arid3b,Arid2,Thumpd1,Nufip2,Gpt2,Ccdc117,Asxl2,Smad3
mMIITE	RBP026	HNRNPC	RBP026_human_starbase_bed2_mw25_num1_stringent	0.552582	0.00284221	189	128.86	36.7261	Asxl2,Cdv3,Nufip2,Sox8,Arhgap35,Cdan1,Rc3h1,Resf1,Camk2d,Mafg,Trim6,Fam199x,Sdc1,Mon1b,Nova1,Arid3a,Suco,Arih1,Smarca5,Tspyl4,Mtmr4,Rock1,Piwil1,Ccdc112,Mark2,Smg1,Stard13,Lrrfip1,Pakap,Grip1,Btbd7,Ubn2,Prkar2a,Apba2,Ube4b,Fam167a,Mon2,Gpt2
mMIITE	RBP026	HNRNPC	RBP026_human_starbase_bed2_mw25_num2_stringent	-0.312923	0.0922593	9	11.18	3.59961	Asxl2,Resf1,Trim6,Arhgap19,Arhgap35,Fam199x,Phf1,H60c
mMIITE	RBP026	HNRNPC	RBP026_human_starbase_bed2_mw25_num3_stringent	0.0816138	0.138111	8	7.56	2.85445	Uhmk1,Rc3h1,Resf1,Ttbk2,Trim6,Arih1,Strip2,Asxl2
mMIITE	RBP026	HNRNPC	RBP026_human_starbase_bed2_mw25_num4_stringent	0.458198	0.00811395	95	69.15	18.476	Asxl2,Cdv3,Sox8,Arhgap35,Ubn2,Nufip2,Mafg,Resf1,Arih1,Cdan1,Rc3h1,Zfp760,Rdh10,Shc1,Rock1,Suco,Smg1,Dot1l,Fam199x,Lbx1,Larp4,Rundc3b,Camk2d,Pakap,Mon1b,Kdm6a,Arid3a,Tob2,Tspyl4,Phf13,Mtmr4
mMIITE	RBP026	HNRNPC	RBP026_human_starbase_bed2_mw25_num5_loose	1.2422	0.000715896	11	4.65	1.88227	Gapvd1,Trafd1,Sympk,Atxn1l,Smarca5,Fam91a1,Dot1l,Abl2,Lrrc4,Mtmr4,Smad3
mMIITE	RBP026	HNRNPC	RBP026_human_starbase_bed2_mw25_num6_stringent	0.915936	0.00184855	20	10.6	3.24426	Uhmk1,Arih1,Lbx1,Mafg,Tmed9,Nova1,Mark2,Zcchc2,Trim6,Ccdc71l,Tob2,Ddb1,Gm7694,Fam199x,Phf1,Arid3b,Zdhhc18,Cdan1
mMIITE	RBP026	HNRNPC	RBP026_human_starbase_bed2_mw25_num7_loose	0.473931	0.0785529	11	7.92	3.04737	Lbx1,Kdr,Rc3h1,Mafg,Trafd1,Sympk,Arid3a,Arih1,Ankrd6,Phf1,Asxl2
mMIITE	RBP026	HNRNPC	RBP026_human_starbase_bed2_mw25_num8_stringent	0.60695	0.00435089	120	78.79	25.9278	Asxl2,Cdv3,Sox8,Cdan1,Gapvd1,Arhgap35,Tob2,Resf1,Nufip2,Rock1,Camk2d,Arid3a,Suco,Ubn2,Fam199x,Rdh10,Gm7694,Olfml2a,Sipa1l2,Lbx1,Ubn1,Lrrfip1,Rc3h1,Pik3c2a,Mon1b,Ttbk2,Nova1,Mark2,Arhgef10,Trim6,Ticrr,Smg1,Arih1,Ankrd17,Arid2,Tspyl4,Sgpp2
mMIITE	RBP026	HNRNPC	RBP026_human_starbase_bed2_mw30_num1_stringent	0.536539	0.00342051	156	107.55	29.0629	Asxl2,Nufip2,Cdv3,Cdan1,Arhgap35,Sox8,Rc3h1,Mafg,Resf1,Trim6,Fam199x,Rock1,Suco,Tspyl4,Ccdc112,Nova1,Mark2,Apba2,Gpt2,Man2a1,Arid3a,Smarca5,Mtmr4,Stard13,Camk2d,Dcp1a,Mon1b,Ttbk2,Adamts9,Smg1,Ermp1,Cpeb4,Tob2,Arhgap19,Ssbp3,Thumpd1
mMIITE	RBP026	HNRNPC	RBP026_human_starbase_bed2_mw30_num2_stringent	0.187408	0.120278	11	9.66	3.00242	Asxl2,Sdc1,Arih1,Arhgap19,Fam199x,Phf1,Cep170b,Thumpd1,Dclk2,Trim6
mMIITE	RBP026	HNRNPC	RBP026_human_starbase_bed2_mw30_num3_loose	-1.16135	0.0489475	3	6.71	2.354	Resf1,Arih1,Asxl2
mMIITE	RBP026	HNRNPC	RBP026_human_starbase_bed2_mw30_num4_stringent	0.423913	0.0092739	100	74.54	21.9404	Asxl2,Cdv3,Nufip2,Arhgap35,Cdan1,Sox8,Camk2d,Nova1,Suco,Rock1,Zfp760,Resf1,Smg1,Smarca5,Rc3h1,Mafg,Arih1,Fam199x,Crk,Larp4,Shc1,Mon1b,Kdm6a,Adamts9,Rdh10,Tob2,Lmo7,Tspyl4,Mtmr4
mMIITE	RBP026	HNRNPC	RBP026_human_starbase_bed2_mw30_num5_stringent	0.413664	0.0692018	14	10.51	3.64732	Uhmk1,Ttc17,Mafg,Tmed9,Nova1,Trim6,Arih1,Ddb1,Arhgap35,Fam199x,Phf1,Arid3b,Zdhhc18,Asxl2
mMIITE	RBP026	HNRNPC	RBP026_human_starbase_bed2_mw30_num6_stringent	0.585864	0.00626286	96	63.96	21.9485	Asxl2,Cdv3,Sox8,Arhgap35,Cdan1,Resf1,Ubn2,Camk2d,Ttbk2,Arhgef10,Smg1,Tob2,Arih1,Ankrd17,Col14a1,Tspyl4,Nufip2,Sdc1,Larp4,Fstl5,Rock1,Rc3h1,Gapvd1,Grip1,Rsbn1,Kdm6a,Adamts9,Rdh10,Suco,Sprtn,Cpeb4,Prkar2a,Lmo7,Olfml2a,Dot1l
mMIITE	RBP026	HNRNPC	RBP026_human_starbase_bed2_mw30_num8_stringent	0.439562	0.0155433	53	39.08	10.3022	Ubn2,Nufip2,Cep170b,Msl1,Mtmr4,Mafg,Pak4,Smarca5,Fam199x,Rc3h1,Atf6b,Dcp1a,Mark2,Lrp11,Heatr5a,Spryd3,Rnf141,Zfp553,Arih1,Fam91a1,Lmo7,Arid1a
mMIITE	RBP027	HNRNPD	RBP027_human_ATtRACT_738	0.452057	0.0890535	10	7.31	2.98378	Uhmk1,Ccp110,Stag2,Cep295,Frmd8,Ppp1r15a,Slc45a3,Smarca5,Wwc2,Kbtbd7
mMIITE	RBP027	HNRNPD	RBP027_human_clipdb_bed27_mw10_num1_loose	0.0931094	0.127053	8	7.5	3.09936	Mon2,Sdc1,Mon1b,Rad23b,Arhgap35,Lrp1,Slc9a1
mMIITE	RBP027	HNRNPD	RBP027_human_clipdb_bed27_mw10_num2_loose	0.650311	0.016053	21	13.38	3.98173	Ddit4,Cntn2,Pnma5,Piwil1,Mark2,Dclk2,Spryd3,Rac3,Lysmd4,Fam167a,Msl1,Dot1l,Slc37a1,Cep170b,Dcaf8,Slc9a1,Mcm2,Sgpp2
mMIITE	RBP027	HNRNPD	RBP027_human_clipdb_bed27_mw10_num3_loose	0.825807	0.0228074	12	6.77	2.70747	Lbx1,Zfp760,Man2a1,Arhgef10,Cpt1a,Lmo7,Ankrd6,Fam199x,Taf4,Fnip1,Rasa1,Stard13
mMIITE	RBP027	HNRNPD	RBP027_human_clipdb_bed27_mw10_num5_loose	0.340075	0.0443014	26	20.54	5.56399	Pnma5,Mafg,Mark2,Tnks,Spryd3,Cdc25a,Sh2d3c,Dcp1a,Zcchc2,Smg1,Sprtn,Rad23b,Lysmd4,Frmd8,Ubqln2,Dnmt3b,Kcnh1,Arhgap35,Lrp1,Mon2
mMIITE	RBP027	HNRNPD	RBP027_human_clipdb_bed27_mw10_num6_loose	0.750211	0.0799791	7	4.16162	2.24839	Rc3h1,Arhgef10,Rdh10,Cdc25a,Fnip1,Wdr24,Smad3
mMIITE	RBP027	HNRNPD	RBP027_human_clipdb_bed27_mw15_num1_loose	-0.198679	0.0516716	17	19.51	7.27455	Sh2d3c,Lbx1,Socs7,Por,Kdr,Grip1,Ccdc71l,Smg1,Tob2,Ubqln2,Atxn1l,Arhgap35,Dot1l
mMIITE	RBP027	HNRNPD	RBP027_human_clipdb_bed27_mw15_num2_stringent	0.265345	0.0857799	15	12.48	3.67761	Nufip2,Ppm1d,Fstl5,Rundc3b,Lrrfip1,Man2a1,Pakap,Nova1,Lsr,Adamts9,Stag2,Cpeb4,Kbtbd7,Stard13
mMIITE	RBP027	HNRNPD	RBP027_human_clipdb_bed27_mw15_num3_loose	0.67423	0.0129755	21	13.16	3.84477	Ddit4,Pnma5,Piwil1,Mark2,Dclk2,Cntn2,Spryd3,Rac3,Lysmd4,Fam167a,Msl1,Dot1l,Slc37a1,Zdhhc18,Cep170b,Dcaf8,Slc9a1,Mcm2,Sgpp2
mMIITE	RBP027	HNRNPD	RBP027_human_clipdb_bed27_mw15_num5_loose	0.461653	0.0245023	26	18.88	4.4022	Ubqln2,Dnmt3b,Tspyl4,Sdc1,Pnma5,Shc1,Man2a1,Mark2,Arhgef10,Tnks,Dclk2,Zcchc2,Smg1,Usp28,Tob2,Rad23b,Slc37a2,Arhgap35,Adar,Mon2,Ssbp3,Zdhhc18,Smad3
mMIITE	RBP027	HNRNPD	RBP027_human_clipdb_bed27_mw20_num1_loose	-0.191265	0.0520221	17	19.41	7.25731	Sh2d3c,Lbx1,Socs7,Por,Kdr,Grip1,Ccdc71l,Smg1,Tob2,Ubqln2,Atxn1l,Arhgap35,Dot1l
mMIITE	RBP027	HNRNPD	RBP027_human_clipdb_bed27_mw20_num2_stringent	0.275992	0.0399465	34	28.08	6.94376	Nufip2,Larp4,Rsbn1,Cpeb4,Asxl2,Lbx1,Ddit4,Fstl5,Rc3h1,Camk2d,Pakap,Ttbk2,Tnks,Arid3a,Adamts9,Ccp110,Stag2,Ubn2,Cep295,Fam122b,Kbtbd7,Arid2,Tspyl4,Sox8,Stard13
mMIITE	RBP027	HNRNPD	RBP027_human_clipdb_bed27_mw20_num3_loose	0.594008	0.0226456	20	13.25	3.88047	Ddit4,Pnma5,Piwil1,Mark2,Dclk2,Cntn2,Spryd3,Rac3,Lysmd4,Fam167a,Msl1,Dot1l,Slc37a1,Cep170b,Dcaf8,Slc9a1,Mcm2,Sgpp2
mMIITE	RBP027	HNRNPD	RBP027_human_clipdb_bed27_mw20_num5_loose	0.5715	0.0146269	24	16.15	4.00851	Gtpbp2,Slc37a2,Atxn1l,Arhgap35,Ubn1,Clip4,Rc3h1,Mafg,Ero1lb,Btbd7,Sesn2,Ccp110,Spryd3,Frmd8,Akap10,Arih1,Phf1,Socs7,Gpt2,Fancg
mMIITE	RBP027	HNRNPD	RBP027_human_clipdb_bed27_mw20_num7_stringent	0.320641	0.0431673	28	22.42	5.97838	Cpeb4,Rc3h1,Arih1,Fam199x,Mon2,Fstl5,Gapvd1,Man2a1,Btbd7,Ttbk2,Gm5862,Mark2,Ccdc71l,Smg1,Ubn2,Ccdc120,Slc45a3,Wwc2,Cdan1,Strip2,Asxl2,H60c
mMIITE	RBP027	HNRNPD	RBP027_human_clipdb_bed27_mw20_num8_loose	0.475473	0.063039	13	9.35	2.96231	Sdc1,Ppm1d,Mark2,Tnks,Ermp1,Cdc25a,Tmem132b,Prkar2a,Lysmd4,Arhgap35,Arid3b,Abl2,H60c
mMIITE	RBP027	HNRNPD	RBP027_human_clipdb_bed27_mw20_num9_loose	0.923734	0.000997098	21	11.07	3.19487	Larp4,Gapvd1,Pik3c2a,Mafg,Ero1lb,Nova1,Tnks,Lrp11,Il31ra,Arid3a,Ermp1,Cdc25a,Arih1,Gpatch1,Ankrd17,Col14a1,Rasa1,Arid1a,Ccdc117,Asxl2,Zfhx4
mMIITE	RBP027	HNRNPD	RBP027_human_clipdb_bed27_mw25_num1_loose	0.557642	0.0202651	34	23.1	8.28471	Ccdc71l,Dtx2,Socs7,Lbx1,Sh2d3c,Pak4,Rad23b,Ubqln2,Por,Tcof1,Shox2,Mark2,Prkar2a,Atxn1l,Apba2,Ube4b,Kcnh1,Fam167a,Gm7694,Adar
mMIITE	RBP027	HNRNPD	RBP027_human_clipdb_bed27_mw25_num2_stringent	0.524253	0.00924535	47	32.68	7.71838	Asxl2,Lbx1,Larp4,Rc3h1,Pik3c2a,Pakap,Ttbk2,Nova1,Cdv3,Cpeb4,Arhgap35,Tspyl4,Cdan1,Nufip2,Atrnl1,Shc1,Fstl5,Camk2d,Gm5862,Mark2,Carmil1,Adamts9,Arid3a,Ccp110,Stag2,Ubn2,Smg1,Tob2,Ppp1r15a,Kbtbd7,Fam199x,Arid2
mMIITE	RBP027	HNRNPD	RBP027_human_clipdb_bed27_mw25_num3_loose	0.719584	0.0090342	22	13.36	3.92742	Ddit4,Sdc1,Pnma5,Piwil1,Mark2,Dclk2,Cntn2,Spryd3,Rac3,Lysmd4,Fam167a,Msl1,Dot1l,Slc37a1,Ssbp3,Cep170b,Dcaf8,Slc9a1,Mcm2,Sgpp2
mMIITE	RBP027	HNRNPD	RBP027_human_clipdb_bed27_mw25_num4_loose	0.409868	0.0364818	26	19.57	5.4444	Mark2,Uhmk1,Pnma5,Sh2d3c,Pakap,Grip1,Btbd7,Carmil1,Dclk2,Cntn2,Smg1,Tmem132b,Ablim2,Frmd8,Rnf141,Slc22a21,Adar,Msl1,Dot1l,Arid3b,Socs7,H6pd,Gpt2,Lrrc4,Smad3
mMIITE	RBP027	HNRNPD	RBP027_human_clipdb_bed27_mw25_num5_stringent	0.544321	0.0071325	98	67.2	23.2379	Asxl2,Cdv3,Arhgap35,Cdan1,Tob2,Sox8,Gapvd1,Ttbk2,Arid3a,Nufip2,Larp4,Rc3h1,Resf1,Nova1,Ppp1r15a,Fam199x,Crk,Ppm1d,Dlg1,Lrrfip1,Rsbn1,Mark2,Kdm6a,Ccdc71l,Stag2,Cpeb4,Cep295,Slc45a3,Arih1,Smarca5,Wwc2,Arhgap19,Kbtbd7,Arid3b,Tspyl4,H6pd,Arid1a
mMIITE	RBP027	HNRNPD	RBP027_human_clipdb_bed27_mw30_num1_loose	0.557017	0.0202807	34	23.11	8.27543	Ccdc71l,Dtx2,Socs7,Lbx1,Sh2d3c,Pak4,Rad23b,Ubqln2,Por,Tcof1,Shox2,Mark2,Prkar2a,Atxn1l,Apba2,Ube4b,Kcnh1,Fam167a,Gm7694,Adar
mMIITE	RBP027	HNRNPD	RBP027_human_clipdb_bed27_mw30_num2_stringent	0.524694	0.00915469	47	32.67	7.69501	Asxl2,Lbx1,Larp4,Rc3h1,Pik3c2a,Pakap,Ttbk2,Nova1,Cdv3,Cpeb4,Arhgap35,Tspyl4,Cdan1,Nufip2,Atrnl1,Shc1,Fstl5,Camk2d,Gm5862,Mark2,Carmil1,Adamts9,Arid3a,Ccp110,Stag2,Ubn2,Smg1,Tob2,Ppp1r15a,Kbtbd7,Fam199x,Arid2
mMIITE	RBP027	HNRNPD	RBP027_human_clipdb_bed27_mw30_num3_loose	0.712044	0.00961868	22	13.43	3.95238	Ddit4,Pnma5,Piwil1,Mark2,Dclk2,Cntn2,Spryd3,Rac3,Lysmd4,Kcnh1,Fam167a,Msl1,Dot1l,Slc37a1,Cep170b,Dcaf8,Slc9a1,Gpt2,Mcm2,Sgpp2
mMIITE	RBP027	HNRNPD	RBP027_human_clipdb_bed27_mw30_num4_loose	0.409131	0.0365459	26	19.58	5.43869	Mark2,Tmem132b,Uhmk1,Pnma5,Sh2d3c,Ablim2,Frmd8,Rnf141,Pakap,Grip1,Btbd7,Slc22a21,Adar,Msl1,Dot1l,Arid3b,Carmil1,Dclk2,Socs7,H6pd,Cntn2,Gpt2,Lrrc4,Smad3,Smg1
mMIITE	RBP027	HNRNPD	RBP027_human_clipdb_bed27_mw30_num5_stringent	0.561331	0.00667919	99	67.09	23.2062	Asxl2,Cdv3,Arhgap35,Cdan1,Arid3a,Tob2,Sox8,Gapvd1,Ttbk2,Nufip2,Larp4,Rc3h1,Resf1,Nova1,Ppp1r15a,Fam199x,Crk,Ppm1d,Dlg1,Lrrfip1,Rsbn1,Mark2,Kdm6a,Ccdc71l,Stag2,Cpeb4,Cep295,Slc45a3,Arih1,Smarca5,Wwc2,Arhgap19,Kbtbd7,Arid3b,Tspyl4,H6pd,Arid1a
mMIITE	RBP028	HNRNPF	RBP028_human_ATtRACT_1331	0.460634	0.0958957	9	6.54	2.91086	Clip4,Gapvd1,Ttbk2,Kcnh1,Dock9,Gm7694,Abl2,Sox8,Asxl2
mMIITE	RBP028	HNRNPF	RBP028_human_ATtRACT_804	0.108706	0.208441	4	3.70968	1.89152	Rad23b,Atxn1l,Arih1,Olfml2a
mMIITE	RBP028	HNRNPF	RBP028_human_ATtRACT_805	0.826668	0.0689419	6	3.38298	1.65332	Dlg1,Cntn2,Rad23b,Akap10,Gm7694,Msl1
mMIITE	RBP028	HNRNPF	RBP028_human_ATtRACT_813	1.33474	0.00154673	8	3.17172	1.50537	Ppm1b,Ttc17,Mon1b,Ttbk2,Gtpbp2,Ubn2,Sprtn,Atxn1l
mMIITE	RBP028	HNRNPF	RBP028_human_ATtRACT_814	-0.2824	0.751818	1	1.21622	0.479301	Wwc2
mMIITE	RBP028	HNRNPF	RBP028_human_ATtRACT_815	1.12755	0.00214211	13	5.95	2.38842	Atxn1l,Dnmt3b,Pakap,Kcnh1,Mon1b,Arhgap19,Resf1,Adar,Olfml2a,Col14a1,Tmem51,Sympk,Lrrc4
mMIITE	RBP028	HNRNPF	RBP028_human_ATtRACT_819	0.928085	0.0313871	9	4.73	2.31314	Ddit4,Mark2,Ubn2,Tmem132b,Fam167a,Dot1l,Adgrd1,Slc9a1
mMIITE	RBP028	HNRNPF	RBP028_human_ATtRACT_821	1.37111	0.00129187	11	4.25253	2.13973	Abl2,Lbx1,Ubn2,Cpeb4,Kcnh1,Lmo7,Phf1,Phf13,Inppl1
mMIITE	RBP028	HNRNPF	RBP028_human_ATtRACT_822	0.983398	0.0193849	9	4.55208	2.07679	Inppl1,Pakap,Cdc25a,Atxn1l,Lmo7,Abl2
mMIITE	RBP028	HNRNPF	RBP028_human_ATtRACT_836	0.584963	0.089798	8	5.33333	2.41593	Pnma5,Nbr1,Man2a1,Mark2,Tmem132b,Ablim2,Lrp1,Inppl1
mMIITE	RBP028	HNRNPF	RBP028_human_ATtRACT_837	0.920298	0.00374677	25	13.21	4.72324	Man2a1,Mon1b,Mark2,Atxn1l,Stard13,Atrnl1,Sdc1,Lbx1,Shc1,Nup62,Ttbk2,Sympk,Ccp110,Tmem132b,Mpped1,Wwc2,Slc37a1,Abl2,Socs7,Gpt2
mMIITE	RBP028	HNRNPF	RBP028_human_ATtRACT_838	0.512857	0.0670546	12	8.41	3.86409	Arid3a,Lrrc4,Shc1,Trim11,Smg1,Rad23b,Atxn1l,Tspyl4,Socs7,Asxl2
mMIITE	RBP028	HNRNPF	RBP028_human_clipdb_bed28_mw10_num1_loose	0.974005	0.00141526	44	22.4	8.10786	Piwil1,Shox2,Arid3a,Shc1,Ubn2,Prkar2a,Atxn1l,Fnip1,Socs7,Larp4,Gapvd1,Man2a1,Pakap,Mon1b,Ttbk2,Tnks,Ticrr,Suco,Tmem132b,Lysmd4,Frmd8,Rnf141,Apba2,Cpt1a,Wwc2,Arhgap19,Dock9,Fam167a,Msl1,Mapkbp1,Rasa1,Gpt2
mMIITE	RBP028	HNRNPF	RBP028_human_clipdb_bed28_mw10_num3_loose	0.201703	0.0715479	21	18.26	4.7068	Trp53bp1,Arih1,Pnma5,Shc1,Gapvd1,Sesn2,Cntn2,Ubn2,Pak4,Rad23b,Arhgap35,Dot1l,Lrp1,Mon2,Ssbp3,Zdhhc18,Dcaf8,Zfp91,Lrrc4
mMIITE	RBP028	HNRNPF	RBP028_human_clipdb_bed28_mw10_num5_loose	0.324507	0.141511	7	5.59	2.35743	Fam199x,Pakap,Dclk2,5031410I06Rik,Ssbp3,Smad3
mMIITE	RBP028	HNRNPF	RBP028_human_clipdb_bed28_mw15_num1_loose	-0.356144	0.0228804	18	23.04	16.6557	Cntn2,Kdr,Pakap,Socs7,Ermp1,Ddb1,Zfp91,Strip2,Mtmr4,Ubn2
mMIITE	RBP028	HNRNPF	RBP028_human_clipdb_bed28_mw15_num3_loose	0.203353	0.0264547	34	29.53	14.3678	Rad23b,Smg1,Arhgap35,Socs7,Clip4,Cntn2,Ubn2,Mon2,Shc1,Sh2d3c,Nova1,Mark2,Arhgef10,Trafd1,Cdc25a,Tmem132b,Prkar2a,Ablim2,Dnmt3b,Atxn1l,Zfp91
mMIITE	RBP028	HNRNPF	RBP028_human_clipdb_bed28_mw15_num5_loose	1.21042	0.000872723	14	6.05	2.45926	Smg1,Tspyl4,Sipa1l2,Tnks,Cdc25a,Sprtn,Cpeb4,Prkar2a,Tob2,Wwc2,5031410I06Rik,Stard13
mMIITE	RBP028	HNRNPF	RBP028_human_clipdb_bed28_mw20_num1_loose	-0.69203	0.0206227	18	29.08	14.3708	Pak4,Cntn2,Arid3a,Fam199x,Kdr,Ermp1,Atxn1l,Dock9,Fam167a,Socs7,Ffar2
mMIITE	RBP028	HNRNPF	RBP028_human_clipdb_bed28_mw20_num3_loose	0.306978	0.0201833	42	33.95	17.856	Ubqln2,Arhgap35,Rad23b,Clip4,Smg1,Sprtn,Atxn1l,Mon2,Socs7,Pnma5,Sh2d3c,Tmed9,Mark2,Arhgef10,Zcchc2,Ablim2,Slc37a2,Arih1,Smarca5,Tiam2,Fam167a,Dot1l,Zdhhc18,Tspyl4,Arid1a,Asxl2
mMIITE	RBP028	HNRNPF	RBP028_human_clipdb_bed28_mw20_num9_loose	0.471072	0.121867	7	5.05	2.24452	Atrnl1,Arhgef10,Cdc25a,Fam91a1,Mapkbp1,Socs7,H60c
mMIITE	RBP028	HNRNPF	RBP028_human_clipdb_bed28_mw25_num1_loose	0.167646	0.028425	34	30.27	13.5101	Cntn2,Pakap,Fam199x,Socs7,Kdr,Sympk,Pnma5,Rc3h1,Man2a1,Ttc17,Mafg,Sesn2,Trp53bp1,Rad23b,Lysmd4,Zfp553,Kcnh1,Ddb1,Fam167a,Phf13,Lrrc4,Stard13
mMIITE	RBP028	HNRNPF	RBP028_human_clipdb_bed28_mw25_num3_loose	-0.513175	0.0148896	32	45.67	22.1455	Rad23b,Ubqln2,Pnma5,Mark2,Arhgap35,Socs7,Shc1,Arhgef10,Smg1,Tmem132b,Tob2,Slc37a2,Atxn1l,Arih1,Mon2,Ssbp3,Sgpp2
mMIITE	RBP028	HNRNPF	RBP028_human_clipdb_bed28_mw30_num1_loose	0.222239	0.0238147	47	40.29	15.1959	Pakap,Cntn2,Socs7,Atxn1l,Rc3h1,Man2a1,Trafd1,Zcchc2,Pak4,Fam199x,Ddit4,Ttc17,Spryd3,Rac3,Ubn2,Ermp1,Dnmt3b,Arih1,Ddb1,Arhgap19,Lmo7,Phf1,Thumpd1,Phf13,Lrrc4,Ffar2
mMIITE	RBP028	HNRNPF	RBP028_human_clipdb_bed28_mw30_num2_loose	-1.12763	0.012386	16	34.96	22.78	Ubqln2,Mark2,Dot1l,Sesn2,Cntn2,Smg1,Sprtn,Ablim2,Rad23b,Slc37a2,Ssbp3
mMIITE	RBP028	HNRNPF	RBP028_mouse_ATtRACT_1325	0.517848	0.114414	7	4.88889	2.20338	Ddit4,Mark2,Ddb1,Fam167a,Zdhhc18,Dcaf8,Slc9a1
mMIITE	RBP029	HNRNPH	RBP029_human_ATtRACT_1347	0.447459	0.0982653	9	6.6	2.84268	Clip4,Gapvd1,Ttbk2,Kcnh1,Dock9,Gm7694,Abl2,Sox8,Asxl2
mMIITE	RBP029	HNRNPH	RBP029_human_ATtRACT_852	-0.23816	0.816585	1	1.17949	0.451419	Stard13
mMIITE	RBP029	HNRNPH	RBP029_human_ATtRACT_853	0.886789	0.06344	6	3.2449	1.70543	Piwil1,Dclk2,Usp28,Atf5,Ccdc120,Kcnh1
mMIITE	RBP029	HNRNPH	RBP029_human_ATtRACT_870	-0.694461	0.174937	2	3.23656	1.80216	Sprtn,Arih1
mMIITE	RBP029	HNRNPH	RBP029_human_ATtRACT_871	-0.329308	0.65197	1	1.25641	0.548584	Wwc2
mMIITE	RBP029	HNRNPH	RBP029_human_ATtRACT_872	1.12755	0.00205515	13	5.95	2.3757	Pakap,Mon1b,Resf1,Tmem51,Sympk,Atxn1l,Dnmt3b,Kcnh1,Arhgap19,Adar,Olfml2a,Col14a1,Lrrc4
mMIITE	RBP029	HNRNPH	RBP029_human_ATtRACT_878	0.669176	0.0761028	8	5.03093	2.33387	Ddit4,Mark2,Ubn2,Tmem132b,Fam167a,Zdhhc18,Adgrd1,Dcaf8
mMIITE	RBP029	HNRNPH	RBP029_human_ATtRACT_879	0.249087	0.141768	7	5.89	2.56194	Slc9a1,Trafd1,Cdc25a,Pak4,Cep170b,Lrrc4
mMIITE	RBP029	HNRNPH	RBP029_human_ATtRACT_883	0.50104	0.132887	6	4.23958	2.14105	Lbx1,Pnma5,Nbr1,Pakap,Rnf141,Phf1
mMIITE	RBP029	HNRNPH	RBP029_human_ATtRACT_884	0.695245	0.0871331	7	4.32323	2.23528	Abl2,Lbx1,Tmem132b,Atxn1l,Kcnh1,Inppl1
mMIITE	RBP029	HNRNPH	RBP029_human_ATtRACT_886	1.24868	0.00193357	12	5.05	2.31977	Pnma5,Pakap,Cdv3,Il31ra,Arid3a,Slc29a1,Apba2,Kcnh1,Ddb1,Zdhhc18,Phf13,Socs7
mMIITE	RBP029	HNRNPH	RBP029_human_ATtRACT_900	0.593183	0.0883748	8	5.30303	2.39666	Pnma5,Nbr1,Man2a1,Mark2,Tmem132b,Ablim2,Lrp1,Inppl1
mMIITE	RBP029	HNRNPH	RBP029_human_ATtRACT_901	0.861404	0.00575126	24	13.21	4.63909	Man2a1,Mon1b,Mark2,Stard13,Atrnl1,Sdc1,Lbx1,Larp4,Shc1,Nup62,Ttbk2,Sympk,Spryd3,Ccp110,Tmem132b,Atxn1l,Slc37a1,Abl2,Socs7,Gpt2
mMIITE	RBP029	HNRNPH	RBP029_human_ATtRACT_902	0.237864	0.0908227	10	8.48	4.10095	Arid3a,Lrrc4,Trim11,Smg1,Rad23b,Tspyl4,Socs7,Asxl2
mMIITE	RBP029	HNRNPH	RBP029_human_clipdb_bed29_mw10_num10_stringent	0.858567	0.00885378	20	11.03	4.09596	Sdc1,Mon1b,Atxn1l,Larp4,Rc3h1,Zcchc2,Arid3a,Rac3,Tob2,Slc37a2,Wwc2,Arhgap35,Dcaf8,Phf13,Lrrc4,Asxl2,Stard13
mMIITE	RBP029	HNRNPH	RBP029_human_clipdb_bed29_mw10_num1_stringent	-0.801848	0.0258174	12	20.92	11.342	Pak4,Fam199x,Tmem51,Arid3a,Ubn2,Lysmd4,Atxn1l,Fam167a
mMIITE	RBP029	HNRNPH	RBP029_human_clipdb_bed29_mw10_num2_stringent	0.545366	0.0302969	23	15.76	5.45157	Sdc1,Ddit4,Pakap,Rad23b,Pnma5,Nup62,Man2a1,Mon1b,Ttbk2,Cdc25a,Tmem132b,Atxn1l,Kcnh1,Wwc2,Lrp1,Ssbp3,Dcaf8,Gpt2,Asxl2
mMIITE	RBP029	HNRNPH	RBP029_human_clipdb_bed29_mw10_num3_stringent	-0.0528796	0.0481656	15	15.56	8.26373	Kdr,Zfp91,Ddit4,Pik3c2a,Pakap,Trp53bp1,Tnks,Ubn2,Tob2,Fam167a,Fnip1,Cep170b,Fancg
mMIITE	RBP029	HNRNPH	RBP029_human_clipdb_bed29_mw10_num4_loose	0.773985	0.017976	25	14.62	6.71164	Larp4,Nufip2,Adamts9,Clip4,Ccdc71l,Arid3a,Dlg1,Rsbn1,Ttbk2,Nova1,Ubn2,Tob2,Akap10,Tspyl4
mMIITE	RBP029	HNRNPH	RBP029_human_clipdb_bed29_mw10_num5_stringent	0.464776	0.035895	24	17.39	7.65664	Lbx1,Atf5,Fam199x,Socs7,Ylpm1,Pnma5,Pakap,Shox2,Heatr5a,Arid3a,Sprtn,Tmem132b,Rnf141,Atxn1l,Zfp553,Lmo7,Thumpd1,Zfp91,Asxl2,Sgpp2
mMIITE	RBP029	HNRNPH	RBP029_human_clipdb_bed29_mw10_num6_stringent	0.652649	0.0361401	18	11.45	7.65463	Cntn2,Kdr,Ermp1,Pakap,Mafg,Trafd1,Sympk,Suco,Lysmd4,Zfp553,Lmo7,Lrrc4
mMIITE	RBP029	HNRNPH	RBP029_human_clipdb_bed29_mw15_num10_stringent	0.228819	0.0729727	18	15.36	4.65479	Cntn2,Ylpm1,Kdr,Pakap,Shox2,Tmed9,Trafd1,Zcchc2,Spryd3,Ermp1,Cdc25a,Atf5,Pak4,Slc45a3,5031410I06Rik,Col14a1,Socs7
mMIITE	RBP029	HNRNPH	RBP029_human_clipdb_bed29_mw15_num1_stringent	-1.1703	0.0113675	17	38.26	22.0269	Pak4,Arid3a,Atxn1l,Fam199x,Ubn2
mMIITE	RBP029	HNRNPH	RBP029_human_clipdb_bed29_mw15_num2_stringent	0.800994	0.00471125	43	24.68	8.55627	Pakap,Cntn2,Ddit4,Mark2,Atf5,Kcnh1,Fam167a,Pnma5,Nup62,Rc3h1,Man2a1,Ttc17,Mon1b,Sesn2,Ttbk2,Cdv3,Ticrr,Rac3,Ubn2,Cdc25a,Rad23b,Slc37a2,Atxn1l,Zfp553,Lmo7,Arhgap35,Abl2,Tspyl4,Socs7,Zfp91,Gpt2,Mcm2,Lrrc4,Stard13
mMIITE	RBP029	HNRNPH	RBP029_human_clipdb_bed29_mw15_num3_stringent	0.805972	0.00500828	86	49.19	23.5988	Apba2,Ffar2,Fnip1,Arid3a,Ubn2,Prkar2a,Pak4,Piwil1,Pakap,Cntn2,Kdr,Atxn1l,Fam199x,Ssbp3,Socs7,Tnks,Sprtn,Tmem132b,Olfml2a,Sgpp2
mMIITE	RBP029	HNRNPH	RBP029_human_clipdb_bed29_mw15_num4_stringent	0.786912	0.0165585	24	13.91	6.08043	Pnma5,Lbx1,Ddit4,Mark2,Ubn2,Inppl1,Sdc1,Rc3h1,Man2a1,Pakap,Dclk2,Sympk,Rad23b,Kcnh1,Msl1,Sox8,Dtx2
mMIITE	RBP029	HNRNPH	RBP029_human_clipdb_bed29_mw15_num6_stringent	0.614109	0.0178087	24	15.68	4.71164	Zdhhc18,Uhmk1,Piwil1,Pakap,Mafg,Sesn2,Cdv3,Zdhhc7,Ccp110,Frmd8,Rnf141,Apba2,Arih1,Slc35f3,Lmo7,Ankrd6,Msl1,Dot1l,Ssbp3,Phf13,Arid1a,Asxl2,Stard13
mMIITE	RBP029	HNRNPH	RBP029_human_clipdb_bed29_mw15_num7_stringent	0.320726	0.0519965	15	12.01	7.00432	Cntn2,Kdr,Zfp760,Gm5862,Ubn2,Ermp1,Sprtn,Lysmd4,5031410I06Rik,Sox8
mMIITE	RBP029	HNRNPH	RBP029_human_clipdb_bed29_mw15_num9_loose	-0.0303089	0.0122867	65	66.38	32.4401	Piwil1,Ermp1,Gapvd1,Dclk2,Ubqln2,Sprtn,Strip2,Cpeb4,Fam167a,Camk2d,Ubn2
mMIITE	RBP029	HNRNPH	RBP029_human_clipdb_bed29_mw20_num1_stringent	-1.06164	0.00854826	26	54.27	29.3157	Arid3a,Pak4,Fam199x,Cntn2,Atxn1l,Ubn2,Fnip1
mMIITE	RBP029	HNRNPH	RBP029_human_clipdb_bed29_mw20_num2_stringent	0.555444	0.0102556	67	45.59	16.1427	Pakap,Cntn2,Ddit4,Inppl1,Pnma5,Kdr,Mark2,Ubn2,Tmem132b,Atxn1l,Atrnl1,Sdc1,Man2a1,Shox2,Mon1b,Dclk2,Tmem51,Ccp110,Ermp1,Kcnh1,Ube4b,Arih1,Fam167a,Tspyl4,Dcaf8,Socs7,Nufip2,Gpt2,Stard13,Ffar2
mMIITE	RBP029	HNRNPH	RBP029_human_clipdb_bed29_mw20_num4_stringent	-0.82404	0.0107413	28	49.57	26.9827	Arid3a,Pak4,Ubn2,Atxn1l,Fam199x,Dock9,Asxl2
mMIITE	RBP029	HNRNPH	RBP029_human_clipdb_bed29_mw20_num6_loose	-0.323439	0.00726491	84	105.11	50.281	Piwil1,Ermp1,Gapvd1,Ubqln2,Camk2d,Sprtn,Strip2,Dclk2,Rad23b,Pnma5,Fam167a,Mon1b,Carmil1,Sympk,Smg1,Slc37a2,Ankrd17
mMIITE	RBP029	HNRNPH	RBP029_human_clipdb_bed29_mw20_num9_stringent	0.791539	0.00715696	22	12.71	4.0584	Ddit4,Dclk2,Sdc1,Ppm1b,Pakap,Mark2,Cntn2,Rad23b,Atxn1l,Kcnh1,Fam167a,Arhgap35,Dot1l,Zdhhc18,Tspyl4,Phf13,Slc9a1
mMIITE	RBP029	HNRNPH	RBP029_human_clipdb_bed29_mw25_num10_stringent	0.711728	0.0192723	17	10.38	3.51556	Tmem132b,Kcnh1,Sdc1,Btbd7,Lrp11,Dclk2,Atf5,Lysmd4,Slc37a2,Ube4b,Adar,Arid3b,Zdhhc18,Cep170b,Smad3
mMIITE	RBP029	HNRNPH	RBP029_human_clipdb_bed29_mw25_num1_stringent	-0.673753	0.00795676	46	73.38	39.3672	Arid3a,Cntn2,Fam199x,Pakap,Pak4,Ubn2,Tmem132b,Atxn1l
mMIITE	RBP029	HNRNPH	RBP029_human_clipdb_bed29_mw25_num2_stringent	0.337143	0.0182546	56	44.33	17.4952	Pakap,Cntn2,Ddit4,Atrnl1,Socs7,Pnma5,Mark2,Sdc1,Lbx1,Kdr,Rc3h1,Mon1b,Ccp110,Ubn2,Cdc25a,Tmem132b,Zfp553,Kcnh1,Ddb1,Lmo7,Fam167a,Msl1,Dot1l,Stard13,Inppl1
mMIITE	RBP029	HNRNPH	RBP029_human_clipdb_bed29_mw25_num4_stringent	-0.00450139	0.015122	48	48.15	26.3812	Apba2,Ffar2,Arid3a,Pak4,Atxn1l,Ubn2,Prkar2a,Fnip1,Fam199x
mMIITE	RBP029	HNRNPH	RBP029_human_clipdb_bed29_mw25_num5_loose	-0.462008	0.00842197	59	81.27	40.8189	Piwil1,Ermp1,Gapvd1,Ubqln2,Camk2d,Dclk2,Sprtn,Rad23b,Fam167a,Sympk,Ankrd17
mMIITE	RBP029	HNRNPH	RBP029_human_clipdb_bed29_mw25_num7_stringent	0.476797	0.0558718	14	10.06	2.98081	Mark2,Cep170b,Lbx1,Ddit4,Ttbk2,Arhgef10,Arid3a,Ubn2,Cpt1a,Dot1l,Abl2,Slc9a1
mMIITE	RBP029	HNRNPH	RBP029_human_clipdb_bed29_mw25_num9_stringent	0.932111	0.000527848	22	11.53	3.16373	Lysmd4,Slc9a1,Sdc1,Crk,Rc3h1,Btbd7,Mafg,Mon1b,Dclk2,Cntn2,Spryd3,Ccp110,Prkar2a,Ablim2,Arhgap35,Slc37a1,Ssbp3,Zfp91,Sgpp2,Stard13
mMIITE	RBP029	HNRNPH	RBP029_human_clipdb_bed29_mw30_num1_stringent	-0.488644	0.00669018	64	89.8	52.9583	Cntn2,Arid3a,Ffar2,Apba2,Pakap,Pak4,Fam199x
mMIITE	RBP029	HNRNPH	RBP029_human_clipdb_bed29_mw30_num2_stringent	0.495033	0.0124197	66	46.83	16.9676	Pakap,Ddit4,Cntn2,Socs7,Pnma5,Mark2,Ffar2,Atrnl1,Sdc1,Tmem132b,Lysmd4,Tspyl4,Lbx1,Rc3h1,Ttc17,Mon1b,Cdv3,Spryd3,Ccp110,Ubn2,Tob2,Rad23b,Kcnh1,Ddb1,Fam199x,Stard13,Inppl1
mMIITE	RBP029	HNRNPH	RBP029_human_clipdb_bed29_mw30_num4_stringent	-0.60532	0.0106023	38	57.81	30.452	Arid3a,Pak4,Atxn1l,Fam199x,Ubn2,Tmem132b,Cntn2
mMIITE	RBP029	HNRNPH	RBP029_human_clipdb_bed29_mw30_num5_loose	-0.336462	0.00910086	64	80.81	40.1587	Piwil1,Ermp1,Gapvd1,Camk2d,Ubqln2,Sprtn,Dclk2,Rad23b,Fam167a,Rc3h1,Slc37a2,Strip2
mMIITE	RBP029	HNRNPH	RBP029_human_clipdb_bed29_mw30_num9_stringent	0.685559	0.0240507	17	10.57	3.71797	Pakap,Crk,Cntn2,Pnma5,Kdr,Gm5862,Mark2,Tob2,Lysmd4,5031410I06Rik,Lrrc4,Asxl2
mMIITE	RBP029	HNRNPH	RBP029_mouse_ATtRACT_1308	0.709485	0.0364317	13	7.95	3.23296	Rc3h1,Gapvd1,Zcchc2,Dclk2,Arid3a,Rac3,Fam167a,Phf1,Dtx2,Phf13,Lrrc4,Asxl2,Smad3
mMIITE	RBP029	HNRNPH	RBP029_mouse_ATtRACT_1320	1.01759	0.0144515	10	4.93939	2.26246	Ddit4,Mark2,Ubn2,Tmem132b,Ddb1,Fam167a,Dot1l,Zdhhc18,Adgrd1,Dcaf8
mMIITE	RBP029	HNRNPH	RBP029_mouse_ATtRACT_1350	-0.101962	0.199724	4	4.29293	1.97563	Trafd1,Suco,Atxn1l,Cpt1a
mMIITE	RBP030	HNRNPM	RBP030_human_ATtRACT_1055	0.188445	0.160296	5	4.38776	2.40974	Inppl1,Mark2,Tmem132b,Atxn1l
mMIITE	RBP030	HNRNPM	RBP030_human_ATtRACT_1056	0.733192	0.0567227	9	5.41414	2.48674	Gapvd1,Pakap,Shox2,Mafg,Dcp1a,Cntn2,Ubn2,Mon2,Smad3
mMIITE	RBP030	HNRNPM	RBP030_human_clipdb_bed30_mw10_num10_loose	0.337886	0.0457703	25	19.78	4.68304	Pakap,Mark2,Dcp1a,Nova1,Trim6,Ubn2,Tmem132b,Cpeb4,Ccdc120,Rnf141,Akap10,Fam167a,Arhgap35,Fam199x,Arid3b,Abl2,Zdhhc18,Adgrd1,Socs7,Slc9a1,Zfp91,Strip2,Stard13
mMIITE	RBP030	HNRNPM	RBP030_human_clipdb_bed30_mw10_num1_loose	0.766497	0.000413492	51	29.98	6.66361	Ubn2,Nufip2,Msl1,Gapvd1,Pakap,Cdv3,Slc37a1,H6pd,Mtmr4,Sipa1l2,Larp4,Rundc3b,Ero1lb,Mafg,Sesn2,Trp53bp1,Acbd3,Trafd1,Trim6,Adamts9,Arid3a,Zdhhc7,Spryd3,Rdh10,Sprtn,Prkar2a,Tob2,Ccdc120,Lysmd4,Mpped1,Fam122b,Wwc2,Dot1l,Arid3b,Tspyl4,Adgrd1,Socs7
mMIITE	RBP030	HNRNPM	RBP030_human_clipdb_bed30_mw10_num2_loose	1.05774	0.000425436	26	12.49	4.09852	Camk2d,Dclk2,Kcnh1,Abl2,Rc3h1,Man2a1,Ero1lb,Mon1b,Tnks,Ccdc71l,Ubn2,Akap10,Arih1,Lmo7,Arhgap35,Adar,5031410I06Rik,Fam199x,Mon2,Sox8,Ccdc117,Stard13
mMIITE	RBP030	HNRNPM	RBP030_human_clipdb_bed30_mw10_num3_loose	0.560088	0.0148283	23	15.6	3.72	Rsbn1,Fnip1,Por,Rock1,Frmd8,Gapvd1,Pik3c2a,Dcp1a,Arhgap19,Nova1,Acbd3,Cdv3,Mon2,Abl2,Tspyl4,Zfp91,Heatr5a,Cenpj,Stard13,Ubn2,Inppl1
mMIITE	RBP030	HNRNPM	RBP030_human_clipdb_bed30_mw10_num4_loose	0.659308	0.0195712	22	13.93	4.71673	Ddit4,Rad23b,Sdc1,Pakap,Atf6b,Mark2,Atf5,Prkar2a,Lysmd4,Ddb1,Fam167a,Arhgap35,Ssbp3,Cep170b,Dcaf8,Socs7,Asxl2,Ffar2
mMIITE	RBP030	HNRNPM	RBP030_human_clipdb_bed30_mw10_num5_loose	0.698998	0.0122685	20	12.32	3.67871	Sdc1,Crk,Ppm1b,Piwil1,Dlg1,Rc3h1,Gapvd1,Man2a1,Pakap,Cdv3,Heatr5a,Zdhhc7,Smg1,Ubn2,Arhgap21,Prkar2a,Dnmt3b,Fam91a1,Zdhhc18,Dcaf8
mMIITE	RBP030	HNRNPM	RBP030_human_clipdb_bed30_mw10_num6_loose	0.926443	0.0106183	13	6.84	2.68072	Nova1,Crk,Fstl5,Ccdc112,Kdm6a,Dclk2,Suco,Tmem132b,Ccdc120,Olfml2a,Mon2,Adgrd1
mMIITE	RBP030	HNRNPM	RBP030_human_clipdb_bed30_mw10_num7_loose	-0.584963	0.0798256	6	9	3.33333	Dlg1,Trim11,Ttbk2,Zcchc2,Tmem132b,Fancg
mMIITE	RBP030	HNRNPM	RBP030_human_clipdb_bed30_mw15_num1_loose	0.39702	0.0115212	87	66.07	19.7598	Ubn2,Msl1,Cep170b,Nufip2,Akap10,Pak4,Zdhhc7,Pakap,Adamts9,Ermp1,Ube4b,Lmo7,Asxl2,Larp4,Rock1,Man2a1,Camk2d,Tmem30a,Trim6,Tmem132b,Zfp553,Mon2,Abl2,Mtmr4
mMIITE	RBP078	KHDRBS1	RBP078_human_eclip_bed26_mw10_num1_stringent	1.38437	3.48851e-08	36	13.79	4.07578	Man2a1,Pik3c2a,Pakap,Mafg,Arid3a,Prkar2a,Arih1,Uhmk1,Larp4,Fstl5,Rundc3b,Clip4,Zfp760,Kdm6a,Tmem30a,Tnks,Il31ra,Lrp11,Cdc25a,Rad23b,Gpatch1,Wwc2,Nup153,Mon2,Ssbp3,Tspyl4,Phf13,Strip2,Zfhx4
mMIITE	RBP030	HNRNPM	RBP030_human_clipdb_bed30_mw15_num4_loose	0.619472	0.0191515	22	14.32	4.33422	Ttbk2,Kcnh1,Crk,Ylpm1,Piwil1,Rc3h1,Camk2d,Pakap,Btbd7,Mark2,Tnks,Trim6,Arid3a,Zdhhc7,Cdc25a,5031410I06Rik,Fnip1,Ice1,Zfp91,Sgpp2
mMIITE	RBP030	HNRNPM	RBP030_human_clipdb_bed30_mw15_num5_loose	0.782448	0.00221853	29	16.86	4.4654	Asxl2,Ermp1,Fam199x,Uhmk1,Larp4,Fstl5,Rc3h1,Pakap,Mafg,Acbd3,Ccdc71l,Arhgap21,Smyd4,Sprtn,Tmem132b,Prkar2a,Arih1,Kcnh1,Mpped1,Fam91a1,Tiam2,Taf4,Gtf3c1,Ccdc117,Zfhx4
mMIITE	RBP030	HNRNPM	RBP030_human_clipdb_bed30_mw15_num8_loose	0.700276	0.0425946	11	6.77	2.6699	Gapvd1,Arhgap35,Uhmk1,Lrrfip1,Tnks,Ccp110,Cpeb4,Dock9,Cdan1
mMIITE	RBP030	HNRNPM	RBP030_human_clipdb_bed30_mw15_num9_loose	0.444761	0.0169333	34	24.98	5.18346	Mark2,Tmem132b,Zdhhc18,Socs7,Pnma5,Pakap,Trim11,Ttc17,Dcp1a,Trp53bp1,Nova1,Dclk2,Trim6,Cntn2,Ubn2,Cdc25a,Ccdc120,Rnf141,Akap10,Lrp1,Abl2,Tspyl4,Dtx2,Slc9a1,H6pd,Strip2,Sgpp2
mMIITE	RBP030	HNRNPM	RBP030_human_clipdb_bed30_mw20_num10_loose	1.07751	0.00411516	13	6.16	2.53349	Dclk2,Sympk,Ccdc71l,Ubn2,Ermp1,Tmem132b,Rad23b,Slc45a3,Kcnh1,Slc22a21,Fam199x,Abl2,Mtmr4
mMIITE	RBP030	HNRNPM	RBP030_human_clipdb_bed30_mw20_num1_loose	0.396974	0.00922003	109	82.78	25.4462	Nufip2,Ubn2,Msl1,Cep170b,Pak4,Adamts9,Akap10,Trim6,Rc3h1,Pakap,Nova1,Zdhhc7,Asxl2,Rock1,Man2a1,Resf1,Suco,Smg1,Prkar2a,Apba2,Ube4b,Arhgap35,Fam199x,Ssbp3
mMIITE	RBP030	HNRNPM	RBP030_human_clipdb_bed30_mw20_num2_loose	0.962407	0.00185408	25	12.83	4.35787	Ddit4,Sesn2,Socs7,Rundc3b,Trim11,Mafg,Trp53bp1,Dclk2,Zcchc2,Tmem51,Sympk,Spryd3,Tmem132b,Cpeb4,Apba2,Kcnh1,Lmo7,Ankrd6,Ssbp3,Zdhhc18,Phf13,Sgpp2
mMIITE	RBP030	HNRNPM	RBP030_human_clipdb_bed30_mw20_num4_loose	0.437819	0.0114657	80	59.06	22.9346	Asxl2,Cdv3,Sox8,Arhgap35,Camk2d,Cdan1,Resf1,Mark2,Trim6,Arid3a,Ubn2,Fam199x,Rasa1,Nufip2,Sdc1,Rock1,Rc3h1,Mafg,Nova1,Tob2,Ube4b,Wwc2,Fam167a,Zdhhc18,Gpt2
mMIITE	RBP030	HNRNPM	RBP030_human_clipdb_bed30_mw20_num7_loose	0.478463	0.0169626	31	22.25	4.95918	Arhgap35,Abl2,Slc9a1,Asxl2,Crk,Shc1,Ttc17,Resf1,Ttbk2,Dclk2,Ccdc71l,Ccdc120,Rnf141,Atxn1l,Apba2,Arih1,Hps5,Fam122b,Arhgap19,Fam167a,Ankrd17,Mapkbp1,Ssbp3,Zdhhc18,Cdan1,Sox8,Thumpd1
mMIITE	RBP030	HNRNPM	RBP030_human_clipdb_bed30_mw20_num8_loose	0.193823	0.0929699	14	12.24	3.86938	Sdc1,Mafg,Ttbk2,Sympk,Cntn2,Ticrr,Rnf141,Fam167a,Slc37a1,Mapkbp1,Thumpd1,Dcaf8,Phf13,Strip2
mMIITE	RBP030	HNRNPM	RBP030_human_clipdb_bed30_mw25_num10_loose	1.05289	0.00992567	10	4.82	2.13854	Uhmk1,Dcp1a,Ttbk2,Suco,Lysmd4,Kcnh1,Fam199x,Lrrc4,Smad3,Zfhx4
mMIITE	RBP030	HNRNPM	RBP030_human_clipdb_bed30_mw25_num1_loose	0.12639	0.0111504	116	106.27	34.3731	Nufip2,Ubn2,Msl1,Cep170b,Pak4,Akap10,Adamts9,Asxl2,Pakap,Trim6,Zdhhc7,Resf1,Suco,Sox8,Gpt2
mMIITE	RBP055	TIA1	RBP055_human_eclip_bed52_mw15_num8_loose	1.383	1.76298e-09	38	14.57	3.91902	Nova1,Asxl2,Trim6,Suco,Fam199x,Abl2,Nbr1,Kdr,Rc3h1,Camk2d,Ero1lb,Tmed9,Ttbk2,Gm5862,Acbd3,Tnks,Sympk,Ccdc71l,Arid3a,Cpeb4,Lysmd4,Kcnh1,Arhgap19,Gm7694,Msl1,Dot1l,Zdhhc18,Adgrd1,Inppl1
mMIITE	RBP030	HNRNPM	RBP030_human_clipdb_bed30_mw25_num4_loose	0.896622	0.00543485	21	11.28	4.0354	Dclk2,Slc37a2,Ubn1,Ttbk2,Cntn2,Ubn2,Tmem132b,Ablim2,Lysmd4,Atxn1l,Ube4b,Ddb1,Arhgap19,Arhgap35,Dot1l,Mon2,Thumpd1,Socs7
mMIITE	RBP030	HNRNPM	RBP030_human_clipdb_bed30_mw25_num6_loose	1.04767	0.00485148	16	7.74	3.2493	Dock9,Trim11,Sdc1,Tmem132b,Frmd8,Rnf141,Trp53bp1,Trafd1,Dclk2,Socs7,Arid3a,Gtpbp2
mMIITE	RBP030	HNRNPM	RBP030_human_clipdb_bed30_mw25_num7_loose	0.481659	0.0617644	13	9.31	2.94287	Socs7,Dlg1,Ttbk2,Heatr5a,Ermp1,Cpeb4,Atxn1l,Fam167a,Msl1,Mapkbp1,Gpt2,Asxl2
mMIITE	RBP030	HNRNPM	RBP030_human_clipdb_bed30_mw25_num8_loose	0.248044	0.0255119	54	45.47	12.2906	Rad23b,Ubqln2,Tob2,Mark2,Smg1,Atxn1l,Shc1,Ubn2,Prkar2a,Fam167a,Pnma5,Camk2d,Grip1,Mafg,Dcp1a,Nova1,Trafd1,Spryd3,Sprtn,Frmd8,Akap10,Slc29a1,Dnmt3b,Kcnh1,Dot1l,Abl2,Zdhhc18,Tspyl4,Socs7
mMIITE	RBP030	HNRNPM	RBP030_human_clipdb_bed30_mw30_num1_loose	0.464723	0.00488056	154	111.59	29.9066	Nufip2,Msl1,Cep170b,Ubn2,Asxl2,Pak4,Mafg,Suco,Man2a1,Trim6,Apba2,Gpt2,Nova1,Zdhhc7,Akap10,Sox8,Sdc1,Larp4,Camk2d,Pakap,Mark2,Cdv3,Adamts9,Uhmk1,Rock1,Piwil1,Btbd7,Mon1b,Resf1,Arid3a,Prkar2a,Zfp553,Kcnh1,Fam199x,Arid1a
mMIITE	RBP030	HNRNPM	RBP030_human_clipdb_bed30_mw30_num2_loose	0.304006	0.0932221	12	9.72	3.43211	Zcchc2,Camk2d,Sympk,Spryd3,Rdh10,Arih1,Wwc2,Arhgap35,Olfml2a,Gpt2,Smad3
mMIITE	RBP030	HNRNPM	RBP030_human_clipdb_bed30_mw30_num4_loose	1.07007	6.38485e-05	27	12.86	3.66534	Mafg,Gm7694,Rc3h1,Pakap,Dcp1a,Mon1b,Rsbn1,Trafd1,Tnks,Il31ra,Arid3a,Zdhhc7,Spryd3,Ubn2,Cdc25a,Sprtn,Kcnh1,Kbtbd7,Fam199x,Mon2,Fnip1,Abl2,Sox8,Thumpd1,Sgpp2
mMIITE	RBP030	HNRNPM	RBP030_human_clipdb_bed30_mw30_num5_loose	0.388041	0.0842054	12	9.17	3.21943	Dlg1,Mafg,Btbd7,Dcp1a,Sesn2,Ttbk2,Frmd8,Slc37a2,Atxn1l,Ube4b,Abl2,Dtx2
mMIITE	RBP030	HNRNPM	RBP030_human_clipdb_bed30_mw30_num6_loose	0.983098	0.00729391	12	6.07071	2.3658	Atrnl1,Uhmk1,Dcp1a,Ttbk2,Prkar2a,Lysmd4,Kcnh1,Fam199x,Ssbp3,Lrrc4,Smad3,Zfhx4
mMIITE	RBP030	HNRNPM	RBP030_human_clipdb_bed30_mw30_num8_loose	0.20987	0.0895752	13	11.24	4.05298	Arih1,Lbx1,Pnma5,Man2a1,Trafd1,Arid3a,Rdh10,Ssbp3,Zdhhc18,Slc9a1,H6pd,Hbb-bs
mMIITE	RBP030	HNRNPM	RBP030_human_clipdb_bed30_mw30_num9_loose	1.10225	0.00105288	19	8.85	3.29485	Uhmk1,Afap1l2,Dcp1a,Tnks,Il31ra,Dclk2,Ticrr,Kif20a,Rad23b,Lysmd4,Slc37a2,Ddb1,Dock9,Fam167a,Gm7694,Abl2,Ice1,Dcaf8,H6pd
mMIITE	RBP030	HNRNPM	RBP030_human_eclip_bed19_mw10_num10_stringent	0.24781	0.0616186	23	19.37	4.94547	Mark2,Arhgap19,Socs7,Pakap,Ttc17,Mafg,Trp53bp1,Cntn2,Sympk,Arid3a,Spryd3,Ubn2,Ubqln2,Slc45a3,Kcnh1,Gm7694,Lrp1,Arid3b,Mapkbp1,Slc9a1
mMIITE	RBP030	HNRNPM	RBP030_human_eclip_bed19_mw10_num1_stringent	0.145605	0.0486385	35	31.64	7.3985	Pnma5,Mark2,Sesn2,Zdhhc18,Smad3,Ubn1,Grip1,Shox2,Nova1,Tnks,Zcchc2,Dclk2,Suco,Cdc25a,Tmem132b,Pak4,Prkar2a,Rad23b,Dnmt3b,Slc22a21,Arhgap35,Lrp1,Arid3b,Mapkbp1,Mon2,Socs7,H6pd
mMIITE	RBP030	HNRNPM	RBP030_human_eclip_bed19_mw10_num2_stringent	-0.341484	0.0496358	17	21.54	6.08429	Dot1l,Mon2,Sdc1,Pnma5,Sh2d3c,Trim11,Shox2,Dcp1a,Mon1b,Zcchc2,Dclk2,Rad23b,Frmd8,Atxn1l,Arhgap35
mMIITE	RBP030	HNRNPM	RBP030_human_eclip_bed19_mw10_num3_loose	0.0307245	0.049323	28	27.41	8.06676	Lbx1,Camk2d,Sipa1l2,Rc3h1,Gapvd1,Shox2,Resf1,Arid3a,Ermp1,Cpeb4,Tob2,Atxn1l,Cpt1a,Smarca5,Mpped1,Fam91a1,Arhgap19,Gm7694,Arhgap35,Fam199x,Arid2,Abl2,Sox8,Nufip2,Llgl2,Asxl2
mMIITE	RBP030	HNRNPM	RBP030_human_eclip_bed19_mw10_num4_stringent	0.937587	1.22201e-05	57	29.76	6.60444	Dclk2,Trim11,Mafg,Sympk,Pak4,Frmd8,Atxn1l,Arhgap19,Ankrd17,Olfml2a,Dcaf8,Asxl2,Pnma5,Afap1l2,Kdr,Clip4,Pakap,Ttc17,Ero1lb,Mark2,Tmem30a,Tnks,Il31ra,Zcchc2,Spryd3,Rac3,Tob2,Ccdc120,Ubqln2,Slc37a2,Dnmt3b,Kcnh1,Fam91a1,Nup153,Ankrd6,Adar,Arid3b,Taf4,Mon2,Gtf3c1,Phf13,Socs7,Zfp91,Fancg
mMIITE	RBP030	HNRNPM	RBP030_human_eclip_bed19_mw10_num5_stringent	0.94675	0.00193783	25	12.97	4.32856	Pnma5,Grip1,Uhmk1,Shc1,Rc3h1,Gapvd1,Shox2,Mafg,Sesn2,Mark2,Tnks,Gtpbp2,Ubn2,Pak4,Prkar2a,Arih1,Mpped1,Slc22a21,Arhgap35,Zdhhc18,Phf13,Arid1a,Smad3
mMIITE	RBP030	HNRNPM	RBP030_human_eclip_bed19_mw10_num6_loose	-0.347222	0.200887	3	3.81633	1.7897	Nbr1,Rps6ka6,Smarca5
mMIITE	RBP121	FMRP	RBP121_human_starbase_bed39_mw30_num10_loose	1.38154	3.34519e-06	21	8.06	2.80267	Dlg1,Msl1,Larp4,Ylpm1,Rc3h1,Camk2d,Pakap,Shox2,Heatr5a,Arid3a,Frmd8,Dnmt3b,Arih1,Mpped1,Gm7694,Lrp1,Fam199x,Ssbp3,Arid1a
mMIITE	RBP030	HNRNPM	RBP030_human_eclip_bed19_mw10_num8_stringent	1.03899	0.00134889	18	8.76	3.05545	Smad3,Sdc1,Pnma5,Pakap,Trim11,Sesn2,Nova1,Zcchc2,Sympk,Ccdc120,Kcnh1,Wwc2,Arhgap35,Lrp1,Dcaf8,Phf13,Ffar2
mMIITE	RBP030	HNRNPM	RBP030_human_eclip_bed19_mw10_num9_stringent	1.22028	4.66446e-05	25	10.73	3.62052	Socs7,Ccdc117,Uhmk1,Pnma5,Camk2d,Trim11,Sesn2,Trp53bp1,Ttbk2,Mark2,Ubn2,Frmd8,Slc29a1,Fam122b,Wwc2,Olfml2a,Dot1l,Arid3b,Abl2,Usp19,Thumpd1,Phf13,Slc9a1
mMIITE	RBP030	HNRNPM	RBP030_human_eclip_bed19_mw15_num1_stringent	0.0508243	0.0236432	52	50.2	16.7766	Rad23b,Pnma5,Clip4,Mafg,Tnks,Dot1l,Tob2,Arhgap35,Mon2,Zdhhc18,Sh2d3c,Pakap,Shox2,Mark2,Arhgef10,Trafd1,Dclk2,Ubn2,Smg1,Sprtn,Tmem132b,Ablim2,Frmd8,Ubqln2,Slc37a2,Atxn1l,Arih1,Adar,Msl1,Phf1,Ssbp3,Abl2,Arid1a,Asxl2,Fancg
mMIITE	RBP030	HNRNPM	RBP030_human_eclip_bed19_mw15_num2_stringent	0.601687	0.0108832	59	38.88	15.1159	Sprtn,Ubqln2,Mark2,Fancg,Atxn1l,Arhgap19,Fam167a,Olfml2a,Sdc1,Lbx1,Pnma5,Shc1,Ddit4,Clip4,Camk2d,Grip1,Dcp1a,Ttbk2,Arhgef10,Trafd1,Zcchc2,Cntn2,Smg1,Usp28,Frmd8,Slc37a2,Dnmt3b,Kcnh1,Arih1,Wwc2,Gm7694,Arhgap35,Taf4,Fnip1,Cdan1,Slc9a1,Strip2
mMIITE	RBP030	HNRNPM	RBP030_human_eclip_bed19_mw15_num3_stringent	-0.0840643	0.0453077	32	33.92	8.58785	Smg1,Socs7,Sdc1,Trafd1,Rad23b,Arid3b,Shc1,Ttc17,Dcp1a,Sesn2,Trp53bp1,Mark2,Cntn2,Ticrr,Prkar2a,Tob2,Atxn1l,Kcnh1,Wwc2,Fam167a,Arhgap35,Dot1l,Mon2,Arid1a
mMIITE	RBP030	HNRNPM	RBP030_human_eclip_bed19_mw15_num4_stringent	0.914753	0.00238087	23	12.2	3.94405	Uhmk1,Mon1b,Arid3b,Lbx1,Gapvd1,Sesn2,Rsbn1,Zcchc2,Ablim2,Arhgap35,Adar,Ankrd6,Olfml2a,Dot1l,Zdhhc18,Tspyl4,Zfp91,Arid1a,Zfhx4,Inppl1
mMIITE	RBP030	HNRNPM	RBP030_human_eclip_bed19_mw15_num5_stringent	1.0764	0.00217511	19	9.01	3.55759	Kdr,Ttc17,Shox2,Ero1lb,Mafg,Sympk,Rac3,Pak4,Tob2,Ccdc120,Frmd8,Arih1,Arhgap19,Nup153,Slc37a1,Arid3b,Mapkbp1,Dcaf8,Stard13
mMIITE	RBP030	HNRNPM	RBP030_human_eclip_bed19_mw15_num6_loose	0.714322	0.000417427	59	35.96	7.38811	Ttbk2,Smarca5,Asxl2,Rc3h1,Gapvd1,Camk2d,Tnks,Arid3a,Tob2,Arhgap19,Mon2,Mtmr4,Crk,Uhmk1,Larp4,Ubn1,Rundc3b,Lrrfip1,Rps6ka6,Atf6b,Mon1b,Rsbn1,Nova1,Mark2,Cdv3,Carmil1,Arhgef10,Tmem30a,Adamts9,Ccp110,Sprtn,Tmem132b,Cpeb4,Cep295,Kcnh1,Arih1,Wwc2,Ankrd17,Olfml2a,Fam199x,Arid2,Thumpd1,Phf13,Gpt2
mMIITE	RBP030	HNRNPM	RBP030_human_eclip_bed19_mw15_num7_stringent	-0.265437	0.0902403	10	12.02	3.85332	Dot1l,Ttc17,Arid3a,Tmem132b,Ablim2,Frmd8,Atxn1l,Arhgap35,Cep170b
mMIITE	RBP030	HNRNPM	RBP030_human_eclip_bed19_mw15_num8_stringent	0.576634	0.0280815	19	12.74	3.88891	Ablim2,Crk,Sh2d3c,Kdr,Man2a1,Tmed9,Arid3a,Tmem132b,Tob2,Rad23b,Slc45a3,Wwc2,Gm7694,Mapkbp1,Cep170b,Socs7,Asxl2,Ffar2
mMIITE	RBP030	HNRNPM	RBP030_human_eclip_bed19_mw15_num9_stringent	1.06341	0.000759965	20	9.57	3.27295	Pak4,Uhmk1,Piwil1,Kdr,Rc3h1,Ttc17,Mark2,Spryd3,Tob2,Ccdc120,Apba2,Mpped1,Arhgap35,Ankrd6,Mon2,Socs7,Strip2,Wdr24,Smad3
mMIITE	RBP030	HNRNPM	RBP030_human_eclip_bed19_mw20_num1_stringent	0.0483805	0.0129528	94	90.9	30.6424	Sprtn,Rad23b,Ubqln2,Pnma5,Mark2,Mafg,Zdhhc18,Camk2d,Shox2,Sesn2,Tob2,Arhgap35,Shc1,Tnks,Dclk2,Ubn2,Tmem132b,Prkar2a,Fam167a,Arid1a,Ubn1,Sh2d3c,Por,Pakap,Ttc17,Dcp1a,Arhgef10,Tmem51,Atxn1l,Slc29a1,Kcnh1,Taf4,Mon2,Ssbp3,Asxl2
mMIITE	RBP030	HNRNPM	RBP030_human_eclip_bed19_mw20_num2_stringent	0.386917	0.0208178	42	32.12	6.92424	Mark2,Zdhhc18,Socs7,Pnma5,Tob2,Lrp1,Slc9a1,Grip1,Ttc17,Dcp1a,Sesn2,Rsbn1,Lrp11,Zcchc2,Trim6,Smg1,Prkar2a,Ccdc120,Rad23b,Slc45a3,Dnmt3b,Arih1,Arhgap19,Arhgap35,Adar,Arid3b,Mon2,Adgrd1,Strip2,Inppl1
mMIITE	RBP030	HNRNPM	RBP030_human_eclip_bed19_mw20_num3_stringent	0.671058	0.00555414	87	54.64	20.3919	Asxl2,Cdv3,Arhgap35,Sox8,Cdan1,Ubn2,Resf1,Mon1b,Ccdc71l,Atxn1l,Nufip2,Fstl5,Rundc3b,Rc3h1,Camk2d,Pakap,Grip1,Mafg,Rsbn1,Carmil1,Il31ra,Suco,Tmem132b,Tob2,Fam91a1,Wwc2,Ankrd17,Mon2,Ssbp3,Arid2,Strip2
mMIITE	RBP030	HNRNPM	RBP030_human_eclip_bed19_mw20_num4_stringent	0.64169	0.00817233	52	33.33	10.7234	Ubqln2,Sprtn,Fam167a,Grip1,Mark2,Slc22a21,Uhmk1,Sh2d3c,Tcof1,Ccdc112,Gapvd1,Camk2d,Pakap,Shox2,Mafg,Sesn2,Carmil1,Safb,Tnks,Dclk2,Cntn2,Sympk,Prkar2a,Akap10,Slc29a1,Atxn1l,Arih1,Arhgap19,Adar,Msl1,Arid3b,Taf4,Mapkbp1,Dcaf8,Socs7,Zfp91,Gpt2,Lrrc4,Inppl1
mMIITE	RBP030	HNRNPM	RBP030_human_eclip_bed19_mw20_num5_stringent	0.537794	0.0384222	17	11.71	3.6661	Pak4,Ubn1,Rc3h1,Dcp1a,Tob2,Apba2,Arih1,Mpped1,Arhgap19,Arhgap35,Ankrd6,Lrp1,Mon2,Socs7,Wdr24,Sgpp2
mMIITE	RBP030	HNRNPM	RBP030_human_eclip_bed19_mw20_num6_stringent	0.882909	0.0054804	22	11.93	4.21938	Sympk,Ppm1b,Kdr,Ttc17,Shox2,Mafg,Prkar2a,Tob2,Dnmt3b,Arih1,Nup153,Slc37a1,Arid3b,Taf4,Mapkbp1,Mon2,Ssbp3,Dcaf8,Socs7,Smad3,Stard13
mMIITE	RBP030	HNRNPM	RBP030_human_eclip_bed19_mw20_num7_loose	0.276739	0.107205	11	9.08	3.05399	Dclk2,Kcnh1,Shox2,Trafd1,Carmil1,Sympk,Tmem132b,Ablim2,Ssbp3
mMIITE	RBP030	HNRNPM	RBP030_human_eclip_bed19_mw20_num8_loose	0.102483	0.093159	14	13.04	4.17041	Nufip2,Crk,Rc3h1,Gapvd1,Btbd7,Ttbk2,Trim6,Ccdc71l,Smg1,Ermp1,Ube4b,Arid2,Asxl2
mMIITE	RBP030	HNRNPM	RBP030_human_eclip_bed19_mw25_num10_stringent	0.155707	0.107911	13	11.67	3.42909	Pakap,Zdhhc18,Gapvd1,Trafd1,Trim6,Spryd3,Pak4,Tob2,Slc37a1,Adgrd1,Slc9a1
mMIITE	RBP030	HNRNPM	RBP030_human_eclip_bed19_mw25_num1_stringent	-0.0521017	0.0104545	93	96.42	38.0056	Ubqln2,Sprtn,Mafg,Tob2,Pnma5,Rad23b,Mark2,Tnks,Ddb1,Mon2,Zdhhc18,Ubn2,Cdc25a,Tmem132b,Shc1,Sh2d3c,Shox2,Fam167a,Ssbp3,Arid1a,Smg1,Uhmk1,Ablim2,Clip4,Camk2d,Ube4b,Arih1,Ttc17,Adar,Arhgap35,Dot1l,Arid3b,Tspyl4,Il31ra,Dclk2,Socs7,Slc9a1
mMIITE	RBP030	HNRNPM	RBP030_human_eclip_bed19_mw25_num2_stringent	-0.105082	0.0822299	18	19.36	4.64828	Shox2,Sh2d3c,Mafg,Il31ra,Dclk2,Ccdc120,Rad23b,Dnmt3b,Ube4b,Ddb1,Fam167a,Arhgap35,Lrp1,Mon2,Abl2,Zdhhc18,Sgpp2
mMIITE	RBP030	HNRNPM	RBP030_human_eclip_bed19_mw25_num3_loose	0.537293	0.0121571	64	44.1	20.1757	Asxl2,Cdv3,Arhgap35,Sox8,Nufip2,Larp4,Cdan1,Lbx1,Ubn2,Camk2d,Pakap,Mon1b,Slc40a1,Arid3a,Ccp110,Rdh10,Suco,Arih1,Smarca5,Hps5,Lmo7,Stard13
mMIITE	RBP030	HNRNPM	RBP030_human_eclip_bed19_mw25_num6_stringent	-0.0301399	0.0303277	27	27.57	13.142	Sympk,Clip4,Mafg,Arhgap35,Uhmk1,Ubn1,Pnma5,Sh2d3c,Gapvd1,Spryd3,Cdc25a,Tmem132b,Prkar2a,Tob2,Frmd8,Slc37a2,Slc29a1,Fam91a1,Kbtbd7,Zdhhc18,Tspyl4,Zfp91
mMIITE	RBP030	HNRNPM	RBP030_human_eclip_bed19_mw25_num7_stringent	0.00723157	0.1169	14	13.93	3.41197	Pnma5,Kdr,Clip4,Man2a1,Pakap,Sesn2,Smg1,Prkar2a,Ubqln2,Gm7694,Arhgap35,Mapkbp1,Zdhhc18,Zfp91
mMIITE	RBP030	HNRNPM	RBP030_human_eclip_bed19_mw25_num8_stringent	0.685787	0.0215525	18	11.19	3.83944	Shc1,Pakap,Dcp1a,Mon1b,Dclk2,Arid3a,Pak4,Lysmd4,Apba2,Gm7694,Arhgap35,Adar,Lrp1,Arid3b,Mon2,Socs7,Sgpp2,Asxl2
mMIITE	RBP030	HNRNPM	RBP030_human_eclip_bed19_mw30_num10_loose	0.705257	0.00892189	21	12.88	3.62171	Sipa1l2,Ubn1,Shc1,Fstl5,Dlg1,Mon1b,Nova1,Trafd1,Kdm6a,Sprtn,Pak4,Prkar2a,Kcnh1,Wwc2,Slc22a21,Ankrd6,Arid3b,Raf1,Rasa1,Socs7,Nufip2
mMIITE	RBP030	HNRNPM	RBP030_human_eclip_bed19_mw30_num1_stringent	-0.416054	0.00465316	117	156.11	74.7753	Sprtn,Ubqln2,Pnma5,Rad23b,Mark2,Mon2,Ssbp3,Zdhhc18,Socs7,Shc1,Mafg,Ubn2,Fam167a,Fancg,Sh2d3c,Piwil1,Gapvd1,Camk2d,Dclk2,Spryd3,Smg1,Ermp1,Cdc25a,Pak4,Ube4b,Mpped1,Ddb1,Gm7694,Arhgap35
mMIITE	RBP030	HNRNPM	RBP030_human_eclip_bed19_mw30_num2_stringent	0.160661	0.0433913	39	34.89	8.07777	Mark2,Zdhhc18,Pnma5,Dot1l,Lrp1,Socs7,Pakap,Grip1,Dcp1a,Rsbn1,Tnks,Zcchc2,Dclk2,Trim6,Smg1,Tob2,Ccdc120,Rad23b,Frmd8,Slc45a3,Dnmt3b,Atxn1l,Arhgap19,Arhgap35,Adar,Arid3b,Mon2,Adgrd1,Strip2,Inppl1
mMIITE	RBP030	HNRNPM	RBP030_human_eclip_bed19_mw30_num3_loose	0.500898	0.0242892	27	19.08	5.23909	Asxl2,Carmil1,Smg1,Cpeb4,Sox8,Rundc3b,Lrrfip1,Rc3h1,Rps6ka6,Camk2d,Pakap,Rsbn1,Lrp11,Ubn2,Prkar2a,Atxn1l,Kbtbd7,5031410I06Rik,Dot1l,Fnip1,Cdan1
mMIITE	RBP030	HNRNPM	RBP030_human_eclip_bed19_mw30_num4_stringent	0.155213	0.0450095	35	31.43	8.02931	Ubqln2,Mark2,Lbx1,Dclk2,Rad23b,Kcnh1,Wwc2,Zdhhc18,Uhmk1,Shox2,Btbd7,Mon1b,Ttbk2,Tmem51,Sympk,Arid3a,Tob2,Atxn1l,Apba2,Bub1b,Ssbp3,Abl2,Dtx2,Smad3
mMIITE	RBP030	HNRNPM	RBP030_human_eclip_bed19_mw30_num5_stringent	0.442401	0.0379523	22	16.19	4.40545	Mark2,Cntn2,Shc1,Pakap,Trp53bp1,Tmem30a,Tnks,Cdc25a,Apba2,Wwc2,Gm7694,Arhgap35,Adar,Ankrd17,Taf4,Abl2,Socs7,Gpt2,Asxl2,Smad3
mMIITE	RBP030	HNRNPM	RBP030_human_eclip_bed19_mw30_num6_stringent	0.595097	0.0108446	65	43.03	19.4964	Ubn2,Nufip2,Asxl2,Camk2d,Tnks,Sprtn,Usp28,Arih1,Arhgap19,Sox8,Fancg,Uhmk1,Larp4,Shc1,Afap1l2,Gapvd1,Pakap,Trim11,Resf1,Mon1b,Rsbn1,Ttbk2,Carmil1,Ccdc71l,Arid3a,Adamts9,Zdhhc7,Rdh10,Kif20a,Ubqln2,Atxn1l,Ube4b,Hps5,Washc2,Adar,Arhgap35,Ankrd17,Lrp1,Fam199x,Ssbp3,Cdan1,Dcaf8,Phf13,Zfp91,Gpt2,Arid1a
mMIITE	RBP030	HNRNPM	RBP030_human_eclip_bed19_mw30_num7_stringent	0.481969	0.0398562	20	14.32	4.47864	Rad23b,Dlg1,Shox2,Mark2,Il31ra,Zcchc2,Zdhhc7,Dnmt3b,Slc29a1,Apba2,Ube4b,Ddb1,Mon2,Arid1a,Lrrc4,Sgpp2
mMIITE	RBP030	HNRNPM	RBP030_human_eclip_bed19_mw30_num8_stringent	0.56316	0.0240994	22	14.89	4.34821	Sdc1,Frmd8,Zdhhc18,Sh2d3c,Camk2d,Mon1b,Tnks,Dclk2,Sympk,Spryd3,Pak4,Lysmd4,Apba2,Olfml2a,Adgrd1,Phf13,Socs7,Slc9a1,H6pd
mMIITE	RBP031	HNRNPU	RBP031_human_ATtRACT_1068	0.477275	0.13648	6	4.31	2.14002	Ddit4,Nbr1,Pakap,Phf1,Zfp91,Inppl1
mMIITE	RBP031	HNRNPU	RBP031_human_ATtRACT_1069	0.791413	6.5475e-05	90	52	10.6648	Asxl2,Nova1,Cdv3,Cdan1,Smarca5,Wwc2,Ssbp3,Sox8,Phf13,Sipa1l2,Larp4,Rundc3b,Shox2,Mafg,Resf1,Adamts9,Smg1,Arhgap35,Cep170b,Atrnl1,Ylpm1,Shc1,Afap1l2,Fstl5,Lrrfip1,Rc3h1,Zfp760,Pakap,Rsbn1,Acbd3,Mark2,Safb,Tnks,Rdh10,Ubn2,Usp28,Cpeb4,Slc29a1,Lmo7,Gm7694,Fam167a,Dot1l,Fam199x,Arid2,Tspyl4,Nufip2,H6pd,Gpt2,Arid1a,Lrrc4
mMIITE	RBP031	HNRNPU	RBP031_human_ATtRACT_1071	-0.702658	0.0944976	4	6.51	2.91112	Smg1,Larp4,Fam167a
mMIITE	RBP031	HNRNPU	RBP031_human_ATtRACT_1072	0.849838	0.0543893	8	4.43878	2.36846	Lbx1,Pnma5,Pakap,Ubn2,Tmem132b,Lmo7,Inppl1
mMIITE	RBP031	HNRNPU	RBP031_human_ATtRACT_1073	0.690746	0.0884365	7	4.33673	2.27919	Pnma5,Pakap,Kdm6a,Tmem132b,Rnf141,Atxn1l,Phf1
mMIITE	RBP031	HNRNPU	RBP031_human_ATtRACT_1074	0.869069	3.00143e-06	92	50.37	9.52896	Asxl2,Larp4,Sox8,Nufip2,Suco,Rc3h1,Cdv3,Phf13,Rdh10,Zfp760,Camk2d,Wwc2,Mafg,Mon1b,Arhgap35,Nova1,Tnks,Adamts9,Mtmr4,Usp28,Lbx1,Tmem132b,Prkar2a,Tob2,Afap1l2,Man2a1,Arih1,Smarca5,Grip1,Tiam2,Shox2,Fam122b,Resf1,Lmo7,Rsbn1,Dot1l,Fam199x,Arhgef10,Ssbp3,Fnip1,Safb,Cep170b,Cdan1,H6pd,Gpt2,Strip2,Arid3a,Stard13,Smg1,Ermp1
mMIITE	RBP031	HNRNPU	RBP031_human_clipdb_bed31_mw10_num2_loose	0.0640344	0.0306743	41	39.22	12.8822	Ubn2,Cep170b,Nufip2,Msl1,Zdhhc7,Spryd3,Ermp1,Pak4,Akap10,Mtmr4,Adamts9
mMIITE	RBP031	HNRNPU	RBP031_human_clipdb_bed31_mw10_num5_loose	0.319526	0.0781506	15	12.02	3.67349	Ccdc71l,Shox2,Ttbk2,Cenpj,Ubn2,Cpeb4,Rnf141,Kcnh1,Arih1,Hps5,Kbtbd7,Fam199x,Arid2,Zfp91
mMIITE	RBP031	HNRNPU	RBP031_human_clipdb_bed31_mw15_num3_loose	0.545945	0.00875766	87	59.59	25.1324	Asxl2,Cdv3,Arhgap35,Sox8,Resf1,Cdan1,Rock1,Rc3h1,Mafg,Nufip2,Zfp760,Camk2d,Nova1,Arid3a,Cpeb4,Smarca5
mMIITE	RBP031	HNRNPU	RBP031_human_clipdb_bed31_mw15_num6_loose	-0.435629	0.155956	4	5.41	1.99036	Shc1,Mon1b,Abl2,Adgrd1
mMIITE	RBP031	HNRNPU	RBP031_human_clipdb_bed31_mw20_num3_loose	0.650992	0.00345981	133	84.7	29.1099	Asxl2,Cdv3,Arhgap35,Sox8,Cdan1,Rock1,Resf1,Camk2d,Nufip2,Arid3a,Ubn2,Arih1,Fam199x,Rc3h1,Nova1,Trim6,Suco,Tspyl4,Sdc1,Piwil1,Gapvd1,Man2a1,Pakap,Mafg,Mon1b,Rsbn1,Mark2,Smg1,Ermp1,Prkar2a,Tob2,Apba2,Ube4b,Smarca5,Gtf3c1,Gpt2,Arid1a,Mtmr4
mMIITE	RBP031	HNRNPU	RBP031_human_clipdb_bed31_mw20_num6_loose	0.492144	0.0170015	31	22.04	5.14226	Larp4,Kdm6a,Cpeb4,Dlg1,Rc3h1,Man2a1,Trp53bp1,Nova1,Heatr5a,Adamts9,Ccp110,Stag2,Ermp1,Sprtn,Akap10,Ubqln2,Arih1,Kbtbd7,Fnip1,Tspyl4,Cdan1,Thumpd1,Asxl2,Stard13,Zfhx4,Ahctf1
mMIITE	RBP031	HNRNPU	RBP031_human_clipdb_bed31_mw25_num3_loose	0.856887	1.46201e-06	84	46.38	8.24594	Rc3h1,Ttbk2,Fam91a1,Btbd7,Fam199x,Pakap,Ero1lb,Trafd1,Trim6,Wwc2,Mon2,Sox8,Asxl2,Ppm1b,Uhmk1,Larp4,Nbr1,Rundc3b,Rock1,Clip4,Pik3c2a,Camk2d,Dcp1a,Rsbn1,Trp53bp1,Mark2,Zcchc2,Tmem51,Heatr5a,Ccdc71l,Suco,Stag2,Smg1,Tmem132b,Cpeb4,Prkar2a,Tob2,Ablim2,Rnf141,Slc45a3,Atxn1l,Smarca5,Gpatch1,Arhgap19,Lmo7,Kbtbd7,Gm7694,Nup153,Taf4,Ssbp3,Arid2,Fnip1,Abl2,Rasa1,Zfp91,Gpt2,Arid1a,Zfhx4,Ahctf1
mMIITE	RBP031	HNRNPU	RBP031_human_clipdb_bed31_mw25_num5_loose	0.649126	0.00919037	30	19.13	5.30038	Ubn2,Arid3a,Tspyl4,Sdc1,Lbx1,Shc1,Afap1l2,Rundc3b,Dlg1,Rc3h1,Pik3c2a,Pakap,Cdv3,Ermp1,Arih1,Ube4b,Arhgap19,5031410I06Rik,Fam199x,Phf13,Zfp91,Asxl2,Mtmr4,Zfhx4
mMIITE	RBP031	HNRNPU	RBP031_human_clipdb_bed31_mw25_num7_loose	0.010861	0.070849	20	19.85	5.62888	Crk,Sh2d3c,Piwil1,Rc3h1,Tnks,Arid3a,Stag2,Smg1,Ubn2,Cpeb4,Prkar2a,Lmo7,Lrp1,Abl2,Thumpd1,Nufip2,Llgl2,Asxl2,Zfhx4
mMIITE	RBP031	HNRNPU	RBP031_human_clipdb_bed31_mw30_num3_loose	0.791005	8.57542e-05	102	58.95	12.5129	Fam199x,Ubn2,Arid3a,Sdc1,Camk2d,Asxl2,Larp4,Pakap,Resf1,Suco,Cpeb4,Nufip2,Gpt2,Dlg1,Ccdc112,Rc3h1,Man2a1,Grip1,Trim6,Prkar2a,Tob2,Arih1,Phf13,Crk,Lbx1,Shc1,Nbr1,Afap1l2,Rundc3b,Pik3c2a,Btbd7,Cdv3,Tnks,Heatr5a,Ccdc71l,Atxn1l,Apba2,Ube4b,Arhgap19,Adar,Olfml2a,Arid2,Fnip1,Gtf3c1,Tspyl4,Dcaf8,Zfp91,Arid1a,Lrrc4,Zfhx4
mMIITE	RBP031	HNRNPU	RBP031_human_clipdb_bed31_mw30_num4_loose	0.690289	0.00294	37	22.93	5.56732	Larp4,Rc3h1,Pik3c2a,Kdm6a,Abl2,Cdan1,Arid1a,Dlg1,Grip1,Nova1,Trafd1,Tnks,Ccdc71l,Arid3a,Rdh10,Ubn2,Cpeb4,Arih1,Smarca5,Fam91a1,Wwc2,Kbtbd7,Ankrd17,Fnip1,Tspyl4,Phf13,Asxl2,Stard13,Zfhx4
mMIITE	RBP031	HNRNPU	RBP031_human_eclip_bed20_mw10_num4_loose	0.504581	0.0153194	37	26.08	6.58538	Zcchc2,Mpped1,Msl1,Pnma5,Nbr1,Piwil1,Rc3h1,Man2a1,Atf6b,Mafg,Tmed9,Trafd1,Tmem51,Adamts9,Ccp110,Ubn2,Atf5,Utp20,Atxn1l,Zfp553,Kcnh1,Ddb1,Wwc2,Slc22a21,Lmo7,Dock9,Arhgap35,Olfml2a,Zdhhc18,Dcaf8,Socs7,Arid1a,Lrrc4,Smad3
mMIITE	RBP031	HNRNPU	RBP031_human_eclip_bed20_mw10_num6_loose	0.766047	6.92863e-05	76	44.69	8.6861	Ubn2,Asxl2,Resf1,Pakap,Cdv3,Smarca5,Wwc2,Fam199x,Sox8,Shc1,Rundc3b,Ero1lb,Btbd7,Mafg,Ccdc71l,Arid3a,Arhgap35,Rasa1,Lbx1,Larp4,Afap1l2,Rock1,Rc3h1,Gapvd1,Rps6ka6,Rsbn1,Nova1,Il31ra,Adamts9,Cpeb4,Tob2,Ccdc120,Akap10,Arih1,Hps5,Arhgap19,Ssbp3,Tspyl4,Cdan1,Phf13,Nufip2,Zfp91,Arid1a,Mcm2
mMIITE	RBP031	HNRNPU	RBP031_human_eclip_bed20_mw10_num7_loose	0.355561	0.121103	8	6.25253	2.65093	Fstl5,Rc3h1,Pik3c2a,Tnks,Lrp11,Ankrd17,Arid1a,Asxl2
mMIITE	RBP031	HNRNPU	RBP031_human_eclip_bed20_mw10_num9_loose	0.740175	0.0232842	15	8.98	3.32417	Larp4,Pnma5,Shc1,Ttbk2,Heatr5a,Ablim2,Frmd8,Ube4b,Olfml2a,Arid3b,Mon2,Ice1,Socs7,Strip2,Mtmr4
mMIITE	RBP031	HNRNPU	RBP031_human_eclip_bed20_mw15_num1_stringent	0.786957	0.00235414	46	26.66	7.79306	Pakap,Mark2,Pnma5,Ddit4,Mon1b,Rad23b,Lmo7,Ssbp3,Inppl1,Sdc1,Lbx1,Rc3h1,Man2a1,Ttc17,Sesn2,Dclk2,Cntn2,Prkar2a,Lysmd4,Arih1,Msl1,Slc37a1,Dcaf8,Socs7,Nufip2,Zfp91,Asxl2,Smad3
mMIITE	RBP031	HNRNPU	RBP031_human_eclip_bed20_mw15_num2_loose	0.527819	0.0873013	9	6.24242	2.57179	Rc3h1,Clip4,Man2a1,Pakap,Mark2,Ubn2,5031410I06Rik,Mon2,Abl2
mMIITE	RBP031	HNRNPU	RBP031_human_eclip_bed20_mw15_num3_loose	0.374989	0.108456	9	6.94	2.81346	Pakap,Trp53bp1,Trafd1,Cntn2,Ccp110,Lysmd4,Wwc2,Dcaf8,Lrrc4
mMIITE	RBP031	HNRNPU	RBP031_human_eclip_bed20_mw15_num4_loose	0.540754	0.00888622	85	58.43	22.8951	Asxl2,Cdv3,Arhgap35,Sox8,Cdan1,Mafg,Resf1,Nufip2,Rc3h1,Zfp760,Rock1,Nova1,Smarca5,Larp4,Btbd7,Suco,Smg1,Tob2,Rnf141,Arih1,Wwc2,Fam199x,Arid3b
mMIITE	RBP031	HNRNPU	RBP031_human_eclip_bed20_mw15_num8_loose	0.525714	0.0569663	13	9.03	3.12518	Sipa1l2,Frmd8,Tcof1,Slc37a2,Mpped1,Mafg,Arhgap19,Olfml2a,Mapkbp1,Thumpd1,Phf13,Rdh10,Stard13
mMIITE	RBP031	HNRNPU	RBP031_human_eclip_bed20_mw15_num9_loose	0.702646	0.056578	9	5.53	2.33314	Gapvd1,Trim6,Cntn2,Ubn2,Tmem132b,Fam199x,Fnip1,H6pd,Lrrc4
mMIITE	RBP031	HNRNPU	RBP031_human_eclip_bed20_mw20_num10_loose	1.05098	0.01063	9	4.34375	1.90748	Gapvd1,Camk2d,Shox2,Smg1,Sprtn,Frmd8,Akap10,Sgpp2,Ahctf1
mMIITE	RBP031	HNRNPU	RBP031_human_eclip_bed20_mw20_num1_stringent	0.534304	0.0106007	61	42.12	12.9039	Pakap,Ddit4,Pnma5,Cntn2,Mark2,Inppl1,Ubn2,Atf5,Rad23b,Atrnl1,Lbx1,Shc1,Kdr,Man2a1,Mon1b,Cdv3,Dclk2,Ccp110,Rac3,Prkar2a,Kcnh1,Lmo7,Msl1,Smad3
mMIITE	RBP031	HNRNPU	RBP031_human_eclip_bed20_mw20_num2_loose	0.670398	0.0473971	12	7.54	3.2143	Uhmk1,Tcof1,Rc3h1,Zfp760,Pakap,Trim6,Cntn2,Gtpbp2,Ubn2,Abl2,Lrrc4,Asxl2
mMIITE	RBP031	HNRNPU	RBP031_human_eclip_bed20_mw20_num3_stringent	0.992804	0.00119588	28	14.07	4.78055	Sympk,Usp28,Tmem132b,Frmd8,Ubn1,Dlg1,Pakap,Mafg,Mon1b,Trafd1,Dclk2,Cntn2,Arid3a,Smg1,Sprtn,Slc37a2,Ube4b,Bub1b,Abl2,Adgrd1,Socs7,Slc9a1,Lrrc4,Smad3
mMIITE	RBP031	HNRNPU	RBP031_human_eclip_bed20_mw20_num4_loose	0.678842	0.0244326	15	9.37	3.08353	Zfp91,Btbd7,Mon1b,Cntn2,Sprtn,Frmd8,Slc45a3,Zfp553,Wwc2,Arhgap19,Gm7694,Arhgap35,Msl1,Phf13
mMIITE	RBP031	HNRNPU	RBP031_human_eclip_bed20_mw20_num5_loose	0.303497	0.0174748	70	56.72	16.5377	Sox8,Asxl2,Arhgap35,Mafg,Cdv3,Suco,Smarca5,Cdan1,Nufip2,Rock1,Resf1,Rc3h1,Zfp760,Rdh10,Smg1,Arih1,Lmo7,Dot1l,Rundc3b,Nova1,Usp28,Cep170b,Stard13
mMIITE	RBP031	HNRNPU	RBP031_human_eclip_bed20_mw25_num1_stringent	0.779208	0.00276755	67	39.04	12.6809	Pakap,Ddit4,Cntn2,Pnma5,Mark2,Atrnl1,Kcnh1,Lmo7,Inppl1,Sdc1,Lbx1,Kdr,Man2a1,Ttc17,Mon1b,Arid3a,Spryd3,Rac3,Ermp1,Ubn2,Sprtn,Rad23b,Atxn1l,Zfp553,Ube4b,Arih1,Msl1,Olfml2a,Slc37a1,Socs7,Nufip2,Gpt2,Smad3
mMIITE	RBP031	HNRNPU	RBP031_human_eclip_bed20_mw25_num2_loose	-0.0953619	0.160054	6	6.41	2.45811	Rc3h1,Rnf141,Olfml2a,Ssbp3,Arid1a,Stard13
mMIITE	RBP031	HNRNPU	RBP031_human_eclip_bed20_mw25_num3_loose	0.711641	0.0210036	16	9.77	3.34197	Kdr,Trim11,Nova1,Mark2,Cdc25a,Cpeb4,Lysmd4,Slc22a21,Arhgap19,Arhgap35,Mon2,Abl2,Tspyl4,Dtx2,Smad3,Ffar2
mMIITE	RBP031	HNRNPU	RBP031_human_eclip_bed20_mw25_num4_loose	0.550671	0.00478185	74	50.52	11.8964	Asxl2,Rock1,Zfp760,Nova1,Cdv3,Tob2,Rundc3b,Camk2d,Resf1,Kdm6a,Arhgap35,Cdan1,Sox8,Nufip2,Larp4,Fstl5,Rc3h1,Rps6ka6,Shox2,Atf6b,Mon1b,Gm5862,Arhgef10,Safb,Smg1,Kif20a,Prkar2a,Atxn1l,Dnmt3b,Arih1,Wwc2,Olfml2a,Dot1l,Fam199x,Col14a1,Mapkbp1,Arid2,Ssbp3,Abl2,Dcaf8,Strip2,Lrrc4,Fancg
mMIITE	RBP031	HNRNPU	RBP031_human_eclip_bed20_mw30_num1_stringent	0.757883	0.00326109	66	39.03	12.663	Pakap,Ddit4,Cntn2,Pnma5,Mark2,Atrnl1,Kcnh1,Lmo7,Inppl1,Sdc1,Lbx1,Kdr,Man2a1,Ttc17,Mon1b,Arid3a,Spryd3,Rac3,Ermp1,Ubn2,Sprtn,Rad23b,Atxn1l,Zfp553,Ube4b,Arih1,Msl1,Olfml2a,Slc37a1,Nufip2,Gpt2,Smad3
mMIITE	RBP031	HNRNPU	RBP031_human_eclip_bed20_mw30_num2_loose	0.505442	0.0909648	9	6.34	2.67128	Ppm1d,Rc3h1,Ttbk2,Arhgap21,Tob2,Nup153,Arid1a,Asxl2,Zfhx4
mMIITE	RBP031	HNRNPU	RBP031_human_eclip_bed20_mw30_num3_loose	0.618532	0.0367972	15	9.77	3.46076	Kdr,Trim11,Nova1,Mark2,Cdc25a,Cpeb4,Slc22a21,Arhgap19,Arhgap35,Mon2,Abl2,Tspyl4,Dtx2,Smad3,Ffar2
mMIITE	RBP031	HNRNPU	RBP031_human_eclip_bed20_mw30_num4_loose	0.604296	0.0028593	77	50.65	11.8691	Asxl2,Arhgap35,Fam199x,Nufip2,Larp4,Camk2d,Resf1,Cdv3,Cdan1,Adgrd1,Crk,Rc3h1,Grip1,Smg1,Kif20a,Zfhx4,Shc1,Rock1,Piwil1,Lrrfip1,Tcof1,Zfp760,Btbd7,Mafg,Kdm6a,Tnks,Arid3a,Ccp110,Tob2,Atxn1l,Dnmt3b,Arih1,Smarca5,Wwc2,Nup153,Dot1l,Tspyl4,Sox8,Zfp91,Lrrc4,Mtmr4
mMIITE	RBP032	IGF2BP1	RBP032_human_ATtRACT_M296_0.6	1.24511	0.0340143	6	2.53125	1.78858	Sdc1,Uhmk1,Shc1,Nova1,Cntn2,Adamts9
mMIITE	RBP032	IGF2BP1	RBP032_human_CISBP_M296	0.212304	0.271124	3	2.58947	1.41041	Sdc1,Uhmk1,Adamts9
mMIITE	RBP032	IGF2BP1	RBP032_human_clipdb_bed32_mw10_num1_loose	-0.728019	0.0308113	11	18.22	9.95199	Pnma5,Clip4,Gapvd1,Camk2d,Ttbk2,Nova1,Frmd8,Ube4b,Gm7694,Socs7,Smad3
mMIITE	RBP032	IGF2BP1	RBP032_human_clipdb_bed32_mw10_num3_loose	-0.356144	0.0940773	8	10.24	3.42339	Shc1,Kdr,Rc3h1,Mon1b,Akap10,Atxn1l,Socs7,Slc9a1
mMIITE	RBP032	IGF2BP1	RBP032_human_clipdb_bed32_mw15_num1_loose	-0.147165	0.0492305	23	25.47	7.69685	Nova1,Cntn2,Pnma5,Rundc3b,Camk2d,Pakap,Ero1lb,Dcp1a,Sesn2,Arhgef10,Sympk,Spryd3,Ubn2,Tmem132b,Prkar2a,Frmd8,Ubqln2,Arih1,Socs7,Zfp91,Smad3
mMIITE	RBP032	IGF2BP1	RBP032_human_clipdb_bed32_mw15_num5_loose	0.888969	0.0166403	15	8.1	3.52337	Mafg,Ccdc71l,Slc9a1,Sdc1,Lbx1,Pnma5,Sh2d3c,Shox2,Mark2,Frmd8,Msl1,Dtx2
mMIITE	RBP032	IGF2BP1	RBP032_human_clipdb_bed32_mw15_num7_loose	-0.365133	0.134467	5	6.44	2.5199	Sympk,Kcnh1,Fam199x,H6pd,Sgpp2
mMIITE	RBP032	IGF2BP1	RBP032_human_clipdb_bed32_mw20_num1_loose	-0.585764	0.0189024	12	18.01	20.1908	Ankrd17,Asxl2,Larp4,Fstl5,Mafg,Trp53bp1,Ablim2,Slc37a2,Ube4b,Adar
mMIITE	RBP032	IGF2BP1	RBP032_human_clipdb_bed32_mw20_num2_loose	0.0461485	0.0435319	27	26.15	9.1247	Dtx2,Sh2d3c,Atxn1l,Sdc1,Lbx1,Ubn1,Por,Pakap,Mafg,Dclk2,Ccdc71l,Zdhhc7,Pak4,Rad23b,Ubqln2,Adar,Dot1l,Slc37a1,Abl2,Socs7,Slc9a1
mMIITE	RBP032	IGF2BP1	RBP032_human_clipdb_bed32_mw25_num1_loose	-0.781709	0.0193824	12	20.63	18.4499	Ankrd17,Asxl2,Larp4,Fstl5,Camk2d,Trp53bp1,Ttbk2,Tnks,Ubqln2,Rasa1
mMIITE	RBP032	IGF2BP1	RBP032_human_clipdb_bed32_mw25_num2_loose	0.170286	0.0741263	15	13.33	5.10111	Uhmk1,Mafg,Ttbk2,Zcchc2,Ccdc71l,Zdhhc7,Ermp1,Rad23b,Slc29a1,Fam91a1,Slc22a21,Olfml2a,Col14a1,Cdan1,Stard13
mMIITE	RBP032	IGF2BP1	RBP032_human_clipdb_bed32_mw25_num3_loose	0.239876	0.0463696	22	18.63	7.84529	Lbx1,Ccdc71l,Dtx2,Sdc1,Ubn1,Ttc17,Shox2,Mafg,Mark2,Trafd1,Tmem132b,Pak4,Rad23b,Arhgap35,Zdhhc18,Gtf3c1,Socs7,Slc9a1,Llgl2
mMIITE	RBP032	IGF2BP1	RBP032_human_clipdb_bed32_mw25_num4_loose	0.182084	0.152189	7	6.17	2.47841	Rc3h1,Pik3c2a,Ero1lb,Nmbr,Tmem30a,Abl2,Zfhx4
mMIITE	RBP032	IGF2BP1	RBP032_human_clipdb_bed32_mw25_num6_loose	0.694655	0.030121	14	8.65	3.16028	Nova1,Crk,Uhmk1,Rsbn1,Dclk2,Sprtn,Fam122b,Arhgap35,Sox8,Slc9a1,Nufip2,Asxl2
mMIITE	RBP032	IGF2BP1	RBP032_human_clipdb_bed32_mw25_num9_loose	0.714364	0.0144197	19	11.58	3.6987	Dclk2,Dcaf8,Ddit4,Trim11,Mark2,Cntn2,Spryd3,Tmem132b,Prkar2a,Ccdc120,Lysmd4,Kcnh1,Arhgap19,Cep170b,Zfp91,Gpt2,Llgl2
mMIITE	RBP032	IGF2BP1	RBP032_human_clipdb_bed32_mw30_num1_loose	-0.83223	0.0101662	23	40.95	34.1897	Asxl2,Trp53bp1,Ubn2,Ankrd17,Larp4,Zfp760,Camk2d,Atf6b,Sympk,Ccdc71l,Spryd3,Smg1,Sprtn,Tmem132b,Kbtbd7,Tspyl4,Sox8,Fancg
mMIITE	RBP032	IGF2BP1	RBP032_human_clipdb_bed32_mw30_num3_loose	0.117683	0.0589663	18	16.59	6.61357	Ccdc71l,Arhgap35,Dtx2,Lbx1,Ubn1,Shox2,Mafg,Arhgef10,Trafd1,Pak4,Atxn1l,Lrp1,Gtf3c1,Socs7,Llgl2
mMIITE	RBP032	IGF2BP1	RBP032_human_clipdb_bed32_mw30_num7_loose	0.438121	0.143565	6	4.42857	2.10056	Ttbk2,Sprtn,Ubqln2,Slc37a2,Cep170b,Arid1a
mMIITE	RBP032	IGF2BP1	RBP032_human_clipdb_bed32_mw30_num8_loose	1.12214	0.00180342	17	7.81	3.1517	Abl2,Sdc1,Ubn1,Pnma5,Dlg1,Smg1,Sprtn,Frmd8,Fam91a1,Arhgap35,Dcaf8,Socs7,H6pd,Gpt2,Llgl2,Inppl1
mMIITE	RBP032	IGF2BP1	RBP032_human_clipdb_bed32_mw30_num9_loose	0.953099	0.000361145	23	11.88	3.25756	Mafg,Uhmk1,Fstl5,Gapvd1,Camk2d,Ttbk2,Gm5862,Tnks,Il31ra,Spryd3,Stag2,Lysmd4,Ube4b,Ddb1,Olfml2a,5031410I06Rik,Abl2,Zdhhc18,Ice1,Gpt2,Mtmr4,Asxl2
mMIITE	RBP032	IGF2BP1	RBP032_human_eclip_bed22_mw10_num1_loose	0.255066	0.0305441	39	32.68	11.11	Ubn2,Nufip2,Akap10,Msl1,Piwil1,Adamts9,Zdhhc7,Cep170b,Pakap,Mafg,Spryd3,Ermp1,Pak4,Slc22a21,Lmo7,Arid1a
mMIITE	RBP032	IGF2BP1	RBP032_human_eclip_bed22_mw10_num2_loose	0.490826	0.00282803	68	48.39	8.22523	Arid3a,Ubn2,Arih1,Larp4,Camk2d,Mon1b,Carmil1,Cdv3,Tmem132b,Ssbp3,Abl2,Ubn1,Shc1,Fstl5,Rock1,Zfp760,Pakap,Grip1,Ero1lb,Rsbn1,Ttbk2,Gm5862,Nova1,Mark2,Tnks,Lrp11,Zcchc2,Cntn2,Ccdc71l,Rdh10,Smg1,Kif20a,Sprtn,Ubqln2,Kcnh1,Ube4b,Tiam2,Fam122b,Adar,Ankrd17,5031410I06Rik,Fam199x,Arid2,Cdan1,Dcaf8,Rasa1,Phf13,Nufip2,2300002M23Rik,Zfp91,Strip2,Mtmr4,Asxl2,Smad3
mMIITE	RBP032	IGF2BP1	RBP032_human_eclip_bed22_mw10_num3_loose	0.410769	0.0314304	27	20.31	4.79414	Zdhhc18,Ttc17,Adgrd1,Lbx1,Clip4,Gapvd1,Mon1b,Mark2,Trim6,Arid3a,Smg1,Ccdc120,Akap10,Arhgap35,Lrp1,Mapkbp1,Mon2,Arid2,Abl2,Socs7,Slc9a1,Strip2,Inppl1
mMIITE	RBP032	IGF2BP1	RBP032_human_eclip_bed22_mw10_num4_loose	0.963558	5.01292e-05	43	22.05	5.49081	Trim11,Mafg,Dclk2,Frmd8,Arhgap19,Ankrd17,Dcaf8,Socs7,Asxl2,Shc1,Afap1l2,Pakap,Ttc17,Ero1lb,Sesn2,Cdv3,Tnks,Il31ra,Sympk,Rac3,Pak4,Tob2,Ccdc120,Slc37a2,Atxn1l,Kcnh1,Fam91a1,Nup153,Olfml2a,Taf4,Arid3b,Mon2,Phf13,Fancg
mMIITE	RBP032	IGF2BP1	RBP032_human_eclip_bed22_mw10_num5_loose	0.631032	0.0247499	21	13.56	4.76587	Ddit4,Rad23b,Sdc1,Piwil1,Pakap,Trim11,Ttbk2,Mark2,Slc37a2,Fam167a,Bub1b,Ssbp3,Zdhhc18,Cep170b,Dcaf8,Lrrc4,Asxl2
mMIITE	RBP032	IGF2BP1	RBP032_human_eclip_bed22_mw15_num1_loose	0.336428	0.0206852	50	39.6	15.3149	Nufip2,Msl1,Cep170b,Ubn2,Pak4,Akap10,Pakap,Adamts9,Ermp1,Asxl2
mMIITE	RBP032	IGF2BP1	RBP032_human_eclip_bed22_mw15_num2_loose	-0.234578	0.0106175	64	75.3	35.7422	Sprtn,Mon1b,Asxl2,Ubn2,Clip4,Camk2d,Tnks,Sympk,Ccdc71l,Tmem132b,Cpeb4,Ubqln2,Ube4b,Ankrd17,Ssbp3,Sox8,Lbx1,Uhmk1,Pnma5,Rock1,Rc3h1,Grip1,Prkar2a,Ccdc120,Kcnh1,Arih1,Arhgap19,Arid2,Cdan1,Dcaf8,Phf13,Zfp91,Arid1a,Mtmr4,Fancg
mMIITE	RBP032	IGF2BP1	RBP032_human_eclip_bed22_mw15_num4_loose	0.158698	0.0649335	24	21.5	5.55141	Ttc17,Adgrd1,Slc9a1,Gapvd1,Trim11,Sesn2,Mark2,Arhgef10,Trim6,Smg1,Tmem132b,Ccdc120,Lysmd4,Frmd8,Rnf141,Olfml2a,Lrp1,Fam199x,Ssbp3,Zdhhc18,Inppl1
mMIITE	RBP032	IGF2BP1	RBP032_human_eclip_bed22_mw15_num6_loose	-0.0861566	0.0898337	13	13.8	4.367	Zdhhc7,Ddit4,Rundc3b,Camk2d,Ttbk2,Zcchc2,Spryd3,Rdh10,Atxn1l,Kcnh1,Fam91a1,Abl2
mMIITE	RBP032	IGF2BP1	RBP032_human_eclip_bed22_mw15_num9_loose	0.0756889	0.0607028	18	17.08	6.50669	Kcnh1,Pakap,Ddit4,Man2a1,Ppm1d,Pnma5,Mon1b,Cdv3,Ccp110,Phf1,Inppl1
mMIITE	RBP032	IGF2BP1	RBP032_human_eclip_bed22_mw20_num1_loose	0.397174	0.0157512	61	46.32	18.4648	Ubn2,Msl1,Nufip2,Cep170b,Pak4,Akap10,Pakap,Adamts9,Zdhhc7
mMIITE	RBP032	IGF2BP1	RBP032_human_eclip_bed22_mw20_num2_loose	-0.250605	0.0106541	68	80.9	34.9838	Asxl2,Mon1b,Ubn2,Ankrd17,Camk2d,Cdv3,Tnks,Larp4,Sympk,Cpeb4,Atxn1l,Nufip2,Strip2,Sdc1,Pnma5,Rock1,Grip1,Mafg,Resf1,Sesn2,Carmil1,Ccdc71l,Slc40a1,Sprtn,Lysmd4,Ube4b,Arih1,Smarca5,Fam199x,Cdan1,Sox8,Dcaf8,Mtmr4
mMIITE	RBP032	IGF2BP1	RBP032_human_eclip_bed22_mw20_num4_loose	0.0872668	0.0731673	23	21.65	5.27693	Zdhhc18,Slc9a1,Lbx1,Dlg1,Trim11,Ttc17,Mark2,Trim6,Smg1,Ccdc120,Rnf141,Atxn1l,Arhgap35,Lrp1,Fam199x,Ssbp3,Adgrd1,Strip2,Mtmr4,Asxl2,Inppl1
mMIITE	RBP032	IGF2BP1	RBP032_human_eclip_bed22_mw20_num6_loose	1.10815	1.6822e-05	36	16.7	4.67207	Camk2d,Sympk,Ablim2,Arih1,Asxl2,Sdc1,Uhmk1,Larp4,Ubn1,Piwil1,Dlg1,Man2a1,Ero1lb,Mafg,Mon1b,Dclk2,Ccdc71l,Smg1,Prkar2a,Ccdc120,Rad23b,Slc37a2,Atxn1l,Mpped1,Fam122b,Abl2,Usp19,Gtf3c1,Tspyl4,Nufip2,Zfp91
mMIITE	RBP032	IGF2BP1	RBP032_human_eclip_bed22_mw20_num7_loose	0.956796	0.000278401	25	12.88	3.49395	Pakap,Arhgap35,Lrrc4,Sipa1l2,Trim11,Mafg,Sesn2,Mark2,Arhgef10,Trafd1,Carmil1,Arid3a,Ubn2,Ube4b,Gm7694,5031410I06Rik,Mon2,Ssbp3,Zdhhc18,Raf1,Sox8,Asxl2
mMIITE	RBP032	IGF2BP1	RBP032_human_eclip_bed22_mw20_num9_loose	0.553567	0.0446356	15	10.22	3.48033	Sesn2,Sympk,Zdhhc18,Sdc1,Pnma5,Tcof1,Wwc2,Adar,Gtf3c1,Phf13,Asxl2,Smad3
mMIITE	RBP032	IGF2BP1	RBP032_human_eclip_bed22_mw25_num10_loose	1.20923	0.00209997	16	6.92	3.17401	Sdc1,Uhmk1,Ubn1,Dlg1,Trim11,Tmed9,Sympk,Smg1,Sprtn,Prkar2a,Gm7694,Arid3b,Abl2,Gpt2,Asxl2,Ahctf1
mMIITE	RBP032	IGF2BP1	RBP032_human_eclip_bed22_mw25_num1_loose	0.431929	0.0146749	63	46.7	18.2184	Msl1,Cep170b,Nufip2,Ubn2,Akap10,Adamts9,Pak4,Pakap,Zdhhc7
mMIITE	RBP032	IGF2BP1	RBP032_human_eclip_bed22_mw25_num2_loose	0.171165	0.0127771	96	85.26	29.1782	Asxl2,Cdv3,Mon1b,Ubn2,Arhgap35,Sox8,Cdan1,Camk2d,Ankrd17,Resf1,Tnks,Cpeb4,Ubqln2,Atxn1l,Nufip2,Sdc1,Larp4,Rock1,Pakap,Grip1,Mafg,Carmil1,Sympk,Ccdc71l,Arid3a,Slc40a1,Sprtn,Lysmd4,Ube4b,Fam199x,Dcaf8,Strip2,Mtmr4
mMIITE	RBP032	IGF2BP1	RBP032_human_eclip_bed22_mw25_num3_loose	0.488378	0.0160167	46	32.79	9.52964	Ubn2,Msl1,Nufip2,Zdhhc7,Pak4,Cep170b,Adamts9,Ermp1,Uhmk1,Pnma5,Piwil1,Pakap,Btbd7,Dcp1a,Akap10,Atxn1l,Zfp553,Ddb1,Arid1a,Mtmr4,Asxl2
mMIITE	RBP032	IGF2BP1	RBP032_human_eclip_bed22_mw25_num4_loose	0.572289	0.00987554	51	34.3	9.9904	Asxl2,Dclk2,Sdc1,Pakap,Slc9a1,Pnma5,Rad23b,Wwc2,Abl2,Lbx1,Ddit4,Clip4,Shox2,Mon1b,Resf1,Sesn2,Ccdc71l,Ubn2,Tob2,Lysmd4,Frmd8,Ubqln2,Atxn1l,Arhgap19,Fam167a,Dot1l,Mon2,Cep170b,Dtx2,Socs7
mMIITE	RBP032	IGF2BP1	RBP032_human_eclip_bed22_mw25_num6_loose	0.323372	0.0481948	25	19.98	5.07913	Rad23b,Shox2,Sh2d3c,Mafg,Mark2,Trafd1,Zcchc2,Pak4,Ccdc120,Dnmt3b,Apba2,Ube4b,Ddb1,Fam167a,Arhgap35,Phf1,Mon2,Abl2,Zdhhc18,Lrrc4,Sgpp2
mMIITE	RBP032	IGF2BP1	RBP032_human_eclip_bed22_mw25_num7_loose	1.23588	1.28695e-05	24	10.19	3.22457	Pakap,Trafd1,Dclk2,Usp28,Prkar2a,Tob2,Ubn1,Rc3h1,Dnmt3b,Atxn1l,Hps5,Mafg,Arhgap19,Acbd3,Zdhhc18,Gtf3c1,Tspyl4,Thumpd1,H6pd,Ccp110,Asxl2
mMIITE	RBP032	IGF2BP1	RBP032_human_eclip_bed22_mw30_num1_loose	0.284788	0.0184265	58	47.61	18.4877	Msl1,Ubn2,Cep170b,Nufip2,Pak4,Adamts9,Akap10,Zdhhc7
mMIITE	RBP032	IGF2BP1	RBP032_human_eclip_bed22_mw30_num2_loose	0.123333	0.0132665	93	85.38	29.0547	Asxl2,Cdv3,Mon1b,Ubn2,Sox8,Cdan1,Arhgap35,Camk2d,Ankrd17,Resf1,Tnks,Cpeb4,Ubqln2,Atxn1l,Nufip2,Sdc1,Larp4,Rock1,Pakap,Grip1,Mafg,Carmil1,Sympk,Ccdc71l,Arid3a,Slc40a1,Sprtn,Lysmd4,Ube4b,Fam199x,Dcaf8,Strip2,Mtmr4
mMIITE	RBP032	IGF2BP1	RBP032_human_eclip_bed22_mw30_num3_loose	0.0936591	0.0408931	35	32.8	9.49747	Msl1,Ubn2,Pak4,Cep170b,Nufip2,Adamts9,Piwil1,Pakap,Cdv3,Zdhhc7,Cenpj,Ermp1,Ccdc120,Rnf141,Atxn1l,Zfp553,Adgrd1
mMIITE	RBP032	IGF2BP1	RBP032_human_eclip_bed22_mw30_num4_loose	0.0220973	0.0498919	25	24.62	7.98709	Asxl2,Lbx1,Dclk2,Sympk,Gtf3c1,Dtx2,Pnma5,Clip4,Pakap,Nova1,Il31ra,Tob2,Atxn1l,Mpped1,Mon2
mMIITE	RBP032	IGF2BP1	RBP032_human_eclip_bed22_mw30_num7_loose	0.413559	0.0746809	13	9.76	3.22591	Lbx1,Uhmk1,Ddit4,Trim11,Dcp1a,Nova1,Arid3a,Sprtn,Tob2,Slc37a2,Kcnh1,Zdhhc18,Socs7
mMIITE	RBP032	IGF2BP1	RBP032_human_RBPDB_359_12507992	0.183275	0.258307	3	2.64211	1.50118	Sdc1,Uhmk1,Adamts9
mMIITE	RBP032	IGF2BP1	RBP032_human_starbase_bed17_mw10_num1_loose	0.329678	0.0785082	14	11.14	3.8639	Trafd1,Trp53bp1,Camk2d,Dnmt3b,Arhgap19,Fam167a,Gm7694,Ankrd17,Arid3b,Phf13,Smad3
mMIITE	RBP032	IGF2BP1	RBP032_human_starbase_bed17_mw10_num7_loose	0.448231	0.0494675	17	12.46	3.53459	Tmem132b,Camk2d,Ttc17,Dclk2,Cenpj,Stag2,Ermp1,Smg1,Smyd4,Atf5,Ubqln2,Fam91a1,Kbtbd7,Adar,Fnip1,Hbb-bs
mMIITE	RBP032	IGF2BP1	RBP032_human_starbase_bed17_mw15_num4_loose	0.431968	0.0579649	16	11.86	3.78999	Tmem132b,Larp4,Ccdc112,Pik3c2a,Mon1b,Rsbn1,Acbd3,Ccdc71l,Gtpbp2,Ubn2,Smyd4,Rnf141,Kcnh1,Fam199x,H6pd
mMIITE	RBP032	IGF2BP1	RBP032_human_starbase_bed17_mw20_num5_loose	0.536053	0.0195485	29	20	5.59401	Grip1,Crk,Mafg,Ttbk2,Smg1,Dlg1,Pakap,Nova1,Acbd3,Tmem30a,Tnks,Arid3a,Ubn2,Smyd4,Tmem132b,Prkar2a,Tob2,Slc37a2,Zfp553,Washc2,Cdan1,Asxl2
mMIITE	RBP032	IGF2BP1	RBP032_human_starbase_bed17_mw25_num6_loose	0.888969	0.000107102	50	27	6.44949	Clip4,Kcnh1,Zfp760,Grip1,Heatr5a,Ubn2,Smg1,Cdc25a,Wwc2,Tspyl4,Nufip2,Fstl5,Rundc3b,Dlg1,Ccdc112,Rc3h1,Rps6ka6,Pakap,Mafg,Ttbk2,Tmem30a,Gtpbp2,Stag2,Tob2,Lysmd4,Rnf141,Akap10,Zfp553,Smarca5,Kbtbd7,Fam199x,Rasa1,Phf13,Ccdc117,Lrrc4,Stard13,Zfhx4
mMIITE	RBP032	IGF2BP1	RBP032_human_starbase_bed17_mw30_num10_loose	0.841193	0.00167077	22	12.28	3.32447	Nova1,Crk,Larp4,Shc1,Man2a1,Dclk2,Trim6,Arid3a,Adamts9,Ubn2,Ccdc120,Rnf141,Arih1,Kcnh1,Fam122b,Wwc2,Ankrd6,Abl2,Ice1,Nufip2,Lrrc4
mMIITE	RBP032	IGF2BP1	RBP032_human_starbase_bed17_mw30_num3_loose	0.75106	0.000224249	60	35.65	7.34898	Larp4,Ubn2,Tspyl4,Grip1,Ttbk2,Nufip2,Stard13,Rc3h1,Zfp760,Man2a1,Arid2,Fnip1,Ddit4,Dlg1,Atf6b,Mafg,Rsbn1,Nova1,Kdm6a,Arid3a,Adamts9,Stag2,Prkar2a,Rnf141,Slc45a3,Ube4b,Arih1,Fam122b,Wwc2,Lmo7,Washc2,Ankrd17,Olfml2a,Fam199x,Taf4,Zfp91,Ccdc117,Asxl2
mMIITE	RBP033	IGF2BP2	RBP033_human_ATtRACT_M032_0.6	1.31639	0.000468995	13	5.22	2.2589	Tmem132b,Pik3c2a,Mon1b,Sesn2,Rsbn1,Cdv3,Zfp553,Kcnh1,Arhgap35,Msl1,Fam199x,Asxl2
mMIITE	RBP033	IGF2BP2	RBP033_human_CISBP_M032	0.417121	0.130374	7	5.24242	2.26369	Pik3c2a,Grip1,Ttbk2,Nova1,Tmem30a,Tmem132b,Arid3b
mMIITE	RBP033	IGF2BP2	RBP033_human_clipdb_bed33_mw10_num1_loose	-0.566409	0.0322762	12	17.77	10.6826	Uhmk1,Pnma5,Kdr,Gapvd1,Ttbk2,Nova1,Sympk,Frmd8,Ube4b,Gm7694,Socs7,Zfp91
mMIITE	RBP033	IGF2BP2	RBP033_human_clipdb_bed33_mw10_num2_loose	0.699839	0.000231061	78	48.02	9.27251	Rsbn1,Lbx1,Rock1,Ubn2,Tmem132b,Larp4,Tob2,Ssbp3,Dcaf8,Arid1a,Mtmr4,Zfhx4,Fstl5,Zfp760,Pik3c2a,Camk2d,Pakap,Grip1,Ero1lb,Btbd7,Mon1b,Nova1,Mark2,Arhgef10,Cdv3,Tnks,Ccdc71l,Arid3a,Ccp110,Suco,Smg1,Ermp1,Kif20a,Sprtn,Cpeb4,Rnf141,Slc29a1,Cpt1a,Ube4b,Arih1,Smarca5,Tiam2,Fam122b,Gm7694,Nup153,Adar,Olfml2a,Arid2,Abl2,Tspyl4,Sox8,Phf13,Socs7,Nufip2,Strip2,Lrrc4,Asxl2,Smad3,Ffar2
mMIITE	RBP033	IGF2BP2	RBP033_human_clipdb_bed33_mw10_num9_loose	-0.267933	0.143721	5	6.02041	2.56455	Uhmk1,Ermp1,Wwc2,Arhgap35,Dcaf8
mMIITE	RBP033	IGF2BP2	RBP033_human_clipdb_bed33_mw15_num1_loose	-0.372446	0.0260369	11	14.24	14.9674	Trp53bp1,Asxl2,Camk2d,Rsbn1,Ubn2,Mpped1,Arhgap19,Gpt2,Zfhx4
mMIITE	RBP033	IGF2BP2	RBP033_human_clipdb_bed33_mw15_num4_loose	-0.0473057	0.150464	6	6.2	2.64384	Sipa1l2,Nova1,Kdm6a,Olfml2a,Col14a1,Nufip2
mMIITE	RBP033	IGF2BP2	RBP033_human_clipdb_bed33_mw20_num1_stringent	-0.0426443	0.0200243	26	26.78	19.9077	Asxl2,Crk,Pnma5,Camk2d,Shox2,Mafg,Trp53bp1,Tnks,Spryd3,Usp28,Tmem132b,Cpeb4,Ubqln2,Ube4b,Arhgap19,Kbtbd7,Ankrd17,Ssbp3,Arid2,Sox8,Rasa1,Arid1a
mMIITE	RBP033	IGF2BP2	RBP033_human_clipdb_bed33_mw20_num2_loose	0.387972	0.0110815	69	52.73	10.2739	Ubn2,Pakap,Arih1,Lbx1,Rc3h1,Camk2d,Resf1,Ccdc71l,Arid3a,Fam91a1,Arhgap19,Abl2,Phf13,Sdc1,Crk,Ubn1,Shc1,Afap1l2,Rock1,Dlg1,Ccdc112,Rps6ka6,Grip1,Ero1lb,Wrnip1,Rsbn1,Trp53bp1,Cdv3,Lrp11,Ccp110,Stag2,Cpeb4,Tob2,Akap10,Ubqln2,Atxn1l,Dnmt3b,Kcnh1,Ube4b,Fam122b,Wwc2,Fam167a,Fam199x,Arid2,Tspyl4,Thumpd1,Dcaf8,Rasa1,Socs7,Nufip2,Zfp91,Asxl2
mMIITE	RBP033	IGF2BP2	RBP033_human_clipdb_bed33_mw20_num6_loose	0.346887	0.0244236	43	33.81	12.4257	Grip1,Tob2,Ttbk2,Fam199x,Mafg,Crk,Zfp760,Smg1,Ube4b,Arid2,Rundc3b,Clip4,Camk2d,Pakap,Btbd7,Tmem30a,Arid3a,Smyd4,Lysmd4,Zfp553,Washc2,Zfp91
mMIITE	RBP033	IGF2BP2	RBP033_human_clipdb_bed33_mw25_num1_stringent	-0.255617	0.0171974	26	31.04	22.6296	Asxl2,Trp53bp1,Camk2d,Atf6b,Pnma5,Fstl5,Rc3h1,Ttbk2,Tnks,Ccdc71l,Smg1,Ubqln2,Ankrd17,Dot1l,Ssbp3,Tspyl4,Socs7,Fancg
mMIITE	RBP033	IGF2BP2	RBP033_human_clipdb_bed33_mw25_num2_loose	0.731173	0.000933691	87	52.41	13.1026	Zfp760,Cdan1,Larp4,Asxl2,Crk,Rc3h1,Nova1,Suco,Arhgap35,Dot1l,Sox8,Nufip2,Rock1,Cdv3,Smg1,Tmem132b,Tob2,Arih1,Wwc2,Gpt2,Mtmr4,Ylpm1,Afap1l2,Rundc3b,Lrrfip1,Pik3c2a,Camk2d,Mafg,Resf1,Tnks,Arid3a,Rdh10,Ubn2,Sprtn,Usp28,Prkar2a,Dnmt3b,Tiam2,Fam199x,Ssbp3,Abl2,Tspyl4,Cep170b,Smad3
mMIITE	RBP033	IGF2BP2	RBP033_human_clipdb_bed33_mw25_num8_loose	0.491438	0.0196488	38	27.03	8.08222	Zfp760,Tob2,Ube4b,Clip4,Pakap,Btbd7,Tmem30a,Ylpm1,Fstl5,Rundc3b,Pik3c2a,Grip1,Mafg,Sesn2,Ttbk2,Kdm6a,Heatr5a,Prkar2a,Lysmd4,Dnmt3b,Arih1,Fam91a1,Fam122b,Wwc2,Arid2,Lrrc4,Asxl2
mMIITE	RBP033	IGF2BP2	RBP033_human_clipdb_bed33_mw25_num9_loose	0.0398927	0.127192	11	10.7	3.12209	Por,Gapvd1,Pik3c2a,Nova1,Cdv3,Heatr5a,Cenpj,Ubn2,Lysmd4,Zfp91,Zfhx4
mMIITE	RBP033	IGF2BP2	RBP033_human_clipdb_bed33_mw30_num1_stringent	-0.254687	0.0172117	26	31.02	22.6145	Asxl2,Trp53bp1,Camk2d,Atf6b,Pnma5,Fstl5,Rc3h1,Ttbk2,Tnks,Ccdc71l,Smg1,Ubqln2,Ankrd17,Dot1l,Ssbp3,Tspyl4,Socs7,Fancg
mMIITE	RBP033	IGF2BP2	RBP033_human_clipdb_bed33_mw30_num2_loose	0.686579	0.00109543	83	51.57	12.0355	Asxl2,Nufip2,Arhgap35,Camk2d,Smarca5,Larp4,Rc3h1,Zfp760,Suco,Lmo7,Mtmr4,Fstl5,Mafg,Nova1,Mark2,Cdv3,Tnks,Smg1,Tmem132b,Fam199x,Cdan1,Sox8,Lbx1,Afap1l2,Rock1,Pakap,Shox2,Resf1,Mon1b,Rdh10,Kif20a,Usp28,Tob2,Slc29a1,Arih1,Hps5,Arid2,Abl2,Strip2
mMIITE	RBP067	BCCIP	RBP067_human_eclip_bed2_mw30_num5_loose	1.35614	2.63812e-07	32	12.5	3.84156	Dclk2,Ubn2,Slc37a2,Smad3,Pnma5,Rundc3b,Dlg1,Nup62,Trim11,Mafg,Gm5862,Arhgef10,Il31ra,Sympk,Spryd3,Smg1,Smyd4,Lysmd4,Arih1,Gm7694,Arhgap35,Bub1b,Raf1,Sox8,Slc9a1,Lrrc4,Sgpp2
mMIITE	RBP033	IGF2BP2	RBP033_human_clipdb_bed33_mw30_num5_loose	0.427919	0.0193348	48	35.68	14.0403	Fam199x,Clip4,Zfp760,Ubn2,Grip1,Arid2,Crk,Pakap,Mafg,Ttbk2,Ube4b,Ppm1b,Suco,Cdc25a,Tob2,Arih1,Msl1,Arid1a
mMIITE	RBP033	IGF2BP2	RBP033_human_eclip_bed23_mw10_num1_loose	0.353549	0.0172926	64	50.09	12.9038	Pakap,Carmil1,Arid3a,Asxl2,Lbx1,Rc3h1,Camk2d,Ero1lb,Mon1b,Ubn2,Cpeb4,Ubqln2,Arhgap19,Pik3c2a,Resf1,Wrnip1,Rsbn1,Trp53bp1,Gm5862,Mark2,Cdv3,Lrp11,Zcchc2,Trim6,Ccdc71l,Arhgap21,Tmem132b,Tob2,Rad23b,Rnf141,Atxn1l,Ube4b,Smarca5,Fam91a1,Nup153,Ankrd17,Olfml2a,5031410I06Rik,Fam199x,Ssbp3,Sox8,Rasa1,Phf13,Nufip2,H6pd,Sgpp2
mMIITE	RBP033	IGF2BP2	RBP033_human_eclip_bed23_mw10_num2_stringent	-0.0703893	0.0791059	12	12.6	5.00707	Lbx1,Ttc17,Mark2,Trim6,Ccdc71l,Ccdc120,Arhgap19,Mon2,Abl2,Zdhhc18,Adgrd1,Strip2
mMIITE	RBP033	IGF2BP2	RBP033_human_eclip_bed23_mw10_num4_stringent	-0.33134	0.0785219	11	13.84	3.89436	Sesn2,Trp53bp1,Ubn2,Rad23b,Arih1,Arhgap35,Dot1l,Lrp1,Mon2,Ssbp3,Lrrc4
mMIITE	RBP033	IGF2BP2	RBP033_human_eclip_bed23_mw10_num7_loose	-1.22239	0.0855074	2	4.66667	2.12852	Ttbk2,Kdm6a
mMIITE	RBP033	IGF2BP2	RBP033_human_eclip_bed23_mw10_num9_loose	1.29834	0.0084542	7	2.84615	1.59607	Ccdc71l,Dcp1a,Olfml2a,Raf1,Dtx2
mMIITE	RBP033	IGF2BP2	RBP033_human_eclip_bed23_mw15_num1_loose	0.0275885	0.0154539	85	83.39	25.7646	Cdv3,Ubn2,Asxl2,Nufip2,Resf1,Mon1b,Camk2d,Arid3a,Zfp760,Mafg,Rdh10,Cpeb4,Dot1l,Cdan1,Sox8,Strip2,Lbx1,Rock1,Rc3h1,Pik3c2a,Pakap,Grip1,Rsbn1,Carmil1,Tnks,Ccdc71l,Adamts9,Usp28,Ccdc120,Atxn1l,Ube4b,Arih1,Lmo7,Nup153,Arhgap35,Fam199x,Ssbp3,Dcaf8,Phf13
mMIITE	RBP033	IGF2BP2	RBP033_human_eclip_bed23_mw15_num2_stringent	-0.460743	0.0353503	16	22.02	9.04197	Smg1,Sdc1,Lbx1,Sh2d3c,Arhgef10,Pak4,Rad23b,Atxn1l,Wwc2,Arhgap35,Mon2,Zdhhc18,Gtf3c1,Tspyl4,Socs7
mMIITE	RBP033	IGF2BP2	RBP033_human_eclip_bed23_mw15_num3_stringent	0.0600073	0.0516162	27	25.9	7.64952	Gm7694,Mark2,Atxn1l,Shc1,Dlg1,Clip4,Pakap,Shox2,Sesn2,Nova1,Zcchc2,Sympk,Ticrr,Sprtn,Cpeb4,Prkar2a,Dot1l,Ssbp3,Zdhhc18,Strip2,Arid1a,Stard13
mMIITE	RBP033	IGF2BP2	RBP033_human_eclip_bed23_mw15_num5_loose	0.518996	0.0546849	14	9.77	3.46951	Prkar2a,Crk,Man2a1,Ero1lb,Tmem51,Sympk,Hps5,Wwc2,Nup153,5031410I06Rik,Zdhhc18,Adgrd1,Ahctf1
mMIITE	RBP009	CPSF6	RBP009_human_eclip_bed3_mw30_num10_loose	1.35128	1.343e-06	36	14.11	4.65343	Piwil1,Prkar2a,Msl1,Ssbp3,Ubn2,Olfml2a,Fam199x,Fnip1,Larp4,Shox2,Mafg,Tmed9,Ticrr,Frmd8,Apba2,Dot1l,Lrp1,Arid2,Abl2,Rasa1,Socs7,Nufip2,Arid1a
mMIITE	RBP033	IGF2BP2	RBP033_human_eclip_bed23_mw15_num8_loose	0.657698	0.0169147	18	11.41	3.33059	Cpeb4,Mon1b,Gm5862,Dclk2,Ticrr,Ubn2,Tmem132b,Prkar2a,Rnf141,Fam122b,Lrp1,Fam199x,Col14a1,Arid2,Rasa1,H6pd,Arid1a
mMIITE	RBP033	IGF2BP2	RBP033_human_eclip_bed23_mw20_num1_loose	-0.0616034	0.0151944	80	83.49	26.0208	Ubn2,Nufip2,Asxl2,Cdv3,Mon1b,Camk2d,Resf1,Arid3a,Cdan1,Rock1,Zfp760,Rdh10,Cpeb4,Dot1l,Sox8,Strip2,Lbx1,Rc3h1,Pik3c2a,Pakap,Grip1,Mafg,Rsbn1,Carmil1,Tnks,Ccdc71l,Adamts9,Usp28,Ccdc120,Atxn1l,Ube4b,Arih1,Lmo7,Nup153,Fam199x,Ssbp3,Dcaf8,Phf13
mMIITE	RBP033	IGF2BP2	RBP033_human_eclip_bed23_mw20_num2_stringent	-0.460743	0.0353381	16	22.02	9.04755	Smg1,Sdc1,Lbx1,Sh2d3c,Arhgef10,Pak4,Rad23b,Atxn1l,Wwc2,Arhgap35,Mon2,Zdhhc18,Gtf3c1,Tspyl4,Socs7
mMIITE	RBP033	IGF2BP2	RBP033_human_eclip_bed23_mw20_num3_stringent	0.0650293	0.0518655	27	25.81	7.59811	Gm7694,Mark2,Atxn1l,Shc1,Dlg1,Clip4,Pakap,Shox2,Sesn2,Nova1,Zcchc2,Sympk,Ticrr,Sprtn,Cpeb4,Prkar2a,Dot1l,Ssbp3,Zdhhc18,Strip2,Arid1a,Stard13
mMIITE	RBP033	IGF2BP2	RBP033_human_eclip_bed23_mw20_num5_loose	0.541318	0.052729	14	9.62	3.58104	Prkar2a,Uhmk1,Nbr1,Zcchc2,Sympk,Spryd3,Ubn2,Cdc25a,Atxn1l,Mpped1,5031410I06Rik,Adgrd1,Ahctf1
mMIITE	RBP033	IGF2BP2	RBP033_human_clipdb_bed33_mw30_num4_loose	1.34792	3.51514e-07	28	11	3.3695	Ttbk2,Nova1,Uhmk1,Piwil1,Rc3h1,Camk2d,Rsbn1,Gm5862,Cdv3,Tnks,Ticrr,Zdhhc7,Arhgap21,Ermp1,Sprtn,Frmd8,Rnf141,Smarca5,Adar,Ankrd17,Taf4,Abl2,Sgpp2,Asxl2,Zfhx4,Ahctf1
mMIITE	RBP033	IGF2BP2	RBP033_human_eclip_bed23_mw20_num8_loose	0.808437	0.00394379	20	11.42	3.27581	Cpeb4,Mon1b,Gm5862,Dclk2,Ticrr,Ubn2,Tmem132b,Prkar2a,Rnf141,Fam122b,Lrp1,Fam199x,Col14a1,Arid2,Cdan1,Rasa1,H6pd,Arid1a,Ahctf1
mMIITE	RBP033	IGF2BP2	RBP033_human_eclip_bed23_mw25_num1_loose	-0.0448906	0.0154934	81	83.56	25.6209	Ubn2,Nufip2,Asxl2,Cdan1,Mon1b,Cdv3,Camk2d,Resf1,Arid3a,Arhgap35,Sox8,Zfp760,Rdh10,Cpeb4,Dot1l,Strip2,Lbx1,Rock1,Rc3h1,Pik3c2a,Pakap,Grip1,Rsbn1,Carmil1,Tnks,Ccdc71l,Adamts9,Usp28,Ccdc120,Atxn1l,Ube4b,Arih1,Lmo7,Nup153,Fam199x,Ssbp3,Dcaf8,Phf13
mMIITE	RBP033	IGF2BP2	RBP033_human_eclip_bed23_mw25_num2_stringent	0.157769	0.0317189	39	34.96	11.8696	Dclk2,Dot1l,Asxl2,Lbx1,Sh2d3c,Arhgef10,Tob2,Rad23b,Ubqln2,Atxn1l,Arhgap19,Socs7,Sdc1,Pnma5,Por,Kdr,Ccdc71l,Sprtn,Prkar2a,Lysmd4,Frmd8,Arhgap35,Mon2,Dtx2
mMIITE	RBP033	IGF2BP2	RBP033_human_eclip_bed23_mw25_num3_stringent	1.0051	0.000352053	34	16.94	5.19872	Tob2,Kcnh1,Sesn2,Gm7694,Asxl2,Ccdc120,Rad23b,Rnf141,Rc3h1,Slc37a2,Mafg,Rsbn1,Arhgap35,Adar,Lrp1,Fam199x,Mark2,Mon2,Gtf3c1,Tspyl4,Sox8,Adgrd1,Zcchc2,Dcaf8,Cntn2,Ticrr,Ffar2,Smg1,Inppl1
mMIITE	RBP033	IGF2BP2	RBP033_human_eclip_bed23_mw25_num5_loose	0.283375	0.0920138	12	9.86	3.65154	Prkar2a,5031410I06Rik,Ero1lb,Sympk,Hps5,Wwc2,Arhgap35,Raf1,Slc9a1,Smad3
mMIITE	RBP033	IGF2BP2	RBP033_human_eclip_bed23_mw25_num6_stringent	-0.110764	0.0195871	50	53.99	19.9649	Ubqln2,Sprtn,Rad23b,Pnma5,Sh2d3c,Spryd3,Dot1l,Slc9a1,Ttc17,Sesn2,Mark2,Dclk2,Ubn2,Tmem132b,Slc37a2,Arih1,Taf4,Mon2,Abl2,Socs7
mMIITE	RBP033	IGF2BP2	RBP033_human_eclip_bed23_mw25_num7_loose	0.722827	0.00943317	22	13.33	3.99003	Lrp1,Fnip1,Ppm1d,Uhmk1,Pik3c2a,Nova1,Tmem30a,Cpeb4,Prkar2a,Tob2,Lysmd4,Wwc2,Cdan1,Thumpd1,Zfp91,Ccdc117,Lrrc4,Asxl2,Zfhx4,Ahctf1
mMIITE	RBP033	IGF2BP2	RBP033_human_eclip_bed23_mw25_num9_loose	0.481021	0.0467503	17	12.18	3.77225	Sdc1,Uhmk1,Kdr,Trim11,Rsbn1,Nova1,Acbd3,Trim6,Sympk,Tob2,Ablim2,Arhgap19,Kbtbd7,Adar,Fam199x,Col14a1,Asxl2
mMIITE	RBP033	IGF2BP2	RBP033_human_eclip_bed23_mw30_num10_loose	0.679722	0.0263413	21	13.11	5.58659	Lbx1,Ddit4,Pakap,Mark2,Mafg,Tmem51,Ccdc71l,Tob2,Cep170b,Dtx2,Phf13,Socs7,Asxl2,Ahctf1,Inppl1
mMIITE	RBP033	IGF2BP2	RBP033_human_eclip_bed23_mw30_num1_loose	-0.084581	0.0154131	79	83.77	25.432	Ubn2,Nufip2,Asxl2,Cdv3,Mon1b,Camk2d,Resf1,Arid3a,Sox8,Rock1,Rc3h1,Zfp760,Rdh10,Cpeb4,Dot1l,Cdan1,Strip2,Lbx1,Pik3c2a,Pakap,Grip1,Rsbn1,Carmil1,Tnks,Ccdc71l,Adamts9,Usp28,Ccdc120,Atxn1l,Ube4b,Arih1,Lmo7,Nup153,Fam199x,Ssbp3,Dcaf8,Phf13
mMIITE	RBP033	IGF2BP2	RBP033_human_eclip_bed23_mw30_num2_stringent	0.0341498	0.0189559	56	54.69	21.0049	Ubqln2,Rad23b,Tob2,Dtx2,Asxl2,Lbx1,Socs7,Shox2,Adar,Lrp1,Mon2,Slc9a1,Pnma5,Sh2d3c,Mafg,Trp53bp1,Mark2,Dclk2,Ccdc71l,Sprtn,Pak4,Prkar2a,Arhgap19,Arhgap35,Dot1l,Ssbp3,Zdhhc18
mMIITE	RBP033	IGF2BP2	RBP033_human_eclip_bed23_mw30_num4_stringent	0.478748	0.0243149	25	17.94	4.32241	Rad23b,Sipa1l2,Mark2,Arhgef10,Trafd1,Zcchc2,Cntn2,Smg1,Pak4,Tob2,Lysmd4,Frmd8,Slc29a1,Arhgap35,Lrp1,Phf1,Mon2,Slc9a1,Arid1a,Lrrc4,Asxl2,Sgpp2
mMIITE	RBP033	IGF2BP2	RBP033_human_eclip_bed23_mw30_num7_loose	-0.699271	0.0561544	4	6.49474	6.61699	Dclk2,Ccdc71l,Stag2,Arih1
mMIITE	RBP033	IGF2BP2	RBP033_human_eclip_bed23_mw30_num9_loose	0.749752	0.0159679	17	10.11	3.46671	Dlg1,Zfp760,Man2a1,Pakap,Camk2d,Dclk2,Slc40a1,Ccp110,Ubn2,Tmem132b,Arhgap35,5031410I06Rik,Fam199x,Ssbp3,Phf13,Strip2,Asxl2
mMIITE	RBP033	IGF2BP2	RBP033_human_RNACOMPETE_RNCMPT00033	1.07538	0.00925842	11	5.22	2.40614	Kcnh1,Piwil1,Tmem132b,Slc37a2,Slc22a21,Fam199x,Cdan1,Zfp91,Sgpp2
mMIITE	RBP034	IGF2BP3	RBP034_human_ATtRACT_M163_0.6	0.0714718	0.192094	6	5.71	2.05625	Cdv3,Tmem30a,Tmem132b,Atxn1l,Kcnh1,Mtmr4
mMIITE	RBP034	IGF2BP3	RBP034_human_CISBP_M163	1.38959	0.000317085	14	5.34343	2.45016	Rc3h1,Dlg1,Pakap,Sesn2,Nova1,Tmem132b,Atxn1l,Zfp553,Kcnh1,Arhgap35,Msl1,Zfp91,Sgpp2
mMIITE	RBP034	IGF2BP3	RBP034_human_clipdb_bed34_mw10_num1_loose	0.432752	0.0119618	59	43.71	9.74865	Arid3a,Larp4,Camk2d,Arid2,Tspyl4,Fstl5,Rock1,Rc3h1,Zfp760,Pakap,Grip1,Resf1,Mon1b,Rsbn1,Gm5862,Nova1,Cdv3,Tnks,Lrp11,Zcchc2,Cntn2,Ccdc71l,Spryd3,Rdh10,Smg1,Ubn2,Kif20a,Sprtn,Tmem132b,Cpeb4,Tob2,Ccdc120,Rad23b,Ubqln2,Ube4b,Arih1,Tiam2,Fam122b,Arhgap19,5031410I06Rik,Arid3b,Ssbp3,Abl2,Dcaf8,Phf13,Socs7,Zfp91,Strip2,Mtmr4,Asxl2,Stard13,Smad3
mMIITE	RBP034	IGF2BP3	RBP034_human_clipdb_bed34_mw10_num2_loose	0.0995357	0.148342	6	5.6	2.65908	Pnma5,Btbd7,Mon1b,Prkar2a,Mpped1,Mon2
mMIITE	RBP034	IGF2BP3	RBP034_human_clipdb_bed34_mw10_num3_loose	-2.06187	0.0459586	1	4.17526	1.78542	Arih1
mMIITE	RBP034	IGF2BP3	RBP034_human_clipdb_bed34_mw10_num4_loose	0.327952	0.0898517	12	9.56	3.46503	Lbx1,Shc1,Pakap,Cpeb4,Frmd8,Slc37a2,Arih1,Abl2,Fnip1,Zdhhc18,Tspyl4,Nufip2
mMIITE	RBP080	LARP7	RBP080_human_eclip_bed28_mw10_num10_loose	1.33831	3.49258e-08	31	12.26	3.41896	Mon1b,Ubn2,Atxn1l,Zfp553,Wwc2,Larp4,Sesn2,Tmed9,Cdv3,Gtpbp2,Spryd3,Usp28,Lysmd4,Mpped1,Dock9,Fam167a,Olfml2a,Mapkbp1,Abl2,Phf13,Socs7,Gpt2,Ccdc117,Lrrc4,Stard13
mMIITE	RBP034	IGF2BP3	RBP034_human_clipdb_bed34_mw15_num1_stringent	0.0500268	0.025688	49	47.33	15.4397	Pakap,Camk2d,Arid3a,Ubqln2,Fam199x,Phf13,Nufip2,Larp4,Afap1l2,Lrrfip1,Rc3h1,Grip1,Ero1lb,Dcp1a,Resf1,Mon1b,Gm5862,Cdv3,Carmil1,Zcchc2,Cntn2,Sympk,Adamts9,Ccp110,Rad23b,Rnf141,Atxn1l,Ube4b,Arih1,Smarca5,Arhgap19,Kbtbd7,Gm7694,Ankrd17,5031410I06Rik,Ssbp3,Tspyl4,2300002M23Rik,Arid1a,Mtmr4,Asxl2
mMIITE	RBP034	IGF2BP3	RBP034_human_clipdb_bed34_mw15_num3_loose	-0.261941	0.0833474	11	13.19	4.16987	Lbx1,Ttc17,Shox2,Cntn2,Ccdc71l,Prkar2a,Tob2,Olfml2a,Zdhhc18,Slc9a1,Inppl1
mMIITE	RBP034	IGF2BP3	RBP034_human_clipdb_bed34_mw15_num4_loose	0.565354	0.0278232	19	12.84	3.76781	Rc3h1,Ubn2,Shc1,Clip4,Pik3c2a,Camk2d,Atp7a,Carmil1,Kdm6a,Tmem30a,Arid3a,Rnf141,Kcnh1,Arhgap19,Ankrd17,Arid2,Arid1a
mMIITE	RBP034	IGF2BP3	RBP034_human_clipdb_bed34_mw15_num5_loose	0.500398	0.00490256	68	48.07	9.65177	Asxl2,Ubn2,Cdv3,Fam199x,Nufip2,Rundc3b,Man2a1,Pakap,Mon1b,Carmil1,Arih1,Cdan1,Sox8,Sipa1l2,Lbx1,Uhmk1,Shc1,Rc3h1,Zfp760,Camk2d,Mafg,Resf1,Rsbn1,Trp53bp1,Tmem30a,Ccdc71l,Arid3a,Smg1,Cpeb4,Kcnh1,Fam91a1,Ddb1,Fam167a,Ankrd17,Dot1l,Ssbp3,Abl2,Fnip1,Tspyl4,Phf13,Mtmr4,Fancg
mMIITE	RBP034	IGF2BP3	RBP034_human_clipdb_bed34_mw15_num9_loose	0.642354	0.0248564	15	9.61	2.91944	Fam199x,Atrnl1,Ppm1b,Rundc3b,Dlg1,Cdv3,Ubn2,Smg1,Ermp1,Fam122b,Arhgap19,Mon2,Socs7,Zfp91
mMIITE	RBP034	IGF2BP3	RBP034_human_clipdb_bed34_mw20_num10_loose	0.245825	0.0623176	21	17.71	5.26719	Ubn2,Cpeb4,Olfml2a,Tspyl4,Larp4,Sh2d3c,Pik3c2a,Man2a1,Rsbn1,Ttbk2,Stag2,Smyd4,Ankrd17,Asxl2,Stard13,Zfhx4
mMIITE	RBP034	IGF2BP3	RBP034_human_clipdb_bed34_mw20_num1_stringent	0.0876154	0.0195718	65	61.17	20.0137	Asxl2,Ubn2,Cdv3,Mon1b,Tnks,Arhgap35,Nufip2,Fstl5,Resf1,Carmil1,Ankrd17,Tspyl4,Cdan1,Sox8,Larp4,Rock1,Rc3h1,Camk2d,Pakap,Trp53bp1,Ccdc71l,Arid3a,Tmem132b,Cpeb4,Ubqln2,2300002M23Rik,Strip2,Arid1a,Mtmr4
mMIITE	RBP034	IGF2BP3	RBP034_human_clipdb_bed34_mw20_num2_loose	0.115263	0.0543571	28	25.85	7.00126	Pnma5,Kdr,Rad23b,Dot1l,Abl2,Lbx1,Piwil1,Mafg,Ubn2,Cdc25a,Tmem132b,Cpeb4,Tob2,Ablim2,Ubqln2,Slc45a3,Arhgap19,Arhgap35,Mon2,Ssbp3,Zdhhc18,Gpt2,Llgl2
mMIITE	RBP034	IGF2BP3	RBP034_human_clipdb_bed34_mw20_num3_loose	0.438191	0.00911816	67	49.45	10.3283	Arid3a,Lbx1,Pakap,Camk2d,Ero1lb,Ttbk2,Cpeb4,Nufip2,Asxl2,Sdc1,Crk,Larp4,Afap1l2,Rundc3b,Piwil1,Dlg1,Rc3h1,Zfp760,Pik3c2a,Rps6ka6,Shox2,Espl1,Mafg,Wrnip1,Nova1,Heatr5a,Trim6,Ccdc71l,Ubn2,Prkar2a,Tob2,Rad23b,Rnf141,Atxn1l,Ube4b,Smarca5,Fam91a1,Hps5,Tiam2,Fam122b,Wwc2,Lmo7,Gm7694,Nup153,Olfml2a,Fam199x,Mon2,Ssbp3,Zdhhc18,Sox8,Thumpd1,Phf13,Zfp91,Smad3
mMIITE	RBP034	IGF2BP3	RBP034_human_clipdb_bed34_mw20_num8_loose	0.131192	0.096872	13	11.87	3.9534	Dclk2,Sipa1l2,Trim11,Mafg,Trafd1,Cntn2,Spryd3,Rad23b,Atxn1l,Mpped1,Zdhhc18,Slc9a1
mMIITE	RBP034	IGF2BP3	RBP034_human_clipdb_bed34_mw20_num9_loose	0.464963	0.16507	5	3.62245	1.80786	Cdv3,Tmem30a,Atxn1l,Phf13,Llgl2
mMIITE	RBP034	IGF2BP3	RBP034_human_clipdb_bed34_mw25_num1_stringent	0.416412	0.011289	84	62.94	24.1973	Asxl2,Cdv3,Mon1b,Arhgap35,Sox8,Ubn2,Cdan1,Camk2d,Pakap,Resf1,Ube4b,Ankrd17,Fstl5,Kdr,Tnks,Ccp110,Tob2,Ubqln2,Wwc2,Gm7694,Tspyl4,Nufip2,Strip2
mMIITE	RBP034	IGF2BP3	RBP034_human_clipdb_bed34_mw25_num2_loose	0.319676	0.0303478	40	32.05	7.53896	Dclk2,Spryd3,Dlg1,Ubn2,Prkar2a,Tob2,Fam167a,Piwil1,Clip4,Camk2d,Pakap,Sesn2,Tmed9,Ttbk2,Mark2,Carmil1,Tnks,Cpeb4,Atxn1l,Ube4b,Fam91a1,Fam122b,Ankrd17,Olfml2a,Bub1b,Ssbp3,Zdhhc18,Tspyl4,2300002M23Rik,Ccdc117
mMIITE	RBP034	IGF2BP3	RBP034_human_clipdb_bed34_mw25_num3_loose	0.521932	0.00305482	73	50.84	9.72212	Arid3a,Ubn2,Cpeb4,Fam199x,Lbx1,Camk2d,Pakap,Arih1,Arhgap19,Gm7694,Nufip2,Sdc1,Crk,Uhmk1,Larp4,Shc1,Afap1l2,Rundc3b,Piwil1,Dlg1,Ccdc112,Rc3h1,Zfp760,Pik3c2a,Rps6ka6,Shox2,Espl1,Ero1lb,Mafg,Wrnip1,Trp53bp1,Nova1,Cdv3,Heatr5a,Trim6,Cntn2,Ccdc71l,Ermp1,Prkar2a,Ccdc120,Rnf141,Atxn1l,Smarca5,Fam91a1,Hps5,Tiam2,Fam122b,Lmo7,Dock9,Nup153,Olfml2a,Ssbp3,Zdhhc18,Sox8,Thumpd1,Dcaf8,Phf13,Zfp91
mMIITE	RBP034	IGF2BP3	RBP034_human_clipdb_bed34_mw25_num4_loose	0.770132	0.0156902	22	12.9	5.06623	Dclk2,Tob2,Lbx1,Por,Ddit4,Pakap,Shox2,Mark2,Ccdc71l,Gtpbp2,Dnmt3b,Atxn1l,Tiam2,Wwc2,Adar,Mapkbp1,Dtx2,Slc9a1,Llgl2,Stard13
mMIITE	RBP034	IGF2BP3	RBP034_human_clipdb_bed34_mw25_num6_loose	-0.0808583	0.0806399	17	17.98	4.84712	Uhmk1,Gapvd1,Pik3c2a,Mafg,Gm5862,Nova1,Heatr5a,Arid3a,Ermp1,Cdc25a,Smarca5,Slc22a21,5031410I06Rik,Fam199x,Nufip2,Sgpp2,Stard13
mMIITE	RBP034	IGF2BP3	RBP034_human_clipdb_bed34_mw30_num1_stringent	0.416641	0.0112873	84	62.93	24.1762	Asxl2,Cdv3,Mon1b,Arhgap35,Sox8,Ubn2,Cdan1,Camk2d,Pakap,Resf1,Ube4b,Ankrd17,Fstl5,Kdr,Tnks,Ccp110,Tob2,Ubqln2,Wwc2,Gm7694,Tspyl4,Nufip2,Strip2
mMIITE	RBP034	IGF2BP3	RBP034_human_clipdb_bed34_mw30_num2_loose	0.321477	0.0302126	40	32.01	7.61643	Dclk2,Dlg1,Spryd3,Ubn2,Prkar2a,Tob2,Fam167a,Piwil1,Clip4,Camk2d,Pakap,Sesn2,Tmed9,Ttbk2,Mark2,Carmil1,Tnks,Cpeb4,Atxn1l,Ube4b,Fam91a1,Fam122b,Ankrd17,Olfml2a,Bub1b,Ssbp3,Zdhhc18,Tspyl4,Sox8,2300002M23Rik,Ccdc117
mMIITE	RBP034	IGF2BP3	RBP034_human_clipdb_bed34_mw30_num3_loose	0.678635	0.000775016	82	51.23	11.1091	Ubn2,Pakap,Arid3a,Camk2d,Fam199x,Dlg1,Ero1lb,Cpeb4,Arih1,Arhgap19,Lmo7,Gm7694,Nufip2,Asxl2,Sdc1,Crk,Larp4,Shc1,Afap1l2,Rundc3b,Piwil1,Ccdc112,Rc3h1,Zfp760,Pik3c2a,Rps6ka6,Resf1,Wrnip1,Ttbk2,Nova1,Acbd3,Cdv3,Heatr5a,Cntn2,Ccdc71l,Ccp110,Prkar2a,Ccdc120,Rad23b,Rnf141,Atxn1l,Ube4b,Smarca5,Hps5,Fam122b,Wwc2,Nup153,Olfml2a,Msl1,Mon2,Ssbp3,Abl2,Zdhhc18,Sox8,Thumpd1,Dcaf8,Rasa1,Phf13,Zfp91
mMIITE	RBP034	IGF2BP3	RBP034_human_clipdb_bed34_mw30_num4_loose	0.770132	0.0156351	22	12.9	5.05825	Dclk2,Tob2,Lbx1,Por,Ddit4,Pakap,Shox2,Mark2,Ccdc71l,Gtpbp2,Dnmt3b,Atxn1l,Tiam2,Wwc2,Adar,Mapkbp1,Dtx2,Slc9a1,Llgl2,Stard13
mMIITE	RBP034	IGF2BP3	RBP034_human_clipdb_bed34_mw30_num6_loose	0.00642627	0.0827324	18	17.92	4.82142	Uhmk1,Gapvd1,Pik3c2a,Mafg,Gm5862,Nova1,Heatr5a,Arid3a,Ermp1,Cdc25a,Smarca5,Slc22a21,Olfml2a,5031410I06Rik,Fam199x,Nufip2,Sgpp2,Stard13
mMIITE	RBP034	IGF2BP3	RBP034_human_eclip_bed24_mw10_num1_loose	0.725953	0.00055385	87	52.6	12.0235	Asxl2,Nufip2,Rc3h1,Cdan1,Cdv3,Ubn2,Arih1,Arhgap35,Zfp760,Sox8,Shc1,Pakap,Mafg,Smg1,Smarca5,Lmo7,Larp4,Dlg1,Camk2d,Grip1,Shox2,Ero1lb,Resf1,Rsbn1,Ccdc71l,Arid3a,Cpeb4,Tob2,Atxn1l,Kcnh1,Fam167a,Dot1l,Fam199x,Ssbp3,Arid2,Abl2,Cep170b,Rasa1,Phf13,Zfp91,Gpt2
mMIITE	RBP034	IGF2BP3	RBP034_human_eclip_bed24_mw10_num6_loose	0.0740006	0.155099	7	6.65	2.54802	Pnma5,Ttbk2,Gtpbp2,Ablim2,Atxn1l,5031410I06Rik
mMIITE	RBP034	IGF2BP3	RBP034_human_eclip_bed24_mw15_num3_loose	0.39739	0.0134075	65	49.35	11.1902	Asxl2,Fam199x,Cdv3,Sox8,Smarca5,Mon1b,Kdm6a,Arid3a,Smg1,Larp4,Rc3h1,Zfp760,Camk2d,Wwc2,Arhgap35,Nufip2,Suco,Crk,Tob2,Dnmt3b,Mafg,Nova1,Mark2,Arhgef10,Ssbp3,Arid2,Cdan1,Strip2,Rdh10,Mtmr4,Ubn2
mMIITE	RBP034	IGF2BP3	RBP034_human_eclip_bed24_mw15_num4_loose	0.878985	0.00818907	16	8.7	3.11237	Ubn2,Trim11,Nova1,Mark2,Il31ra,Zdhhc7,Ccp110,Ermp1,Tob2,Ankrd17,Zdhhc18,Asxl2
mMIITE	RBP034	IGF2BP3	RBP034_human_eclip_bed24_mw15_num8_loose	0.875672	0.0312149	12	6.54	3.32854	Rsbn1,Tnks,Pakap,Mon1b,Ubn2,Rnf141,Fam167a,Gm7694,Abl2,Asxl2
mMIITE	RBP034	IGF2BP3	RBP034_human_eclip_bed24_mw20_num2_loose	0.310096	0.0131513	85	68.56	23.9833	Asxl2,Cdv3,Arhgap35,Sox8,Nufip2,Cdan1,Rc3h1,Camk2d,Mon1b,Resf1,Arid3a,Ubn2,Fam199x,Larp4,Rundc3b,Pakap,Dcp1a,Nova1,Suco,Tob2,Ankrd17,Dot1l,Arid3b,Ssbp3,Tspyl4,Arid1a
mMIITE	RBP034	IGF2BP3	RBP034_human_eclip_bed24_mw20_num4_loose	0.746616	0.0124741	20	11.92	3.95091	Ubn2,Trim11,Dcp1a,Nova1,Il31ra,Cntn2,Zdhhc7,Ccp110,Rdh10,Ermp1,Tob2,Ankrd17,Abl2,Zdhhc18,Tspyl4,Asxl2
mMIITE	RBP034	IGF2BP3	RBP034_human_eclip_bed24_mw20_num7_loose	0.586406	0.0379257	15	9.99	3.28294	Arid3b,Nbr1,Pakap,Mon1b,Sympk,Tmem132b,Rnf141,Kcnh1,Smarca5,Fam91a1,Lrp1,Fam199x,Ice1,Asxl2
mMIITE	RBP034	IGF2BP3	RBP034_human_eclip_bed24_mw25_num2_loose	0.553553	0.00737189	97	66.09	24.6429	Asxl2,Cdv3,Sox8,Arhgap35,Cdan1,Nufip2,Resf1,Larp4,Rock1,Rc3h1,Pakap,Mon1b,Ttbk2,Arid3a,Camk2d,Ero1lb,Nova1,Mark2,Arhgef10,Trafd1,Ccp110,Ubn2,Ermp1,Cpeb4,Tob2,Ppp1r15a,Arih1,Ankrd17,Olfml2a,Tspyl4,Mtmr4
mMIITE	RBP034	IGF2BP3	RBP034_human_eclip_bed24_mw25_num4_loose	0.946502	0.00517787	18	9.34	3.47929	Sympk,Dlg1,Ttc17,Sesn2,Mon1b,Trp53bp1,Trafd1,Il31ra,Ermp1,Apba2,Arih1,Arhgap35,Cep170b,Dtx2,Ccdc117,Llgl2
mMIITE	RBP034	IGF2BP3	RBP034_human_eclip_bed24_mw30_num2_loose	0.539694	0.0077177	96	66.04	24.5529	Asxl2,Cdv3,Sox8,Arhgap35,Cdan1,Nufip2,Resf1,Larp4,Rock1,Rc3h1,Pakap,Mon1b,Ttbk2,Arid3a,Camk2d,Ero1lb,Nova1,Mark2,Arhgef10,Trafd1,Ccp110,Ubn2,Ermp1,Cpeb4,Tob2,Ppp1r15a,Arih1,Ankrd17,Olfml2a,Tspyl4,Mtmr4
mMIITE	RBP034	IGF2BP3	RBP034_human_eclip_bed24_mw30_num4_loose	0.944959	0.00524107	18	9.35	3.48264	Sympk,Dlg1,Ttc17,Sesn2,Mon1b,Trp53bp1,Trafd1,Il31ra,Ermp1,Apba2,Arih1,Arhgap35,Cep170b,Dtx2,Ccdc117,Llgl2
mMIITE	RBP034	IGF2BP3	RBP034_human_RNACOMPETE_RNCMPT00172	0.561707	0.0918543	8	5.42	2.24814	Tmem132b,Zfp760,Pakap,Tmem30a,Fam122b,Abl2,Mtmr4
mMIITE	RBP035	LIN28A	RBP035_human_ATtRACT_506	0.649814	0.166716	4	2.54945	1.41628	Pakap,Ermp1,Atxn1l,Ssbp3
mMIITE	RBP035	LIN28A	RBP035_human_ATtRACT_M035_0.6	0.633218	0.320255	2	1.28947	0.565107	Arhgap35,Ccdc117
mMIITE	RBP035	LIN28A	RBP035_human_ATtRACT_M153_0.6	-0.683143	0.393834	1	1.60563	0.686167	Strip2
mMIITE	RBP035	LIN28A	RBP035_human_clipdb_bed35_mw10_num1_loose	0.803393	0.010585	20	11.46	4.04125	Sesn2,Dcp1a,Trp53bp1,Ttbk2,Dclk2,Ticrr,Slc40a1,Gtpbp2,Ccp110,Prkar2a,Tob2,Rad23b,Lysmd4,Fam167a,Dot1l,Cep170b,Socs7,Zfp91,Stard13
mMIITE	RBP035	LIN28A	RBP035_human_clipdb_bed35_mw10_num4_loose	0.0489096	0.156664	6	5.8	2.53859	Tcof1,Mpped1,Arhgap19,Fam167a,Arhgap35,Thumpd1
mMIITE	RBP035	LIN28A	RBP035_human_clipdb_bed35_mw10_num5_loose	-0.475085	0.137462	4	5.56	2.3108	Cntn2,Lysmd4,Gpt2,Smad3
mMIITE	RBP035	LIN28A	RBP035_human_clipdb_bed35_mw10_num6_loose	0.360768	0.116696	8	6.23	2.79919	Dcp1a,Arhgef10,Tmem30a,Ccp110,Ccdc120,Rnf141,Dcaf8,Ahctf1
mMIITE	RBP035	LIN28A	RBP035_human_clipdb_bed35_mw10_num7_loose	0.551506	0.0559762	13	8.87	3.38343	Ylpm1,Shox2,Arid3a,Ccp110,Cdc25a,Sprtn,Rnf141,Atxn1l,Zfp553,Dcaf8,Slc9a1,Ccdc117,Sgpp2
mMIITE	RBP035	LIN28A	RBP035_human_clipdb_bed35_mw15_num1_loose	0.855021	0.00425904	21	11.61	3.69246	Sesn2,Dcp1a,Trp53bp1,Ttbk2,Dclk2,Slc40a1,Gtpbp2,Ccp110,Prkar2a,Tob2,Rad23b,Lysmd4,Slc37a2,Atxn1l,Fam167a,Dot1l,Cep170b,Socs7,Zfp91,Stard13
mMIITE	RBP035	LIN28A	RBP035_human_clipdb_bed35_mw15_num4_loose	0.370838	0.08748	12	9.28	3.11426	Atrnl1,Sipa1l2,Ddit4,Pakap,Sympk,Rnf141,Mpped1,Adar,Taf4,Ssbp3,Lrrc4,Ffar2
mMIITE	RBP012	CSTF2T	RBP012_human_clipdb_bed12_mw10_num6_stringent	1.3366	9.65375e-08	42	16.63	4.85477	Nufip2,Rock1,Rsbn1,Ccdc71l,Adamts9,Wwc2,Larp4,Dlg1,Rc3h1,Ero1lb,Dcp1a,Ttbk2,Nova1,Kdm6a,Cdv3,Ticrr,Ermp1,Prkar2a,Rnf141,Kcnh1,Ube4b,Arih1,Slc22a21,Lmo7,Nup153,Arid3b,Taf4,Mon2,Abl2,Fnip1,Arid1a,Ccdc117,Sgpp2,Asxl2,Stard13
mMIITE	RBP035	LIN28A	RBP035_human_clipdb_bed35_mw20_num1_loose	0.531851	0.0323388	24	16.6	6.68482	Pakap,Ddit4,Mark2,Rad23b,Inppl1,Pnma5,Trim11,Mafg,Tmed9,Cntn2,Sprtn,Kcnh1,Msl1,Zdhhc18,Dtx2,Smad3
mMIITE	RBP035	LIN28A	RBP035_human_clipdb_bed35_mw20_num4_loose	0.775034	0.00865729	16	9.35	2.81186	Fstl5,Gapvd1,Mafg,Ttbk2,Tnks,Il31ra,Spryd3,Ube4b,Ddb1,Olfml2a,5031410I06Rik,Abl2,Zdhhc18,Gpt2,Asxl2,Mtmr4
mMIITE	RBP035	LIN28A	RBP035_human_clipdb_bed35_mw20_num8_loose	0.0203404	0.114398	10	9.86	3.48451	Crk,Zdhhc7,Prkar2a,Atxn1l,Hps5,Arhgap35,5031410I06Rik,Zdhhc18,Adgrd1,Smad3
mMIITE	RBP035	LIN28A	RBP035_human_clipdb_bed35_mw25_num1_loose	0.773865	0.0158853	33	19.3	10.2124	Pakap,Ddit4,Socs7,Inppl1,Pnma5,Cntn2,Rad23b,Dtx2,Mark2,Trafd1,Spryd3,Frmd8,Atxn1l,Wwc2,Zdhhc18,Strip2,Lrrc4,Ffar2
mMIITE	RBP035	LIN28A	RBP035_human_clipdb_bed35_mw30_num1_loose	0.574508	0.0222986	33	22.16	11.2013	Pakap,Arid3b,Socs7,Pnma5,Ddit4,Mark2,Cntn2,Lbx1,Dlg1,Trafd1,Rac3,Arih1,Ube4b,Kcnh1,Arhgap19,Msl1,Dtx2,H6pd,Lrrc4,Smad3,Inppl1
mMIITE	RBP035	LIN28A	RBP035_human_clipdb_bed35_mw30_num3_loose	0.366934	0.0252854	35	27.14	13.2223	Piwil1,Msl1,Grip1,Arid3a,Arid2,Fnip1,Socs7,Ppm1b,Fstl5,Rc3h1,Mafg,Dcp1a,Carmil1,Cntn2,Ubn2,Cpeb4,Prkar2a,Akap10,Ubqln2,Mon2,Abl2,Tspyl4,Rasa1,Arid1a,Ffar2
mMIITE	RBP035	LIN28A	RBP035_human_clipdb_bed35_mw30_num4_loose	0.876876	0.00445732	22	11.98	4.02261	Pakap,Dock9,Zfp91,Sdc1,Mafg,Sesn2,Cdv3,Tmem51,Tob2,Rad23b,Ddb1,Lmo7,Gm7694,Tspyl4,Phf13,Socs7,Ccdc117,Asxl2
mMIITE	RBP035	LIN28A	RBP035_human_clipdb_bed35_mw30_num5_loose	0.645907	0.0489991	11	7.03	2.64939	Uhmk1,Clip4,Pakap,Cdv3,Tmem30a,Sympk,Zfp553,Mpped1,Raf1,Ccdc117,Smad3
mMIITE	RBP035	LIN28A	RBP035_human_RNACOMPETE_RNCMPT00036	-0.521953	0.47757	1	1.4359	0.680359	Ccdc117
mMIITE	RBP035	LIN28A	RBP035_human_RNACOMPETE_RNCMPT00162	0.805353	0.153514	3	1.71667	0.865373	Pakap,Ttbk2,Slc35f3
mMIITE	RBP035	LIN28A	RBP035_human_starbase_bed14_mw10_num2_loose	0.266174	0.230939	4	3.32609	1.57668	Ccdc71l,Dtx2,Slc9a1
mMIITE	RBP035	LIN28A	RBP035_human_starbase_bed14_mw10_num3_loose	-0.146945	0.0390529	36	39.86	9.38731	Pnma5,Zcchc2,Zdhhc18,Lbx1,Uhmk1,Shc1,Dlg1,Tcof1,Clip4,Camk2d,Ttc17,Trp53bp1,Mark2,Dclk2,Suco,Smg1,Pak4,Tob2,Ccdc120,Rad23b,Frmd8,Ubqln2,Dnmt3b,Ube4b,Kcnh1,Arih1,Adar,Arhgap35,Mon2,Socs7,H6pd,Lrrc4,Smad3
mMIITE	RBP035	LIN28A	RBP035_human_starbase_bed14_mw10_num6_loose	0.82521	0.00319471	25	14.11	4.17761	Lysmd4,H6pd,Larp4,Rundc3b,Kdr,Clip4,Rc3h1,Trim11,Btbd7,Mafg,Sesn2,Arhgef10,Dclk2,Spryd3,Ccp110,Frmd8,Gm7694,Olfml2a,Dot1l,Arid3b,Dtx2,Phf13,H60c
mMIITE	RBP035	LIN28A	RBP035_human_starbase_bed14_mw15_num1_loose	0.753896	0.0496223	10	5.93	2.80424	Pnma5,Ccdc71l,Kcnh1,Wwc2,Lrp1,Dtx2,Slc9a1,Asxl2,Inppl1
mMIITE	RBP035	LIN28A	RBP035_human_starbase_bed14_mw15_num2_loose	-0.0816805	0.0236372	40	42.33	16.7145	Ermp1,Piwil1,Gapvd1,Dclk2,Clip4,Pakap,Mark2,Zcchc2,Sympk,Sprtn,Slc37a2,Dnmt3b,Ube4b,Arhgap35,Mon2,Strip2,Lrrc4
mMIITE	RBP035	LIN28A	RBP035_human_starbase_bed14_mw15_num3_loose	0.417605	0.0625958	15	11.23	3.24381	Atrnl1,Ppm1d,Mafg,Tmed9,Cntn2,Gtpbp2,Stag2,Sprtn,Prkar2a,Kcnh1,Gm7694,Dot1l,Mapkbp1,Abl2,Socs7
mMIITE	RBP035	LIN28A	RBP035_human_starbase_bed14_mw15_num8_loose	0.705257	0.0213565	15	9.2	3.04512	Sipa1l2,Ppm1d,Tcof1,Mafg,Trp53bp1,Rdh10,Frmd8,Slc37a2,Mpped1,Arhgap19,Fam167a,Mapkbp1,Thumpd1,Phf13,Stard13
mMIITE	RBP035	LIN28A	RBP035_human_starbase_bed14_mw20_num1_loose	0.236352	0.0552185	18	15.28	6.64402	Lbx1,Asxl2,Pakap,Lrrc4,Ddit4,Ccdc71l,Dot1l,Ssbp3,Cep170b,Stard13,Inppl1
mMIITE	RBP035	LIN28A	RBP035_human_starbase_bed14_mw20_num3_loose	-0.0619091	0.0164376	52	54.28	24.1624	Piwil1,Ermp1,Gapvd1,Ubqln2,Dclk2,Sprtn,Fam167a,Pnma5,Clip4,Camk2d,Tmed9,Tob2,Rad23b,Ube4b,Socs7
mMIITE	RBP035	LIN28A	RBP035_human_starbase_bed14_mw20_num4_loose	0.479668	0.0596858	14	10.04	3.4228	Trafd1,Tmem51,Trim6,Zdhhc7,Cdc25a,Usp28,Cpeb4,Kcnh1,Mpped1,Dot1l,Fnip1,Cep170b,Mtmr4
mMIITE	RBP035	LIN28A	RBP035_human_starbase_bed14_mw20_num5_loose	0.284546	0.109887	10	8.21	3.05933	Atrnl1,Cntn2,Ablim2,Kcnh1,Slc22a21,Adar,Olfml2a,Arid3b,Ccdc117,Asxl2
mMIITE	RBP035	LIN28A	RBP035_human_starbase_bed14_mw20_num7_loose	0.62553	0.049131	11	7.13	2.53722	Dlg1,Cdv3,Sympk,Slc35f3,Dock9,Gm7694,Ankrd17,Olfml2a,Msl1,5031410I06Rik,Arid1a
mMIITE	RBP035	LIN28A	RBP035_human_starbase_bed14_mw20_num8_loose	0.759177	0.00666674	24	14.18	4.27438	Mark2,Socs7,Sdc1,Pnma5,Dlg1,Mafg,Trim6,Rdh10,Usp28,Ccdc120,Wwc2,Fam167a,Arhgap35,Lrp1,Taf4,Mapkbp1,Abl2,Zdhhc18,Cep170b,Slc9a1,Strip2
mMIITE	RBP035	LIN28A	RBP035_human_starbase_bed14_mw20_num9_loose	0.77674	0.0090079	19	11.09	3.5136	Tnks,Sdc1,Larp4,Mafg,Btbd7,Trafd1,Zcchc2,Cntn2,Lysmd4,Frmd8,Utp20,Kcnh1,Mpped1,Lrp1,Ice1,Sox8,Phf13,Slc9a1
mMIITE	RBP035	LIN28A	RBP035_human_starbase_bed14_mw25_num1_loose	0.539819	0.0276561	28	19.26	9.03262	Lbx1,Pnma5,Asxl2,Ddit4,Mark2,Inppl1,Pakap,Ttc17,Dcp1a,Dclk2,Ccdc71l,Ermp1,Kcnh1,Lrp1,Taf4,Mapkbp1,Zdhhc18
mMIITE	RBP035	LIN28A	RBP035_human_starbase_bed14_mw25_num3_loose	-0.223079	0.0107815	72	84.04	34.8602	Ubqln2,Rad23b,Sprtn,Pnma5,Mark2,Smg1,Mafg,Tnks,Dclk2,Fam167a,Zdhhc18,Arid1a,Shc1,Por,Piwil1,Shox2,Ero1lb,Dcp1a,Sesn2,Tmed9,Ermp1,Tmem132b,Tob2,Ccdc120,Akap10,Ube4b,Ddb1,Arhgap19,Gm7694,Adar,Arhgap35,Dot1l,Mon2,Ssbp3,Tspyl4,Smad3
mMIITE	RBP035	LIN28A	RBP035_human_starbase_bed14_mw25_num5_loose	0.466245	0.0669734	13	9.41	3.32148	Ddit4,Tmem132b,Larp4,Dclk2,Cntn2,Lysmd4,Slc37a2,Fam167a,Dot1l,Arid3b,Cep170b
mMIITE	RBP035	LIN28A	RBP035_human_starbase_bed14_mw25_num7_loose	0.598006	0.0405141	15	9.91	3.57628	Lysmd4,Atrnl1,Trim11,Ttbk2,Tnks,Ccdc71l,Ubn2,Ccdc120,Dnmt3b,Apba2,Gm7694,Fam199x,Ice1
mMIITE	RBP035	LIN28A	RBP035_human_starbase_bed14_mw30_num1_loose	0.751465	0.0496357	10	5.94	2.79184	Pnma5,Ccdc71l,Kcnh1,Wwc2,Lrp1,Dtx2,Slc9a1,Asxl2,Inppl1
mMIITE	RBP035	LIN28A	RBP035_human_starbase_bed14_mw30_num2_loose	-0.0906797	0.0242524	39	41.53	16.2515	Ermp1,Piwil1,Gapvd1,Dclk2,Clip4,Pakap,Mark2,Zcchc2,Sympk,Sprtn,Slc37a2,Dnmt3b,Ube4b,Arhgap35,Mon2,Strip2,Lrrc4
mMIITE	RBP035	LIN28A	RBP035_human_starbase_bed14_mw30_num4_loose	0.000759513	0.0764909	19	18.99	5.21555	Pakap,Abl2,Phf13,Ddit4,Mark2,Trafd1,Cntn2,Zdhhc7,Ccp110,Sprtn,Atxn1l,Arhgap19,Olfml2a,Zdhhc18,Ffar2
mMIITE	RBP035	LIN28A	RBP035_human_starbase_bed14_mw30_num5_loose	1.16004	0.00046701	20	8.95	3.31624	Arhgap35,Sipa1l2,Shc1,Mafg,Dcp1a,Sesn2,Trp53bp1,Rdh10,Prkar2a,Lysmd4,Frmd8,Slc37a2,Mpped1,Arhgap19,Gm7694,Olfml2a,Tspyl4,Phf13,Stard13
mMIITE	RBP035	LIN28A	RBP035_mouse_ATtRACT_395	1.15784	0.0112329	11	4.93	2.66763	Rsbn1,Tob2,Ubqln2,Espl1,Wwc2,Mon2,Arid2,Zfp91,Ccdc71l,Cenpj
mMIITE	RBP035	LIN28A	RBP035_mouse_ATtRACT_513	-0.128008	0.181843	4	4.37113	2.16179	Atxn1l,Tmem132b,Adar
mMIITE	RBP035	LIN28A	RBP035_mouse_ATtRACT_576	0.404271	0.21762	4	3.02247	1.46921	Pakap,Ttbk2,Fam167a,Ccdc117
mMIITE	RBP035	LIN28A	RBP035_mouse_clipdb_bed11_mw10_num1_loose	-0.62605	0.0683014	6	9.26	4.48481	Tcof1,Ero1lb,Ccdc71l,Adamts9,Dnmt3b,Asxl2
mMIITE	RBP035	LIN28A	RBP035_mouse_clipdb_bed11_mw10_num5_loose	0.762436	0.0102661	20	11.79	3.80933	Zfp553,Zdhhc18,Crk,Dlg1,Pakap,Ttc17,Mon1b,Tmed9,Tnks,Zcchc2,Cntn2,Ccp110,Usp28,Slc37a2,Dock9,Tspyl4,Phf13,Fancg
mMIITE	RBP035	LIN28A	RBP035_mouse_clipdb_bed11_mw10_num9_loose	0.723291	0.0768185	7	4.24	1.99555	Trim11,Sympk,Smyd4,Abl2,Gpt2,Strip2,Ffar2
mMIITE	RBP035	LIN28A	RBP035_mouse_clipdb_bed11_mw15_num10_loose	0.488578	0.0761875	11	7.84	3.39851	Nova1,Cpeb4,Atxn1l,Wwc2,Gm7694,Ssbp3,Arid2,Abl2,Dcaf8,Zfp91,Lrrc4
mMIITE	RBP035	LIN28A	RBP035_mouse_clipdb_bed11_mw15_num1_stringent	-0.495695	0.0321119	10	14.1	11.6814	Pakap,Mafg,Trafd1,Sympk,Suco,Ermp1,Zfp553,Tspyl4,Cdan1,Asxl2
mMIITE	RBP035	LIN28A	RBP035_mouse_clipdb_bed11_mw15_num4_loose	0.624763	0.00616059	95	61.61	23.4033	Asxl2,Arhgap35,Cdv3,Sox8,Cdan1,Rock1,Rc3h1,Resf1,Tob2,Nufip2,Gapvd1,Zfp760,Mafg,Nova1,Smg1,Ubn2,Arih1,Sdc1,Larp4,Shc1,Camk2d,Atf6b,Rsbn1,Ttbk2,Tnks,Suco,Kcnh1,Smarca5,Wwc2
mMIITE	RBP035	LIN28A	RBP035_mouse_clipdb_bed11_mw15_num6_loose	1.04832	0.000695741	17	8.22	2.68019	Ppm1d,Uhmk1,Rundc3b,Gapvd1,Zfp760,Pakap,Tnks,Dclk2,Tmem51,Sympk,Ermp1,Slc37a2,Hps5,Wwc2,Ssbp3,H6pd,Gpt2
mMIITE	RBP035	LIN28A	RBP035_mouse_clipdb_bed11_mw20_num10_loose	0.484902	0.0765511	11	7.86	3.41423	Nova1,Cpeb4,Atxn1l,Wwc2,Gm7694,Ssbp3,Arid2,Abl2,Dcaf8,Zfp91,Lrrc4
mMIITE	RBP035	LIN28A	RBP035_mouse_clipdb_bed11_mw20_num1_stringent	-0.494672	0.0322145	10	14.09	11.6429	Pakap,Mafg,Trafd1,Sympk,Suco,Ermp1,Zfp553,Tspyl4,Cdan1,Asxl2
mMIITE	RBP035	LIN28A	RBP035_mouse_clipdb_bed11_mw20_num4_loose	0.678888	0.00450947	99	61.84	22.4314	Asxl2,Cdv3,Arhgap35,Cdan1,Sox8,Mafg,Resf1,Rock1,Rc3h1,Tob2,Nufip2,Gapvd1,Zfp760,Nova1,Smg1,Ubn2,Arih1,Sdc1,Larp4,Shc1,Camk2d,Atf6b,Rsbn1,Ttbk2,Tnks,Suco,Kcnh1,Smarca5,Wwc2
mMIITE	RBP035	LIN28A	RBP035_mouse_clipdb_bed11_mw20_num6_loose	1.04657	0.000756035	17	8.23	2.7	Ppm1d,Uhmk1,Rundc3b,Gapvd1,Zfp760,Pakap,Tnks,Dclk2,Tmem51,Sympk,Ermp1,Slc37a2,Hps5,Wwc2,Ssbp3,H6pd,Gpt2
mMIITE	RBP035	LIN28A	RBP035_mouse_clipdb_bed11_mw25_num1_stringent	-0.493647	0.0321537	10	14.08	11.672	Pakap,Mafg,Trafd1,Sympk,Suco,Ermp1,Zfp553,Tspyl4,Cdan1,Asxl2
mMIITE	RBP035	LIN28A	RBP035_mouse_clipdb_bed11_mw25_num5_loose	1.00289	0.0193402	20	9.98	6.66664	Ddit4,Gapvd1,Atrnl1,Pakap,Trim11,Sesn2,Mark2,Arhgef10,Lrp11,Cntn2,Ermp1,Arhgap19,Gm7694,Zdhhc18,Adgrd1,Dtx2,Lrrc4,Asxl2
mMIITE	RBP035	LIN28A	RBP035_mouse_clipdb_bed11_mw25_num6_loose	0.72977	0.0448975	10	6.03	2.48817	Ubn1,Fstl5,Zfp760,Pakap,Rsbn1,Lrp11,Arid3a,Msl1,Asxl2,Zfhx4
mMIITE	RBP035	LIN28A	RBP035_mouse_clipdb_bed11_mw25_num7_loose	0.963135	0.00504006	17	8.72	3.28166	Abl2,Zdhhc18,Zfp91,Rundc3b,Rock1,Gm5862,Mark2,Zcchc2,Cntn2,Ccdc120,Zfp553,Gm7694,Cep170b,Stard13
mMIITE	RBP035	LIN28A	RBP035_mouse_clipdb_bed11_mw30_num10_loose	1.28443	0.000408977	14	5.74747	2.37909	Dlg1,Tmed9,Rac3,Usp28,Tmem132b,Frmd8,Atxn1l,Zfp553,Cpt1a,Ddb1,Wwc2,Lrp1,Tspyl4,Ccdc117
mMIITE	RBP035	LIN28A	RBP035_mouse_clipdb_bed11_mw30_num1_stringent	-0.493647	0.0321705	10	14.08	11.6651	Pakap,Mafg,Trafd1,Sympk,Suco,Ermp1,Zfp553,Tspyl4,Cdan1,Asxl2
mMIITE	RBP035	LIN28A	RBP035_mouse_clipdb_bed11_mw30_num4_loose	-0.263034	0.0822742	8	9.6	4.55937	Mark2,Pnma5,Arhgef10,Kcnh1,Ube4b,Ddb1,Phf13
mMIITE	RBP035	LIN28A	RBP035_mouse_clipdb_bed11_mw30_num8_loose	-0.41043	0.151233	4	5.31633	2.20868	Sympk,Ubn2,Atxn1l,Zfp553
mMIITE	RBP079	KHSRP	RBP079_human_eclip_bed27_mw10_num5_loose	1.33567	5.28358e-08	29	11.49	3.23333	Ddit4,Atxn1l,Mafg,Zfp91,Sdc1,Rad23b,Rc3h1,Camk2d,Pakap,Kcnh1,Dock9,Fam167a,Gm7694,Olfml2a,Msl1,Abl2,Zdhhc18,Ice1,Zcchc2,Dclk2,Nufip2,Trim6,Cntn2,Arid3a,Inppl1
mMIITE	RBP036	LIN28B	RBP036_human_eclip_bed29_mw10_num3_loose	-0.895303	0.0917955	3	5.58	2.24364	Lbx1,Pnma5,Slc9a1
mMIITE	RBP036	LIN28B	RBP036_human_eclip_bed29_mw10_num7_loose	0.452057	0.0899423	10	7.31	2.71805	Rock1,Rc3h1,Camk2d,Sesn2,Ermp1,Frmd8,Fam199x,Cdan1,Zfp91,Asxl2
mMIITE	RBP036	LIN28B	RBP036_human_eclip_bed29_mw10_num9_loose	0.466663	0.0784218	11	7.96	2.70398	Pakap,Ubn1,Piwil1,Tcof1,Mafg,Dclk2,Atxn1l,Mapkbp1,Adgrd1,Strip2
mMIITE	RBP036	LIN28B	RBP036_human_eclip_bed29_mw15_num1_stringent	0.902976	0.00605467	23	12.3	4.64606	Socs7,Kdr,Rc3h1,Gapvd1,Pakap,Btbd7,Dcp1a,Wrnip1,Cntn2,Ccdc71l,Ccp110,Sprtn,Ccdc120,Lysmd4,Ddb1,5031410I06Rik,Fam199x,Mon2,Cep170b,Dtx2,Mcm2,Asxl2
mMIITE	RBP036	LIN28B	RBP036_human_eclip_bed29_mw15_num3_loose	0.498179	0.0522452	15	10.62	3.51844	Adar,Lbx1,Rundc3b,Trim11,Ttc17,Ttbk2,Cntn2,Spryd3,Pak4,Taf4,Thumpd1,Dtx2,Asxl2,Stard13
mMIITE	RBP036	LIN28B	RBP036_human_eclip_bed29_mw15_num5_loose	0.227692	0.186268	5	4.27	2.00431	Fam199x,Trp53bp1,Cntn2,Ube4b
mMIITE	RBP036	LIN28B	RBP036_human_eclip_bed29_mw15_num8_loose	0.32916	0.106983	10	7.96	2.92298	Pakap,Dclk2,Ubn1,Atf5,Lysmd4,Atxn1l,Mapkbp1,Adgrd1
mMIITE	RBP036	LIN28B	RBP036_human_eclip_bed29_mw15_num9_loose	0.61753	0.0857777	8	5.21429	2.50052	Gapvd1,Pakap,Sympk,Arid3a,Arih1,Olfml2a,Fnip1,Gpt2
mMIITE	RBP036	LIN28B	RBP036_human_eclip_bed29_mw20_num1_stringent	0.832992	0.0100531	22	12.35	4.66315	Socs7,Kdr,Rc3h1,Gapvd1,Pakap,Btbd7,Dcp1a,Wrnip1,Cntn2,Ccdc71l,Ccp110,Sprtn,Ccdc120,Ddb1,5031410I06Rik,Fam199x,Mon2,Cep170b,Dtx2,Mcm2,Asxl2
mMIITE	RBP036	LIN28B	RBP036_human_eclip_bed29_mw20_num3_loose	0.498179	0.0522452	15	10.62	3.51844	Adar,Lbx1,Rundc3b,Trim11,Ttc17,Ttbk2,Cntn2,Spryd3,Pak4,Taf4,Thumpd1,Dtx2,Asxl2,Stard13
mMIITE	RBP036	LIN28B	RBP036_human_eclip_bed29_mw20_num5_loose	0.189733	0.171537	5	4.38384	2.23929	Fam199x,Atxn1l,Kcnh1,Ube4b
mMIITE	RBP036	LIN28B	RBP036_human_eclip_bed29_mw20_num8_loose	0.111609	0.147722	9	8.33	2.61331	Mafg,Piwil1,Tcof1,Pakap,Dclk2,Lysmd4,Mapkbp1,Strip2
mMIITE	RBP036	LIN28B	RBP036_human_eclip_bed29_mw20_num9_loose	-0.00871722	0.183146	5	5.0303	2.17807	Pakap,Resf1,Arid3a,Arih1,Fnip1
mMIITE	RBP036	LIN28B	RBP036_human_eclip_bed29_mw25_num10_loose	-0.548437	0.123127	4	5.85	2.41784	Man2a1,Adar,Gpt2,Ccdc117
mMIITE	RBP036	LIN28B	RBP036_human_eclip_bed29_mw25_num1_stringent	0.828327	0.00947336	22	12.39	4.55692	Socs7,Kdr,Rc3h1,Gapvd1,Pakap,Btbd7,Dcp1a,Wrnip1,Cntn2,Ccdc71l,Ccp110,Sprtn,Ccdc120,Ddb1,5031410I06Rik,Fam199x,Mon2,Cep170b,Dtx2,Mcm2,Asxl2
mMIITE	RBP036	LIN28B	RBP036_human_eclip_bed29_mw25_num3_stringent	1.29094	0.000150342	38	15.53	6.47833	Dtx2,Pakap,Clip4,Inppl1,Pnma5,Ddit4,Kdr,Gapvd1,Pik3c2a,Trim11,Mafg,Dcp1a,Sesn2,Carmil1,Dclk2,Cntn2,Sympk,Zdhhc7,Cdc25a,Smyd4,Ablim2,Apba2,Zfp553,Taf4,Mon2,Dcaf8,Lrrc4,Asxl2,Smad3
mMIITE	RBP036	LIN28B	RBP036_human_eclip_bed29_mw25_num7_loose	-0.586614	0.143859	3	4.50515	2.18958	Ppm1b,Rsbn1,Il31ra
mMIITE	RBP036	LIN28B	RBP036_human_eclip_bed29_mw25_num8_loose	0.693772	0.0209591	17	10.51	3.53766	Btbd7,Ttbk2,Camk2d,Ero1lb,Dcp1a,Acbd3,Tnks,Ubn2,Tmem132b,Cpeb4,Slc37a2,Ssbp3,Thumpd1,H60c,Smad3
mMIITE	RBP036	LIN28B	RBP036_human_eclip_bed29_mw30_num1_stringent	0.899461	0.00648341	23	12.33	4.70558	Socs7,Kdr,Rc3h1,Gapvd1,Pakap,Btbd7,Dcp1a,Wrnip1,Cntn2,Ccdc71l,Ccp110,Sprtn,Ccdc120,Lysmd4,Ddb1,5031410I06Rik,Fam199x,Mon2,Cep170b,Dtx2,Mcm2,Asxl2
mMIITE	RBP036	LIN28B	RBP036_human_eclip_bed29_mw30_num3_stringent	0.708396	0.0226388	25	15.3	7.31471	Dtx2,Sympk,Pnma5,Pakap,Lrrc4,Clip4,Trim11,Dcp1a,Sesn2,Cntn2,Zdhhc7,Apba2,Taf4,Mapkbp1,Mon2,Adgrd1,Socs7
mMIITE	RBP036	LIN28B	RBP036_human_eclip_bed29_mw30_num7_loose	0.444184	0.0760476	12	8.82	3.25787	Smg1,Gapvd1,Ttbk2,Arhgef10,Dclk2,Ermp1,Lysmd4,Atxn1l,Gm7694,Mapkbp1,Socs7
mMIITE	RBP036	LIN28B	RBP036_human_eclip_bed29_mw30_num9_loose	0.340875	0.154364	6	4.73737	2.18803	Zfp760,Grip1,Sprtn,Fam199x,Sgpp2,H60c
mMIITE	RBP036	LIN28B	RBP036_human_starbase_bed15_mw10_num2_loose	0.405451	0.113378	8	6.04	2.70771	Lbx1,Pnma5,Pakap,Lmo7,Msl1,Dtx2,Socs7
mMIITE	RBP036	LIN28B	RBP036_human_starbase_bed15_mw10_num3_loose	0.488026	0.0406195	20	14.26	7.05193	Cntn2,Kdr,Sdc1,Zfp760,Pakap,Sesn2,Cdv3,Sympk,Ermp1,Cpeb4,Ddb1,Fam167a,Tspyl4,Lrrc4
mMIITE	RBP060	U2AF2	RBP060_human_RNACOMPETE_RNCMPT00079	1.31443	9.83905e-06	24	9.65	3.30709	Tob2,Fam199x,Lbx1,Pik3c2a,Shox2,Btbd7,Trp53bp1,Gm5862,Mark2,Trim6,Ccp110,Tmem132b,Ube4b,Tiam2,Ankrd17,Ssbp3,Sox8,Phf13,Socs7,Arid1a,Smad3,Zfhx4
mMIITE	RBP036	LIN28B	RBP036_human_starbase_bed15_mw10_num7_loose	0.834521	0.0188983	13	7.29	2.85436	Pik3c2a,Dcp1a,Wrnip1,Arhgef10,Tmem132b,Cpeb4,Atxn1l,Arih1,Smarca5,Fam91a1,Wwc2,Olfml2a,Zfhx4
mMIITE	RBP036	LIN28B	RBP036_human_starbase_bed15_mw15_num1_loose	0.800877	0.0075801	20	11.48	3.69679	Pnma5,Socs7,Lbx1,Ddit4,Rc3h1,Man2a1,Pakap,Mafg,Mon1b,Mark2,Ubn2,Rad23b,Slc37a2,Kcnh1,Slc37a1,Lrrc4,Ffar2,Inppl1
mMIITE	RBP036	LIN28B	RBP036_human_starbase_bed15_mw15_num2_loose	0.877746	1.84849e-06	83	45.17	8.39439	Asxl2,Gapvd1,Larp4,Cpeb4,Smarca5,Rc3h1,Arih1,Btbd7,Nova1,Trim6,Ubn2,Fam91a1,Hps5,Wwc2,Uhmk1,Shc1,Rock1,Dlg1,Lrrfip1,Zfp760,Camk2d,Pakap,Ero1lb,Mafg,Resf1,Rsbn1,Tmed9,Ttbk2,Trafd1,Tmem30a,Tnks,Dclk2,Ccdc71l,Ccp110,Suco,Smg1,Tob2,Rad23b,Ablim2,Rnf141,Akap10,Kcnh1,Tiam2,Arhgap19,Fam167a,Msl1,Dot1l,Fam199x,Slc37a1,Sox8,Rasa1,Socs7,Arid1a,Mcm2
mMIITE	RBP036	LIN28B	RBP036_human_starbase_bed15_mw15_num3_loose	-0.288194	0.0877725	9	10.99	4.02139	Atrnl1,Man2a1,Pakap,Ttc17,Sesn2,Dclk2,Cntn2,Arid3a,Stard13
mMIITE	RBP036	LIN28B	RBP036_human_starbase_bed15_mw15_num7_loose	-0.154268	0.12537	7	7.79	3.07908	Camk2d,Tmem30a,Rdh10,Ubn2,Arih1,Lrp1,Rasa1
mMIITE	RBP036	LIN28B	RBP036_human_starbase_bed15_mw20_num1_loose	0.913123	0.0065555	29	15.4	6.41022	Pnma5,Ddit4,Lbx1,Pakap,Mark2,Inppl1,Sdc1,Piwil1,Man2a1,Mafg,Trafd1,Sympk,Kcnh1,Dtx2,Phf13,Socs7,Llgl2,Asxl2
mMIITE	RBP036	LIN28B	RBP036_human_starbase_bed15_mw20_num2_stringent	0.588718	0.0092947	75	49.87	21.0568	Asxl2,Cdv3,Cdan1,Sox8,Arhgap35,Resf1,Mafg,Rock1,Nufip2,Shc1,Rc3h1,Nova1,Il31ra,Hps5,Lmo7,Fam199x
mMIITE	RBP036	LIN28B	RBP036_human_starbase_bed15_mw20_num3_loose	-0.166358	0.107842	9	10.1	3.52337	Man2a1,Pakap,Ttc17,Sesn2,Dclk2,Cntn2,Arid3a,Ubn2,Stard13
mMIITE	RBP036	LIN28B	RBP036_human_starbase_bed15_mw20_num4_loose	0.722293	0.000192434	75	45.46	8.95152	Asxl2,Nufip2,Cdv3,Larp4,Kdm6a,Suco,Arih1,Resf1,Rdh10,Smarca5,Arhgap35,Mtmr4,Atrnl1,Crk,Lbx1,Shc1,Ddit4,Fstl5,Rock1,Lrrfip1,Zfp760,Pakap,Shox2,Mafg,Nova1,Mark2,Arhgef10,Tnks,Arid3a,Smg1,Kif20a,Prkar2a,Tob2,Slc29a1,Wwc2,Nup153,Fam199x,Ssbp3,Cep170b,Cdan1,Sox8,Dcaf8,Smad3
mMIITE	RBP036	LIN28B	RBP036_human_starbase_bed15_mw25_num1_loose	0.61674	0.0220623	28	18.26	7.15008	Pnma5,Ddit4,Dtx2,Inppl1,Lbx1,Taf4,Zdhhc18,Shox2,Mafg,Mark2,Dclk2,Rac3,Ablim2,Rad23b,Slc37a2,Abl2,Socs7
mMIITE	RBP036	LIN28B	RBP036_human_starbase_bed15_mw25_num2_stringent	0.802889	0.00178271	100	57.32	19.2731	Asxl2,Cdv3,Arhgap35,Cdan1,Sox8,Nufip2,Rc3h1,Gapvd1,Resf1,Nova1,Mtmr4,Ttbk2,Cpeb4,Tob2,Cep295,Dot1l,Tspyl4,Zfp91,Lrrfip1,Pakap,Grip1,Atf6b,Btbd7,Mon1b,Mark2,Ermp1,Smg1,Smarca5,Fam91a1,Arhgap19,Lmo7,Stard13
mMIITE	RBP036	LIN28B	RBP036_human_starbase_bed15_mw25_num3_loose	1.04394	0.000684913	24	11.64	3.90679	Sdc1,Olfml2a,Ssbp3,Socs7,Ddit4,Rc3h1,Dclk2,Arid3a,Rac3,Rad23b,Atxn1l,Arih1,Kcnh1,Arhgap35,Msl1,Abl2,Raf1,Adgrd1,Mcm2,Asxl2
mMIITE	RBP036	LIN28B	RBP036_human_starbase_bed15_mw25_num4_loose	0.439896	0.0111684	64	47.18	10.929	Sox8,Asxl2,Tnks,Smarca5,Cdan1,Mtmr4,Rock1,Resf1,Nova1,Arid3a,Rdh10,Suco,Arhgap35,Dot1l,Crk,Fstl5,Lrrfip1,Rc3h1,Zfp760,Pik3c2a,Camk2d,Kdm6a,Cdv3,Safb,Adamts9,Ubn2,Ermp1,Kif20a,Tmem132b,Prkar2a,Dnmt3b,Wwc2,Olfml2a,Arid2,Ssbp3,Abl2,Cep170b,Dcaf8,Nufip2,Zfp91,Lrrc4,Stard13
mMIITE	RBP036	LIN28B	RBP036_human_starbase_bed15_mw25_num5_loose	0.381239	0.0288284	36	27.64	7.85798	Mark2,Pnma5,Ubqln2,Fam167a,Lbx1,Shc1,Tcof1,Gapvd1,Atf6b,Mafg,Ttbk2,Zcchc2,Dclk2,Spryd3,Cdc25a,Tmem132b,Rad23b,Frmd8,Slc37a2,Dnmt3b,Atxn1l,Arih1,Fam91a1,Arhgap35,Mon2,Tspyl4,Socs7,Mcm2,Asxl2
mMIITE	RBP036	LIN28B	RBP036_human_starbase_bed15_mw25_num6_loose	0.887062	0.0119946	14	7.57	2.91376	Crk,Pakap,Trim11,Sesn2,Trafd1,Cntn2,Zdhhc7,Ermp1,Sprtn,Ccdc120,Frmd8,Fnip1,Phf13,Mtmr4
mMIITE	RBP036	LIN28B	RBP036_human_starbase_bed15_mw25_num9_loose	0.864371	0.0113402	14	7.69	2.80582	Ppm1d,Zfp760,Pik3c2a,Zcchc2,Ccp110,Ermp1,Atxn1l,Kcnh1,Arhgap19,Ankrd17,Taf4,Abl2,Dtx2,Ccdc117
mMIITE	RBP036	LIN28B	RBP036_human_starbase_bed15_mw30_num10_loose	-0.149476	0.101531	12	13.31	3.68917	Asxl2,Piwil1,Kdr,Pakap,Resf1,Slc37a2,Arhgap19,Ssbp3,Cdan1,Dtx2,H60c
mMIITE	RBP036	LIN28B	RBP036_human_starbase_bed15_mw30_num1_loose	0.782863	0.00952788	33	19.18	7.43236	Pnma5,Ddit4,Inppl1,Pakap,Mark2,Dclk2,Atrnl1,Lbx1,Ubn1,Piwil1,Tnks,Lrp11,Sympk,Zdhhc7,Frmd8,Wwc2,Taf4,Zdhhc18,Dcaf8,Dtx2,Llgl2
mMIITE	RBP036	LIN28B	RBP036_human_starbase_bed15_mw30_num2_stringent	0.714743	0.00334071	102	62.15	21.5277	Asxl2,Cdan1,Arhgap35,Cdv3,Sox8,Nufip2,Cpeb4,Gapvd1,Tob2,Rc3h1,Mtmr4,Smarca5,Ttbk2,Mark2,Uhmk1,Cep295,Lrrfip1,Zfp760,Pakap,Btbd7,Resf1,Mon1b,Lmo7,Dot1l,Nova1,Mon2,Arid2,Tspyl4,Tnks,Adamts9,Rdh10,Stard13,Ubn2
mMIITE	RBP036	LIN28B	RBP036_human_starbase_bed15_mw30_num9_loose	0.437952	0.0839628	11	8.12	2.95515	Ubn2,Dlg1,Zfp760,Pakap,Prkar2a,Ccdc120,Ddb1,5031410I06Rik,Thumpd1,Lrrc4
mMIITE	RBP037	METTL14	RBP037_human_clipdb_bed37_mw10_num3_loose	0.314109	0.0380925	23	18.5	9.32088	Clip4,Arhgap35,Shc1,Dlg1,Pakap,Trp53bp1,Cntn2,Arid3a,Smg1,Tob2,Ablim2,Ubqln2,Apba2,Kcnh1,Zdhhc18,Cep170b,Socs7,Nufip2,Zfp91
mMIITE	RBP071	FAM120A	RBP071_human_eclip_bed9_mw10_num7_loose	1.30708	4.17193e-06	29	11.72	3.84045	Rc3h1,Ero1lb,Stag2,Ubn2,Cpeb4,Atrnl1,Ppm1d,Lbx1,Uhmk1,Dlg1,Rps6ka6,Rsbn1,Ttbk2,Zdhhc7,Ermp1,Sprtn,Rnf141,Zfp553,Mpped1,Fam122b,Wwc2,Ankrd17,Cdan1,Asxl2
mMIITE	RBP037	METTL14	RBP037_human_clipdb_bed37_mw10_num5_loose	0.544321	0.0491766	14	9.6	3.25669	Sipa1l2,Ppm1d,Tcof1,Mafg,Sesn2,Trp53bp1,Frmd8,Slc37a2,Mpped1,Arhgap19,Fam167a,Mapkbp1,Phf13,Stard13
mMIITE	RBP037	METTL14	RBP037_human_clipdb_bed37_mw10_num6_loose	1.20823	4.16744e-05	25	10.82	3.56861	Rc3h1,Lrrc4,Larp4,Dlg1,Kdr,Man2a1,Pik3c2a,Ttbk2,Kdm6a,Tmem30a,Arid3a,Cpeb4,Ablim2,Arih1,Fam91a1,Nup153,Mon2,Ssbp3,Fnip1,Dcaf8,Socs7,Asxl2
mMIITE	RBP037	METTL14	RBP037_human_clipdb_bed37_mw10_num7_loose	0.915936	0.0116548	15	7.95	3.24854	Uhmk1,Rundc3b,Rc3h1,Clip4,Shox2,Mon1b,Trp53bp1,Ttbk2,Cdv3,Tnks,Ubn2,Atxn1l,Olfml2a,Abl2,Strip2
mMIITE	RBP037	METTL14	RBP037_human_clipdb_bed37_mw15_num1_loose	0.531647	0.0175685	34	23.52	6.71269	Pnma5,Sh2d3c,Sympk,Rad23b,Socs7,Asxl2,Shox2,Sesn2,Tmed9,Nova1,Trafd1,Smg1,Ubn2,Tmem132b,Pak4,Tob2,Ubqln2,Slc37a2,Atxn1l,Arhgap19,Fam167a,Adar,Olfml2a,Taf4,Mon2,Ssbp3,Dtx2,Slc9a1
mMIITE	RBP037	METTL14	RBP037_human_clipdb_bed37_mw15_num2_loose	0.800249	0.00143842	40	22.97	6.17335	Dlg1,Ttbk2,Arid2,Crk,Larp4,Lrrfip1,Rc3h1,Gapvd1,Rps6ka6,Camk2d,Pakap,Ero1lb,Dcp1a,Nova1,Arhgef10,Tnks,Lsr,Ccp110,Rdh10,Stag2,Ubn2,Sprtn,Cpeb4,Tob2,Cep295,Rnf141,Akap10,Kcnh1,Arih1,Fam91a1,Wwc2,Arhgap19,Ankrd6,Olfml2a,5031410I06Rik,Fnip1,Nufip2
mMIITE	RBP037	METTL14	RBP037_human_clipdb_bed37_mw15_num3_loose	0.240134	0.0453322	24	20.32	7.89435	Ubqln2,Mark2,Ubn1,Shc1,Camk2d,Mafg,Sympk,Spryd3,Sprtn,Atf5,Tob2,Slc37a2,Ube4b,Fam122b,Fam167a,Arhgap35,Zdhhc18,H6pd,Strip2
mMIITE	RBP037	METTL14	RBP037_human_clipdb_bed37_mw15_num4_loose	1.18716	0.0020635	12	5.27	2.25566	Lbx1,Shc1,Ddit4,Acbd3,Mark2,Dclk2,Sympk,Ccp110,Tob2,Ablim2,Frmd8,Ssbp3
mMIITE	RBP037	METTL14	RBP037_human_clipdb_bed37_mw15_num5_loose	0.599462	0.0188385	25	16.5	5.00404	Pik3c2a,Ubn1,Rc3h1,Grip1,Mafg,Kdm6a,Dclk2,Trim6,Rdh10,Suco,Ubn2,Tmem132b,Akap10,Apba2,Zfp553,Tiam2,Wwc2,Gm7694,Zdhhc18,Tspyl4,Socs7,Slc9a1,Asxl2,Ahctf1
mMIITE	RBP037	METTL14	RBP037_human_clipdb_bed37_mw15_num6_loose	0.536599	0.0970591	8	5.51515	2.34896	Mon1b,Sprtn,Prkar2a,Slc45a3,Ube4b,Ankrd17,Fam199x,Arid2
mMIITE	RBP037	METTL14	RBP037_human_clipdb_bed37_mw15_num9_loose	-0.0715339	0.105668	12	12.61	3.72514	Pnma5,Trp53bp1,Ttbk2,Lrp11,Sympk,Slc37a2,Apba2,Kcnh1,Mapkbp1,Zdhhc18,Adgrd1,Ffar2
mMIITE	RBP037	METTL14	RBP037_human_clipdb_bed37_mw20_num1_stringent	-0.380413	0.0190126	35	45.56	17.485	Rad23b,Socs7,Pnma5,Shc1,Sh2d3c,Dclk2,Sprtn,Ubqln2,Mon2,Ssbp3,Mon1b,Mark2,Smg1,Ubn2,Slc29a1,Arhgap19,Arhgap35,Taf4,Mapkbp1,Zdhhc18
mMIITE	RBP037	METTL14	RBP037_human_clipdb_bed37_mw20_num2_loose	0.729637	0.0025287	36	21.71	5.51819	Rc3h1,Larp4,Ttbk2,Rnf141,Slc45a3,Wwc2,Ppm1b,Rock1,Dlg1,Gapvd1,Camk2d,Pakap,Ero1lb,Mon1b,Rsbn1,Nova1,Cdv3,Kdm6a,Ticrr,Stag2,Sprtn,Tmem132b,Cpeb4,Slc37a2,Mpped1,5031410I06Rik,Nufip2,Asxl2,Stard13
mMIITE	RBP037	METTL14	RBP037_human_clipdb_bed37_mw20_num3_loose	0.784413	0.016432	17	9.87	3.66709	Ablim2,Lbx1,Pnma5,Ddit4,Pakap,Mafg,Ttbk2,Mark2,Il31ra,Arid3a,Tob2,Zdhhc18,Socs7,Slc9a1,H6pd,Llgl2
mMIITE	RBP037	METTL14	RBP037_human_clipdb_bed37_mw20_num5_loose	0.459689	0.0616933	14	10.18	4.53578	Arhgap19,Arhgef10,Sesn2,Mon1b,Akap10,Atxn1l,Wwc2,Mapkbp1
mMIITE	RBP037	METTL14	RBP037_human_clipdb_bed37_mw20_num6_loose	0.842032	0.00883457	14	7.81	2.58861	Rock1,Pakap,Dcp1a,Sesn2,Trp53bp1,Tmed9,Trafd1,Cntn2,Ubn2,Atxn1l,Arhgap19,Fam167a,5031410I06Rik,Dtx2
mMIITE	RBP037	METTL14	RBP037_human_clipdb_bed37_mw20_num7_loose	0.152003	0.123062	10	9	3.07482	Lbx1,Ttc17,Tmem51,Sympk,Rnf141,Atxn1l,Wwc2,Dock9,Dot1l,Mon2
mMIITE	RBP037	METTL14	RBP037_human_clipdb_bed37_mw25_num1_stringent	-0.137889	0.0194734	34	37.41	20.1966	Rad23b,Ubqln2,Sh2d3c,Mark2,Tob2,Fam167a,Arhgap35,Mon2,Por,Dcp1a,Sesn2,Trafd1,Spryd3,Sprtn,Ablim2,Arhgap19,Lrp1,Socs7
mMIITE	RBP037	METTL14	RBP037_human_clipdb_bed37_mw25_num2_loose	1.16488	0.00120389	15	6.69	2.67686	Gapvd1,Ttc17,Zcchc2,Ubn2,Ablim2,Lysmd4,Slc37a2,Atxn1l,Ddb1,Ankrd17,Olfml2a,Zdhhc18,Cep170b,Dcaf8,Gpt2
mMIITE	RBP037	METTL14	RBP037_human_clipdb_bed37_mw25_num3_loose	1.00526	2.05496e-05	55	27.4	6.92675	Rc3h1,Rsbn1,Stag2,Wwc2,Larp4,Nova1,Kdm6a,Adamts9,Sprtn,Stard13,Atrnl1,Sipa1l2,Crk,Shc1,Dlg1,Lrrfip1,Gapvd1,Camk2d,Pakap,Ttbk2,Trim6,Arid3a,Ticrr,Ccp110,Cpeb4,Tob2,Cep295,Akap10,Slc45a3,Arih1,Smarca5,Lmo7,Ankrd17,Dot1l,5031410I06Rik,Fam199x,Ssbp3,Tspyl4,Cdan1,Nufip2,Zfp91
mMIITE	RBP037	METTL14	RBP037_human_clipdb_bed37_mw25_num9_loose	0.807355	0.0117649	14	8	2.65908	Nova1,Dclk2,Tmem51,Trim6,Ticrr,Gtpbp2,Arhgap21,Ermp1,Smyd4,Fam122b,Ankrd6,Mapkbp1,Zdhhc18,Tspyl4
mMIITE	RBP037	METTL14	RBP037_human_clipdb_bed37_mw30_num10_loose	0.46805	0.0458674	17	12.29	3.47951	Shc1,Tcof1,Pakap,Trim11,Dcp1a,Mafg,Trafd1,Il31ra,Ubn2,Kcnh1,Mpped1,Arhgap35,Adar,Nufip2,Slc9a1,H6pd,Ccdc117
mMIITE	RBP037	METTL14	RBP037_human_clipdb_bed37_mw30_num1_stringent	-0.207595	0.0154696	42	48.5	24.9268	Ubqln2,Rad23b,Arhgef10,Zdhhc18,Pnma5,Mark2,Spryd3,Ablim2,Arid1a,Trp53bp1,Ubn2,Sprtn,Tob2,Frmd8,Ddb1,Fam167a,Arhgap35,Adar,Phf1,Mon2,Ssbp3,Dcaf8,Slc9a1,Smad3
mMIITE	RBP037	METTL14	RBP037_human_clipdb_bed37_mw30_num2_loose	0.670945	0.0257625	21	13.19	5.36298	Ddit4,Lbx1,Pnma5,Mark2,Inppl1,Rundc3b,Pakap,Arhgef10,Ccdc71l,Gtpbp2,Taf4,Abl2,Slc9a1,H6pd,Lrrc4
mMIITE	RBP037	METTL14	RBP037_human_clipdb_bed37_mw30_num3_loose	0.841226	5.80334e-05	71	39.63	8.5784	Gapvd1,Camk2d,Cpeb4,Larp4,Rock1,Rc3h1,Ttbk2,Nova1,Kdm6a,Arhgef10,Tnks,Trim6,Adamts9,Ccp110,Suco,Cep295,Arid2,Asxl2,Sipa1l2,Crk,Lbx1,Uhmk1,Dlg1,Lrrfip1,Pakap,Rsbn1,Stag2,Ubn2,Sprtn,Pak4,Tob2,Lysmd4,Frmd8,Ube4b,Smarca5,Wwc2,Arhgap19,Kbtbd7,Dock9,Arhgap35,Dot1l,Ssbp3,Raf1,Thumpd1,Rasa1,Nufip2,Gpt2,Ccdc117,Lrrc4
mMIITE	RBP037	METTL14	RBP037_human_clipdb_bed37_mw30_num4_stringent	0.637857	0.00564396	45	28.92	7.618	Pnma5,Ubn2,Frmd8,Arih1,Fam199x,Ssbp3,Lbx1,Afap1l2,Dlg1,Rc3h1,Rps6ka6,Ero1lb,Mafg,Mon1b,Rsbn1,Lrp11,Adamts9,Ermp1,Ablim2,Lysmd4,Ubqln2,Fam91a1,Gm7694,Ankrd6,Ankrd17,Olfml2a,Arid3b,Taf4,Mon2,Arid2,Abl2,Fnip1,Sox8,Adgrd1,Rasa1,Slc9a1,Arid1a,Asxl2,Fancg
mMIITE	RBP037	METTL14	RBP037_human_clipdb_bed37_mw30_num5_loose	0.685435	0.0570788	11	6.84	3.64794	Pakap,Ttbk2,Gm5862,Cntn2,Sprtn,Atf5,Dnmt3b,Arhgap19,5031410I06Rik,Dot1l,Adgrd1
mMIITE	RBP037	METTL14	RBP037_human_clipdb_bed37_mw30_num8_loose	0.492914	0.0196944	34	24.16	6.54699	Asxl2,Zfp760,Tmem132b,Kcnh1,Ttbk2,Lysmd4,Dnmt3b,Zfp553,Clip4,Pakap,Grip1,Mafg,Sympk,Ccdc71l,Smg1,Cep295,Ube4b,Fam91a1,Olfml2a,Arid2,Arid1a
mMIITE	RBP037	METTL14	RBP037_human_clipdb_bed37_mw30_num9_loose	1.03309	0.018104	9	4.39796	2.12855	Btbd7,Sesn2,Ermp1,Sprtn,Lysmd4,Frmd8,Slc37a2,Abl2,Zdhhc18
mMIITE	RBP038	METTL3	RBP038_human_clipdb_bed38_mw10_num10_loose	-0.168305	0.161599	4	4.49495	2.41751	Cntn2,Sprtn,Zdhhc18,Dcaf8
mMIITE	RBP038	METTL3	RBP038_human_clipdb_bed38_mw10_num3_loose	-0.165059	0.0438877	9	10.0909	9.02388	Clip4,Arhgap35,Uhmk1,Gapvd1,Trp53bp1,Cntn2
mMIITE	RBP038	METTL3	RBP038_human_clipdb_bed38_mw10_num6_loose	0.600829	0.0377183	16	10.55	3.81749	Hps5,Crk,Uhmk1,Dlg1,Rc3h1,Pik3c2a,Kdm6a,Tnks,Slc40a1,Smg1,Mpped1,Fam122b,Fam199x,Abl2,Strip2
mMIITE	RBP038	METTL3	RBP038_human_clipdb_bed38_mw15_num4_loose	-0.0894982	0.165108	5	5.32	2.39478	Mark2,Dclk2,Atxn1l,Fam122b,Ankrd6
mMIITE	RBP038	METTL3	RBP038_human_clipdb_bed38_mw20_num4_loose	0.726077	0.000500925	77	46.55	10.3293	Asxl2,Smarca5,Sox8,Rock1,Mafg,Resf1,Cdv3,Suco,Arih1,Fam199x,Dcaf8,Nufip2,Rc3h1,Zfp760,Arid3a,Smg1,Tmem132b,Arhgap35,Atrnl1,Uhmk1,Shc1,Ddit4,Afap1l2,Fstl5,Camk2d,Pakap,Shox2,Mon1b,Rsbn1,Nova1,Acbd3,Mark2,Tnks,Ermp1,Ube4b,Mpped1,Wwc2,Col14a1,Fnip1,Cep170b,Lrrc4,Stard13,Fancg
mMIITE	RBP038	METTL3	RBP038_human_clipdb_bed38_mw20_num8_loose	1.02114	0.0021647	22	10.84	4.037	Smg1,Zdhhc18,Sipa1l2,Mafg,Mark2,Il31ra,Sympk,Spryd3,Ubn2,Pak4,Ccdc120,Rad23b,Lysmd4,Zfp553,Kcnh1,Arhgap35,Adar,Arid3b,Socs7,Fancg
mMIITE	RBP038	METTL3	RBP038_human_clipdb_bed38_mw25_num1_stringent	-0.68594	0.0165973	16	25.74	21.7417	Ubqln2,Arhgap35,Lbx1,Ablim2,Rad23b,Camk2d,Ube4b,Fam122b,Tmed9,Zdhhc18,Tnks,H6pd,Arid1a,Smg1
mMIITE	RBP038	METTL3	RBP038_human_clipdb_bed38_mw30_num1_loose	-0.777367	0.0162365	15	25.71	21.7703	Ubqln2,Arhgap35,Lbx1,Camk2d,Tmed9,Smg1,Ablim2,Rad23b,Ube4b,Fam122b,Zdhhc18,H6pd,Arid1a
mMIITE	RBP038	METTL3	RBP038_human_clipdb_bed38_mw30_num6_loose	0.708396	0.000364171	55	33.66	6.68213	Mon1b,Ubn2,Arih1,Mtmr4,Rc3h1,Pakap,Smarca5,Arid1a,Asxl2,Crk,Lbx1,Uhmk1,Larp4,Ubn1,Fstl5,Zfp760,Pik3c2a,Camk2d,Grip1,Ero1lb,Rsbn1,Ttbk2,Gm5862,Mark2,Cdv3,Tnks,Lrp11,Arid3a,Ermp1,Cpeb4,Atxn1l,Tiam2,Wwc2,Adar,Fam199x,Zdhhc18,Tspyl4,Dcaf8,Phf13,Zfhx4
mMIITE	RBP039	MOV10	RBP039_human_clipdb_bed39_mw10_num1_loose	0.950834	0.000208483	30	15.52	4.13284	Ddit4,Mark2,Pakap,Ablim2,Slc37a2,Tspyl4,Nup62,Ttbk2,Rac3,Lysmd4,Frmd8,Fam167a,Msl1,Col14a1,Abl2,Zdhhc18,Dcaf8,Phf13,Slc9a1,Zfp91,Gpt2,Lrrc4
mMIITE	RBP039	MOV10	RBP039_human_clipdb_bed39_mw10_num5_loose	0.58136	0.0127076	30	20.05	5.26543	Mark2,Socs7,Arid3b,Zdhhc18,Dlg1,Rc3h1,Pakap,Mafg,Trim6,Arid3a,Zdhhc7,Ubn2,Ccdc120,Slc29a1,Kcnh1,Gpatch1,Arhgap35,Lrp1,Taf4,Ssbp3,Abl2,Strip2
mMIITE	RBP039	MOV10	RBP039_human_clipdb_bed39_mw15_num2_loose	0.676212	0.00399528	31	19.4	4.69042	Pnma5,Ddit4,Mark2,Dclk2,Arid3a,Asxl2,Sdc1,Rc3h1,Gapvd1,Man2a1,Pik3c2a,Pakap,Cntn2,Sprtn,Rad23b,Ablim2,Atxn1l,Zfp553,Adar,Olfml2a,Ssbp3,Dcaf8,Slc9a1,Lrrc4,Ffar2
mMIITE	RBP039	MOV10	RBP039_human_clipdb_bed39_mw15_num5_loose	0.553254	0.0178048	27	18.4	4.94822	Mark2,Socs7,Dlg1,Rc3h1,Pakap,Mafg,Trim6,Arid3a,Zdhhc7,Ubn2,Ccdc120,Kcnh1,Gpatch1,Arhgap35,Lrp1,Arid3b,Taf4,Ssbp3,Abl2,Zdhhc18,Strip2
mMIITE	RBP039	MOV10	RBP039_human_clipdb_bed39_mw15_num8_loose	0.0919225	0.0916976	9	8.44444	4.31472	Kdr,Ubn2,Slc37a2,Atxn1l,Arid2,Fnip1,Cdan1,Zfp91,Ffar2
mMIITE	RBP039	MOV10	RBP039_human_clipdb_bed39_mw15_num9_loose	0.426924	0.0723233	13	9.67	3.11417	Trp53bp1,Ttbk2,Cntn2,Atf5,Fam167a,Gm7694,Tspyl4,H6pd,Strip2,Lrrc4,Asxl2,Sgpp2,Inppl1
mMIITE	RBP084	PCBP2	RBP084_human_RNACOMPETE_RNCMPT00044	1.30599	6.04613e-07	27	10.92	3.2526	Mafg,Cdc25a,Adgrd1,Pnma5,Rc3h1,Grip1,Sesn2,Trp53bp1,Arhgef10,Lrp11,Cntn2,Pak4,Cpeb4,Prkar2a,Lysmd4,Slc37a2,Slc29a1,Slc22a21,Arhgap35,Adar,Taf4,Ssbp3,Socs7,Slc9a1
mMIITE	RBP039	MOV10	RBP039_human_clipdb_bed39_mw20_num9_loose	0.52502	0.0760418	10	6.94949	2.51678	Sympk,Arhgap19,Fstl5,Man2a1,Tmem30a,Il31ra,Ubn2,Dcaf8
mMIITE	RBP039	MOV10	RBP039_human_clipdb_bed39_mw25_num10_loose	0.454032	0.107725	8	5.84	2.66939	Dcp1a,Sesn2,Trim6,Ddb1,Fam167a,Dot1l,Fnip1,Tspyl4
mMIITE	RBP039	MOV10	RBP039_human_clipdb_bed39_mw25_num1_loose	0.938949	0.00267334	31	16.17	5.82238	Ddit4,Sipa1l2,Pnma5,Pakap,Zdhhc18,Lbx1,Nup62,Man2a1,Grip1,Tnks,Dclk2,Tmem51,Sympk,Arid3a,Ubn2,Atf5,Prkar2a,Ablim2,Lysmd4,Kcnh1,Adar,Ankrd6,Phf13,Ffar2
mMIITE	RBP039	MOV10	RBP039_human_clipdb_bed39_mw25_num5_loose	0.468931	0.0235104	28	20.23	4.94996	Mark2,Socs7,Arid3b,Dlg1,Rc3h1,Pakap,Mafg,Trim6,Arid3a,Zdhhc7,Ubn2,Ccdc120,Kcnh1,Gpatch1,Arhgap35,Lrp1,Taf4,Ssbp3,Abl2,Zdhhc18,Strip2
mMIITE	RBP039	MOV10	RBP039_human_clipdb_bed39_mw30_num2_loose	1.14167	0.000452976	34	15.41	5.87254	Lbx1,Rac3,Zdhhc18,Gtf3c1,Atrnl1,Sdc1,Larp4,Pnma5,Ddit4,Dlg1,Trim11,Mark2,Tmem30a,Tnks,Lrp11,Zcchc2,Dclk2,Zdhhc7,Dnmt3b,Atxn1l,Adar,Arid3b,Mapkbp1,Mon2,Ssbp3,Dtx2,Phf13,Sgpp2,Stard13,Inppl1
mMIITE	RBP039	MOV10	RBP039_human_clipdb_bed39_mw30_num5_loose	0.814586	0.000901675	42	23.88	6.20244	Sympk,Nova1,Cntn2,Frmd8,Zdhhc18,H6pd,Sdc1,Pnma5,Rc3h1,Gapvd1,Pakap,Trim11,Shox2,Mafg,Dcp1a,Sesn2,Trafd1,Dclk2,Zcchc2,Adamts9,Usp28,Tmem132b,Prkar2a,Rad23b,Akap10,Dnmt3b,Apba2,Kcnh1,Taf4,Ssbp3,Abl2,Dcaf8,Socs7,Sgpp2,Asxl2
mMIITE	RBP040	NOP56	RBP040_human_clipdb_bed40_mw10_num1_stringent	0.257686	0.0889214	14	11.71	3.7072	Smyd4,Tmem132b,Larp4,Ubqln2,Pik3c2a,Ttc17,Ttbk2,Adar,Ice1,Thumpd1,Dclk2,Zfhx4,Smg1
mMIITE	RBP040	NOP56	RBP040_human_clipdb_bed40_mw10_num3_loose	0.63689	0.0696013	9	5.78788	2.48371	Camk2d,Nova1,Tnks,Ubn2,Ccdc120,Apba2,Ice1,Rasa1,Lrrc4
mMIITE	RBP040	NOP56	RBP040_human_clipdb_bed40_mw10_num7_loose	-0.141554	0.112743	5	5.51546	3.50034	Sipa1l2,Rps6ka6,Cntn2,Wwc2,Slc35f3
mMIITE	RBP040	NOP56	RBP040_human_clipdb_bed40_mw10_num8_loose	0.168672	0.0307369	59	52.49	10.8362	Arid3a,Ubn2,Crk,Lbx1,Shc1,Dlg1,Pakap,Resf1,Ccdc71l,Cpeb4,Fam91a1,Fam199x,Abl2,Asxl2,Sdc1,Ubn1,Rundc3b,Rock1,Ccdc112,Rc3h1,Pik3c2a,Rsbn1,Trp53bp1,Cdv3,Lrp11,Ccp110,Tob2,Akap10,Dnmt3b,Kcnh1,Ube4b,Arih1,Fam122b,Arhgap19,Dock9,Fam167a,Arid2,Ssbp3,Rasa1,Phf13,Socs7,Nufip2,Zfp91
mMIITE	RBP040	NOP56	RBP040_human_clipdb_bed40_mw15_num1_stringent	0.83597	0.00012697	97	54.34	12.8647	Ttbk2,Tspyl4,Grip1,Ubn2,Smyd4,Tmem132b,Zfp553,Asxl2,Clip4,Kcnh1,Fam199x,Arid2,Arid1a,Crk,Gapvd1,Pakap,Btbd7,Mafg,Sesn2,Tmem30a,Smg1,Tob2,Lysmd4,Wwc2,Olfml2a,Msl1,Il31ra,Rad23b,Ubqln2,Dnmt3b,Ube4b,Arih1,Fam122b,Arhgap35,Ssbp3,Abl2,Phf13,Strip2
mMIITE	RBP040	NOP56	RBP040_human_clipdb_bed40_mw15_num5_stringent	0.77267	0.016746	15	8.78	3.07344	Dlg1,Btbd7,Nova1,Acbd3,Arid3a,Ccp110,Tmem132b,Rnf141,Fam91a1,Hps5,Fam122b,Ankrd17,Fnip1,Asxl2,Stard13
mMIITE	RBP040	NOP56	RBP040_human_clipdb_bed40_mw15_num6_stringent	0.916859	0.000344593	59	31.25	8.8926	Clip4,Grip1,Btbd7,Ubn2,Zfp760,Pakap,Tob2,Ube4b,Arih1,Wwc2,Msl1,Arid3b,Arid2,Arid1a,Asxl2,Crk,Larp4,Pik3c2a,Shox2,Mafg,Sesn2,Ttbk2,Mark2,Il31ra,Cntn2,Smg1,Cdc25a,Smyd4,Lysmd4,Ubqln2,Dnmt3b,Slc22a21,Fam199x,Ssbp3,Fnip1,Sox8,Lrrc4,Zfhx4
mMIITE	RBP040	NOP56	RBP040_human_clipdb_bed40_mw20_num1_stringent	0.519855	0.00757662	86	59.98	17.5557	Grip1,Tmem132b,Asxl2,Tspyl4,Tob2,Kcnh1,Clip4,Sesn2,Ttbk2,Ubn2,Smyd4,Ube4b,Fam199x,Arid2,Pakap,Mafg,Arid3a,Lysmd4,Dnmt3b,Zfp553,Crk,Larp4,Dlg1,Zfp760,Btbd7,Mon1b,Kdm6a,Tmem30a,Ccdc71l,Stag2,Smg1,Cdc25a,Prkar2a,Ubqln2,Fam91a1,Nufip2,Arid1a,Lrrc4
mMIITE	RBP040	NOP56	RBP040_human_clipdb_bed40_mw20_num3_stringent	-0.0822071	0.0491234	22	23.29	8.01677	Camk2d,Atf6b,Mafg,Trp53bp1,Ttbk2,Uhmk1,Kdr,Rc3h1,Arhgef10,Stag2,Ubn2,Atf5,Cpeb4,Arhgap35,Ankrd17,Zfp91,Asxl2
mMIITE	RBP040	NOP56	RBP040_human_clipdb_bed40_mw20_num5_stringent	0.738684	0.00205627	56	33.56	9.06578	Cdc25a,Wwc2,Msl1,Clip4,Gapvd1,Ubn2,Olfml2a,Sox8,Dnmt3b,Arid2,Arid1a,Fstl5,Kdr,Rc3h1,Btbd7,Mafg,Mon1b,Tmem132b,Prkar2a,Ube4b,Lmo7,Dock9,Nup153,Fam199x,Arid3b,Ssbp3,Abl2,Fnip1,Phf13,Nufip2,Asxl2,Zfhx4
mMIITE	RBP040	NOP56	RBP040_human_clipdb_bed40_mw25_num1_stringent	0.216358	0.0178512	68	58.53	19.9719	Mapkbp1,Grip1,Ccdc71l,Pakap,Tmem132b,Ttbk2,Larp4,Tspyl4,Arid2,Nufip2,Dlg1,Zfp760,Mafg,Mon1b,Sesn2,Tnks,Smg1,Ubn2,Smyd4,Prkar2a,Tob2,Lysmd4,Zfp553,Ube4b,Kcnh1,Fam91a1,Arhgap35
mMIITE	RBP040	NOP56	RBP040_human_clipdb_bed40_mw25_num3_stringent	-0.772085	0.00608472	53	90.51	48.7876	Sprtn,Ubqln2,Rad23b,Mon1b,Pnma5,Atf6b,Mark2,Cpeb4,Arhgap35,Ssbp3,Fancg,Uhmk1,Rc3h1,Camk2d,Mafg,Carmil1,Spryd3,Tmem132b,Ube4b,Arih1,Hps5,Ankrd17,Dot1l,Sox8,Arid1a,Asxl2
mMIITE	RBP040	NOP56	RBP040_human_clipdb_bed40_mw25_num7_stringent	0.326855	0.0255926	44	35.08	7.13461	Stag2,Pakap,Dock9,Uhmk1,Larp4,Sh2d3c,Man2a1,Pik3c2a,Camk2d,Mon1b,Trp53bp1,Gm5862,Ttbk2,Cdv3,Arhgef10,Tnks,Ccdc71l,Ccp110,Rdh10,Ubn2,Smg1,Tmem132b,Cpeb4,Rad23b,Ubqln2,Arih1,Fam91a1,Slc22a21,Washc2,Adar,Tspyl4,Raf1,Ice1,Thumpd1,Rasa1,Sgpp2,Asxl2,Stard13,Ffar2,Zfhx4
mMIITE	RBP040	NOP56	RBP040_human_clipdb_bed40_mw30_num1_stringent	-0.223864	0.0147446	56	65.4	25.2447	Mapkbp1,Grip1,Ccdc71l,Zfp760,Pakap,Ttbk2,Tmem132b,Prkar2a,Tspyl4,Dlg1,Mafg,Sesn2,Mon1b,Kcnh1,Nufip2,Zfhx4
mMIITE	RBP040	NOP56	RBP040_human_clipdb_bed40_mw30_num5_loose	0.553366	0.108019	7	4.77	2.08823	Crk,Rc3h1,Grip1,Nova1,Tnks,Cpeb4,Cpt1a
mMIITE	RBP040	NOP56	RBP040_human_clipdb_bed40_mw30_num8_stringent	0.399647	0.0160556	46	34.87	6.98722	Stag2,Ubn2,Larp4,Slc22a21,Dock9,Crk,Ppm1d,Uhmk1,Sh2d3c,Rc3h1,Man2a1,Pakap,Mon1b,Trp53bp1,Ttbk2,Nova1,Acbd3,Arhgef10,Tnks,Dclk2,Ccdc71l,Arid3a,Zdhhc7,Ccp110,Rdh10,Smyd4,Tmem132b,Arih1,Fam91a1,Nup153,Adar,Abl2,Raf1,Ice1,Thumpd1,Mtmr4,Sgpp2,Asxl2,Stard13
mMIITE	RBP041	NOP58	RBP041_human_clipdb_bed41_mw10_num2_loose	0.0761717	0.121923	7	6.64	3.2521	Mafg,Il31ra,Cntn2,Stag2,Dnmt3b,Arhgap35,Arid3b
mMIITE	RBP041	NOP58	RBP041_human_clipdb_bed41_mw10_num7_loose	0.94573	0.0110834	12	6.23	2.4979	Camk2d,Zfp553,Atxn1l,Pakap,Mafg,Ttbk2,Fam199x,Ticrr,Arid1a,Asxl2
mMIITE	RBP041	NOP58	RBP041_human_clipdb_bed41_mw15_num10_loose	0.777608	0.00442568	24	14	4.00757	Arid3a,Gm7694,Uhmk1,Larp4,Pakap,Dcp1a,Mon1b,Trafd1,Cdv3,Il31ra,Adamts9,Suco,Ubn2,Prkar2a,Ccdc120,Kcnh1,Fam199x,Taf4,Abl2,Socs7,Asxl2,Stard13
mMIITE	RBP041	NOP58	RBP041_human_clipdb_bed41_mw15_num1_stringent	-0.55355	0.0248046	13	19.08	14.7783	Ubn2,Socs7,Zfhx4,Shox2,Mafg,Resf1,Mark2,Tspyl4,Dcaf8,Stard13
mMIITE	RBP041	NOP58	RBP041_human_clipdb_bed41_mw15_num2_loose	-0.38773	0.104559	6	7.85	3.24232	Mafg,Il31ra,Heatr5a,Arhgap35,Arid3b,Smad3
mMIITE	RBP041	NOP58	RBP041_human_clipdb_bed41_mw15_num5_loose	0.532119	0.0602956	13	8.99	3.90155	Lbx1,Shox2,Dclk2,Gtf3c1,Zdhhc7,Tob2,Dot1l,Socs7,Llgl2
mMIITE	RBP041	NOP58	RBP041_human_clipdb_bed41_mw15_num8_loose	0.0800879	0.193002	5	4.73	2.04917	Larp4,Mon1b,Tmem30a,Rasa1,Zfhx4
mMIITE	RBP041	NOP58	RBP041_human_clipdb_bed41_mw15_num9_loose	1.55869	0.000125402	11	3.73404	1.88472	Rc3h1,Pakap,Wrnip1,Tmem30a,Ccdc71l,Tob2,Atxn1l,Cpt1a,Arid3b,Tspyl4,Sgpp2
mMIITE	RBP041	NOP58	RBP041_human_clipdb_bed41_mw20_num10_loose	1.13628	0.00354332	12	5.45918	2.35143	Sipa1l2,Ttbk2,Tnks,Lrp11,Cntn2,Gtpbp2,Tmem132b,Tob2,Atxn1l,Zfp553,Olfml2a,Asxl2
mMIITE	RBP041	NOP58	RBP041_human_clipdb_bed41_mw20_num1_stringent	-0.551279	0.0248293	13	19.05	14.7753	Ubn2,Socs7,Zfhx4,Shox2,Mafg,Resf1,Mark2,Tspyl4,Dcaf8,Stard13
mMIITE	RBP041	NOP58	RBP041_human_clipdb_bed41_mw20_num2_stringent	-1.01639	0.0337702	7	14.16	7.3577	Trp53bp1,Cntn2,Ticrr,Slc37a2,Arih1,Gm7694,Olfml2a
mMIITE	RBP041	NOP58	RBP041_human_clipdb_bed41_mw20_num4_loose	0.767749	0.0219817	15	8.81	3.37458	Dclk2,Lbx1,Ddit4,Ttc17,Dcp1a,Mark2,Zcchc2,Cntn2,Zdhhc7,Sprtn,Tob2,Slc37a1,Phf13
mMIITE	RBP041	NOP58	RBP041_human_clipdb_bed41_mw20_num6_loose	1.06697	0.00940935	10	4.7732	2.13846	Lrrfip1,Ero1lb,Rsbn1,Trafd1,Lrp11,Trim6,Rad23b,Kcnh1,Mpped1,Fam122b
mMIITE	RBP041	NOP58	RBP041_human_clipdb_bed41_mw20_num9_loose	0.948321	0.00541542	17	8.81	3.28355	Larp4,Clip4,Zfp760,Rps6ka6,Camk2d,Shox2,Nova1,Mark2,Cntn2,Ubn2,Atf5,Tob2,Cep295,Arhgap35,Mapkbp1,Zfp91,Mtmr4
mMIITE	RBP041	NOP58	RBP041_human_clipdb_bed41_mw25_num1_stringent	0.626322	0.0148075	46	29.8	17.8343	Ssbp3,Msl1,Piwil1,Mafg,Grip1,Mark2,Olfml2a,Clip4,Ubn2,Socs7,Zfhx4,Crk,Fstl5,Pakap,Tob2,Ube4b,Slc22a21,Lrp1,Arid2,Dcaf8,Asxl2
mMIITE	RBP041	NOP58	RBP041_human_clipdb_bed41_mw25_num2_stringent	-1.96136	0.0115431	7	27.26	24.6641	Trp53bp1,Spryd3,Cpeb4,Arih1,Fam167a,Arhgap35,Asxl2
mMIITE	RBP041	NOP58	RBP041_human_clipdb_bed41_mw25_num4_loose	-0.0669502	0.0868077	12	12.57	4.55994	Lbx1,Pakap,Ttc17,Shox2,Mark2,Zdhhc7,Frmd8,Taf4,Zdhhc18,Dtx2,Arid1a,Stard13
mMIITE	RBP041	NOP58	RBP041_human_clipdb_bed41_mw25_num6_loose	0.895615	0.00856232	14	7.52525	2.71558	Sympk,Mafg,Crk,Tcof1,Btbd7,Ttbk2,Dclk2,Smg1,Mapkbp1,Dcaf8,Sgpp2
mMIITE	RBP041	NOP58	RBP041_human_clipdb_bed41_mw25_num7_loose	-0.275007	0.128033	6	7.26	2.81991	Ccdc120,Ablim2,Arhgap19,Msl1,Zdhhc18,Dcaf8
mMIITE	RBP041	NOP58	RBP041_human_clipdb_bed41_mw25_num9_loose	-0.359328	0.169499	3	3.84848	2.18232	Cntn2,Sprtn,Dcaf8
mMIITE	RBP041	NOP58	RBP041_human_clipdb_bed41_mw30_num10_loose	-0.824082	0.155315	2	3.54082	1.71812	Adamts9,Asxl2
mMIITE	RBP041	NOP58	RBP041_human_clipdb_bed41_mw30_num1_stringent	0.400682	0.0164499	48	36.36	20.7079	Grip1,Msl1,Ssbp3,Piwil1,Olfml2a,Fnip1,Ubn2,Prkar2a,Dlg1,Pakap,Mafg,Ttbk2,Tob2,Dnmt3b,Apba2,Zfp553,Arid2,Rasa1,Socs7,Zfhx4
mMIITE	RBP041	NOP58	RBP041_human_clipdb_bed41_mw30_num3_stringent	-1.64974	0.011824	9	28.24	25.2231	Trp53bp1,Ube4b,Fam167a,Arhgap35,Dot1l,Mark2,Spryd3,Smg1
mMIITE	RBP041	NOP58	RBP041_human_clipdb_bed41_mw30_num4_loose	-0.0576502	0.0895479	13	13.53	4.42321	Lbx1,Mafg,Dcp1a,Sesn2,Trafd1,Dclk2,Spryd3,Tmem132b,Atxn1l,Mpped1,Slc9a1,Asxl2
mMIITE	RBP041	NOP58	RBP041_human_clipdb_bed41_mw30_num7_loose	0.212304	0.197165	4	3.45263	1.94482	Pik3c2a,Shox2,Ubn2,Mpped1
mMIITE	RBP042	NUDT21	RBP042_human_clipdb_bed42_mw10_num2_loose	0.413435	0.0806737	12	9.01	2.83019	Sympk,Dlg1,Man2a1,Sesn2,Trafd1,Tnks,Sprtn,Lysmd4,Smarca5,Mpped1,Mtmr4
mMIITE	RBP042	NUDT21	RBP042_human_clipdb_bed42_mw10_num4_loose	0.319676	0.107948	8	6.41	3.28786	Lbx1,Ccdc71l,Tob2,Wwc2,Mon2,Gtf3c1
mMIITE	RBP042	NUDT21	RBP042_human_clipdb_bed42_mw15_num10_loose	0.8863	0.0167946	10	5.41	2.0797	Atxn1l,Trim11,Ero1lb,Tmed9,Mapkbp1,Abl2,Thumpd1,Mtmr4,Asxl2
mMIITE	RBP042	NUDT21	RBP042_human_clipdb_bed42_mw15_num4_loose	0.454431	0.0693849	12	8.75758	4.36145	Ccdc71l,Lbx1,Shox2,Mon1b,Arhgef10,Lrp1,Cep170b,Slc9a1,Gpt2,Llgl2
mMIITE	RBP042	NUDT21	RBP042_human_clipdb_bed42_mw15_num5_loose	0.698637	0.033992	13	8.01	3.03347	Crk,Camk2d,Trim11,Sesn2,Trafd1,Cntn2,Arid3a,Zdhhc7,Ermp1,Sprtn,Tmem132b,Kcnh1,Mtmr4
mMIITE	RBP042	NUDT21	RBP042_human_clipdb_bed42_mw15_num6_loose	0.009905	0.0837017	19	18.87	4.76446	Lrp1,Zdhhc18,Sipa1l2,Shox2,Mark2,Arhgef10,Cntn2,Smg1,Usp28,Prkar2a,Tob2,Rad23b,Frmd8,Arhgap35,Arid1a,Lrrc4,Asxl2
mMIITE	RBP042	NUDT21	RBP042_human_clipdb_bed42_mw15_num7_loose	0.496651	0.0453216	16	11.34	3.35514	Btbd7,Asxl2,Crk,Pakap,Trim11,Mafg,Sesn2,Zdhhc7,Ccp110,Prkar2a,Akap10,Zdhhc18,Tspyl4,Adgrd1
mMIITE	RBP042	NUDT21	RBP042_human_clipdb_bed42_mw15_num8_loose	1.13857	0.000291191	19	8.63	2.95985	Por,Camk2d,Mafg,Sesn2,Mark2,Trafd1,Cntn2,Suco,Tmem132b,Cpeb4,Atxn1l,Wwc2,Adar,5031410I06Rik,Fam199x,Gtf3c1,Slc9a1,Wdr24,Smad3
mMIITE	RBP042	NUDT21	RBP042_human_clipdb_bed42_mw15_num9_loose	1.01852	0.0273322	8	3.94898	2.0427	Sympk,Larp4,Afap1l2,Clip4,Gapvd1,Trp53bp1,Slc37a2
mMIITE	RBP042	NUDT21	RBP042_human_clipdb_bed42_mw20_num10_loose	0.283793	0.0638245	14	11.5	5.67201	Sprtn,Dcp1a,Dlg1,Mafg,Mark2,Kcnh1,Cpt1a,Arhgap35,Abl2,Fancg
mMIITE	RBP042	NUDT21	RBP042_human_clipdb_bed42_mw20_num2_loose	0.0729885	0.0563862	15	14.26	7.03615	Slc9a1,Sh2d3c,Dtx2,Lbx1,Ttc17,Ccdc71l,Tob2,Arhgap19,Mon2,H6pd,Llgl2
mMIITE	RBP042	NUDT21	RBP042_human_clipdb_bed42_mw20_num3_loose	0.71756	0.0207251	16	9.73	3.35404	Sympk,Uhmk1,Pakap,Mafg,Tnks,Cntn2,Ccdc71l,Ccp110,Sprtn,Atf5,Lysmd4,Dnmt3b,Dock9,Adgrd1,Mtmr4
mMIITE	RBP042	NUDT21	RBP042_human_clipdb_bed42_mw20_num7_loose	0.358454	0.0381631	28	21.84	5.24495	Pnma5,Trp53bp1,Dot1l,Smad3,Grip1,Mafg,Mark2,Dclk2,Sprtn,Pak4,Frmd8,Rnf141,Atxn1l,Tiam2,Adar,Arid3b,Ssbp3,Abl2,Zdhhc18,Tspyl4,Socs7,Zfp91,Strip2,Arid1a
mMIITE	RBP042	NUDT21	RBP042_human_clipdb_bed42_mw20_num9_loose	0.256492	0.133497	8	6.69697	2.6475	Gapvd1,Camk2d,Atf6b,Mafg,Ero1lb,Tnks,Smarca5,Fam91a1
mMIITE	RBP042	NUDT21	RBP042_human_clipdb_bed42_mw25_num2_loose	-0.152183	0.0923878	8	8.89	4.2233	Lbx1,Mon1b,Arhgef10,Ccdc71l,Lrp1,Cep170b,Slc9a1,Llgl2
mMIITE	RBP042	NUDT21	RBP042_human_clipdb_bed42_mw25_num3_loose	0.818216	0.00532114	21	11.91	3.70666	Pakap,Sympk,Atrnl1,Sipa1l2,Nup62,Shox2,Mafg,Btbd7,Sesn2,Ttbk2,Ccdc71l,Ubn2,Usp28,Ccdc120,Lysmd4,Apba2,Fam199x,Mon2,Cep170b
mMIITE	RBP042	NUDT21	RBP042_human_clipdb_bed42_mw25_num5_loose	-0.000901403	0.0802437	16	16.01	4.97163	Spryd3,Ubqln2,Pnma5,Sesn2,Mark2,Tnks,Tmem51,Cntn2,Suco,Ubn2,Smg1,Dnmt3b,Kcnh1,Slc22a21
mMIITE	RBP042	NUDT21	RBP042_human_clipdb_bed42_mw25_num6_loose	0.506668	0.0103729	39	27.45	5.98884	Adamts9,Nufip2,Btbd7,Ccp110,Ubn2,Lysmd4,Kcnh1,Lbx1,Ubn1,Pnma5,Fstl5,Mafg,Trp53bp1,Lrp11,Arid3a,Zdhhc7,Spryd3,Sprtn,Usp28,Rnf141,Atxn1l,Wwc2,Arhgap19,Gm7694,Arhgap35,Fnip1,Dcaf8,Strip2,Arid1a,Mtmr4
mMIITE	RBP042	NUDT21	RBP042_human_clipdb_bed42_mw25_num9_loose	1.15334	6.58236e-05	24	10.79	3.41504	Slc9a1,Ubn1,Por,Camk2d,Mafg,Sesn2,Acbd3,Trafd1,Tnks,Dclk2,Cntn2,Ubn2,Ermp1,Cpeb4,Slc45a3,Atxn1l,5031410I06Rik,Fam199x,Zdhhc18,Gtf3c1,Wdr24,Smad3,Zfhx4
mMIITE	RBP042	NUDT21	RBP042_human_clipdb_bed42_mw30_num2_loose	0.738748	0.0191885	27	16.18	7.65332	Lbx1,Asxl2,Ccdc71l,Cep170b,Llgl2,Shox2,Mafg,Dcp1a,Wwc2,Dot1l,Slc37a1,Slc9a1,H6pd,Smad3
mMIITE	RBP042	NUDT21	RBP042_human_clipdb_bed42_mw30_num5_loose	0.640392	0.0363975	13	8.34	2.83278	Atrnl1,Atp7a,Mafg,Sesn2,Sympk,Arid3a,Ermp1,Tmem132b,Ccdc120,Kcnh1,Dock9,Abl2,Gpt2
mMIITE	RBP042	NUDT21	RBP042_human_clipdb_bed42_mw30_num7_loose	1.23871	2.49467e-05	24	10.17	3.36066	Trim11,Mafg,Uhmk1,Pnma5,Gapvd1,Camk2d,Ero1lb,Dcp1a,Trp53bp1,Mark2,Tnks,Zcchc2,Ccdc71l,Ccp110,Ubn2,Tmem132b,Ablim2,Mpped1,Arhgap35,5031410I06Rik,Dot1l,Col14a1
mMIITE	RBP042	NUDT21	RBP042_human_clipdb_bed42_mw30_num8_loose	1.06012	0.0111631	9	4.31633	1.94033	Sh2d3c,Afap1l2,Mon1b,Trp53bp1,Cdv3,Lysmd4,Slc37a2,Zdhhc18,Sgpp2
mMIITE	RBP043	PTBP1	RBP043_human_ATtRACT_100	0.260817	0.0647345	13	10.85	5.7461	Camk2d,Mafg,Ttbk2,Trafd1,Lrp11,Dclk2,Cntn2,Ubn2,Prkar2a,Slc22a21,Mapkbp1,Zdhhc18,Sgpp2
mMIITE	RBP043	PTBP1	RBP043_human_ATtRACT_1002	0.168123	0.0649444	14	12.46	5.9398	Sprtn,Slc37a2,Uhmk1,Dlg1,Mafg,Dcp1a,Trp53bp1,Ubqln2,Kbtbd7,Abl2,Fancg
mMIITE	RBP043	PTBP1	RBP043_human_ATtRACT_1003	1.01495	0.0181504	8	3.95876	1.80807	Ubn2,Kdm6a,Cpeb4,Tob2,Ubqln2,Gm7694,Zdhhc18
mMIITE	RBP043	PTBP1	RBP043_human_ATtRACT_1009	0.462704	0.0547652	16	11.61	4.76709	Uhmk1,Por,Rc3h1,Camk2d,Trim11,Ttc17,Ttbk2,Carmil1,Tnks,Dclk2,Ubn2,Cpeb4,Wwc2,Gm7694,Bub1b,Asxl2
mMIITE	RBP043	PTBP1	RBP043_human_ATtRACT_1011	0.84944	0.00766559	20	11.1	3.91191	Ubn2,Uhmk1,Pnma5,Kdr,Rc3h1,Camk2d,Wwc2,Fam122b,Arid3b,Col14a1,Carmil1,Bub1b,Mon2,Gtf3c1,Tspyl4,Dclk2,Zfp91,Asxl2
mMIITE	RBP043	PTBP1	RBP043_human_ATtRACT_1012	0.775101	0.0154703	23	13.44	5.40916	Pakap,Trp53bp1,Afap1l2,Kdr,Zfp760,Dcp1a,Gm5862,Carmil1,Trim6,Smg1,Ubn2,Cpeb4,Rad23b,Arhgap19,Gm7694,5031410I06Rik,Mon2,Abl2,Tspyl4,Adgrd1,H6pd
[truncated: 3,758 more rows]

## Sheet: Sheet2
group	RBP	rbpname	motif	fc	p	count	mean	stdev	targets
[truncated: 10 more rows]
