# Supplementary material for: Single-cell transcriptome and translatome dual-omics reveals potential mechanisms of human oocyte maturation
Source: Nat Commun. 2022 Aug 30;13:5114. doi: 10.1038/s41467-022-32791-2 (PMC9427852; doi:10.1038/s41467-022-32791-2)
Supplement: Supplementary file 14 — Supplementary Data 11 [file 41467_2022_32791_MOESM14_ESM.xlsx]

## Sheet: secreted protein
MyList	Gene ID	Type	Tax ID	Homologene Gene ID	Homologene Gene Tax ID	Gene Symbol	Secreted (UniProt)	Secreted (Protein Altas)
OOSP2	219990	symbol	H. sapiens	219990	H. sapiens	OOSP2	yes	yes
NID2	22795	symbol	H. sapiens	22795	H. sapiens	NID2	yes	yes
FAM24B	196792	symbol	H. sapiens	196792	H. sapiens	FAM24B	yes
CALU	813	symbol	H. sapiens	813	H. sapiens	CALU	yes
PCOLCE2	26577	symbol	H. sapiens	26577	H. sapiens	PCOLCE2	yes	yes
CD164	8763	symbol	H. sapiens	8763	H. sapiens	CD164	yes
ASAH1	427	symbol	H. sapiens	427	H. sapiens	ASAH1	yes
PRXL2A	84293	symbol	H. sapiens	84293	H. sapiens	PRXL2A	yes
LTBP1	4052	symbol	H. sapiens	4052	H. sapiens	LTBP1	yes	yes
LRRC17	10234	symbol	H. sapiens	10234	H. sapiens	LRRC17	yes	yes
FN1	2335	symbol	H. sapiens	2335	H. sapiens	FN1	yes	yes
HMGB2	3148	symbol	H. sapiens	3148	H. sapiens	HMGB2	yes
IFNAR2	3455	symbol	H. sapiens	3455	H. sapiens	IFNAR2	yes	yes
GALNT1	2589	symbol	H. sapiens	2589	H. sapiens	GALNT1	yes
NT5DC3	51559	symbol	H. sapiens	51559	H. sapiens	NT5DC3		yes
SPOCK1	6695	symbol	H. sapiens	6695	H. sapiens	SPOCK1	yes	yes
LAMB1	3912	symbol	H. sapiens	3912	H. sapiens	LAMB1	yes	yes
NOTCH2NLA	388677	symbol	H. sapiens	388677	H. sapiens	NOTCH2NLA	yes	yes
ABI3BP	25890	symbol	H. sapiens	25890	H. sapiens	ABI3BP	yes	yes
SEMA3A	10371	symbol	H. sapiens	10371	H. sapiens	SEMA3A	yes	yes
IGFBP7	3490	symbol	H. sapiens	3490	H. sapiens	IGFBP7	yes	yes
IL23A	51561	symbol	H. sapiens	51561	H. sapiens	IL23A	yes	yes

## Sheet: TPM
MyList	human_10GV_a	human_10GV_b	human_10MII_a	human_10MII_b
OOSP2	843.721	741.106	1489.49	1855.05
HMGB2	154.58	129.688	386.222	395.364
LRRC17	160.763	135.158	231.932	517.765
CD164	65.4825	55.8081	147.712	138.672
LAMB1	26.7394	23.3001	47.9288	139.441
CALU	28.671	34.5183	78.5524	55.2186
FAM24B	33.4866	28.9494	56.948	71.4389
FN1	19.967	21.6508	39.6437	69.0935
IFNAR2	19.4621	19.1537	13.3001	93.5301
PCOLCE2	22.2082	22.1642	29.6757	70.482
IGFBP7	8.98971	6.56809	10.501	86.5041
NID2	16.6866	13.1367	27.9514	30.3772
ASAH1	14.2497	10.5116	17.42	40.7945
GALNT1	10.1225	8.80445	7.95164	49.6246
IL23A	3.06987	2.51852	3.364	47.3278
NOTCH2NLA	7.22786	2.67552	3.21633	35.3818
LTBP1	6.65783	6.97402	15.3162	19.2921
SPOCK1	6.1801	3.77015	5.5333	28.0377
SEMA3A	3.6117	2.50514	5.78402	22.9382
ABI3BP	3.20531	2.0965	5.57965	17.1066
NT5DC3	2.95502	3.54113	5.36447	16.1727
PRXL2A	2.4928	6.45321	9.67254	11.453
