# Supplementary material for: Single-cell transcriptome and translatome dual-omics reveals potential mechanisms of human oocyte maturation
Source: Nat Commun. 2022 Aug 30;13:5114. doi: 10.1038/s41467-022-32791-2 (PMC9427852; doi:10.1038/s41467-022-32791-2)
Supplement: Supplementary file 15 — Supplementary Data 12 [file 41467_2022_32791_MOESM15_ESM.xlsx]

## Sheet: Transcriptome
GENE	GV_IVM_a	GV_IVM_b	GV_IVM_c	GV_IVM_d	GV_IVM_hRecOOSP2_a	GV_IVM_hRecOOSP2_b	GV_IVM_hRecOOSP2_c	GV_IVM_hRecOOSP2_d	GV_IVM_abOOSP2_a	GV_IVM_abOOSP2_b	GV_IVM_abOOSP2_c	GV_IVM_abOOSP2_d	GV_IVM_abOOSP2_e	GV_IVM_abOOSP2_f
ENSG00000186092.6_OR4F5	0	0	0	0	0.0436606	0	0	0	0	0	0	0	0	0
ENSG00000284733.1_OR4F29	6.63759	4.07394	0.66739	1.4703	0	0	0	1.28549	0	9.24444	2.08155	4.69035	4.11867	3.58245
ENSG00000284662.1_OR4F16	7.68064	4.50277	0.834238	1.68035	0.919022	0	0	1.62829	0	10.5973	2.3654	5.69542	5.26806	3.99187
ENSG00000187634.12_SAMD11	0.31653	0.562378	0.457501	0.87644	0.46565	0.0280425	0.645621	1.28734	1.42697	0.860185	0.383521	0.452667	0.616633	0.292865
ENSG00000188976.11_NOC2L	1.29431	1.03977	1.90286	4.0931	0.371383	0.021123	0.523723	6.68006	1.07487	4.3938	1.18953	2.74783	2.21917	0.183834
ENSG00000187961.14_KLHL17	0.499199	0	0.0731981	0.49146	0	0	0	1.32844	0.350074	0.989184	0	1.79642	0	0.059873
ENSG00000187583.10_PLEKHN1	0	0	0	0	0	0	0	0	0	0	0	0	0	0
ENSG00000187642.9_PERM1	0	0	0	0	0	0	0	0	0	0	0	0	0	0
ENSG00000188290.10_HES4	1.43464	0	1.48491	0	0	0.10467	0	1.14406	2.13051	0.50167	0	0	1.87539	0.273284
ENSG00000187608.9_ISG15	0	0.340083	0	0.666291	1.09323	7.95895	0	2.99037	1.26562	1.54969	0.200091	0	1.21535	1.19052
ENSG00000188157.15_AGRN	0.0613735	0.0793033	0.023141	0.0485534	0	0.0543729	0	0.0633925	0	0.104241	0.0262456	0.165214	0.00885643	0.0946417
ENSG00000237330.3_RNF223	0	0	0	0	0	0	0	0	0	0	0	0	0	0.214408
ENSG00000131591.17_C1orf159	0.208934	0.388085	0.643361	0.628104	0	0.111061	0.0819537	2.18505	0	1.11783	0.044674	0.82608	0.708524	0.193313
ENSG00000162571.13_TTLL10	0	0	0	0	0	0	0	0	0	0	0	0	0	0
ENSG00000186891.14_TNFRSF18	0	0	0	0	0	0	0	0.670895	0	0	0	0	0	0
ENSG00000186827.11_TNFRSF4	0	0	0	0	0	0	0	0	0	0	0	0	0	0
ENSG00000078808.16_SDF4	2.62469	3.14876	3.01426	3.26205	0.606835	0	0.0660154	7.73214	1.51746	4.43072	2.77891	3.70467	3.44058	1.7302
ENSG00000176022.6_B3GALT6	4.85815	4.05326	2.97716	6.01153	1.38008	0	0.331179	12.2637	1.26877	4.0631	1.63814	4.37995	4.26432	2.4593
ENSG00000184163.3_C1QTNF12	2.62956	1.0703	1.203	0.174744	0	0	1.50177	0.998153	1.32771	1.43812	0.629719	2.41558	1.32809	1.41923
ENSG00000160087.20_UBE2J2	86.6397	70.8586	66.0425	103.388	3.49314	1.34108	10.05	83.425	42.7146	72.1557	36.4624	65.9814	61.7292	55.007
ENSG00000162572.20_SCNN1D	0	0	0	0	0	0	0	0.148297	0	0	0	0	0	0
ENSG00000131584.19_ACAP3	0.292571	0.281782	0.0953333	0.324039	0	0.0806396	0	0.940163	0.273562	0.669923	0.270308	0.344567	0.295533	0.549749
ENSG00000169972.12_PUSL1	4.48914	3.68735	1.78908	3.99458	0	0.856603	0	7.07411	2.90594	6.43207	1.83768	4.15727	3.60442	4.80435
ENSG00000127054.20_INTS11	3.45486	0.973292	1.65609	0.839024	0	0.569447	0.0126061	2.9046	0.434654	2.68834	1.39726	1.91953	0.707244	0.830115
ENSG00000224051.7_CPTP	0.886249	0.66801	0.292391	0.73618	0	0.045801	0	2.26944	0	1.88785	0.552699	0.347919	0.37301	0.358746
ENSG00000169962.5_TAS1R3	0.081452	0.184183	0.143321	0.0902129	0.0986792	1.01026	0.47711	0.0736151	0	0.0322801	0.623105	0.095928	0.0274256	0.11723
ENSG00000107404.20_DVL1	0.510387	0.769407	0.705621	1.26516	0.765556	4.25039	3.49678	3.88793	1.22715	1.32921	2.0856	0.400729	1.79217	0.944457
ENSG00000162576.16_MXRA8	0	0	0.137504	0	0	0	0	0	0	0	0.25992	0.460173	0	0
ENSG00000175756.13_AURKAIP1	72.4715	72.7344	73.8058	83.8978	5.82132	2.80459	14.5282	134.165	46.3822	75.1407	56.1812	66.2438	53.2195	65.2314
ENSG00000221978.12_CCNL2	37.3294	28.8111	24.7434	31.9418	2.43376	7.06532	4.30689	22.6079	16.1526	26.9596	17.2305	25.6847	21.3903	21.254
ENSG00000242485.6_MRPL20	49.9533	72.5545	75.747	62.5771	132.232	88.5168	92.5373	80.6791	74.4615	60.4042	84.8206	61.7627	68.9551	72.2146
ENSG00000235098.8_ANKRD65	0	0	0.0313944	0	0	0	0	0	0	0	0	0	0	0
ENSG00000205116.3_TMEM88B	0	0	0	0	0	0	0	0	0	0	0	0	0	0
ENSG00000179403.12_VWA1	0	0	0	0	0	0	0	0.0673412	0	0	0	0	0	0
ENSG00000215915.9_ATAD3C	62.2188	122.824	104.385	112.434	18.0827	7.79947	36.9819	69.0574	82.9713	122.358	104.159	91.5538	107.457	75.6914
ENSG00000160072.19_ATAD3B	3.65997	2.95773	7.80146	2.16284	0.178553	0.137099	0.269779	2.65292	1.24025	3.27087	1.81374	6.79833	8.461	0.596587
ENSG00000197785.13_ATAD3A	17.0928	16.8577	16.742	18.8632	0.893868	1.1439	3.68029	27.0066	3.88059	21.7841	11.1045	25.5977	12.5457	7.10153
ENSG00000205090.9_TMEM240	0	0	0	0	0	0	0	0	0	0	0	0.0553094	0	0
ENSG00000160075.12_SSU72	102.735	76.0076	79.1437	88.6235	26.0854	39.3567	58.3184	72.1333	58.3514	79.5866	57.1879	73.537	71.9843	72.1401
ENSG00000228594.4_FNDC10	1.28819	0.301336	0	2.11552	0	3.80154	0	6.42341	0	0.844998	0.709175	0.470833	1.74993	0.671288
ENSG00000197530.12_MIB2	0.753325	0.450199	0.482872	0.965465	0.169493	0.133479	0.106376	2.46076	0.54338	1.42024	0.225505	0.836511	0.673988	0.545987
ENSG00000189409.13_MMP23B	28.4333	27.7359	27.3159	34.5257	7.19111	3.3979	10.6677	33.8757	27.2457	29.3141	23.6911	25.4693	30.021	36.0688
ENSG00000248333.8_CDK11B	14.4444	9.90883	8.42442	10.5755	6.3247	11.0714	12.0318	36.0836	5.80453	16.5945	11.9298	10.5765	12.4048	9.86906
ENSG00000189339.11_SLC35E2B	0.213535	0.254134	0.158202	0.746849	0.789708	1.88182	1.9379	0.731328	0	0.547839	0.313997	0	0.0113525	0.473129
ENSG00000008128.23_CDK11A	5.58484	4.32145	4.11361	3.92505	1.48358	5.75327	5.44093	16.6852	3.74734	6.9488	6.10958	4.28296	4.72303	4.56646
ENSG00000215790.7_SLC35E2A	0.379205	0.124472	0.118381	0.43354	0.948453	1.06204	1.854	0.431163	0	0.407216	0.305144	0	0	0.369718
ENSG00000008130.15_NADK	1.25346	0.459631	1.25181	1.68846	0	0	3.051	1.65337	0.427631	1.59097	0.895795	0.379033	0.461977	0.420541
ENSG00000078369.18_GNB1	5.17543	6.28367	5.09656	4.23393	7.57035	14.6254	13.2576	8.87656	9.27967	6.50281	4.26923	3.48051	5.25754	4.71368
ENSG00000169885.10_CALML6	0	0	0	0	0	0	0	0	0	0	0.138446	0.217876	0	0
ENSG00000178821.13_TMEM52	94.7614	82.4047	77.9744	80.9849	0.428638	9.87369	12.4347	118.367	45.4051	85.6725	59.722	62.5031	63.3772	96.6245
ENSG00000142609.18_CFAP74	0.660857	1.14636	1.83981	2.10557	0.39483	0.617557	0	1.58727	0.571365	0.731893	1.53563	1.26875	1.38082	1.1531
ENSG00000187730.9_GABRD	0.170767	0.0386146	0	0	0	0.508328	0	0	0	0.14212	0	0.301674	0	0
ENSG00000067606.17_PRKCZ	9.40421	6.98676	9.44949	9.31575	1.47057	0.152075	0.942633	7.80125	5.57171	7.60943	3.02187	10.1225	5.90774	7.25283
ENSG00000162585.17_FAAP20	3.43997	2.65803	3.42946	3.40792	0.89005	0.514569	0.806879	4.03076	2.07293	3.33972	1.66449	3.41004	1.85963	3.04151
ENSG00000157933.10_SKI	3.51467	0.43972	1.62212	2.64831	1.8847	2.17964	2.26229	17.4057	0.909124	5.49735	2.94646	4.83484	2.9828	2.3323
ENSG00000116151.14_MORN1	0.757319	0.611602	0.424662	0.285737	0.201647	0.588359	0	0.654367	0.31515	0.44525	0.332162	0.372447	0.386697	0.251533
ENSG00000157916.20_RER1	71.5451	77.4592	72.8807	66.75	44.7248	64.1571	76.938	55.4433	65.9431	67.0793	71.174	71.5841	73.8443	72.449
ENSG00000157911.10_PEX10	4.65642	4.30745	3.65852	2.34421	0.271505	4.84887	0	6.66143	2.51455	5.03285	2.7828	2.99126	2.16314	3.22546
ENSG00000149527.18_PLCH2	0	0	0.115191	0.154681	0	0	0	0.157777	0	0.197178	0	0.34952	0.105805	0.150754
ENSG00000157881.14_PANK4	3.25022	6.84844	3.49314	6.25875	0	0.710054	0	2.47017	0	6.05987	0.53438	6.06802	2.31312	1.65454
ENSG00000197921.6_HES5	0	0	0	0	0	0	0	0	0	0	0	0	0	0
ENSG00000157873.17_TNFRSF14	0	0	0	0	0	0	0	0	0	0	0	0	0	0
ENSG00000157870.16_PRXL2B	2.29504	0.696174	0.837208	1.42594	0.305171	0	1.29105	2.37777	0	1.46414	0.642329	0	0	0.422965
ENSG00000142606.16_MMEL1	1.24335	0.13782	0.214488	0.432027	0	0	0	0.837285	0	0.347825	0.291916	0	0	0.236846
ENSG00000215912.12_TTC34	0	0	0	0	0	0	0	0.0386979	0	0.0254535	0	0	0	0
ENSG00000169717.6_ACTRT2	0	0	0	0	0	0	0	0	0	0	0	0	0	0
ENSG00000142611.17_PRDM16	4.82997	3.70248	3.00004	3.85162	0.187248	0.599066	1.48532	6.2685	1.82905	6.54642	4.24111	3.66331	5.8449	4.81744
ENSG00000130762.15_ARHGEF16	7.31893	11.7813	6.67296	12.8952	0.236164	0.02198	0.759066	19.668	2.01326	15.1489	2.84692	8.82838	5.51346	3.29023
ENSG00000162591.16_MEGF6	1.22368	2.89711	2.09794	1.86498	0.139379	0.908048	2.15951	1.64473	1.05616	2.01442	1.68019	2.04471	1.0459	2.02085
ENSG00000158109.15_TPRG1L	1.29675	2.57685	0.484004	0.870443	3.76092	0	0	2.13088	0.992048	2.80317	1.92129	1.3421	3.81058	1.27252
ENSG00000116213.16_WRAP73	5.59863	5.91074	4.74075	6.25556	0.0598918	2.23803	0.352918	9.09228	4.68019	6.36247	3.42832	6.88474	5.00615	4.64261
ENSG00000078900.15_TP73	0.223079	0.047291	0.0490656	0.308842	0.0506739	0.0345859	0.581889	0.604847	0.351988	0.0828827	0.236505	0.180624	0.169004	0.225751
ENSG00000162592.10_CCDC27	116.166	139.646	138.358	140.299	23.0872	29.6557	48.3636	259.313	84.5863	143.406	92.4103	136.366	116.848	119.026
ENSG00000235169.8_SMIM1	3.75086	5.54568	7.36145	7.13688	0	0	1.05629	3.04228	2.42804	5.03122	5.08622	7.13593	0.971499	3.94503
ENSG00000130764.10_LRRC47	2.34355	2.34212	1.38068	3.31404	3.97996	0.311434	7.00927	10.8361	2.11302	3.78141	2.33844	3.72114	3.23387	2.41679
ENSG00000116198.13_CEP104	8.01921	9.17513	8.24688	7.48775	3.25295	6.48219	4.16016	9.88019	8.32199	11.3584	8.32468	9.81146	7.31339	6.32724
ENSG00000169598.15_DFFB	2.41357	3.91409	2.25212	3.56423	1.15189	0.272143	3.56118	5.00167	3.0774	2.66666	3.1381	4.82366	2.29025	3.05269
ENSG00000198912.11_C1orf174	45.4542	39.5283	50.7725	40.2698	129.672	89.6329	95.9238	26.5451	51.0253	53.6837	51.4483	46.3154	55.2538	52.802
ENSG00000196581.10_AJAP1	0.00760569	0.0515951	0	0.00842375	0	0	0	0.00687391	0	0.0271278	0.0834803	0	0.153654	0
ENSG00000131697.18_NPHP4	4.15601	2.6492	3.48619	3.64274	0.41669	1.10205	0.417102	9.52634	2.1708	5.50346	2.77417	3.54439	3.24267	2.4674
ENSG00000069424.14_KCNAB2	0.672929	0.469924	0.835813	0.723388	0.155857	0	0	1.03749	0.249833	0.729469	0.35548	0.501155	0.44983	0.448652
ENSG00000116254.18_CHD5	0	0	0	0.0621141	0.169858	0	0	0	0	0	0	0	0	0
ENSG00000285629.1_AL031847.2	65.4606	44.2459	44.6959	59.8925	104.476	171.384	111.749	91.8301	41.3151	60.7395	61.0581	43.5751	51.4613	54.071
ENSG00000116251.11_RPL22	13.7731	9.05518	10.2313	13.2833	24.7719	36.5739	20.1247	16.78	8.42475	12.2393	11.5635	10.0755	10.7868	11.7017
ENSG00000158286.13_RNF207	0.0429183	0.145573	0.138449	0.0316897	0.398632	0	0.235684	0.103437	0	0.0340177	0.0713745	0.101092	0.187862	0.324295
ENSG00000116237.16_ICMT	31.3214	29.0472	20.7939	36.6483	3.77131	4.21849	4.91731	23.2367	15.2811	33.9719	17.6974	31.7508	27.8925	17.4027
ENSG00000173673.7_HES3	0	0	0	0	0	0	0	0	0	0	0	0	0	0
ENSG00000158292.7_GPR153	0.359595	0.279514	0.9491	0.049784	0	0.0278755	0.345572	0.751553	0.283695	0.0801621	0.358811	0.0794068	0.317832	0.0485202
ENSG00000097021.19_ACOT7	44.4061	35.5404	37.9206	49.0556	5.90364	2.52544	19.7244	42.8422	23.6804	36.1218	26.3208	40.4697	28.7484	44.5753
ENSG00000069812.11_HES2	0	0	0	0	0	0	0	0	0	0	0.0696453	0	0.105756	0.0188356
ENSG00000187017.16_ESPN	0	0.0460326	0	0	0	0	0.730364	0.0490626	0	0	0.0135419	0.0159834	0.0411266	0.073248
ENSG00000215788.10_TNFRSF25	0	0.224155	0	0	0	0.0273223	0	0.0398183	0	0	0.197826	0	0.311524	0
ENSG00000171680.21_PLEKHG5	2.94296	2.57116	2.80102	5.8671	0.0324127	0.929137	0.426066	7.55625	1.68858	4.93035	1.34814	3.29269	2.49982	1.2707
ENSG00000162408.11_NOL9	2.89365	3.50637	2.72846	3.83724	2.16942	3.87872	0.0142514	3.10779	0.818975	1.07993	1.51489	3.36207	1.9399	2.045
ENSG00000173662.21_TAS1R1	0	0	0	0	0	0	0	0	0	0	0	0	0	0
ENSG00000204859.13_ZBTB48	11.7779	8.68047	13.7854	10.9826	1.24188	0	0.689283	20.3629	8.18615	14.0776	4.84283	8.32758	11.0942	6.36807
ENSG00000162413.16_KLHL21	0	0	0	0	0	5.7824	0	0.148276	0	0	0.0272839	0	0	0
ENSG00000116273.6_PHF13	4.88368	7.19571	4.31946	5.98439	12.3997	19.7828	6.56198	13.617	6.23021	9.08012	11.3532	7.92379	10.05	7.40276
ENSG00000041988.15_THAP3	7.02054	9.24742	6.56389	9.80298	1.85266	1.40817	1.70498	5.25613	3.50968	9.09068	6.42725	7.013	6.36609	3.90168
ENSG00000007923.16_DNAJC11	19.8795	28.4363	17.9306	29.6858	7.3084	1.12808	12.4151	24.4086	11.0122	28.7551	19.2435	18.7125	23.437	12.5827
ENSG00000171735.19_CAMTA1	6.10698	6.34457	5.08786	6.83771	7.14468	23.4681	12.0333	6.28574	6.73466	6.32059	7.94745	7.03525	8.57477	6.96237
ENSG00000049245.13_VAMP3	36.11	44.2226	52.7562	39.2675	23.0447	40.5486	54.0292	46.9255	37.0403	53.2752	57.2505	61.7585	54.7135	42.5188
ENSG00000049246.14_PER3	1.45618	1.84396	1.34262	1.0838	0.550418	1.19926	0	2.05307	3.67623	1.89749	0.674194	2.7714	3.09482	1.58444
ENSG00000049247.13_UTS2	0	0.774286	0.787891	0.408418	0	0	0	0.761772	1.32993	0.501054	0.735903	1.11675	3.3524	1.25101
ENSG00000049249.8_TNFRSF9	0	0.0673971	0	0	0	0	0	0	0	0	0	0	0	0
ENSG00000116288.13_PARK7	130.207	224.738	260.552	189.07	1077.89	625.335	745.025	189.609	315.501	233.238	402.101	232.524	280.982	220.641
ENSG00000116285.13_ERRFI1	4.62825	4.46704	2.89997	8.02666	2.59843	2.35219	0.79347	2.97907	4.27478	5.44896	4.03245	8.10973	5.35929	6.2632
ENSG00000162426.14_SLC45A1	0.849399	0.664858	0.833516	1.12167	0	0	3.26511	2.24397	0.82476	0.504936	0.65196	1.19273	0.792001	0.176323
ENSG00000142599.18_RERE	3.26528	3.58977	3.46463	3.84366	0.993943	2.61518	2.41485	5.71685	4.14245	4.81858	3.84758	3.16924	4.59946	4.23317
ENSG00000074800.15_ENO1	40.7723	27.7398	32.2052	30.1646	3.33638	30.2535	11.0575	46.1426	24.6046	30.4459	19.0748	22.535	28.0168	17.4115
ENSG00000131686.15_CA6	0.248099	0.480869	0.218275	0.785099	0	0	0	1.02504	0.44739	1.01133	1.44999	1.04354	0.286413	0.191292
ENSG00000197241.3_SLC2A7	0.429136	0.277252	0	0	0	0	0	0.16622	0	0	0	0	0	0
ENSG00000142583.17_SLC2A5	0.944473	0.0637519	1.11618	1.48322	0.187859	0	0	0.254806	0.8897	1.82682	1.42066	1.26174	1.48089	0.928206
ENSG00000180758.12_GPR157	0	0	0	0	0	0	0	0.0160767	0	0	0	0	0	0
ENSG00000049239.12_H6PD	0	0	0	0.168163	0	0	0	0.631229	0	0	0.0202002	0	0	0.142042
ENSG00000171621.14_SPSB1	33.4911	45.5775	32.6981	49.1187	5.39644	0	9.3257	31.552	26.7077	31.4774	14.2228	31.1808	36.8393	31.3435
ENSG00000171612.7_SLC25A33	82.1431	70.7932	74.2872	70.5927	20.5243	28.1275	39.8135	57.5826	36.6684	63.0957	39.0212	56.4351	51.4124	59.6571
ENSG00000188807.13_TMEM201	0.837934	0.519535	0.986901	0.943029	0.180109	0	0.400774	3.20025	2.21779	2.26564	0.714737	1.01869	0.737204	0.802381
ENSG00000171608.15_PIK3CD	7.61405	5.7447	5.23052	3.64715	4.31436	5.54429	5.28585	6.10039	3.57361	6.5901	3.0033	4.33446	4.63576	5.69374
ENSG00000171603.17_CLSTN1	6.32533	4.73017	4.5279	6.39888	1.60906	6.0539	1.98748	17.6603	5.02954	8.42831	6.11275	7.35172	7.21111	6.30813
ENSG00000178585.15_CTNNBIP1	2.76914	2.71554	1.88934	2.81662	0	1.6472	0.837916	2.93685	2.49676	1.54537	1.15599	2.42932	2.48321	1.92158
ENSG00000162441.12_LZIC	15.9178	17.9775	18.9916	21.42	16.8974	13.7836	13.686	14.1207	21.8163	20.2196	23.5401	18.2582	16.2186	21.268
ENSG00000173614.14_NMNAT1	1.0233	0.555346	1.08035	1.15604	0.0991787	6.37145	3.1244	1.7757	0.775024	1.16797	0.857702	0.867721	1.13703	1.54644
ENSG00000162444.12_RBP7	0	0.495001	1.63702	0.242452	5.0389	0	0	1.38491	0	0.520526	1.63822	0	0	0
ENSG00000130939.19_UBE4B	0.878575	1.40236	1.2822	1.47678	0.513414	2.19223	0	0.952851	1.4352	1.21661	1.16544	2.11813	1.92112	1.00416
ENSG00000054523.17_KIF1B	1.53876	1.79393	2.53423	2.14065	3.88322	3.00478	0.725122	1.47251	3.42769	2.89929	2.86892	1.9251	2.90968	1.80468
ENSG00000142657.21_PGD	67.7397	59.3694	74.5392	69.7271	9.12232	12.0778	17.3481	85.936	36.4468	57.6854	55.6723	68.9769	53.7569	43.1454
ENSG00000251503.8_CENPS-CORT	391.395	386.38	370.756	381.99	734.313	795.11	722.123	356.777	405.476	321.974	370.866	377.767	354.587	406.287
ENSG00000175279.22_CENPS	578.938	572.298	541.11	560.444	1184.62	1277.26	1146.9	477.868	618.642	464.031	550.694	549.989	547.944	595.391
ENSG00000241563.3_CORT	14.0271	12.3665	17.0421	7.58294	23.3664	22.7829	33.746	11.9983	6.32364	7.64368	13.08	10.325	11.4702	16.2229
ENSG00000160049.12_DFFA	11.7206	17.4702	15.6366	17.4608	16.3734	7.47171	7.16362	13.1671	13.842	17.897	12.5903	15.3634	6.94821	16.2797
ENSG00000142655.13_PEX14	7.75512	5.93031	9.42743	8.26849	6.62741	3.31268	4.41773	8.6376	8.12383	9.25852	6.10067	7.39008	4.97323	8.30174
ENSG00000130940.15_CASZ1	0	0	0.0805464	0	0	0.0929069	0	0.0225664	0	0.0197907	0	0.0686147	0	0.0539047
ENSG00000175262.14_C1orf127	1.29389	1.7316	0.720181	2.39819	0	0	0	1.62284	0	3.51621	0.158091	1.02627	1.06694	0.598579
ENSG00000120948.17_TARDBP	41.0124	28.8865	32.076	39.8123	20.334	16.654	33.9661	18.5683	24.5214	33.2585	35.1389	25.624	28.7435	27.8641
ENSG00000277726.4_AL109811.3	65.7231	54.1346	53.5308	68.0531	31.2585	10.455	36.8905	33.6829	40.5086	59.368	65.5799	45.5553	49.0567	53.9935
ENSG00000009724.16_MASP2	0	0.0752807	0.253843	0	0.0268886	0	0	0.120354	0.280158	0	0.155023	0	0	0
ENSG00000116649.10_SRM	18.531	40.833	32.7819	32.8828	19.0707	4.26319	6.72943	39.4389	20.1217	48.5058	26.0459	23.9951	27.6251	24.8426
ENSG00000171824.14_EXOSC10	25.6069	29.7886	24.1358	32.7566	3.56781	9.37578	10.7929	12.7244	19.2827	24.1535	18.3069	27.5056	21.3802	12.9876
ENSG00000198793.12_MTOR	1.15221	3.67048	2.69862	2.25048	5.22519	0.70489	5.64326	3.8558	1.86716	2.96192	2.57128	2.55809	2.83891	2.5295
ENSG00000171819.5_ANGPTL7	0	0	0	0	0.154186	0	0	0	0	0	0	0	0	0
ENSG00000120942.13_UBIAD1	58.7962	46.8714	41.928	51.5286	0.832197	3.70729	5.3218	31.6787	38.1986	37.7443	29.2507	44.5603	28.7863	31.1223
ENSG00000204624.8_DISP3	0.107915	0.174302	0.0271264	0.102448	0	0.382423	0	0.0835988	0.973001	0.091645	0.138446	0.0726252	0.140153	0.133129
ENSG00000116661.11_FBXO2	1.1335	1.95606	2.17817	1.09023	0	0	0	4.93347	0	1.84414	0.595277	2.98606	0.421833	1.57773
ENSG00000132879.14_FBXO44	0.107002	0.0907339	0.117673	0.0296276	0	0	0	0.217589	0	0	0.0533842	0.126018	0	0.0288755
ENSG00000116663.11_FBXO6	3.80657	6.20977	3.8274	4.09555	0	0	0	5.45537	2.74571	6.65929	4.55793	2.30559	5.27331	5.10687
ENSG00000116670.15_MAD2L2	37.1264	33.7926	35.0356	38.699	0	0	8.19875	53.461	31.8877	35.1976	22.8843	26.4754	27.6107	35.7863
ENSG00000162490.7_DRAXIN	0	0.057935	0.247949	0	0	0	0	0	0	0.167537	0.0127825	0	0.0129401	0
ENSG00000177674.16_AGTRAP	15.15	25.9344	31.8732	27.079	0.187767	4.4694	2.17032	35.369	16.6293	27.8245	21.8829	22.3146	19.4522	17.1901
ENSG00000215910.7_C1orf167	0.3339	0.147724	0.140494	0.0482366	0.0527635	0.0180061	0	0.603548	0	0.0172601	0.0869146	0.188072	0.0879865	0.0626829
ENSG00000177000.12_MTHFR	1.02399	1.13103	0.92168	0.697924	0.257655	0.488485	0.0432552	3.05403	0.198857	2.39743	0.581615	0.853458	1.53562	0.297591
ENSG00000011021.23_CLCN6	0.138527	0.156622	0.619529	0.0127856	0.699275	3.4077	0.0126786	1.80495	0.145718	0.370572	0.115188	0.217529	0.326504	0.48598
ENSG00000175206.10_NPPA	0	0	0	0	0	0	0	0	0	0	0	0	0	0
ENSG00000120937.9_NPPB	0	0	0	0	0	0	0	0	0	0	0.664852	0	0.673051	0
ENSG00000116685.16_KIAA2013	1.58158	0.910344	1.84684	1.27396	1.39352	2.92464	1.76862	4.44417	0.72597	1.05985	0.631255	0.677333	2.06236	1.3037
ENSG00000083444.17_PLOD1	0	0.0200513	0.483686	0.510698	0.107428	0	0.0194779	0.705247	0	1.41271	0.67245	0.772803	0.662829	0.114862
ENSG00000116688.16_MFN2	2.39049	3.58222	4.49001	4.81193	5.67725	5.43574	0.729294	8.33332	5.74761	7.4662	4.37302	5.5413	3.4879	4.40307
ENSG00000116691.11_MIIP	91.8068	85.6483	70.0893	105.682	1.62075	1.90818	4.73849	87.689	66.2813	90.6613	46.354	74.4847	56.5541	48.9905
ENSG00000120949.15_TNFRSF8	1.31177	0.139917	0.152426	1.80923	0	0	0	0.0894762	0	0.559102	0.370447	0	0.175007	0.454184
ENSG00000028137.19_TNFRSF1B	1.24866	1.86353	1.58192	3.84464	0.090765	0	0	4.71721	4.09804	5.16627	1.91874	5.73524	3.17848	1.18611
ENSG00000048707.15_VPS13D	0.177176	0.523913	0.595531	0.679268	1.30991	1.02552	0.82327	1.34673	0.860184	1.79862	0.77969	0.973768	1.15642	1.10338
ENSG00000162496.9_DHRS3	0	0	0.165305	0	0	0.799009	0.02948	0	0	0	0.990979	0	1.4099	0
ENSG00000204518.2_AADACL4	0	0	0	0	0	0	0	0	0	0	0	0	0	0
ENSG00000188984.12_AADACL3	0	0	0	0	0	0	0	0	0	0	0	0	0	0
ENSG00000157330.10_C1orf158	0	0	0	0	0	0	0	0.0412634	0	0	0	0	0	0
ENSG00000116726.4_PRAMEF12	0	0	0.743621	0	0	0	0	0	0	0	0	0	0	0
ENSG00000116721.9_PRAMEF1	0	0	0	0	0	0	0	0	0	0	0	0	0	0
ENSG00000239810.3_PRAMEF11	0	0	0	0	0	0	0	0	0	0	0	0	0	0
ENSG00000179172.9_HNRNPCL1	0	0	0	0.094311	0	0	0	0	0	0.10124	0	0	0	0
ENSG00000120952.4_PRAMEF2	0	0	0	0	0	0	0	0	0	0	0	0	0	0
ENSG00000243073.3_PRAMEF4	0	0	0	0	0	0	0	0	0	0	0	0	0	0
ENSG00000187545.5_PRAMEF10	0	0	0	0	0	0	0	0	0	0	0	0	0	0
ENSG00000204510.5_PRAMEF7	0	0	0	0	0	0	0	0	0	0	0	0	0	0
ENSG00000232423.6_PRAMEF6	0	0	0	0	0	0	0	0	0	0	0	0	0	0
ENSG00000274764.5_PRAMEF27	0	0	0	0	0	0	0	0	0	0	0	0	0	0
ENSG00000277058.2_HNRNPCL3	0	0	0	0	0	0	0	0	0	0	0	0	0	0
ENSG00000229571.7_PRAMEF25	0	0	0	0	0	0	0	0	0	0	0	0	0	0
ENSG00000275774.2_HNRNPCL2	0	0	0	0	0	0	0	0	0	0	0	0	0	0
ENSG00000280267.4_PRAMEF26	0	0	0	0	0	0	0	0	0	0	0	0	0	0
ENSG00000179412.10_HNRNPCL4	0	0	0	0	0	0	0	0	0	0	0	0	0	0
ENSG00000204505.4_PRAMEF9	0	0	0	0	0	0	0	0	0	0	0	0	0	0
ENSG00000279169.2_PRAMEF13	0	0	0	0	0	0	0	0	0	0	0	0	0	0
ENSG00000279804.2_PRAMEF18	0	0	0	0	0	0	0	0	0	0	0	0	0	0
ENSG00000270601.4_PRAMEF5	0	0	0	0	0	0	0	0	0	0	0	0	0	0
ENSG00000182330.10_PRAMEF8	0	0	0	0	0	0	0	0	0	0	0	0	0	0
ENSG00000237700.2_PRAMEF33	0	0	0	0	0	0	0	0	0	0	0	0	0	0
ENSG00000204501.7_PRAMEF15	0	0	0	0	0	0	0	0	0	0	0	0	0	0
ENSG00000204481.7_PRAMEF14	0	0	0	0	0	0	0	0	0	0	0	0	0	0
ENSG00000204480.8_PRAMEF19	0	0	0	0	0	0	0	0	0	0	0	0	0	0
ENSG00000204479.4_PRAMEF17	0	0	0	0	0	0	0	0	0	0	0	0	0	0
ENSG00000204478.9_PRAMEF20	0	0	0	0	0	0	0	0	0	0	0	0	0	0
ENSG00000162494.6_LRRC38	25.3714	13.5801	22.398	23.425	3.11066	3.50848	30.0638	26.4701	31.312	19.5579	13.3311	26.3953	20.2213	20.1057
ENSG00000162493.16_PDPN	94.8068	194.094	204.93	120.818	363.754	167.877	218.621	230.003	144.572	192.695	276.893	139.563	203.617	183.66
ENSG00000116731.22_PRDM2	4.41382	5.02943	4.54436	3.31006	6.51937	4.29604	4.25	8.76674	4.03417	5.64821	3.80089	5.98156	4.69409	4.75514
ENSG00000189337.17_KAZN	1.89923	1.3007	1.55712	1.22139	0.948405	1.89126	0.426152	1.65497	0.601491	1.23018	1.30415	1.60341	1.86345	2.23381
ENSG00000171729.14_TMEM51	24.4092	20.5433	20.1397	33.5715	2.86014	0.732038	15.3257	50.5224	12.2395	16.7909	9.80131	19.3138	17.8855	14.8807
ENSG00000142621.19_FHAD1	0.368405	0.966345	0.518589	0.66917	0.714117	0.511769	0.954895	1.09876	0.558041	0.446767	0.985175	0.997923	0.394464	0.4613
ENSG00000142634.13_EFHD2	1.00529	1.2629	0.622386	3.17531	1.08259	3.14028	4.45731	4.87935	1.87996	1.9035	3.30652	2.36791	1.99334	1.64783
ENSG00000162438.11_CTRC	1.43445	2.17262	0.857212	1.16907	0	0	0	1.90795	0	0.482674	1.24228	1.21125	0.929529	1.02253
ENSG00000142615.8_CELA2A	1.73915	6.03941	4.26236	7.22327	0.902989	2.38819	4.22948	12.5745	3.92019	4.20927	3.2228	3.80386	5.39575	6.03421
ENSG00000215704.9_CELA2B	1.10084	3.29463	3.01946	4.94871	0.941415	0	0.711203	8.54464	1.6348	2.46366	1.74459	2.66924	3.27056	3.70469
ENSG00000132906.18_CASP9	15.0055	13.9895	11.6263	16.2824	0.0216936	1.04384	1.00299	9.54826	17.1783	15.5199	10.9169	14.8254	12.6976	15.3278
ENSG00000116138.13_DNAJC16	4.35218	5.68058	3.48971	3.12404	10.8924	7.78959	12.5368	4.69024	0.695406	4.28363	5.2772	4.13946	3.09407	3.2826
ENSG00000116771.6_AGMAT	15.9737	14.6826	15.314	9.25108	6.94315	11.1917	20.0883	22.3991	5.00239	13.845	9.64244	17.197	11.9477	11.0564
ENSG00000197312.12_DDI2	1.12338	0.919744	0.940624	1.08118	1.23896	0	1.1402	1.61047	0.977955	2.02645	1.28328	2.18985	0.915633	0.468325
ENSG00000215695.1_RSC1A1	2.54446	2.18639	3.58173	2.59269	4.37732	0	4.02417	3.17351	4.49659	7.13941	3.60526	5.99334	2.2618	0.384524
ENSG00000116786.13_PLEKHM2	4.33629	7.45729	2.4898	6.16768	0.608291	2.83071	1.60421	16.6251	2.88087	7.48908	6.33086	4.59626	8.41461	7.21826
ENSG00000162461.8_SLC25A34	0	0	0	0	0.547889	0.0350574	0.0310432	0	0	0	0.112814	0	0	0.152552
ENSG00000162460.7_TMEM82	0	0.739243	0	0	0	0	0	0.118185	0	0	0	0	0.330229	0.35289
ENSG00000162458.13_FBLIM1	0.585478	0.563887	0.782182	2.18552	0	0	0.0238157	0.509548	1.09488	0.799213	0.605839	1.09814	1.57708	1.3342
ENSG00000233954.6_UQCRHL	0.389513	0.440392	0.380765	0.33554	1.88758	1.93246	0.332732	0.977876	2.18523	0.874747	1.16599	0.509709	0.612045	0.934348
ENSG00000065526.11_SPEN	0.259604	0.0555298	0.3642	0.458489	0.552519	0.0696194	0.362181	1.21118	0.177133	1.40978	0.434065	0.165266	0.722913	0.234786
ENSG00000116809.11_ZBTB17	9.8354	22.0642	11.8245	22.7724	0.916584	0.772783	0.391027	34.2893	4.49416	21.1913	5.39546	20.5461	10.5868	8.83929
ENSG00000183888.4_SRARP	0	0	0	0	0	0	0	0	0	0	0	0	0	0
ENSG00000173641.17_HSPB7	0	0	0	0	0	0	0	0	0	0	0	0	0	0
ENSG00000186510.12_CLCNKA	0	0	0	0	0	0	0	0	0	0	0	0	0	0.0585984
ENSG00000184908.17_CLCNKB	0	0	0	0	0	0	0	0	0	0	0	0	0	0
ENSG00000185519.9_FAM131C	0	0	0	0	0	0	0	0.297456	0	0	0	0	0	0
ENSG00000142627.13_EPHA2	0.364544	0	0.0200451	0	0	0	0.0250235	0.432429	0	0	0	0	0	0
ENSG00000142632.17_ARHGEF19	0	0	0	0	0	0	0	0.29264	0	0	0	0	0	0
ENSG00000132881.12_CPLANE2	0.419594	1.08435	0	0.331946	0	0	0.329169	2.00446	0	0.926464	0	0	1.02933	0.129408
ENSG00000037637.11_FBXO42	13.4574	19.3003	14.5024	17.0623	0.672448	0.922247	2.89852	9.7017	6.74199	13.6964	7.97326	17.7486	9.75362	8.33156
ENSG00000055070.17_SZRD1	11.1619	6.7036	9.13739	9.82824	5.80918	4.09649	3.2778	8.25375	7.5345	9.60405	6.19414	5.76438	9.08424	8.44046
ENSG00000187144.11_SPATA21	4.81584	2.53306	4.18165	4.24387	2.02935	0	0	2.91427	1.58582	4.80459	2.3191	2.63859	2.83416	3.05125
ENSG00000157191.20_NECAP2	91.3692	63.6165	79.1049	108.29	8.54682	13.9109	10.1742	121.097	39.9866	101.608	57.0667	79.2134	62.579	72.714
ENSG00000219481.10_NBPF1	6.96103	8.91852	11.4872	7.76965	6.90763	9.65916	10.352	7.85536	4.29102	9.16714	8.96563	8.14357	8.1241	5.4458
ENSG00000058453.17_CROCC	0	0	0.00935287	0	0	0	0	0.182552	0	0	0.0530383	0.137722	0	0
ENSG00000117122.13_MFAP2	8.64188	11.2345	17.1139	16.7768	0	0	0.0710959	13.6024	18.3852	16.3161	11.7558	10.0634	7.58509	9.43323
ENSG00000159363.18_ATP13A2	0.610671	0.710746	0.395044	0.437641	0	1.22524	0	2.54855	0.906875	1.28125	0.519731	0.274989	0.435427	0
ENSG00000117118.9_SDHB	335.739	282.887	286.95	307.463	290.123	255.86	247.734	185.538	285.403	250.135	275.47	257.301	259.899	365.017
ENSG00000117115.13_PADI2	0.959211	0.231124	0.304358	0.0870805	0.266708	0	0	0	0	0.50478	0.0784525	0.148155	0.349448	0.067896
ENSG00000142623.11_PADI1	0	0	0	0	0	0	0	0	0	0	0	0	0	0
ENSG00000142619.4_PADI3	0	0.267602	0	0	0	0	0	0	0	0	0.442818	0.209062	0.358623	0
ENSG00000159339.13_PADI4	0	0	0.167634	0	0	0	0	0	0	0	0	0	0	0
ENSG00000276747.1_PADI6	933.051	1434.16	1540.23	1538.67	325.688	120.147	381.837	1087.7	1133.79	1524.78	1259.3	1232.44	1189.67	752.353
ENSG00000179051.14_RCC2	10.0386	11.6375	8.1806	5.84095	6.86549	16.41	15.2423	30.0612	6.71535	14.2451	16.6637	9.69784	11.4954	14.0319
ENSG00000074964.17_ARHGEF10L	0	0	0	0	0	0.853312	0	0.203689	0	0.141028	0	0	0.227656	0
ENSG00000117148.8_ACTL8	527.36	476.152	426.782	734.593	170.649	274.023	209.099	3328.11	285.467	777.002	275.945	528.466	355.943	260.906
ENSG00000117154.12_IGSF21	0	0	0	0	0	0	0	0	0	0	0	0	0	0
ENSG00000179023.8_KLHDC7A	0.843545	3.89786	1.82308	1.27955	0.333246	0	1.06744	2.93351	0.694433	0.218024	0.494045	1.68457	2.61183	0.7522
ENSG00000009709.12_PAX7	0	0	0	0	0	0	0	0	0	0	0	0	0	0
ENSG00000179002.5_TAS1R2	0	0	0	0	0	0	0	0	0	0	0	0	0	0
ENSG00000255275.3_AL080251.1	0.734231	0.854554	0.360981	0	0	0	0	1.61993	1.09037	0.231074	0.021548	0	0.676225	0.0233106
ENSG00000159423.17_ALDH4A1	2.4938	2.11466	0.617065	0.575422	0	0	1.883	4.43728	1.63953	1.08097	0.233284	0.0305938	3.38497	0.448652
ENSG00000169991.11_IFFO2	0	0.207165	0.120903	0	0	0	0	0.220802	0	0.27231	0	0.0899147	0.0462716	0.0164823
ENSG00000127481.15_UBR4	1.16688	0.929997	0.982845	1.02967	0.778678	0.137611	0.453802	2.94943	0.386344	2.99299	2.06908	1.94649	1.46081	1.55279
ENSG00000127463.15_EMC1	0.795901	1.06651	0.95092	0.0652968	0.428549	2.90055	0.0539587	1.02126	0.744191	0.817761	0.696121	0.810056	0.774184	0.403048
ENSG00000053372.5_MRTO4	66.2212	50.9993	46.8293	55.8869	9.92776	25.4096	24.811	66.0882	29.3545	49.5477	30.6812	39.0821	46.347	36.6575
ENSG00000162482.5_AKR7A3	0.155306	0.0877965	0	0	0	0	0	0.0701817	0	0.738591	0.077484	0.091454	0.156879	0.0838222
ENSG00000053371.12_AKR7A2	116.333	121.167	97.548	119.576	1.79702	3.21957	12.2764	165.227	58.1768	128.045	65.4402	99.4496	75.9864	75.1964
ENSG00000040487.13_PQLC2	17.3172	25.4172	12.6395	21.7863	0.0425553	0.566373	2.08325	28.413	4.87732	23.2616	14.0549	14.1481	14.2282	8.87248
ENSG00000077549.18_CAPZB	39.9358	34.8111	34.9299	36.327	11.0104	37.5018	29.4967	41.6218	27.9446	42.6668	38.192	36.5357	34.0435	35.2791
ENSG00000173436.15_MICOS10	25.1367	22.8918	26.4319	22.8825	50.5605	82.6624	57.465	30.7162	31.9471	21.4521	29.5314	24.8593	26.5564	30.4789
ENSG00000158747.14_NBL1	13.276	15.3958	14.4038	13.251	26.2237	40.8404	30.0551	20.9857	20.5337	12.7895	17.0431	15.6354	15.1861	16.0866
ENSG00000270136.6_MICOS10-NBL1	104.035	93.7149	109.483	95.734	208.899	337.308	237.129	132.25	135.336	90.0201	121.737	104.672	108.076	124.511
ENSG00000158748.4_HTR6	0	0	0	0	0	0	0	0	0	0.236155	0	0	0	0
ENSG00000162542.13_TMCO4	0.372368	0	0.081901	0.0257762	0.0281952	0	0	0.357574	0	0.304368	0.139334	0.575591	0.258595	0.0502437
ENSG00000178828.7_RNF186	0	0	0	0	0	0	0	0	0	0	0	0	0	0
ENSG00000169914.6_OTUD3	3.65884	9.3116	9.86194	3.94613	21.3001	17.4725	18.196	19.8779	10.2057	12.4148	20.8386	7.0043	13.9115	13.3129
ENSG00000188784.4_PLA2G2E	0.360568	0	0	0.39935	0	0	2.24405	0.108625	0	0	0.239855	0	0	0
ENSG00000188257.11_PLA2G2A	0	0	0	0	0	0	0	0	0	0	0	0	0	0
ENSG00000127472.11_PLA2G5	0	0	0	0	0	0	0	0	0	0	0	0	0	0
ENSG00000117215.14_PLA2G2D	0	0	0	0	0	0	0	0	0	0	0	0	0	0
ENSG00000158786.4_PLA2G2F	0	0	0	0	0	0	0	0	0	0	0	0	0	0
ENSG00000187980.6_PLA2G2C	0	0	0.478207	0	0	0	0	0	0	0	0	0	0	0
ENSG00000162543.6_UBXN10	2.57839	0.0575366	2.53706	2.46118	0.143855	0	2.64552	1.79372	3.21185	0.64537	1.18483	0.899001	0.514046	0.439456
ENSG00000158816.15_VWA5B1	0	0	0	0	0	0	0	0	0	0	0	0	0	0
ENSG00000162545.6_CAMK2N1	0	0.327594	0.159322	0	0	0	0	0	0.45718	0.344487	0.397533	0	0	0
ENSG00000090432.7_MUL1	70.2174	77.9836	76.3744	82.4181	5.69634	4.43409	5.42011	71.5039	38.7501	73.9661	40.0147	72.9031	54.4034	38.1286
ENSG00000183114.8_FAM43B	0	0	0	0	0	0	0	0.0696657	0	0	0	0	0	0
ENSG00000158825.6_CDA	78.7006	81.9559	106.39	145.531	50.879	78.3473	46.3773	108.148	117.643	107.522	97.0132	135.644	120.757	122.958
ENSG00000158828.8_PINK1	5.66131	6.75396	5.34142	6.20537	1.963	3.19612	4.07371	25.5477	2.46421	7.89137	3.40886	5.95473	6.15247	4.0038
ENSG00000244038.9_DDOST	11.8239	27.1288	33.8616	12.0972	20.0798	3.61257	2.09453	38.1697	26.6991	31.7021	40.5151	32.751	34.535	18.4524
ENSG00000117245.12_KIF17	0.0211071	0.262506	0	0.444169	0	0.340331	0	0.0572287	0	0	0	0.571741	0.0213208	0.159487
ENSG00000189410.12_SH2D5	0	0	0	0	0	0	0	0	0	0	0	0	0	0
ENSG00000127483.18_HP1BP3	3.04638	2.93992	3.73429	2.61171	4.83342	5.99178	3.27582	3.66335	2.89613	2.24286	3.20509	2.07161	3.52787	2.20144
ENSG00000075151.20_EIF4G3	9.33064	5.9695	8.41658	8.9077	2.51334	3.01212	1.393	5.50937	4.71615	13.2326	7.52477	7.36454	13.3382	6.3679
ENSG00000117298.16_ECE1	0.903722	1.7662	1.64696	0.243082	0.312817	1.07286	0.368662	1.16681	0.162966	1.85728	0.463759	0.790649	0.36515	0.445951
ENSG00000142794.18_NBPF3	2.31301	3.13191	2.98541	2.71519	0.906105	0.979187	1.00397	1.26429	1.39865	1.81137	1.65842	3.62124	1.93071	1.83893
ENSG00000162551.14_ALPL	0	0	0	0	0	0	0	0.543673	0	0	0.473874	0	0	0
ENSG00000076864.19_RAP1GAP	0.0327884	0.0926784	0.403855	0.344993	0	0	0.522163	0.222252	1.03471	0.175423	0.605264	0.0193078	0.480246	0.212359
ENSG00000090686.15_USP48	6.02035	5.20054	7.81383	8.32936	8.8583	6.56759	6.84123	7.58701	7.27338	9.59091	7.19678	7.21901	6.21177	4.75065
ENSG00000187942.11_LDLRAD2	0	0	0	0	0.127287	0.338815	0	0.15193	0	0	0	0	0	0
ENSG00000142798.20_HSPG2	0	0	0	0	0.0315442	0.0839651	0	0.112954	0	0	0	0	0	0
ENSG00000219073.7_CELA3B	0.183677	0	0	0	0	0	2.42077	0.664017	1.54569	0.145585	0.0610922	0.288427	0.494765	0.132179
ENSG00000142789.19_CELA3A	5.01034	4.4447	6.91722	5.29313	0	0	1.94715	8.22055	12.649	9.89766	5.76857	8.80581	5.4504	6.07403
ENSG00000070831.16_CDC42	10.4301	8.41076	10.0851	8.15379	45.9119	29.4585	37.3545	7.65689	12.65	9.99928	13.7842	7.04522	11.4078	13.3223
ENSG00000162552.15_WNT4	0	0	0	0	0	0	0	0	0	0	0	0	0	0
ENSG00000184677.18_ZBTB40	1.38914	1.23321	1.72006	1.61834	2.24393	0.0127627	0.226027	1.65538	0.909224	3.51115	0.821403	0.484749	2.34908	1.37732
ENSG00000070886.12_EPHA8	0	0.530027	0.519365	0.307682	0.946569	0	1.25857	0.878757	0.657501	0.0825715	0.918215	0.0817936	0.140308	0.65597
ENSG00000173372.17_C1QA	0	0	0	0	0	0	0	0	0	0	0	0	0	0
ENSG00000159189.12_C1QC	0	0	0	0	0	0	0.155589	0	0	0	0	0	0	0
ENSG00000173369.16_C1QB	0	0	0	0	0	0	0	0	0	0	0	0	0	0
ENSG00000133216.16_EPHB2	1.40965	1.26991	0.497403	2.20415	0.52969	0.589034	0	1.45116	0.666081	1.38021	1.10571	1.80223	1.23356	1.7983
ENSG00000215906.8_LACTBL1	0	0	0	0.700465	0	0	0	0.935329	0	0.136714	0	0	0	0
ENSG00000227868.6_TEX46	0	0	0.628838	0	0	0	1.09902	0	0	0	0	0	0	0
ENSG00000004487.16_KDM1A	13.5626	17.7069	19.531	22.7818	16.158	5.76503	12.3623	19.6248	15.1058	28.9919	13.8619	20.1194	20.3572	9.136
ENSG00000169641.13_LUZP1	2.53016	5.69923	4.41763	3.12689	7.49162	9.37819	7.81083	8.51119	4.19263	5.05233	4.97131	5.25784	3.79914	6.00013
ENSG00000179546.4_HTR1D	0	0	0	0	0	0	0	0	0	0	0	0	0	0
ENSG00000125944.20_HNRNPR	5.42646	2.96313	4.41057	5.15497	5.07225	4.23522	4.93269	4.09842	3.01994	6.52923	5.46889	6.41648	5.97573	3.75635
ENSG00000125945.15_ZNF436	5.14521	5.50526	4.3706	7.62	3.51078	2.20057	6.01901	4.95305	6.71871	5.85946	5.76346	4.15584	5.69515	2.65995
ENSG00000204219.10_TCEA3	0.134209	0	0	0	1.00808	1.46485	0	0.0727774	0	0	0	0	0	0
ENSG00000088280.19_ASAP3	0.529623	0.213859	0.565803	0.460891	0	1.52494	0.602455	1.24795	0	0.742126	0.283109	0	0.34392	0.18376
ENSG00000007968.7_E2F2	0	0	0	0	0	0	0	0.0312233	0.218043	0	0	0	0	0
ENSG00000117318.9_ID3	27.2451	17.8263	19.0871	20.8155	2.97983	18.8517	7.96561	10.4879	23.0867	24.5942	17.1798	41.8915	18.857	31.7922
ENSG00000142676.14_RPL11	17.8123	29.4062	27.7521	27.9024	74.1962	68.6109	44.5821	51.5024	38.519	32.9475	48.5054	29.3776	40.394	32.8245
ENSG00000011007.12_ELOA	27.6518	26.8117	18.4767	26.7687	9.15954	20.6649	7.22722	37.9772	19.8824	24.1576	21.4446	26.4652	24.5906	22.9909
ENSG00000057757.10_PITHD1	250.96	238.48	261.817	261.121	134.187	147.879	196.801	230.934	186.891	197.555	182.567	218.603	236.001	231.574
ENSG00000011009.11_LYPLA2	25.2094	14.4623	2.62861	18.3554	0.226231	0	0	10.084	5.3036	25.8093	19.6112	23.4769	8.29961	11.2376
ENSG00000117308.15_GALE	3.36363	4.20757	1.30124	3.38194	0	0.118353	0	0.689928	1.50563	3.63039	0.0476071	2.80952	0.554234	0.566515
ENSG00000117305.15_HMGCL	10.8632	20.7735	20.6189	23.7475	5.6055	3.55556	15.0794	13.8179	15.4477	22.5622	16.3763	19.1512	17.5097	17.0826
ENSG00000179163.11_FUCA1	24.1979	57.7398	75.3021	20.4705	82.1399	23.5529	11.2886	63.6094	48.2897	69.7043	78.5522	51.1342	56.4748	39.2052
ENSG00000188822.8_CNR2	0	0	0.0157658	0	0	0	0	0	0	0	0	0	0	0
ENSG00000189266.13_PNRC2	56.2745	48.9544	73.4232	59.4908	67.0597	39.0919	63.7185	26.7262	42.2415	68.1648	41.8754	48.5808	49.8078	33.0265
ENSG00000188529.14_SRSF10	14.083	15.715	15.7581	15.0385	6.75121	18.048	16.1125	10.8362	12.6315	12.7051	13.6401	18.1644	13.7434	12.8829
ENSG00000142661.19_MYOM3	0	0	0	0	0	0	0	0	0	0	0	0	0	0
ENSG00000142677.4_IL22RA1	0	0	0	0	0	0	0	0	0	0	0	0	0	0
ENSG00000185436.12_IFNLR1	0	0	0	0	0	0	0	0	0	0	0	0	0	0
ENSG00000158055.15_GRHL3	23.8506	17.842	29.0945	31.4551	3.19121	7.09851	8.23192	27.6806	12.3932	13.2672	18.064	24.7897	27.1883	11.2183
ENSG00000001460.18_STPG1	14.6883	11.7063	13.8296	13.3092	9.87111	6.54473	18.8105	14.7178	9.23545	13.1666	10.453	13.617	13.4149	13.2346
ENSG00000001461.17_NIPAL3	51.8636	47.6713	54.6045	47.2103	41.7385	37.6621	53.1566	24.9206	55.1367	44.2916	48.0033	51.4547	46.1002	44.8087
ENSG00000117602.12_RCAN3	4.07108	3.5717	3.82589	4.83103	0.528441	7.5741	4.51478	2.86705	2.00216	3.8816	3.82481	4.74791	2.96407	3.26734
ENSG00000184454.7_NCMAP	0.682696	0.56604	0.820857	1.03337	4.30085	1.10078	4.67375	2.32407	0.574507	0.487005	0.567674	1.01843	1.03441	0.736932
ENSG00000133226.17_SRRM1	7.45547	7.01547	7.5232	6.54258	10.1577	13.5604	10.6474	8.81555	7.66708	6.59844	6.32215	7.46201	8.78212	6.31222
ENSG00000169504.15_CLIC4	19.6639	20.8713	29.1555	20.5391	18.2957	7.36132	33.7056	11.148	20.2625	26.3421	24.7002	26.4919	31.1066	17.6466
ENSG00000020633.18_RUNX3	0	0.283014	0	0	0	0	0	0.169674	0	0	0.333029	0	0	0
ENSG00000117614.10_SYF2	101.475	87.8149	92.6648	87.1867	157.02	261.771	169.811	54.8735	86.4885	92.9675	83.813	90.4718	77.6477	107.485
ENSG00000117616.18_RSRP1	5.84597	5.13551	5.51322	7.09583	2.83636	13.7539	5.97406	3.62369	5.30885	6.16704	5.2597	6.58774	5.94765	5.03923
ENSG00000187010.21_RHD	0.427175	0.450775	0.977139	1.4509	0.621027	2.68446	2.59603	0.694933	0.718957	0.880323	1.07982	1.07327	0.517801	1.44481
ENSG00000183726.11_TMEM50A	174.247	211.077	206.276	155.009	352.29	259.236	336.583	142.297	196.646	171.95	251.403	170.92	209.732	223.515
ENSG00000188672.18_RHCE	3.02474	4.77901	4.33286	3.69367	8.1746	3.27064	5.74969	2.97905	6.3635	6.22417	5.76544	3.15127	4.23051	4.56268
ENSG00000204178.11_MACO1	15.1043	9.40994	11.6823	11.0826	3.41847	13.7932	8.46374	14.7868	13.1696	12.2351	10.2448	12.5107	12.3352	8.24171
ENSG00000157978.11_LDLRAP1	15.8209	21.8603	13.7499	22.6729	2.7321	4.77019	5.20319	54.1771	12.3575	28.9527	13.5013	21.6386	14.0387	10.3033
ENSG00000117643.14_MAN1C1	0.397213	0.0472736	0.441427	0.972493	0.177293	1.37428	0	0.27397	0.527788	0.608963	0.51108	1.40342	1.077	0.609304
ENSG00000162430.17_SELENON	0.149387	0.458445	0.525715	0.165455	0.310256	0.158817	0.0234386	1.94806	1.07754	0.786559	0.915664	0.301606	0.732942	1.47433
ENSG00000255054.3_AL020996.2	60.993	57.5117	47.3725	81.9349	15.5868	3.98937	10.3361	16.7958	28.5708	69.117	42.6734	59.9075	55.8347	52.9794
ENSG00000117640.18_MTFR1L	46.385	45.1938	37.5728	55.9527	13.2897	7.5094	16.9814	13.8563	24.4477	45.2216	28.0626	40.061	37.7468	37.8775
ENSG00000127423.10_AUNIP	147.596	138.834	163.152	148.76	76.8985	58.0734	125.311	107.58	93.476	160.248	140.589	128.79	147.151	139.063
ENSG00000182749.5_PAQR7	23.6659	18.2803	20.7957	21.4888	50.5819	37.1615	91.6163	17.7163	18.0612	23.4758	19.3026	14.2898	24.8883	19.2444
ENSG00000117632.23_STMN1	40.31	45.5242	58.4648	43.5082	66.1997	86.1504	32.2627	42.9562	43.4668	52.1992	75.0643	48.061	54.0062	59.1468
ENSG00000158006.14_PAFAH2	5.24573	8.79805	3.45588	6.19545	2.25896	0.740057	7.26311	9.75166	2.82439	9.39951	6.64831	7.55417	6.88098	1.95905
ENSG00000158008.9_EXTL1	0.561475	0.752376	0.768411	2.76385	0	0.644817	0.159876	3.06351	1.31249	2.7691	0.788502	2.15523	0.630179	0.763213
ENSG00000158014.14_SLC30A2	0	0	0	0	0	0	0	0.0975081	0	0	0	0	0	0.0873447
ENSG00000158022.6_TRIM63	0.220012	0	0	0	0	0	0	0	0	0	0.658599	0	0	0
ENSG00000175087.10_PDIK1L	5.46229	5.8015	4.67823	7.1956	2.78239	14.2684	11.3166	3.12286	8.61874	4.3049	6.06975	6.74984	9.07061	4.95819
ENSG00000197245.6_FAM110D	2.29214	4.11599	1.80901	3.99469	0.245023	1.79776	0.222127	0.304647	2.12746	1.28244	2.65713	0.833672	2.45155	2.25592
ENSG00000282872.1_C1orf232	1.36378	0.700873	0.109076	0	0	0	0	0.336153	0	0	0	0	0	0
ENSG00000236782.7_AL391650.1	333.065	288.32	230.521	325.991	30.5471	52.4423	52.0361	314.552	178.097	259.087	155.815	253.054	221.457	225.01
ENSG00000142684.9_ZNF593	662.76	552.454	480.804	641.113	76.983	107.749	130.519	730.16	419.762	532.211	321.398	517.481	437.592	461.498
ENSG00000142675.18_CNKSR1	0.0238254	0	0.230574	0	0	0	0.157003	0.0430661	0	0	0.047547	0.420896	0.168467	0
ENSG00000188782.8_CATSPER4	0	0	0	0	0	0	0	0	1.17335	0	0	0	0	0.0501694
ENSG00000130695.15_CEP85	25.9848	26.3313	24.5713	44.3984	2.06613	5.82264	13.1114	25.3741	18.7497	29.8911	19.8899	32.3307	24.7476	21.9326
ENSG00000142669.15_SH3BGRL3	3.76964	1.46127	1.04232	0.71573	4.95837	54.9039	17.6252	47.8918	16.3144	1.92078	1.82698	2.7906	1.19674	1.04634
ENSG00000158062.20_UBXN11	314.796	260.605	261.372	322.62	13.0244	12.0902	72.2536	151.164	204.315	250.745	203.656	285.539	230.075	222.567
ENSG00000169442.9_CD52	1.21219	0.571054	0.266617	2.79702	0	0	0	2.09982	5.10044	1.201	0.503978	0.356905	0.612232	0
ENSG00000176092.15_CRYBG2	4.78927	3.01685	2.62443	2.84922	0.679687	0.0169719	0.510973	5.05812	2.59091	3.41645	1.70673	2.86856	2.14244	2.77689
ENSG00000176083.17_ZNF683	0.0396589	0	0	0	0	0	0	0	0	0	0	0	0	0
ENSG00000131914.11_LIN28A	3.08562	2.49574	5.09525	5.25769	1.49529	0.294394	1.4077	5.16988	2.99611	4.0072	4.49992	1.20202	6.32963	7.02019
ENSG00000117682.17_DHDDS	3.97045	3.36681	4.32203	5.06831	2.09937	0.792941	2.86402	2.52406	4.03497	2.92035	4.07931	5.38939	5.03032	3.19624
ENSG00000198830.11_HMGN2	971.356	836.59	787.275	928.444	1641.83	1663.4	1662.08	568.044	854.469	746.944	730.915	835.552	763.837	952.045
ENSG00000117676.14_RPS6KA1	2.64574	1.32344	2.66626	4.13795	0.524506	0	0.0176109	2.20278	1.41684	1.65858	1.50398	2.75714	1.21479	1.33276
ENSG00000117713.20_ARID1A	1.47392	1.83376	1.85917	1.40299	3.59999	2.28331	4.26477	4.35476	2.98878	2.13241	2.51615	1.59644	3.04944	2.12774
ENSG00000060642.10_PIGV	33.2257	44.6625	35.4656	60.3127	3.98811	17.5082	18.9351	29.4237	24.298	48.3586	37.2731	45.3403	32.7449	30.5954
ENSG00000204160.12_ZDHHC18	1.01952	0.429817	1.18581	0.172247	0.0628041	0.235758	0.531396	1.12445	0.65437	0.883417	0.67245	1.01755	0.279279	0.391708
ENSG00000175793.12_SFN	0.793452	0.0815541	0.190382	0.0798904	0	0	0	0	0	0	0	0	0	0.311449
ENSG00000142751.15_GPN2	72.9558	66.4396	58.9872	63.1062	2.43982	0.282774	7.42842	46.7564	40.0502	45.8768	39.716	54.6185	45.1572	44.4209
ENSG00000198746.13_GPATCH3	28.1435	33.5449	23.4179	35.1139	0.0513492	1.05141	0.0465509	48.3048	14.9805	27.0607	13.1952	32.2967	18.7097	18.3466
ENSG00000090273.14_NUDC	76.6251	72.6634	88.2237	78.7027	64.6167	43.3078	78.1169	115.87	54.3623	90.7077	66.4092	68.0433	76.9326	80.3166
ENSG00000131910.5_NR0B2	0	0	0	0.717573	0	0	0	0	0	0	2.26266	0	0	1.22388
ENSG00000175707.9_KDF1	113.167	100.06	87.7947	113.735	0.616191	2.58646	7.54124	98.7854	58.4241	120.76	78.8162	112.195	71.0542	77.4124
ENSG00000253368.4_TRNP1	1.09652	0.377317	1.38414	1.00325	0	0	0	2.32674	1.80539	1.36037	2.04555	0.673774	1.49289	0.926322
ENSG00000158246.8_TENT5B	250.131	317.197	333.699	513.973	31.719	18.4228	31.4956	514.059	161.494	512.268	165.679	349.303	229.858	160.932
ENSG00000090020.11_SLC9A1	2.52815	2.16962	2.42522	1.23136	1.16241	0.377793	0.0836338	5.03779	0.961221	0.543213	1.01817	1.45286	1.16919	1.3645
ENSG00000142784.16_WDTC1	0.159615	0.252651	0.322983	0.512672	0.792834	0	0.84146	2.78418	0.604442	1.72691	0.939678	1.01511	0.96739	0.41351
ENSG00000186501.14_TMEM222	17.2424	13.2984	11.9985	15.8753	1.81312	0.0784326	2.06041	9.63964	4.78936	13.2323	7.31943	13.7034	9.68797	10.2163
ENSG00000142765.18_SYTL1	0.287236	0	0	0	0	0	0	0	0	0	0	0	0	0.0182385
ENSG00000142733.16_MAP3K6	6.72845	5.46114	6.08495	7.82684	1.54833	8.50853	4.39672	13.8608	9.01518	5.58633	5.45729	6.88391	5.25881	5.47766
ENSG00000142748.12_FCN3	0	0	0	0	0	0	0	0	0	0	0	0	0	0
ENSG00000174950.11_CD164L2	0	0.267484	0.0832565	0.157217	0	0.0586868	0	0	0	0.393788	0	0	0	0
ENSG00000181773.7_GPR3	2.1192	2.59569	4.42806	4.35199	0	0	0.339427	7.4617	0	3.62188	1.40972	1.4559	2.40825	2.19224
ENSG00000158195.11_WASF2	7.00847	9.87676	6.29746	7.57835	3.42045	5.27328	7.29606	29.4643	6.49878	10.465	11.0201	9.93614	10.2333	13.535
ENSG00000126705.14_AHDC1	0.0341142	0.488558	0.100044	0.226701	0.0413294	0	0	0.863294	0	0.175757	0.0907731	0.0267848	0.275678	0.208672
ENSG00000000938.13_FGR	0.641638	0	0	0	0	0	0	0.958099	0	0	0.47322	0	0	0.0602271
ENSG00000126709.15_IFI6	0	0	0.591497	0	15.2043	104.096	1.4768	1.31653	9.90103	0	0	0	0	0
ENSG00000009780.15_FAM76A	60.3653	62.8825	52.6148	61.9364	155.134	123.751	152.839	20.7364	64.0647	50.9702	51.4823	45.3666	70.9465	69.5791
ENSG00000117758.14_STX12	33.8573	29.9447	23.8254	30.4335	16.1486	13.9465	23.527	14.8063	21.9328	32.6103	30.8113	37.0681	41.1706	17.0946
ENSG00000117751.18_PPP1R8	3.38515	6.32837	1.50385	1.96743	8.97373	0	0.110432	3.2412	5.07689	7.57121	4.88273	6.82883	5.8232	7.77849
ENSG00000130775.16_THEMIS2	0	0	0	0	0	0	0	0.166076	0	0	0.0814915	0.12023	0	0.0220394
ENSG00000117748.10_RPA2	479.173	358.25	418.05	426.374	275.344	209.115	303.962	259.084	408.207	415.285	484.734	375.867	406.714	483.669
ENSG00000130768.15_SMPDL3B	2.83436	0.76109	1.12213	2.31517	0	0	0	2.43356	3.13056	3.41196	2.08578	0.458987	0.465247	0.267709
ENSG00000158156.7_XKR8	13.2081	16.4501	12.165	17.9431	1.54183	2.13309	4.72212	40.5992	5.21015	30.4255	11.2917	12.5983	14.3842	10.5074
ENSG00000158161.16_EYA3	3.93609	5.8949	7.10674	4.13172	37.17	21.9324	35.1967	4.79184	5.19095	5.65756	5.33438	5.3621	6.42383	4.39147
ENSG00000169403.12_PTAFR	1.56949	1.49565	0.572052	1.16714	0.298797	0.111237	0.0985002	0.10132	0	0.506487	1.43183	0.448902	1.78922	0.895491
ENSG00000126698.11_DNAJC8	150.495	120.579	116.56	160.756	57.1912	56.4066	105.378	99.5711	135.074	129.783	116.702	122.489	136.168	147.871
ENSG00000130770.18_ATP5IF1	26.036	41.4226	42.38	30.4332	172.508	198.121	79.4981	40.1252	43.8913	41.7941	60.2092	38.7535	42.2336	46.4134
ENSG00000130766.5_SESN2	13.5446	12.9412	8.7754	9.05517	2.97149	6.82794	2.36457	41.4039	6.88014	26.3099	6.68954	9.94978	10.7637	5.70703
ENSG00000130772.14_MED18	22.0786	15.1785	12.9634	6.99407	1.7001	0.0580176	2.92834	15.8112	7.67595	16.3505	10.5952	10.1366	12.8994	9.49265
ENSG00000204138.13_PHACTR4	1.80522	0.94762	1.97392	1.11395	0.952919	0.623731	0.566474	1.32853	0.32553	0.904501	0.952109	0.501141	0.859651	0.751616
ENSG00000180198.16_RCC1	11.5994	11.8525	5.93515	11.0195	1.23476	0.96314	6.20987	18.335	7.65788	11.5693	3.94684	9.31687	8.65286	2.38369
ENSG00000180098.9_TRNAU1AP	19.697	20.3646	13.3435	20.0703	6.41648	14.1425	14.1817	19.7798	11.0504	22.6637	12.12	21.6511	16.8678	19.1356
ENSG00000120656.11_TAF12	281.35	214.532	220.001	239.846	180.626	147.116	212.92	123.51	231.362	208.507	211.006	200.694	231.593	257.246
ENSG00000188060.7_RAB42	0	0	0.0377303	0.142495	0	0	0	0.387595	0	0.407903	0	0	0.56316	0.185171
ENSG00000162419.12_GMEB1	12.2701	7.96041	7.46662	9.99828	3.22081	5.68892	5.72738	12.951	9.21933	8.50983	6.87963	8.39524	10.9927	7.07973
ENSG00000198492.16_YTHDF2	31.5001	50.9478	51.754	40.0164	34.9439	47.6998	32.7067	54.7892	28.7438	47.0473	46.1248	46.6338	33.4037	30.5887
ENSG00000116329.11_OPRD1	0.272596	0.171224	0.0621773	0.223642	0	0	0	0.0456238	0	0.132039	0.523856	0	0	0
ENSG00000159023.21_EPB41	0.698424	0.78432	0.855268	1.07147	0.594586	0.298509	1.0314	1.04493	1.01266	1.25678	0.842875	0.600239	0.705497	0.799755
ENSG00000253304.2_TMEM200B	0.0362044	0.327468	0.159261	0	0.570201	2.24523	0	0.261768	0	0.215221	0.39738	0.34111	0.219426	0.156322
ENSG00000116350.17_SRSF4	5.9142	4.30035	3.55366	6.39606	2.38835	6.88362	5.13051	10.2546	2.29914	8.01239	2.11677	5.56466	5.00005	2.61376
ENSG00000116353.15_MECR	38.1051	26.6546	28.8682	35.1431	1.28234	0.0895116	6.1032	29.0251	15.183	28.3723	16.4666	22.5803	21.7727	23.7861
ENSG00000060656.20_PTPRU	0	0	0	0	0	0	0	0.127613	0	0.0335748	0	0	0	0
ENSG00000162510.6_MATN1	0	0	0	0	0	0	0	0.296336	0	0.194915	0	0.241348	0.351905	0
ENSG00000162511.8_LAPTM5	0	0	0	0	0	0	0	0	0	0	0	0	0	0
ENSG00000162512.16_SDC3	0	0.150988	0	0	0.177967	0.0828177	0.220005	0.289667	0	0.0952641	0.133253	0	0.107917	0.0288306
ENSG00000134644.15_PUM1	2.66473	2.9967	2.93363	2.39896	4.02246	3.1637	0.0469516	3.23259	3.5975	2.67685	1.13751	1.82929	0.950018	1.93813
ENSG00000084628.10_NKAIN1	0	0	0	0	0	0	0	0.102736	0	0	0	0	0	0
ENSG00000060688.13_SNRNP40	116.267	98.3849	95.6061	103.69	35.1115	26.5233	63.9541	47.6262	83.6455	91.3087	73.8709	88.1614	93.4652	101.896
ENSG00000121766.15_ZCCHC17	383.436	314.743	279.44	311.477	193.382	164.049	294.738	397.856	259.765	316.725	284.438	310.675	282.043	383.466
ENSG00000121769.7_FABP3	0	0.311909	0	0.814789	0.33422	41.0602	0.302989	12.6327	0	0.437323	0.183515	0	0.185778	0.198526
ENSG00000168528.12_SERINC2	5.24766	3.6155	4.11186	3.36012	0.29801	0	0.0900541	4.42163	3.10503	7.11645	2.94538	4.24895	4.14125	3.24532
ENSG00000142910.16_TINAGL1	0	0	0	0	0	0.265907	0	0.161467	0	0	0	0	0	0
ENSG00000121764.11_HCRTR1	1.95484	3.41953	2.62844	2.36935	0	1.05219	0	3.30016	0	3.59586	1.95058	2.9104	2.04915	2.34902
ENSG00000162517.13_PEF1	21.985	23.0812	17.9232	16.8285	0	9.10693	4.7546	23.2069	1.60722	30.3772	12.5355	17.4947	14.5336	17.8674
ENSG00000084636.18_COL16A1	0	0	0	0	0	0	0.447951	0	0	0	0	0	0.154497	0
ENSG00000121753.12_ADGRB2	0.304115	0.19255	0.149832	0.067365	0.0147374	0.0150879	0	0.670645	0	0.390495	0	0	0.0614389	0
ENSG00000134668.12_SPOCD1	0	0	0	0	0	3.68324	0	0.589735	0	0	0	0	0	0
ENSG00000184007.21_PTP4A2	14.7261	13.9463	11.174	10.4995	19.3743	26.9526	17.672	19.8686	13.8483	13.7959	14.4414	7.88484	13.3267	11.068
ENSG00000121774.18_KHDRBS1	13.95	12.0097	6.93284	12.0596	7.12784	21.892	4.50277	29.6908	7.39305	13.5786	10.1209	9.5628	14.5753	8.6211
ENSG00000121775.18_TMEM39B	25.8299	19.9031	23.4099	22.834	0	7.72585	7.6592	26.0065	19.2296	23.5456	15.5385	22.4466	14.9436	14.6535
ENSG00000025800.14_KPNA6	3.54266	7.28127	4.63065	5.01674	9.88678	6.66945	15.4523	8.30181	3.83303	7.19041	9.35497	6.1839	5.85346	5.54494
ENSG00000084652.16_TXLNA	1.29144	0.187731	0.194775	0.0204334	0.245862	0.0228826	0	0.33348	0	0.175477	0.460222	0.10864	0.0931796	0.258892
ENSG00000160050.14_CCDC28B	0.602653	1.4006	5.36097	1.48327	5.1108	0	0	2.02738	0.422624	4.85634	1.93765	4.96831	3.48344	1.87931
ENSG00000160051.11_IQCC	0.114224	2.45373	3.24925	1.89764	0	0.0472242	0	1.41086	1.44183	4.79838	0.683848	6.86071	3.42295	0.657588
ENSG00000222046.2_DCDC2B	1.16106	2.73959	3.55299	3.85782	5.25955	0	9.03715	3.8324	3.18607	2.58077	3.57633	1.30795	4.28333	1.30779
ENSG00000160055.19_TMEM234	1.77019	2.89758	4.55595	3.97971	4.32119	0.0327699	13.2901	3.29526	2.33455	2.88993	3.63812	1.83587	4.05663	1.65414
ENSG00000084623.11_EIF3I	139.034	117.247	118.134	131.03	36.1133	69.6702	60.7917	83.8373	107.704	121.277	103.53	108.54	140.553	120.914
ENSG00000183615.6_FAM167B	0	0	0	0	0	0	0	0.0900431	0	0	0	0.117335	0	0
ENSG00000182866.17_LCK	0	0	0	0	0	0	0	0	0	0	0	0	0	0
ENSG00000116478.12_HDAC1	3.33051	2.74348	1.23484	1.58089	0.806983	0	0	2.42955	0.600581	2.68696	0.569701	2.49354	3.79678	1.12989
ENSG00000175130.7_MARCKSL1	0	1.58698	2.20134	1.21665	3.03133	1.21109	0.201078	4.79855	2.31103	5.22412	0.974313	1.72497	0.801393	2.10803
ENSG00000162526.7_TSSK3	0	0	0	0	0	0	0	0.0922345	0	0	0	0	0	0
ENSG00000225828.1_FAM229A	0	0	0.116705	0.330569	0	0.164529	0	0.239777	0	0.118285	0	0	0	0.0715951
ENSG00000160058.18_BSDC1	21.0784	20.8038	18.4783	26.5949	2.91637	1.38089	3.83358	24.0678	10.4453	24.5955	15.8531	30.4946	15.0152	8.65617
ENSG00000254553.1_AL033529.1	36.4311	30.6371	22.4434	34.62	26.2961	6.38237	12.2952	25.9251	27.6403	30.0691	25.7821	31.7844	25.8513	25.882
ENSG00000273274.2_ZBTB8B	12.7063	10.5002	7.74367	12.1021	6.46748	3.62072	5.48356	8.43338	9.74593	10.9455	8.68719	11.0242	10.4136	7.51666
ENSG00000160062.15_ZBTB8A	0.906557	0.798878	1.16118	0.487267	4.00555	0.0992128	2.25489	1.1567	0.841425	1.34729	1.22385	0.910663	0.727204	2.27375
ENSG00000176261.15_ZBTB8OS	13.7608	14.7729	16.7847	10.2987	83.7124	79.9033	60.8645	11.9297	17.8761	10.9918	26.6085	12.5561	14.0352	21.0553
ENSG00000162521.19_RBBP4	40.2102	45.2712	52.3109	48.7725	51.4546	24.8995	41.3504	29.5792	42.7586	46.6106	61.7348	41.0087	51.1643	35.3066
ENSG00000162520.14_SYNC	10.7147	10.707	13.4734	12.7062	73.0336	45.9092	42.2275	4.91524	11.2708	13.4145	19.3848	10.9938	15.4422	10.7189
ENSG00000162522.11_KIAA1522	0.830644	1.13406	1.17202	0.885271	1.74683	2.1577	4.19997	2.36549	0.395665	0.931673	1.28235	2.01191	0.569925	1.33649
ENSG00000134684.10_YARS	1.11444	1.38992	2.13278	2.17595	1.19704	1.09725	1.55206	1.53679	1.88534	0.997158	1.13494	2.39499	1.35784	1.50062
ENSG00000116497.18_S100PBP	27.6167	21.1372	23.0504	32.4519	10.0622	17.5087	15.8421	17.481	27.344	25.3397	21.236	25.5	24.0697	24.7905
ENSG00000160097.18_FNDC5	0	0	0	0	0	3.25568	0	0	0	0.420782	0	0.173674	0.0297918	0.0636724
ENSG00000121905.10_HPCA	26.3734	31.7194	38.2067	24.4748	6.05273	3.81333	27.3301	46.3693	36.3835	33.1837	24.9738	33.2105	23.4863	24.8387
ENSG00000121900.19_TMEM54	70.3786	83.4111	111.3	75.5886	18.6338	8.50615	77.3693	131.005	84.0475	101.328	76.404	93.3944	70.0825	73.3823
ENSG00000116514.16_RNF19B	5.49463	5.92627	3.59378	3.96367	12.6566	11.6125	15.4044	6.2728	8.21347	5.45825	5.95157	4.6405	6.93784	3.82403
ENSG00000004455.16_AK2	24.2338	32.5588	37.6262	28.0811	69.5959	51.3284	66.6208	32.1013	32.6488	32.5728	47.5071	28.6765	34.4639	33.2367
ENSG00000142920.17_AZIN2	4.06701	3.51828	2.98897	4.61351	0.167023	0.341989	0.778708	6.14989	2.36177	4.51925	1.62129	4.16354	4.10819	2.13659
ENSG00000116525.14_TRIM62	3.51197	6.41217	5.32362	8.12109	0.17249	1.05955	0.0260619	13.5112	6.58978	8.57664	8.19253	8.21637	5.75276	4.27765
ENSG00000160094.15_ZNF362	1.86801	3.40445	0.662287	3.61292	0.13511	0.276646	0.24497	4.3089	1.05581	2.22093	1.72484	1.41194	1.68979	1.77565
ENSG00000184389.9_A3GALT2	3.13573	1.35557	0.973685	0.306442	0	0	0	0.666829	0	1.20617	0	1.73789	1.2111	0.796434
ENSG00000134686.18_PHC2	1.46027	1.56525	0.984401	1.30227	2.1597	5.73934	3.99909	3.95931	1.43633	2.20965	3.76572	1.87614	2.3371	2.78408
ENSG00000121903.14_ZSCAN20	0.47992	0	0	0	0	0	0	0.0481938	0.224369	0	0	0.209338	0	0
ENSG00000121904.17_CSMD2	0.228636	0.675628	0.416016	0.494945	0.0629528	0	0	0.619912	0.65592	0.827848	0.539234	0.599737	0.440907	0.420681
ENSG00000176256.10_HMGB4	0	0	0	0	0	0	0	0	0	0	0	0	0	0
ENSG00000142698.15_C1orf94	0	0	0	0	0	0	0	0	0	0	0	0.532454	0	0
ENSG00000163866.9_SMIM12	6.20655	4.24132	3.36459	3.61902	1.89087	0.0113206	0.0300732	4.34727	2.30425	3.07102	1.52093	3.43981	2.87655	5.1725
ENSG00000189280.3_GJB5	0	0	0	0	0	0	0	0	0	0	0	0	0	0
ENSG00000189433.6_GJB4	0	0	0	0	0	0	0	0	0	0	0	0	0	0
ENSG00000188910.8_GJB3	0	0	0	0	0	0	0	0	0	0	0	0	0	0
ENSG00000187513.9_GJA4	2.03432	0.248655	0.580466	4.50627	0	0	0	0.993832	0	0	1.37155	0	3.05462	0.771545
ENSG00000116544.12_DLGAP3	0	0	0	0	0	0	0	0.16877	0	0	0	0	0	0
ENSG00000284773.1_AC114490.3	3.43032	3.57487	2.75552	3.76624	2.27667	2.10883	4.68479	2.15671	1.12958	4.50396	3.18473	3.58327	3.01309	3.34865
ENSG00000271741.1_AC114490.2	29.562	30.9451	23.7583	33.7195	24.5647	22.0902	19.4271	16.2067	23.8267	29.2107	29.6798	36.0349	26.6015	31.7461
ENSG00000243749.1_TMEM35B	81.3527	79.5997	55.5479	79.1092	71.0367	74.122	49.451	44.5776	56.8351	78.3511	71.1689	67.9715	61.2964	83.6181
ENSG00000163867.17_ZMYM6	2.30744	2.79838	2.94965	4.28122	2.06673	0.024461	2.35013	1.16748	2.24051	2.48545	3.39458	6.0041	3.58586	2.5759
ENSG00000197056.11_ZMYM1	1.432	2.27487	3.77955	0.722743	0.153722	0	8.56053	1.39251	1.83048	1.48703	4.86541	7.36507	3.18596	3.01325
ENSG00000116560.11_SFPQ	2.83593	1.32281	1.77895	2.08458	4.17526	10.7258	2.48615	4.68938	0.963165	2.34356	2.34755	2.17171	2.53065	1.64729
ENSG00000146463.11_ZMYM4	6.65018	8.00709	10.4966	6.39524	6.92069	8.9063	8.10332	7.20347	6.38539	9.2121	7.55902	7.03288	11.7276	10.1484
ENSG00000142687.18_KIAA0319L	0.882771	1.37514	1.65685	1.06463	0.356493	0.0243313	0.150817	1.40064	0.619063	1.90085	1.28212	1.16673	1.21867	0.836436
ENSG00000020129.16_NCDN	0.134318	0.650841	0.0675263	0.0425042	1.67375	0	0	0.780392	0.484423	0.319387	0.344636	0.406772	0.368269	0.0828505
ENSG00000116819.8_TFAP2E	0	0	0.511485	0	0	1.23614	0	0	0	0.839326	0	0.0489069	1.55205	0.0896514
ENSG00000126067.12_PSMB2	15.9609	37.7642	45.8297	38.5401	108.851	88.1796	57.3721	43.3322	46.0284	41.4457	77.7595	29.6196	51.2722	55.3979
ENSG00000142686.8_C1orf216	0	0	0	0.0685449	0	0	0.0339857	1.00681	0	0	0	0	0	0.334024
ENSG00000092853.14_CLSPN	7.85993	13.6692	14.185	11.2003	41.4262	32.3209	31.0726	20.1375	18.0052	21.2745	22.5664	14.3081	20.8971	18.6889
ENSG00000134698.11_AGO4	0	0	0	0.154852	0	0	0.279192	0	0	0	0	0	0	0.164641
ENSG00000092847.12_AGO1	0.298873	1.02142	1.41631	0.759839	2.01615	3.4205	3.19297	1.07433	1.28613	1.58286	1.037	0.695978	0.692996	1.80372
ENSG00000126070.20_AGO3	1.43622	1.01363	0.651402	0.765706	0.572787	4.44231	0.514364	0.427301	0.563019	0.445448	0.356046	1.04535	0.270328	0.303322
ENSG00000092850.12_TEKT2	0	0	0	0	0	0	0	0	0	0	0	0	0	0
ENSG00000116863.11_ADPRHL2	31.8305	52.5288	42.4335	36.2036	2.21545	7.51319	9.47726	30.6789	28.1327	42.0565	27.1424	41.9968	52.3566	37.5669
ENSG00000171812.13_COL8A2	0	0	0	0	0	0	0	0	0	0	0	0	0.0204121	0
ENSG00000054116.12_TRAPPC3	7.83786	11.4022	12.8734	7.02175	26.7043	26.7421	17.9804	23.8865	15.5327	12.2446	14.734	16.0043	10.7545	9.84655
ENSG00000116871.15_MAP7D1	4.95818	4.14872	4.61411	2.59705	1.08427	0.266412	13.1125	7.47394	4.97078	6.70359	5.42961	4.34263	3.61617	3.4972
ENSG00000054118.15_THRAP3	7.19608	13.4697	12.0113	10.2061	8.88757	16.7846	12.0966	9.46651	18.1671	12.6433	17.5521	13.7012	12.9832	13.3778
ENSG00000214193.10_SH3D21	0.46394	0.190743	0.129872	0.32699	0	0	0	0.324006	0	0.125361	0.252507	0.322869	0.0213018	0.432507
ENSG00000142694.6_EVA1B	3.35012	0.968952	0.479807	2.93384	0	0	0	1.12662	0	0.74103	2.3322	1.92688	0.236096	0.840991
ENSG00000196182.10_STK40	2.71738	1.6602	1.23248	4.16865	0.143135	0.0628022	0.88978	8.81691	1.70441	5.81937	1.14521	3.67738	3.83603	1.47574
ENSG00000181817.6_LSM10	138.892	109.577	94.5813	109.354	32.181	28.3618	51.1231	105.484	73.5449	95.34	91.0174	89.572	92.5196	125.445
ENSG00000116885.18_OSCP1	34.4501	32.8665	28.4033	26.8363	13.2015	12.8018	26.0171	37.3442	25.6303	32.4691	23.9072	26.4639	23.826	25.5706
ENSG00000116898.12_MRPS15	17.7295	22.9516	19.5992	20.6949	15.6903	19.0472	36.7365	20.4019	20.799	21.1574	27.0953	19.949	26.4974	23.9047
ENSG00000119535.17_CSF3R	0	0	0	0	0	0	0	0	0	0	0	0	0	0
ENSG00000163873.10_GRIK3	0	0.223569	0	0	0	0.0111481	0	0.0324934	0	0.406077	0.152466	0	0	0.0194044
ENSG00000163874.11_ZC3H12A	4.15122	6.45351	7.1701	5.81476	2.18179	2.72583	0.0335239	27.8075	5.77946	7.33065	3.16754	9.59823	5.48823	5.00818
ENSG00000163875.15_MEAF6	124.112	91.4688	87.601	98.0237	80.8352	110.813	132.121	63.5802	79.9206	88.4327	96.5729	104.648	107.057	109.029
ENSG00000163877.11_SNIP1	6.83112	6.86527	6.61963	8.99132	7.33637	6.67174	3.53381	10.8714	7.70641	6.76807	6.27291	9.77468	8.76704	5.09398
ENSG00000163879.11_DNALI1	1.90561	1.00544	1.04317	1.40705	1.56475	1.23429	1.25575	0.669766	0.534539	0.478298	0.549308	0.598473	0.855512	0.937074
ENSG00000134697.13_GNL2	56.1462	48.0742	47.1146	54.1121	16.9854	15.6585	39.7216	24.2889	28.3906	40.5792	29.8302	41.6276	34.3771	20.6098
ENSG00000169218.14_RSPO1	0	0	0	0	0	0	0	0	0	0	0	0	0	0
ENSG00000116922.14_C1orf109	6.59632	6.06259	2.48983	8.10709	0.644471	9.68581	0	2.2885	1.34298	7.03298	3.41836	5.93925	4.44924	2.8022
ENSG00000134690.11_CDCA8	261.714	191.532	185.678	274.966	28.4096	30.4956	89.2374	190.566	165.823	234.371	182.182	232.855	192.193	179.73
ENSG00000183317.17_EPHA10	0.150458	0.209368	0.397112	0.128185	0.322495	0	0.20338	0.188282	0.146093	0.357766	0.323357	0	0.187054	0.162411
ENSG00000185090.14_MANEAL	0	0	0	0	0	0	0	0	0	0	0	0	0	0
ENSG00000196449.4_YRDC	14.091	18.1251	15.3167	16.9072	9.71084	15.0709	9.53235	20.3949	17.4003	23.4302	14.1113	14.0098	15.2136	13.9429
ENSG00000197982.14_C1orf122	6.47034	7.98492	8.11092	8.57144	1.28085	3.1996	1.9972	13.3773	11.2102	13.9777	6.66723	7.8195	9.35526	7.66911
ENSG00000188786.10_MTF1	4.83021	6.60947	6.01588	8.29276	4.37813	3.07604	3.37236	6.50018	8.6463	10.0253	8.30778	9.33273	9.86562	5.39241
ENSG00000204084.13_INPP5B	1.97572	1.26622	0.873755	1.3106	0.127999	1.12697	0.905099	1.30819	1.20029	1.80884	1.82382	1.6176	1.38741	0.935185
ENSG00000183431.12_SF3A3	839.204	627.271	666.718	780.827	325.709	309.743	403.392	416.785	685.7	593.476	529.174	679.169	658.146	734.746
ENSG00000183386.10_FHL3	1.22408	0	0.455625	3.49365	0	0	0	4.21248	0	2.01509	1.17444	3.93676	1.94983	2.08363
ENSG00000183520.12_UTP11	110.757	77.8039	78.121	91.9175	133.438	167.658	115.79	45.7249	81.0172	87.6552	83.9797	84.2001	104.775	102.898
ENSG00000185668.7_POU3F1	0.0431999	0	0.0380067	0.143539	0	0	0	0.195217	0	0	0	0	0	0
ENSG00000116954.8_RRAGC	7.87468	9.42457	4.54298	4.06467	26.4533	17.3153	24.0624	11.2339	14.433	10.963	11.5931	10.2516	12.0714	10.9488
ENSG00000214114.9_MYCBP	141.948	173.262	169.396	136.339	276.711	171.966	153.472	119.465	161.056	161.282	196.536	150.106	207.483	149.185
ENSG00000274944.4_AL139260.3	53.9508	68.7746	68.5041	51.718	116.343	80.306	65.0866	49.3632	68.8709	64.9026	75.7546	60.3946	80.7051	62.7792
ENSG00000131233.9_GJA9	0.642139	0	0.726359	0	0	0	0	0.41454	0	0.21813	0.274603	0.540187	0.648642	0.0990219
ENSG00000158315.11_RHBDL2	1.13512	0.830432	1.11615	3.9935	1.3752	0	0.0366675	2.35355	0.421427	0.992334	0.466384	0.471833	2.56303	1.11718
ENSG00000174574.16_AKIRIN1	26.9567	23.7712	21.3693	29.9728	6.54863	8.57635	10.1386	42.0961	18.1656	30.3386	17.7219	30.1354	22.5851	14.7386
ENSG00000168653.11_NDUFS5	91.5939	138.013	145.565	103.162	429.681	524.248	168.481	223.914	152.129	110.945	228.142	129.974	176.695	162.802
ENSG00000127603.25_MACF1	0.00463186	0.395385	0.211902	0.100036	0.437697	1.88147	0.295053	0.343268	0.23387	0.319402	0.409026	0.133649	0.439804	0.199993
ENSG00000183682.8_BMP8A	0.133923	0.18927	0	0.426441	0	0.0415264	0.569959	0.257204	0	0.417963	0.233854	0.0591465	0.304378	0.0180703
ENSG00000090621.14_PABPC4	7.95745	5.52081	5.72798	6.36348	5.24157	6.55679	8.84655	7.40556	9.30706	9.27887	5.77462	6.93045	8.20666	8.37938
ENSG00000163909.8_HEYL	0	0	0	0	0	0	0	0.0836604	0	0	0	0	0	0
ENSG00000116981.3_NT5C1A	0.0852291	1.05998	1.04977	1.41594	0	0	0	0.693259	0	2.53328	0	0.501881	2.2384	1.748
ENSG00000116983.13_HPCAL4	0	0	0	0	0	0	0	0	0	0	0	0.0467073	0	0
ENSG00000084072.16_PPIE	22.0938	20.4993	18.8516	24.5478	13.0859	15.8619	14.9316	13.4916	18.0023	18.9434	17.2632	23.5285	17.2636	20.7448
ENSG00000116985.12_BMP8B	0.1173	0.0442075	0	0.346446	0	0.969925	0.107358	0.265036	0	0.232436	0.136552	0.0460491	0.177732	0.0211032
ENSG00000198754.5_OXCT2	0	0	0	0	0	0	0	0	0	0	0	0	0	0
ENSG00000043514.16_TRIT1	14.9184	15.6915	12.6168	17.7547	6.14121	11.446	4.75841	7.54424	13.6724	12.002	10.6349	11.7529	13.8003	11.1774
ENSG00000116990.11_MYCL	0	0	0	0	0	0	0	0.151578	0	0.110778	0	0	0.150589	0
ENSG00000168389.17_MFSD2A	189.945	170.964	126.882	211.862	7.27411	11.9737	23.3777	278.327	93.9209	188.206	81.2915	182.384	122.727	107.334
ENSG00000131236.17_CAP1	11.2803	11.0756	12.34	10.0825	14.2954	31.6025	10.3242	8.5405	9.99226	18.2348	15.9949	12.9937	15.2177	10.2538
ENSG00000131238.17_PPT1	26.5912	31.1758	37.5553	19.244	36.1017	51.7949	40.121	14.0777	37.9195	31.8354	42.2977	34.5929	43.2877	25.1207
ENSG00000117000.9_RLF	14.7003	26.925	24.0016	23.6258	17.8278	17.7635	27.003	20.9756	23.5057	26.5854	31.7536	21.7169	27.7868	20.0354
ENSG00000188800.6_TMCO2	0	0	0	0	0	0	0	0.403172	0	0	0	0	0	0
ENSG00000084073.9_ZMPSTE24	4.69137	7.38242	9.0996	5.53021	11.4004	26.6437	4.76078	3.17379	11.4282	6.23005	6.40578	3.81266	9.1452	2.6653
ENSG00000049089.15_COL9A2	0	0	0	0	0	0	1.45047	0.202303	0	0	0	0	0	0
ENSG00000084070.12_SMAP2	2.04365	1.03681	0.991193	0.899582	1.33317	0.259975	0	2.98365	4.29947	0.591862	3.60781	5.4	2.40841	1.66865
ENSG00000187801.15_ZFP69B	4.96378	8.97947	6.08155	4.23525	0.445454	0	0.807656	8.60684	1.39238	11.1037	9.83255	3.98391	9.84239	5.8344
ENSG00000187815.10_ZFP69	10.764	18.2887	15.7485	8.0686	0.0360238	10.9535	4.50674	10.1046	15.0136	16.5803	5.69665	15.1634	19.4032	6.03425
ENSG00000164002.11_EXO5	168.436	129.857	126.953	171.412	34.2319	23.0485	42.7961	113.731	102.456	135.247	102.607	143.1	117.219	121.442
ENSG00000117010.17_ZNF684	52.8182	47.3337	36.6182	41.3134	26.7236	20.2269	29.1385	19.9084	46.4706	48.3637	54.221	41.2074	50.4641	28.6713
ENSG00000117016.10_RIMS3	0.259949	2.73332	1.55516	1.23801	0	0.435264	0	2.20842	1.64066	1.0199	1.11535	1.17867	1.77243	1.05225
ENSG00000066136.20_NFYC	25.5167	29.6155	30.8607	25.4351	5.07591	1.81686	6.591	27.6027	18.2918	31.7981	17.6027	32.1848	26.9843	23.5312
ENSG00000117013.16_KCNQ4	0	0	0	0	0	0	0	0	0	0	0	0.100832	0.151345	0
ENSG00000179862.6_CITED4	5.66379	4.8635	0.441525	6.98762	0	0	0	9.78411	0.90498	8.95001	2.36073	6.5015	5.2142	3.48251
ENSG00000171793.15_CTPS1	7.63505	9.29925	9.33348	8.0389	2.53081	2.34714	6.63103	6.61169	4.03292	8.4152	7.15248	6.61856	6.50421	4.3065
ENSG00000171790.15_SLFNL1	0	0	0	0	0	0	0	0	0	0	0	0	0	0
ENSG00000010803.16_SCMH1	0.233379	0.263863	0	0	0	0	0	0.997095	0	0	0	0.324829	0	0.480936
ENSG00000204060.7_FOXO6	0	0	0	0.0871532	0.238331	0	0.172848	0.284473	0	0	0.157036	0	0.0794863	0
ENSG00000127129.10_EDN2	0	0	0	0	0	0	0	0	1.44445	0	0	0	0	0
ENSG00000127124.16_HIVEP3	0.264499	0.255285	0.17027	0.100031	0.0468937	0	0.0850234	0.128271	0.651462	0.337479	0.244611	0.379886	0.169429	0.243729
ENSG00000284895.1_AC119676.1	0	0	0	0	0	0	0	0	0	0	0	0	0	0
ENSG00000044012.4_GUCA2B	0	0	0	0	0	0	0	0	0	0	0	0	0.157788	0
ENSG00000197273.4_GUCA2A	0	0	0	0	0	0	0	0	0	0	0	0	0	0
ENSG00000198815.9_FOXJ3	4.91171	7.65705	7.79993	5.72792	7.30972	11.4374	6.40126	10.2013	10.1894	9.58094	10.43	7.46041	10.8074	8.37377
ENSG00000177181.15_RIMKLA	59.1475	53.9782	58.8881	57.091	9.69183	4.71914	10.8804	47.6693	41.1986	50.3715	37.797	45.604	40.6283	42.2196
ENSG00000066185.13_ZMYND12	15.9194	21.5693	25.1951	23.7645	29.7157	49.7381	17.8643	15.8734	32.2174	15.0696	34.9205	21.7546	11.1865	20.5462
ENSG00000127125.9_PPCS	58.3457	47.8339	60.7224	43.0605	20.1337	18.6233	42.609	35.7628	37.6972	42.4102	35.0139	44.3229	45.0823	39.6989
ENSG00000186409.16_CCDC30	0.831419	0.718841	1.06955	0.348219	0.270861	0.493944	0.337632	0.637763	0.793734	0.780828	0.585605	0.485477	0.47285	0.965346
ENSG00000171960.11_PPIH	9.72195	22.7952	22.9043	27.8224	21.343	24.8448	37.9805	33.7309	23.0613	27.2288	33.1389	22.2079	26.2976	25.5666
ENSG00000065978.19_YBX1	1.25057	3.04779	1.93153	1.16962	10.7738	4.48094	6.62328	6.10333	4.20955	3.86577	1.3865	1.17826	3.03176	3.56979
ENSG00000164007.10_CLDN19	0	0	0	0	0	0	0	0	0	0	0	0	0	0
ENSG00000117385.15_P3H1	1.85462	0.441448	2.14694	0.633219	0.658858	0	0	1.46193	0.880101	2.88474	0.40351	0.919676	0.549344	0.767668
ENSG00000164008.16_C1orf50	47.0494	31.8041	37.2949	34.8322	29.0408	40.424	38.8338	31.7144	43.4835	37.0516	32.9127	36.5133	31.9303	35.8939
ENSG00000283580.3_AC098484.3	153.749	104.178	123.146	114.867	90.3878	132.703	129.561	105.591	143.788	123.093	107.413	118.702	105.545	119.29
ENSG00000274386.5_TMEM269	7.76709	6.85458	7.63062	6.78643	11.5009	15.3335	12.701	6.00581	7.35324	9.49101	8.26685	8.23274	9.21876	8.19782
ENSG00000177868.12_SVBP	66.8041	55.4257	64.4176	60.1647	103.997	150.147	122.539	48.0239	72.179	72.4609	69.9288	64.2226	79.1031	73.9931
ENSG00000164010.15_ERMAP	3.18344	2.83466	3.27963	2.81337	6.0349	7.83553	5.41662	2.9964	3.95596	5.35373	4.06527	3.34127	4.66523	3.72122
ENSG00000164011.18_ZNF691	18.0727	10.1643	12.9239	18.2715	0	16.7256	0.050895	7.83185	8.18926	9.20087	14.8428	11.7884	10.5789	19.7085
ENSG00000117394.21_SLC2A1	6.19138	0	0.720422	5.90614	1.23401	0	1.40386	1.5343	2.26896	8.5721	0.89679	0.917347	2.34024	0
ENSG00000186973.11_FAM183A	0	0	0	0	0	0	0	0	0	0	0	0	0	0
ENSG00000117395.12_EBNA1BP2	20.2687	26.0915	22.1444	23.4465	70.264	62.8649	54.4446	17.9114	20.401	21.5149	20.0659	19.2215	21.8656	14.0425
ENSG00000243710.7_CFAP57	3.63383	2.59094	2.98098	2.51996	8.03138	5.03493	4.81797	2.60369	3.71915	2.95808	2.17228	2.17838	3.45568	1.96126
ENSG00000179178.11_TMEM125	8.38458	11.2261	13.0838	7.91789	2.94045	0	4.55589	14.3182	7.79857	16.527	3.74282	8.52344	5.17085	5.23987
ENSG00000253313.5_C1orf210	124.906	135.17	119.144	130.621	10.5557	16.6732	30.4852	134.375	99.7698	152.87	96.4407	132.446	100.082	87.9378
ENSG00000066056.14_TIE1	0	0	0.0123798	0	0	0	0.0154545	0.0127175	0	0	0	0.0165722	0.0142139	0
ENSG00000117400.17_MPL	0	0.241123	0.225154	0	0	0	0	0	0	0	0.680962	0.703269	0	0.322291
ENSG00000117399.14_CDC20	248.626	244.732	223.07	306.323	21.6449	27.4523	34.4034	198.005	182.905	251.219	190.017	257.302	207.566	189.414
ENSG00000066322.15_ELOVL1	29.4039	28.307	20.1389	36.3195	0.95785	12.7015	11.2471	21.2667	9.98005	22.8734	19.1592	21.505	22.4759	19.5479
ENSG00000159479.17_MED8	220.659	227.824	233.395	223.408	119.038	136.842	209.046	150.864	206.567	218.456	229.787	214.96	230.154	235.025
ENSG00000198198.16_SZT2	0.465406	0.287386	0.188981	0.16257	0.342641	0.257541	0.208393	0.472397	0.0903812	0.306462	0.300069	0.261411	0.224211	0.347801
ENSG00000178922.16_HYI	0.757544	1.79086	1.15119	0.45765	2.58643	0.341668	1.58837	2.64526	0	1.51475	0.721534	1.25716	1.18261	1.78413
ENSG00000142949.17_PTPRF	0.0528465	0.587537	0.619915	0.0780408	1.20578	0.57899	1.2382	0.971158	0.333538	0.502644	0.333965	0.186716	0.355878	0.418329
ENSG00000066135.13_KDM4A	4.93219	7.0786	7.2855	6.6923	2.49157	1.69302	2.89838	11.0701	8.50024	10.6461	6.12002	8.40233	6.08519	5.48119
ENSG00000284989.1_AL451062.3	3.55239	7.0023	6.47687	6.85945	1.78378	0	4.00423	10.8358	9.14529	9.97529	6.80945	8.31241	6.25603	5.19689
ENSG00000126091.20_ST3GAL3	0	0.0328645	0	0.107314	0.105646	0.0060088	0.0957741	0.0875695	0	0.0403191	0.0241702	0.0057056	0	0.0732126
ENSG00000117407.17_ARTN	0	0	0.156204	0	0	0	0	0	0	0.126654	0	0	0	0
ENSG00000117408.11_IPO13	2.9763	2.01904	3.38769	2.86377	0.473259	0.253793	0	4.3207	1.40886	4.29055	2.19024	2.62894	3.43861	1.58629
ENSG00000132768.14_DPH2	21.0272	33.7494	18.0462	34.1308	0.117034	3.71433	3.92562	21.6233	13.007	22.0136	11.8241	33.0695	16.3936	13.6951
ENSG00000117410.14_ATP6V0B	70.2299	181.729	180.928	85.8169	56.887	33.0579	34.2635	154.825	123.912	162.84	231.768	127.034	168.217	147.342
ENSG00000117411.16_B4GALT2	0.625322	0.650444	0.55015	0.387845	0	0	0.0549429	1.35638	0.315735	0.416338	0.723793	0.765915	0.32846	0.216
ENSG00000159214.13_CCDC24	7.44091	5.38903	4.54289	8.7105	0.256645	0.591183	0.0290829	7.49081	1.67128	4.5965	3.065	6.29962	5.29616	4.91641
ENSG00000196517.11_SLC6A9	4.42574	4.34218	4.63383	8.18311	0.132937	0.22683	0.100429	11.851	4.61699	3.52241	2.42702	6.26767	4.10109	3.17831
ENSG00000171872.4_KLF17	0	0	0	0	0	0	0	0	0	0	0	0	0	0
ENSG00000283039.1_KLF18	0	0	0	0	0	0	0	0	0	0	0	0	0	0
ENSG00000178028.14_DMAP1	9.33544	6.7635	10.2739	9.2944	0.16332	0	1.90625	8.65044	7.01937	8.61486	6.06995	9.26798	6.46822	6.23906
ENSG00000117419.15_ERI3	25.2048	17.8107	19.1944	32.0056	0	10.8828	0	17.2379	11.1184	24.7305	15.7863	22.5425	15.9468	14.4081
ENSG00000187147.18_RNF220	2.19144	1.90507	3.02481	2.62132	0.625383	0.990581	1.11249	4.79742	4.54891	4.1803	3.1002	4.64563	2.52846	1.97653
ENSG00000126106.14_TMEM53	19.2883	16.6555	21.212	19.7197	3.01728	10.6473	6.46002	21.6948	15.05	25.4839	13.2715	27.5529	18.4667	17.3315
ENSG00000198520.12_ARMH1	3.90013	2.07509	2.04363	2.73152	0	0	0	0.233264	2.17195	2.93219	2.94733	3.07344	1.24562	2.2288
ENSG00000142945.13_KIF2C	144.214	183.093	167.379	215.786	49.4395	25.1952	54.0564	141.845	128.045	177.244	135.921	172.161	140.185	87.0394
ENSG00000142937.12_RPS8	40.406	42.2318	40.1154	47.5326	68.9684	94.7196	43.3343	59.2082	37.6857	39.0449	56.3301	39.8757	49.7596	53.9066
ENSG00000142959.5_BEST4	0	0	0	0	0	0	0	0	0	0	0.224864	0	0	0
ENSG00000173846.13_PLK3	41.7153	54.7953	45.8071	65.2358	1.23683	1.47728	5.29479	89.2691	23.2678	62.5771	21.7035	62.7556	51.3616	28.6522
ENSG00000188396.3_TCTEX1D4	15.4569	20.6914	14.5778	20.1324	2.84635	5.52133	6.92626	22.2397	7.80441	28.3741	9.50067	22.4272	24.4818	10.9452
ENSG00000222009.8_BTBD19	0.348447	0.212133	0	0.0593731	0.324726	0	0	0.532943	0	0	0.240707	0.0315672	0	0.433994
ENSG00000117425.14_PTCH2	0.0530645	0.119992	0.140056	0.29386	0	0.482653	0	0.0159863	0.223276	0	0.141197	0.374972	0	0.0190934
ENSG00000070785.16_EIF2B3	66.8545	67.2061	86.8029	70.6141	117.52	53.6906	90.2556	49.7976	74.0199	68.6984	92.8734	58.1806	73.9298	73.3898
ENSG00000126107.15_HECTD3	3.44134	4.37459	2.70034	4.22354	1.89304	2.7225	1.69571	10.5412	1.64367	5.70598	2.35729	4.38157	1.52201	2.40956
ENSG00000126088.14_UROD	61.2599	89.0396	104.825	73.5808	11.3481	18.2401	12.3194	66.223	76.5592	77.2602	89.1894	62.0532	70.0647	74.3924
ENSG00000162415.7_ZSWIM5	0.108358	0.0350034	0.0408564	1.16584	0	0.364792	0	0.391728	0	0.0920209	0	0	0	0
ENSG00000186603.5_HPDL	0	0.523869	0	0	0	0	0	0.366418	0	0	0	0	0	0.187558
ENSG00000132781.17_MUTYH	9.50968	9.41471	6.64648	8.98206	1.78371	0	0	4.29735	4.26537	4.33313	4.07014	6.50951	2.2674	2.89196
ENSG00000132773.12_TOE1	14.6044	12.8025	5.17472	7.04621	0.581697	0.397019	0.307615	5.569	6.06083	5.85129	8.58386	11.6866	2.82921	6.56501
ENSG00000070759.17_TESK2	6.85086	11.5704	16.0811	10.5158	2.2041	0.317322	1.52983	9.63439	6.45892	10.3758	6.41046	11.5837	3.7042	4.51072
ENSG00000280670.3_CCDC163	7.08385	9.59552	13.6387	8.41431	18.8225	14.3889	27.0237	6.68063	14.6871	11.2295	7.78549	5.48127	10.4395	11.5253
ENSG00000132763.15_MMACHC	7.54938	10.0989	15.1908	10.4517	13.855	23.3162	20.3181	32.8991	15.8039	11.2196	15.1964	12.6324	16.724	17.448
ENSG00000117450.14_PRDX1	59.5325	77.8768	124.013	84.0003	102.979	129.86	143.307	254.338	102.941	84.5776	118.931	95.2322	113.49	124.732
ENSG00000117448.13_AKR1A1	55.1098	55.746	50.3732	71.5171	84.638	22.4219	108.702	82.4567	66.0157	70.661	54.688	65.6873	61.3476	58.8352
ENSG00000132780.17_NASP	33.097	66.1695	57.0571	47.4664	65.6446	49.8159	57.5513	128.902	53.3519	75.6333	94.3698	60.2417	64.4657	58.2071
ENSG00000159588.15_CCDC17	0	0	0	0.0314465	0	0	0	0	0	0	0	0	0	0.183889
ENSG00000159592.11_GPBP1L1	3.32562	1.36337	2.2558	2.47429	2.75263	6.39186	1.90989	1.95023	4.00563	2.83716	3.15372	2.94497	2.33356	3.34319
ENSG00000159596.7_TMEM69	255.289	220.991	216.667	258.781	149.102	173.895	139.2	110.765	230.061	230.243	239.053	211.463	234.129	289.473
ENSG00000197429.10_IPP	12.8345	11.459	11.5828	14.6944	8.82342	15.287	13.0612	6.85849	13.8221	14.4418	14.4073	13.376	12.4757	14.7612
ENSG00000086015.21_MAST2	0.227606	0.148984	0.663969	0.557245	0	0.104006	0	1.7864	0.151213	1.23909	0.262969	0.987577	0.387218	0.41379
ENSG00000117461.15_PIK3R3	10.4591	13.5414	8.62946	7.19059	5.85656	10.2989	1.63902	16.0121	12.5584	11.783	15.0944	9.98952	10.1398	8.79793
ENSG00000278139.1_AL358075.4	31.8343	37.229	23.7315	21.8683	9.78902	20.6464	4.33705	43.6512	29.1412	30.77	35.8265	29.0491	26.695	20.2639
ENSG00000117472.10_TSPAN1	0	0	0.0350239	0	0	0	0	0.179896	0	0.331314	0	0	0	0.0859443
ENSG00000250719.1_P3R3URF	0	0	0	0	0	0	0	0	0	0	0	0	0	0
ENSG00000085998.14_POMGNT1	4.55813	7.27354	10.5284	10.5695	0.166219	3.76269	0.200916	15.9685	3.65618	9.40669	7.49919	8.59991	6.49836	2.50126
ENSG00000171357.6_LURAP1	5.81706	2.42307	5.20756	3.27788	0	6.58206	5.54819	8.57781	4.50875	2.97269	4.53149	0.480764	1.70094	3.52516
ENSG00000085999.12_RAD54L	9.83044	5.77422	7.55787	10.0704	3.57645	0.21969	3.76101	5.4695	6.7075	8.91491	6.03859	5.11081	5.90432	2.23063
ENSG00000132128.16_LRRC41	4.72511	2.41706	2.68137	3.90982	1.1688	0.163172	0.529791	2.28882	0.415159	3.06307	3.67558	2.69851	1.86046	1.91712
ENSG00000173660.12_UQCRH	25.7506	25.2165	31.9399	22.2864	59.0695	59.3397	26.7362	47.4363	39.9649	33.5433	41.0691	36.7903	27.2196	33.1126
ENSG00000117481.10_NSUN4	3.60994	4.33343	5.04823	4.01056	1.75478	2.88822	1.40725	4.57168	2.53155	6.13324	6.57044	5.51121	5.01956	6.21792
ENSG00000117480.16_FAAH	0.484905	0	0.274251	0.882314	0	0	0	0.876499	0	0.947133	1.4861	0.856625	0	0
ENSG00000197587.10_DMBX1	0	0	0	0	0	0	0	0	0	0	0	0	0	0
ENSG00000282881.2_TMEM275	0.0577763	0.979848	0.559139	0.575915	0	0	0	2.03647	0	0.618225	0.634154	0.476311	0.525252	0.311831
ENSG00000162456.9_KNCN	6.95024	1.63236	1.77238	2.0825	0	0.999472	1.10629	2.30626	2.96679	1.95605	1.84266	3.55889	2.17063	1.95714
ENSG00000079277.20_MKNK1	6.6991	8.19543	8.29038	8.86991	5.77891	8.976	5.66263	11.9083	6.19827	11.7594	5.55292	8.96368	7.9361	6.94104
ENSG00000142961.14_MOB3C	0	0	0	0	0	0	0.105094	0.0144136	0	0	0	0	0	0
ENSG00000123472.12_ATPAF1	8.60888	6.01291	8.1296	6.95785	1.87251	3.21567	4.30771	8.87706	4.19571	8.97071	6.35138	5.87193	3.67652	4.66434
ENSG00000186118.8_TEX38	0	0.715925	0.334255	0	0	0	0	0	0	0.752842	0	0.745749	0.639625	0
ENSG00000159658.11_EFCAB14	23.0547	15.4579	18.475	20.355	12.4317	18.6015	7.54062	20.4596	17.1076	25.7105	18.7543	24.065	20.836	12.9254
ENSG00000142973.13_CYP4B1	3.26654	6.0015	7.2565	6.15041	1.31914	0.472678	4.30514	12.0304	2.06166	5.5666	4.26441	2.56472	5.93932	4.61324
ENSG00000187048.13_CYP4A11	0	0	0	0	0	0	0.932334	0	0	0	0	0	0	0
ENSG00000186377.8_CYP4X1	3.27733	0.348746	2.03531	2.64765	0	0	0	0.83633	2.9202	0.229206	4.53979	2.99701	1.28526	1.41508
ENSG00000186160.5_CYP4Z1	0	0	0	0	0	0	0	0	0	0	0	0	0	0
ENSG00000162365.12_CYP4A22	0	0	0	0	0	0	0	0	0	0	0	0	0	0
ENSG00000162366.8_PDZK1IP1	0	0	0	0	0	0	0	0	0	0	0	0	0	0
ENSG00000162367.11_TAL1	0	0	0	0	0	0	0	0	0	0	0.297294	0	0	0
ENSG00000123473.15_STIL	4.91736	5.72062	4.83855	8.59937	2.46134	3.72363	1.23647	4.36237	4.08364	7.70798	6.30116	5.13596	10.1827	3.42227
ENSG00000162368.13_CMPK1	6.38154	5.18934	3.8653	4.5126	6.09579	10.9898	3.85483	2.8394	4.3375	5.22348	4.13896	6.85084	8.40481	2.7554
ENSG00000186790.6_FOXE3	0	0	0	0	0	0	0	0	0	0	0	0	0	0
ENSG00000186564.5_FOXD2	0	0	0	0	0	0	0	0	0	0	0	0	0	0
ENSG00000269113.4_TRABD2B	0	0	0	0	0	0	0	0	0	0	0	0	0	0
ENSG00000117834.12_SLC5A9	0	0	0.347768	1.42862	0	0	0	0.770916	0	0.643111	0.435943	0	0	0.898293
ENSG00000132122.12_SPATA6	3.17779	3.01802	2.43233	2.21734	0.0962474	1.93131	2.63506	2.49867	0.802259	3.92928	2.93305	2.84434	3.77172	1.61222
ENSG00000186094.17_AGBL4	1.10643	1.27939	0.685823	0.988708	0.228485	0	0.179516	1.70451	0.634836	2.81032	1.79404	2.66538	2.17177	1.77793
ENSG00000162373.13_BEND5	0	0	0	0	0	0.163896	0	0.0796179	0	0	0	0	0	0
ENSG00000162374.17_ELAVL4	0	0	0	0	0	0	0	0	0	0	0	0	0	0
ENSG00000142700.12_DMRTA2	0	0	0	0	0	0	0	0	0	0	0	0	0	0
ENSG00000185104.20_FAF1	5.73666	7.7719	11.6665	12.8181	2.13496	2.55776	4.76314	6.58536	5.67947	7.89033	4.73895	8.66971	9.01406	4.55998
ENSG00000123080.11_CDKN2C	0	0.0353455	0.605085	0.31162	0	0	0	0.226033	0	0	0.0311938	0	0	0.0337455
ENSG00000204006.9_C1orf185	0	0	0	0	0	0	0	0	0	0	0	0	0	0
ENSG00000123091.5_RNF11	5.82099	6.13574	4.42773	4.96963	10.872	1.84256	23.7412	5.42533	6.12315	5.83936	5.5663	10.676	9.37116	3.10899
ENSG00000085831.15_TTC39A	1.42097	3.14481	1.6846	2.07609	0.293023	0	0	2.58672	1.1449	2.98346	1.86034	2.46873	2.50425	0.663585
ENSG00000085832.17_EPS15	1.68799	1.95186	1.51883	2.20947	4.77168	8.69175	2.55615	1.47935	2.42129	1.90047	1.58224	1.2199	3.03557	1.58743
ENSG00000117859.19_OSBPL9	16.109	18.7739	13.6553	16.8448	17.7803	10.9925	11.1359	12.6582	17.6214	17.3288	17.8425	15.6729	15.2609	10.4788
ENSG00000078618.21_NRDC	1.05869	5.7329	2.07118	2.23712	2.17705	7.27389	0.0152993	1.25898	0.527515	2.45115	1.76527	1.00075	4.0525	0.46614
ENSG00000169213.7_RAB3B	0	0	0	0	0	0.879034	0.00810816	0.0600499	0	0	0	0	0	0
ENSG00000117862.12_TXNDC12	6.47972	18.2876	22.2201	8.78054	27.2378	21.9796	18.2768	25.3993	8.98482	20.8064	23.2664	15.3493	18.322	12.2404
ENSG00000285839.1_AL445685.3	12.4943	32.3349	42.8408	17.3635	49.4394	42.2479	36.106	46.1132	17.3906	35.9226	40.8143	28.7023	31.768	22.2559
ENSG00000198841.3_KTI12	10.0734	8.83754	12.2524	8.53531	0	6.82739	6.95248	13.3329	3.47419	6.60999	10.3261	11.4747	2.94698	5.94189
ENSG00000134717.18_BTF3L4	37.5618	33.8419	30.4228	41.7951	44.6414	27.3667	45.522	26.9804	32.4369	33.4559	37.7174	37.0824	44.9602	41.1622
ENSG00000157077.14_ZFYVE9	2.03023	3.65431	6.61596	6.76377	1.86931	1.99434	0.142706	6.62027	6.76561	8.28411	6.93634	3.59613	5.15157	6.10117
ENSG00000154222.14_CC2D1B	0.465764	0.241953	0.908145	0.0557687	0.457519	1.48326	0.470068	1.22872	0.476699	0.568725	0.263776	0.548541	1.08083	0.434824
ENSG00000085840.13_ORC1	23.9424	32.1625	23.6972	42.7228	3.62577	1.08735	5.74388	22.4857	14.8821	41.1171	17.3144	30.9745	20.4899	16.9686
ENSG00000134748.13_PRPF38A	45.8222	39.2165	37.0478	43.0674	14.7534	30.0002	17.2489	32.3352	33.5002	40.8793	32.3978	30.9591	48.1865	48.0119
ENSG00000134744.14_TUT4	0.128136	0.43462	0.420183	0.109664	1.23484	0.592367	1.02349	0.457964	0.294081	0.318537	0.435874	0.322395	0.517733	0.238908
ENSG00000116157.6_GPX7	0	0	0	0	0	0	0	1.10872	0	0	0	0.525374	0	0
ENSG00000182183.15_SHISAL2A	0	0	0	0	0	0	0	0	0	0	0	0	0	0
ENSG00000162377.6_COA7	22.3816	23.6079	22.6728	22.1438	6.39305	6.99646	6.24531	15.5823	16.3656	18.4702	17.6348	12.8047	16.5197	23.2022
ENSG00000162378.13_ZYG11B	0.528886	0.337984	0.222538	0.534835	0	0.342251	0.26518	0.301347	1.59645	0.710824	0.172087	0.352063	0.476172	0.0744655
ENSG00000203995.9_ZYG11A	3.99987	4.70415	5.46422	4.91985	5.0163	3.54006	4.72415	3.39703	4.31321	8.60299	4.3321	7.24364	3.35006	4.77326
ENSG00000121310.17_ECHDC2	0.0244595	0.0184364	0.157807	0.0270904	0.0296328	0	0	0.235799	0.411667	0.16479	0	0.192044	0	0.149615
ENSG00000116171.18_SCP2	13.547	11.3355	13.1757	15.5865	9.83345	36.4407	9.128	10.1771	9.66847	16.7859	11.9547	12.8983	13.1991	11.9083
ENSG00000174348.13_PODN	0	0	0	0	0	0	0	0	0	0	0	0	0	0
ENSG00000162383.12_SLC1A7	0.0872467	0	0.0307034	0	0	0	0	0.0315409	0	0.165968	0.139291	0	0	0.113013
ENSG00000157184.7_CPT2	3.81547	5.25487	5.52884	3.21082	0.985667	1.50786	0.636791	4.67388	3.77743	3.6246	1.86625	4.63674	3.68407	1.52428
ENSG00000162384.14_CZIB	15.6899	15.9393	17.2685	16.2174	19.6427	18.5509	13.3209	16.1492	10.3124	19.3265	17.725	14.0129	19.4882	19.2427
ENSG00000162385.11_MAGOH	180.944	159.031	134.772	175.03	54.5101	77.4419	73.6683	346.964	131.94	157.438	152.646	156.851	180.959	169.765
ENSG00000157193.16_LRP8	0.98366	0.873089	0.913939	1.25237	0	0.581516	0.726961	0.606525	0.580217	1.04927	0.376095	1.01773	0.650033	0.595405
ENSG00000143006.7_DMRTB1	26.4485	18.5366	20.2074	35.7173	2.85759	7.33782	8.74844	36.3449	16.1072	26.4803	13.0797	23.4984	17.2641	18.7827
ENSG00000174332.5_GLIS1	0	0.0342669	0.133323	0	0	0	0	0	0	0	0	0	0	0
ENSG00000058804.12_NDC1	12.1534	23.9336	20.8572	13.682	22.4248	5.0825	10.6037	8.00317	22.2042	21.1038	20.6436	16.5027	21.3021	10.7454
ENSG00000058799.15_YIPF1	39.2965	52.9173	61.5619	45.4735	78.4853	19.2545	27.7887	42.3841	56.7399	73.056	56.5505	64.0175	55.2352	63.4774
ENSG00000211452.10_DIO1	0	0	0	0	0	0	0	0	0	0	0	0	0	0
ENSG00000081870.11_HSPB11	161.232	122.759	127.793	130.459	205.612	329.909	266.004	120.291	140.22	108.395	126.348	107.957	140.512	163.97
ENSG00000116212.15_LRRC42	29.9526	38.4988	44.2651	35.0093	12.6241	28.6064	17.2863	46.5758	35.2223	37.8922	31.3665	38.7676	27.085	27.9553
ENSG00000203985.11_LDLRAD1	0	0	0	0	0	0	0	0	0	0	0	0	0	0
ENSG00000116209.11_TMEM59	46.3132	50.9754	52.876	46.5204	63.0424	53.7846	52.972	32.3132	55.8442	51.446	67.0083	45.4474	54.8553	53.2096
ENSG00000116205.14_TCEANC2	3.3419	3.46283	4.07257	3.61547	0.883015	0.278897	0.52799	0.693771	2.4469	4.00093	1.94971	3.47924	3.03895	2.90433
ENSG00000256407.2_AL357673.1	9.64495	5.72233	5.98606	5.12964	2.86337	2.30963	1.10125	5.41573	3.91761	9.45186	2.62038	5.00474	4.96777	6.18486
ENSG00000157211.11_CDCP2	4.1199	0.528574	1.20821	0.582515	0	0	0	0	0	1.00744	0.758042	1.44531	0.826421	2.05013
ENSG00000215883.10_CYB5RL	3.93207	3.40598	2.79913	3.38332	1.72877	1.58633	1.14929	3.14296	1.73453	4.59954	1.37112	2.56442	2.88283	2.59003
ENSG00000116221.15_MRPL37	76.5079	160.03	163.083	156.847	44.4389	27.0403	30.4078	137.122	101.388	160.185	172.516	149.26	150.864	149.35
ENSG00000157216.15_SSBP3	9.20562	7.71424	9.40118	12.135	8.11298	1.34327	5.8482	16.7214	6.15185	7.72574	6.71807	7.46162	10.9945	9.00171
ENSG00000162390.17_ACOT11	0.444312	0.283937	0	0.29954	0	0	0	0.0611073	0	0	0.173482	0	0	0
ENSG00000162391.12_FAM151A	0.846598	0.265884	0	0.26046	0	0	0	0	0	0	0.187723	0	0	0
ENSG00000184313.20_MROH7	0.0103817	0.0117378	0	0.0114983	0	0	0	0.0656795	0	0	0	0.0122267	0.0104868	0.0112064
ENSG00000271723.5_MROH7-TTC4	24.5919	17.6935	20.5351	33.9135	6.35198	4.4894	14.966	20.1451	22.6768	25.9629	15.6418	20.0605	24.5183	20.024
ENSG00000243725.7_TTC4	50.6096	36.4853	42.1697	69.6544	12.9443	9.15908	30.7183	41.2175	46.4362	53.4496	32.3887	41.1909	50.439	41.3741
ENSG00000162396.6_PARS2	57.9067	66.9195	57.6748	76.9975	1.69806	3.52654	20.2758	42.2735	26.2859	63.8474	31.5675	68.4338	48.3802	35.4465
ENSG00000006555.11_TTC22	0	0.0174559	0	0	0	0	0	0.0558146	0	0	0	0	0.0155955	0
ENSG00000162398.11_LEXM	0	0	1.30793	0	0	0	0	0	0	0	0	0	0	0.171937
ENSG00000116133.13_DHCR24	0.273298	0.240331	1.54953	1.05943	4.76417	23.8977	0.433566	4.69305	0.766626	0.649862	0.939309	0.268225	0.736176	0.934198
ENSG00000143001.5_TMEM61	82.0292	63.8678	87.4346	69.5535	54.8766	22.8266	89.6794	38.0188	45.5141	48.9419	52.6931	46.7999	58.1992	72.0854
ENSG00000162399.8_BSND	0	0	0	0	0	0	0	0	0	0	0.0358606	0.0423261	0.00907571	0
ENSG00000169174.10_PCSK9	0.322009	0.449735	0.266635	0.902099	0	0.587339	0	2.44805	0	0.360324	0.189004	0.58001	0.65054	0.102232
ENSG00000162402.14_USP24	0.478688	0.913857	0.773247	0.217285	3.50811	0.223862	1.05148	0.2766	1.18867	1.44614	2.12983	1.48796	0.824389	0.88943
ENSG00000284686.1_AC119674.2	0.426434	1.6473	0.187586	1.4169	0	0	0	0.610224	0	1.39425	1.70202	0	0.969194	0.498671
ENSG00000162407.9_PLPP3	0.107377	0	0	0.614453	0	0	0	0.177917	0.225902	0.595762	0.125	0	0.271161	0.0579537
ENSG00000162409.11_PRKAA2	0.191479	0.432981	0.975297	0.803649	0	2.77492	0	0.236813	0.508846	0.287563	0.784358	0	0.111979	0.20669
ENSG00000187889.13_FYB2	9.35773	11.3145	7.98279	7.0144	8.23831	12.7143	4.86008	5.22852	6.40573	9.46041	8.83097	7.86518	6.72542	5.5874
ENSG00000157131.10_C8A	0	0	0	0	0	0	0	0	0	0	0	0	0	0
ENSG00000021852.13_C8B	0	0	0	0	0	0	0	0	0	0	0	0	0	0
ENSG00000173406.15_DAB1	28.8746	20.4923	21.0596	27.0517	47.051	41.8133	23.6816	17.0813	34.0813	25.6953	26.7038	25.0851	28.7629	31.6947
ENSG00000162600.12_OMA1	38.4449	20.2558	15.8735	19.0275	27.9764	53.9784	11.0088	6.21527	22.1021	21.2399	23.1686	18.4696	23.9926	20.4071
ENSG00000184292.6_TACSTD2	0	0	0.035307	0	0	0	0	0.32643	0	0.0477131	0.240263	0	0	0.563153
ENSG00000162601.10_MYSM1	1.99797	1.73306	2.57623	1.25279	1.05018	0.301568	0.290258	1.00319	1.73472	1.83499	1.60333	1.5936	1.82599	2.39633
ENSG00000177606.6_JUN	0	0	0	0	0.0322891	8.09894	0.0585436	0.867161	0	0	0	0	0	0.057539
ENSG00000172456.17_FGGY	9.93551	10.4798	10.2957	10.266	17.0882	20.6378	15.4148	5.43537	9.00014	11.1952	10.9269	9.29166	10.8581	8.73379
ENSG00000134709.11_HOOK1	0.651462	2.81813	1.23351	1.41169	8.35571	0.245917	6.78164	3.50709	3.75413	5.77537	3.25021	2.88549	5.73656	1.94149
ENSG00000134716.11_CYP2J2	0.793379	0	0.809685	0.351485	5.49794	0	0	0.372863	0.40059	0.0754614	0.443324	0	0.384678	0.0685126
ENSG00000162598.13_C1orf87	0	0	0.0750852	0	0	0	0	0	0	0.583444	0.0851588	0.326666	0	0.18425
ENSG00000162599.16_NFIA	0.00888907	0	0.0938459	0	0	1.09149	0	0.0160676	0	0	0.195133	0.104689	0.0628536	0.0575715
ENSG00000162604.12_TM2D1	10.0233	7.79353	11.196	11.4423	18.5049	19.3056	17.095	6.53908	4.53409	7.78869	8.12402	8.17863	8.18965	10.7826
ENSG00000132849.20_PATJ	3.02954	5.24022	6.68761	7.78278	1.43952	1.77631	1.40007	1.67128	4.56913	5.48237	4.76604	5.36585	4.6261	3.06636
ENSG00000240563.2_L1TD1	0	0.0556893	0	0	0	0	0	0.200323	1.24349	0	0	0	0.547296	0
ENSG00000132854.19_KANK4	0	0	0.0730907	0	0	0	0	0	0	0	0	0	0	0
ENSG00000162607.13_USP1	42.163	70.1686	68.1818	60.9316	89.9892	80.2424	49.4409	59.1761	70.1828	70.9166	82.1227	74.384	83.7021	66.5974
ENSG00000116641.17_DOCK7	0.38313	0.476065	0.437193	0.445346	0.500928	1.67496	1.67482	0.418263	0.43095	0.351782	0.719169	0.384208	0.570935	0.618303
ENSG00000132855.4_ANGPTL3	0	0	0	0	0	0	0	0	0	0	0	0	0	0
ENSG00000125703.15_ATG4C	77.4228	65.3525	61.0829	69.3179	144.237	84.1608	85.2988	27.0918	73.0013	60.9106	84.626	71.0704	68.0219	59.5179
ENSG00000187140.5_FOXD3	0.542753	0	0.119377	0.150283	0	0	0	0.0817553	0	0	0.225654	0	0	0
ENSG00000088035.17_ALG6	45.1143	37.7897	33.9216	34.1858	22.1078	25.7635	23.7562	12.9396	38.7883	31.9009	43.6285	35.7247	41.9817	28.185
ENSG00000142856.16_ITGB3BP	13.066	25.2075	21.8199	23.9085	77.1794	34.727	25.4737	20.3375	25.9614	27.1444	35.6291	23.2451	30.2201	31.0625
ENSG00000203965.13_EFCAB7	13.8116	12.3429	16.0222	10.9187	36.7518	32.2507	19.6563	5.09771	14.8243	21.888	16.2407	16.0519	19.1143	8.28464
ENSG00000079739.17_PGM1	3.03156	7.58771	5.88397	8.91951	0.785012	2.15271	2.3383	8.21963	3.21327	11.6108	9.72142	5.58717	9.70105	4.69626
ENSG00000185483.12_ROR1	0	0	0	0.373202	0	0	0	0	0	0	0	0	0.0141822	0
ENSG00000177414.13_UBE2U	12.3197	14.1031	16.1678	16.6581	58.4577	55.4547	42.0014	18.5573	22.0307	13.2435	16.3393	18.0156	22.1927	22.8844
ENSG00000158966.15_CACHD1	0.120925	0	0	0	0	6.21604	0	0.194294	0	0	0	0.316481	0	0
ENSG00000162437.14_RAVER2	1.77195	1.10715	2.69396	3.6152	5.3668	9.19592	0.0512136	2.00885	1.76583	3.86231	3.21048	1.11666	4.39623	1.32548
ENSG00000162434.12_JAK1	4.52316	9.38962	11.2728	12.6638	5.89304	7.4495	8.56732	13.0815	9.73429	13.312	16.6622	11.5797	11.5797	10.6614
ENSG00000162433.15_AK4	6.27497	8.07999	7.2294	6.38453	6.93845	12.1685	16.4636	9.5533	5.65773	8.8371	11.9263	6.75966	10.2624	6.51812
ENSG00000116675.16_DNAJC6	0	0.367943	0.512976	0.285346	0	2.57319	0	1.201	1.19814	0.225701	0.541207	0.542967	1.3834	0.0439109
ENSG00000213625.9_LEPROT	5.1345	9.67531	10.4135	10.3359	1.20044	5.38518	5.75789	6.78975	10.2335	11.5879	12.7274	11.1605	9.73605	7.97327
ENSG00000116678.19_LEPR	0.688737	0.656737	0.277419	0.744435	0.0603184	3.21114	0	0.457478	1.36169	0.838588	0.604436	0.801368	0.595127	0.797196
ENSG00000184588.18_PDE4B	0	0	0	0	0	0	0.986326	0.0668416	0	0	0	0	0	0
ENSG00000118473.22_SGIP1	0	0	0	0	0	0.237206	0	0	0	0	0	0	0	0
ENSG00000152760.10_TCTEX1D1	0.1404	0	0	0	0	0	0	0	0	0.600929	0	0	0	0
ENSG00000172410.4_INSL5	0	0	0	0	0	0	0	0	0	0	0	0	0	0
ENSG00000152763.17_WDR78	1.68252	0.239786	0.410493	0.501108	0	2.94614	0	0.319462	0.713894	0.605162	1.21329	0.349685	0.0999743	0.244194
ENSG00000198160.14_MIER1	3.69503	3.62324	2.56856	2.75357	14.9494	11.5565	7.9536	6.75116	4.60661	3.26771	3.24317	3.81447	3.74397	4.35788
ENSG00000116704.8_SLC35D1	8.19628	5.46024	9.86483	7.20492	16.7588	11.9232	11.1771	5.76917	8.46148	11.6104	11.614	10.5859	11.0647	10.7386
ENSG00000203963.11_C1orf141	0	0	0.0661144	0	0.705577	0	0	0.0339589	0	0	0	0	0	0
ENSG00000162594.15_IL23R	3.52327	3.16721	6.75843	3.23054	9.72646	14.3277	2.18853	14.7469	4.37448	3.36486	7.80923	4.48956	4.84251	6.60879
ENSG00000081985.11_IL12RB2	0	0	0	0	0	0	0	0.019279	0	0	0	0	0	0
ENSG00000142864.14_SERBP1	8.60397	5.8645	5.61236	8.01831	11.7341	8.62873	8.77468	9.78681	5.89581	7.61365	5.21245	4.16904	5.69888	4.44473
ENSG00000116717.13_GADD45A	2.35259	1.49619	0.301842	0.108568	5.64095	17.9939	5.22148	3.45513	0	1.80643	1.90731	0	0	0.793589
ENSG00000172380.6_GNG12	33.1771	42.6691	40.3678	23.4037	19.0304	27.5987	28.4384	52.8625	37.8882	38.0414	39.7337	27.5022	42.5281	39.0528
ENSG00000162595.6_DIRAS3	106.796	157.315	168.944	137.091	102.755	83.0456	83.6499	78.9978	121.49	150.958	138.514	120.217	156.207	126.219
ENSG00000116729.14_WLS	23.4232	22.6312	23.8837	23.4584	14.5859	21.4412	26.0043	42.3581	20.0317	29.4584	22.1687	21.6551	25.3916	17.1301
ENSG00000116745.7_RPE65	0	0.450442	0	0.120342	0	0	0	0.752871	0	0	0	0	0	0
ENSG00000024526.17_DEPDC1	0	0	0	0	0	0	0	0.187758	1.0086	0.683984	0.318913	0	0	0.0345
ENSG00000033122.19_LRRC7	2.30943	1.58686	1.145	1.52622	0.448279	0.886226	1.9829	2.16219	1.20794	2.05551	1.65509	1.3374	2.26838	1.31532
ENSG00000066557.6_LRRC40	46.3612	40.2978	44.2041	38.4833	81.9382	39.8029	75.6665	8.75803	47.3365	43.8356	50.267	37.1691	51.4903	22.1026
ENSG00000116754.13_SRSF11	25.8671	25.4564	21.1705	26.7007	23.3113	23.6722	41.1896	35.3039	27.4089	22.2811	23.9774	23.2121	22.6647	23.4507
ENSG00000118454.13_ANKRD13C	0.518734	1.53523	1.04698	1.35183	4.17732	11.5053	0	1.241	1.73328	1.23347	1.56804	1.09607	1.7569	1.1693
ENSG00000197568.14_HHLA3	2.62508	2.00775	3.73598	4.10461	0	0	0.0847973	0.348899	0.974593	5.14052	4.08313	3.6372	2.4177	1.33347
ENSG00000116761.11_CTH	8.95022	4.5073	6.49887	13.2893	1.32581	0.0484762	0	4.41543	5.92023	3.67096	7.87775	3.03798	5.17185	5.65331
ENSG00000050628.20_PTGER3	0	0	0.103189	0.0324759	0	0	0	0	0	0	0	0.241733	0	0.0105505
ENSG00000132485.14_ZRANB2	15.3872	12.8393	12.4219	11.634	20.9805	46.6677	10.1024	9.28828	16.7235	13.2538	10.4435	9.91913	12.7518	11.1548
ENSG00000172260.15_NEGR1	1.3358	1.13877	1.32605	1.08389	3.82511	4.06669	3.19308	2.41454	1.71321	1.32488	1.86746	1.29557	1.62352	1.97396
ENSG00000162620.16_LRRIQ3	0.850958	1.38837	0.587557	0.560719	1.43548	0	1.18304	1.0222	0.951783	0.15368	0.677133	0.431324	0.674604	0.732523
ENSG00000254685.6_FPGT	20.4723	11.3563	14.7347	19.1244	27.1812	14.8936	26.922	6.36471	12.2514	10.0097	15.8106	9.56985	14.2044	9.30727
ENSG00000259030.7_FPGT-TNNI3K	1.51591	0.830013	1.26657	1.47833	2.55265	1.59639	2.09422	0.741036	0.240694	0.725455	1.24623	0.741076	0.914904	1.12177
ENSG00000116783.15_TNNI3K	0	0	0	0	0	0	0	0	0	0	0	0	0	0
ENSG00000162621.6_LRRC53	0	0	0	0	0	0	0	0	0	0	0	0	0	0
ENSG00000178965.14_ERICH3	0	0	0	0	0	0	0	0	0	0	0	0	0	0
ENSG00000116791.14_CRYZ	103.61	189.922	194.705	158.804	456.99	215.509	195.069	52.9577	204.372	188.539	362.975	164.159	215.525	145.424
ENSG00000162623.16_TYW3	17.6188	19.019	18.0723	12.5867	45.6867	32.6524	45.3011	16.6995	9.80421	13.5843	13.0732	16.4653	19.449	16.3268
ENSG00000162624.14_LHX8	75.7968	80.7355	77.3922	78.3528	16.3824	5.06102	33.0903	50.9867	37.732	82.6986	51.9598	69.151	66.188	46.479
ENSG00000137968.16_SLC44A5	1.81238	0.237088	1.09375	0.481093	0.889168	0.798845	1.74376	0.203058	0.945351	1.13972	1.31522	0.652693	0.0907802	0.323366
ENSG00000117054.13_ACADM	3.82681	4.37129	7.2889	3.69223	38.9057	11.1321	3.50968	2.19283	3.23696	3.77586	4.33022	5.25033	4.48326	4.98254
ENSG00000137955.16_RABGGTB	13.3873	15.4243	16.7556	13.6622	12.5888	17.6125	9.52204	9.11764	16.2951	13.3964	18.4947	14.8093	13.2653	16.9109
ENSG00000057468.7_MSH4	0	0	0	0	0	0	0	0	0	0	0	0	0	0
ENSG00000154007.6_ASB17	0	0	0	0	0	0	0	0	0	0	0	0	0	0
ENSG00000184005.11_ST6GALNAC3	2.57719	3.25402	2.61266	4.057	2.59925	7.0096	5.77595	5.43879	4.78891	5.0083	2.8457	2.97359	3.52831	3.77043
ENSG00000117069.15_ST6GALNAC5	3.05204	0.299297	0.657587	1.2245	1.05644	0.328332	0	1.39327	0	0.388784	0.652584	0.953633	0.72355	1.27746
ENSG00000142892.15_PIGK	2.73772	5.35879	8.65594	3.46806	54.6434	26.3797	14.9965	3.29392	6.47961	5.45203	12.9246	5.94476	5.01237	5.57796
ENSG00000154027.19_AK5	8.67714	9.6417	8.12385	10.3173	11.1869	9.58336	10.8872	26.6686	9.59893	11.6242	13.5226	8.92387	9.46457	8.51631
ENSG00000036549.13_AC118549.1	6.54617	3.89602	4.96676	5.3594	9.21229	3.18275	9.89289	1.68497	4.49516	2.42827	2.4978	6.19233	4.51763	3.07522
ENSG00000077254.14_USP33	20.1708	23.1294	19.0539	26.9172	13.119	20.8568	5.06278	5.11526	11.7064	17.0579	16.1124	17.1542	16.0769	10.8204
ENSG00000180488.15_MIGA1	1.17377	2.02223	1.33591	2.13574	0.632009	1.79091	0.235319	1.81015	1.99903	1.42875	3.15111	2.13939	2.97355	2.01114
ENSG00000162614.18_NEXN	0	0.0240471	0.0935603	0	5.28228	12.3986	0.0233594	0.672786	0	0	0.0212225	0	0	0
ENSG00000162613.16_FUBP1	10.6238	6.57056	7.77913	9.35048	6.29415	16.3367	11.3571	7.04319	6.51598	8.73076	7.89233	8.17783	8.04013	5.39237
ENSG00000162616.9_DNAJB4	20.5161	13.2837	17.5565	12.3635	10.1274	27.9435	17.5783	9.8354	10.2946	9.99925	47.0206	15.4879	22.8606	16.2312
ENSG00000137960.6_GIPC2	9.44936	10.1099	5.54937	3.61349	136.731	126.104	72.3285	12.5809	9.15179	10.1427	15.6744	7.9125	7.12828	7.53917
ENSG00000122420.10_PTGFR	0	0	0	0	0	0	0	0	0	0	0	0	0	0
ENSG00000137959.16_IFI44L	0	0	0	0	0	1.02851	0.0101194	0	0	0	0	0	0	0
ENSG00000137965.11_IFI44	0	0	0	0	0	0	0	0	0	0	0	0	0	0
ENSG00000162618.14_ADGRL4	0	0	0	0	0	0	0	0	0	0	0	0	0	0
ENSG00000117114.19_ADGRL2	0.304193	0.1926	0.224805	0	0	0.181101	0	0.120967	0	0	0.0849885	0	0.0245819	0.0394031
ENSG00000137941.17_TTLL7	0.0715643	0	0.125923	0	0	0.0110952	0	0.0161697	0	0.0106356	0	0	0	0.0193124
ENSG00000142875.19_PRKACB	0.616841	0.412109	0.0123338	0.108689	0	0	0	0.291416	0.353924	0.200012	0.0839314	0	0.0991276	0.090797
ENSG00000203943.8_SAMD13	0.191155	0	0.0240251	0	0	0	0	0.0493608	0	0	0	0	0	0
ENSG00000137976.7_DNASE2B	0	0	0	0	0	0	0	0	0	0	0	0	0	0
ENSG00000117133.11_RPF1	143.995	120.508	148.542	130.05	320.249	297.459	209.733	96.8513	138.338	117.121	142.078	136.542	154.859	156.457
ENSG00000174021.11_GNG5	232.944	220.911	240.999	214.552	771.751	757.216	710.933	268.89	303.017	242.844	295.616	275.427	338.38	320.61
ENSG00000122432.17_SPATA1	4.54108	2.6419	4.88731	2.0997	2.64393	1.28505	5.32638	3.50646	2.22608	3.74785	3.54136	3.27119	2.85022	2.37953
ENSG00000117151.13_CTBS	8.01433	6.07669	8.97822	4.295	3.06611	4.52289	8.29396	6.16104	3.95038	7.47392	5.906	5.97728	5.63523	5.09661
ENSG00000117155.16_SSX2IP	9.79636	10.9402	8.88774	9.90656	14.2102	10.972	17.7042	8.60703	11.8558	10.6863	11.6821	11.5503	14.8378	8.41725
ENSG00000171517.6_LPAR3	0	0	0	0	0	0	0	0	0	0	0	0	0	0
ENSG00000153898.13_MCOLN2	4.33094	2.35536	7.86176	4.85748	2.3578	0	1.1741	6.19341	6.57412	8.99473	3.93858	9.94303	5.78691	3.78734
ENSG00000162643.13_WDR63	0.168351	2.22971	2.62371	2.26414	4.77842	6.652	0	0.739028	3.3394	2.63063	1.53585	5.86315	1.77344	2.07686
ENSG00000055732.13_MCOLN3	0	0	0	0	0	0	0	0	0	0.118541	0	0	0	0
ENSG00000097096.9_SYDE2	0.530297	0.64953	0.699822	1.2073	1.3206	3.96466	1.65019	1.46445	1.30159	0.385295	0.911299	1.12765	1.8302	1.54237
ENSG00000162642.14_C1orf52	3.39324	2.96313	3.66491	3.51378	3.74327	7.45926	3.75706	3.56542	1.0447	2.36155	2.25723	1.49455	2.3408	2.79922
ENSG00000142867.13_BCL10	8.64215	6.88361	9.14907	7.241	31.3604	43.0532	13.755	9.52788	6.96313	8.30734	5.56541	9.35997	11.5776	6.96897
ENSG00000153904.20_DDAH1	2.26256	3.37204	2.42487	8.61123	0.772489	6.12277	2.16868	3.64358	3.63491	4.23065	5.31568	3.41562	3.67753	3.30821
ENSG00000142871.17_CCN1	2.1241	0.960623	1.52898	0.299417	13.7557	75.6831	1.8663	17.1728	1.46249	2.2499	0.231215	1.91031	0	0.708697
ENSG00000117174.11_ZNHIT6	2.15984	2.13242	3.37219	1.22977	1.17934	0.150922	8.80363	2.63937	0.191996	1.28395	3.33894	2.43622	1.79761	0.952273
ENSG00000171502.15_COL24A1	0	0.345616	0	0	0	0	0	0.0623846	0	0.164133	0	0	0	0
ENSG00000122417.15_ODF2L	12.6398	10.7475	9.84076	11.3433	13.6665	16.6437	16.7918	8.15307	9.28895	9.21226	8.27574	9.43135	11.1413	8.5602
ENSG00000137975.8_CLCA2	0.0214137	0	0	0	0	0	0	0	0	0.178215	0	0.252194	0	0
ENSG00000016490.15_CLCA1	0	0	0	0	3.59337	0	0	0	0	0	0	0	0	0
ENSG00000016602.9_CLCA4	0	0	0	0	0	0	0	0	0	0	0	0	0	0
ENSG00000097033.14_SH3GLB1	133.289	115.664	112.055	136.722	87.0108	75.1856	109.315	84.0936	101.77	108.571	91.5846	99.0699	126.952	102.924
ENSG00000183291.17_SELENOF	368.95	313.233	298.613	336.089	293.782	250.684	239.871	177.205	411.233	332.086	333.585	294.527	370.175	350.092
ENSG00000153936.17_HS2ST1	1.16888	0.430943	0.122956	0.478439	3.24778	0.598817	0.013954	0.976033	0.801881	1.31418	0.862069	0.65838	1.64273	0.644582
ENSG00000267561.2_AC093155.3	0.562436	0.52992	0.288647	0.155733	0	0	0	0.720121	0	2.06181	0.280605	0.275997	0.568132	0.303559
ENSG00000143013.13_LMO4	5.58678	5.70653	4.0577	2.42881	2.76217	6.15221	3.51715	8.148	5.71201	5.64902	5.64407	5.22684	4.21933	7.27054
ENSG00000065243.20_PKN2	7.71533	8.53754	8.96621	7.18159	3.87806	2.56202	12.9058	5.11847	6.38905	6.343	7.01602	6.686	6.54982	5.86227
ENSG00000137947.12_GTF2B	241.927	245.297	240.075	231.433	153.476	221.107	163.234	257.299	243.947	246.346	246.659	238.126	232.71	286.93
ENSG00000137944.18_KYAT3	16.9707	16.8073	28.1981	18.7961	3.3833	37.3552	15.2413	13.5905	11.3889	12.1061	20.5777	15.5341	22.0467	21.6117
ENSG00000213516.10_RBMXL1	9.47752	10.7784	10.7369	9.94228	6.98808	5.88903	10.7554	9.42052	6.55528	7.43119	10.4192	10.3974	10.8475	12.4127
ENSG00000117226.12_GBP3	0	0	0	0.0243923	0	6.88362	0	0.457803	0	0	0	0.0518751	0	0
ENSG00000117228.10_GBP1	0	0	0	0	0.846344	1.56446	0	0.648914	0	0.207643	0	0	0	0
ENSG00000162645.13_GBP2	3.34394	1.72791	3.17179	1.86627	0	0	2.48188	2.1604	2.80302	2.15867	1.40765	5.18431	0.593754	0.860097
ENSG00000213512.3_GBP7	0.426741	0	0	0.171869	0	0	0	0	0	0	0	0	0.0391875	0
ENSG00000162654.9_GBP4	0	0.0521118	0	0	0	0.190558	0	0.124969	0	0	0	0.0180942	0.0310386	0.0165843
ENSG00000154451.14_GBP5	0	0	0	0	0	0	0	0	0	0	0	0	0	0
ENSG00000183347.14_GBP6	0.221105	0	0.138947	2.34392	1.68375	0	0.416293	0.970609	0	1.42705	2.3323	1.9344	0	0.170479
ENSG00000197147.13_LRRC8B	4.82484	11.4687	6.85237	8.52463	11.2313	20.9593	13.0332	12.189	11.8907	16.3896	9.91522	13.0964	9.20201	5.89016
ENSG00000171488.15_LRRC8C	3.41213	2.93887	2.81079	3.10174	2.38863	0	1.61744	1.20008	2.94589	3.39659	2.17611	1.87658	1.78837	1.56362
ENSG00000271949.1_AC093423.3	20.3412	16.9633	20.8151	27.4823	1.57298	9.84125	4.75331	14.603	7.28412	31.0449	17.13	16.8204	13.5524	7.16334
ENSG00000171492.14_LRRC8D	8.90595	10.0253	13.2243	14.925	11.3785	13.0479	10.9773	6.3092	7.11823	15.4204	9.68206	14.1758	10.7247	4.8697
ENSG00000162664.17_ZNF326	0.970276	0.834898	0.430595	0.618154	0.0208051	0.234299	0.820453	1.00109	0.65032	0.592106	0.257034	0.63709	0.182143	0.787836
ENSG00000143032.8_BARHL2	0	0.0521883	0	0	0.167764	0	1.11531	1.37668	0.582658	0.713432	0.460582	1.79396	0.186505	0.398607
ENSG00000122482.21_ZNF644	0.707242	0.715454	0.480312	0.700859	1.5483	8.18719	0.967541	1.16625	1.72284	1.41618	0.953316	1.05213	1.88001	1.72776
ENSG00000162669.16_HFM1	0.60043	0.0366951	0	1.29408	0	0	0	0	0.204842	0.057881	0.647699	0	0.327843	0.0700681
ENSG00000097046.13_CDC7	72.6948	40.132	67.0926	73.7196	45.4165	27.8328	55.77	18.1725	65.1897	58.9386	65.1337	73.8822	65.1161	37.6927
ENSG00000069702.11_TGFBR3	0.968017	0.746225	1.9646	1.40109	2.07897	0.136436	1.12357	1.27255	0.555417	1.68711	2.14036	1.74895	1.67785	2.49356
ENSG00000137948.18_BRDT	52.5949	67.6119	78.3718	66.739	45.4946	44.2543	50.8069	25.715	60.1797	52.1526	65.079	58.5836	81.4285	58.5121
ENSG00000172031.7_EPHX4	0	0	0.479594	0.139329	0	0	0	0.0757963	1.05862	0.149565	0.167365	0	0.127072	0
ENSG00000230667.5_SETSIP	0	0	0	0	0	0	0	0	0	0	0	0.12224	0	0.11204
ENSG00000189195.13_BTBD8	1.72614	3.36111	1.74764	2.1394	3.8505	0	0.737257	1.90674	2.42099	3.3064	4.12824	1.72636	3.05825	1.5823
ENSG00000203910.9_C1orf146	51.5182	48.0322	13.9109	35.2171	54.8362	15.3011	26.3349	124.687	5.48321	23.9634	26.8732	46.1451	51.1623	44.545
ENSG00000174842.17_GLMN	20.7826	14.2597	40.3624	24.3107	47.8032	25.2139	32.6535	6.32938	38.4706	30.8381	30.8957	16.2665	16.408	17.9189
ENSG00000122484.9_RPAP2	2.07536	1.50173	2.07419	1.62433	0.509565	3.16441	1.23389	1.72062	2.44506	1.78314	1.60697	0.932055	2.39825	1.23661
ENSG00000162676.12_GFI1	0.800353	0.589236	1.1954	1.91718	0.0225495	0.461714	0	0.437373	0.469897	1.32776	0.352874	0.197287	0.0752054	0.542471
ENSG00000067208.14_EVI5	1.60744	3.4157	3.01897	1.26265	3.82577	8.088	0	1.91643	3.3098	2.80569	2.96899	2.77926	2.74074	2.43658
ENSG00000122406.13_RPL5	15.2806	53.7525	69.3621	44.6718	168.457	112.74	90.7705	74.5804	97.7242	69.2295	134.769	49.4449	83.1763	76.8282
ENSG00000154511.12_DIPK1A	3.54074	4.797	4.96805	1.69034	7.7287	0	15.6892	0.744844	3.08238	2.03226	2.68023	3.19941	3.5766	2.70178
ENSG00000143033.18_MTF2	120.687	120.632	119.023	113.89	94.0241	36.5704	113.621	96.2996	110.486	118.782	121.508	118.171	121.151	122.068
ENSG00000117500.13_TMED5	2.22274	3.27743	3.60468	2.00802	4.51704	10.3161	7.46989	3.66597	2.58594	2.63049	3.43416	3.96888	3.29027	2.35509
ENSG00000122483.17_CCDC18	2.71338	4.50703	4.92175	4.7119	6.06723	5.21434	2.17068	6.60005	4.43991	3.56454	5.09739	6.33205	3.73907	3.48942
ENSG00000117505.13_DR1	10.2251	11.3752	10.3939	12.9796	12.3563	7.26229	7.28438	11.5516	7.08576	10.4319	7.90198	9.89624	10.8956	8.74413
ENSG00000137942.16_FNBP1L	22.0331	19.8701	16.8504	15.9863	20.1677	10.8383	7.25606	13.0451	19.1029	21.7653	18.4454	22.3843	18.0483	16.8276
ENSG00000137936.18_BCAR3	3.94085	6.69114	4.35488	7.61184	0.165202	1.25157	2.81558	9.85932	4.47533	6.79299	2.55801	6.39173	2.17633	2.22264
ENSG00000067334.14_DNTTIP2	54.6414	61.3532	69.2937	65.0776	152.496	123.108	102.754	30.9189	77.6226	57.2655	68.6851	61.559	67.9729	62.1657
ENSG00000023909.10_GCLM	8.79845	9.98706	11.657	11.4396	6.86747	8.69142	2.9219	11.8336	7.68215	10.9569	8.81398	9.70683	7.21894	7.01984
ENSG00000198691.13_ABCA4	0.750638	2.42126	2.31141	2.02954	0.748917	1.67037	0.581943	0.828066	2.36881	2.8611	1.92758	3.60118	2.33047	1.53713
ENSG00000137962.13_ARHGAP29	2.1674	3.68158	2.7202	3.40738	4.26227	4.9242	4.4055	5.05962	3.3064	4.12178	4.64309	4.07689	3.73538	4.27445
ENSG00000117528.13_ABCD3	12.3621	12.5415	11.5266	18.3876	7.76457	1.758	10.5585	6.62784	15.2467	9.49554	8.20293	9.37705	11.6531	6.30621
ENSG00000117525.14_F3	0	0	0.201333	0	65.9839	297.217	7.18103	2.0387	0	0	0	0	0	0
ENSG00000143036.17_SLC44A3	0.855024	2.52832	1.76487	0.946989	2.15141	1.67232	0	2.22911	2.49067	0.430083	0.295325	0.0387301	1.89346	1.02944
ENSG00000117519.16_CNN3	477.913	379.162	458.968	587.667	518.575	688.084	533.079	212.702	313.679	455.506	292.408	440.513	396.216	339.346
ENSG00000172339.10_ALG14	1.51686	0.896224	1.69612	1.54994	1.19745	3.14372	3.63285	1.84852	2.59413	2.69933	2.94899	2.1783	3.51916	3.17965
ENSG00000152078.10_TMEM56	12.5585	8.34893	9.44152	11.4189	9.62718	6.79786	1.37508	12.043	6.12813	13.6856	9.63739	13.5416	8.77546	7.15735
ENSG00000271092.5_TMEM56-RWDD3	47.9682	29.3745	30.3497	30.3738	42.5505	10.2043	35.9322	38.8306	27.9367	39.7555	28.6606	43.0074	30.5206	34.225
ENSG00000122481.17_RWDD3	21.1024	14.1714	13.2242	9.48983	26.8705	7.95527	32.587	10.7086	12.9787	12.6901	11.8228	16.3186	12.5127	16.5952
ENSG00000117569.18_PTBP2	3.89442	4.49383	5.90934	5.7753	36.0749	26.9827	14.1693	1.74009	4.41878	7.24874	8.27399	3.63317	6.39437	3.40871
ENSG00000188641.13_DPYD	0.291077	0.179508	0	0	0	0	0	0.32286	0	0.110113	0.250837	0	0.0801885	0.0571275
ENSG00000162627.17_SNX7	3.92549	0.154823	2.20869	2.93217	24.774	17.0409	0	3.34153	1.15235	1.35672	4.09912	3.92429	0.968256	2.26648
ENSG00000117598.12_PLPPR5	0	0	0	0	0	0	0	0	0	0	0	0	0	0
ENSG00000117600.12_PLPPR4	0	0	0	0	0	0	0	0	0	0	0	0	0	0
ENSG00000099260.11_PALMD	0	0.0528476	0	0	0	0	0	0	0	0	0	0	0	0
ENSG00000156869.13_FRRS1	0	0	0	0	0	0	0	0	0	0	0	0	0	0
ENSG00000162688.17_AGL	0.185065	0.444633	1.23131	0.832694	0	1.06161	3.93808	0.491324	0.292008	0.770101	0.796355	1.23962	0.841228	0.786585
ENSG00000117620.15_SLC35A3	3.14582	1.90707	2.24416	1.93693	0.00626835	1.75195	0.948995	0.430212	1.89403	2.71898	2.31808	2.58368	3.14631	1.25106
ENSG00000283761.1_AC118553.2	80.585	74.7542	68.4643	79.9177	41.1016	21.2932	47.0389	16.4034	46.0681	60.8052	73.9264	82.6869	69.6307	35.4555
ENSG00000156875.14_MFSD14A	147.69	142.025	127.004	151.263	80.8857	38.9807	91.448	30.7786	84.5192	111.412	139.281	155.261	127.407	66.1554
ENSG00000156876.10_SASS6	55.6543	65.0457	49.8207	54.6161	103.051	67.0546	65.4813	85.0991	57.8686	64.2201	72.3849	62.6919	58.6173	56.5116
ENSG00000122435.10_TRMT13	36.4933	31.5322	29.7973	25.8082	100.257	86.4781	65.5973	22.545	44.9416	26.863	24.1848	26.3411	37.5776	22.8127
ENSG00000122477.12_LRRC39	16.8226	16.1804	14.3834	9.97205	46.7892	40.3198	25.9706	3.29777	17.945	8.9581	11.4428	10.4922	19.5778	8.54241
ENSG00000137992.14_DBT	1.99499	1.67045	0.624221	1.12789	0.667436	0.0517657	0.302533	1.48619	2.00196	1.01227	0.791258	0.55052	1.68635	1.28848
ENSG00000137996.12_RTCA	43.5551	39.2691	43.8129	38.0207	29.5826	2.92843	44.936	25.3819	40.3912	48.201	33.0756	49.5396	45.0317	36.6196
ENSG00000079335.20_CDC14A	0.10145	0	0.510026	0	0	1.70769	0	0.471544	0	0.206771	0.318148	0.0341372	0.161036	0.265952
ENSG00000181656.7_GPR88	0	0	0	0	0	0	0	0	0	0	0	0	0.109168	0
ENSG00000162692.12_VCAM1	0	0	0	0	0	0	0	0.0704834	0	0.0741765	0.404648	0	0.409639	0
ENSG00000162694.14_EXTL2	0.0939961	1.00961	1.38517	0.650664	0	0	2.96801	0.0849522	0	0.642588	2.39168	0.221403	0.284844	0.253659
ENSG00000162695.12_SLC30A7	3.68618	5.24681	4.43024	4.33783	11.736	10.8857	6.14504	1.6955	4.016	3.91303	6.83084	4.18625	5.96205	5.81458
ENSG00000117543.21_DPH5	26.748	20.4726	27.6689	20.6882	40.7952	34.3578	51.846	13.7524	9.62386	28.6288	20.9524	15.9379	30.7091	26.7469
ENSG00000170989.9_S1PR1	0	0	0	0	1.61946	2.97987	0	0.0489781	0	0	0	0	0	0
ENSG00000118733.16_OLFM3	0	0	0	0	0	0	0	0	0	0	0	0	0	0
ENSG00000060718.22_COL11A1	0	0	0	0	0	0	0	0.178214	0	0	0	0.122227	0	0.0448109
ENSG00000185946.16_RNPC3	7.03459	7.51851	6.98673	5.1282	7.39052	5.01009	11.5136	7.31389	12.4871	5.89699	7.93779	6.19741	7.95242	5.30947
ENSG00000240038.6_AMY2B	0.327468	0.441444	0.432153	0.348741	0.839232	0.609243	0.539483	0.193513	1.27188	0.344412	0.640942	0.385667	0.445287	0.203933
ENSG00000243480.7_AMY2A	0	0	0	0	0	0	0	0	0	0	0	0	0	0
ENSG00000237763.9_AMY1A	0	0	0	0	0	0	0	0.102121	0	0	0	0	0	0
ENSG00000174876.16_AMY1B	0	0	0	0	0	0	0	0.0365342	0	0	0	0	0	0
ENSG00000187733.6_AMY1C	0	0	0	0	0	0	0	0.104499	0	0	0	0	0	0
ENSG00000198890.8_PRMT6	1.78468	0.836649	0.019148	0.578528	0	0.0809837	0.0239036	1.82934	1.64838	0.20701	1.25958	1.10219	0	0.328908
ENSG00000162631.18_NTNG1	0	0	0	0	0	0	0	0	0	0	0	0	0	0
ENSG00000134215.16_VAV3	24.7817	27.9604	26.9266	27.1468	25.2356	37.4161	23.5724	21.0318	30.8089	33.1791	41.827	33.1555	33.5247	28.6184
ENSG00000085491.17_SLC25A24	0	0	0.123412	0	0	0	0	0.0253556	0	0	0	0	0	0
ENSG00000196427.13_NBPF4	0	0	0	0	0	0	0	0	0	0	0	0	0	0
ENSG00000186086.18_NBPF6	0	0	0	0	0	0	0	0	0	0	0	0	0	0
ENSG00000162636.16_FAM102B	0.0100908	0.125497	0	0.0223522	0	0	0	0.0911987	0	0.0359915	0.563851	0.154494	0.530033	0.108924
ENSG00000162639.16_HENMT1	572.314	585.249	693.992	571.329	895.015	704.251	824.536	342.876	681.386	657.366	797.654	590.667	612.602	669.794
ENSG00000134186.12_PRPF38B	6.18591	3.43562	3.83108	4.88302	3.33625	6.42735	5.43812	9.99219	2.05484	5.58045	2.20637	4.20182	3.53536	3.95368
ENSG00000143107.9_FNDC7	5.66153	2.52582	11.2273	6.81279	0	5.65559	6.04995	2.51691	1.93148	5.31214	0.702332	1.33354	4.57509	2.44452
ENSG00000116266.11_STXBP3	32.6986	41.0071	40.4045	40.7203	93.2741	63.1384	41.8217	9.63855	53.9689	36.9152	52.8716	45.4122	51.162	22.9719
ENSG00000162641.19_AKNAD1	0.748646	0.173628	0.962641	0.0637823	0.953497	0.452372	0	0.138793	0	0.798794	0.0957711	0.542583	0.290857	0.310816
ENSG00000274068.1_AL449266.1	7.11426	4.4048	7.3022	6.37861	3.89904	0	5.02298	3.98033	2.13816	4.43055	4.56349	2.79288	1.36882	5.66816
ENSG00000121957.14_GPSM2	37.4604	34.7592	36.9939	49.2038	25.5524	31.5432	45.0467	8.6485	22.3059	37.0307	27.8408	33.4445	35.4702	16.4981
ENSG00000121940.15_CLCC1	18.3413	18.6312	25.116	25.1348	16.9014	4.50264	20.9165	6.37298	8.15721	16.1345	15.5704	16.0049	14.8985	9.74534
ENSG00000085433.15_WDR47	19.9875	20.066	17.4721	26.3427	5.29781	11.8	24.9977	11.3553	13.7324	15.8255	17.8793	19.8216	16.7854	10.3387
ENSG00000197780.9_TAF13	0.808702	1.98107	2.01588	0.821045	2.77594	0	0	1.46179	0.850681	3.12483	2.21909	1.2699	2.72297	3.05532
ENSG00000215717.6_TMEM167B	4.20794	2.3788	3.77468	2.62727	1.44941	4.96331	6.56984	2.46081	2.60375	1.91288	3.25199	1.38471	3.14624	2.85003
ENSG00000179902.12_C1orf194	0	0.604623	0.134424	0	0	0	0	0	0	0	0	0	0	0
ENSG00000116299.17_KIAA1324	0	0	0	0	0	0	0	0	0	0	0	0	0	0
ENSG00000031698.13_SARS	122.685	108.474	112.983	133.465	14.4921	11.1883	38.7406	76.6751	91.8974	109.813	105.419	105.112	109.071	106.713
ENSG00000143126.8_CELSR2	0	0.00831433	0	0.00814471	0	0	0	0.0465234	0	0	0	0	0	0
ENSG00000134222.16_PSRC1	5.05616	5.82871	3.51797	5.49019	1.8817	0	0.36295	4.53981	2.92003	9.27248	3.69318	10.4695	3.67196	4.85141
ENSG00000221986.7_MYBPHL	0	0	1.17974	1.90102	0	4.25774	0	0.290861	0.677063	0	0.481687	0.821214	0.595989	1.15798
ENSG00000134243.12_SORT1	2.59466	7.11775	7.88504	8.3121	3.44401	5.21833	0.692556	4.43778	2.87071	4.70718	5.71439	7.21947	8.94879	3.38104
ENSG00000143106.13_PSMA5	167.06	137.201	134.484	142.22	99.5121	83.7559	116.814	110.462	155.983	118.59	141.51	140.649	129.227	151.931
ENSG00000143028.9_SYPL2	0.583552	1.1876	0.533937	1.37019	0	0.810638	0	0.717271	1.47322	0	1.77013	0.852205	0.117892	0.982661
ENSG00000162650.16_ATXN7L2	7.14107	8.27774	8.48788	10.4656	0.589869	0.0670995	2.33705	24.4958	5.00783	11.8134	3.07692	15.0364	5.33717	5.25571
ENSG00000174151.14_CYB561D1	0	0.149979	0.262587	0.899883	0.200885	0	0	0.479555	0.837225	0.216856	0.330907	0	0.251241	0.42957
ENSG00000181754.7_AMIGO1	2.80789	3.13316	4.6662	4.34979	4.98035	3.98342	4.77698	9.55378	3.24321	7.85498	4.33999	5.83573	5.04235	4.14032
ENSG00000156097.12_GPR61	0	0.0210941	0.0984853	0.0619913	0	0	0	0.134895	0.706518	0.177455	0.0186164	0.131837	0.226152	0.161114
ENSG00000065135.11_GNAI3	38.2908	34.6599	35.4229	32.7223	44.3913	30.051	34.8852	18.2165	35.9394	36.5215	25.8527	33.0205	41.4073	30.651
ENSG00000134183.11_GNAT2	235.427	273.595	261.282	205.21	392.24	142.188	278.452	173.505	329.431	287.785	193.126	263.992	322.488	280.606
ENSG00000116337.16_AMPD2	6.18113	12.8358	9.91506	7.90272	1.8763	0	1.33647	19.4712	3.84009	14.6814	9.35497	11.5628	11.7751	5.34371
ENSG00000168765.17_GSTM4	0.708397	1.45285	0.492793	1.259	0	0	0.19903	1.63782	1.03977	0.626777	2.87673	0	1.6974	1.40487
ENSG00000213366.13_GSTM2	0.175946	0	0.091056	0.160482	0	0	0	0.364805	0	0	0	0	0	0
ENSG00000134184.12_GSTM1	0.225355	0	0.16522	0.332792	0	0	0	1.15414	0	0	0	0	0	0
ENSG00000134201.12_GSTM5	0	0	0	0	0	0	0	0	0	0	0	0	0	0
ENSG00000134202.10_GSTM3	28.8012	88.7742	107.647	62.324	409.495	572.962	381.155	52.7063	88.7573	49.6161	199.742	115.047	118.558	94.8328
ENSG00000198758.10_EPS8L3	0	0	0	0	0	0	0	0	0	0	0	0.0319576	0	0
ENSG00000184371.14_CSF1	0	0	0	0	0	0	0	0	0	0	0	0	0	0
ENSG00000168710.18_AHCYL1	0.39351	0.529656	0.741867	0.0622621	4.13172	14.2703	3.93085	2.16776	2.83842	1.60407	2.09414	0.639996	1.17356	2.12386
ENSG00000143093.15_STRIP1	22.8549	22.3397	19.5197	33.7508	0.684824	1.32255	0.804258	14.9317	10.5408	25.6911	13.7933	27.2798	18.5833	11.1773
ENSG00000156150.8_ALX3	0	1.01137	0	0.730016	0	0	0	0.680805	0.594288	0.11195	0.328843	0	0	0
ENSG00000186150.4_UBL4B	0	0	0	1.20192	0	0	0	0.34616	0	0	0	0.526262	0	0
ENSG00000197106.7_SLC6A17	7.37898	3.50432	6.66705	5.68464	0	0	0	1.90176	4.84565	15.467	8.3276	14.0654	4.09308	4.08235
ENSG00000116396.14_KCNC4	1.13028	1.15439	0.954633	0.947238	0.839862	0.551415	0	1.29054	0.713373	1.09298	0.654136	1.0738	0.844881	0.845921
ENSG00000162775.15_RBM15	8.94999	14.7103	5.91889	12.3964	2.6679	7.26686	10.8504	10.1156	4.84542	12.8747	9.67637	10.1599	9.63245	5.32118
ENSG00000168679.18_SLC16A4	0	0	0	0	0.325136	5.25191	0	0	0	0	0	0	0	0
ENSG00000134248.13_LAMTOR5	123.428	106.36	145.088	106.466	424.665	379.634	260.271	108.195	167.073	144.257	182.688	143.456	142.158	147.392
ENSG00000143125.6_PROK1	0	0	0	0	0	0	0	0	0	0	0	0	0	0
ENSG00000143105.7_KCNA10	0	0	0	0	0	0	0	0	0	0	0	0	0	0
ENSG00000177301.15_KCNA2	0.119436	0.0122761	0	0.0180384	0	0	0	0.0637851	0	0.0903636	0.189597	0	0.153548	0
ENSG00000177272.9_KCNA3	0	0.516993	0	0.253223	0	0	0	0.723218	0	0.498347	0.114067	0.897549	0.577367	0
ENSG00000143119.14_CD53	0	0	0	0	0	0	0	0	0	0	0	0	0	0
ENSG00000121931.16_LRIF1	12.3122	8.86402	10.2632	8.68319	3.23131	11.2276	11.3328	12.8564	10.2023	6.24609	9.67775	10.6611	7.75604	5.75817
ENSG00000156171.14_DRAM2	27.7514	23.6257	19.4423	29.2377	38.6111	55.7138	33.0548	11.4944	21.633	14.8707	29.641	22.5208	20.0752	26.4509
ENSG00000134255.14_CEPT1	6.51183	3.70022	5.4332	5.46193	5.89305	1.62646	3.12664	1.10412	5.09317	6.63606	7.50415	4.63316	6.60041	4.48849
ENSG00000162777.17_DENND2D	0	0	0	0	0	0	0	0	0	0	0.140996	0	0	0
ENSG00000064886.14_CHI3L2	0	0	0	0	0	0	0	0	0	0	0	0	0	0
ENSG00000134216.19_CHIA	0	0	0	0	0	0	0	0	0	0	0	0	0	0
ENSG00000173947.14_PIFO	5.97294	0.891416	2.62746	0.820308	0.0578898	3.85231	2.65025	1.01487	3.92058	4.91416	4.50571	5.71199	1.52042	1.34107
ENSG00000085465.12_OVGP1	0	0	0	0	0	0	0	0	0	0	0	0	0	0
ENSG00000116455.14_WDR77	1.72182	1.74808	3.46248	1.28432	0	0	0	1.87373	0.443558	2.54845	0	1.24153	0.674405	2.01033
ENSG00000116459.11_ATP5PB	35.749	53.4044	69.5955	51.3825	146.613	111.204	75.5868	51.0592	75.9052	68.5981	107.943	48.4055	74.014	72.7318
ENSG00000143110.11_C1orf162	0	0.0385379	0	0	0	0	0	0	0	0	0	0	0	0.183967
ENSG00000121933.19_TMIGD3	0	0.0878689	0	0	0	0	0	0	0	0	0	0	0	0
ENSG00000282608.1_ADORA3	0	0	0	0	0	0	0	0	0	0	0	0	0	0
ENSG00000116473.14_RAP1A	2.11483	2.2561	2.67086	2.75787	3.14066	1.26921	5.02002	3.62231	1.50699	2.71714	2.73988	2.67146	3.04932	2.83514
ENSG00000197852.11_INKA2	0.0885487	0.0834294	0.12984	0.0163455	0	0	0	0.0400145	0	0.122824	0.014726	0.017381	0.0298151	0.0159305
ENSG00000064703.12_DDX20	17.3155	21.029	26.9159	14.463	8.41158	12.9488	1.2431	9.32864	12.368	25.7286	8.39449	14.8819	18.856	7.09352
ENSG00000171385.9_KCND3	0	0	0	0	0	0	0	0	0	0	0	0	0.0484823	0
ENSG00000143079.15_CTTNBP2NL	18.2528	15.1232	13.3446	16.1048	12.8244	5.31844	13.074	16.5428	9.20965	13.6203	13.3979	11.1704	19.4461	12.7668
ENSG00000134245.18_WNT2B	0.320239	0.0431036	0.456154	0.354684	0.110849	0	0	0.0964758	0.0962464	0.126914	0.190203	0.0718387	0.0693177	0.0905353
ENSG00000007341.19_ST7L	2.69966	2.92074	3.91077	3.31224	4.84958	0	5.45717	1.73528	2.93772	2.58713	3.00728	1.87752	2.37437	2.52475
ENSG00000116489.13_CAPZA1	188.616	144.55	161.05	155.564	576.488	504.213	385.522	40.4762	127.785	135.057	152.918	144.754	180.137	151.411
ENSG00000155363.18_MOV10	17.0752	11.9964	21.5902	13.5818	6.46238	1.13264	3.35909	15.5371	13.9057	14.0798	13.1329	18.932	14.6565	11.9071
ENSG00000155366.16_RHOC	34.5024	30.2169	22.153	27.6029	5.98759	0	6.35419	39.1001	22.1751	31.7472	21.9698	32.9377	31.2081	31.605
ENSG00000271810.5_AL603832.3	63.1908	54.4249	39.5013	46.2383	9.43692	0	6.44034	68.3432	45.296	54.4218	42.5303	60.0936	54.0174	56.685
ENSG00000155367.15_PPM1J	0	0.705213	0	0	0	0.936497	0	0.0890092	0	0.468365	0.458595	0	0	0.212618
ENSG00000184599.13_FAM19A3	0	0	0	0	0	0	0	0	0	0	0	0	0	0
ENSG00000155380.11_SLC16A1	14.813	13.0931	18.3765	12.9834	8.00468	12.8213	10.9435	12.5691	15.0214	17.2737	16.4289	18.1987	12.4154	9.8738
ENSG00000198799.12_LRIG2	1.18059	1.3348	0.719076	0.352038	0.733478	0.0093865	0.274287	1.02596	0.286585	1.10671	0.732484	1.18541	1.30721	0.465638
ENSG00000081026.19_MAGI3	0.426105	1.07763	0.720167	0.79484	3.31472	0.0139079	2.68477	1.16546	0.424633	1.35984	0.928675	0.964049	0.453074	0.447852
ENSG00000116793.16_PHTF1	14.7773	13.1816	16.2309	11.7176	10.7448	12.0286	21.2881	8.87197	9.30173	12.0935	9.86073	14.4126	13.3851	7.61344
ENSG00000081019.13_RSBN1	1.43896	1.4392	1.60682	2.40592	2.02826	4.82227	1.06373	3.68894	1.92117	2.33592	1.54627	2.08578	1.66317	1.5234
ENSG00000134242.16_PTPN22	0	0	0	0	0	0	0	0	0	0	0	0	0	0
ENSG00000188761.13_BCL2L15	0.0103737	0	0	0	0	0	0	0.0562534	0	0	0	0	0	0
ENSG00000134262.13_AP4B1	40.3567	33.6237	35.988	39.8006	1.91581	2.1615	16.9957	15.1525	21.9981	36.6238	24.9245	24.4962	29.3883	24.4725
ENSG00000118655.6_DCLRE1B	25.6465	17.0839	23.954	20.475	3.10418	2.43547	8.91572	25.7544	18.1363	23.602	16.6781	19.9953	15.4567	12.1231
ENSG00000163349.22_HIPK1	0.618815	2.82191	1.01626	1.18798	4.87301	7.13795	1.21202	2.22778	1.43206	1.74121	2.28463	0.66806	1.3856	1.29142
ENSG00000116774.12_OLFML3	0	0	0	0	0	0	0	0	0	0	0	0	0	0
ENSG00000134207.16_SYT6	0	0	0	0	0	0	0	0	0	0	0	0	0	0
ENSG00000197323.12_TRIM33	4.45022	8.03045	5.41047	4.70039	23.232	22.5416	14.2745	10.9918	5.82828	6.7276	8.25369	5.43782	12.2355	5.21733
ENSG00000116752.6_BCAS2	299.076	215.332	260.289	229.909	469.096	387.56	536.762	206.529	264.246	223.39	256.428	213.613	285.543	275.587
ENSG00000175984.15_DENND2C	0	0.01439	0	0.0140964	0	0	0	0.0805201	0	0.015132	0.0126997	0	0.0128563	0.0686928
ENSG00000116748.21_AMPD1	0	0	0	0	0	0	0	0	0	0	0	0	0	0.0330448
ENSG00000213281.5_NRAS	7.63338	9.02502	6.61981	5.09681	9.195	9.2243	15.0667	4.5533	4.40482	7.80495	12.7744	7.08927	10.9712	7.06269
ENSG00000009307.16_CSDE1	270.228	218.7	282.579	295.857	119.566	112.384	143.292	81.5371	209.623	236.034	168.18	307.561	214.756	112.226
ENSG00000052723.11_SIKE1	19.4012	17.4289	22.5191	22.1085	29.2255	14.3547	29.1317	23.8423	18.5897	18.5179	18.8637	22.7738	22.5082	22.3421
ENSG00000198765.12_SYCP1	0	0	0	0	0	0	0.363332	0	0	0	0	0	0	0
ENSG00000134200.3_TSHB	0	0	0	0	0	0	0	0	0	0	0	0	0	0
ENSG00000134198.10_TSPAN2	0	0	0	0	0	0	0	0	0	0	0	0	0	0
ENSG00000134259.3_NGF	0	0	0	0	0	0	0	0	0	0	0	0	0	0
ENSG00000173218.15_VANGL1	2.78508	3.03095	1.4408	1.75605	0	0	0	2.22487	1.05336	0.905325	2.37309	2.32184	1.84392	1.88037
ENSG00000118729.11_CASQ2	0	0	0	0	0	0	0	0	0	0	0	0	0	0
ENSG00000177551.5_NHLH2	0	0	0	0	0	0	0	0	0	0	0	0	0	0
ENSG00000163393.13_SLC22A15	0	0	0	0.158418	0	0	0	0	0	0	0.124882	0.0421135	0	0.135097
ENSG00000173212.4_MAB21L3	0	0	0	0	0	0	0	0	0	0	0	0	0	0
ENSG00000163399.16_ATP1A1	23.3894	17.6493	20.0986	26.0344	7.14691	11.2245	8.74317	25.0293	11.7835	29.1956	15.8997	25.21	15.9648	9.41885
ENSG00000116815.16_CD58	2.06255	0.538148	1.72155	1.93295	0.640714	20.8592	7.84137	1.00375	4.00545	1.3833	2.00529	2.17998	2.45739	3.08272
ENSG00000143061.17_IGSF3	0.165748	0.216229	0.527205	0.578968	1.79178	0.521852	0.602129	1.46343	0.643758	1.3188	1.53937	2.1923	0.463641	0.399118
ENSG00000116824.5_CD2	0	0	0	0	0	0	0	0	0	0	0	0	0	0
ENSG00000134247.10_PTGFRN	1.33787	0.52613	1.33056	0.91805	2.94215	6.81783	5.65387	1.53771	1.28494	2.80088	3.59856	1.26736	2.73221	1.50694
ENSG00000134256.12_CD101	0	0	0.0216841	0	0	0	0	0	0	0	0	0	0	0
ENSG00000116830.12_TTF2	7.23544	4.90413	5.30334	6.61462	3.61207	4.91909	1.22413	7.47945	6.33111	8.72386	7.2104	7.13211	6.80207	5.88525
ENSG00000134253.10_TRIM45	6.47999	10.892	15.0317	5.6698	64.2433	50.5539	72.2841	8.70668	6.5437	11.2738	13.0611	10.9895	12.8076	8.74347
ENSG00000134258.17_VTCN1	33.3197	35.3462	36.965	44.2566	7.13688	9.54883	13.2823	17.9162	52.7214	63.5168	45.7497	53.1539	53.8388	40.1051
ENSG00000198162.12_MAN1A2	3.26956	2.04143	1.08191	2.09707	3.90195	2.39684	0.77178	3.87234	1.84797	1.70575	2.14249	3.33338	2.25764	2.58113
ENSG00000183508.5_TENT5C	159.078	150.576	144.785	157.798	287.214	203.556	291.66	130.349	113.534	172.426	159.514	147.179	152.412	119.172
ENSG00000196505.11_GDAP2	7.17039	8.02564	6.1976	10.0939	10.2674	4.36306	8.41863	4.66725	9.08518	8.12929	8.91428	5.76403	9.75124	4.35073
ENSG00000065183.16_WDR3	0	0.716273	0	0	0	0	1.10923	0.273836	0.34769	0.294734	0.100776	0.0108132	0.315331	0.0297326
ENSG00000155761.13_SPAG17	0	0.0446704	0	0	0	0	0.173572	0.00892701	0	0	0	0	0.00997739	0
ENSG00000092607.15_TBX15	0	0	0	0	0	0	0	0	0	0	0	0	0	0
ENSG00000116874.11_WARS2	13.6606	10.5092	6.68887	3.85717	13.8757	1.18634	3.01682	5.89603	8.35865	9.41825	8.27147	9.56059	7.65505	6.7243
ENSG00000116882.14_HAO2	0	0	0	0	0	0	0	0	0	0	0	0	0	0
ENSG00000203859.10_HSD3B2	0	0	1.56754	0	25.6518	62.3909	0.136525	2.20948	1.56911	0	0.330762	0	0	0
ENSG00000203857.10_HSD3B1	0	0	0	0	0	0.0958014	0	0	0	0	0	0	0	0
ENSG00000143067.5_ZNF697	0.219848	0.707455	0.37196	0.693023	1.721	12.753	2.63745	1.49786	1.49429	0.965106	1.87307	0.77676	0.32457	1.40563
ENSG00000092621.12_PHGDH	0	0	0	0	0	0	0	0.0925147	0	0	0	0	0	0
ENSG00000134240.11_HMGCS2	0	0	0	0	0	0	0	0	0	0	0	0	0	0
ENSG00000134193.15_REG4	0	0	0	0	0	0	0	0	0	0	0	0	0	0
ENSG00000134249.6_ADAM30	0	0	0	0	0	0	0	0	0	0	0	0	0	0
ENSG00000134250.20_NOTCH2	0.033138	0.1124	0.0291544	0.0104864	0.166322	2.83599	0.285962	0.188255	0	0.0731688	0.0425132	0.0780548	0.0526013	0
ENSG00000265808.3_SEC22B	12.5325	7.98216	9.94169	9.80885	86.7334	72.9927	35.0187	3.70948	11.9965	12.4292	17.08	8.32698	11.3407	10.8788
ENSG00000286106.1_AC253572.1	2.20798	1.05617	0.896562	1.59896	0.102883	0	0	3.30031	0	1.31256	4.06739	3.90058	0	2.29172
ENSG00000273136.7_NBPF26	1.36334	0.723525	0.979141	0.878252	1.02809	1.19058	0.77923	2.20029	0.526815	1.96825	2.01279	2.08077	1.32094	3.3938
ENSG00000263353.3_PPIAL4A	0.142952	0.161625	0.503071	0.158328	0.173187	0	0.157003	0.258396	0	0.16996	0.570564	0	0.4332	0
ENSG00000198019.12_FCGR1B	0	0	0.147218	0	0	0	0.122521	0	0	0	0	0	0	0.0301046
ENSG00000188610.12_FAM72B	17.2024	14.3497	9.66085	12.8855	18.5418	30.0945	14.2468	11.9486	9.42396	12.8705	6.17687	13.4454	13.1346	6.24562
ENSG00000171943.11_SRGAP2C	3.16173	3.09323	3.75806	3.00154	21.857	28.1549	23.5421	1.85447	3.42087	2.30147	3.09046	3.07011	4.96661	3.28754
ENSG00000203818.7_HIST2H3PS2	0.229559	8.56497	2.62552	3.30525	0	1.99307	0	2.69713	0	5.18563	2.51964	2.16285	0.927534	2.23016
ENSG00000263513.5_FAM72C	22.4268	21.4089	11.0941	23.6107	20.8005	69.7951	30.9017	24.2411	9.85116	15.3829	11.5988	22.6877	17.9655	9.13359
ENSG00000271567.1_PPIAL4E	0	0	0.211482	0	0	0	0	0.108625	0	0.142896	0	0.14155	0.242813	0.259475
ENSG00000266338.6_NBPF15	0.515663	0.804167	0.594469	1.0044	1.63721	3.26407	0.644466	1.88026	0.448908	1.12047	0.51454	0.942376	1.85004	1.17084
ENSG00000279782.1_PPIAL4F	0.142952	0	0.251535	0.316656	0	0	0	0	0	0	0.142641	0	0.2888	0
ENSG00000196369.11_SRGAP2B	3.69304	3.52625	3.93794	3.42541	22.9555	30.9953	27.7903	1.54502	3.4592	2.29622	3.04695	3.5502	5.18043	3.62018
ENSG00000215784.6_FAM72D	22.5455	20.8679	9.21535	20.0972	20.568	37.0914	18.475	20.6578	8.84736	14.0738	11.5785	20.5907	16.8346	6.93531
ENSG00000256374.2_PPIAL4D	0	0	0.335381	0	0	0	0	0.172264	0	0.226613	0	0.224478	0.385067	0.411491
ENSG00000162825.16_NBPF20	0.0397362	0.06739	0.113618	0.440102	0.27079	0.486691	0.403688	0.219967	0.501586	0.0826759	0.109036	0.280789	0.311074	0.316336
ENSG00000117262.19_GPR89A	15.2186	18.1273	22.8227	9.77131	19.0951	7.786	17.3107	17.3884	15.4196	17.0852	24.4626	16.2449	14.293	19.3396
ENSG00000174827.13_PDZK1	56.7233	44.4757	54.289	57.8945	23.2294	43.3168	75.7111	36.7558	41.2992	67.7111	45.4392	62.5479	73.1689	44.4335
ENSG00000117281.15_CD160	0	0	0	0	0	0	0	0.0858935	0	0	0	0	0	0
ENSG00000265491.5_RNF115	11.2188	9.23102	10.8909	13.3137	5.21957	1.39677	2.43619	8.59725	8.07681	9.38244	6.76767	7.49552	7.44577	7.51467
ENSG00000186141.9_POLR3C	40.415	29.1587	41.1494	31.0593	15.6223	20.1357	26.1155	15.3269	30.98	24.7069	23.1845	31.487	26.8843	27.2308
ENSG00000186364.12_NUDT17	5.80782	4.95703	3.50662	4.03608	4.13893	5.08482	0.0625361	4.99171	0	2.0986	1.4772	0.201177	6.95944	5.4702
ENSG00000131788.16_PIAS3	1.78646	3.06301	1.05356	2.43521	2.37835	1.75313	0	3.3356	0.743416	2.91754	1.35162	0.855454	3.54961	2.03434
ENSG00000198483.13_ANKRD35	0	0	0	0	0	0	0	0	0	0	0	0	0	0
ENSG00000143127.13_ITGA10	13.0746	15.5173	17.846	14.0456	5.85984	2.54965	0.232411	27.4992	10.303	19.6241	18.4154	16.1281	14.3521	9.49587
ENSG00000131779.11_PEX11B	110.604	145.542	106.585	155.589	24.6171	30.0387	47.4081	111.676	115.768	143.645	115.733	123.47	120.656	100.658
ENSG00000265241.6_RBM8A	56.6092	49.3159	57.9635	59.6108	96.6616	120.751	87.5919	49.3456	52.4574	53.5058	53.5191	52.942	46.1418	60.304
ENSG00000280778.1_AC243547.3	96.8474	77.6422	89.4501	116.425	107.831	135.51	143.179	108.555	80.4845	96.295	89.5003	93.7641	73.8063	101.286
ENSG00000271601.4_LIX1L	0.0472807	0	0	0.235648	0	0	0	0.0213658	0	0.140533	0	0.334101	0.0238797	0.0510368
ENSG00000272031.3_ANKRD34A	0	0.464932	0	0	0	0	0	0	0.324422	0	0.179515	0.0605375	0	0
ENSG00000121851.13_POLR3GL	50.7951	37.2265	39.0053	67.7411	23.9842	33.0193	68.3186	51.5109	39.4573	41.4998	42.6269	42.2132	33.4169	42.5147
ENSG00000265972.5_TXNIP	1.24931	0.058854	0	0.08648	0	0	0	1.59956	0.328539	0.216611	0	0.674363	0.210326	0.252854
ENSG00000168509.20_HJV	0	0	0	0	0	0	0	0	0	0	0	0	0	0
ENSG00000271425.8_NBPF10	0.42665	0.207795	0.843118	0.501619	0.612311	2.38537	0.886708	1.37036	0.579983	1.17059	1.07412	1.0436	0.457491	0.701444
ENSG00000264343.6_NOTCH2NLA	1.65916	1.51514	3.17205	2.12032	3.09242	0	2.62823	4.15252	2.01379	4.21077	5.06214	4.58445	1.99826	2.72089
ENSG00000270339.3_PPIAL4H	0	0	0.251535	0	0	0	0	0.129198	0	0	0	0	0	0.308618
ENSG00000268043.7_NBPF12	0.350304	1.48157	1.03872	0.632268	2.98648	8.46442	2.09467	4.09234	0.818862	1.89732	1.76065	1.19184	1.21882	1.27445
ENSG00000131791.8_PRKAB2	1.71072	0.566577	1.1554	1.99041	0	1.8432	0.0189784	1.09322	0.436247	0.945051	0.586239	1.11931	0.733108	0.373055
ENSG00000131781.13_FMO5	2.49116	2.24612	0.693572	1.7288	3.59108	0	5.16033	0.612741	1.79121	2.94305	2.34414	1.85689	1.94303	1.59982
ENSG00000131778.19_CHD1L	6.25189	8.70545	6.2337	3.18276	4.09271	4.70698	0.144556	3.58847	10.5223	5.92034	5.75671	6.25208	5.91634	2.32056
ENSG00000116128.11_BCL9	0.447079	0.421232	0.406446	1.30394	0.523582	1.01661	0	2.10113	0.940573	0.992215	0.996301	1.01797	0.993535	0.868674
ENSG00000162836.12_ACP6	0.723762	0.862775	1.32196	1.24598	0	0	1.21827	1.50733	0.695128	0.963384	0.957679	0.722679	0.484745	1.00205
ENSG00000265107.3_GJA5	0	0.0324431	0	0	0	0.533857	0.0630306	0.752084	1.08664	0	0	0	0	0
ENSG00000121634.5_GJA8	0	0.32772	0	0	0	0	0	0.130984	0	0	0	0	0	0
ENSG00000188092.14_GPR89B	11.2455	14.2078	13.6058	8.89938	14.9797	3.45854	9.38907	14.9717	12.5047	15.1586	21.7647	13.6762	16.6036	13.4459
ENSG00000263956.6_NBPF11	1.47544	0.430494	0.362901	0.966423	1.21088	6.0016	0.36591	1.47686	0.400522	0.886523	0.284946	0.653957	0.6891	0.513758
ENSG00000236334.2_PPIAL4G	0.36702	0.0829923	0.12916	0.0541995	0.207501	0	0.026873	0.199024	0.617714	0.0581812	0.170903	0.115266	0.222442	0.0264118
ENSG00000270629.6_NBPF14	0.188933	0.195812	0.325516	0.383634	0.658067	8.90476	0.873245	1.7289	0.496852	0.804916	0.60484	0.704619	0.660012	0.424881
ENSG00000286019.1_AC239811.1	0.681218	1.1553	0.374579	2.82933	5.88023	0	4.58257	5.31019	4.29947	4.75826	4.75813	6.21771	1.89232	2.57367
ENSG00000177144.7_NUDT4B	9.46616	12.7371	16.2434	22.9615	3.98072	6.30713	3.0932	17.535	11.8503	16.3703	7.6501	12.807	16.2001	3.46236
ENSG00000178104.19_PDE4DIP	0.160532	0.235566	0.694151	0.3329	0.198623	0.0889639	0	0.321043	0.258687	0.332991	0.316957	0.897042	0.286364	0.0884862
ENSG00000269713.7_NBPF9	0.292036	0.25943	0.458803	0.68155	0.581247	0.944347	0.664392	1.50822	0.394966	0.545615	0.468321	0.822995	0.642665	0.821867
ENSG00000286219.1_AC242843.1	0.953552	0.958318	1.50695	0.977884	1.39055	0	1.12485	0.686252	1.3374	2.20442	2.16725	1.99648	0.891859	1.35334
ENSG00000286185.1_AC242842.3	0.503629	0.303195	1.09333	0.54331	2.45643	16.2491	1.50854	1.79113	1.40355	1.21311	1.18127	1.56372	0.42284	0.946072
ENSG00000271383.7_NBPF19	0.178353	0.139604	0.609544	0.189939	2.05271	17.0419	1.16023	1.64292	0.952485	0.554587	0.479134	0.880595	0.166301	0.466495
ENSG00000263464.2_PPIAL4C	0.943486	0.711152	1.10676	1.04497	1.33354	0	0.863519	1.42118	3.96984	0.560867	1.56905	0.370389	1.74724	0.16974
ENSG00000150337.13_FCGR1A	0.566469	0.355813	0.747559	0	0	0.0390332	0.207383	0.426639	0	0.935402	0.188412	1.07484	0	0.781325
ENSG00000203814.6_HIST2H2BF	0.767542	0.166885	0.649301	0.588529	0.858349	0.695684	0.810562	0.773734	0	0.807256	0.353478	1.14732	0.447297	1.08345
ENSG00000183598.3_HIST2H3D	0.229559	1.55727	0	0.762749	0	0	0	1.65977	0	1.09171	2.29058	0	0	0.991182
ENSG00000270882.2_HIST2H4A	0	0.62548	0.176987	0.278509	0	3.49318	0	0.136361	0	0.597939	0	0.592306	0.152405	0.325727
ENSG00000203811.1_HIST2H3C	0	0	0	0	0	0	0	0.926857	0	0.135475	0	0	0	0
ENSG00000203812.2_HIST2H2AA3	0	0.388608	2.72153	0	0.416406	0	0	4.19365	0	0.61297	0	3.64317	1.56236	0.185508
ENSG00000272196.2_HIST2H2AA4	0	0.378272	2.64915	0.185278	0	0	0	4.2333	0	0.596667	0	3.54627	1.52081	0.180574
ENSG00000203852.3_HIST2H3A	0	0	0	0	0	0	0	0.875365	0	0.135475	0	0	0	0
ENSG00000270276.2_HIST2H4B	0	0	0	0	0	3.45787	0	0.132614	0	0.0581511	0	0	0	0
ENSG00000184678.10_HIST2H2BE	0.817057	0	0.0378335	0.190513	0	6.98715	0.0944597	0.738444	1.62847	0.153382	0	0	1.43347	0.324935
ENSG00000184260.5_HIST2H2AC	11.8541	2.18816	7.44932	5.3588	0	0	5.04826	5.02879	6.10745	11.505	7.96595	15.6703	5.37613	7.83415
ENSG00000184270.5_HIST2H2AB	0	0	0.626466	0.197163	0	0	0	0.160888	0	0.846592	0	0	0	0
ENSG00000178096.9_BOLA1	52.1145	31.3228	43.7475	36.6203	0	16.8203	4.68109	53.2286	39.1278	43.8405	33.3786	33.9206	38.4217	40.5006
ENSG00000159164.10_SV2A	0	0	0	0	0	2.07832	0	0	0.497682	0	0	0	0	0
ENSG00000143368.10_SF3B4	110.018	77.3127	93.1877	118.172	5.29928	0.0686746	13.1352	68.607	113.224	125.932	111.38	110.138	84.3419	75.7853
ENSG00000014914.21_MTMR11	0.350815	0.186654	0	0.114279	0	0	0	0	0.520977	0	0.494189	0.413163	0.333523	0
ENSG00000264522.6_OTUD7B	0.895104	2.48644	1.74472	0.769175	10.947	9.60902	6.407	1.65283	2.14288	3.25686	3.38012	1.81756	1.91746	1.84913
ENSG00000136631.14_VPS45	10.0362	8.95235	10.3055	12.9105	4.80498	8.74531	7.66589	4.80508	12.3815	11.3238	12.4682	15.0176	11.0281	6.7364
ENSG00000023902.14_PLEKHO1	15.3571	5.58387	7.96383	21.6907	2.15537	2.22427	2.43854	11.6156	12.2167	18.9691	7.02984	13.9294	9.51747	10.1245
ENSG00000143401.15_ANP32E	0.235544	0.177541	0.0230254	0	4.02678	14.6399	0.718601	0.567684	0.330361	1.12018	0.783437	0	2.48504	0.960526
ENSG00000118298.12_CA14	0	0.647286	0.0503681	0.760898	0	0	0	1.13832	0.361333	0.408398	0.0856884	0.337125	0.202406	0.463489
ENSG00000117362.13_APH1A	8.93772	6.45013	7.38528	8.00349	1.3823	0.0336946	5.34074	28.9228	5.14377	6.10446	3.30707	5.91896	5.59805	5.92355
ENSG00000118292.9_C1orf54	5.94322	4.36771	2.22223	5.10141	5.49016	0	4.89554	11.0785	2.81327	4.06297	1.85321	5.68707	4.5776	3.68884
ENSG00000159208.16_CIART	388.389	351.882	314.953	315.544	79.559	78.4935	185.785	161.473	307.248	231.631	226.188	349.847	299.527	346.713
ENSG00000266472.5_MRPS21	38.3489	55.5791	63.7851	49.0325	241.005	174.213	131.091	85.9463	82.7353	51.2676	103.265	54.3056	56.9153	70.1923
ENSG00000117360.13_PRPF3	31.9787	28.1476	33.7829	45.5047	2.09246	2.16386	8.52661	24.0297	24.2243	34.6601	24.9632	32.1145	37.7833	19.4159
ENSG00000163125.15_RPRD2	1.05816	1.62365	1.15894	1.69816	2.73397	2.66506	1.38748	2.64459	2.04444	2.0925	2.8982	2.0092	1.55968	1.50353
ENSG00000143374.17_TARS2	6.84994	6.5673	9.06009	10.6111	0.588759	0.0287028	0.0254163	6.98564	3.7975	10.978	6.51173	7.46773	4.04405	3.09754
ENSG00000143369.15_ECM1	0	0	0	0	0	0.104483	0	0	0	0.100155	0	0.198422	0	0
ENSG00000143382.14_ADAMTSL4	0	0	0	0	0	0	0	0.0662864	0	0	0	0.0172756	0	0
ENSG00000143384.13_MCL1	0.625969	0.805354	1.48124	0.573763	2.56274	19.1154	4.88359	2.32149	1.6348	0.33362	0.0646143	0.711797	0.588701	0.745598
ENSG00000143420.18_ENSA	12.2466	19.6916	16.1994	20.2031	22.4944	15.9139	19.6567	15.5391	11.2743	23.9336	19.4353	19.9051	14.3485	11.7548
ENSG00000143457.11_GOLPH3L	27.9876	25.0204	22.9053	22.6921	53.8261	70.4796	28.967	17.4685	16.0747	29.1705	36.1719	21.4634	31.7585	20.1611
ENSG00000143452.16_HORMAD1	0	0	0	0	0	17.0778	0	0	0	0	0	0	0	0
ENSG00000163131.11_CTSS	0	0	0	0	0	0	0	0	0	0	0	0	0	0
ENSG00000143387.13_CTSK	0	0	0.591605	0	0	37.9806	0.170431	0.140248	0	2.64444	0	0	1.09725	0
ENSG00000143437.21_ARNT	2.2241	1.81979	2.88361	2.1392	14.2702	5.4627	9.14409	1.90431	0.738805	2.60949	2.16085	2.11962	2.91174	2.03751
ENSG00000283324.1_CTXND2	1.84245	1.38874	0	1.19036	0	0	0	0.90197	0.969042	0	0	1.44659	0	0.248602
ENSG00000143379.12_SETDB1	2.4342	1.65431	1.89582	3.31478	1.22474	4.12454	0.292182	2.58469	2.01486	2.07172	2.36253	2.06787	1.67954	1.93838
ENSG00000143418.19_CERS2	20.1537	18.4449	21.3951	26.2367	6.22712	5.74524	9.46077	19.0225	16.4128	22.3671	13.5619	18.5673	23.2514	14.2327
ENSG00000143412.10_ANXA9	0	0	0	0	0	0	0	0	0	0.140745	0	0.557674	0	0
ENSG00000143409.15_MINDY1	0.298572	0.028131	0	0.0275571	0	0	0.0546531	0.112435	0	0.0295816	0	0	1.78444	0.214861
ENSG00000143363.17_PRUNE1	4.72341	17.2042	11.5725	14.6017	8.14901	4.63488	1.576	26.3432	16.2265	19.9396	18.1962	18.4842	11.1732	8.77743
ENSG00000163141.19_BNIPL	0.198159	0.196038	0.108961	0.438946	1.08032	0.829504	0	0.358187	0.625336	0.323945	0.0741478	0.233377	0.0250208	0.160426
ENSG00000143443.9_C1orf56	141.988	121.363	154.974	155.512	262.736	325.21	182.661	100.489	118.022	127.573	129.482	149.776	140.196	134.001
ENSG00000197622.13_CDC42SE1	98.4301	52.0871	68.3059	94.2068	164.571	192.202	106.371	26.8	59.7754	74.4248	71.1248	70.9085	76.4209	73.0239
ENSG00000213190.3_MLLT11	73.6961	37.9572	50.2929	64.4417	72.9017	61.2819	34.7357	16.4264	40.9162	58.165	57.8489	62.5525	42.4249	51.5343
ENSG00000143458.12_GABPB2	2.87492	1.86901	2.09572	2.82024	8.02326	0	2.63876	1.24347	1.9441	2.1485	2.59203	1.85013	1.59722	2.39398
ENSG00000143434.15_SEMA6C	0.0162418	0.22036	0.114315	0	0	0	0	0.264224	0.410037	0.135172	0.0972384	0.210412	0	0.122725
ENSG00000163154.6_TNFAIP8L2	0	0.184236	0.215043	0.270717	0.0987076	0.20211	0.71587	0.0736363	0	0.968683	0.812979	0.287867	0.329202	0.263844
ENSG00000163156.11_SCNM1	37.0459	26.0393	32.262	35.5257	43.6909	45.3749	67.1561	34.2389	51.4317	29.1685	31.6597	25.8988	30.795	39.5523
ENSG00000163155.12_LYSMD1	3.16	3.74291	5.72574	4.83318	5.24119	0.746548	7.10647	2.61796	16.1453	5.4566	7.95786	4.43048	5.89	5.96932
ENSG00000163157.15_TMOD4	0.51193	0	0.540467	0.226797	0	0	0	0.555209	0	0.912969	0.664058	1.44699	0.0517114	0.607859
ENSG00000163159.12_VPS72	203.125	142.019	145.979	189.29	13.2034	25.5928	26.1735	119.379	169.013	175.134	172.005	174.315	152.675	200.416
ENSG00000143398.20_PIP5K1A	1.02989	1.40125	1.32074	0.464	0	0.216506	1.59124	1.48297	0.220343	1.09994	0.661875	0.575627	0.423182	0.0188425
ENSG00000159352.15_PSMD4	159.056	129.473	140.785	143.575	151.612	160.436	175.579	102.736	111.738	131.888	106.21	126.975	115.202	118.633
ENSG00000143373.18_ZNF687	1.02942	1.09642	1.12881	1.20624	0.289193	0.758678	1.26169	1.9821	0.564968	1.80925	0.997404	0.983954	1.17548	1.51381
ENSG00000143393.16_PI4KB	8.28317	7.48821	10.3758	11.7789	0.942752	1.43703	2.75389	9.12723	4.36566	14.0217	4.48629	10.4885	11.2842	4.10661
ENSG00000143390.17_RFX5	0	0	0	0	0	0	0	0	0	0	0	0	0	0
ENSG00000143416.21_SELENBP1	0	0	0	0	0	0	0	0	0	0	0	0	0	0.263693
ENSG00000159377.11_PSMB4	19.8909	53.3615	53.2415	37.0287	218.387	165.097	152.386	40.7695	52.6822	43.1802	69.0677	44.7081	41.6199	44.1404
ENSG00000143442.22_POGZ	1.62117	1.38765	1.1926	0.395628	4.2499	3.87383	2.84682	2.01153	1.27177	2.11258	2.97938	1.26208	1.93365	1.86861
ENSG00000143375.15_CGN	1.55441	4.07923	4.40377	4.3277	4.45742	9.35676	7.47095	6.07052	3.2402	3.50966	6.31794	4.16519	5.085	3.18647
ENSG00000143367.16_TUFT1	4.59822	2.83324	1.45551	6.22453	0.0294748	0.905272	1.89716	5.43112	0	3.55785	3.39866	3.2951	2.60501	4.43828
ENSG00000143376.14_SNX27	0.750905	1.78097	1.71865	1.60706	1.1628	0.399152	1.12235	1.78083	1.78169	1.37607	1.76332	1.19023	2.61771	0.975108
ENSG00000159409.14_CELF3	0	0	0	0	0	0	0	0.134466	0	0	0.424163	0	0	0
ENSG00000178796.12_RIIAD1	231.344	181.83	177.651	211.165	205.453	240.409	226.127	240.878	181.724	180.291	206.732	200.069	174.675	232.201
ENSG00000143436.11_MRPL9	54.2776	43.7113	36.1127	36.6939	13.3354	22.799	20.5458	30.1878	26.0093	31.6535	24.4014	41.6368	37.7382	45.0689
ENSG00000143450.16_OAZ3	4.56164	4.28257	3.58328	3.18023	0.493432	0.884039	1.92349	2.79757	1.28529	3.4865	2.21489	3.64552	3.27074	4.79214
ENSG00000182134.16_TDRKH	25.4215	29.9153	27.6472	21.3221	20.6743	0.275777	13.3496	9.17683	21.0498	24.1442	22.4819	21.2544	24.4998	12.5205
ENSG00000213171.2_LINGO4	0	0	0	0	0	0	0	0	0	0	0	0	0	0
ENSG00000143365.18_RORC	0	0	0	0	0	0	0	0	0	0	0	0	0	0
ENSG00000225556.1_C2CD4D	0	0	0	0	0	0	0	0.0485321	0	0.446906	0	0	0	0
ENSG00000196407.12_THEM5	0.81265	0.551281	1.00094	0.900057	1.18143	0	0	0	0	1.0628	0.810879	1.2442	0	0.789488
ENSG00000159445.13_THEM4	1.31928	1.39934	0.753845	1.50637	2.66933	0.826589	1.41907	2.58136	0	1.58469	1.75068	2.70703	2.15695	0.778107
ENSG00000197747.9_S100A10	1.67814	0.52704	0.820224	0	23.4932	178.539	5.22207	26.9631	7.06099	0	0	0	0	0.201273
ENSG00000163191.6_S100A11	0	0.164365	0.127899	1.12708	14.7943	129.823	0.957987	14.7155	0	1.20988	3.33635	0	0	0
ENSG00000182898.4_TCHHL1	0	0	0	0	0	0	0	0	0	0	0	0	0	0
ENSG00000159450.12_TCHH	0	0.106749	0	0	0	0	1.68877	0.109712	0	0.112254	0	0	0	0
ENSG00000215853.3_RPTN	0	0	0	0	0	0	0	0	0	0.0314299	0	0	0	0
ENSG00000197915.6_HRNR	0	0	0	0	0	0	0	0	0	0	0	0	0	0
ENSG00000143631.10_FLG	0	0	0	0	0	0	0	0.0200684	0	0	0	0	0	0
ENSG00000143520.6_FLG2	0	0	0	0	0	0	0	0	0	0	0	0	0	0
ENSG00000143536.7_CRNN	0	0	0	0	0	0	0	0	0	0	0	0	0	0
ENSG00000186207.5_LCE5A	0	0	0	0	0	0	0	0	0	0	0	0	0	0
ENSG00000169509.6_CRCT1	0	0	0	0	0	0	0	0	0	0	0	0	0	0
ENSG00000185966.3_LCE3E	0	0	0	0	0	0	0	0	0	0	0	0	0	0
ENSG00000163202.5_LCE3D	0	0	0	0	0	0	0	0	0	0	0	0	0	0
ENSG00000244057.4_LCE3C	0	0	0	0	0	0	0	0	0	0	0	0	0	0
ENSG00000187238.5_LCE3B	0	0	0	0	0	0	0	0	0	0	0	0	0	0
ENSG00000185962.1_LCE3A	4.19327	0	0	0	0	0	0	0	0	0	0	0	0	0
ENSG00000187223.3_LCE2D	0	0	0	0	0	0	0	0	0	0	0	0	0	0
ENSG00000187180.3_LCE2C	0	0	0	0	0	0	0	0	0	0	0	0	0	1.16109
ENSG00000159455.8_LCE2B	0	0	0	0	0	0	0	0	0	0	0	0	0	0
ENSG00000187173.4_LCE2A	0	0	0	0	0	0	0	0	0	0	0	0	0	0
ENSG00000187170.4_LCE4A	0	0	0	0	0	0	0	0	0	0	0	0	0	0
ENSG00000198854.5_C1orf68	0	0	0	0	0	0	0	0	0	0	0	0	0	0
ENSG00000203786.6_KPRP	0	0	0	0	0	0	0	0	0	0	0	0	0	0
ENSG00000240386.3_LCE1F	0	0	0	0	0	0	0	0	0	0	0	0	0	0
ENSG00000186226.9_LCE1E	0	0	0	0	0	0	0	0	0	0	0	0	0	0
ENSG00000172155.9_LCE1D	0	0	0	0	0	0	0	0	0	0	0	0	0	0
ENSG00000197084.5_LCE1C	0	0	0	0	0	0	0	0	0	0	0	0	0	0
ENSG00000196734.8_LCE1B	0	0	0	0	0	0	0	0	0	0	0	0	0	0
ENSG00000186844.5_LCE1A	0	0	0	0	0	0	0	0	0	0	0	0	0	0
ENSG00000235942.2_LCE6A	0	0	0	0	0	0	0	0	0	0	0	0	0	0
ENSG00000285946.1_AL162596.1	0	0	0	0	0	0	0	0	0	0	0	0	0	0
ENSG00000163206.6_SMCP	0	0	0	0	0	0	0	0	0	0	0	0	0	0
ENSG00000163207.7_IVL	0	0	0	0	0	0	0	0	0	0	0	0	0	0
ENSG00000283227.1_SPRR5	0	0	0	0	0	0	0	0	0	0	0	0	0	0
ENSG00000184148.4_SPRR4	0	0	0	0	0	0	0	0	0	0	0	0	0	0
ENSG00000169474.4_SPRR1A	0	0	0	0	0	0	0	0	0	0	0	0	0	0
ENSG00000163209.15_SPRR3	0	0	0	0	0	0	0	0	0	0	0	0	0	0
ENSG00000169469.9_SPRR1B	0	0	0	0	0	0	0	0	0	0	0	0	0	0
ENSG00000163216.7_SPRR2D	0	0	0	0	0	0.667423	0	0	0	0	0	0	0	0
ENSG00000241794.2_SPRR2A	0	0	0	0	0	0	0	0	0	0	0	0	0	0
ENSG00000196805.7_SPRR2B	0	0	0	0	0	0	0	0	0	0	0	0	0	0
ENSG00000203785.9_SPRR2E	0	0	0	0	0	0	0	0	0	0	0	0	0	0
ENSG00000244094.2_SPRR2F	0	0	0.86081	0	13.7164	157.416	0.307029	6.56901	3.52875	0	0	0	0	0
ENSG00000159516.9_SPRR2G	0	0	0	0	0	0	0	4.05362	0	0	0	0	0	0
ENSG00000203784.3_LELP1	0	0	0	0	0	0	0	0	0	0	0	0	0	0
ENSG00000203783.5_PRR9	0	0	0	0	0	0	0.0847973	1.60493	0	0	0	0	0	0
ENSG00000203782.6_LOR	0	0	0	0	0	0	0	0	0	0	0	0	0	0
ENSG00000159527.3_PGLYRP3	0	0	0	0	0	0	0	0	0	0	0	0	0	0
ENSG00000163218.15_PGLYRP4	0	0	0	0	0	0	0	0	0	0	0	0	0	0
ENSG00000163220.11_S100A9	0	0	0	0	0	0	0	0	0	0	0	0	0	0
ENSG00000163221.9_S100A12	0	0	0	0	0	0	0	0	0	0	0	0	0	0
ENSG00000143546.10_S100A8	0	0	0	0	0	0	0	0	0	0	0	0	0	0
ENSG00000184330.12_S100A7A	0	0	0	0	0	0	0	0	0	0	0	0	0	0
ENSG00000197364.7_S100A7L2	0	0	0	0	0	0	0	0	0	0	0	0	0	0
ENSG00000143556.9_S100A7	0	0	0	0	0	0	0	0	0	0	0	0	0	0
ENSG00000197956.10_S100A6	0	0	0	0	5.53271	25.429	3.62838	10.0112	0	0	0	0	0	0
ENSG00000196420.7_S100A5	0	0	0	0	0	0	0	0	0	0	0	0	0	0
ENSG00000196154.12_S100A4	0	0	0	0	0	0	0	0	0	0	0	0	0	0
ENSG00000188015.10_S100A3	0	0	0	0	0	11.9665	0	0	0	0	0	0	0	0
ENSG00000196754.10_S100A2	0	0	0	0	0	0	0	0.16325	0	0	0	0.354552	0	0.064993
ENSG00000188643.11_S100A16	0	0.0627118	1.26877	0	2.08313	3.71497	0.182755	13.134	4.90104	0.131891	0	0	0	0.718476
ENSG00000189334.9_S100A14	0	0	0	0	0	0	0	0	0	0	0	0	0	0
ENSG00000189171.14_S100A13	0	0	0.112374	0	0	2.74599	0	1.23135	0	0	0	0	0	0
ENSG00000160678.11_S100A1	0	0	0.0547899	0	0	0	0	0.0281422	0	0	0.0310703	0	0.062907	0
ENSG00000160679.13_CHTOP	40.4064	38.3832	32.214	32.9745	3.92188	6.76124	14.4058	47.2666	22.2311	30.8701	20.5357	30.7571	28.0745	25.8548
ENSG00000143553.10_SNAPIN	385.461	300.605	269.825	377.65	119.412	148.702	209.191	200.42	347.876	295.4	258.04	268.22	237.334	318.856
ENSG00000143621.17_ILF2	1173.2	988.835	937.34	1004.02	321.222	335.227	520.357	768.456	800.114	883.05	743.443	947.759	781.274	892.497
ENSG00000169418.10_NPR1	0	0	0	0	0	0	0	0	0	0.0226521	0	0	0	0.0616987
ENSG00000143624.14_INTS3	0.270417	0.489185	0.467889	0.419304	0.513257	1.54285	0.306897	0.684317	0.227563	0.664446	0.710547	0.77496	0.528101	0.66164
ENSG00000143554.14_SLC27A3	0.0517451	0.117009	0.136574	0	0.313446	1.13385	0.15155	0.140299	0	0.0615211	0.0172108	0.0203138	0.121961	0.204805
ENSG00000143614.10_GATAD2B	0.908376	1.48862	1.30203	0.327824	2.37411	6.21566	0.571694	1.19918	0.386506	1.29842	1.67021	1.00971	1.84546	1.33309
ENSG00000198837.10_DENND4B	0.372135	0.645142	0.742105	0.480855	0.571066	0.0153854	0	1.08747	0.782904	0.412945	0.371324	0.102263	0.751807	1.08459
ENSG00000160741.17_CRTC2	1.23109	1.06614	0.414803	0.78329	0.0317333	0.487319	0.517824	1.25468	0	0.435988	0.104545	0.987154	0.767301	0.678583
ENSG00000143570.18_SLC39A1	11.8632	10.5791	9.55508	12.6149	0.404853	0	0	14.5726	4.21825	11.3895	5.36293	14.8899	6.97621	7.42487
ENSG00000285779.1_AL358472.7	34.5903	34.6107	33.969	34.0437	12.9371	9.76477	11.3603	53.3274	13.2152	34.5532	20.6839	40.9844	27.5379	28.1619
ENSG00000143578.16_CREB3L4	2.5359	1.10275	0.629272	1.83643	0	0	0	2.02746	0.41039	1.43019	1.26519	0.268028	1.47784	1.01774
ENSG00000143543.15_JTB	57.6787	59.6705	61.1068	49.2869	35.1703	25.8995	29.7162	84.5228	37.7698	65.0939	43.7047	57.2828	52.025	53.4647
ENSG00000285641.1_AL358472.6	39.8189	41.5186	43.0603	34.1789	25.1923	14.7477	17.9183	72.7251	36.301	46.4869	31.289	39.3402	32.9039	37.7288
ENSG00000143545.8_RAB13	1.16607	1.1245	0.965545	1.44343	2.28524	3.65825	0.113001	8.95793	5.195	0.733959	0.889756	0.969392	0.138574	0.814456
ENSG00000177954.13_RPS27	143.483	79.9788	96.9614	135.593	132.747	304.482	141.667	227.718	130.027	91.3645	97.2356	93.8318	118.048	153.406
ENSG00000143552.9_NUP210L	0	0	0	0.514587	0	0	0	0	0.404467	0	0	0.0188685	0	0.207527
ENSG00000143549.20_TPM3	18.3269	16.1037	12.5419	15.1271	3.79352	3.42046	7.65065	18.8703	12.2584	20.6939	11.361	15.0589	16.1041	12.2433
ENSG00000163263.7_C1orf189	0	0	0	0	0	0	0	0	0	0	0	0	0	0
ENSG00000143612.20_C1orf43	54.913	52.0979	76.3848	67.5901	16.9101	11.4392	11.9146	54.3242	55.7562	63.691	48.905	55.6415	55.0051	53.1725
ENSG00000143569.19_UBAP2L	9.95923	6.38359	6.71532	9.66556	1.98047	3.82117	2.9417	6.1825	4.92064	9.16464	8.34401	9.0931	8.16747	4.46577
ENSG00000143575.14_HAX1	42.1176	46.9756	47.3774	39.956	19.4661	34.1561	52.316	52.9431	33.7114	47.9405	47.705	51.1497	42.2345	51.8435
ENSG00000143595.13_AQP10	0	0	0	0	0	0	0	0	0	0	0	0	0	0
ENSG00000143515.17_ATP8B2	0	0	0	0	0.239944	0.0153531	0.0135952	0.0223749	0	0	0	0	0	0
ENSG00000160712.13_IL6R	0	0	0	0	0	0	0.016058	0	0	0	0	0	0	0
ENSG00000169291.10_SHE	0.280671	0.427179	0.465369	0.717368	3.58343	0.856908	5.89248	1.32687	0.408794	1.24495	1.45415	0.851809	0.654261	1.42162
ENSG00000163239.12_TDRD10	2.19659	9.02737	9.41724	8.37981	12.6722	14.7899	5.55256	8.06701	4.40116	11.3997	12.281	9.73194	10.6011	12.4576
ENSG00000160714.10_UBE2Q1	11.9118	10.0053	14.7788	15.2879	16.6954	23.7674	24.261	12.6583	14.7803	15.474	10.9646	7.31937	11.0771	11.2539
ENSG00000160716.5_CHRNB2	0.496403	0	0.0422641	0	0	0	0	0	0	0.11423	0.111847	0	0	0
ENSG00000160710.16_ADAR	8.509	13.9904	12.4283	16.3145	6.66406	14.2488	12.7563	25.3146	18.6797	17.7213	17.3015	18.4373	17.8886	13.8721
ENSG00000143603.19_KCNN3	1.21413	0.305922	1.0987	1.21409	0	0.438863	0	0.896663	1.05092	1.24555	0.318448	1.92017	0.329384	0.396921
ENSG00000163344.6_PMVK	1.88321	3.93902	3.56216	3.54579	1.02668	21.0218	0	6.12724	4.7543	2.12704	2.53679	3.43774	3.99478	2.33774
ENSG00000163346.17_PBXIP1	0	0.831001	0.301764	0.434159	1.18726	0.243098	0.107632	0.885701	0	1.80596	0.61116	0	0.0989915	0.185123
ENSG00000163348.4_PYGO2	15.8106	15.4303	16.6738	22.9299	1.93417	1.18171	3.16749	17.4777	12.6766	20.9407	9.48111	19.2574	15.1124	9.78414
ENSG00000160691.18_SHC1	33.9629	37.2446	38.5784	55.7139	4.68586	12.1549	1.55123	30.0863	19.2001	41.206	17.8659	42.43	30.9047	14.6128
ENSG00000173207.13_CKS1B	3307.24	2812.61	2621.45	3019.15	4852.18	4986.61	4487.29	2461.48	3647.68	2406.84	2965.67	2992.79	3028.92	3404.85
ENSG00000160688.19_FLAD1	76.0846	87.8013	81.5196	79.744	10.324	4.97902	11.0867	38.9543	45.3386	80.1039	47.7625	59.3875	55.2759	51.6442
ENSG00000163352.5_LENEP	0	0	0	0	0	0	0	0	0	0	0	0	0	0
ENSG00000160685.13_ZBTB7B	0	0	0	0	0	0	0	0.0594498	0	0.078206	0	0.0774691	0	0
ENSG00000163354.15_DCST2	0	0	0	0.918727	0	0	0	0	0	0	0	0	0	0
ENSG00000163357.10_DCST1	4.78687	6.28077	5.40726	3.56722	0.536972	0	0	6.19569	5.22184	3.12666	4.24572	3.89761	3.31311	3.57235
ENSG00000143537.13_ADAM15	3.18126	3.69402	2.89969	3.26949	0.277773	0.0177736	0.0786925	10.5423	3.43683	2.52152	2.83115	3.00406	2.02651	2.0573
ENSG00000243364.8_EFNA4	3.52775	6.95877	2.9716	0.997581	0	0	0	14.1779	0	6.15749	4.5686	8.13264	2.80529	3.64597
ENSG00000251246.1_AL691442.1	11.0466	12.1824	7.01016	6.01708	0	0	0	13.9117	2.2859	10.9805	6.41474	8.7443	7.5914	3.22539
ENSG00000143590.14_EFNA3	10.2405	10.8099	5.80705	6.45041	0.117596	0	0	10.1325	3.67578	10.7903	6.15029	7.37348	7.45176	3.3005
ENSG00000169242.12_EFNA1	0	0	0	0.193065	1.79507	8.81039	0	0.315088	0	0	0	0.461916	0	0
ENSG00000169241.19_SLC50A1	4.91903	5.74392	6.31418	6.25194	1.0258	0	0.088566	5.21099	7.63431	4.26643	3.54042	4.84354	5.41686	6.39789
ENSG00000179085.7_DPM3	7.58429	6.68849	9.34159	6.21604	10.1072	0	8.99614	7.26584	13.403	7.39407	12.5625	9.28949	11.9513	9.33297
ENSG00000163463.11_KRTCAP2	14.3767	20.2416	21.6954	13.3011	29.2779	25.1722	20.4753	26.7892	23.6572	23.0445	33.4397	18.9938	24.3118	20.1505
ENSG00000273088.1_AL713999.1	72.6722	102.281	110.235	67.5828	148.61	127.9	103.897	135.437	120.202	116.791	169.157	96.5076	123.149	101.844
ENSG00000163462.18_TRIM46	0	0.0705975	0.274675	0.645468	0	0	0	0.357411	0	0.272206	0.145379	0.0735384	0.042049	0.359476
ENSG00000185499.16_MUC1	0	0	0	0	0	0	0	0	0	0	0	0	0	0
ENSG00000169231.13_THBS3	0	0.0692231	0	0.0226036	0	0	0	0.147559	0.257615	0.0727926	0	0	0	0
ENSG00000173171.14_MTX1	9.03767	16.6941	11.8509	9.7866	4.32386	0	2.05474	12.6423	7.62966	18.0682	15.0491	13.9319	13.8392	9.78672
ENSG00000177628.16_GBA	0.0517262	0.175449	0.500589	0.802058	0	0	0	0.0467494	0	0.122997	0.95485	0.152298	0.731501	0.195424
ENSG00000160767.21_FAM189B	0	0.190999	0	0	1.04889	0	0	0.362611	0	0.301272	0.042141	0.124347	0.277295	0.11397
ENSG00000116521.11_SCAMP3	63.5173	47.3519	59.0428	43.6045	3.79139	0.718805	30.0004	43.0195	33.651	41.9847	27.8343	45.6388	39.4954	47.3353
ENSG00000176444.19_CLK2	2.99192	1.22478	3.53992	4.08502	0.843683	2.30332	4.87234	7.41283	2.6046	2.45322	1.98169	3.31102	2.26666	4.28758
ENSG00000143630.10_HCN3	0	0	0	0	0	0	0	0	0	0	0	0	0	0.144085
ENSG00000143627.19_PKLR	0	0	0	0	0	0	0	0.0269163	0	0	0	0	0	0.128591
ENSG00000160752.14_FDPS	37.6836	23.9282	39.6726	28.1337	26.5314	69.7785	19.3978	24.1272	19.8599	27.4852	31.879	21.6375	22.429	25.6664
ENSG00000160753.16_RUSC1	4.11874	3.63501	3.08848	5.08144	0.0421085	2.28482	1.39334	6.29832	4.82611	5.39276	2.44505	5.42381	3.44071	2.81389
ENSG00000116539.13_ASH1L	0.874317	0.988523	0.179896	1.60872	0.572329	2.97342	0	1.25539	0.979036	1.2826	0.98498	1.45321	1.30339	1.11883
ENSG00000125459.15_MSTO1	7.26449	6.6924	6.25312	9.13849	3.47691	0.194665	0.738752	6.54526	2.83021	10.2097	6.21952	10.2984	4.39377	7.18813
ENSG00000163374.19_YY1AP1	21.7713	31.3342	19.2703	28.898	3.72555	4.16513	6.89986	15.4139	21.4329	26.3331	17.1118	27.7291	26.7751	13.4204
ENSG00000132676.16_DAP3	57.8883	62.6366	48.9211	54.8448	23.4437	28.2096	34.1041	34.8852	41.7924	47.2116	54.1712	45.4832	49.5423	47.8365
ENSG00000116580.18_GON4L	6.31514	6.51607	6.12475	6.74116	4.36506	5.3196	5.24735	8.16582	4.87647	7.01143	8.77158	6.21183	5.59863	9.10613
ENSG00000132718.9_SYT11	2.47615	4.63168	3.47596	3.99273	5.33798	0.948456	9.9383	4.2619	3.6772	5.49827	2.85227	2.25149	2.68514	1.98499
ENSG00000143622.11_RIT1	8.71521	1.34728	1.23338	0	2.97223	0	0.0256618	0.316756	0	0.0277795	0.0233143	1.65106	2.28937	0.0252214
ENSG00000132680.11_KHDC4	0.969221	0.547912	0.499863	0.462702	0.344165	6.28011	3.17511	0.42288	0.210937	0.754975	0.250114	0.472334	0.928396	0.180383
ENSG00000173080.5_RXFP4	0	0	0	0	0	0	0	0	0	0	0	0	0	0
ENSG00000116584.18_ARHGEF2	0	0	0	0	0	0	0.0113187	0.130398	0	0	0	0	0	0
ENSG00000163479.14_SSR2	8.72047	19.2053	16.7313	8.08539	5.07595	7.27531	7.2378	20.5893	15.9559	18.6252	17.2754	14.2513	21.0464	12.9854
ENSG00000160803.8_UBQLN4	0.704457	0.384505	0.128229	0.376661	0.264864	0.0301291	0.0266793	1.18554	0.613261	0.31769	0.630206	0.0286088	0.294451	0.157328
ENSG00000116586.11_LAMTOR2	65.611	68.4694	77.6961	76.0834	123.127	201.003	173.448	76.554	94.4149	78.2406	94.4049	63.44	75.554	75.4977
ENSG00000132698.15_RAB25	16.9258	12.3157	10.5663	20.3549	0	13.164	0	26.2527	15.5127	15.076	14.8266	15.3945	10.721	25.0238
ENSG00000254726.3_MEX3A	0.114518	0.0971077	0.226691	0.301234	0.606982	0.497133	0.0471653	0.504561	0	0.153173	0.0857014	0.252882	0.260275	0.0772599
ENSG00000160789.20_LMNA	12.4267	14.2485	11.5152	11.7736	1.94733	5.24377	0.163185	22.7918	4.26254	10.9845	4.38031	11.0083	9.52359	3.99502
ENSG00000196189.13_SEMA4A	0.696711	0	0.0122591	0	0	0	0	0.0629677	0	0	0	0	0	0
ENSG00000160785.13_SLC25A44	11.5785	13.5151	14.0905	16.5779	1.48894	4.76558	7.45944	8.11435	7.02194	20.3336	8.59718	13.0573	13.4599	6.38183
ENSG00000260238.6_PMF1-BGLAP	10.5873	9.42788	12.0347	8.7167	9.64825	0	0.102902	7.11296	7.09605	7.46338	7.29211	13.0206	5.77314	9.10224
ENSG00000160783.19_PMF1	6.21503	5.50296	7.9054	6.22004	7.80166	0	0.0411199	4.29738	5.1986	5.56416	5.08073	7.58415	4.23574	5.69841
ENSG00000242252.2_BGLAP	0.391488	0	0	0	0	0	0	0.0884552	0	0	0	0.922129	0	0
ENSG00000160781.17_PAQR6	0	0	0	0	0	0	0	0	0	0	0	0	0	0
ENSG00000198952.8_SMG5	0.142306	1.08604	0.328646	0.256119	0	1.34583	0.0195366	2.89381	2.02085	2.36867	0.408237	0.209496	0.467177	0.480034
ENSG00000163472.19_TMEM79	11.5135	6.93092	5.17423	15.7848	0	0.231573	0	8.07148	8.24869	5.47548	5.06112	8.28243	4.68348	7.79281
ENSG00000198715.13_GLMP	8.97005	4.08743	3.94587	8.73063	0	0	0.0298537	2.8743	3.43115	2.77929	3.09199	2.62505	2.96538	4.48923
ENSG00000189030.9_VHLL	0	0	0	0	0	0	0	0	0	0	0	0	0	0
ENSG00000163468.15_CCT3	158.493	189.079	174.649	226.004	26.0023	34.3433	61.1704	152.821	128.527	168.347	146.307	147.35	135.729	126.462
ENSG00000163467.11_TSACC	4.73859	4.49652	3.79672	2.06182	1.12766	17.0022	0	1.68247	1.06812	4.32597	2.87073	3.28865	5.89774	2.7402
ENSG00000132677.13_RHBG	0	0.945681	0.932108	0.370555	0	0	0	1.00793	0	1.02759	0.361661	1.24776	0.478773	0.662106
ENSG00000125462.17_C1orf61	0	0	0	0.008486	0	0	0	0	0	0.0182188	0	0	0	0
ENSG00000116604.18_MEF2D	1.9461	1.56205	1.43768	0.888493	0	1.16082	0	1.50375	0.750089	1.58961	0.607757	1.22471	1.65068	0.914046
ENSG00000183856.11_IQGAP3	1.32945	1.53475	2.93023	2.03042	32.6702	24.838	31.7691	1.50508	3.17964	3.49398	5.43187	1.69757	3.25125	2.53779
ENSG00000187862.11_TTC24	0.500258	1.0935	1.11497	0.332439	0	0	0	0.663117	1.26294	0.436164	0.565723	1.13905	0.370571	1.152
ENSG00000163382.12_NAXE	23.0869	25.8266	17.3485	16.5421	20.4008	7.44627	23.6407	34.8053	25.8769	20.5429	13.5882	18.2799	20.8555	19.7576
ENSG00000160818.16_GPATCH4	11.7803	11.4919	10.6261	12.9532	7.00711	7.25285	21.5792	20.179	17.7153	10.4412	12.4972	12.6468	14.1979	18.2479
ENSG00000132702.13_HAPLN2	0	0.0483996	0	0	0	0	0	0	0	0	0	0	0	0
ENSG00000132692.19_BCAN	0.158403	0	0	0	0	0	0	0	0	0	0	0	0	0
ENSG00000132688.11_NES	0	0	0	0	0	0.504403	0	0.0765722	0	0.0805844	0	0.0798251	0.0513492	0
ENSG00000143320.9_CRABP2	0	0	0	0	0	0	0	0.157617	0	0.518362	0.52205	0	0	0
ENSG00000143319.16_ISG20L2	0	0.425718	0.189297	0.278022	0.0651673	0	0	0.0486151	0.226331	0.0852706	0.107347	0	0	0.0580638
ENSG00000143303.12_RRNAD1	0.714537	1.38012	0.288127	1.64873	0.577108	0.775466	0.457782	2.4217	0	2.05303	0.267367	1.36748	3.27805	1.60688
ENSG00000143314.12_MRPL24	3.67375	12.2092	10.7248	6.16499	11.2618	8.21567	14.7333	16.9535	11.242	11.846	11.7193	4.26111	8.26531	8.35181
ENSG00000143321.19_HDGF	6.93362	6.15532	2.84672	5.34713	1.24446	1.59256	5.78186	9.84073	4.5382	6.22847	4.79171	5.65563	5.52525	4.46295
ENSG00000143294.15_PRCC	12.1209	11.3459	13.5592	20.6375	0.645782	8.01989	6.1089	16.3588	9.94655	16.7254	10.1751	12.9923	12.0798	8.48074
ENSG00000027869.11_SH2D2A	0	0	0	0	0	0	0	0	0	0	0	0	0	0.040543
ENSG00000198400.11_NTRK1	0	0.19591	0	0	0	0	0	0.21533	0	0	0	0	0.0218788	0
ENSG00000027644.5_INSRR	0	0.041028	0	0	0	0	0	0	0	0	0	0	0	0
ENSG00000187800.13_PEAR1	0	0	0	0	0	0	0	0	0	0	0	0	0	0
ENSG00000160838.14_LRRC71	0	0	0	0	0	0	0	0	0	0	0	0	0	0
ENSG00000132694.18_ARHGEF11	0.17921	0.333725	0.45445	0.175134	1.14942	0.457626	0.0115779	1.64825	0	1.04027	0.220894	0.285551	0.372698	0.250343
ENSG00000253831.2_ETV3L	0.334062	0.215828	0.0419862	0.211425	0	0	0	0.129394	0	0.340435	0.238096	0.112409	0.192826	0.360601
ENSG00000117036.12_ETV3	1.16758	1.51095	1.20048	1.99427	5.3854	1.37837	4.66586	1.33494	1.06541	1.25436	2.89153	1.35851	1.6199	1.94365
ENSG00000143297.19_FCRL5	0.250806	0.111708	0.160477	0	0	0	0	0.0824271	0	0.162649	0.0606689	0.125313	0.276377	0.0574277
ENSG00000163518.11_FCRL4	0	0	0	0	0	0	0	0	0	0	0	0	0	0
ENSG00000160856.21_FCRL3	0	0	0	0	0	0	0	0	0	0	0	0	0	0
ENSG00000132704.16_FCRL2	0	0	0	0	0	0	0	0	0	0	0	0	0	0
ENSG00000163534.15_FCRL1	0	0	0	0	0	0	0	0	0	0	0	0	0	0
ENSG00000073754.6_CD5L	0	0	0	0	0	0	0	0	0	0	0	0	0	0
ENSG00000183853.18_KIRREL1	0	0	0	0	0	0.401369	0	0.0108322	0	0	0	0	0	0
ENSG00000158473.6_CD1D	0	0	0	0	0	0	0	0	0	0	0	0	0	0
ENSG00000158477.7_CD1A	0	0	0	0	0	0	0	0	0	0	0	0	0	0
ENSG00000158481.13_CD1C	0	0	0	0	0	0	0	0	0	0	0	0	0	0
ENSG00000158485.10_CD1B	0	0	0	0	0	0	0	0	0	0	0	0	0	0
ENSG00000158488.16_CD1E	0	0	0	0	0	0	0	0	0	0	0	0	0	0
ENSG00000186306.1_OR10T2	0	0	0	0	0	0	0	0	0	0	0	0	0	0
ENSG00000180708.5_OR10K2	0	0	0	0	0	0	0	0	0	0	0	0	0	0
ENSG00000173285.4_OR10K1	0	0	0	0	0	0	0	0	0	0	0	0	0	0
ENSG00000198965.4_OR10R2	0	0	0	0	0	0	0	0	0	0	0	0	0	0
ENSG00000197532.2_OR6Y1	0	0	0	0	0	0	0	0	0	0	0	0	0	0
ENSG00000186440.2_OR6P1	0	0	0	0	0	0	0	0	0	0	0	0	0	0
ENSG00000279111.2_OR10X1	0	0	0	0	0	0	0	0	0	0	0	0	0	0
ENSG00000198967.4_OR10Z1	0	0	0	0	0	0	0	0	0	0	0	0	0	0
ENSG00000163554.13_SPTA1	0	0	0	0	0	0	0	0	0	0	0	0	0	0
ENSG00000196171.3_OR6K2	0	0	0	0	0	0	0	0	0	0	0	0	0	0
ENSG00000203757.2_OR6K3	0	0	0	0	0	0	0	0	0	0	0	0	0	0
ENSG00000197403.4_OR6N1	0	0	0	0	0	0	0	0	0	0	0	0	0	0
ENSG00000180433.5_OR6K6	0	0	0	0	0	0	0	0	0	0	0	0	0	0
ENSG00000188340.2_OR6N2	0	0	0	0	0	0	0	0	0	0	0	0	0	0
ENSG00000163563.8_MNDA	0	0	0	0	0	0	0	0	0	0	0	0	0	0
ENSG00000163564.14_PYHIN1	0	0	0	0.0901092	0	0	0	0	0	0	0	0	0	0
ENSG00000163565.18_IFI16	0	0.0201498	0	0	0.302276	5.43772	0	0.257713	0	0	0	0	0	0
ENSG00000163568.15_AIM2	0	0	0	0	0	0	0	0	0	0	0	0	0	0
ENSG00000162706.13_CADM3	0	0	0	0	0	0	0	0	0	0	0	0	0	0
ENSG00000213088.11_ACKR1	0	0	0	0	0	0	0	0	0	0	0	0	0	0
ENSG00000179639.10_FCER1A	0	0	0	0	0	0	0	0	0	0	0	0	0	0
ENSG00000196184.9_OR10J1	0	0	0	0	0	0	0	0	0	0	0	0	0	0
ENSG00000184155.8_OR10J5	0	0	0	0	0	0	0	0	0	0	0	0	0	0
ENSG00000132703.4_APCS	0	0	0	0	0	0	0	0	0	0	0	0	0	0
ENSG00000132693.12_CRP	0	0	0	0	0	0	0	0	0	0	0	0	0	0
ENSG00000158716.8_DUSP23	121.109	25.7308	50.0052	40.7854	16.0718	0.567377	18.7148	95.5033	15.8794	104.015	77.2543	54.0094	9.70369	25.9239
ENSG00000181036.14_FCRL6	0	0	0	0	0	0	0	0	0	0	0	0	0	0
ENSG00000158714.11_SLAMF8	0	0	0	0	0	0	0	0	0	0	0	0	0	0
ENSG00000256029.6_AL590560.1	0	0	0.0102477	0	0	0	0	0	0	0	0	0	0	0.0251467
ENSG00000243284.1_VSIG8	0	0	0	0	0	0	0	0	0	0	0	0	0	0
ENSG00000213085.10_CFAP45	0	0	0	0	0	0	0	0	0	0	0	0	0	0.310145
ENSG00000158710.14_TAGLN2	26.3281	29.6385	37.3814	39.0339	3.63087	0.988118	3.24991	72.9962	14.845	34.3241	21.6525	33.8666	30.7334	18.0182
ENSG00000085552.17_IGSF9	16.618	11.3632	14.4827	18.7675	0.430554	3.64976	1.92038	19.6314	13.0992	21.3462	7.40435	18.9854	9.66395	8.36296
ENSG00000162723.10_SLAMF9	0	0	0	0	0	0	0	0	0	0	0	0	0	0
ENSG00000177807.9_KCNJ10	0	0	0	0.143037	0	0	0	0.0129689	0	0.085303	0.0286367	0	0.0289898	0
ENSG00000143315.7_PIGM	6.67504	6.65284	5.95516	4.89898	2.14349	0	4.1072	5.52401	4.73742	9.56159	7.66358	6.07755	5.26684	7.11852
ENSG00000162728.5_KCNJ9	0	0	0	0	0	0	0	0	0	0	0	0	0	0
ENSG00000162729.14_IGSF8	0	0	0	0	0	0	0	0	0	0	0	0	0	0
ENSG00000018625.14_ATP1A2	0	0	0	0	0	0	0	0	0	0	0	0	0	0
ENSG00000132681.16_ATP1A4	0	0	0	0	0	0	0	0	0	0	0	0	0	0
ENSG00000143318.13_CASQ1	0	0	0	0	0	0	0	0	0	0	0.305517	0	0	0.141647
ENSG00000162734.12_PEA15	0.403487	1.17849	1.03536	0.223443	0	5.46323	1.62487	1.09399	0	0.479715	0.0335506	0.356397	1.63029	0.653311
ENSG00000132716.18_DCAF8	3.9172	5.34278	5.94077	7.76804	3.70616	3.53208	7.23867	12.3967	2.98248	7.65861	6.0057	5.99007	5.25071	3.28875
ENSG00000258465.7_AL139011.2	17.2668	20.4217	24.5754	24.8025	6.35416	7.08999	11.1648	32.9952	14.8776	27.3252	19.3755	19.5027	21.7872	12.1818
ENSG00000162735.18_PEX19	19.1616	17.9342	25.6965	21.3631	1.53737	0.0262321	0.0232285	13.495	15.4843	23.2595	15.3423	15.7421	23.0729	10.6159
ENSG00000122218.15_COPA	0.403147	0.828741	1.91314	1.66426	2.75287	5.75789	1.89185	1.3139	1.23367	2.01892	2.68179	1.25173	0.765098	0.619794
ENSG00000162736.17_NCSTN	6.532	8.62472	7.27388	5.53976	0.913099	0.96314	1.17895	8.05026	12.9733	15.0705	13.7192	4.35751	12.7349	6.04013
ENSG00000171786.6_NHLH1	0	0	0	0	0	0	0	0	0	0	0.0368178	0	0	0
ENSG00000162738.6_VANGL2	0	0	0	0	0	0	0	0	0	0	0	0	0	0
ENSG00000162739.14_SLAMF6	0	0	0	0	0	0	0	0	0	0	0	0	0	0
ENSG00000066294.14_CD84	0	0	0	0	0	0	0	0	0	0	0	0	0	0
ENSG00000117090.15_SLAMF1	0	0	0	0	0	0	0	0	0	0	0	0	0	0
ENSG00000117091.10_CD48	0	0	0	0	0	0	0	0	0	0	0	0	0	0
ENSG00000026751.17_SLAMF7	0	0	0	0	0	0	0	0	0	0	0	0	0	0
ENSG00000122224.18_LY9	0	0	0	0	0	0	0	0	0	0	0	0	0	0
ENSG00000122223.13_CD244	0	0	0	0	0	0	0	0	0	0	0	0	0	0
ENSG00000179914.5_ITLN1	0	0	1.00142	0	0	0	0.0694519	0	0	0	0	0	0	0.3413
ENSG00000158764.7_ITLN2	0	0	0	0	0	0	0	0	0	0	0	0	0	0
ENSG00000158769.18_F11R	4.80971	3.60424	2.83741	2.25057	0.0225851	0.346833	0.0409493	2.64523	0.470639	3.52412	1.54394	1.22951	1.3935	2.83738
ENSG00000270149.5_AL591806.3	12.8535	12.4637	7.85304	7.61234	6.21802	5.03735	2.35282	9.27734	6.19701	8.96751	4.54238	5.62416	3.74183	9.15343
ENSG00000215845.11_TSTD1	23.0157	36.9835	7.9054	19.6422	43.2577	48.6856	14.0241	29.4209	27.8586	3.46735	12.8198	21.1651	5.17524	19.0585
ENSG00000158773.14_USF1	0.605834	0.639306	0.106601	0.492065	0.0489313	0	0.0443588	0.146012	1.01965	0.192078	0.0403009	0.190268	0.163192	0
ENSG00000186517.14_ARHGAP30	0	0.210649	0.54092	1.01112	0.925442	0	0	0.471482	0.940721	0.287965	0.539129	0.855755	0.207019	0.341893
ENSG00000143217.9_NECTIN4	0	0	0	0	0	0	0	0	0	0	0	0	0.0551209	0
ENSG00000162755.14_KLHDC9	17.4435	11.0394	16.7461	16.3428	0	0	8.43437	9.71691	8.30897	20.8043	7.6628	24.6136	13.9077	13.9147
ENSG00000143256.5_PFDN2	354.909	367.085	489.619	408.9	1949.6	1589.31	1122.32	426.217	475.614	437.494	518.469	450.013	488.798	489.704
ENSG00000158793.14_NIT1	51.8246	47.9662	55.9868	59.9878	16.2688	19.1232	38.5647	46.3888	36.4129	61.8817	51.7613	62.2065	52.7513	44.1574
ENSG00000158796.17_DEDD	163.379	145.545	166.366	174.247	138.169	82.7156	153.982	107.518	119.475	177.465	156.716	178.629	157.703	121.7
ENSG00000143222.12_UFC1	60.8324	55.2667	62.6503	42.0475	146.145	175.532	47.7156	57.3345	58.4134	63.6718	66.5726	55.4525	74.7002	72.4547
ENSG00000143258.16_USP21	13.2098	10.7693	10.6956	12.1043	0.971761	0.0310897	11.2872	6.97753	7.59375	11.7419	7.82858	9.06291	6.12741	5.00562
ENSG00000143224.18_PPOX	8.44645	9.16596	7.62432	5.6395	2.41912	0	0.635988	9.58282	3.52875	9.68609	4.32361	9.47724	5.14339	5.81966
ENSG00000158850.15_B4GALT3	9.6289	16.5082	13.0165	9.02593	2.58578	10.9802	3.99572	30.9737	3.06158	21.0505	4.57404	12.6827	10.9024	5.78599
ENSG00000158859.10_ADAMTS4	0.0182528	0	0.0160586	0.010108	0.0221133	0.0113195	0	0.0164966	0	0.0217012	0	0	0.0184376	0
ENSG00000158864.12_NDUFS2	39.4882	52.2866	43.7725	59.9899	8.62431	12.6043	6.91193	42.1226	41.0224	46.3965	36.8285	52.7029	38.1164	36.8342
ENSG00000158869.11_FCER1G	0	0.331969	0	0	0	0	0	0.265366	0	0	0	0	0	0
ENSG00000158874.11_APOA2	0	0.451525	4.91891	2.10099	11.2489	0	0	1.62421	0	0.949616	1.89282	1.99892	0.403403	2.15543
ENSG00000158882.15_TOMM40L	2.89554	4.60272	4.94358	4.00078	1.945	0	1.13352	1.58053	3.25694	2.4882	2.14547	1.65442	0.984606	0.959332
ENSG00000143257.11_NR1I3	1.05625	1.32332	1.63251	1.26471	0.795455	0	0.909242	0.774016	1.4414	0.64487	0.996976	1.27759	0.490218	0.462227
ENSG00000248485.2_PCP4L1	2355.49	2070.18	2271.47	2734.01	186.414	186.768	410.067	2581.66	1759.32	2840.8	1831.7	2198.7	2276.52	1842.25
ENSG00000158887.16_MPZ	0	0	0	0	0	0	0	0	0	0	0	0	0	0
ENSG00000143252.14_SDHC	1.69241	1.36354	0.879308	1.48332	0.63771	1.93383	0.0731796	7.49733	1.1775	1.90917	1.07041	1.89903	1.61532	1.06447
ENSG00000188931.3_CFAP126	0	0	0.428975	0	0	0	0	0.991521	0	0	0	0	0	1.31581
ENSG00000143226.13_FCGR2A	0.0532642	0	0	0	0	0	0	0.0802322	0	0	0	0	0.161411	0
ENSG00000173110.8_HSPA6	1.5224	0	0	1.24242	0.873657	0.894432	0	1.99146	1.51714	2.90555	2.03877	0.660566	0.890314	0
ENSG00000203747.11_FCGR3A	0	0	0	0	0	0	0	0	0	0	0	0	0	0
ENSG00000162747.11_FCGR3B	0	0	0	0	0	0	0	0	0	0	0	0	0	0
ENSG00000072694.20_FCGR2B	0	0	0	0	0	0	0	0	0	0	0	0	0	0
ENSG00000132185.16_FCRLA	0	0	0	0	0	0	0	0	0	0	0	0	0	0
ENSG00000162746.14_FCRLB	0.837198	0.164619	0	0.32252	0	0	0	0.42767	0	0.346214	0.762733	0	0	0.589375
ENSG00000081721.11_DUSP12	72.9836	78.8846	72.8782	76.8602	59.4222	71.1294	103.916	31.1176	59.4801	55.2591	41.7285	66.5312	61.1201	78.9551
ENSG00000118217.6_ATF6	22.5074	15.6265	21.0156	22.8819	7.48554	3.94337	11.5297	13.5431	13.7814	23.65	14.8685	18.0579	16.9061	11.9146
ENSG00000162745.10_OLFML2B	0	0	0	0	0	0.102801	0	0	0	0	0	0	0	0
ENSG00000198929.13_NOS1AP	5.09343	10.2544	7.17616	8.58166	4.01677	1.07277	4.56497	24.4174	7.12692	9.22639	6.56868	9.79025	10.6055	6.61325
ENSG00000254706.2_AL512785.2	3.78712	10.0529	8.83666	14.3159	3.49094	0.102113	0.0904208	30.507	15.5884	11.9417	2.30018	13.0896	7.15196	2.93268
ENSG00000239887.5_C1orf226	5.56722	8.90721	10.6277	10.2845	9.84979	5.57617	4.29164	16.082	15.646	10.8901	9.93627	13.4102	15.2368	9.36575
ENSG00000171722.12_SPATA46	0	0	0	0	0	0	0	0	0	0	0	0	0	0
ENSG00000198574.6_SH2D1B	0	0.763312	1.36612	0	0	0	0	0	0	0.160534	1.88623	0	0.545569	0.69232
ENSG00000152332.16_UHMK1	0.918185	4.30244	4.34421	3.18642	7.16868	6.1497	4.10097	3.43923	5.27996	4.34235	7.74685	2.87163	4.34887	2.87427
ENSG00000117143.13_UAP1	16.6078	15.2079	13.5245	14.9281	3.99081	48.8582	15.979	14.2159	9.35576	15.4373	8.98426	20.012	15.445	5.71891
ENSG00000162733.18_DDR2	0	0	0	0	0	4.15287	1.96898	0.150908	0.221862	0	0.0613824	0.103499	0	0
ENSG00000132196.14_HSD17B7	9.35983	17.0346	20.0133	14.2814	28.4921	26.4511	30.8611	16.5438	8.2255	15.5418	13.5363	14.6279	15.4585	17.0522
ENSG00000185860.13_CCDC190	0	0.469598	0	0	0.953411	0	0.0240089	0	0	0	0	0	0	0
ENSG00000117152.13_RGS4	0	0	0	0	17.3488	59.4303	0.0214273	3.06806	2.21641	0	0	0	0	0
ENSG00000143248.13_RGS5	1.13948	0.740783	0.451123	0.662569	0	0.635986	2.78454	0.708016	0.539381	0.795917	1.23648	0.452921	1.6402	1.06087
ENSG00000143228.13_NUF2	113.881	91.0621	103.697	118.608	118.927	101.289	126.153	64.3462	85.0175	95.6911	87.7585	110.224	85.6659	72.3389
ENSG00000185630.18_PBX1	24.7183	18.1026	17.9498	23.4674	7.79451	6.25062	13.2935	10.8349	22.8113	11.5768	25.7233	11.0547	20.2189	16.8566
ENSG00000162761.14_LMX1A	0	0	0	0	0	0	0	0	0	0	0	0	0	0
ENSG00000143171.13_RXRG	0	0	0	0	0	0	0	0	0	0	0	0	0	0
ENSG00000162763.3_LRRC52	0	0	0	0	0	0	0	0	0	0	0	0	0	0
ENSG00000143198.13_MGST3	3.26916	1.07309	2.103	0.558042	11.7256	10.6528	6.88499	6.85174	2.07071	4.87589	8.30123	0.869392	3.08922	2.64349
ENSG00000143149.12_ALDH9A1	41.8693	59.2053	65.3163	44.0668	28.0575	25.1872	22.2719	60.7052	41.7626	54.0182	46.9861	45.6827	60.2133	37.6527
ENSG00000143183.16_TMCO1	30.2612	26.0378	29.4775	28.1827	36.1292	40.7605	25.7014	18.3399	36.4708	25.472	34.1572	28.1373	35.2441	30.4401
ENSG00000143179.16_UCK2	16.4678	10.3251	12.0754	12.6731	3.51879	7.47302	10.6234	13.0519	9.8905	10.199	10.0829	9.78475	11.026	7.14541
ENSG00000188859.6_FAM78B	0	0	0	0	0	0	0	0.319187	0	0	0	0	0	0
ENSG00000143157.11_POGK	0.201027	0	0.265291	0.383451	0	2.29943	0	0.151404	0.422924	0	0	0	0.112813	0.168776
ENSG00000152382.6_TADA1	90.4771	53.8514	70.0977	76.823	18.4856	3.18783	12.8635	23.817	55.4409	67.4588	57.4272	68.7773	70.5579	42.4584
ENSG00000143195.13_ILDR2	0.257081	0.221821	0.738049	0.374647	1.77037	0.981752	0.89906	1.3207	0.597782	0.949123	1.54587	0.581637	0.854224	0.69376
ENSG00000143194.13_MAEL	319.011	295.011	286.542	315.05	133.838	82.4875	155.96	202.748	340.11	329.002	382.075	301.194	316.732	252.636
ENSG00000143167.12_GPA33	0	0	0	0	0	0	0	0	0	0	0	0	0	0
ENSG00000198842.9_DUSP27	0	0	0	0	0	0	0	0	0	0	0	0	0	0
ENSG00000143190.23_POU2F1	3.27816	5.09708	3.85235	3.48735	1.81819	2.10961	1.54486	6.55848	4.7546	5.6748	6.40696	4.54004	3.81668	2.808
ENSG00000198821.10_CD247	0	0	0	0	0	0	0	0	0	0	0	0	0	0
ENSG00000143162.9_CREG1	6.74739	1.94777	2.87972	5.37429	2.22624	0	5.61313	3.60701	0.362432	6.28117	5.2429	5.07227	3.91541	2.04556
ENSG00000198771.11_RCSD1	0	0	0	0	0	0	0	0	0	0	0	0	0	0
ENSG00000197965.12_MPZL1	15.8293	17.3085	16.1927	14.1911	8.21419	4.60206	14.6733	8.32322	11.1194	9.45754	7.44461	14.9172	14.8841	7.33323
ENSG00000143199.17_ADCY10	0	0	0	0	0	0	0	0	0	0	0	0	0	0
ENSG00000143158.11_MPC2	25.894	21.5934	27.0291	21.3509	43.7629	58.8656	36.0203	28.9623	32.9566	31.8066	29.1922	18.702	28.2516	26.3296
ENSG00000143164.15_DCAF6	22.9363	18.6077	14.4531	22.4371	10.1688	15.4024	17.4018	9.77653	12.6536	19.2292	17.6462	15.3653	16.7606	10.9338
ENSG00000143147.14_GPR161	0	0.256608	0.1627	0.493436	0.386986	1.13643	0	0.220318	0	0.289828	0	0	0.135858	0.290361
ENSG00000143155.13_TIPRL	43.9761	41.3165	56.2497	43.5895	78.5343	65.0486	133.642	42.4748	55.6974	39.8909	53.72	43.2817	59.8567	51.7851
ENSG00000213064.10_SFT2D2	3.79346	4.67888	4.60285	3.36305	7.87702	11.601	4.97926	3.48168	4.67165	2.74008	6.23592	4.37849	3.39856	3.58638
ENSG00000143178.13_TBX19	0	0	0	0	0	0	0	0	0	0	0	0	0	0
ENSG00000143185.4_XCL2	0	0	0	0	0	0	0	0	0	0	0	0	0	0
ENSG00000143184.5_XCL1	0	0	0	0	0	0	0	0	0	0	0	0	0	0
ENSG00000143196.5_DPT	0	0	0	0	0	0	0	0	0	0	0	0	0	0
ENSG00000143153.12_ATP1B1	34.2101	17.6828	27.7716	29.2111	61.5124	55.1921	73.9559	25.42	34.1766	34.9169	39.1256	29.1109	34.4922	37.8563
ENSG00000143156.14_NME7	32.0766	17.6296	35.174	32.4382	47.4365	49.3013	52.0286	16.4785	32.2836	31.9375	36.7154	26.0982	32.9347	34.4823
ENSG00000117475.14_BLZF1	55.3989	36.6932	45.6102	40.978	53.4713	31.9205	45.8705	9.46461	53.9358	45.3979	50.8668	44.6502	50.596	20.9287
ENSG00000117477.12_CCDC181	36.2769	18.6361	32.398	31.0773	21.4121	14.0922	29.483	15.0478	22.2496	27.4133	32.9655	25.8365	26.996	26.7659
ENSG00000117479.14_SLC19A2	51.5631	35.1746	36.0634	44.2267	9.9269	23.1415	50.9563	46.9341	44.2104	53.0536	43.6846	49.0654	38.7855	43.5474
ENSG00000198734.10_F5	0	0	0	0	0	0	0	0	0	0	0	0	0	0
ENSG00000174175.17_SELP	0	0	0	0	0	0	0	0	0	0	0	0	0	0
ENSG00000000460.17_C1orf112	12.2953	17.6359	9.92743	12.5501	3.15914	3.7439	6.43951	4.54206	8.37856	9.37597	11.0543	13.0474	15.4051	6.87489
ENSG00000188404.9_SELL	0	0	0	0	0	0	0	0	0	0	0	0	0	0
ENSG00000007908.16_SELE	0	0.0465211	0	0	0	0	0	0	0	0.0733799	0.0410567	0	0.0207815	0.0888303
ENSG00000171806.12_METTL18	86.022	73.2825	83.5337	72.9154	101.168	105.728	32.4354	31.672	82.4215	84.7533	94.2028	68.2926	64.6858	83.803
ENSG00000000457.14_SCYL3	7.5117	8.29144	7.60965	6.99883	4.11844	3.24729	7.40697	4.18735	6.92113	8.76788	4.86923	7.57136	9.80318	3.01848
ENSG00000075945.13_KIFAP3	16.5082	18.386	16.5913	16.5624	22.9847	2.79742	32.8061	9.26708	15.0723	10.343	21.5973	10.7813	14.7608	7.67206
ENSG00000203740.3_METTL11B	0	0	0	0	0	0	0	0.141646	0	0	0.234576	0.0922895	0.474937	0.253764
ENSG00000120370.12_GORAB	7.42686	6.98335	4.90604	4.32056	5.15017	0.0310155	5.35551	0.994412	5.36608	5.82719	4.01723	5.06548	5.63287	2.83425
ENSG00000116132.12_PRRX1	0	0	0	0	0	0	0	0	0	0	0	0	0	0
ENSG00000117501.14_MROH9	0	0	0	0	0	0	0	0	0	0	0	0	0	0
ENSG00000007933.13_FMO3	0	0	0	0	0.0664748	0	0	0	0	0	0.355876	0	0	0
ENSG00000094963.14_FMO2	0.0760753	0	0.13386	0.101109	0	1.86827	0	0.0550046	0	1.10346	2.48983	0.913876	0.169061	0.3449
ENSG00000010932.17_FMO1	0.104774	0.0592298	0.0691338	0.0580215	0.0634666	0.0324879	0.057536	0	0	0.15571	0.0261363	0.0308486	0.0529173	0.0565486
ENSG00000076258.10_FMO4	0	0	0	0	0	0	0	0	0	0	0	0	0	0
ENSG00000117523.16_PRRC2C	2.62283	6.63083	4.50378	3.09663	20.8154	14.4078	13.7159	9.53604	6.38626	4.83581	9.83742	4.70401	5.74259	4.24679
ENSG00000283683.1_MYOCOS	834.513	858.545	939.435	731.279	4947.67	3191.7	2809.63	648.252	1031.11	794.29	1092.91	882.463	900.47	1082.36
ENSG00000034971.17_MYOC	16.4124	10.647	15.5046	10.0821	19.2317	39.2111	16.942	8.2677	11.8869	11.1427	18.9718	9.50617	10.0558	15.3928
ENSG00000117533.15_VAMP4	12.6025	9.84145	10.5049	11.7994	8.32173	8.9186	3.88635	6.03702	13.8538	10.034	9.02534	11.2543	10.2835	11.7449
ENSG00000010165.20_EEF1AKNMT	6.87112	5.84737	4.39842	14.0747	6.83255	1.4662	2.35321	9.79357	4.66309	8.22781	6.41382	10.0356	11.4932	6.51312
ENSG00000197959.14_DNM3	6.45425	7.93761	8.13288	9.42674	5.38777	1.89028	5.85385	5.79562	12.2995	9.82223	11.1935	10.7203	10.2295	8.58514
ENSG00000135845.10_PIGC	32.6834	21.3346	29.2946	28.9991	7.56918	21.3886	19.713	34.7285	23.0213	23.8087	34.378	24.9667	32.4125	32.3952
ENSG00000180999.11_C1orf105	0	0	0	0	0	0	0	0	0	0.519321	0	0	0	0
ENSG00000094975.14_SUCO	1.8167	5.27013	5.08934	3.95801	20.8509	7.21934	13.5861	15.8789	7.24167	7.80127	8.95635	8.8257	9.75496	6.70875
ENSG00000117560.8_FASLG	0	0	0	0	0	0	0	0	0	0	0	0	0	0
ENSG00000120337.8_TNFSF18	0	0	0	0	0	0	0	0.0424655	0	0	0	0	0	0
ENSG00000117586.11_TNFSF4	0	0	0	0	2.85542	12.963	1.4904	0	0	0	0	0	0	0
ENSG00000117592.9_PRDX6	18.3308	6.55454	11.4579	11.9825	9.64481	18.7862	14.0345	26.2343	8.7608	16.3091	18.4538	8.70277	13.0729	15.1598
ENSG00000162753.13_SLC9C2	0	0.0416447	0	0	0	0	0	0	0.232472	0	0	0	0	0
ENSG00000285777.1_AL139142.2	14.5802	16.0069	21.8903	17.4356	13.7599	0	18.9723	8.92813	9.33558	12.1218	23.4567	18.4779	18.3031	19.9012
ENSG00000183831.6_ANKRD45	10.6308	11.5797	15.5121	12.6717	10.5233	0.160799	14.8439	6.47367	7.36419	8.8629	17.2051	13.6653	13.7832	14.3792
ENSG00000232113.3_TEX50	0	0	0	0	0	0	0	0	0	0	0	0	0	0
ENSG00000076321.11_KLHL20	17.0957	16.1115	7.92123	17.4571	3.63595	14.5863	23.9767	20.2126	11.7861	18.1317	8.47376	12.9863	14.7537	7.36713
ENSG00000120334.15_CENPL	5.04959	6.68604	8.47972	8.22959	2.55868	0.0476278	7.69681	4.00846	4.36247	4.88505	6.85861	4.81641	5.21709	3.97925
ENSG00000117593.11_DARS2	1.89002	2.1369	1.32802	3.14698	2.13608	2.51727	3.48287	1.23814	1.76129	3.52898	1.98715	3.12226	0.743162	0.62985
ENSG00000185278.15_ZBTB37	0.421719	0.970052	0.51602	0.58519	0.0176177	0.102207	0.287485	0.946285	0.24475	1.55028	1.38332	0.445288	0.572882	0.465686
ENSG00000117601.13_SERPINC1	0	0	0	0	0	0	0	0	0	0	0	0	0	0
ENSG00000135870.11_RC3H1	1.44294	1.79827	1.65898	0.544821	3.85382	0.94569	4.98842	2.23032	2.69072	2.36863	2.75688	2.57804	2.6915	2.27441
ENSG00000152061.23_RABGAP1L	1.17415	3.03338	2.59799	2.78944	2.03415	1.56553	2.31475	1.77216	2.51959	1.85664	2.47205	2.19868	2.41359	2.26235
ENSG00000203737.3_GPR52	0	0	0	0	0	0	0	0	0	0	0	0	0	0
ENSG00000116161.17_CACYBP	71.7393	76.6644	79.4001	74.8456	177.802	129.914	125.445	60.6782	76.2991	77.1861	98.7761	75.7938	77.663	91.9328
ENSG00000120333.4_MRPS14	143.742	100.175	117.022	96.6413	221.424	280.599	225.34	77.0856	116.157	94.8761	105.757	95.9955	114.299	132.821
ENSG00000120332.15_TNN	0.131877	0.255606	0.580119	0	0	0	0	0.323511	0.23781	0	0.413568	0.288442	0.837336	0.223699
ENSG00000235750.10_KIAA0040	0	6.57894	0.574621	0	0	5.13058	0	0	0	0	3.21907	0	0	0.0213644
ENSG00000116147.17_TNR	0	0	0	0	0	0	0	0.0266346	0	0.0262783	0	0	0	0.0715755
ENSG00000143207.21_COP1	7.90568	14.4801	12.4003	20.364	10.3166	4.1183	0.322502	7.61456	4.27682	17.3752	9.01537	13.035	8.51051	5.53473
ENSG00000116183.11_PAPPA2	0	0	0	0	0	0	0	0	0	0	0	0.0915293	0	0
ENSG00000152092.16_ASTN1	0	0	0	0	0	0	0	0.0185351	0	0	0	0	0	0
ENSG00000198797.7_BRINP2	0	0	0	0	0	0	0	0	0	0	0	0	0	0
ENSG00000120341.18_SEC16B	3.64503	3.64397	3.93823	3.56963	2.5566	0.650384	1.25015	4.94726	3.39027	3.31487	3.57327	4.14221	3.25561	2.01562
ENSG00000075391.16_RASAL2	0.47633	1.02391	0.57428	0.293091	2.13019	2.85187	0.497314	1.13205	0.222691	0.964843	0.850831	0.242401	0.36235	0.571301
ENSG00000188585.9_CLEC20A	0	0	0	0	0	0	0	0.0253179	0	0	0	0	0	0.0604774
ENSG00000240021.10_TEX35	0.023546	0.346081	0.0414308	0.0782356	0.342311	0	4.29281	0.0212805	0.594436	0.195961	0.30543	0.249575	0.0237844	0.279582
ENSG00000116191.17_RALGPS2	0.627072	1.77827	1.96257	1.68506	1.28277	1.63203	1.42258	1.99752	1.94643	1.36886	2.00021	1.18647	2.74137	2.14163
ENSG00000116194.13_ANGPTL1	0	0	0	0	0	0	0	0.0236995	0	0	0.392481	0	0	0.0283057
ENSG00000116199.12_FAM20B	0.0624205	1.05861	0.590355	0.380239	0.415924	2.38069	0.462752	0.874428	0.787928	1.70691	0.871983	0.753519	1.89158	0.892777
ENSG00000186283.14_TOR3A	300.956	233.86	224.87	187.536	122.635	102.103	197.859	198.101	145.175	171.566	150.471	234.813	198.028	149.196
ENSG00000143322.20_ABL2	0.149489	1.59357	1.48428	0.362671	3.35476	16.6164	1.78255	1.29959	1.25799	0.998677	2.24454	0.603621	1.33026	1.08345
ENSG00000057252.13_SOAT1	16.2029	28.8268	22.4195	16.812	15.9911	0.283992	5.85787	25.7334	16.6614	31.258	39.2699	22.7626	19.8499	22.9567
ENSG00000162779.22_AXDND1	0.0774746	0.367898	0.163587	0	0.0563163	1.17233	0	0.168049	0.586773	0.515825	0.0773058	0.383223	0.986066	0.234163
ENSG00000116218.12_NPHS2	0	0	0	0	0	0	0	0	0	0	0	0	0.050856	0
ENSG00000162782.16_TDRD5	1.0842	2.92111	3.40957	3.628	3.66106	0	0.0253355	2.25165	2.62068	3.89453	3.89002	3.66766	2.28357	2.04186
ENSG00000143340.6_FAM163A	0	0.0366699	0	0	0	0	0	0	0	0	0	0	0	0
ENSG00000169905.12_TOR1AIP2	1.5045	1.63321	2.15036	1.52239	7.41192	8.48089	5.7147	1.15646	2.9023	1.62829	2.08974	1.57762	2.18115	2.0017
ENSG00000143337.18_TOR1AIP1	5.13202	3.40599	5.50788	4.80369	5.0643	0.0121707	1.44414	2.64282	3.83979	6.46324	3.51506	2.93537	2.85466	2.26673
ENSG00000135837.16_CEP350	0.575579	0.620843	1.4726	1.31894	2.79727	1.41959	0.196185	2.52924	0.501067	1.48663	2.88483	1.23108	2.13851	1.67824
ENSG00000116260.17_QSOX1	0.935756	1.34548	0.438479	0.64212	0.948832	1.09755	1.18413	4.62389	1.15552	3.07159	1.53251	1.66507	0.91441	1.11989
ENSG00000121454.6_LHX4	17.6603	14.9359	19.5478	19.1992	39.2783	44.7509	28.7111	21.0059	12.1346	16.7016	13.6148	15.8321	16.9621	16.3352
ENSG00000230124.8_ACBD6	3.93119	3.10987	2.71827	5.38341	6.90811	10.5463	0.413827	6.76536	1.74394	3.74807	2.61926	2.86962	3.34934	2.69794
ENSG00000143324.13_XPR1	2.17247	1.03042	1.81807	3.62681	3.41511	0.013144	1.75749	1.94429	2.6754	2.28051	2.54841	4.44316	3.06155	2.44801
ENSG00000135835.12_KIAA1614	1.36305	1.29616	0.945063	1.7996	0	0	0.783214	0.456866	1.59523	1.14835	0.70256	1.44583	1.26744	0.915933
ENSG00000135823.14_STX6	43.5545	34.24	40.8433	47.0614	26.1008	37.1101	32.189	72.1978	32.178	44.6997	33.7502	37.5364	41.1263	30.5044
ENSG00000153029.14_MR1	0	0	0	0	0	0	0	0.0729746	0	0	0	0	0.0101951	0
ENSG00000162783.10_IER5	0.653321	0.662248	0.218021	0.773495	0.791499	2.96186	2.44952	6.29147	1.13749	1.44636	0.29223	1.19395	0.910259	0.340453
ENSG00000198216.12_CACNA1E	1.75571	1.34866	2.31243	1.38978	1.70163	0.717334	1.24204	2.52485	0.782192	1.83569	2.58145	1.29538	2.20643	1.95093
ENSG00000179930.5_ZNF648	0	0	0	0	0	0	0	0.163578	0	0	0	0	0.417886	0
ENSG00000135821.18_GLUL	9.00449	21.7196	16.616	11.6737	2.4678	9.57472	7.76708	7.31675	4.74693	30.7757	4.58624	11.3183	14.8992	3.14598
ENSG00000203730.2_TEDDM1	0	0	0	0	0	0	0	0	0	0	0	0	0	0
ENSG00000121446.20_RGSL1	0	0	0	0	0	0	0	0	0	0	0	0	0	0
ENSG00000135828.11_RNASEL	0	0	0	0	0	0	0	0	0	0	0	0	0	0
ENSG00000143333.7_RGS16	27.3877	33.9333	33.0234	25.5166	27.3417	4.42232	52.4136	63.599	38.5774	39.4098	42.3409	23.3031	27.4276	23.1348
ENSG00000135824.12_RGS8	0	0	0	0	0	0	0	0	0	0	0.0140827	0	0.0997948	0.0914082
ENSG00000135838.13_NPL	25.3177	19.0403	25.194	25.9194	13.165	4.06929	33.9923	7.37014	23.6994	25.0276	23.7865	27.8071	23.2753	15.5376
ENSG00000135829.17_DHX9	0	0.994745	0.957012	0.0885865	0.2907	1.98409	0.017569	1.46022	0.605775	1.46445	2.56986	1.4695	1.53508	0.587097
ENSG00000157060.16_SHCBP1L	0	0	0	0	0	0	0	0	0	0	0	0	0	0
ENSG00000135862.6_LAMC1	0.536199	3.53639	2.54543	1.41044	4.4525	11.5553	1.31276	4.06869	2.82016	3.46641	2.48566	1.52611	3.47545	1.8208
ENSG00000058085.14_LAMC2	0	0	0	0	0	0	0	0	0	0	0	0	0	0
ENSG00000157064.11_NMNAT2	0	0	0	0	0	0	0	0	0	0	0	0	0	0
ENSG00000116698.21_SMG7	1.02097	1.80845	1.13776	1.74643	1.38808	0.97084	2.51674	2.12229	2.14793	2.57606	1.86769	2.40483	2.73869	1.73883
ENSG00000116701.14_NCF2	11.858	19.6368	14.5432	10.314	5.46533	7.15398	11.608	8.96974	7.72818	14.1366	4.59783	6.94478	10.1879	6.78264
ENSG00000162704.16_ARPC5	9.53231	9.11477	11.239	7.98688	22.4528	68.6086	18.1363	6.10907	7.38055	11.6281	10.9524	10.5795	11.2665	7.02867
ENSG00000143344.15_RGL1	0.55133	0.180972	0.109528	0.137884	0	2.97793	0	0.128589	0.224496	0.761215	0.621113	0.0418913	0.305404	0.17278
ENSG00000173627.8_APOBEC4	0	0	0	0	0	0	0	0	0	0	0	0	0.0342574	0
ENSG00000198756.12_COLGALT2	0	0	0	0	0	0.0149912	0	0	0	0	0	0	0	0
ENSG00000198860.12_TSEN15	2.35016	1.9144	0.960556	2.01881	4.33808	3.43134	3.04861	1.07874	2.1023	2.90417	2.59431	1.00252	1.88795	1.42823
ENSG00000116667.14_C1orf21	6.75933	4.77279	4.93183	6.39795	2.48463	1.67461	2.24307	3.83066	4.53039	3.41367	6.51438	6.99448	4.61803	7.19485
ENSG00000116406.19_EDEM3	0.0242168	0.424391	0.223709	0.0134108	0.821482	0.0150182	0.664927	0.240754	0	0.446275	0.42287	0	0.232389	0.143774
ENSG00000135842.17_FAM129A	1.69895	0.601875	0.378662	0.225803	0.644929	1.30648	1.19421	0.307098	1.71566	0.0134662	0.508576	1.1872	0.675023	0.684665
ENSG00000121481.11_RNF2	41.0631	24.579	35.1705	37.4005	90.2195	100.604	41.6505	16.8752	38.1129	38.0804	37.4306	38.1199	49.726	32.5922
ENSG00000121486.12_TRMT1L	10.3296	13.5458	18.5642	20.372	2.11673	0.976369	3.81677	6.55929	12.845	16.5955	18.411	14.811	19.0065	10.0103
ENSG00000116668.13_SWT1	21.2911	17.8837	21.2822	22.3224	23.8554	5.23547	16.9902	7.16879	18.1512	17.1514	21.0595	32.9143	25.3254	11.9669
ENSG00000116679.16_IVNS1ABP	5.39272	8.29211	4.57575	5.93294	2.30843	10.8505	7.13365	3.47668	3.78176	6.18357	7.72468	4.88331	4.92681	3.15635
ENSG00000143341.12_HMCN1	6.8424	12.9335	11.2069	7.85718	12.1263	18.5721	18.3865	8.53664	10.4865	7.64424	13.454	8.55655	11.4127	9.98929
ENSG00000116690.12_PRG4	0.76691	0.993977	0.608891	0.269321	2.60605	2.85362	0.102718	0.997418	0.944451	0.934037	0.783903	0.903208	1.17146	0.948982
ENSG00000047410.14_TPR	9.60293	19.2357	19.599	18.5048	12.2911	9.5607	17.9892	14.5064	20.8296	19.5009	23.5167	18.2195	23.6987	15.5693
ENSG00000157181.16_ODR4	10.424	14.5094	18.8513	12.828	58.2041	25.2833	25.7466	6.78314	22.8074	17.571	16.5265	11.3763	13.3374	11.1771
ENSG00000262180.1_OCLM	0	0	0	0	0	0	0	0.19292	0	0	0	0	0.10781	0
ENSG00000116703.13_PDC	0	0	0	0	0	0	0	0	0	0	0	0	0	0
ENSG00000073756.12_PTGS2	0	0	0	0	0	0	0	0	0	0	0	0	0	0
ENSG00000116711.10_PLA2G4A	0	0	0	0	0	0	0	0	0	0	0	0	0	0
ENSG00000162670.11_BRINP3	0	0	0	0	0	0	0	0	0	0	0	0	0	0
ENSG00000150681.10_RGS18	0	0	0	0	1.06101	0.376006	0	0.152215	0	0	0	0	0	0
ENSG00000253148.1_RGS21	0	0	0	0	0	0	0	0	0	0	0	0	0	0
ENSG00000090104.12_RGS1	0	0	0	0	0	0	0	0	0	0	0	0	0	0
ENSG00000127074.14_RGS13	0	0	0	0	0	0	0	0	0	0	0	0	0	0
ENSG00000231767.4_AL136454.1	5.60308	5.92627	6.51968	7.80722	9.85374	13.4507	6.35232	5.71739	11.4076	6.87653	6.67297	5.10881	7.30299	8.58455
ENSG00000116741.8_RGS2	10748	8368.86	7329.39	9833.39	1697.91	2260.62	3150.85	5440.75	8381.16	8640.09	7200.63	8289.47	9528.81	10232.6
ENSG00000116750.13_UCHL5	13.9944	14.9255	15.5521	14.6211	15.9246	24.7535	23.2259	12.0334	15.5552	14.9037	12.4516	15.2637	14.1075	14.9532
ENSG00000116747.12_RO60	9.86815	11.3681	11.1624	10.1029	9.46877	6.69833	8.32211	8.8531	2.74775	12.1022	7.12641	12.4033	8.51266	9.85767
ENSG00000023572.9_GLRX2	11.3948	12.6599	10.0651	11.291	15.7742	14.2461	13.8163	13.8273	8.43831	10.9103	9.59622	9.78756	9.62249	17.138
ENSG00000134371.12_CDC73	9.21873	7.28108	8.3744	9.01827	2.81083	3.39193	2.92603	5.91594	4.5656	7.18455	6.2674	6.72206	11.3527	4.60893
ENSG00000162630.5_B3GALT2	0	0	0	0	0	0	0	0	0	0	0.0287547	0	0	0
ENSG00000162687.17_KCNT2	0	0	0	0	0	0.0659276	0	0	0	0	0	0	0	0
ENSG00000000971.15_CFH	0	0	0	0	0	0	0	0.104691	0	0	0	0	0	0
ENSG00000116785.13_CFHR3	0	0	0	0	0	0	0	0	0	0	0	0	0	0
ENSG00000244414.6_CFHR1	0	0.145662	0	0	0	0	0	0	0	0	0	0	0	0
ENSG00000134365.13_CFHR4	0	0	0	0	0	0	0	0	0	0	0	0	0	0
ENSG00000080910.13_CFHR2	0	0	0	0	0	0	0	0	0	0	0	0	0	0
ENSG00000134389.9_CFHR5	0	0	0	0	0	0	0	0	0	0	0	0	0	0
ENSG00000143278.4_F13B	0	0	0	0	0	0	0	0	0	0	0	0	0	0
ENSG00000066279.18_ASPM	7.25292	15.1074	13.8522	11.9104	39.6724	20.7754	20.0525	22.1557	19.1419	21.8825	21.6076	19.1862	20.2285	13.0766
ENSG00000177888.7_ZBTB41	2.31409	0.971791	0.843446	0.854329	0.267002	0	0	0.298777	1.94737	0.930193	1.00059	0.0648894	0.923877	0.701798
ENSG00000134376.16_CRB1	0	0	0	0	0	2.14338	0	0	0	0	0	0	0	0
ENSG00000213047.13_DENND1B	0	0	0	0	1.07352	0.0265897	0	0.00645844	0	0	0	0	0	0
ENSG00000203724.11_C1orf53	75.569	59.2815	59.0828	50.5844	82.9974	125.407	119.793	63.9531	83.4426	50.3709	52.4682	56.6199	58.4269	83.1942
ENSG00000143355.16_LHX9	0.0813194	0.122589	0.508756	0.290213	0.0109465	0.0336204	0	0.310313	0.228108	0.494156	0.243427	0.383087	0.127778	0.292599
ENSG00000151414.15_NEK7	1.52231	1.89719	1.84155	0.747226	1.90715	1.63066	0.474983	1.64163	2.402	1.33687	1.13924	1.69099	1.06592	1.66192
ENSG00000151418.11_ATP6V1G3	0	0	0	0	0	0	0	0	0	0	0	0	0	0
ENSG00000081237.20_PTPRC	0	0.0465414	0	0.0683879	0.0124676	0	0	0	0.259807	0	0	0.0363601	0	0
ENSG00000116833.14_NR5A2	7.60493	8.72559	9.27676	6.2202	3.04587	7.07434	0.0137375	5.01926	5.99976	6.40949	7.23889	8.63241	5.44559	7.27746
ENSG00000162702.8_ZNF281	10.2348	16.9107	13.9729	11.5277	39.7435	39.6367	33.7222	17.8032	16.5444	21.4493	31.272	20.9521	22.2928	14.7929
ENSG00000118193.12_KIF14	4.24271	5.48427	5.0414	3.86812	7.34964	8.19824	7.92723	3.3318	4.08196	9.78096	11.3452	5.94125	8.74122	5.02657
ENSG00000118197.14_DDX59	37.226	35.0013	34.125	36.9411	9.48641	27.703	20.3015	35.4618	31.5967	37.6201	27.7092	44.7994	40.2827	24.6643
ENSG00000118200.14_CAMSAP2	0.679378	0.288045	1.01397	0	0.955345	3.53607	1.02596	0.85523	0.306276	0.0865425	0.278422	0.785831	0.196074	0.196433
ENSG00000170128.4_GPR25	0	0	0	0	0	0	0	0	0	0	0	0	0	0
ENSG00000163362.11_INAVA	0	0.199724	0	0.136955	0	0	0	0	0	0.126014	0.158638	0.228849	0	0
ENSG00000116852.14_KIF21B	0.170837	0.210712	0.758333	0.30962	0.7338	0	0.656701	1.28433	0.784167	0.655499	0.883317	0.182908	0.666736	0.100587
ENSG00000081248.11_CACNA1S	0	0	0	0	0	0	0	0	0	0	0	0	0	0
ENSG00000232237.3_ASCL5	0	0.0526519	0	0	0	0	0	0	0	0	0	0	0	0
ENSG00000116857.17_TMEM9	174.084	164.296	162.54	181.316	51.2747	22.0068	44.1565	166.756	99.0688	186.336	132.819	163.967	142.92	144.125
ENSG00000163395.16_IGFN1	0	0	0	0	0	0	0	0	0	0.194424	0.0155403	0.146737	0	0
ENSG00000081277.12_PKP1	0	0	0.0133645	0	0	0	0	0	0	0.0180604	0	0	0	0
ENSG00000118194.19_TNNT2	0.441914	0.3086	1.30359	0.388677	0.0787322	1.17682	0.0571	0.0822284	0.328131	0.216342	0.479858	0.841908	0.0525164	0.897922
ENSG00000159166.13_LAD1	173.903	258.38	206.921	283.359	5.31796	17.5767	20.8911	314.513	130.998	301.631	134.807	273.739	184.833	137.089
ENSG00000159173.19_TNNI1	0.0752381	0.085066	0.165484	0.597203	0.0151918	2.31741	0	0.294663	0.316574	0.0447263	0.275272	0.369207	0.57	0.243646
ENSG00000174307.6_PHLDA3	0	0	0	0.0666008	0	0	0	0	0	0	0	0	0.030371	0.0649101
ENSG00000159176.14_CSRP1	61.6311	48.3119	44.4236	64.2799	1.50662	3.59525	2.85217	95.6755	22.277	57.8044	31.0404	50.4214	42.1008	43.3217
ENSG00000134369.15_NAV1	0.126061	0.432335	0.0850289	0.381629	0	1.83978	0.00461507	0.0759549	0	0.0149878	0.00419289	0.118772	0.0466906	0.0544305
ENSG00000198700.10_IPO9	2.5204	2.69729	2.69855	4.30136	0.576126	5.7508	1.91506	3.15181	4.00186	3.95773	1.32863	2.83765	2.36979	1.24909
ENSG00000198892.6_SHISA4	1.0267	0	0	0	0	0	0	0.488378	0	0.128492	0.539193	0	0	0
ENSG00000163431.13_LMOD1	0	0	0	0	0	0	0	0	0	0	0	0	0	0
ENSG00000134375.11_TIMM17A	156.79	122.838	117.309	125.819	259.76	310.22	230.932	86.6336	114.881	121.009	153.52	150.819	149.701	153.057
ENSG00000176393.11_RNPEP	7.42774	8.67585	3.79596	4.71823	0	1.2532	0.239936	12.2168	1.37882	6.4934	5.64041	8.29756	5.59963	5.39434
ENSG00000163435.16_ELF3	0	0	0.0115512	0	0	0	0	0.0711975	0	0	0	0	0	0
ENSG00000170075.9_GPR37L1	0	0	0	0	0	0.143387	0	0.0130603	0	0.0343616	0	0.0170189	0.0583882	0.0623948
ENSG00000143862.8_ARL8A	0	0	0.0420287	0.0529097	0	0.474011	0	0	0	0	0	0	0	0.206266
ENSG00000143851.15_PTPN7	0	0	0	0	0	0	0	0	0	0	0	0	0	0
ENSG00000133067.17_LGR6	0.267626	0.0465515	0.0905593	0.296412	0	0	0.135661	0.576783	0	0.709804	0.0616254	0.0242454	0.415903	0.266665
ENSG00000077152.10_UBE2T	282.018	261.387	255.05	228.096	254.484	237.372	370.832	209.667	229.251	215.859	253.821	222.368	246.337	306.95
ENSG00000077157.22_PPP1R12B	0.411983	0.648067	0.835228	0.644765	1.76319	2.31055	3.25095	1.35582	0.508737	1.08079	1.01431	0.680338	1.07205	0.362537
ENSG00000143858.12_SYT2	6.22066	11.4034	6.1636	7.33122	4.19986	8.00019	9.19347	18.7222	7.92851	8.18575	11.5464	7.52537	8.32126	7.11904
ENSG00000117139.17_KDM5B	0.59419	1.00977	0.766502	0.484491	0.825853	2.2245	0.688626	1.0971	0.322103	0.888477	0.694742	0.480838	0.721722	0.948319
ENSG00000183155.4_RABIF	92.1743	75.9001	68.694	80.9741	98.0751	95.7842	104.305	59.6896	83.8078	82.3528	62.5683	68.0417	87.4601	61.1902
ENSG00000117153.16_KLHL12	19.2839	19.4006	16.3978	29.3115	37.2757	41.9316	28.6527	23.238	8.8269	24.494	21.4425	27.9058	16.5723	14.545
ENSG00000159346.13_ADIPOR1	64.3741	60.7894	69.5411	69.3176	14.5036	4.13503	9.65321	42.9504	43.996	54.267	44.1229	47.5449	51.3105	39.586
ENSG00000159348.13_CYB5R1	0	0.308509	0.25853	0	0	6.43032	0	0	0	0.249552	0	0	0	0.521115
ENSG00000163444.12_TMEM183A	49.1604	42.4789	49.7876	57.1652	16.2199	11.9688	25.1742	30.5142	30.0835	43.6971	27.8606	43.2579	43.2149	45.9534
ENSG00000143847.15_PPFIA4	0	0	0	0	0	0	0	0.0175689	0.24538	0.0346678	0	0	0	0.146885
ENSG00000122180.5_MYOG	0	0	0	0.0693408	0	0	0	0.226333	0	0	0	0	0	0
ENSG00000163485.17_ADORA1	0.0225122	0.229075	0	0.0249336	0	0	0	0.549347	0	0.40148	0	1.51125	0	0
ENSG00000133055.9_MYBPH	0	0	0	0.574789	0	0	0	4.31513	0	0	0	1.40577	0	0.280099
ENSG00000133048.13_CHI3L1	0	0	0	0	0	0	0	0	0	0	0	0	0	0
ENSG00000133063.16_CHIT1	0	0	0	0	0	0	0	0	0	0	0.0608788	0	0	0
ENSG00000159388.6_BTG2	0	0	0	0.871753	0	0	0	0.0927865	0	0	0	0	0	0
ENSG00000122176.12_FMOD	0	0	0	0	0	0	0	0	0	0	0	0	0	0
ENSG00000188783.6_PRELP	0.932202	0	0	0.108681	0	0	0	0	0.20644	0	0	0.0385219	0	0.052961
ENSG00000188770.9_OPTC	0	0	0	0	0	0	0	0	0	0	0	0	0	0
ENSG00000058668.14_ATP2B4	3.90167	6.90229	7.54839	11.4376	9.94761	9.12481	5.89477	8.48235	5.88064	7.63901	10.3818	6.41255	6.81374	6.58984
ENSG00000122188.12_LAX1	0.0295024	0.0333561	0.0778674	0.0326756	0.178711	0.292737	0.259218	0.319966	0	0.175381	0	0.173728	0.0298011	0.0955384
ENSG00000058673.16_ZC3H11A	3.229	2.27549	2.05603	3.45383	2.23284	3.88609	2.44522	2.29867	5.02512	3.19043	4.6049	3.92442	3.88723	3.49348
ENSG00000257315.2_ZBED6	3.31101	2.34183	2.10825	3.54155	2.28955	3.98479	2.49902	2.35706	5.15275	3.27146	4.72186	4.02409	4.00123	3.56589
ENSG00000182004.13_SNRPE	580.471	490.336	468.07	519.419	934.98	1089.37	847.062	545.528	595.477	483.802	587.172	495.11	609.58	697.925
ENSG00000143842.15_SOX13	2.92455	1.98394	1.99127	2.50679	1.97181	3.51695	3.68683	6.58493	3.21012	2.6456	3.32419	2.36609	2.65875	2.69022
ENSG00000143845.15_ETNK2	0.0836239	0.165457	0.514998	0.625174	0	0	0	0.812463	0	2.03816	0.146023	0	0.823589	0.428769
ENSG00000143839.15_REN	0	0	0	0	0	0	0	0	0	0	0	0	0	0
ENSG00000170498.9_KISS1	0	0	0	0	0	0	0	0	0	0	0	0	0	0
ENSG00000174567.8_GOLT1A	8.52714	11.2996	24.5229	17.67	0	0	0	24.0316	8.10172	15.6977	21.7746	12.8502	5.92756	15.6379
ENSG00000143850.15_PLEKHA6	0	0	0	0	0	0	0.0877942	0.237379	0	0.0407311	0.136736	0	0	0.0986144
ENSG00000158615.9_PPP1R15B	0.215285	2.23122	2.20972	2.04662	8.95475	7.34305	0.847263	1.99435	3.84982	2.4316	4.49323	2.95804	5.65409	2.40134
ENSG00000133056.13_PIK3C2B	0.240532	1.06514	0.520225	0.777009	6.7873	2.92119	3.67642	1.66665	0.253017	1.81117	0.820026	0.99148	1.41731	1.03856
ENSG00000198625.13_MDM4	10.3537	17.7917	18.7157	11.0686	64.6799	28.1604	51.0863	9.53564	14.9302	20.3905	22.3299	14.2731	22.9949	25.2852
ENSG00000170382.12_LRRN2	0	0	1.62043	0	0	0	0	0.194956	0.209454	0	0.298026	0.0977107	0	0.214936
ENSG00000163531.15_NFASC	2.31536	2.21159	2.08775	1.83733	1.08548	1.4964	0.667399	2.49346	0.951822	1.56097	2.06246	1.6873	1.95348	2.21202
ENSG00000184144.12_CNTN2	0	0	0	0.00589677	0.0129003	0.0132071	0.0175423	0.0240593	0	0.0379798	0.00531251	0.0501627	0	0.00574708
ENSG00000174529.7_TMEM81	0.0708323	0.0800847	2.18111	0	1.11557	3.77772	9.72431	2.04855	0	0	1.83763	1.25131	0.572397	0
ENSG00000117222.14_RBBP5	25.5581	30.5679	38.3369	28.6156	51.0265	38.8743	43.5995	10.5524	17.5776	34.8186	30.0129	24.1207	31.1621	26.1548
ENSG00000133059.17_DSTYK	1.09099	0.994354	1.66503	0.34524	1.83425	0.0276157	2.13969	3.1593	0.843153	2.23685	1.75511	1.59955	2.6539	0.949342
ENSG00000133069.17_TMCC2	6.62806	4.52562	3.27921	4.4333	6.3022	4.32147	6.19384	11.1898	6.13682	7.93807	4.41447	5.42032	5.30377	4.2158
ENSG00000163545.8_NUAK2	0.27419	0.155003	0.771931	0.121472	0.0332181	0.408096	0	1.36295	0	1.43436	0.273592	1.51772	0.415449	0.20718
ENSG00000162873.14_KLHDC8A	0	0	0	0	0	2.82057	0.0283819	0.233555	0	0	0	0	0	0
ENSG00000186007.10_LEMD1	0	0	0	0	0	0	0	0	0	0	0	0	0	0
ENSG00000281406.2_BLACAT1	0	0	0	0	0	0	0	0	0	0	0	0	0	0
ENSG00000117266.15_CDK18	0.0552473	0.0936959	0	0.198866	0	0	0	0.137312	0.871727	0.26274	0.192944	0.0162665	0	0
ENSG00000174514.13_MFSD4A	8.18014	2.87409	5.89218	2.4184	2.74407	1.19245	2.05813	7.6729	3.49675	7.22637	3.96734	6.37145	3.96689	2.32183
ENSG00000158711.13_ELK4	2.72742	1.50231	1.78428	2.88308	5.16822	0.636091	0.512052	1.61524	2.64831	2.5221	2.27953	2.89185	2.33904	2.47438
ENSG00000158715.6_SLC45A3	1.50877	3.61073	1.96898	1.75461	2.19346	2.80702	1.98849	13.6133	0.952255	5.62063	1.80658	3.55383	1.34625	1.49292
ENSG00000069275.13_NUCKS1	1.58004	1.85259	1.86633	1.08564	7.21375	5.57072	7.66442	2.15524	1.47738	2.0177	3.10939	1.63685	2.80784	1.78452
ENSG00000117280.13_RAB29	27.5264	34.4009	28.5761	26.3651	15.9568	7.46371	17.4385	40.0581	18.9137	46.4037	31.807	43.9741	33.5908	32.5828
ENSG00000133065.11_SLC41A1	0.887569	2.45859	1.66586	1.39263	1.79215	2.27511	3.54181	3.19532	0.933641	3.46475	3.12924	2.56101	2.40576	2.01197
ENSG00000162877.13_PM20D1	0	0	0	0	0	0	0	0	0	0	0	0	0	0
ENSG00000174502.19_SLC26A9	0	0	0	0	0	0	0	0	0	0	0	0	0	0
ENSG00000276600.5_RAB7B	0	0	0	0	0	0	0	0.0231337	0	0	0	0	0	0
ENSG00000196188.11_CTSE	0	0	0	0	0	0	0	0	0	0	0	0	0	0
ENSG00000263961.8_RHEX	0	0	0	0	0	0	0	0	0	0	0	0	0	0
ENSG00000198049.7_AVPR1B	0	0	0	0	0	0	0	0	0	0	0	0	0	0
ENSG00000196550.10_FAM72A	14.8893	12.5481	6.64843	12.6512	14.5636	35.9138	14.1067	14.8767	9.75933	10.0224	7.81414	14.8038	13.5033	5.65351
ENSG00000266028.7_SRGAP2	1.08343	1.293	1.5198	1.55995	7.48168	9.35425	8.07824	1.08254	1.74749	1.65308	1.12912	1.33269	2.04288	1.15001
ENSG00000263528.8_IKBKE	0.0248875	3.79869	2.69317	2.06733	0	0	0	1.19213	0	3.93539	0.670499	3.25348	2.23742	1.20891
ENSG00000266094.7_RASSF5	2.23158	2.01846	1.58255	2.8461	1.60575	3.77434	1.64881	3.72815	1.70721	1.30247	6.69365	0.939776	1.44814	2.39427
ENSG00000143486.16_EIF2D	3.55591	0.81995	2.70652	2.96674	0.155881	2.55341	0.192702	2.46319	0.147651	2.62841	1.93748	2.34191	3.29653	1.74243
ENSG00000143479.16_DYRK3	3.76437	5.80599	1.62721	4.02466	0.158169	2.0781	0.860332	3.48084	3.57066	3.69945	0.89019	3.15206	0.637412	1.03347
ENSG00000162889.10_MAPKAPK2	0.719703	0.966285	0.791482	0.647655	0.163485	5.66278	3.70521	2.76444	2.27119	1.23003	0.852785	0.662196	0.74971	1.31098
ENSG00000136634.6_IL10	0	0	0	0	0	0	0	0	0	0	0	0	0	0
ENSG00000142224.15_IL19	0	0	0	0	0	0	0	0	0	0	0	0	0	0
ENSG00000162891.10_IL20	0	0	0	0	0.218832	0	0	0.16325	0	0	0	0	0	0
ENSG00000162892.15_IL24	0	0	0	0	0	0	0	0	0	0	0	0	0	0
ENSG00000162894.12_FCMR	0.276115	0.0312183	0.242923	0	0	0	0	0	1.04561	1.83837	0.991849	0.390225	0	0.745127
ENSG00000162896.6_PIGR	0	0	0	0	0	0	0	0	0	0	0	0	0	0
ENSG00000162897.15_FCAMR	0	0	0	0	0	0	0	0	0	0	0	0	0	0
ENSG00000182795.13_C1orf116	0	0	0	0	0	0	0	0	0	0	0	0	0	0
ENSG00000123836.15_PFKFB2	2.57753	4.28746	6.66435	5.49388	33.3834	6.42836	26.6795	2.053	1.52146	3.29598	4.73676	5.03388	5.10424	5.15425
ENSG00000180667.10_YOD1	0.0434053	1.01422	0.509165	0.496764	0.420684	0	4.89429	0.444596	0.913168	0.326836	0.548602	0.408955	0	0.312357
ENSG00000123843.13_C4BPB	0	0.166624	0	0	0	0	0	0	0.372057	0	0	0	0.0297732	0
ENSG00000123838.11_C4BPA	0	0	0	0	0	0	0	0	0	0	0	0	0	0
ENSG00000196352.15_CD55	196.634	215.928	153.706	172.628	169.888	122.053	182.637	100.18	169.33	204.164	203.09	183.32	182.413	165.143
ENSG00000117322.17_CR2	8.305	7.92676	8.30916	11.3802	29.8569	16.4573	24.1608	12.603	8.28913	16.3955	24.5909	19.8122	28.5424	5.90007
ENSG00000203710.11_CR1	0	0.110208	0.395804	0	0	0	0	0.50825	0	0.793407	0	0.00883069	0.795274	0.477533
ENSG00000197721.16_CR1L	1.02256	0.269765	1.01959	0.188758	2.89062	0	0	0.924178	3.44206	1.37785	0.884291	0.642292	0.895197	1.28777
ENSG00000117335.19_CD46	0.314206	0.722749	1.03901	0.972006	0.695691	8.38555	0.0237993	2.5264	0.820592	0.218988	0.529744	1.02082	1.379	0.374254
ENSG00000174059.16_CD34	0	0	0	0	0	0	0	0	0	0	0	0	0	0
ENSG00000076356.7_PLXNA2	0.10222	0.100162	0.0119909	0.241523	0	0	0	0	0.258061	0.105327	0.197194	0.409313	0.0894874	0.213324
ENSG00000008118.10_CAMK1G	0	0	0	0	0	0	0	0	0	0	0	0	0	0
ENSG00000196878.15_LAMB3	0	0	0	0	0	1.53611	0	0	0	0	0	0	0	0
ENSG00000123689.6_G0S2	0	0	0	0	1.30483	28.8546	0.11829	3.11492	0	0	0.644815	0	0	0
ENSG00000117594.10_HSD11B1	0	0	0	0	0	4.64371	0.0685332	1.07152	0	0	0	1.39631	0	0
ENSG00000009790.15_TRAF3IP3	2.44698	2.38121	2.15282	2.77759	1.57812	0.150995	2.48693	0.847207	0.922028	1.7803	2.15011	2.38004	2.16432	1.8529
ENSG00000162757.4_C1orf74	47.4362	40.788	42.9033	43.0569	15.3006	3.89738	30.9716	21.2449	26.6973	35.8026	32.8013	36.3904	46.9399	33.9842
ENSG00000117595.12_IRF6	34.4294	29.4847	36.6859	39.2046	21.9593	17.3731	34.6241	31.9744	32.3433	41.3176	33.5211	37.0612	31.2312	29.6046
ENSG00000117597.18_UTP25	6.03556	6.40385	6.45014	7.42748	2.61303	1.36006	3.53337	4.25904	6.74923	4.29903	4.88303	4.37593	5.19042	2.98361
ENSG00000143469.19_SYT14	0.931538	1.12191	0.748289	1.58498	2.06085	0.360014	0.986031	0.268435	1.36333	0.826634	2.06108	1.73309	1.37736	1.10755
ENSG00000082497.12_SERTAD4	0	0	0	0	0	0	0	0	0	0	0	0	0	0
ENSG00000054392.13_HHAT	10.1377	9.47132	12.0794	8.06723	7.44821	7.414	2.77574	19.4538	9.1405	12.9983	10.0306	8.26058	9.27942	8.96595
ENSG00000143473.13_KCNH1	13.5692	10.5943	11.921	10.9115	6.24194	0	13.8558	6.0143	9.72504	10.8544	8.94633	10.2531	8.57999	10.0004
ENSG00000284299.1_AL590132.1	20.5855	15.845	17.0046	16.2406	10.2952	0	23.2549	10.2281	13.3125	16.8067	13.0732	16.5051	13.05	14.9526
ENSG00000283952.1_AC092017.3	1.76024	2.18918	2.78754	4.28904	0	0	8.31298	0.795437	0	2.09279	4.391	1.65846	0	0.76003
ENSG00000117625.13_RCOR3	2.60465	2.05321	3.00365	3.72381	7.39226	1.27421	4.33089	2.88863	3.01275	1.87531	3.3445	3.18977	3.52202	2.2739
ENSG00000082512.15_TRAF5	4.92554	10.0974	7.90321	8.61732	9.35002	1.54351	4.31855	4.58394	11.0885	8.14383	4.69567	5.66544	4.99654	7.60838
ENSG00000198570.5_RD3	0	0	0	0	0	0	0	0	0	0.0262948	0	0	0	0
ENSG00000170385.10_SLC30A1	3.18605	8.03712	7.33862	6.18858	11.9676	6.73176	13.4341	5.29596	5.05241	4.37806	2.58801	3.80885	6.58218	1.97017
ENSG00000117650.13_NEK2	122.303	108.086	109.746	121.446	88.7098	46.3171	116.914	48.8757	118.518	85.6795	86.934	108.675	111.255	87.1679
ENSG00000123684.13_LPGAT1	0	0.315528	0.859341	0.344756	0.0130038	2.4496	0.200407	0.455942	0.948427	0.765689	0.599773	0.720551	0.195162	0.220141
ENSG00000143493.13_INTS7	39.2204	42.7613	42.2982	45.7148	30.3679	31.5294	27.9193	8.43742	30.4111	39.8904	29.8903	44.0002	44.8427	19.1412
ENSG00000143476.18_DTL	67.7095	50.552	62.2339	81.1266	35.5007	21.845	23.827	30.2943	54.1892	53.8196	55.4952	79.6979	62.994	31.6517
ENSG00000066027.12_PPP2R5A	0.0957368	0.243545	0.884394	0.0530171	1.62379	0.0296858	0	0.389364	0.302119	0.0853679	0.859754	2.53691	1.98248	0.723397
ENSG00000065600.12_TMEM206	46.7534	48.6141	48.5677	43.2115	33.1064	20.4406	0.248921	35.4954	31.4699	50.4665	34.924	45.6821	43.1714	45.1553
ENSG00000117691.10_NENF	54.564	67.2613	104.087	89.0371	40.1509	18.8864	44.7609	176.478	56.5326	62.5651	56.9774	70.6786	75.5496	98.7016
ENSG00000162772.17_ATF3	0	0	0	0	0.0282929	10.109	0.0512981	1.85738	0	0	0	0	0	0
ENSG00000162771.7_FAM71A	0	0	0	0	0	0	0	0	0	0	0	0	0	0
ENSG00000123685.9_BATF3	2.75444	1.45331	3.13416	3.17273	0	0	1.93611	4.81287	1.85434	2.35787	2.41862	0.692046	2.70813	2.61647
ENSG00000117697.15_NSL1	18.7241	14.062	14.0729	13.4963	4.4841	7.80593	11.4704	12.4029	13.6556	13.873	13.2996	14.2311	12.4465	14.7254
ENSG00000203705.11_TATDN3	3.42699	4.27546	4.36658	6.72736	0	0	11.0579	2.92638	5.37003	5.61991	3.67894	6.62468	5.15673	2.80632
ENSG00000185523.6_SPATA45	0	0	0	0	0	0	0	0	0	0	0	0	0	0
ENSG00000162769.13_FLVCR1	0	0	0	0	1.21031	0.0728879	0	0.597506	0.185449	0	0.27853	0	0.207763	0.0317172
ENSG00000143494.15_VASH2	0.0623037	0	0	0	0	0.914431	0	0.0187697	0	0	0.124336	0.0978354	0.0104891	0.0448356
ENSG00000174606.14_ANGEL2	5.11909	6.26887	6.0352	4.92707	3.18681	7.80463	1.92601	4.78971	3.09254	4.7218	6.04718	2.88536	6.43436	6.97333
ENSG00000136643.12_RPS6KC1	15.8035	11.1825	15.7138	25.4363	6.64662	4.27182	0.451914	7.57534	8.46421	15.5278	14.735	19.8506	22.9832	6.51433
ENSG00000117707.15_PROX1	0.951095	0.143377	0.158055	1.27578	0.499309	0	0	0.544404	0.133395	0.678468	0.579958	1.40638	0.0106747	0.216738
ENSG00000143499.14_SMYD2	8.81925	5.45474	6.62152	9.93883	5.00326	6.8456	16.744	7.08119	3.41038	5.07063	6.316	11.4321	6.90072	5.45779
ENSG00000152104.12_PTPN14	0.603767	0.711076	0.761367	0.991916	0.932616	0.511719	1.97828	1.46878	0.952661	0.83149	1.1547	0.894763	0.579387	0.564834
ENSG00000117724.13_CENPF	0.816346	2.8786	2.65951	1.76354	9.50815	3.44859	1.93521	4.02503	5.61145	3.07509	5.04064	1.8943	2.8739	3.11473
ENSG00000082482.13_KCNK2	0	0	0	0	0	0	0	0	0	0	0	0	0	0
ENSG00000136636.13_KCTD3	3.76116	2.16875	3.39174	10.1227	5.80972	8.2104	0.0206542	4.13012	2.37384	4.51645	4.57861	5.89137	5.29995	2.94347
ENSG00000042781.13_USH2A	3.19375	5.26594	4.69918	3.48644	4.64196	5.92478	8.88507	1.51373	3.59122	4.79005	4.61535	4.46931	4.87158	3.19981
ENSG00000196482.17_ESRRG	0.16428	0.967798	0.692229	0.727799	0	1.244	1.66183	0.234432	0.65485	0.801826	0.370981	0.987748	0.506565	0.811989
ENSG00000092978.11_GPATCH2	6.50975	4.42811	4.01842	5.15332	7.8607	6.92255	3.68028	10.1754	7.40894	7.11789	5.04737	3.2552	6.43553	6.77347
ENSG00000162814.11_SPATA17	0.115854	0.196481	0.0382226	0.128315	0	0	0	0.261768	0	0.0344354	0	0.136444	0	0.250116
ENSG00000067533.6_RRP15	8.82759	14.1653	13.2882	12.9875	45.1293	44.39	36.7683	10.0242	15.7241	10.3957	17.6048	11.1018	15.7771	12.7483
ENSG00000092969.12_TGFB2	0	0	0	0	0	0	0	0	0	0	0	0	0	0
ENSG00000143353.12_LYPLAL1	204.032	174.79	171.658	183.802	227.596	293.648	206.011	84.459	200.449	178.31	207.524	188.418	165.753	219.756
ENSG00000215817.7_ZC3H11B	0.475069	0.279304	0.234057	0.37884	0.184175	0.259262	0.417411	0.257616	0.719609	0.564821	0.587801	0.649019	0.268733	0.697421
ENSG00000196660.10_SLC30A10	0.670415	0	0.273332	0	0.713158	0	0.915899	0.206896	0	1.28309	0.554742	0.558471	0.858893	0
ENSG00000136628.18_EPRS	33.0034	29.9397	25.5585	39.1249	20.4642	19.9176	17.8706	13.0557	30.8757	42.6525	28.7399	32.6899	27.9485	20.5678
ENSG00000162813.18_BPNT1	9.30454	9.49193	10.5592	12.2523	3.30463	0.413503	0.0665739	10.4637	13.3901	12.8641	11.0685	7.88845	5.05145	10.3054
ENSG00000067704.10_IARS2	3.92454	5.77865	10.0572	2.40077	30.6283	19.0744	7.36758	6.39273	16.417	9.27771	13.8653	10.2383	15.9263	4.99984
ENSG00000118873.16_RAB3GAP2	4.4424	4.61015	6.78146	10.3254	11.2944	13.4977	8.37554	4.17986	11.6297	7.86288	10.5129	11.5489	8.43114	5.15965
ENSG00000116141.15_MARK1	0.24384	0.216615	0	0.173615	0	2.63552	0.0191291	0.456499	0	0	0.399721	0	0.193529	0.112805
ENSG00000162817.7_C1orf115	0	0	0	0	0	0.404778	0	0	0	0.271606	0	0	0	0
ENSG00000117791.16_MARC2	10.899	17.991	14.5429	15.3707	11.5316	19.6012	11.0924	5.68034	9.17176	7.34289	14.5003	6.71748	9.50472	11.9609
ENSG00000186205.13_MARC1	0.497335	0.421724	0.647208	1.31969	1.06697	0.0514041	0	0.0655497	0.392363	0.27101	0.403204	1.00061	0.983811	1.23027
ENSG00000286231.1_AL445423.2	1.80482	1.26656	1.64261	4.20468	3.61911	0	0	0.0562472	2.35677	1.18389	1.17989	2.49206	1.19444	3.35897
ENSG00000136630.13_HLX	0	0	0	0	0	0	0	0	0	0	0	0	0	0
ENSG00000143507.18_DUSP10	104.161	73.505	88.7323	92.0398	30.3246	16.7233	60.15	68.0176	72.4598	106.896	61.0081	96.2198	92.2026	61.8557
ENSG00000143512.13_HHIPL2	0	0	0	0	0	0	0	0	0	0	0	0	0	0
ENSG00000143498.18_TAF1A	59.951	43.6875	72.9287	45.1457	43.7287	65.1693	54.6248	44.4199	42.843	66.66	59.5599	57.1149	48.196	50.3055
ENSG00000154305.17_MIA3	36.9219	32.4588	27.8569	26.3428	19.2701	2.17795	11.1734	11.8733	21.9309	24.4561	28.813	36.5683	25.161	15.7053
ENSG00000186063.13_AIDA	2.274	4.25985	3.51092	1.45683	8.29186	5.94509	17.8743	3.52609	2.81416	2.25301	5.16096	3.83342	6.89108	3.36913
ENSG00000162819.12_BROX	1.34513	1.41374	1.33344	1.40588	13.6797	54.14	2.58015	1.47255	2.39147	2.7255	3.04358	2.40976	2.43045	2.49497
ENSG00000197520.10_FAM177B	0.0362461	0.0409807	0.0318889	0.120434	0.263473	2.06799	0.0796176	0.131035	0	0.0430939	0.0723342	0.0853758	0.0732263	0.0391256
ENSG00000154309.8_DISP1	14.9008	17.7788	11.521	14.6008	14.1658	8.74073	9.62674	19.7729	12.8345	12.3803	14.9908	11.6443	18.3454	13.7571
ENSG00000187554.13_TLR5	1.06147	2.09676	1.4169	0.391879	0.7095	0.923097	0.5226	0.738801	0.462028	0.696279	1.65569	2.41402	2.95784	1.02726
ENSG00000143502.15_SUSD4	2.25502	1.86666	2.09022	2.20768	0	0	0	2.51118	2.03321	2.56137	2.10948	0	0.915212	1.28229
ENSG00000178395.6_CCDC185	0	0	0	0	0	0	0	0	0	0	0	0	0	0
ENSG00000203697.11_CAPN8	0	0	0	0	0	0	0	0.0164235	0	0	0	0	0	0
ENSG00000162909.18_CAPN2	2.26393	2.24901	1.59535	1.44847	3.31526	5.12523	0	2.74138	0.5549	1.51568	0.32898	1.9803	1.39876	0.830411
ENSG00000143514.17_TP53BP2	1.8147	2.40857	1.7215	2.16718	6.04112	0	0	1.54027	1.19514	2.23259	1.18092	1.5611	1.7215	2.33361
ENSG00000143756.12_FBXO28	11.535	7.53089	9.96907	8.97421	7.19618	1.84668	12.2729	7.84718	8.70464	7.93785	9.02334	10.5579	10.6703	8.71257
ENSG00000143753.13_DEGS1	22.7578	27.0825	28.6417	22.5996	20.141	12.7738	0.042364	11.6088	15.0938	23.6179	22.0539	24.4856	15.2736	19.5277
ENSG00000143748.18_NVL	19.6875	25.7494	21.2238	24.5675	4.95356	3.80351	20.7245	5.78326	18.5804	21.3409	22.2965	27.1832	19.1641	13.2629
ENSG00000143771.12_CNIH4	54.6814	38.1843	47.7982	41.1212	153.535	188.499	112.682	35.5658	50.3055	41.9163	38.8594	39.3165	45.5924	49.7615
ENSG00000162923.16_WDR26	5.871	4.5678	6.25424	3.87483	17.8183	23.1036	16.7197	3.93103	6.40181	6.40787	5.30069	5.32501	7.87544	3.6744
ENSG00000143786.8_CNIH3	0.800193	0.301572	1.32978	0.344657	0.125667	0	0	0.401779	0	0.317123	0.280936	0.71553	0.374211	1.00772
ENSG00000185842.15_DNAH14	0.0191639	0.0920854	0.0800857	0.201639	0.179932	0.00594229	0.473569	0.19485	0	0.0455689	0.62625	0.242625	0.343604	0.217206
ENSG00000143815.15_LBR	7.07202	6.22102	4.34658	9.13202	2.7625	5.77934	7.09567	4.74888	6.67434	5.71672	6.52901	7.43372	6.37586	5.58269
ENSG00000154380.17_ENAH	2.74692	3.11992	2.89674	3.06322	14.2233	30.2121	9.44337	7.10212	4.90821	5.07778	6.56448	4.95608	5.60016	4.94191
ENSG00000143742.13_SRP9	76.9664	101.676	122.416	98.5657	335.908	311.319	196.696	35.4527	137.335	117.226	132.521	102.257	132.524	99.1373
ENSG00000143819.12_EPHX1	2.29476	3.48771	3.73993	3.45822	1.82302	3.17283	0.2479	2.37997	3.32403	3.48865	5.93086	2.7469	1.9	3.57347
ENSG00000196187.12_TMEM63A	0.747496	0.371036	0.184459	0.302889	0.055219	0	0	0.955692	0	1.33308	0.427509	0.225454	0.709025	0.35424
ENSG00000243709.1_LEFTY1	0.449042	0	0	0.66312	0	0	0	0.045093	0	0	0	0	0	0
ENSG00000255835.1_AL117348.2	10.7993	7.74609	7.40675	10.6104	0	0	1.33912	8.186	3.66447	9.80223	5.56168	7.79525	5.45433	5.64059
ENSG00000143811.19_PYCR2	6.88886	5.36029	5.23113	7.22367	0.602933	2.72898	1.72608	5.30279	3.30637	6.8201	4.07727	5.05917	4.57735	3.93013
ENSG00000143768.13_LEFTY2	0	0	0	0.0457116	0	0	5.39416	0	0	0	0	0	0	0
ENSG00000143751.10_SDE2	25.6755	19.7721	20.8193	21.8324	11.611	6.80937	27.8613	14.4791	15.8316	14.6864	17.001	17.5022	19.3859	21.3803
ENSG00000163041.10_H3F3A	119.389	120.846	95.1007	112.109	91.1566	121.077	99.6982	200.124	134.154	110.805	125.987	126.985	121.24	146.327
ENSG00000182827.9_ACBD3	11.4617	8.61942	17.0685	15.1985	26.7844	28.3017	18.305	25.6596	25.5512	20.972	32.0018	22.1366	31.2812	18.4732
ENSG00000185155.11_MIXL1	64.7281	53.9936	49.3376	89.1492	53.5744	33.6819	83.3472	138.35	67.501	79.113	63.7983	63.1979	70.1746	57.5225
ENSG00000183814.15_LIN9	15.5265	16.498	14.3888	15.4557	18.7075	20.4959	26.5004	6.83395	12.3331	14.6972	12.8223	16.8851	20.2752	13.8024
ENSG00000143799.13_PARP1	26.5984	30.3103	28.786	39.3081	9.57965	8.7648	7.61695	40.2077	19.7304	41.0402	30.6951	28.8504	31.8963	17.5246
ENSG00000203685.10_STUM	0	0	0	0	0	0	0	0	0	0	0	0	0	0
ENSG00000143772.9_ITPKB	0	0	0	0	0	0	0	0.121192	0	0	0	0	0	0
ENSG00000143801.17_PSEN2	133.476	141.625	101.699	150.572	9.27035	6.7701	11.7657	73.2605	62.1395	139.436	81.6466	150.378	89.1978	77.7252
ENSG00000163050.17_COQ8A	1.65779	1.45021	1.95886	2.15775	0.674356	0	0.558181	3.68555	1.06922	3.40966	1.43684	2.13768	2.23684	0.261239
ENSG00000143776.18_CDC42BPA	4.01426	12.4546	9.47298	8.00732	31.343	3.80497	16.3967	6.29141	15.3371	10.5669	16.0154	11.7323	14.3007	13.1589
ENSG00000181450.17_ZNF678	1.15356	0.10769	0.353814	0.750172	0.705181	1.41765	6.86941	0.33477	1.3359	0.704623	0.686405	0.448704	0.69487	0.331293
ENSG00000143740.14_SNAP47	51.8487	54.1794	38.2613	59.6806	4.08226	1.17377	8.9449	47.2359	21.7195	45.6195	26.1111	44.5479	35.1669	34.2988
ENSG00000081692.12_JMJD4	3.32352	4.79595	4.2898	4.79498	0	0	0.144087	4.07087	1.65602	3.48349	2.37812	2.31761	3.00379	2.76147
ENSG00000185888.5_PRSS38	0	0	0	0	0	0	0	0	0	0	0	0	0	0
ENSG00000143816.8_WNT9A	1.15433	1.65136	0.476693	0.208732	0	0	0	1.00068	0	0.756225	0.0235064	1.63692	0.404537	0.432297
ENSG00000154342.6_WNT3A	0.0629831	0.0712101	0.110823	0	0	0	0	0	0	0.112323	0	0.22253	0	0.10198
ENSG00000143761.16_ARF1	158.935	187.466	203.481	222.529	16.8616	33.0984	21.0024	174.206	110.347	229.338	156.178	214.986	162.955	126.832
ENSG00000143793.13_C1orf35	8.43181	7.57704	3.48751	6.88882	1.14091	4.72649	4.64232	8.17476	2.21161	6.76998	4.47988	9.51764	4.66786	4.4208
ENSG00000162910.19_MRPL55	95.049	97.2272	97.5307	88.6504	77.1518	50.5066	85.4362	102.858	104.824	89.1559	82.9117	92.7935	80.4981	100.278
ENSG00000143774.16_GUK1	9.70443	5.46345	11.6824	6.92221	2.68522	4.18553	2.34658	28.0988	9.57804	7.90556	7.81038	12.4639	10.1859	12.1135
ENSG00000198835.4_GJC2	0	0	0	0	0	0	0	0	0	0	0	0	0	0
ENSG00000181873.13_IBA57	0	0.104274	0.316448	0.0715031	0	0.011439	0	0.333415	0.116418	0.635978	0.0920264	0.162928	0.204955	0.378306
ENSG00000154358.20_OBSCN	0.525945	0.518663	0.457578	0.537208	0.223014	0.655958	0.112319	0.520234	0.258181	0.368237	0.638505	0.48521	0.566689	0.44472
ENSG00000154370.16_TRIM11	4.84637	4.23524	4.18554	4.49355	1.85837	4.977	1.70913	23.2064	3.36745	10.4667	3.5714	6.1266	5.08633	3.3836
ENSG00000162931.12_TRIM17	0.0531093	0	0.0467248	0.176465	0	0	0	0.0479993	0	0.0631429	0	0	0.134118	0
ENSG00000168148.3_HIST3H3	0	0	0	0	0	0	0	0	0	0	0	0	0	0
ENSG00000181218.5_HIST3H2A	2.21377	1.31106	1.39117	0.817292	0	1.046	0.115779	0.571648	1.33067	1.37867	0	0	2.1297	0.796545
ENSG00000196890.4_HIST3H2BB	0.0798212	0	0.140451	0	0.483517	0	0	0	0	0	0	0	0	0
ENSG00000168159.12_RNF187	15.9941	13.2002	17.2093	22.0042	6.95408	8.77834	6.02882	49.5356	13.014	28.5237	15.3754	23.8904	14.7769	9.86557
ENSG00000116574.6_RHOU	0	0	0	0	0	0	0	0.107529	0	0	0	0.0560487	0	0.0256857
ENSG00000168118.11_RAB4A	28.4756	23.0748	16.3506	18.5	11.7757	9.0506	4.50804	18.0331	13.6726	22.5364	16.5532	12.9244	13.5326	12.8613
ENSG00000213029.3_SPHAR	8.15358	11.1941	6.66103	2.90268	15.3463	0	1.75902	5.39522	1.83789	6.92429	7.55469	3.77248	6.91249	3.3005
ENSG00000154429.11_CCSAP	1.71899	1.55142	1.60521	1.58657	10.559	5.61075	2.6332	0.994849	2.66475	2.24096	3.29508	1.10104	3.24433	1.67651
ENSG00000143632.14_ACTA1	0	0	0	0	0.0764571	0	0.27725	6.16003	0	0	0	0	0	0.204369
ENSG00000069248.12_NUP133	52.1935	42.5218	59.5284	69.6472	60.413	33.5612	24.6914	32.7145	52.6832	56.4833	50.4542	67.0792	55.261	25.3898
ENSG00000135776.5_ABCB10	1.30426	0.54986	1.01133	1.00383	0	0	0	1.53839	1.11617	1.4981	0.374984	0.416557	0.468928	1.24084
ENSG00000135801.9_TAF5L	6.68033	4.05929	5.55363	5.89953	16.133	6.62489	2.86044	9.06967	5.38641	6.26296	11.7018	7.24372	9.8247	5.82919
ENSG00000135763.10_URB2	0	0.0890573	0	0	0.0381711	0	0	0.0284758	0	0	0	0	0	0
ENSG00000143641.10_GALNT2	0.91755	0.816091	0.947172	1.24659	3.67573	0.409696	0.416531	2.1561	1.081	2.90906	1.64799	0.561922	0.827979	0.752737
ENSG00000177614.11_PGBD5	0	0.0852852	0.132728	0	0	0.395027	0	0.196948	0.105797	0.189331	0	0.10858	0.0253986	0.0995189
ENSG00000135775.14_COG2	15.877	13.0198	15.3107	13.3556	3.21628	1.55017	4.118	4.09761	8.4866	15.2284	12.4796	13.3998	11.5016	7.12703
ENSG00000135744.8_AGT	0	0	0	0	0	0	0	0	0	0	0	0	0	0
ENSG00000135773.13_CAPN9	0	0	0	0	0	0	0	0	0	0	0	0	0	0
ENSG00000119280.16_C1orf198	0	0	0	0	1.01879	1.85928	0	0.181744	0	0	0	0	0	0
ENSG00000143643.13_TTC13	0.492799	1.44358	4.57207	4.0191	0	1.33358	1.13168	1.23493	0.282752	1.35823	1.65398	0.791428	2.80572	0.435231
ENSG00000173409.14_ARV1	57.6748	45.1791	38.3589	50.4534	63.9561	37.9425	57.8334	23.4344	56.6053	49.5147	43.4608	43.61	36.821	49.9874
ENSG00000182118.8_FAM89A	4.04576	5.24038	3.00649	8.96183	0	7.1616	2.02758	8.23598	3.96654	8.3126	7.3292	7.07778	5.59445	6.48715
ENSG00000119283.15_TRIM67	0	0	0	0	0	0.0250957	0	0	0	0	0	0	0	0
ENSG00000235710.5_AL109810.2	0	0	0	0	0	0	0	0	0	0	0	0	0	0
ENSG00000143633.13_C1orf131	83.2108	55.2184	55.6803	73.4353	52.8967	63.2992	85.5702	54.0169	62.7049	60.5525	59.4807	62.3222	64.0701	76.9333
ENSG00000116906.13_GNPAT	70.5951	67.8767	99.6793	91.9032	42.062	35.5622	101.62	38.6739	52.9556	92.7383	53.2063	97.9638	62.3086	43.005
ENSG00000116903.7_EXOC8	0	0.627487	0.618481	0.676155	3.83253	0	0.0203181	0.234077	0	0.0219948	0.775295	0	1.1586	0.479266
ENSG00000010072.16_SPRTN	8.2591	7.33308	4.77858	5.50262	5.24487	1.46624	4.64949	6.16503	3.62972	5.47002	3.98506	5.51256	5.34129	5.96648
ENSG00000135766.8_EGLN1	0.155841	0.836937	0.445597	0.934932	2.43868	1.53022	0.0142632	0.669021	1.14751	0.864654	1.19218	0.107063	1.06258	1.30372
ENSG00000270106.6_TSNAX-DISC1	34.6939	26.0914	24.7619	28.8378	14.6174	18.4419	12.6849	21.1606	21.5147	38.7688	21.4602	33.57	33.7087	25.5639
ENSG00000116918.14_TSNAX	47.197	33.2893	32.7157	34.3018	23.9819	32.111	23.6841	24.7243	26.5335	44.2113	25.0636	44.6853	44.2991	31.5702
ENSG00000162946.22_DISC1	5.62173	3.53758	4.32849	6.84985	16.3936	18.3883	13.3763	3.37621	4.24484	6.47522	3.82962	3.96906	5.12483	5.46072
ENSG00000116991.10_SIPA1L2	1.0866	1.68923	3.30245	1.94196	3.0816	6.95298	1.74941	2.46628	6.54627	3.69948	4.68189	1.94865	4.04116	3.4921
ENSG00000212916.4_MAP10	0	0	0.306908	0.713288	0	0	0	0.65481	0	0.319037	1.07102	0.158016	0	0
ENSG00000135778.12_NTPCR	6.2427	5.24819	5.12051	5.20044	7.86584	6.70951	5.52295	3.98009	7.43688	3.9976	5.0771	3.85481	4.77903	4.96565
ENSG00000135749.19_PCNX2	0	0	0.102055	0	0	0.211581	0	0.104839	0.516795	0.105464	0.122555	0.0562534	0.151637	0.0810215
ENSG00000143674.11_MAP3K21	0.521525	0.0536044	0	0	0	3.26366	0	0.235673	0.149617	0.169106	0	0	0	0.102356
ENSG00000135750.14_KCNK1	0	0	0.846773	0	0	4.96865	0	0.04702	0	0	0	0	0	0
ENSG00000183780.13_SLC35F3	1.83387	2.97087	1.03548	0.57599	0.298442	0	0	1.80585	2.07303	3.15661	2.02106	1.06378	1.35477	1.18183
ENSG00000168275.15_COA6	38.469	21.2314	28.6293	24.0122	21.6453	16.2473	31.1413	55.2986	32.9657	30.9512	19.0271	27.1933	46.7308	38.7061
ENSG00000059588.10_TARBP1	1.58072	2.0737	1.82596	2.8199	3.78624	2.05038	7.5805	0.981503	3.04631	1.97978	2.6007	2.00376	2.66934	1.22437
ENSG00000168264.10_IRF2BP2	0.858804	0.858079	0.755565	0.221204	7.98479	6.66358	4.01416	0.99278	1.76475	1.28225	1.69394	1.38778	1.55343	1.07794
ENSG00000173726.11_TOMM20	18.9081	17.0031	15.5728	16.6562	20.6464	10.5857	29.9293	14.187	18.7061	16.8684	18.7848	16.3863	24.422	22.5431
ENSG00000188739.15_RBM34	94.2202	83.1895	99.8961	100.728	283.6	219.669	211.511	64.0909	105.763	79.9985	109.551	85.0293	90.7967	95.8491
ENSG00000054267.22_ARID4B	26.2094	26.1745	31.522	30.142	85.0282	67.0657	61.8103	23.5105	30.7606	26.4909	33.9911	25.1876	28.2564	28.0892
ENSG00000152904.11_GGPS1	26.7515	23.6366	21.0949	19.5057	36.1006	32.6886	34.9579	10.365	28.4528	21.6749	22.3926	18.3201	27.9482	21.6843
ENSG00000285053.1_TBCE	26.208	21.3798	32.9209	25.4993	32.214	25.8919	35.7601	17.0904	30.7847	32.6307	37.9006	24.3711	27.8889	28.9383
ENSG00000284770.2_TBCE	7.11936	4.92903	10.7194	8.07825	6.70536	6.65792	6.71996	5.94785	7.17788	10.3664	11.9078	7.6435	7.52844	8.25784
ENSG00000162885.13_B3GALNT2	20.9776	21.8523	25.4175	25.658	18.4523	17.3597	12.2162	23.0878	10.7676	25.3545	15.9929	22.2735	21.8023	13.1091
ENSG00000168243.11_GNG4	2.23429	2.32076	3.37205	2.61543	0.308095	3.31193	1.49628	3.71028	2.98082	3.60665	3.73382	2.5458	3.37619	2.52943
ENSG00000143669.13_LYST	1.21219	2.31685	1.46428	1.68887	4.42318	1.47962	3.64004	1.43466	2.00374	1.49839	2.2895	1.80719	1.65205	2.10293
ENSG00000116962.15_NID1	0	0	0.142844	0	0	0	0	0.0586961	0	0	0.162008	0	0	0
ENSG00000077585.14_GPR137B	119.05	134.37	138.74	115.911	45.0376	66.3984	107.35	100.647	88.2761	103.664	110.752	139.245	120.462	104.713
ENSG00000086619.13_ERO1B	69.9211	55.6943	56.3287	59.0218	14.1573	10.4121	20.2953	43.6613	53.7606	61.4119	44.5164	53.641	64.9049	34.5369
ENSG00000186197.14_EDARADD	1.72834	1.23135	1.31228	4.53649	0	0	0	1.11269	0.298859	2.05487	2.66955	3.48546	2.41549	1.22673
ENSG00000116977.18_LGALS8	69.6586	96.379	138.111	100.461	185.864	144.813	176.659	62.1133	97.7538	90.686	119.177	85.8607	116.406	95.7606
ENSG00000119285.11_HEATR1	9.01732	18.9777	25.0092	17.4949	28.2952	24.5124	20.6535	11.5564	22.0815	27.2108	33.5386	21.7916	24.0022	18.5345
ENSG00000077522.13_ACTN2	0	0	0	0	0	0.270302	0	0.0422063	0	0.129552	0	0	0	0.0504095
ENSG00000116984.13_MTR	0.870417	4.68749	3.23778	2.80755	8.22333	1.50574	3.19496	3.62282	2.50585	3.48585	6.38439	2.98541	3.46294	2.60441
ENSG00000244020.2_MT1HL1	0.895715	0.337572	1.05072	0.330686	0	0	0	0.539689	0	0	0.297921	0	0	0.322291
ENSG00000198626.16_RYR2	2.58163	1.6662	1.59503	1.80835	0.956917	1.32815	0.79181	1.84455	2.00745	1.97901	2.18458	2.11645	2.12049	1.77389
ENSG00000116996.9_ZP4	130.273	658.017	1221.11	254.568	1087.82	291.324	715.848	389.75	631.099	787.98	1532.96	534.294	995.146	554.091
ENSG00000270188.1_MTRNR2L11	0	0	0.374386	0.942624	0	0	0	0.0549425	0	0	0.485273	0.286383	0.982516	0.59059
ENSG00000133019.11_CHRM3	0.310102	0.780105	0.279645	0.188901	1.22099	1.32695	0.630078	0.273259	0.978597	0.304168	0.487347	0.310432	0.798769	0.167369
ENSG00000155816.20_FMN2	2.367	1.88324	2.18529	1.27303	6.19547	4.01106	3.90482	3.31892	1.72139	2.81418	3.65453	2.37468	2.18434	2.00828
ENSG00000180875.5_GREM2	0	0	0	0	0	0	0	0	0	0	0	0	0	0
ENSG00000182901.16_RGS7	4.32355	4.18406	4.60969	3.57115	10.6979	0	4.26561	8.37806	6.93759	3.09294	4.38725	5.48031	4.21929	2.68947
ENSG00000091483.6_FH	123.904	153.037	159.232	180.796	151.978	73.1521	186.781	136.903	149.008	149.669	159.234	164.081	160.531	125.76
ENSG00000117009.12_KMO	0.396689	0.645849	0	0.527228	0	5.03826	0	0.286817	0	0.830076	0.348326	0.953068	1.18609	0.239794
ENSG00000054277.14_OPN3	1.52012	1.3463	0.445793	1.3469	0	8.13871	0	1.03039	0.959414	1.86755	0.707842	2.1185	2.43123	0.437568
ENSG00000203668.2_CHML	0.70198	0.445572	0.455069	0.0682004	0.0149202	0	0	0.367307	0.621826	0.219632	0.159752	0.362605	0.0497606	0.17282
ENSG00000162843.17_WDR64	0	0	0	0	0	0	0	0	0	0	0	0	0	0
ENSG00000174371.17_EXO1	78.4756	66.1903	74.0981	86.4364	27.8506	12.1915	12.7994	17.0665	57.2878	64.0991	50.0867	68.8402	70.6775	27.9412
ENSG00000196289.7_BECN2	0	0	0	0	0	0	0	0	0	0	0	0	0	0
ENSG00000197769.5_MAP1LC3C	16.1239	24.2766	33.2869	24.6655	12.0879	11.1873	0.0876669	9.01764	26.1969	24.1999	18.7967	19.8355	34.8319	24.8148
ENSG00000180287.16_PLD5	2.6985	2.26868	3.46984	3.16391	0.958017	0.0245199	1.30274	3.60916	1.87159	2.10362	2.1896	2.25842	2.21661	2.62479
ENSG00000143702.16_CEP170	3.50174	4.79779	4.53012	3.64912	3.94978	6.45068	2.04611	2.95435	2.17744	3.49677	3.57157	3.77871	3.69402	4.74819
ENSG00000054282.16_SDCCAG8	144.848	113.108	108.434	125.176	74.5625	139.014	132.016	133.94	102.51	103.783	107.076	115.356	95.6444	131.032
ENSG00000117020.17_AKT3	48.0356	36.2631	37.5129	41.2913	28.229	52.6627	41.0771	52.4134	36.3256	32.261	36.6338	41.4562	36.0697	48.4659
ENSG00000179456.10_ZBTB18	0.410631	0.38234	0.170009	0	1.93139	3.23562	1.77744	0.633091	0	0.258464	0.216919	0.341372	0.268393	0.156442
ENSG00000173728.10_C1orf100	0	0	0	0	0	0	0	0	0	0	0	0	0.579608	0
ENSG00000035687.10_ADSS	5.70314	3.44106	2.31579	3.82638	5.8796	16.97	0.030114	5.22875	1.38443	5.08546	3.00951	1.22709	6.42562	1.24308
ENSG00000179397.18_CATSPERE	0.936885	0.91482	0.786793	0.188665	0.877074	0	0	0.288662	2.15022	0.303787	1.57224	0.125385	0.774305	0.620579
ENSG00000121644.19_DESI2	24.065	18.7801	18.7841	25.5314	11.4164	9.69647	19.8595	43.2919	23.6453	18.4304	18.6531	12.7865	19.8679	14.67
ENSG00000284188.2_AL451007.3	1.8604	2.00325	1.16911	3.13981	0	2.30747	0.291894	3.44286	6.70959	2.3172	2.38672	2.7127	1.34231	2.29508
ENSG00000203667.10_COX20	8.98067	11.1808	18.9081	12.9649	79.9374	58.2803	35.7123	9.46002	16.9392	13.0092	16.8716	14.3455	17.0171	15.8003
ENSG00000153187.20_HNRNPU	4.84065	4.90907	7.16058	5.73265	19.3704	19.1501	11.6455	7.01878	6.29546	6.92613	6.72032	5.52325	7.29428	5.60522
ENSG00000203666.12_EFCAB2	0.71252	0.520536	0.752239	1.22623	2.36389	3.29025	5.76682	1.27802	0.415111	1.22508	0.393767	0.361481	1.32874	1.00578
ENSG00000162849.16_KIF26B	2.21396	2.62164	2.52985	3.3952	4.07093	4.7283	4.36675	7.12169	2.39778	3.51223	2.59475	4.99114	2.93773	2.78579
ENSG00000185420.19_SMYD3	40.0169	45.8624	42.8193	41.5778	38.5428	45.1049	35.3121	37.1116	33.4994	41.5153	38.3088	35.1193	36.328	46.217
ENSG00000162851.8_TFB2M	43.2079	34.2621	33.1282	34.4417	27.6789	51.0329	41.8787	18.4976	16.0218	31.816	17.3616	35.1288	34.4569	20.209
ENSG00000162852.14_CNST	9.25517	9.40332	8.67422	11.2017	10.0374	18.8165	7.21321	8.63775	7.42715	8.84833	6.83898	10.8438	8.73848	6.17964
ENSG00000143653.10_SCCPDH	107.613	96.7579	122.785	96.9803	70.0983	63.0746	59.4824	56.9136	36.7132	130.668	109.753	64.3552	95.4821	93.8525
ENSG00000153207.15_AHCTF1	3.73541	5.72374	5.06792	4.3876	16.1249	3.66987	13.7652	4.35327	4.96334	5.44622	4.91411	6.25161	5.46127	3.67139
ENSG00000197472.15_ZNF695	2.11003	2.13005	1.81218	0	0	0	3.80721	2.15674	0.95124	2.29962	1.02765	1.21293	3.17173	3.36226
ENSG00000135747.11_ZNF670-ZNF695	2.27239	2.50249	2.38868	0.751774	0.393287	0	4.01913	2.56052	1.49009	2.31575	1.38402	1.42502	1.96749	2.19807
ENSG00000277462.2_ZNF670	10.678	10.9799	7.02106	8.93836	4.24859	0	1.45669	3.96183	9.36418	8.63284	7.46953	9.34576	5.76775	6.13927
ENSG00000188295.14_ZNF669	2.28724	4.68714	0.964219	1.79439	0.057729	0	0	6.07232	3.60895	3.11593	1.94943	2.97433	1.444	2.52038
ENSG00000196418.12_ZNF124	5.4934	6.82498	5.88048	5.71412	0.83507	7.74616	2.13347	4.54954	3.9549	6.15874	5.02291	7.89648	5.12705	5.65925
ENSG00000162714.12_ZNF496	2.97443	2.01575	1.39514	3.11575	0.086832	0.333363	0.108237	5.44936	1.35708	2.22621	1.4661	2.89108	1.52038	1.34425
ENSG00000162711.17_NLRP3	0	0	0	0	0	0	0	0	0	0	0.0791617	0	0	0
ENSG00000177535.8_OR2B11	0	0	0	0	0	0	0	0	0	0	0	0	0	0
ENSG00000169224.13_GCSAML	0	0	0.212838	0	0	0	0	0.0182203	0	0	0	0.189943	0	0
[truncated: 20,675 more rows]

## Sheet: Translatome
GENE	GV_IVM_a	GV_IVM_b	GV_IVM_c	GV_IVM_d	GV_IVM_hRecOOSP2_a	GV_IVM_hRecOOSP2_b	GV_IVM_hRecOOSP2_c	GV_IVM_hRecOOSP2_d	GV_IVM_abOOSP2_a	GV_IVM_abOOSP2_b	GV_IVM_abOOSP2_c	GV_IVM_abOOSP2_d	GV_IVM_abOOSP2_e	GV_IVM_abOOSP2_f
ENSG00000186092.6_OR4F5	0	0	0	0	0	0	0	0	0	0	0	0	0	0
ENSG00000284733.1_OR4F29	12.8107	4.5739	3.75762	6.59952	1.31072	7.1294	0	10.9323	3.80406	13.2217	10.8607	6.39234	3.3397	4.05945
ENSG00000284662.1_OR4F16	14.2889	5.15781	4.50914	6.84856	2.0753	8.65713	0	11.2603	4.54374	15.1934	11.268	6.51768	3.43512	4.51049
ENSG00000187634.12_SAMD11	1.46853	0.580101	1.12891	2.07831	2.60437	6.03066	0	1.59007	1.86445	1.90813	1.74798	1.82303	1.95665	1.425
ENSG00000188976.11_NOC2L	6.48217	2.76159	7.07274	8.02869	13.3006	25.9141	4.44072	13.3516	6.54753	10.7693	8.65586	10.3327	9.57998	6.74406
ENSG00000187961.14_KLHL17	0.252189	0	0	0.91047	1.82092	0.0992939	0	0	0.123621	0	0.198531	0.586541	0.223264	0.362782
ENSG00000187583.10_PLEKHN1	0	0	0	0	0	0	0	0	0	0	0	0	0	0
ENSG00000187642.9_PERM1	0	0	0	0	0	0	0	0	0	0	0	0	0	0
ENSG00000188290.10_HES4	0.109628	0	0	0.5541	4.37443	0	0	0	0	0.412881	0.362469	0	1.44368	0
ENSG00000187608.9_ISG15	0.520994	0	0	0.52666	0	10.2309	0	6.35782	0.335197	1.34899	0	0.132533	0	1.4308
ENSG00000188157.15_AGRN	0.0227793	0.0989811	0.0694886	0.161189	0	0	0.00985422	0	0	0.0750676	0.13808	0.173841	0.158812	0.11469
ENSG00000237330.3_RNF223	0	0	0	0	0	0	0	0	0	0	0	0	0	0
ENSG00000131591.17_C1orf159	0.736701	0.382911	0.626884	1.78339	0	2.20407	1.94571	1.10119	0.365878	0.474598	0.705101	1.36116	0.70584	0.763135
ENSG00000162571.13_TTLL10	0	0.0245576	0	0	0	0	0	0	0	0	0	0	0	0
ENSG00000186891.14_TNFRSF18	0	0	0	0	0	0	0	0	0	0	0	0	0	0
ENSG00000186827.11_TNFRSF4	0	0	0	0	0	0	0	0.189506	0	0	0	0	0	0
ENSG00000078808.16_SDF4	4.86716	3.90694	6.5106	8.05105	5.53902	21.7356	0.0900754	6.74511	6.9885	7.13134	5.3642	9.37535	7.52043	5.48007
ENSG00000176022.6_B3GALT6	2.21973	0.481402	2.81475	7.34757	1.92969	3.80862	0	12.2451	1.8295	5.12253	3.02204	3.58728	3.64128	5.73743
ENSG00000184163.3_C1QTNF12	0.819825	0.593721	1.16708	1.51936	0	2.54196	0	0	0.820491	0	1.80709	1.18179	2.22274	0.938115
ENSG00000160087.20_UBE2J2	58.6808	48.4769	51.2423	82.5365	67.3485	56.3295	48.8798	69.6013	64.8423	80.4276	76.3123	72.5995	74.8744	88.8397
ENSG00000162572.20_SCNN1D	0	0	0	0	0	0	0	0	0	0	0	0	0	0
ENSG00000131584.19_ACAP3	0.2393	0.122331	0.0858811	0.654559	0	0.69833	0.341008	0.012493	0.241507	0.265075	0.201682	0.444024	0.163563	0.489669
ENSG00000169972.12_PUSL1	5.3332	1.6145	2.00702	5.39119	1.23751	0.824232	6.68418	0.353889	3.29231	3.84824	2.96638	3.04303	3.51354	6.52476
ENSG00000127054.20_INTS11	2.49004	1.60206	2.3652	2.72814	4.1912	4.993	0.361211	1.68061	2.53257	2.79376	3.20446	3.62609	3.49972	2.98923
ENSG00000224051.7_CPTP	0.239851	0	0.263401	1.30928	4.8066	5.45368	0	6.17323	0.452658	0.496831	0.422952	0.390492	0.260118	1.58088
ENSG00000169962.5_TAS1R3	0.105811	0.167189	0.129111	0.677421	0.156374	0.874872	0.610309	0.344329	0.121025	0.0996262	0.349848	0.28711	0.273217	0.290586
ENSG00000107404.20_DVL1	1.61019	1.07257	1.90698	3.12774	2.51963	5.74308	4.64374	3.83884	1.1917	2.40789	1.56585	2.02394	2.66584	2.28328
ENSG00000162576.16_MXRA8	0	0	0	0	0	0	0	0	0	0.254888	0	0	0	0
ENSG00000175756.13_AURKAIP1	57.2063	50.6489	59.3195	66.0683	61.9914	73.8237	34.0552	55.2029	53.6725	63.3354	54.8738	63.7391	58.1376	65.6116
ENSG00000221978.12_CCNL2	42.5229	37.2805	36.0306	35.8843	52.1608	23.9789	52.1005	25.7624	41.2464	36.9409	45.25	38.1215	40.9846	33.9361
ENSG00000242485.6_MRPL20	43.5861	54.1719	54.2921	46.2094	34.6033	29.8793	31.4253	26.1818	42.9376	36.2425	39.0058	32.7671	36.2341	43.8333
ENSG00000235098.8_ANKRD65	0	0	0	0	0	0	0	3.33241	0	0	0	0	0	0
ENSG00000205116.3_TMEM88B	0	0	0	0	0	0	0	0	0	0	0	0	0	0
ENSG00000179403.12_VWA1	0	0	0	0	0	0	0	0	0	0	0	0	0	0
ENSG00000215915.9_ATAD3C	152.064	156.789	129.204	119.815	103.432	87.423	140.499	82.4579	148.613	175.016	126.926	165.49	168.156	120.777
ENSG00000160072.19_ATAD3B	8.58362	5.92428	2.95914	3.145	2.46165	6.96966	12.1612	1.41599	10.8261	4.05599	2.95411	11.9973	9.07161	9.55192
ENSG00000197785.13_ATAD3A	28.0351	27.1971	20.3449	24.8278	19.76	46.7513	43.6742	15.2762	50.3603	28.8783	19.9825	31.8184	29.2346	42.4081
ENSG00000205090.9_TMEM240	0.0610074	0	0	0	0	0	0	0	0	0	0	0	0	0
ENSG00000160075.12_SSU72	57.7657	54.7059	54.8153	71.7881	66.0501	47.6622	56.7066	59.1125	55.8143	60.2103	59.4283	56.742	63.1626	69.2748
ENSG00000228594.4_FNDC10	0	0	0.668906	1.45829	0	8.98568	0	0.204852	0.148503	0.869306	1.84432	1.05689	2.5926	2.48274
ENSG00000197530.12_MIB2	0.0699007	0.618514	0.366761	0.805534	1.66113	2.24441	0	0	1.04337	0.526521	0.724167	0.597463	0.963833	1.70211
ENSG00000189409.13_MMP23B	17.3088	12.4393	18.2254	20.4405	8.51081	16.1245	17.588	13.3039	16.8835	16.551	21.2159	13.7168	18.0028	22.8543
ENSG00000248333.8_CDK11B	21.6806	18.7942	19.9805	24.7935	13.2111	20.5555	19.6395	23.2647	20.4071	19.5532	18.3567	19.2719	18.9178	23.1603
ENSG00000189339.11_SLC35E2B	0.364991	0.322961	0.187053	0.324685	0	4.62737	0	0	0.751448	0.041239	0.450536	0.490237	0.226189	0.467772
ENSG00000008128.23_CDK11A	8.82171	7.17898	7.91147	11.6953	8.57046	9.2338	7.71588	14.311	8.43602	7.69336	8.92566	8.21612	7.52448	9.02443
ENSG00000215790.7_SLC35E2A	0.254249	0.0753252	0.290846	0.289141	0	3.49272	0	0	0.572525	0.149618	0.2627	0.323385	0.320046	0.4364
ENSG00000008130.15_NADK	0.726141	1.00829	1.22166	1.06769	0.995097	2.39551	2.13225	2.90982	1.39683	2.13397	1.23682	1.27624	2.01136	1.51075
ENSG00000078369.18_GNB1	15.0889	9.28016	13.0979	8.53395	14.887	27.2286	13.3192	14.0865	19.2847	24.2598	30.9651	24.1186	15.4613	15.5263
ENSG00000169885.10_CALML6	0	0	0	0	0	0	0	0	0	0	0	0.061134	0	0.164998
ENSG00000178821.13_TMEM52	49.4086	49.5046	72.7203	85.721	52.7778	58.534	35.8552	62.5465	48.1673	67.7977	69.3975	74.5942	62.8997	110.796
ENSG00000142609.18_CFAP74	0.482164	1.42152	1.42063	1.73565	3.22224	0.332223	0.885203	0	0.807062	0.64222	1.90528	1.63939	1.2936	1.69019
ENSG00000187730.9_GABRD	0	0	0	0.313946	0.0590119	0	0	0	0	0.605721	0.537876	0.0451451	0	0.527993
ENSG00000067606.17_PRKCZ	7.85237	7.68856	6.22896	9.27414	4.47714	4.93856	10.1425	11.6339	9.27747	8.36821	10.4097	7.26076	8.2543	7.66945
ENSG00000162585.17_FAAP20	2.35786	2.43052	2.13041	3.0645	1.58301	2.39825	3.332	3.54749	2.83173	2.96007	3.42774	2.43349	2.80932	3.09379
ENSG00000157933.10_SKI	8.79466	1.02005	4.95467	13.222	21.5037	23.1172	8.66139	11.7744	7.41599	14.8347	7.89858	16.6221	11.0308	14.6458
ENSG00000116151.14_MORN1	0.497304	0.427055	0.435323	0.775925	0.517662	0	0.0187071	0.988267	0.602814	0.417343	0.33362	0.242012	0.561099	0.5938
ENSG00000157916.20_RER1	69.9965	64.287	63.4859	62.765	51.3122	61.3813	88.2217	75.8893	64.4073	75.0741	80.73	70.8076	64.0185	58.9688
ENSG00000157911.10_PEX10	5.79016	4.44669	7.49937	9.94051	7.25682	12.1247	32.9402	5.22495	8.57437	7.67508	9.05526	12.2113	9.57197	8.55777
ENSG00000149527.18_PLCH2	0	0	0.020754	0.114624	0	0.726598	0	0	0.213996	0.138792	0.0874791	0.207683	0.202025	0.249123
ENSG00000157881.14_PANK4	11.0353	10.2725	11.1382	7.78447	6.74332	5.47128	0.0207558	4.79051	9.91926	9.03506	13.7486	9.00748	11.8191	7.33496
ENSG00000197921.6_HES5	0	0	0	0	0	0	0	0	0	0	0	0	0	0
ENSG00000157873.17_TNFRSF14	0	0	0	0	0	0.135793	0	0	0	0	0	0	0	0
ENSG00000157870.16_PRXL2B	0.799883	0.430868	0.732017	2.09496	0	6.81408	0	0.806708	1.46591	4.27916	0.841497	2.88568	1.04209	2.89566
ENSG00000142606.16_MMEL1	0.158351	0	0.309154	0.48022	0	2.00758	0	0	0.326016	1.22259	0.174522	0.741191	0.171731	0.753789
ENSG00000215912.12_TTC34	0.0973391	0	0	0	0	0	0	0	0	0	0.0153256	0	0	0
ENSG00000169717.6_ACTRT2	0	0	0	0	0	0	0	0	0	0	0	0	0	0
ENSG00000142611.17_PRDM16	5.05716	5.25445	5.73438	6.00012	0.433964	2.95707	0.846854	3.14068	4.66117	8.5543	6.72151	9.00204	10.4985	8.61564
ENSG00000130762.15_ARHGEF16	7.96527	6.29289	8.80634	18.3611	19.76	20.7475	0.119506	39.4938	15.0482	17.8389	16.644	26.9853	19.0992	14.6044
ENSG00000162591.16_MEGF6	1.15485	2.501	1.64126	1.16741	0.505994	2.93013	0	0.723489	1.06061	0.79313	0.838543	1.90782	1.6208	1.16912
ENSG00000158109.15_TPRG1L	1.07199	0.403292	1.74406	1.80607	5.56754	0.211036	0.0883309	0.226523	1.00717	1.53803	3.03804	1.40244	5.1406	1.12152
ENSG00000116213.16_WRAP73	6.63071	6.83674	7.01337	10.4032	7.88693	4.27004	3.2643	5.61409	6.72103	10.3851	8.72342	7.26977	7.62379	7.09876
ENSG00000078900.15_TP73	0.054336	0.658224	0.110502	0.0732358	1.1724	0.549102	0.313407	0	0.186446	0.341068	0.199616	0.129007	1.19257	0.182383
ENSG00000162592.10_CCDC27	104.836	106.884	132.174	164.708	161.712	173.94	99.0102	118.966	113.873	128.852	103.43	129.481	137.486	148.813
ENSG00000235169.8_SMIM1	4.12294	4.9353	6.32667	5.30445	0	8.86676	0	0	8.46694	4.23488	5.23247	6.48357	3.77449	8.23476
ENSG00000130764.10_LRRC47	7.69252	7.21558	8.25876	16.2942	17.4505	41.2414	22.2713	28.3461	12.5217	13.6668	10.3055	19.3335	13.9603	14.8304
ENSG00000116198.13_CEP104	15.7584	7.72577	15.8845	15.0011	9.0026	17.0701	18.282	15.7271	19.6495	16.3475	16.0119	15.8922	16.9356	12.8007
ENSG00000169598.15_DFFB	5.28893	4.42868	4.11561	5.31443	0	3.14231	11.2343	16.5835	3.93936	5.81475	7.78369	6.70294	5.47087	8.03075
ENSG00000198912.11_C1orf174	40.1098	32.3063	37.5076	48.3672	67.3926	39.6651	50.3865	37.7297	44.4952	38.5281	36.3251	40.4153	43.923	30.8878
ENSG00000196581.10_AJAP1	0	0	0.138643	0.0599259	0	0	0	0	0	0	0.0544459	0.110588	0	0.0361785
ENSG00000131697.18_NPHP4	5.38957	3.03721	4.96921	8.07347	8.97208	11.3908	8.62537	9.48397	5.5257	8.17715	5.71426	6.82907	8.40043	9.75677
ENSG00000069424.14_KCNAB2	0.488507	0.345315	0.415687	0.922663	0.29638	0.876914	0.422652	0.410736	0.4742	0.617308	0.340038	0.71945	0.637335	0.717864
ENSG00000116254.18_CHD5	0	0.00959288	0.0296321	0	0	0	0	0	0	0	0	0	0	0.088923
ENSG00000285629.1_AL031847.2	37.712	37.8267	50.3022	41.8595	106.057	47.3834	75.9723	40.5246	31.3993	36.03	44.823	26.3346	37.5189	29.9535
ENSG00000116251.11_RPL22	11.0347	10.1293	13.5768	11.739	26.6051	8.65313	17.9804	14.4103	9.12791	8.55917	12.3063	7.85975	11.4583	8.05713
ENSG00000158286.13_RNF207	0.167259	0.132142	0.0453535	0.31937	0.0329584	0.589033	0.916505	0.379357	0.0637696	0.332465	0.122893	0.113462	0.259132	0.0680507
ENSG00000116237.16_ICMT	29.4053	16.9207	20.6816	33.5101	50.7765	51.8736	55.3531	45.2829	31.5634	36.6884	38.8184	40.716	39.2727	26.53
ENSG00000173673.7_HES3	0	0	0	0	0	0	0	0	0	0	0	0	0	0
ENSG00000158292.7_GPR153	0.350349	0.415186	0.356249	0.295133	3.8574	0	1.81872	0.103646	0.325589	0.989617	0.35395	1.06948	1.26651	0.908707
ENSG00000097021.19_ACOT7	36.8821	28.3166	35.5932	45.545	30.6487	53.3031	21.6248	25.0313	29.5738	32.7117	37.7334	27.6704	38.9994	50.4948
ENSG00000069812.11_HES2	0.0680029	0	0	0.0916565	0	0	0	0	0	0	0	0	0	0.0207506
ENSG00000187017.16_ESPN	0	0.153213	0.0322684	0	0	0	0	0	0	0	0.0194304	0	0	0.0322781
ENSG00000215788.10_TNFRSF25	0	0	0	0	0	0	0	0	0	0	0	0	0	0
ENSG00000171680.21_PLEKHG5	5.54344	2.75953	4.81335	10.4521	6.34854	4.86126	3.20244	11.7213	7.78153	7.90279	7.73748	9.77832	7.14798	8.94025
ENSG00000162408.11_NOL9	6.55719	2.34385	4.92615	3.08421	4.27486	8.47863	6.9858	9.85885	3.99101	5.09469	5.0532	3.60195	5.31451	2.88559
ENSG00000173662.21_TAS1R1	0	0	0	0	0	0	0	0	0	0	0.195485	0	0	0
ENSG00000204859.13_ZBTB48	13.8598	8.93159	11.4901	18.9828	29.134	20.5225	18.4808	33.0671	14.8735	17.3996	11.1419	16.481	12.3573	19.0563
ENSG00000162413.16_KLHL21	0	0	0.0216712	0.0179534	0.0157485	2.76562	0	0	0	0	0	0	0	0
ENSG00000116273.6_PHF13	12.1484	9.06453	8.44119	16.6128	35.5186	49.7582	19.5908	32.6749	17.2821	14.1391	7.84745	13.9066	16.2856	18.5659
ENSG00000041988.15_THAP3	14.8088	11.6996	12.1383	10.8927	7.65993	14.2685	6.04164	12.7422	15.4921	14.3117	15.6908	15.6198	17.487	12.3992
ENSG00000007923.16_DNAJC11	42.1245	38.0616	35.0272	32.4184	35.9417	43.7283	26.3069	31.3725	47.4713	41.8193	53.8142	47.2061	46.6216	38.7828
ENSG00000171735.19_CAMTA1	5.80455	5.38762	3.783	4.59155	5.65185	9.58509	7.03515	5.10765	5.81811	6.71217	8.10236	5.04999	4.65942	5.88014
ENSG00000049245.13_VAMP3	57.8961	43.1539	43.8317	49.3683	62.0348	51.2011	89.4347	45.8907	51.5506	55.8212	54.2693	51.1996	53.9504	41.628
ENSG00000049246.14_PER3	2.92071	2.71398	1.8004	2.0652	5.24682	3.28455	0.0392794	6.55426	3.94648	2.60751	1.58447	3.48009	2.36801	2.96462
ENSG00000049247.13_UTS2	1.4371	1.56789	0.292259	0.484242	0	0.141456	0	15.6089	0.293523	0.451034	0.377108	1.11413	0.4771	0.0626458
ENSG00000049249.8_TNFRSF9	0	0	0	0	0	0	0	0	0	0	0	0.0787954	0	0
ENSG00000116288.13_PARK7	173.952	171.16	163.623	121.726	136.927	171.436	294.146	106.099	167.294	140.002	140.885	119.198	158.04	79.1054
ENSG00000116285.13_ERRFI1	4.69256	3.75366	2.39772	7.08574	26.9165	5.17326	16.2652	0	8.50379	7.40064	5.65663	4.62565	4.33934	6.33617
ENSG00000162426.14_SLC45A1	0.891219	0.502929	0.906227	1.28702	0	1.37435	0	0.112995	1.34702	1.27867	1.029	1.64097	0.624625	1.3986
ENSG00000142599.18_RERE	5.32886	3.80586	6.11868	5.55919	6.59642	17.5728	8.99046	8.69266	7.9175	7.84722	6.46036	6.25736	6.66252	8.27342
ENSG00000074800.15_ENO1	34.1952	34.834	32.9663	37.2911	123.965	115.758	55.5129	37.0079	34.9935	35.2369	29.7504	30.6583	35.9725	34.0253
ENSG00000131686.15_CA6	0.414378	0.327376	0.646079	0.186171	0	0	0	0	0.23698	0.390159	1.16711	0.515344	0.499324	0.252889
ENSG00000197241.3_SLC2A7	0.477832	0	0.340115	0	0	0	0	0	0	0	0	0	0	0
ENSG00000142583.17_SLC2A5	1.68473	0.188077	0.413377	2.05476	1.26656	3.40675	0	0.0162523	1.27243	2.50008	2.26042	1.24844	2.79453	0.620252
ENSG00000180758.12_GPR157	0	0.0182561	0	0.0934364	0	0	0	0	0	0	0	0.117565	0	0.105768
ENSG00000049239.12_H6PD	0.394477	0.207768	0.0722014	0.279136	0	0.842592	2.51423	1.12032	0.733194	0	0.478237	1.11053	0.295392	0.85464
ENSG00000171621.14_SPSB1	34.3208	32.1149	28.7501	44.4186	27.7393	43.0097	18.1168	27.5392	34.1573	39.6699	34.9957	42.9082	41.2942	50.5208
ENSG00000171612.7_SLC25A33	51.7844	64.2113	46.9942	54.4312	52.1046	50.9756	36.9292	84.8541	47.1974	63.7464	63.7131	48.8851	60.2083	38.0865
ENSG00000188807.13_TMEM201	1.35187	0.818364	0.482015	1.86351	2.86451	3.91944	1.23039	2.85147	1.80731	2.11592	2.05107	2.34027	3.15524	1.88042
ENSG00000171608.15_PIK3CD	7.2586	6.75917	5.46772	4.65689	9.66313	5.41479	2.34456	11.0975	4.16774	7.14418	5.8239	4.45124	5.39789	8.68245
ENSG00000171603.17_CLSTN1	8.32477	4.02112	4.56581	9.22194	17.5365	25.5741	18.7527	27.7349	10.9895	7.8179	7.41598	14.1326	13.5657	10.1083
ENSG00000178585.15_CTNNBIP1	1.39486	1.94299	1.7692	3.41375	5.56583	4.07199	0.349342	0.586396	3.81011	2.69579	2.83187	3.13744	3.8671	3.02422
ENSG00000162441.12_LZIC	20.7678	20.8241	19.8619	17.2262	17.2407	21.4411	26.3403	17.0567	18.7399	14.3748	24.2744	21.0864	20.8008	13.8527
ENSG00000173614.14_NMNAT1	2.04716	0.546116	1.37874	2.41881	5.6344	2.74781	0.253027	2.61913	1.16315	1.55202	1.28927	0.67632	0.926775	2.31212
ENSG00000162444.12_RBP7	0	1.23566	0	0.574927	0	0	0	0	0	1.87425	0.626822	0	0	0.780964
ENSG00000130939.19_UBE4B	2.86	1.49574	0.704513	1.76452	0.904875	1.6468	6.67986	4.8263	3.65134	1.97222	1.05069	2.51394	2.30909	1.72084
ENSG00000054523.17_KIF1B	4.83477	2.16393	2.43066	1.57318	2.29995	9.19794	15.8882	8.87646	3.54818	5.30112	1.91338	2.58295	3.31122	2.50737
ENSG00000142657.21_PGD	79.5764	56.2738	79.9816	110.106	73.1708	113.41	116.127	84.3646	93.7838	94.1761	79.9215	110.308	81.7825	88.3315
ENSG00000251503.8_CENPS-CORT	285.709	386.847	289.41	284.951	182.732	214.925	261.181	208.828	279.952	265.256	327.527	259.264	278.525	269.947
ENSG00000175279.22_CENPS	383.678	523.372	391.978	375.447	251.245	308.666	386.311	287.187	370.998	341.58	420.619	346.672	381.13	352.578
ENSG00000241563.3_CORT	13.4495	6.85526	11.3158	10.9643	3.65473	2.31675	5.72435	11.2627	11.0723	5.9232	8.48734	5.62866	7.14173	8.14184
ENSG00000160049.12_DFFA	14.8742	14.3528	16.8403	16.2515	15.732	0.114724	2.70505	16.1071	14.8386	19.3176	13.3755	15.2291	13.2562	12.8372
ENSG00000142655.13_PEX14	8.23502	6.70416	9.99742	9.50776	7.56165	2.27541	1.33817	11.5009	9.00073	9.32806	9.44456	9.48536	7.96588	8.45699
ENSG00000130940.15_CASZ1	0	0.102502	0	0.021859	0	0	0	0	0.0556493	0.02036	0.0476642	0.110015	0.0167507	0.0890779
ENSG00000175262.14_C1orf127	1.30351	0.731717	0.83713	3.74499	14.9652	0	9.67519	0	1.20648	2.45464	1.05856	1.78012	2.68381	2.51214
ENSG00000120948.17_TARDBP	88.7281	77.659	75.4787	51.3464	133.796	71.1373	89.867	48.0903	72.5122	69.78	76.5625	68.0778	71.2815	50.6566
ENSG00000277726.4_AL109811.3	135.293	120.325	113.131	79.3388	198.532	99.5776	116.573	73.5043	111.196	104.567	122.889	108.424	109.453	85.1284
ENSG00000009724.16_MASP2	0	0	0	0.0582906	0	0	0	0	0	0	0	0	0.089337	0
ENSG00000116649.10_SRM	24.1374	18.1493	14.9237	21.26	19.4523	19.8862	12.4293	39.0539	30.6427	24.9201	19.2564	25.6143	26.4677	16.3499
ENSG00000171824.14_EXOSC10	36.272	41.6512	37.9687	27.7532	30.8208	40.498	48.8346	15.3968	53.2632	42.7237	42.2985	37.3037	34.7855	33.6539
ENSG00000198793.12_MTOR	6.15904	3.70735	3.25786	4.79475	1.30032	9.3794	4.05125	13.0148	6.36792	4.09457	5.39474	7.54311	5.28027	4.95307
ENSG00000171819.5_ANGPTL7	0	0	0	0	0	0	0	0	0	0	0	0	0.554972	0
ENSG00000120942.13_UBIAD1	55.6385	43.69	45.1426	57.7795	66.0593	35.2288	23.37	54.6879	53.6872	48.4809	53.7982	52.0253	59.9138	59.9408
ENSG00000204624.8_DISP3	0.120161	0.15822	0.0122184	0.121467	0	0	0	0	0.068719	0.245131	0.0441439	0.10189	0.0775678	0.0916655
ENSG00000116661.11_FBXO2	3.83618	1.16331	3.73529	2.19356	4.08882	16.6069	0	0.515855	2.72573	3.83087	1.87908	4.9286	3.09172	3.68911
ENSG00000132879.14_FBXO44	0.104251	0.13727	0.36042	0.140512	0.0616276	1.34085	0	0	0.0596201	0.229034	0.0765978	0.212158	0.215351	0.0636227
ENSG00000116663.11_FBXO6	4.52109	8.25989	3.9651	7.21243	0	5.74354	0	0	3.51477	6.65132	2.80282	6.68492	3.50222	6.33744
ENSG00000116670.15_MAD2L2	18.8418	22.285	27.85	32.8751	15.1381	29.039	16.6527	19.962	23.8495	31.4192	27.9182	21.7611	24.2784	34.5304
ENSG00000162490.7_DRAXIN	0.332828	0	0	0	0	0.0917306	0	0	0	0	0	0	0	0
ENSG00000177674.16_AGTRAP	25.6705	18.6901	27.024	31.4448	28.0292	17.3061	33.8809	35.4696	24.4823	21.6583	18.6394	26.9401	24.8762	20.9652
ENSG00000215910.7_C1orf167	0.33946	0.134094	0.149576	0.266896	0	0.532763	2.48012	4.00024	0.355913	0.497186	0.207848	0.402982	0.628181	0.500655
ENSG00000177000.12_MTHFR	0.787896	1.0105	1.06752	2.18252	1.99613	6.19023	2.68246	0.962624	1.29911	1.91724	0.586423	2.40514	0.848129	1.63923
ENSG00000011021.23_CLCN6	1.03474	0.343581	0.750237	0.667008	0	4.13309	3.28257	2.08955	0.797588	0.550668	0.958602	1.63273	0.859633	0.727581
ENSG00000175206.10_NPPA	0.218864	0	0.0667649	0	0	0	0	0	0	0	0	0.334054	0	0
ENSG00000120937.9_NPPB	0	0	0	0	0	0	0	0	0	1.46695	0	0	0.938701	0
ENSG00000116685.16_KIAA2013	2.20398	1.97734	3.37304	1.96362	0	2.34224	0	0	0.672948	1.82896	1.19394	1.48242	2.4886	2.18857
ENSG00000083444.17_PLOD1	0.27646	0.327622	0.520063	0.465777	1.77729	6.66706	1.05643	0	1.10674	0.84598	0.685558	0	1.40987	0.379619
ENSG00000116688.16_MFN2	14.8861	7.39907	6.37549	13.2293	26.946	13.5683	33.5417	19.6423	14.715	15.2923	7.63273	17.2788	15.1015	15.4772
ENSG00000116691.11_MIIP	89.24	68.3752	83.2589	129.343	89.1093	95.8551	55.0317	40.2947	93.139	118.305	100.987	111.097	95.4478	136.897
ENSG00000120949.15_TNFRSF8	1.41469	1.06686	1.47121	3.57519	0	0	0.0834533	0	0.220651	0.877915	0.460662	0.098148	4.03483	1.05959
ENSG00000028137.19_TNFRSF1B	4.60669	1.92226	2.81056	10.3958	6.21359	2.77177	1.17886	5.816	6.31731	5.31489	6.32853	12.0158	4.42296	7.33537
ENSG00000048707.15_VPS13D	1.45179	0.867222	1.54825	1.5332	3.04041	2.84643	3.68653	8.77315	2.55155	1.86148	1.93176	1.83755	1.52234	1.78822
ENSG00000162496.9_DHRS3	0	0.303026	0	0.246736	4.26682	0.600636	0	0	0.538413	0.262647	0.730163	0	0.648259	0
ENSG00000204518.2_AADACL4	0	0	0	0	0	0	0	0	0	0	0	0	0	0
ENSG00000188984.12_AADACL3	0	0	0	0	0	0	0	0	0	0	0	0	0	0
ENSG00000157330.10_C1orf158	0	0	0	0	0	0	0	0	0	0	0	0	0	0
ENSG00000116726.4_PRAMEF12	0	0	0.669891	0	0	0	0	0	0	0	2.49588	0	0	0
ENSG00000116721.9_PRAMEF1	0	0	0	0	0	0	0	0	0	0	0	0	0	0
ENSG00000239810.3_PRAMEF11	0	0	0	0	0	0	0	0	0	0	0	0	0	0
ENSG00000179172.9_HNRNPCL1	0	0	0.0674879	0	0.0980868	0.0762179	0	0	0	0	0.121914	0.112557	0	0
ENSG00000120952.4_PRAMEF2	0	0	0	0	0	0	0	0	0	0	0	0	0	0
ENSG00000243073.3_PRAMEF4	0	0	0	0	0	0	0	0	0	0	0	0	0	0
ENSG00000187545.5_PRAMEF10	0	0	0	0	0	0	0	0	0	0	0	0	0	0
ENSG00000204510.5_PRAMEF7	0	0	0	0	0	0	0	0	0	0	0	0	0	0
ENSG00000232423.6_PRAMEF6	0	0	0	0	0	0	0	0	0	0	0	0	0	0
ENSG00000274764.5_PRAMEF27	0	0	0	0	0	0	0	0	0	0	0	0	0	0
ENSG00000277058.2_HNRNPCL3	0	0	0	0	0	0	0	0	0	0	0	0	0	0
ENSG00000229571.7_PRAMEF25	0	0	0	0	0	0	0	0	0	0	0	0	0	0
ENSG00000275774.2_HNRNPCL2	0	0	0	0	0	0	0	0	0	0	0.235331	0	0.0827029	0
ENSG00000280267.4_PRAMEF26	0	0	0	0	0	0	0	0	0	0	0	0	0	0
ENSG00000179412.10_HNRNPCL4	0	0	0	0	0	0	0	0	0	0	0	0	0	0
ENSG00000204505.4_PRAMEF9	0	0	0	0	0	0	0	0	0	0	0	0	0	0
ENSG00000279169.2_PRAMEF13	0	0	0	0	0	0	0	0	0	0	0	0	0	0
ENSG00000279804.2_PRAMEF18	0	0	0	0	0	0	0	0	0	0	0	0	0	0
ENSG00000270601.4_PRAMEF5	0	0	0	0	0	0	0	0	0	0	0	0	0	0
ENSG00000182330.10_PRAMEF8	0	0	0	0	0	0	0	0	0	0	0	0	0	0
ENSG00000237700.2_PRAMEF33	0	0	0	0	0	0	0	0	0	0	0	0	0	0
ENSG00000204501.7_PRAMEF15	0	0	0	0	0	0	0	0	0	0	0	0	0	0
ENSG00000204481.7_PRAMEF14	0	0	0	0	0	0	0	0	0	0	0	0	0	0
ENSG00000204480.8_PRAMEF19	0	0	0	0	0	0	0	0	0	0	0	0	0	0
ENSG00000204479.4_PRAMEF17	0	0	0	0	0	0	0	0	0	0	0	0	0	0
ENSG00000204478.9_PRAMEF20	0	0	0	0	0	0	0	0	0	0	0	0	0	0
ENSG00000162494.6_LRRC38	18.0906	13.1311	10.5543	19.2017	23.1597	7.63473	25.9234	3.21112	15.4703	20.4399	14.8289	15.8768	17.6047	19.0448
ENSG00000162493.16_PDPN	221.818	211.11	207.991	195.655	227.24	296.518	340.207	342.821	184.924	198.425	163.211	166.598	210.811	152.877
ENSG00000116731.22_PRDM2	6.21628	5.10614	4.7989	5.48988	4.547	16.5605	14.6786	17.2481	7.71008	6.23329	4.9219	7.70681	8.10965	5.27969
ENSG00000189337.17_KAZN	2.06042	1.00603	1.5538	2.13646	0.956637	1.41968	0	1.38914	0.857202	1.74016	1.59835	1.96158	1.83584	1.62712
ENSG00000171729.14_TMEM51	32.0375	19.0373	21.7514	43.5133	74.6873	28.3008	42.9756	103.965	37.9594	33.3104	32.8949	33.7138	30.078	32.1355
ENSG00000142621.19_FHAD1	0.79444	2.03416	0.291982	0.715998	1.21369	1.17392	0	0.203876	0.541917	1.23466	0.548549	0.866809	0.244679	0.692205
ENSG00000142634.13_EFHD2	2.46675	4.92941	1.56399	0.831193	2.27311	2.7661	0.7951	0.729756	1.65967	3.27894	3.78481	3.10061	3.70929	2.65664
ENSG00000162438.11_CTRC	0.597701	1.30552	0.622066	1.0307	0	0	0	0	0.814338	0.331039	1.08498	1.10904	1.41625	0.933379
ENSG00000142615.8_CELA2A	6.61635	5.67341	5.51348	7.74864	11.8053	25.5183	8.58662	25.1353	7.68305	8.05295	2.13425	9.77017	5.87534	7.09089
ENSG00000215704.9_CELA2B	4.54252	3.98753	3.18198	3.91163	2.98367	16.403	5.53132	20.0083	4.47404	5.14827	1.85422	5.82053	4.10529	3.92733
ENSG00000132906.18_CASP9	24.7035	13.8382	20.3794	20.2928	11.922	14.0402	11.5923	4.31473	23.3268	22.4712	21.458	18.5094	17.3164	21.507
ENSG00000116138.13_DNAJC16	6.11173	4.63628	5.01247	3.66062	11.9684	4.66479	6.50142	11.3566	3.32745	3.50392	5.8998	5.06835	5.24442	2.33228
ENSG00000116771.6_AGMAT	14.8898	14.4542	16.8157	13.2103	20.507	6.98516	21.0712	33.5995	7.60949	12.0807	18.418	16.8434	10.1538	9.24415
ENSG00000197312.12_DDI2	1.2983	2.2184	1.43683	1.57694	3.25737	3.8487	4.32768	13.2911	2.69369	2.21742	2.46246	2.42709	2.40125	1.58467
ENSG00000215695.1_RSC1A1	2.44599	6.00621	1.12931	3.60864	4.57231	15.7603	20.0186	14.4331	6.12466	5.47747	7.28588	5.24684	4.60888	3.26792
ENSG00000116786.13_PLEKHM2	8.09384	6.9332	5.39028	10.04	26.5523	15.5049	17.8275	8.39374	8.164	11.8638	13.2989	10.2269	12.4478	11.4261
ENSG00000162461.8_SLC25A34	0	0	0	0	0	0	0	0	0.0944938	0	0.121402	0	0	0.2689
ENSG00000162460.7_TMEM82	0	0.469725	0	0.171721	0	0	0	0	0	0.0799725	1.02972	0	0	0
ENSG00000162458.13_FBLIM1	1.9155	1.15725	0.842118	1.30987	0	0	0.463062	5.37508	1.40155	2.28095	0.838236	2.03508	3.44771	2.19188
ENSG00000233954.6_UQCRHL	0.224888	0.310924	0.205807	0.0568334	0.498533	0.0774766	0	0.149692	0.434064	0.476423	0.309817	0.400456	0.217759	0.154402
ENSG00000065526.11_SPEN	0.756511	0.468058	0.606132	0.340907	2.29532	0.910625	0.323321	1.54505	0.492587	1.60481	0.361634	1.12221	0.946111	0.550688
ENSG00000116809.11_ZBTB17	23.4432	15.3924	26.2424	44.7372	18.4551	21.0128	18.9074	44.5625	33.8482	44.2277	43.7099	37.5905	49.33	39.64
ENSG00000183888.4_SRARP	0	0	0	0	0	0	0	0	0	0	0	0	0	0
ENSG00000173641.17_HSPB7	0	0	0	0	0	0	0	0	0	0	0	0	0	0
ENSG00000186510.12_CLCNKA	0	0	0	0	0	0	0	0	0	0	0	0	0	0
ENSG00000184908.17_CLCNKB	0	0	0	0	0	0	0	0	0	0	0	0	0	0
ENSG00000185519.9_FAM131C	0	0	0	0	0	0	0	0	0	0	0	0	0	0
ENSG00000142627.13_EPHA2	0	0	0.234749	0	0.0262449	2.16171	0	0	0	0	0	0.692685	0	0
ENSG00000142632.17_ARHGEF19	0	0	0	0	0	0.0668818	0	0	0	0	0	0	0	0
ENSG00000132881.12_CPLANE2	0	1.04582	1.47273	2.36144	0	0	0	0	0	1.7596	1.45894	0	0	1.71078
ENSG00000037637.11_FBXO42	19.1417	18.8416	14.0191	13.6288	15.574	10.0769	18.5034	24.2692	15.1951	17.2671	20.9765	23.6027	22.1207	14.2474
ENSG00000055070.17_SZRD1	12.7165	12.7215	12.4575	12.097	24.8667	15.1909	12.6793	2.79855	14.3897	15.0882	16.237	11.7297	16.8182	9.86647
ENSG00000187144.11_SPATA21	5.46723	5.2004	5.5261	5.00426	12.4213	7.45914	5.10674	1.2553	6.09	7.19652	7.73429	5.03725	8.06994	4.25787
ENSG00000157191.20_NECAP2	122.341	71.4542	117.892	157.468	188.543	163.902	157.099	162.77	112.735	149.246	152.315	168.012	129.887	161.293
ENSG00000219481.10_NBPF1	22.5115	15.3111	18.2104	15.1066	47.8346	44.3615	58.5085	39.798	15.7641	17.6332	19.7333	19.8733	22.6006	11.6866
ENSG00000058453.17_CROCC	0.01381	0	0	0.0558408	0	1.6652	0.0238966	0	0	0	0	0	0	0.0126421
ENSG00000117122.13_MFAP2	3.91027	5.7135	7.95223	13.176	13.2355	34.2433	18.4799	11.1575	3.35438	10.8868	14.458	6.37471	5.53698	6.35086
ENSG00000159363.18_ATP13A2	0.466643	1.25347	1.05339	1.06137	0.331027	0	0	1.55306	1.22093	1.51582	0.874306	1.85183	0.506073	1.5592
ENSG00000117118.9_SDHB	218.444	203.179	197.784	198.023	104.089	137.994	93.4645	152.031	192.301	202.068	228.188	201.861	197.136	202.887
ENSG00000117115.13_PADI2	0.0817092	0	0	0	0	0	0	0	0.297897	0.461601	0	0.145499	0.284829	0.0934988
ENSG00000142623.11_PADI1	0	0	0	0	0	0	0	0	0	0	0	0	0	0
ENSG00000142619.4_PADI3	1.07613	0.273275	0	0	0	0	0	0	0.362666	0	0	0.156429	0	0.316647
ENSG00000159339.13_PADI4	0	0	0	0	0	0	0	0	0	0	0	0	0	0
ENSG00000276747.1_PADI6	1652.51	1202.82	1449.12	1294.76	1532.5	1544.94	1383.8	1458.22	1810.81	1754.36	1308.63	1468.09	1529.31	1074.83
ENSG00000179051.14_RCC2	21.0934	15.4065	12.3375	23.7223	47.2662	59.9779	25.5549	90.6693	33.4314	23.3403	29.6388	30.7885	24.4864	20.7948
ENSG00000074964.17_ARHGEF10L	0.0616363	0.267824	0	0.0778833	0	3.32319	0	0.0136757	0.0660926	0	0	0	0.047746	0.141059
ENSG00000117148.8_ACTL8	4156.27	2547.73	3847.06	6476.22	7389.19	6184.78	4125.2	7085.99	5340.02	4632.47	4934.02	5297.75	4477.25	6656.65
ENSG00000117154.12_IGSF21	0	0	0	0	0	0	0	0	0	0	0	0	0	0
ENSG00000179023.8_KLHDC7A	1.31021	0.752812	1.04644	3.56399	6.5694	4.8421	3.85417	9.85226	3.49445	2.66912	2.07412	2.39973	2.56503	4.187
ENSG00000009709.12_PAX7	0	0	0	0	0	0	0	0	0	0	0	0	0	0
ENSG00000179002.5_TAS1R2	0	0	0	0	0	0	0	0	0	0	0	0	0	0
ENSG00000255275.3_AL080251.1	1.40265	0	0.513458	0.510446	0	2.35817	0	0	0.38504	0.607509	0.680193	2.14088	0.369428	0.719057
ENSG00000159423.17_ALDH4A1	2.90212	0.159962	1.46177	1.3645	0.179538	0	0	0	1.38952	1.3027	1.82239	2.67832	1.4116	1.57548
ENSG00000169991.11_IFFO2	0.198355	0	0.326747	0.401025	0	2.37809	0	0.12323	0.136126	0.466905	0.262334	1.04954	0.0307308	0.435793
ENSG00000127481.15_UBR4	2.80802	2.1517	1.90118	2.21056	3.56524	5.10922	3.36257	4.25208	2.81812	3.8512	4.34364	3.17586	2.75269	2.87992
ENSG00000127463.15_EMC1	1.26368	1.69418	0.584071	0.980645	0.0113185	4.59978	9.87304	0	1.83957	2.90844	1.02696	2.00019	1.40407	0.981533
ENSG00000053372.5_MRTO4	59.3159	57.9619	69.2766	65.7777	54.8078	61.0243	45.0551	73.8795	58.5757	70.3418	69.7597	59.2828	63.8153	83.7977
ENSG00000162482.5_AKR7A3	0.504378	0	0.184634	0.305918	0	0.208517	0.0872768	0	0	1.04478	0	0	0	0.0923445
ENSG00000053371.12_AKR7A2	87.6046	58.0113	72.4254	109.427	102.212	132.53	31.2587	94.9123	91.326	86.9552	114.905	96.7036	88.3326	114.277
ENSG00000040487.13_PQLC2	11.6814	7.85892	9.07565	32.6578	25.9764	51.6255	10.1462	6.35812	18.0844	20.4507	14.5339	24.8405	18.6987	24.144
ENSG00000077549.18_CAPZB	25.6177	23.0193	26.3184	32.4755	17.2466	41.8988	33.983	26.6652	23.4691	23.4791	25.3562	27.2606	26.9967	32.319
ENSG00000173436.15_MICOS10	22.0973	25.7802	27.4545	26.5881	27.0709	26.2441	33.6507	25.7253	20.7018	19.7107	25.2906	18.6842	21.9512	26.6574
ENSG00000158747.14_NBL1	12.5086	14.3253	15.3879	15.0909	15.5344	26.7956	23.2076	16.3951	13.3618	11.4887	14.8002	10.6124	13.0164	15.5693
ENSG00000270136.6_MICOS10-NBL1	90.8663	106.62	113.454	109.915	112.768	118.467	143.771	103.576	85.6117	81.6665	103.639	77.2128	90.9994	110.264
ENSG00000158748.4_HTR6	0	0	0	0	0	0	0	0.343505	0	0	0.213285	0	0	0
ENSG00000162542.13_TMCO4	0.665122	0	0.0184451	0	0	0	0	0	0	0.88244	0	1.32281	0	0
ENSG00000178828.7_RNF186	0	0	0	0	0	0	0	0	0	0	0	0	0	0
ENSG00000169914.6_OTUD3	19.1723	12.8263	13.3479	21.6122	26.5189	40.5505	31.3426	85.0621	26.3576	17.9176	13.2235	22.3705	20.2573	17.779
ENSG00000188784.4_PLA2G2E	0	0	0	0	0	0	0	0	0	0	0	0	0	0
ENSG00000188257.11_PLA2G2A	0	0	0	0	0	0	0	0	0	0	0	0	0	0
ENSG00000127472.11_PLA2G5	0	0	0	0	4.61777	0	0.0317299	0	0	0	0	0	0	0
ENSG00000117215.14_PLA2G2D	0	0	0	0	0	0	0	0	0	0	0	0	0	0
ENSG00000158786.4_PLA2G2F	0	0	0	0	0	0	0	0	0	0	0	0	0	0
ENSG00000187980.6_PLA2G2C	0	0	0.521487	0	0	0	0	0	0	0	0	0	0	0
ENSG00000162543.6_UBXN10	3.85629	0	2.17796	2.51714	0	0	7.13043	0	5.59537	1.45236	5.63441	1.83864	2.62877	0.68586
ENSG00000158816.15_VWA5B1	0	0	0	0	0	0	0	0	0	0	0	0	0	0
ENSG00000162545.6_CAMK2N1	0.376396	0	0.459281	0.0951222	0	0	0	0	0.121083	0	0	0	0	0.861409
ENSG00000090432.7_MUL1	113.982	91.2871	147.459	116.345	102.056	76.9019	66.778	85.0769	143.16	134.412	143.87	151.731	147.928	104.712
ENSG00000183114.8_FAM43B	0	0	0	0	0	0	0	0	0	0	0	0	0	0
ENSG00000158825.6_CDA	60.5346	82.424	101.313	147.165	86.0164	89.8048	57.1588	60.7557	123.86	95.1349	100.322	110.265	83.7119	104.126
ENSG00000158828.8_PINK1	13.9732	5.04889	6.21978	14.0483	18.372	12.214	4.49792	32.1175	9.74607	10.7449	7.43458	11.483	10.6278	11.5379
ENSG00000244038.9_DDOST	40.9447	45.6217	38.886	39.2954	39.0626	53.6305	126.034	49.4511	57.1103	55.3888	32.7648	43.7253	40.7546	35.379
ENSG00000117245.12_KIF17	0.877415	0.194961	0.0334571	0.332609	0	0	0	0	0	0.180716	0.574167	0.390601	0.509761	0.602408
ENSG00000189410.12_SH2D5	0	0	0	0	0	0	0	0	0	0	0	0	0	0
ENSG00000127483.18_HP1BP3	2.58308	3.64979	3.45496	3.73264	4.66905	11.3177	18.6525	3.46815	3.29539	3.36753	3.3031	2.99905	4.20714	3.06189
ENSG00000075151.20_EIF4G3	13.0406	11.5337	12.9745	8.06955	6.55751	18.2874	1.53603	2.44849	10.8909	17.0527	17.6944	13.6332	15.8304	11.435
ENSG00000117298.16_ECE1	1.87837	1.00699	0.573001	1.37324	8.86336	3.95207	0.101572	7.56137	1.38115	1.95808	0.924194	2.71339	1.559	0.813701
ENSG00000142794.18_NBPF3	3.16665	3.82375	3.19436	2.78277	3.04726	6.19858	2.38173	1.27747	2.83995	2.25312	2.9348	2.7828	2.49483	2.3059
ENSG00000162551.14_ALPL	0	0	0	0.166304	0	0.0850162	0	0	0	0	0	0	0	0
ENSG00000076864.19_RAP1GAP	0.596314	0.286033	0.519733	0.538213	0	2.75873	0	0	0.310579	0.64167	1.26748	0.433409	0.643401	0.799329
ENSG00000090686.15_USP48	10.247	10.7975	14.4798	8.85815	15.8838	12.4758	9.01077	18.9675	15.1782	14.1197	17.1108	18.4897	13.1163	10.2074
ENSG00000187942.11_LDLRAD2	0	0	0.133232	0	0	1.78679	0.944688	0	0	0	0	0	0	0
ENSG00000142798.20_HSPG2	0	0	0.0330176	0.0341916	0	0.568652	0.234113	0	0	0	0	0	0	0
ENSG00000219073.7_CELA3B	0.318141	0	0.436723	0.0804002	0	0	5.22981	20.6118	0	0.599093	0	0.16186	0	0.145618
ENSG00000142789.19_CELA3A	6.5087	4.66748	7.08667	6.57948	1.50945	0	19.3196	15.1079	7.30139	6.88254	5.84906	6.72474	3.33541	5.95826
ENSG00000070831.16_CDC42	7.10007	6.22646	4.53951	7.18741	13.4352	11.6817	33.981	7.43011	8.76239	7.16597	4.60237	6.98004	8.56418	5.3812
ENSG00000162552.15_WNT4	0	0	0	0	0	0	0	0	0	0	0	0	0	0
ENSG00000184677.18_ZBTB40	2.96752	0.802609	2.78098	2.37821	5.34571	11.4576	0	5.54026	3.78408	2.88218	3.03485	3.3732	2.88898	1.98235
ENSG00000070886.12_EPHA8	0.72176	0.784053	0.839414	0.456006	0	2.26898	2.77105	0	0.522411	0.785759	0.323158	0.275407	0.227136	0.681368
ENSG00000173372.17_C1QA	0	0	0	0	0	0	0	0	0	0	0	0	0	0
ENSG00000159189.12_C1QC	0	0	0	0	0	0	0	0	0	0	0	0	0	0.168466
ENSG00000173369.16_C1QB	0	0	0	0	0	0	0	0	0	0	0	0	0	0
ENSG00000133216.16_EPHB2	1.55702	1.99603	1.89391	1.58385	0	6.14006	0	1.46009	1.40288	0.940463	1.19798	1.74376	1.47922	1.38948
ENSG00000215906.8_LACTBL1	0.0746885	0	0	1.28351	0	0	0	0	0	0.492262	0	0	0	0.410232
ENSG00000227868.6_TEX46	0	0	0	0	0	0	0	0	0	0	0	0.377919	0	0
ENSG00000004487.16_KDM1A	54.9059	37.2014	46.323	35.2331	27.3499	32.4758	13.7425	77.3633	56.3195	50.721	38.5873	43.237	49.2342	25.7809
ENSG00000169641.13_LUZP1	7.17007	7.52948	6.0546	8.50523	11.6017	15.643	19.7633	12.6369	7.2394	7.19311	6.54561	7.06339	8.21829	8.05069
ENSG00000179546.4_HTR1D	0	0.683108	0	0	0	0	0	0	0	0	0	0	0	0
ENSG00000125944.20_HNRNPR	13.6182	9.21876	9.67028	8.5968	15.0694	15.9243	23.8581	10.8827	10.1068	9.98913	10.7585	8.73971	10.6039	9.18176
ENSG00000125945.15_ZNF436	20.0005	13.0092	6.71834	11.9858	41.4193	33.9492	22.223	40.1832	13.115	13.0929	10.8098	10.0844	12.339	8.22852
ENSG00000204219.10_TCEA3	0	0	0.0212736	0	0.030919	0.336356	0.362019	0	0	0.229816	0	0	0	0
ENSG00000088280.19_ASAP3	0.442291	0.0582381	0	0.770008	0	2.72581	0	0	0.0632358	0.532119	0	0.575062	1.04688	0.539849
ENSG00000007968.7_E2F2	0	0	0.0136903	0.113417	0	0	0	0.318642	0	0	0.0494618	0	0.0521473	0.205417
ENSG00000117318.9_ID3	16.8771	17.0877	19.5939	15.9012	18.3071	32.7975	19.2093	4.28998	14.8995	28.3101	19.955	23.8423	17.897	30.0746
ENSG00000142676.14_RPL11	12.7219	14.4572	14.061	14.1649	15.8994	19.6276	22.2132	5.72723	19.2961	13.454	15.3419	15.384	15.6393	10.2958
ENSG00000011007.12_ELOA	59.861	37.342	36.452	48.4463	73.5824	36.4522	47.2868	58.8979	75.4567	57.3256	63.8443	62.7153	66.0074	54.4239
ENSG00000057757.10_PITHD1	383.992	346.46	359.809	453.11	281.378	270.526	278.743	329.383	373.869	308.761	367.943	335.572	395.85	326.837
ENSG00000011009.11_LYPLA2	33.7187	7.57012	6.06797	36.4763	21.564	13.079	44.232	12.0026	19.3528	23.7539	34.4886	24.4367	13.9055	32.5326
ENSG00000117308.15_GALE	3.25391	3.86832	2.66587	3.60256	6.64997	0	0	0	1.64821	3.03455	1.81018	4.0047	0.696168	0.992908
ENSG00000117305.15_HMGCL	24.0642	26.3411	23.8095	25.7127	24.9107	12.1392	21.1969	26.653	21.8014	23.929	20.5693	21.9157	23.2971	19.0387
ENSG00000179163.11_FUCA1	72.1492	58.0415	56.4021	43.6392	41.2528	86.2647	71.6439	116.907	76.8904	62.2948	54.4412	62.6918	59.8321	37.162
ENSG00000188822.8_CNR2	0	0	0	0	0	0	0	0	0	0	0	0	0	0
ENSG00000189266.13_PNRC2	75.9426	74.0159	77.8348	54.2132	124.453	72.4682	68.7369	50.0774	59.9333	80.7761	87.7557	69.5109	76.0781	48.8508
ENSG00000188529.14_SRSF10	28.2647	31.6487	27.2345	19.0842	28.0769	19.0231	25.2902	24.9793	26.3234	22.5366	25.0261	28.5056	25.1839	21.2453
ENSG00000142661.19_MYOM3	0	0	0	0	0	0	0	0	0	0	0	0	0	0
ENSG00000142677.4_IL22RA1	0	0	0	0	0	0	0	0	0	0	0	0	0	0
ENSG00000185436.12_IFNLR1	0	0.0196013	0	0	0	0.017095	0	0	0	0	0	0	0	0
ENSG00000158055.15_GRHL3	61.873	34.1364	53.4065	57.7975	41.0999	9.90245	76.2744	59.8547	45.0181	37.7541	59.209	60.9639	79.3521	73.584
ENSG00000001460.18_STPG1	20.0313	17.8052	16.6405	18.1238	20.2905	21.4026	15.3125	23.5804	18.666	16.447	12.7922	15.9866	21.8533	14.857
ENSG00000001461.17_NIPAL3	67.7649	76.8069	66.4602	59.7726	57.3937	38.2072	41.6333	40.7623	67.419	56.9019	58.7562	51.5126	63.4671	51.7408
ENSG00000117602.12_RCAN3	5.90669	6.1723	3.0799	6.24864	5.32895	12.6236	16.2672	0.624802	7.35008	8.26136	7.62641	8.66599	7.99393	5.67437
ENSG00000184454.7_NCMAP	0.502553	1.23782	0.541075	0.896503	0.498052	1.26287	0.332498	0.052473	0.83686	0.695854	0.619036	1.62434	1.30529	0.893042
ENSG00000133226.17_SRRM1	8.27716	9.33836	10.4774	9.00839	16.5311	17.2054	24.5092	44.2823	14.3602	7.96819	7.3491	8.32787	10.7982	11.911
ENSG00000169504.15_CLIC4	50.595	27.5946	37.5641	27.1535	77.0274	12.2884	95.976	24.4729	39.2834	39.1126	36.4085	43.1346	44.5915	27.8047
ENSG00000020633.18_RUNX3	0	0	0	0	0	0	0	0	0	0	0	0	0.0839646	0.0744187
ENSG00000117614.10_SYF2	61.3307	105.223	66.4131	56.6779	45.3386	47.0482	48.5941	39.6704	55.6214	70.7144	74.9332	59.3653	61.7771	65.3922
ENSG00000117616.18_RSRP1	9.5975	9.02121	5.73325	5.61493	11.5786	4.61774	9.64298	6.43285	7.70194	7.54475	6.34255	6.50437	8.78892	5.66828
ENSG00000187010.21_RHD	0.776891	0.701459	0.473984	0.934928	1.93545	0	0	0.328332	0.380827	0.174163	0.0407728	0.338793	0.544496	0.778921
ENSG00000183726.11_TMEM50A	255.837	282.674	223.311	229.518	151.755	197.488	197.568	178.343	236.932	180.73	174.303	183.755	231.711	204.641
ENSG00000188672.18_RHCE	3.77817	4.17887	3.1349	2.24063	4.0649	3.99165	1.08961	7.68991	5.66106	3.60478	3.0536	3.3831	2.92672	3.55088
ENSG00000204178.11_MACO1	10.8425	10.5129	11.1629	10.3377	25.8931	19.5683	9.96719	25.506	10.6752	12.529	11.0671	11.064	13.3622	8.34651
ENSG00000157978.11_LDLRAP1	29.0456	8.91695	21.7388	49.173	65.6673	98.7356	54.2486	72.2154	35.261	41.0968	27.3064	45.176	36.2039	40.8505
ENSG00000117643.14_MAN1C1	1.27642	0.36475	0.439083	0.754966	0.0361224	0	0.0939874	0	0.396052	0.613696	0.0748284	0.649405	0.978251	0.62153
ENSG00000162430.17_SELENON	1.27526	0.350438	0.591989	0.728639	0	2.10121	5.90051	2.97715	1.23666	1.20073	0.79441	1.49509	1.78246	1.16741
ENSG00000255054.3_AL020996.2	72.2693	81.9147	54.2886	69.9266	57.0846	18.34	23.8325	30.9024	60.4024	85.676	47.7556	78.8907	57.3014	42.4995
ENSG00000117640.18_MTFR1L	54.9709	61.419	44.6312	52.8971	52.2872	18.5885	18.6034	30.1354	43.3836	61.9901	37.4226	55.6983	46.2186	30.7351
ENSG00000127423.10_AUNIP	172.037	163.381	179.613	153.276	185.722	143.262	112.427	206.531	152.209	190.88	159.146	166.457	153.099	121.983
ENSG00000182749.5_PAQR7	24.8696	18.767	15.604	27.0566	35.073	29.6354	47.955	30.1552	32.1766	21.316	21.8374	20.7666	29.3439	19.023
ENSG00000117632.23_STMN1	48.6175	52.0966	57.2286	60.9666	59.9507	54.398	75.9281	38.9346	45.0384	40.3449	49.6037	51.9057	52.7224	50.4507
ENSG00000158006.14_PAFAH2	13.5644	5.53682	10.5022	10.7083	33.2484	18.2251	28.0541	30.6122	15.1269	12.0418	10.6783	15.5768	11.0829	10.1407
ENSG00000158008.9_EXTL1	1.18863	0.277451	1.2526	2.18465	2.94637	8.07826	5.72628	2.99693	0.324435	3.15399	4.34686	1.3744	2.26005	3.4127
ENSG00000158014.14_SLC30A2	0.0350383	0	0	0	0	0	0	0	0	0	0	0	0	0
ENSG00000158022.6_TRIM63	0.285808	0.2258	0	0	0	0	0	0	0.653805	0.358804	0.104998	0.77552	0	0.305243
ENSG00000175087.10_PDIK1L	7.76775	7.92057	6.51016	4.78198	19.2335	0.277794	0.0465093	26.3115	4.56529	8.88279	10.368	7.71254	9.47347	4.62573
ENSG00000197245.6_FAM110D	1.75154	3.49406	1.36249	4.33793	1.7861	0.754282	1.59119	0.932703	4.69543	2.30883	4.19864	1.91593	0.373123	7.97696
ENSG00000282872.1_C1orf232	0	0.127241	0.393044	0.162808	0	0	0	0	0.414481	0	0.177504	0.163881	0.124761	0.737178
ENSG00000236782.7_AL391650.1	272.147	197.491	264.189	388.126	289.814	189.838	193.872	149.601	250.652	272.775	275.373	267.595	336.354	478.833
ENSG00000142684.9_ZNF593	510.515	368.141	476.446	692.772	596.85	364.102	394.323	275.805	452.878	509.527	496.586	494.253	614.924	828.614
ENSG00000142675.18_CNKSR1	0	0	0	0.187722	0	0	0	0	0.451359	0.145708	1.05745	0	0.383608	0.254997
ENSG00000188782.8_CATSPER4	0	0	0	0	0	0	0	0	0	0	0	0.0614352	0	0
ENSG00000130695.15_CEP85	55.5528	28.6633	29.1985	70.8463	101.688	115.291	121.272	132.371	77.3888	49.8835	44.4491	48.4794	54.4007	46.2315
ENSG00000142669.15_SH3BGRL3	0.979392	0.110537	1.36578	1.83865	18.7337	84.4494	59.1943	20.1162	4.08078	1.44909	2.46722	2.27787	4.87721	0.640403
ENSG00000158062.20_UBXN11	343.512	285.654	341.407	360.206	191.854	152.759	191.681	153.476	329.323	330.746	394.041	372.125	359.043	390.668
ENSG00000169442.9_CD52	1.70592	1.45142	2.48188	1.19387	0	0	0	0	0	0.617775	2.89251	0.801157	2.43965	1.8019
ENSG00000176092.15_CRYBG2	5.11942	4.19903	3.0583	4.88759	3.08939	2.71904	0	3.99136	5.76402	6.37673	4.91735	3.58133	4.5165	6.15099
ENSG00000176083.17_ZNF683	0	0	0	0	0	0	0	0	0	0	0	0	0	0
ENSG00000131914.11_LIN28A	10.4834	3.99502	6.03857	13.5897	11.7566	0.0424903	5.38876	12.6974	11.3736	9.98685	7.91791	3.57669	17.5077	15.6655
ENSG00000117682.17_DHDDS	5.9009	4.66195	3.57349	3.64532	9.47657	8.32749	8.09302	1.20259	6.56188	4.81521	7.00933	4.60336	5.62073	5.96205
ENSG00000198830.11_HMGN2	947.689	1308.96	1005.72	1043.78	961.082	800.191	832.336	853.089	943.062	908.583	1031.04	904.71	931.804	1131.27
ENSG00000117676.14_RPS6KA1	6.35316	5.56232	5.15964	2.04248	0	18.572	0	0	6.95097	7.55084	9.02218	5.36242	6.08319	4.3476
ENSG00000117713.20_ARID1A	3.56795	2.87958	2.85708	3.49016	5.34571	10.4429	1.70315	4.10156	3.06073	3.4463	3.24586	4.20954	5.03336	3.30141
ENSG00000060642.10_PIGV	50.3737	50.4481	53.573	43.7778	26.0293	59.629	20.0356	66.8677	47.7825	72.202	59.1925	60.476	64.2872	41.0377
ENSG00000204160.12_ZDHHC18	0.808113	1.27689	1.7804	0.658059	1.31372	2.11897	0	0	2.21449	1.12019	1.03908	2.03287	1.14766	1.62339
ENSG00000175793.12_SFN	0.0937033	0.296118	0.0571687	0.284167	0	0	0	0	0	0	0.826179	0	0	0
ENSG00000142751.15_GPN2	51.1135	51.7885	47.6426	52.1683	37.6857	35.2184	36.5358	38.4201	42.8097	52.4948	57.8294	48.0169	54.5071	63.8488
ENSG00000198746.13_GPATCH3	46.3056	39.2803	47.9027	58.7201	58.9295	58.3862	53.4017	46.814	58.0963	60.0849	48.6677	66.6707	51.4381	45.0609
ENSG00000090273.14_NUDC	88.4371	88.6366	92.3943	92.6615	81.3194	84.8053	82.1001	129.096	95.5047	92.6282	94.338	84.6019	89.2424	92.8159
ENSG00000131910.5_NR0B2	0	0	0	0	0	0	0	0	0	0	4.0582	0	0	2.31139
ENSG00000175707.9_KDF1	138.884	84.0938	110.089	186.146	148.813	118.867	81.8033	75.7624	130.986	174.811	182.923	128.209	141.826	178.066
ENSG00000253368.4_TRNP1	0.743187	0.880722	1.28469	0.500846	0.0549167	0	0	0	1.80635	0.349875	1.16037	0	1.24736	0.283473
ENSG00000158246.8_TENT5B	500.083	205.287	459.773	935.467	786.221	732.569	388.061	629.278	553.729	917.389	585.858	864.407	773.853	798.296
ENSG00000090020.11_SLC9A1	1.48382	2.11011	2.19683	2.33994	10.2628	6.77504	2.12254	7.72585	3.97139	2.1981	1.78799	1.87221	3.67818	2.22767
ENSG00000142784.16_WDTC1	0.85013	0.34401	0.619871	2.17988	0	0.0285737	0.376733	0.920119	1.58306	1.0152	0.914094	1.4136	2.37719	0.873141
ENSG00000186501.14_TMEM222	17.5522	10.795	17.9591	20.428	17.2878	14.0938	6.84672	7.31495	8.4563	19.2592	16.8699	17.8878	17.3086	14.9398
ENSG00000142765.18_SYTL1	0	0	0	0.0221878	0	0	0	0	0	0.16533	0	0	0	0
ENSG00000142733.16_MAP3K6	6.37234	7.11762	7.23933	7.20674	2.83608	8.10849	1.11956	13.5646	5.04756	5.10336	7.64199	5.98724	5.95757	6.48159
ENSG00000142748.12_FCN3	0	0	0	0	0	0	0	0	0	0	0	0	0	0
ENSG00000174950.11_CD164L2	0	0	0	0	0	0	0	0	0.105456	0	0.135487	0	0	0
ENSG00000181773.7_GPR3	4.58826	1.85777	2.37942	7.71093	0	15.3329	17.4668	0	7.62598	3.29407	2.65483	4.55201	4.44281	3.30768
ENSG00000158195.11_WASF2	13.4192	15.3742	15.058	17.9924	25.6157	19.0424	40.4864	28.4722	18.5443	16.7789	15.7645	17.4744	17.5647	20.3818
ENSG00000126705.14_AHDC1	1.34426	1.03868	0.234325	1.98605	0	1.00765	0.0127807	0.301538	1.66004	1.62732	1.62806	1.78871	0.801013	1.08182
ENSG00000000938.13_FGR	0	0	0	1.42873	0	0	0	0	0.155441	0.341219	0	0.147502	0	0.199051
ENSG00000126709.15_IFI6	0	0	0.0888084	0	1.03259	17.0504	0.881578	0.129188	0.499478	0	0	0	0	0
ENSG00000009780.15_FAM76A	60.735	49.7835	41.2254	64.2518	51.3766	23.4465	61.0644	65.2821	83.4813	42.1666	50.9983	49.5576	75.4319	51.7604
ENSG00000117758.14_STX12	36.6627	30.3917	33.7783	22.1	58.1	30.5049	21.0911	29.7626	35.6552	34.2467	40.3002	31.8592	38.0921	25.3856
ENSG00000117751.18_PPP1R8	3.91856	2.68305	1.54069	4.18124	5.55949	0	22.6397	0.0386417	6.16274	8.32194	4.99053	8.4176	6.34077	2.51102
ENSG00000130775.16_THEMIS2	0.610034	0.293362	0	0.080435	0.282225	4.64189	0	0	0	0	0	0.107954	0	0.0242801
ENSG00000117748.10_RPA2	534.307	471.444	504.336	463.69	309.089	257.356	330.221	378.549	462.383	438.941	531.729	437.032	443.466	384.114
ENSG00000130768.15_SMPDL3B	1.38074	0.727229	1.96559	3.02414	7.50926	6.69126	0	0	4.02714	7.84358	0.913047	1.26446	6.1679	1.81169
ENSG00000158156.7_XKR8	19.4368	8.50753	15.1843	33.0632	31.8948	20.4427	41.4423	12.7692	21.3117	28.8606	22.1604	27.7798	26.8595	23.1514
ENSG00000158161.16_EYA3	3.1862	3.10509	6.02962	5.28451	18.7111	22.6504	5.97555	6.06195	5.33556	4.85026	2.03966	3.72742	5.29103	3.16126
ENSG00000169403.12_PTAFR	0.233011	0.0690332	0.0177701	0.0883294	0.154962	0.441513	0.201599	0.697948	0.624644	0.0548481	0.0963024	0	0.428687	1.06653
ENSG00000126698.11_DNAJC8	93.8724	98.0359	97.0648	104.918	116.309	104.861	32.4504	58.7514	101.395	101.634	98.1807	88.7483	98.9481	90.7443
ENSG00000130770.18_ATP5IF1	23.5212	20.9763	23.1892	22.2179	7.66867	36.0191	46.8011	27.6708	21.6896	18.7234	15.9668	17.8803	15.9163	12.8587
ENSG00000130766.5_SESN2	21.9142	13.5093	16.653	37.7917	52.4252	78.2048	31.4264	48.984	17.8878	27.5334	17.4801	27.4139	26.2999	36.2652
ENSG00000130772.14_MED18	26.9191	26.452	26.9893	21.9292	6.51974	19.5109	25.7086	22.5966	27.6794	34.0422	36.9009	22.8157	33.0912	25.755
ENSG00000204138.13_PHACTR4	0.90453	1.19103	1.19569	2.13352	3.98063	3.01234	0.956502	0	0.905265	0.962064	1.18151	1.21015	1.77767	0.966039
ENSG00000180198.16_RCC1	31.2399	16.2878	29.7145	28.1062	81.5661	62.3814	24.7921	69.2163	31.5582	40.1883	32.832	31.8519	33.3326	27.0108
ENSG00000180098.9_TRNAU1AP	9.86538	17.9241	19.2015	12.1569	11.5714	0.509322	11.3888	4.59228	18.4623	18.0154	17.9856	22.7672	21.9133	25.5576
ENSG00000120656.11_TAF12	200.287	200.995	199.916	238.198	196.48	165.105	130.907	200.471	207.536	187.396	208.776	182.774	186.88	231.455
ENSG00000188060.7_RAB42	0	0	0	0.16895	0	0	0	0	0.191164	1.10155	0.368401	0	0.690494	0.509993
ENSG00000162419.12_GMEB1	11.3095	8.94996	12.6538	13.3123	14.7734	19.5467	19.5862	5.54071	12.5667	14.8293	12.9455	14.9448	13.8909	13.6361
ENSG00000198492.16_YTHDF2	115.694	124.2	114.702	76.6173	122.466	102.431	140.251	145.473	82.753	113.977	90.1622	114.914	104.516	63.3054
ENSG00000116329.11_OPRD1	0.314771	0	0	0	0	0	0	0	0.292525	0.271676	0.187913	0.133455	0.040639	0
ENSG00000159023.21_EPB41	1.93719	1.44812	0.991137	1.4563	1.63621	2.98633	0.541	4.65727	1.79852	2.53392	1.93908	1.53451	1.2062	1.28512
ENSG00000253304.2_TMEM200B	0.376251	0.408724	0.14347	0.142629	0	0.259246	0	3.42275	0.161382	0.487108	0.103669	0.287137	0.218595	0.559701
ENSG00000116350.17_SRSF4	11.8862	7.26834	9.48507	9.60952	11.0211	18.806	17.4488	23.3587	13.7664	16.3023	12.5938	10.1685	12.3557	8.95703
ENSG00000116353.15_MECR	25.5003	18.5662	27.5122	28.5891	36.55	9.45265	23.5227	31.285	20.8296	22.3621	25.9346	19.8422	25.8297	24.2878
ENSG00000060656.20_PTPRU	0	0	0.0783353	0.389379	0	0.0884684	0	0	0.0786741	0	0.0202155	0.0186641	0.255758	0.0335823
ENSG00000162510.6_MATN1	1.14471	0	0.406042	0.376749	0	0	2.51053	0	0	0	0.440096	0.27088	0	0.536136
ENSG00000162511.8_LAPTM5	0	0	0	0	0	0	0	0	0	0	0	0	0	0.0347579
ENSG00000162512.16_SDC3	0	0	0.0211682	0.0876834	0	0	0.0300188	0	0.3274	0.114339	0.248555	0.123566	0.161262	0
ENSG00000134644.15_PUM1	8.16352	2.26684	4.83377	6.30618	13.0495	18.3541	0.224223	4.5837	7.3047	5.94344	5.20246	7.45907	4.80379	5.98189
ENSG00000084628.10_NKAIN1	0	0	0	0	0.06547	0	0	0	0	0	0	0	0	0
ENSG00000060688.13_SNRNP40	98.316	87.6133	85.3766	95.8789	68.8653	66.3733	71.1216	71.4729	83.4737	94.4994	93.2738	71.4527	85.2703	73.6925
ENSG00000121766.15_ZCCHC17	307.271	323.76	307.359	342.667	318.856	194.572	200.601	290.712	305.185	334.427	329.86	315.581	277.613	394.885
ENSG00000121769.7_FABP3	0.59729	0.377507	0.145763	0	2.54223	2.88083	23.1513	0	0.512378	0	0	0	0.370148	0.328066
ENSG00000168528.12_SERINC2	3.58602	1.76718	4.33237	3.302	0.881531	7.26578	1.93528	3.24565	4.17271	6.65257	5.83052	5.38305	4.95067	6.43549
ENSG00000142910.16_TINAGL1	0	0	0	0	1.64636	5.88476	0	0	0.0398182	0	0	0	0.0179782	0.191211
ENSG00000121764.11_HCRTR1	2.58735	2.91476	2.22167	5.27941	2.16681	2.24494	2.90183	1.57339	4.80899	3.65419	3.64368	3.60781	4.00854	3.02647
ENSG00000162517.13_PEF1	25.7478	21.7357	20.3172	39.2925	23.8089	14.5498	21.9906	11.6459	36.4183	28.6554	27.2226	28.6678	29.3413	31.4943
ENSG00000084636.18_COL16A1	0	0	0	0.107119	0	0	0	2.44521	0	0	0	0	0.13339	0.0727538
ENSG00000121753.12_ADGRB2	0.158025	0.149815	0.115694	0.143769	2.74643	0.925503	1.64066	1.02381	0.379567	0.238062	0.0174162	0.611025	0.342754	0.535243
ENSG00000134668.12_SPOCD1	0.121093	0	0.707133	0.297282	0	3.74271	0	0	0	0.146592	0	0	0	0.269213
ENSG00000184007.21_PTP4A2	33.674	29.3176	26.0514	30.6048	31.3339	40.0971	36.3904	48.2586	32.9934	28.5232	35.0387	32.015	38.2291	25.6244
ENSG00000121774.18_KHDRBS1	37.7652	32.5683	31.7337	45.832	42.2884	63.8137	20.4363	40.8833	48.387	36.8278	47.987	42.0521	44.2299	35.9643
ENSG00000121775.18_TMEM39B	18.4264	25.7103	20.1765	25.4728	20.6286	14.8476	8.02824	8.58659	21.1261	25.4651	28.1599	25.954	27.7641	21.4172
ENSG00000025800.14_KPNA6	11.571	7.6223	9.72688	10.5172	19.4275	15.7189	29.7632	21.6328	15.4954	10.1055	6.7205	11.2388	12.0573	8.33552
ENSG00000084652.16_TXLNA	0	0.416557	0.67261	0.24227	0	4.40907	5.57785	0.61684	0.123356	0.0451311	0	0.829146	0.445567	0.680124
ENSG00000160050.14_CCDC28B	2.91404	2.47402	5.22747	2.37417	2.19829	2.54727	0	8.37633	4.14143	4.01321	2.49261	3.05366	1.07813	1.075
ENSG00000160051.11_IQCC	2.22574	1.60212	4.52643	5.59985	6.2717	6.47514	0	13.7836	3.18221	1.95594	2.83461	4.12692	2.10729	2.89778
ENSG00000222046.2_DCDC2B	2.55751	3.88565	2.40053	2.25387	0.0581489	3.84067	0	0	1.2376	1.79059	0.795015	1.53473	3.30192	0.90047
ENSG00000160055.19_TMEM234	3.60381	3.47082	4.89995	2.98379	0.821721	6.2669	0	0	2.32598	3.49013	1.28612	2.30498	4.49324	1.53955
ENSG00000084623.11_EIF3I	98.1932	103.342	123.977	105.51	95.0716	31.1361	59.752	39.2226	73.8114	118.745	92.481	84.5882	106.226	97.0436
ENSG00000183615.6_FAM167B	0	0	0	0	0	2.76445	0	0	0	0	0	0	0.401026	0.592389
ENSG00000182866.17_LCK	0	0	0	0.111318	0	0	0	0	0	0	0	0	0	0
ENSG00000116478.12_HDAC1	13.5049	12.7447	9.06898	7.71621	9.39922	4.57807	0	1.23423	8.40378	7.24526	3.09942	7.98719	8.90539	6.90279
ENSG00000175130.7_MARCKSL1	0.554946	2.19215	3.09554	0.881542	15.1843	26.329	29.1511	11.6094	1.08812	5.67298	2.3591	5.72746	2.33366	2.24978
ENSG00000162526.7_TSSK3	0	0	0.404417	0	0	0	0	0	0	0	0.949726	0	0	0
ENSG00000225828.1_FAM229A	0	0	0.262835	0	0	0.267151	0	0	0.0739122	0	0.617238	0	0	0.0394371
ENSG00000160058.18_BSDC1	49.3109	29.7857	40.8761	56.2484	54.9207	75.144	51.7439	73.0438	59.5028	57.3229	51.2448	68.5317	53.5048	51.689
ENSG00000254553.1_AL033529.1	30.6499	36.322	34.2103	35.0088	25.8852	36.3571	36.0546	32.9138	34.3756	42.8525	38.5608	39.4727	38.7264	33.754
ENSG00000273274.2_ZBTB8B	11.4244	12.15	12.5881	12.6977	12.6967	7.70056	11.1074	13.2082	12.7666	16.5127	14.6018	13.6659	14.2292	12.0235
ENSG00000160062.15_ZBTB8A	0.744701	1.86081	1.03548	1.2605	0	8.69912	9.78451	0	0.178279	0.978384	1.25976	2.8372	0.389055	1.22076
ENSG00000176261.15_ZBTB8OS	13.7108	13.8212	13.4052	10.1756	7.04836	12.7475	16.0368	13.7704	11.3448	11.1119	14.6901	10.7725	9.89493	10.1999
ENSG00000162521.19_RBBP4	54.0342	40.7465	41.6759	41.1986	82.916	59.3554	100.98	107.8	60.1419	48.0977	43.277	46.7774	46.108	36.6808
ENSG00000162520.14_SYNC	11.7045	10.9965	8.85654	8.03001	20.7886	20.5614	34.0597	39.5239	15.076	8.80312	9.10349	10.4434	11.1906	7.56142
ENSG00000162522.11_KIAA1522	1.6084	0.659477	1.8011	1.54356	0.361064	8.0241	4.54463	9.21529	2.23554	0.74761	2.31117	2.61028	1.87678	2.64654
ENSG00000134684.10_YARS	1.64175	1.43854	1.08359	1.62943	0.595544	2.97198	0.903908	6.7025	1.1907	1.36311	2.747	1.44274	1.60705	0.983718
ENSG00000116497.18_S100PBP	23.2458	19.2186	18.2507	20.3573	15.2554	15.7137	27.093	16.6775	19.8954	23.3438	26.237	21.4008	19.8461	15.8836
ENSG00000160097.18_FNDC5	0.306505	0.181614	0	0.0387298	0	0.527974	0.0662965	0.0680066	0	0.0360739	0	0.740717	0.0296789	0.526095
ENSG00000121905.10_HPCA	23.9636	24.3555	19.3033	16.8434	6.75101	20.4674	21.273	13.9571	28.2658	29.1439	25.6542	27.4319	25.476	11.5398
ENSG00000121900.19_TMEM54	69.3692	67.8565	56.4123	50.2757	20.4782	55.7235	58.7455	38.4594	79.5414	78.2638	75.1187	74.7224	70.8219	34.3643
ENSG00000116514.16_RNF19B	9.43883	8.19906	7.24846	7.07303	0.0416399	22.6493	8.77583	9.1689	5.47856	8.1355	11.6448	11.5635	14.2596	6.44819
ENSG00000004455.16_AK2	36.2106	35.3033	34.5746	29.7681	51.2754	16.6481	33.4399	23.6851	39.3243	38.8899	33.658	29.2021	35.9745	31.0128
ENSG00000142920.17_AZIN2	4.96345	1.98088	4.10526	5.92263	7.63404	8.60272	4.5821	5.99457	2.54592	5.74533	4.69489	6.00072	3.95389	4.84816
ENSG00000116525.14_TRIM62	8.63126	4.40803	5.94301	11.3738	15.3344	19.838	6.50756	8.37163	7.51	10.6519	8.35758	13.6131	10.4351	9.53801
ENSG00000160094.15_ZNF362	1.66606	0.829812	3.38086	7.72524	2.11965	4.39217	8.05337	4.24306	3.88372	5.49038	4.55058	6.19144	4.12429	5.07281
ENSG00000184389.9_A3GALT2	1.07827	0.662574	0.365477	0.363333	2.23097	0	0	0	0.924986	0	0	0.243819	0.371233	0.658056
ENSG00000134686.18_PHC2	2.56214	1.3819	4.2386	2.04212	4.28167	5.00756	6.99126	3.08291	5.32569	4.6856	5.13169	11.4059	3.98856	3.94668
ENSG00000121903.14_ZSCAN20	0	0.145939	0.493064	0.046683	0	0	0	0	0.376349	0	0.279933	0.375926	0.0894338	0.232514
ENSG00000121904.17_CSMD2	0.452265	0.373307	0.391242	0.723305	0	0.00465107	0	0.359453	0.301112	0.838952	0.491011	0.666255	0.601335	0.642653
ENSG00000176256.10_HMGB4	0	0	0	0	0	0	0	0	0	0	0	0	0	0
ENSG00000142698.15_C1orf94	0	0	0	0	0	0	0	0	0	0	0	0	0	0
ENSG00000163866.9_SMIM12	2.95235	3.66264	2.1991	3.29608	5.02555	7.77749	1.88755	5.74557	1.3426	2.57884	1.86867	3.81246	2.48907	3.61441
ENSG00000189280.3_GJB5	0	0	0	0	0	0	0	0	0	0	0	0	0	0
ENSG00000189433.6_GJB4	0	0	0	0	0	0	0	0	0	0	0	0	0	0
ENSG00000188910.8_GJB3	0	0	0	0	0	0	0	0	0	0	0	0	0	0
ENSG00000187513.9_GJA4	3.21409	0	0	2.52703	4.05334	0	0	0	0	0	1.02334	1.01747	3.87296	4.05379
ENSG00000116544.12_DLGAP3	0.303226	0	0	0	0	0.793933	0	0	0	0	0.300772	0	0.187913	0
ENSG00000284773.1_AC114490.3	3.99117	4.3165	2.38775	3.05531	3.12675	2.75001	2.41384	3.37025	2.49305	3.57548	2.39156	2.64173	2.46137	4.39855
ENSG00000271741.1_AC114490.2	34.8826	32.2768	22.9228	27.7058	23.251	17.7946	14.8164	29.6248	25.7167	31.9129	24.0172	23.6629	21.8439	32.7653
ENSG00000243749.1_TMEM35B	67.2639	89.584	52.7167	77.5362	78.7401	55.8722	47.5	73.5008	56.5612	73.0952	61.3868	61.6804	49.7369	96.7439
ENSG00000163867.17_ZMYM6	5.64911	2.4491	2.93073	1.98121	0.840545	1.2798	0.853384	5.12732	3.37354	3.84748	2.2024	2.08551	3.07612	1.70033
ENSG00000197056.11_ZMYM1	6.66389	2.34402	3.13186	2.0947	4.19687	0	0	5.5172	3.97936	2.39447	3.50352	2.37207	2.77259	0.732901
ENSG00000116560.11_SFPQ	2.62672	1.25296	2.52985	4.72608	14.7514	13.7619	5.57435	7.14034	5.18685	2.90873	4.42438	4.52189	3.87757	3.40271
ENSG00000146463.11_ZMYM4	7.70933	6.90109	6.13116	8.24682	5.98331	13.716	10.9827	33.7411	6.7921	11.0315	10.846	7.35527	9.98223	6.29439
ENSG00000142687.18_KIAA0319L	2.48466	0.634195	3.37385	1.49413	6.47404	7.18158	0.286628	2.82713	2.53587	1.6556	0.968971	2.29486	1.82602	1.78463
ENSG00000020129.16_NCDN	0.498531	0.315088	0.395402	0.781126	2.45343	3.69262	0.215663	2.49985	0.919468	2.04186	0.79669	1.72473	1.77644	0.958377
ENSG00000116819.8_TFAP2E	0	0	0.691157	1.14517	0	0	0	0	0.740423	1.01585	1.18909	1.64674	1.12828	1.33335
ENSG00000126067.12_PSMB2	35.432	32.2056	29.8413	35.2701	35.4747	47.2417	47.0488	55.8056	34.412	24.1862	27.9528	33.547	27.3632	23.9116
ENSG00000142686.8_C1orf216	0	0	0	0.0812704	4.45557	0	0	0.0356761	0	0	0	0.654449	0.155695	0.699171
ENSG00000092853.14_CLSPN	18.8491	19.7578	20.6452	20.4492	22.663	35.3171	27.9172	56.4014	23.0977	24.702	19.9008	18.4775	27.2128	25.1982
ENSG00000134698.11_AGO4	0	0	0	0.0166909	0	0.830501	0	0	0.198297	0.155463	0	0.0168009	0	0
ENSG00000092847.12_AGO1	1.20887	1.43608	1.56659	2.32808	3.66962	1.64157	5.26007	0.0469877	1.2641	0.913898	0.68075	1.91245	1.57213	1.14703
ENSG00000126070.20_AGO3	0.411385	0.901792	0.763568	0.720432	2.12192	0.515009	1.13295	0.0154271	0.452311	0.921981	0.683288	1.30886	1.40935	0.758493
ENSG00000092850.12_TEKT2	0	0	0	0	0	0	0	0	0	0	0	0	0.048465	0
ENSG00000116863.11_ADPRHL2	51.9653	60.761	48.0092	46.3018	85.7066	65.6261	20.4889	68.4548	44.5779	78.4946	66.2719	59.9772	63.947	64.628
ENSG00000171812.13_COL8A2	0	0	0	0	0	0	0	0	0	0	0	0	0	0
ENSG00000054116.12_TRAPPC3	29.3639	31.9016	30.2965	24.2032	37.9318	28.5888	16.3857	28.6514	22.1191	28.9564	20.0303	27.8634	27.888	21.0591
ENSG00000116871.15_MAP7D1	3.7204	2.9209	2.52518	4.18395	7.77318	6.9213	5.31112	2.20814	3.29124	5.91123	3.43403	5.03964	4.93538	3.72505
ENSG00000054118.15_THRAP3	23.8117	17.8685	23.241	30.0817	16.8777	27.5892	22.691	31.1811	30.9629	20.4885	17.9439	21.5078	20.4972	25.2209
ENSG00000214193.10_SH3D21	0.0273947	0.151501	0.100282	0.11077	0	4.36026	0	0	0.235002	0.541665	0	0.278751	0.0636631	0.150467
ENSG00000142694.6_EVA1B	0.303626	0.95951	0.493983	1.1254	0	2.16179	0	0	0.955029	4.00232	0	1.64774	0.313602	1.11179
ENSG00000196182.10_STK40	2.34603	1.24719	2.74226	5.49667	5.92978	15.2583	4.53379	6.09071	3.19746	3.26176	3.67302	4.93053	4.22912	2.97055
ENSG00000181817.6_LSM10	70.3155	85.1285	86.6932	85.3949	90.0617	52.5426	76.5384	26.2913	76.7257	81.991	67.0916	63.8473	77.8582	103.258
ENSG00000116885.18_OSCP1	26.8163	25.8747	31.7023	31.863	39.0204	11.6921	37.8827	38.1186	23.3058	32.4926	23.2078	24.8264	23.7357	26.0777
ENSG00000116898.12_MRPS15	14.5125	11.5669	9.89883	14.0211	14.2731	21.6507	30.1864	4.44529	11.9719	13.4224	11.701	10.803	15.7851	9.99324
ENSG00000119535.17_CSF3R	0	0	0	0	0	0	0	0	0	0	0	0	0	0
ENSG00000163873.10_GRIK3	0	0	0.17809	0	0	1.31135	0	0	0	0	0.295975	0.118809	0	0.0748204
ENSG00000163874.11_ZC3H12A	9.95261	8.39553	19.8856	27.6573	39.3443	34.0421	5.66057	18.933	17.1095	17.9205	10.4446	22.3927	15.1737	28.1676
ENSG00000163875.15_MEAF6	105.974	107.161	91.2245	85.2389	72.869	61.2725	110.177	99.5428	92.3858	88.0974	104.477	86.4446	101.423	79.4431
ENSG00000163877.11_SNIP1	17.898	10.6686	13.2866	15.0591	10.1116	30.247	21.4938	28.1168	20.447	15.3181	14.6703	14.0024	17.4676	13.9316
ENSG00000163879.11_DNALI1	1.12772	1.30382	2.4836	0.889743	1.60972	1.00445	0.761517	1.83084	0.990997	1.08771	2.03105	1.34341	1.04403	1.48557
ENSG00000134697.13_GNL2	53.9136	59.089	53.9714	35.5069	66.6794	38.0735	30.9064	52.5239	49.3959	54.8789	58.1266	51.4738	52.3533	30.3973
ENSG00000169218.14_RSPO1	0.0801595	0	0	0	0	0	0	0	0	0	0	0.0815653	0	0
ENSG00000116922.14_C1orf109	10.725	9.21571	7.55524	5.81202	8.35813	10.6847	8.15518	1.83993	6.80541	8.84892	4.90481	9.70368	8.47934	6.98394
ENSG00000134690.11_CDCA8	405.999	320.756	361.203	331.009	397.094	160.054	295.47	182.198	421.959	409.945	443.811	421.05	452.182	394.887
ENSG00000183317.17_EPHA10	0.105244	0.487003	0.183456	0.0911899	0.133317	0	0	0	0.0773847	0.297278	0	0.321268	0.384337	0.220213
ENSG00000185090.14_MANEAL	0	0	0	0	0	0	0	0	0	0	0	0.78514	0	0
ENSG00000196449.4_YRDC	20.162	12.5754	24.5209	21.9233	21.8184	33.1309	8.95154	32.8449	20.0836	19.2958	11.9145	17.8837	28.4623	13.8427
ENSG00000197982.14_C1orf122	9.66887	5.46869	8.54686	11.44	6.0405	12.4157	2.56666	18.4301	8.62422	9.0003	7.81056	7.37883	9.87304	6.68866
ENSG00000188786.10_MTF1	15.587	9.16308	13.9557	14.5314	8.61116	35.3802	16.9103	16.761	14.5688	18.4895	11.4807	15.6419	15.7585	10.5752
ENSG00000204084.13_INPP5B	1.29015	0.899992	0.904353	1.55391	5.58614	3.54631	4.1799	1.04757	1.9309	1.74457	1.55804	0.963631	2.30712	1.0554
ENSG00000183431.12_SF3A3	754.772	772.456	750.685	697.945	652.807	479.935	439.061	517.261	760.47	786.732	839.759	770.571	747.743	646.078
ENSG00000183386.10_FHL3	0.611596	1.49788	3.02241	0.865546	4.60969	0	9.57758	0	0.629581	1.95789	1.95475	1.86697	1.04229	1.56764
ENSG00000183520.12_UTP11	67.5714	55.9618	70.0215	56.4333	57.7313	71.6109	77.7511	94.1379	56.566	51.198	54.2958	54.1494	59.1954	54.2907
ENSG00000185668.7_POU3F1	0.056119	0	0.0342384	0.226917	0.099524	0	0.291322	0	0.577693	0.422712	0	0.628135	0	0
ENSG00000116954.8_RRAGC	11.3796	11.659	10.056	10.5588	6.90404	16.5069	15.9808	25.0467	8.98088	12.0453	7.63061	11.0916	16.3867	8.22409
ENSG00000214114.9_MYCBP	167.912	157.24	174.308	128.677	145.051	121.36	168.641	157.222	152.307	127.719	164.357	152.642	147.396	85.1706
ENSG00000274944.4_AL139260.3	60.2075	56.9784	59.9639	43.9031	59.271	36.6788	67.0301	57.684	50.8398	44.1581	57.1317	52.095	48.187	29.7494
ENSG00000131233.9_GJA9	0.357503	0.376589	0.399875	0.240927	0	0	0	0	0.562246	0	0.394011	0.424401	0.46156	0.0545448
ENSG00000158315.11_RHBDL2	1.86491	3.70053	3.49275	3.06892	0	0	20.7129	4.04159	0.930114	0	0.430192	1.50044	1.98218	1.27047
ENSG00000174574.16_AKIRIN1	80.4325	57.8533	70.576	78.4495	183.074	94.7857	93.9696	54.9143	75.6868	90.1995	80.1034	115.295	89.1856	74.9243
ENSG00000168653.11_NDUFS5	77.1616	53.3628	82.2816	61.9484	103.127	240.558	187.507	88.9268	82.5004	59.806	85.7809	53.4811	69.9944	53.2329
ENSG00000127603.25_MACF1	0.361022	0.206786	0.113801	0.377113	2.92115	1.1339	0.877192	0.6515	0.278729	0.325758	0.328259	0.23878	0.265679	0.201048
ENSG00000183682.8_BMP8A	0.304452	0.223349	0	0.329746	0	1.34855	0	0	0.298481	0.225231	0.0239674	0.33192	0.235841	0.119445
ENSG00000090621.14_PABPC4	8.31309	10.3798	7.65187	7.91024	12.4833	10.5095	16.1048	10.2489	11.9682	9.80103	8.74377	9.67255	11.9834	10.0089
ENSG00000163909.8_HEYL	0	0	0	0	0	0	0	0	0	0.113221	0	0	0	0.137599
ENSG00000116981.3_NT5C1A	0	0.0874711	0.472842	1.23113	0	6.17923	0	0	0	2.29341	0.366071	2.36584	1.80109	2.02707
ENSG00000116983.13_HPCAL4	0	0	0	0	0	0	0.0445739	0	0	0	0	0	0	0
ENSG00000084072.16_PPIE	22.4445	19.2317	19.0485	18.9737	17.4917	9.35421	19.6816	20.6879	19.1365	19.0737	17.339	16.6727	17.6923	20.6853
ENSG00000116985.12_BMP8B	0.126983	0	0	0.128364	0	0.787448	0	0	0.0653585	0.21521	0	0.103368	0.137713	0
ENSG00000198754.5_OXCT2	0	0	0	0	0	0	0	0	0	0	0	0	0	0
ENSG00000043514.16_TRIT1	20.0365	18.8977	19.4467	13.1995	12.9924	13.2756	5.64861	27.6728	18.8135	19.9782	18.5262	14.3746	19.3868	15.1304
ENSG00000116990.11_MYCL	0.0726233	0	0	0	0	0	0	0	0	0	0.666997	0.246323	0	0.199444
ENSG00000168389.17_MFSD2A	197.687	125.974	177.228	300.481	160.213	211.029	100.431	209.3	196.715	206.407	213.56	269.782	222.916	219.973
ENSG00000131236.17_CAP1	20.7915	13.3796	15.4494	12.5391	20.6019	41.959	47.8214	28.8911	21.6676	18.9409	18.9126	15.4339	19.367	10.4432
ENSG00000131238.17_PPT1	46.3469	44.2855	38.858	22.9628	46.266	42.3409	51.5826	23.068	33.9721	29.8934	42.2391	38.115	40.4739	25.2491
ENSG00000117000.9_RLF	36.364	30.9354	29.9251	21.3718	27.3096	42.157	83.6998	79.2959	38.3815	37.3125	35.1139	32.5592	31.9016	19.4979
ENSG00000188800.6_TMCO2	0	0	0	0	0	0	0	0	0	0	0.638677	0.589661	0	0
ENSG00000084073.9_ZMPSTE24	13.044	11.7131	12.6331	8.57442	31.9183	30.0079	0.12334	29.3845	11.4342	10.6038	17.4398	11.2782	14.9358	7.24283
ENSG00000049089.15_COL9A2	0	0	0	0	0	0.66117	0	0	0	0	0	0	0	0
ENSG00000084070.12_SMAP2	2.58674	1.88229	2.86564	2.54606	2.173	11.3741	14.1938	3.92695	4.23363	4.58269	1.35043	3.39403	4.56127	2.49261
ENSG00000187801.15_ZFP69B	6.54374	9.28305	9.03381	5.40781	9.31787	8.91886	19.7123	9.02938	6.67881	8.23003	8.00163	12.1992	8.14008	5.94661
ENSG00000187815.10_ZFP69	14.6397	16.6013	16.0017	7.96562	38.9098	28.7708	0	16.1468	11.1005	22.6218	20.5622	17.7264	27.3488	8.69866
ENSG00000164002.11_EXO5	187.294	132.218	181.283	203.877	180.77	138.173	126.07	139.102	180.833	186.462	188.553	198.444	162.926	165.721
ENSG00000117010.17_ZNF684	46.085	41.6237	31.2273	23.2531	36.0281	25.1633	7.83085	7.64698	30.413	29.5106	34.369	38.9302	37.1689	15.2686
ENSG00000117016.10_RIMS3	1.21568	2.44111	1.97784	2.20177	1.07797	0.872532	2.57105	2.42758	2.30297	4.10157	3.25651	1.8555	1.75263	2.59669
ENSG00000066136.20_NFYC	31.7766	29.5503	31.6459	25.1517	59.2026	46.4542	36.9817	14.5277	30.05	30.6899	33.2852	31.8342	36.9945	26.7666
ENSG00000117013.16_KCNQ4	0	0	0	0	0	0.172424	0	0	0	0	0	0	0	0
ENSG00000179862.6_CITED4	3.53908	1.54517	0.568212	7.9083	0	8.02141	0	16.2834	3.755	6.05063	5.95338	4.64358	5.84375	6.05327
ENSG00000171793.15_CTPS1	13.9517	8.78596	11.2064	9.35922	24.2329	20.6559	15.938	16.4718	11.7127	11.6533	11.764	11.3917	10.7993	8.63141
ENSG00000171790.15_SLFNL1	0	0	0	0	0	0	0	0	0	0	0	0	0	0.234289
ENSG00000010803.16_SCMH1	0.661464	0.0217743	0.117706	0.585076	5.8898	0	2.43225	0	0.307358	0.596854	0.364507	0.645021	0.426998	0.327992
ENSG00000204060.7_FOXO6	0.153333	0	0	0.103333	0	0.0352166	0	0	0.350759	0.0481236	0	0.208029	0	0.0467884
ENSG00000127129.10_EDN2	0	0	0	0	0	0	0	0	0.25504	0	0	0	0	0
ENSG00000127124.16_HIVEP3	0.150848	0.350907	0.0357905	0.059301	0	0.0635175	0.464044	0	0.337886	0.142031	0.138544	0.366679	0.668658	0.161106
ENSG00000284895.1_AC119676.1	0	0	0	0	0	0	0	0	0	0	0	0	0	0
ENSG00000044012.4_GUCA2B	0	0	0	0	0	0	0	0	0	0	0	0	0	0
ENSG00000197273.4_GUCA2A	0	0	0	0	0	0	0	0	0	0	0	0	0	0
ENSG00000198815.9_FOXJ3	13.632	12.0757	8.43623	13.2233	6.99739	35.9669	24.173	44.987	13.7066	15.9646	13.1437	15.1732	13.5888	11.9911
ENSG00000177181.15_RIMKLA	44.0921	37.5107	46.7442	45.7712	34.7863	37.0091	13.1281	42.6803	45.4638	45.3444	49.598	47.1163	47.2037	39.8675
ENSG00000066185.13_ZMYND12	25.0073	23.6638	27.5998	24.768	7.77355	11.0741	6.12618	3.89022	20.4399	14.4978	28.0566	21.1572	10.7524	15.999
ENSG00000127125.9_PPCS	41.7048	33.9985	42.0345	35.8037	26.7878	20.8154	78.1635	21.5831	30.8148	34.7013	41.1733	38.1231	36.508	38.2435
ENSG00000186409.16_CCDC30	0.226903	0.451742	0.287943	0.330293	0.410448	0.018761	0	0.620245	0.545009	0.153822	0.450134	0.48947	0.717134	0.606524
ENSG00000171960.11_PPIH	22.2073	21.7634	26.8906	22.7915	4.96051	18.9223	26.1803	9.92981	20.0682	18.8344	23.9146	15.0932	19.3038	17.3031
ENSG00000065978.19_YBX1	2.96031	4.39231	1.82812	1.35027	6.62645	17.7605	8.05851	6.15172	2.57043	2.51535	1.9894	3.82038	3.57959	3.89968
ENSG00000164007.10_CLDN19	0	0	0.602033	0	0	0	0	0	0	0	0	0	0	0
ENSG00000117385.15_P3H1	1.68466	0.701255	2.68559	1.48324	0.690696	5.82883	3.18155	8.64939	1.49179	2.18316	1.39752	2.24875	1.34711	1.27687
ENSG00000164008.16_C1orf50	36.6579	29.7672	29.1552	26.6263	24.7543	12.8607	22.5283	21.7306	26.9911	33.6421	34.9072	28.0522	26.1336	30.2677
ENSG00000283580.3_AC098484.3	117.218	96.8917	94.3452	87.2446	74.4686	42.4916	64.3487	70.5466	87.1958	108.033	114.246	90.973	85.0405	100.426
ENSG00000274386.5_TMEM269	7.06291	8.41427	6.44656	5.49645	5.8652	2.89673	9.4329	2.86058	7.62163	5.9112	5.03501	5.93194	6.94757	5.97811
ENSG00000177868.12_SVBP	60.2402	68.3467	58.5281	50.1814	58.9588	26.4646	78.9235	26.3701	70.1711	50.0665	48.0219	56.6879	61.2603	49.0091
ENSG00000164010.15_ERMAP	3.04267	3.60575	2.52306	2.38263	2.47	1.52068	4.24536	0.703624	3.47403	2.58239	3.16447	2.52915	4.29899	3.00112
ENSG00000164011.18_ZNF691	15.3506	22.2577	11.4956	14.483	10.9428	9.62292	0	0	10.9994	8.33195	16.8519	10.9645	17.3005	12.7849
ENSG00000117394.21_SLC2A1	9.31423	0.0409951	1.99447	6.92395	5.3834	3.39657	8.28307	0	6.23184	22.2055	7.32018	3.06239	4.50195	0
ENSG00000186973.11_FAM183A	0	0	0	0	0	0	0	0	0	0	0	0	0	0
ENSG00000117395.12_EBNA1BP2	22.8538	20.0948	15.4971	14.9608	22.6455	29.9522	40.4988	6.23151	18.0696	14.259	18.1321	15.5848	16.2904	12.2249
ENSG00000243710.7_CFAP57	4.01884	2.70467	2.9838	2.08501	1.99863	3.10605	3.80821	0.339691	3.68464	2.3024	2.97626	1.19001	2.04249	1.71296
ENSG00000179178.11_TMEM125	13.7583	10.145	14.025	18.6019	1.82998	36.8923	0	15.2633	14.2121	18.6217	17.501	24.0327	13.6775	17.3178
ENSG00000253313.5_C1orf210	127.981	124.998	166.866	206.277	195.28	153.134	149.969	142.572	160.276	147.219	169.296	166.668	139.721	135.068
ENSG00000066056.14_TIE1	0	0.0288831	0.0111524	0.11087	0	0.012595	0	0	0	0	0.0402924	0	0	0
ENSG00000117400.17_MPL	0.277043	0	0.101415	0	0	0.0381779	0	0	0	0	0	0	0	0.202891
ENSG00000117399.14_CDC20	218.507	237.264	232.878	282.955	188.732	177.671	119.692	172.031	204.741	241.469	241.023	263.869	229.147	291.259
ENSG00000066322.15_ELOVL1	28.9047	31.723	26.7656	31.4439	54.7304	35.4175	1.31176	13.9335	19.1736	36.9778	32.719	27.5205	27.3918	34.564
ENSG00000159479.17_MED8	178.407	195.595	198.141	187.403	162.9	111.839	186.513	137.459	173.963	181.636	184.486	193.435	196.873	133.111
ENSG00000198198.16_SZT2	0.404609	0.385794	0.139032	0.206855	1.1753	1.06387	0.720247	1.70054	0.115696	0.232079	0.348541	0.31706	0.183733	0.32356
ENSG00000178922.16_HYI	1.4314	1.80232	0	0.497396	5.15636	1.9109	1.97376	4.08904	0.575584	0.252701	2.95796	2.0027	1.38603	1.02371
ENSG00000142949.17_PTPRF	0.33181	0.189828	0.991251	0.439514	2.38423	1.52154	1.4651	7.27072	1.07967	1.13116	0.756611	0.780041	0.664742	0.827454
ENSG00000066135.13_KDM4A	14.2093	4.18403	10.2702	14.555	28.2392	20.4119	30.2128	9.61027	18.2535	16.7624	18.8133	15.5411	14.7066	13.0076
ENSG00000284989.1_AL451062.3	12.3566	3.62185	8.74277	13.1354	24.3905	16.505	23.0102	9.29599	16.8766	14.6359	15.8603	15.8788	14.4402	12.9513
ENSG00000126091.20_ST3GAL3	0	0.0298322	0.0268774	0.114513	0	0.0260178	0	0.00558544	0	0.0829579	0	0.179305	0.0195005	0.0288058
ENSG00000117407.17_ARTN	0	0.255105	0	0	0	0	0	0.491275	0	0	0	0	0	0
ENSG00000117408.11_IPO13	3.45557	2.31003	4.49662	7.20614	15.3635	12.9704	2.29979	6.84143	5.47259	5.71086	4.92702	9.46661	3.65021	4.24726
ENSG00000132768.14_DPH2	37.8568	35.4935	33.1008	44.5267	57.9381	19.6568	46.1804	20.7901	35.2381	48.1294	48.131	48.4807	54.2763	36.8762
ENSG00000117410.14_ATP6V0B	133.008	141.105	119.172	120.492	60.4301	144.104	170.373	89.1303	131.174	116.719	101.216	109.851	149.054	95.9871
ENSG00000117411.16_B4GALT2	0.42241	0.333721	0.376659	0.394157	0	0	0	3.83544	0.139369	0.85663	0.250679	1.32252	0.55375	1.27904
ENSG00000159214.13_CCDC24	5.22866	2.82637	4.38628	6.25917	11.3469	5.54622	6.42855	0.122118	4.69191	3.01213	2.16098	7.07047	3.62398	6.36096
ENSG00000196517.11_SLC6A9	9.59795	4.57969	5.46439	15.6582	25.7639	19.5777	16.5465	18.0486	17.5471	9.81988	7.90739	18.8073	13.8209	11.8745
ENSG00000171872.4_KLF17	0	0	0	0	0	0	0	0	0	0	0	0	0	0
ENSG00000283039.1_KLF18	0	0	0	0	0	0.240597	0	0	0	0	0	0	0	0
ENSG00000178028.14_DMAP1	8.07753	6.13946	7.82624	8.09898	3.99859	6.25943	3.9962	2.29249	9.48307	10.3879	9.67444	8.26374	8.68205	7.69499
ENSG00000117419.15_ERI3	21.8282	14.2899	15.8951	22.5995	17.2874	38.2373	3.1603	12.5376	19.1782	27.8453	16.5394	22.6141	23.4886	21.7548
ENSG00000187147.18_RNF220	3.49206	2.71889	5.26455	6.89381	4.47645	9.03165	0.43787	5.45735	5.49199	4.69369	6.12163	7.94344	5.14556	5.67537
ENSG00000126106.14_TMEM53	15.2129	14.874	18.9199	20.5625	16.9689	23.7862	19.2667	14.7846	17.6857	22.5551	19.1942	18.1414	17.3302	21.0786
ENSG00000198520.12_ARMH1	1.75091	0.971248	2.56832	4.06713	1.51954	0.231017	0	0	0.990681	2.3501	2.13501	2.53976	1.4429	3.58081
ENSG00000142945.13_KIF2C	576.514	444.926	484.059	386.404	464.529	254.043	255.505	405.868	565.495	497.81	528.354	539.592	498.125	386.54
ENSG00000142937.12_RPS8	23.0496	22.0053	24.8718	28.3791	16.4134	30.731	27.2634	20.1047	19.1301	16.7644	18.749	22.3327	20.9277	24.1261
ENSG00000142959.5_BEST4	0	0	0	0	0	0	6.54315	0	0	0	0	0	0	0
ENSG00000173846.13_PLK3	46.4173	27.3291	53.2899	105.724	50.4038	121.763	52.3354	36.7493	62.6353	67.4643	53.35	87.5655	72.7696	81.9147
ENSG00000188396.3_TCTEX1D4	17.1879	10.5333	17.9346	33.9376	15.6682	45.1578	18.7622	15.1118	19.5673	21.6281	16.8186	21.2487	22.5225	25.4395
ENSG00000222009.8_BTBD19	0.243735	0.247578	0.0212434	0	0	0	0	0	0.0597387	0	0	0.21258	0.215779	0
ENSG00000117425.14_PTCH2	0.574446	0	0	0.116139	0	0.34831	1.01389	0	0	0	0.151946	0.327332	0.729783	0.105173
ENSG00000070785.16_EIF2B3	82.2482	87.8032	52.3502	51.5782	72.326	53.6505	50.9844	51.3109	58.4111	52.101	54.3331	49.3589	60.4005	47.1688
ENSG00000126107.15_HECTD3	4.88129	2.8064	4.93891	13.9482	23.0774	30.9692	10.8508	0	7.56627	10.1476	10.2535	13.6221	8.44228	10.5518
ENSG00000126088.14_UROD	91.0179	77.027	83.2584	69.6515	42.5388	44.8553	47.7699	49.623	85.3072	76.3321	67.2216	78.7158	86.7424	74.437
ENSG00000162415.7_ZSWIM5	0.0603268	0	0.0858796	0.5895	0	0.0138555	0	0.0178468	0.189752	0.0378672	0.531899	0.368309	0	0.257716
ENSG00000186603.5_HPDL	0	0	0	0	0	6.68753	0	0	0	0	0	0.0765582	0.174849	0
ENSG00000132781.17_MUTYH	4.57772	5.30103	7.15438	7.89212	8.6744	0.367265	0	0	7.8808	8.47273	5.90911	5.99798	9.81247	9.12743
ENSG00000132773.12_TOE1	11.1233	15.6046	10.0844	13.9239	14.841	16.761	0	0.645832	17.9246	13.85	8.30646	10.4192	12.5222	10.4681
ENSG00000070759.17_TESK2	11.2261	11.9324	13.8559	10.0416	46.465	30.6094	0	11.4709	11.911	6.11945	17.8669	12.2121	14.7606	12.136
ENSG00000280670.3_CCDC163	18.449	16.7882	19.1756	17.5262	27.5938	26.6795	24.1545	0.118364	26.3899	14.9012	16.9034	13.9324	16.9775	15.0168
ENSG00000132763.15_MMACHC	10.6809	8.03565	13.1366	14.9932	11.1285	11.7249	26.001	25.2067	14.5559	8.0682	9.36385	12.6714	12.8621	15.0665
ENSG00000117450.14_PRDX1	81.7364	60.3259	99.1387	108.822	92.7828	100.452	195.302	177.051	111.781	68.7491	67.0012	89.6377	86.2945	114.138
ENSG00000117448.13_AKR1A1	47.9103	43.9631	32.1053	43.3103	64.1077	26.9232	87.524	40.7781	39.8191	52.5051	40.5544	43.4759	40.4595	44.3258
ENSG00000132780.17_NASP	69.0012	50.2576	54.5877	63.9029	65.661	87.7953	73.8611	112.392	71.5114	72.6394	44.6038	67.8685	71.7217	44.4254
ENSG00000159588.15_CCDC17	0	0	0	0	0	0	0	0	0	0	0	0	0	0
ENSG00000159592.11_GPBP1L1	4.96323	4.68976	3.40031	3.61706	7.92475	1.64741	2.13994	8.35617	3.35237	3.53979	3.48922	3.62412	3.09111	3.21516
ENSG00000159596.7_TMEM69	253.661	216.795	216.725	222.338	234.645	146.59	141.654	171.147	228.868	180.151	188.375	192.646	176.341	183.27
ENSG00000197429.10_IPP	19.8815	19.0263	13.1187	14.8475	10.648	18.0979	11.4198	12.8301	14.6997	14.7015	13.5263	15.0464	14.6579	11.3561
ENSG00000086015.21_MAST2	1.18269	0.602424	0.664597	1.5259	3.02196	0.589731	0	0.193356	1.49514	1.86082	1.16626	1.06092	0.988487	1.38183
ENSG00000117461.15_PIK3R3	21.6396	15.1981	17.0337	16.3141	51.3943	19.3856	79.2622	44.6459	22.7991	16.0222	16.618	18.0739	17.7769	14.5614
ENSG00000278139.1_AL358075.4	61.5582	41.4008	45.309	43.2402	136.043	49.593	212.97	101.702	59.2386	43.916	45.0557	46.7374	43.2226	37.2791
ENSG00000117472.10_TSPAN1	0	0	0	0.36594	0	0	0	0	0	0	0	0	0.640965	0
ENSG00000250719.1_P3R3URF	0	0	0	0	0	0	0	0	0	0	0	0	0	0
ENSG00000085998.14_POMGNT1	15.7042	6.05484	13.52	13.9331	42.1621	39.5162	37.3175	46.5758	16.0199	20.5479	13.3574	22.7503	13.9599	11.0223
ENSG00000171357.6_LURAP1	3.4469	2.1995	3.23533	1.74219	24.2165	12.6058	0	4.17692	3.80983	6.86535	5.47919	4.78889	1.02697	6.12875
ENSG00000085999.12_RAD54L	18.1391	6.05948	15.3952	12.9091	19.995	19.6591	16.8883	22.3271	16.6461	15.3458	13.8208	18.8085	16.7546	13.27
ENSG00000132128.16_LRRC41	5.8106	2.5991	6.03878	5.25474	8.97881	8.82176	11.0526	3.02087	4.5081	5.72577	4.74021	5.70963	5.48299	5.68424
ENSG00000173660.12_UQCRH	16.6343	15.8135	20.4646	15.9837	17.6676	8.75352	18.5038	9.08499	16.5433	13.2525	13.6994	11.16	17.346	8.19945
ENSG00000117481.10_NSUN4	6.88951	5.60309	6.39328	6.24751	3.7861	4.04895	0	0.0128456	4.87955	5.69643	4.7377	4.87484	5.39296	5.39263
ENSG00000117480.16_FAAH	0.584923	0.782038	0.466668	0.363867	0	0	0	0	0	0.466007	0	0	1.32446	0
ENSG00000197587.10_DMBX1	0	0	0	0.299474	0	0	0	0	0	0	0	0.344512	0	0
ENSG00000282881.2_TMEM275	0.525381	1.06733	0.732655	0.0758706	1.06484	2.06857	0	0	0	0.353338	0.579033	0.229112	0.174421	0.549656
ENSG00000162456.9_KNCN	2.74787	3.44593	1.35716	4.67368	0	0.871542	0	0	1.8334	1.97125	1.346	2.08595	3.2436	3.31405
ENSG00000079277.20_MKNK1	15.4154	9.35908	13.8619	9.91788	25.1298	16.2097	17.2793	22.7797	11.1524	19.0618	14.2613	12.4559	14.2709	14.209
ENSG00000142961.14_MOB3C	0	0.0163676	0	0	0	0	5.55659	0	0	0	0	0	0	0
ENSG00000123472.12_ATPAF1	8.31198	6.25978	6.95474	5.76162	9.07423	12.1981	9.45163	5.65247	8.90829	9.615	10.3267	6.45865	7.52586	4.4666
ENSG00000186118.8_TEX38	0.493546	0	0	0	0	0	0	0	0.141128	0	0	0	0	0.225903
ENSG00000159658.11_EFCAB14	41.5769	28.155	34.278	29.8252	36.6099	33.7798	41.1276	52.1818	46.3878	40.3674	45.2044	47.1292	49.697	35.0322
ENSG00000142973.13_CYP4B1	4.42022	3.18485	9.44956	6.93478	17.873	0.243651	0	21.9373	5.9456	5.22731	8.0674	3.45427	12.0254	5.85919
ENSG00000187048.13_CYP4A11	0	0	0	0	0	0	0	0	0	0	0	0	0	0
ENSG00000186377.8_CYP4X1	5.20909	2.65126	1.83351	3.13919	0	5.90145	0.0433352	12.9803	3.30845	0.0471599	6.9555	3.31278	5.23796	3.62227
ENSG00000186160.5_CYP4Z1	0	0	0	0	0	0	0	0	0	0	0	0	0	0
ENSG00000162365.12_CYP4A22	0	0	0	0	0	0	0	0	0	0	0	0	0	0
ENSG00000162366.8_PDZK1IP1	0	0	0	0	0	0	0	0	0	0	0	0	0	0
ENSG00000162367.11_TAL1	0	0	0	0	0	0	0	0	0	0	0	0	0	0.0590519
ENSG00000123473.15_STIL	13.5491	10.1067	9.74322	5.81164	13.3409	27.0919	9.41005	21.439	15.5309	11.9183	9.50434	11.9736	14.0507	7.34038
ENSG00000162368.13_CMPK1	9.34215	7.85929	7.89784	4.99583	2.177	0.0219692	8.3862	7.41401	5.11477	9.69675	3.47891	7.10516	5.77956	3.61931
ENSG00000186790.6_FOXE3	0	0	0	0	0	0	0	0	0	0.456902	0	0	0	0
ENSG00000186564.5_FOXD2	0	0	0	0	0	0	0	0	0	0	0	0	0	0
ENSG00000269113.4_TRABD2B	0	0	0	0	0	0	0	0	0	0	0	0	0	0
ENSG00000117834.12_SLC5A9	0.513498	0	0.445197	1.36601	0	3.53812	0	0	1.92428	1.75582	0	0.385003	0	1.95451
ENSG00000132122.12_SPATA6	2.35303	1.69592	2.3045	1.94045	0.0549075	1.43641	0.250013	8.35333	3.57667	2.62362	3.11654	4.43155	3.16583	1.43602
ENSG00000186094.17_AGBL4	0.31033	2.03881	0.757333	0.594387	0.651734	0	1.68162	0	1.05084	1.41482	2.39415	1.26309	1.16401	0.672832
ENSG00000162373.13_BEND5	0	0	0	0	7.91509	5.48015	0	0	0	0	0	0	0	0
ENSG00000162374.17_ELAVL4	0	0	0	0	0	0	0	0	0	0	0	0	0	0
ENSG00000142700.12_DMRTA2	0	0	0	0	0	0	0	0	0	0	0	0	0	0
ENSG00000185104.20_FAF1	9.69276	11.4031	13.0059	8.68212	7.60142	6.30938	0.379271	21.9023	10.7382	16.5862	10.0742	13.9929	10.5143	6.85171
ENSG00000123080.11_CDKN2C	0.0812219	0	0.0991075	0.16421	0	0	0	0	0	1.07065	0.313307	0.371909	0.0943767	0
ENSG00000204006.9_C1orf185	0	0	0	0	0	0	0	0	0	0	0	0	0	0
ENSG00000123091.5_RNF11	12.1697	8.02772	12.7351	11.466	14.7026	31.5329	38.0277	11.0105	11.8587	17.7995	12.2406	15.2285	14.5831	8.94127
ENSG00000085831.15_TTC39A	4.41188	2.58573	3.131	2.28948	0.0232173	0.80282	3.54528	4.43844	2.43702	3.25419	2.69814	1.42537	2.71787	1.95347
ENSG00000085832.17_EPS15	2.0599	1.40429	2.04729	1.49455	0	5.40257	5.11666	3.4352	2.03782	1.75181	1.9407	2.5017	2.17476	1.15575
ENSG00000117859.19_OSBPL9	20.1151	17.2114	20.0535	14.4363	20.0264	7.46424	16.2061	20.0548	17.3988	17.7824	18.1194	17.9064	16.9683	13.4228
ENSG00000078618.21_NRDC	1.88198	2.67345	2.73802	1.15244	13.9601	8.86513	1.04898	2.84268	1.73862	2.24905	1.07697	1.9334	2.46714	1.17615
ENSG00000169213.7_RAB3B	0	0.00757672	0.0526596	0	0.297638	0.277533	2.08266	1.07244	0.0246808	0	0	0	0	0
ENSG00000117862.12_TXNDC12	19.7365	21.9657	23.2267	13.247	22.2789	30.8667	30.2345	28.4392	20.377	17.9225	12.8966	11.3877	19.5863	12.4049
ENSG00000285839.1_AL445685.3	37.7072	41.5406	43.6762	24.5797	37.2665	50.389	55.5302	47.1584	34.5173	31.6683	20.949	20.8484	35.2331	22.8804
ENSG00000198841.3_KTI12	20.3081	14.6319	14.3969	13.0113	0	9.21356	0	4.63284	10.9802	9.96456	7.48694	14.1157	11.4663	7.98613
ENSG00000134717.18_BTF3L4	28.1477	29.7101	22.8805	25.0585	20.5374	27.544	27.9544	16.258	27.9113	26.2503	20.7117	24.2382	28.7638	22.617
ENSG00000157077.14_ZFYVE9	8.39739	5.85084	9.77026	7.61424	10.9634	14.6104	10.1131	16.3474	12.6516	12.2175	12.1849	11.4644	14.5626	6.18067
ENSG00000154222.14_CC2D1B	1.06293	0.4005	0.608589	0.528979	0.174004	5.3633	0.905489	0	0.631261	1.09319	1.47786	1.24797	0.329355	0.868248
ENSG00000085840.13_ORC1	56.4713	25.6891	32.1053	31.7185	54.3227	14.368	40.9759	12.4077	43.9291	46.9218	35.6636	49.4698	44.6271	37.4235
ENSG00000134748.13_PRPF38A	45.5823	44.7692	50.3481	52.4306	51.1186	38.0526	19.9925	58.5035	46.1778	47.664	54.061	39.2768	52.9564	63.2203
ENSG00000134744.14_TUT4	0.658254	0.73524	0.313897	0.428311	1.53638	1.418	0.373131	1.09455	0.571166	0.334824	0.333552	0.269459	0.720908	0.346313
ENSG00000116157.6_GPX7	0	0	0	0	0	0	0	0	0	0	0	0	0	0
ENSG00000182183.15_SHISAL2A	0	0	0	0	0	0	0	0	0	0	0	0	0	0
ENSG00000162377.6_COA7	18.9696	14.9868	18.5139	20.9979	11.7379	7.4107	27.763	0	16.5517	18.1113	23.9679	19.603	15.9077	18.7989
ENSG00000162378.13_ZYG11B	0.298718	0.601798	0.136687	0.498244	1.70848	1.97591	0	0	0.717505	0.703146	0.42799	0.547122	0.509077	0.0136727
ENSG00000203995.9_ZYG11A	6.24047	7.19937	6.26059	7.36412	7.66365	16.0299	2.84644	30.3573	10.7738	7.5229	9.32382	8.76766	7.80741	6.09515
ENSG00000121310.17_ECHDC2	0.190645	0.125515	0.0129237	0.256958	0	0.313803	3.40886	0	0.381601	0	0	0.0754402	0.00820454	0.0969569
ENSG00000116171.18_SCP2	13.7816	12.2725	18.8731	12.2801	15.3546	16.0344	29.8735	12.5739	17.122	17.2548	17.595	17.3024	16.7499	10.4545
ENSG00000174348.13_PODN	0	0	0	0	0	0	0	0	0	0	0	0	0	0
ENSG00000162383.12_SLC1A7	0	0.0716334	0	0.114571	0	0	0	0	0	0	0	0	0.0351185	0.0830024
ENSG00000157184.7_CPT2	6.03769	5.06755	5.1289	5.69809	2.10057	2.3521	4.42496	3.49327	4.77294	7.69793	8.67598	8.07194	6.13567	6.06088
ENSG00000162384.14_CZIB	12.817	17.844	11.4556	14.4693	4.80181	26.1373	7.88717	21.1564	11.1349	12.7084	14.5157	11.4911	12.7954	12.6298
ENSG00000162385.11_MAGOH	204.483	187.978	183.074	288.426	246.305	162.455	217.995	231.519	233.576	177.715	221.698	209.991	236.208	309.019
ENSG00000157193.16_LRP8	0.226904	0.311352	0.320586	0.893341	0	0.148114	0	0	0.676142	0.899545	0.368532	0.583284	0.518056	0.546617
ENSG00000143006.7_DMRTB1	40.8379	25.3585	38.0932	51.1836	46.7236	70.8822	17.9488	26.035	38.5226	43.2278	46.2262	48.812	41.6737	55.0417
ENSG00000174332.5_GLIS1	0	0	0	0	0	0.515432	0	0	0	0	0	0	0	0
ENSG00000058804.12_NDC1	25.1879	16.4325	16.0168	12.4422	34.9296	5.27809	55.4021	22.1932	27.8666	21.662	15.4255	19.209	21.9053	10.6731
ENSG00000058799.15_YIPF1	47.2557	52.2675	51.4181	43.5707	60.5321	52.6357	36.5624	30.5066	47.6642	59.5706	47.371	33.4447	50.3627	31.6867
ENSG00000211452.10_DIO1	0.053709	0	0	0.054293	0	0	0	0	0	0	0	0	0	0
ENSG00000081870.11_HSPB11	84.3479	97.4589	89.7273	89.6298	89.2011	86.8765	84.4136	63.9012	83.0139	87.7984	88.2029	71.2978	87.2853	92.3315
ENSG00000116212.15_LRRC42	42.8181	41.1216	39.2888	65.7271	27.3709	47.2199	8.1344	27.6465	60.9268	50.501	63.7948	55.6715	59.2296	42.4633
ENSG00000203985.11_LDLRAD1	0	0	0.0314716	0	0	0.710854	0	0	0	0	0	0	0	0
ENSG00000116209.11_TMEM59	59.0112	67.7464	61.3235	49.8079	41.5643	43.9093	73.5763	45.9527	57.4714	55.3099	50.1992	50.5587	55.9239	41.4873
ENSG00000116205.14_TCEANC2	2.95128	3.81179	2.90061	3.31939	2.85813	2.13761	6.65808	4.63069	3.70686	3.26247	3.19717	3.30027	3.47219	3.63299
ENSG00000256407.2_AL357673.1	7.38112	6.59094	10.3877	5.95657	11.0275	7.58592	18.9168	3.19283	6.78409	8.11774	4.40925	6.09051	5.11712	9.11329
ENSG00000157211.11_CDCP2	1.25259	0.53978	2.0842	1.57317	0	0	0	0	1.79087	0.821991	0.878503	1.3518	0.852693	1.42463
ENSG00000215883.10_CYB5RL	5.17663	3.84024	7.0035	3.73384	5.53994	8.66633	12.177	5.15488	3.75753	5.64978	2.497	4.98798	3.26546	5.56845
ENSG00000116221.15_MRPL37	112.514	124.182	118.076	144.263	127.014	138.054	187.496	118.933	124.073	115.446	108.478	128.236	129.099	120.65
ENSG00000157216.15_SSBP3	13.2482	9.76271	13.1328	22.684	15.5109	34.7201	7.60771	31.1117	19.6924	14.9466	15.5315	15.0076	18.1095	18.181
ENSG00000162390.17_ACOT11	1.02889	0.446086	0	0.634197	0	0	0	0	0.161456	0.295353	0.207433	0.383026	0	0.206754
ENSG00000162391.12_FAM151A	1.09978	0.868868	0	0.617631	0	0	0	0	0.209651	0.23011	0.269352	1.18123	0	0.279657
ENSG00000184313.20_MROH7	0	0.138512	0.0246842	0	0	0.00929241	0.0116683	0	0	0.0253962	0	0.109783	0	0
ENSG00000271723.5_MROH7-TTC4	31.6868	20.008	25.3439	24.5696	11.1439	28.2054	24.1696	6.25964	21.7991	31.0881	19.0332	21.6357	31.6566	18.167
ENSG00000243725.7_TTC4	65.2877	40.6699	52.0735	50.6527	23.2753	57.6958	49.6764	13.2228	45.0342	64.2179	39.4629	44.5149	65.246	37.6354
ENSG00000162396.6_PARS2	79.6977	54.1281	80.3627	76.9884	72.0537	52.9422	50.5451	7.01784	66.0472	67.9373	69.1455	92.6881	75.1967	59.9091
ENSG00000006555.11_TTC22	0	0	0.0489456	0	0	0	0	0	0	0	0	0	0	0
ENSG00000162398.11_LEXM	0.275889	0	2.31441	0	0	0	0	0	0	0	0	0	0	0.252557
ENSG00000116133.13_DHCR24	2.28796	2.01016	2.02164	4.14717	20.935	30.7682	171.946	15.8071	7.37706	7.50269	3.15202	5.09771	3.65165	3.17782
ENSG00000143001.5_TMEM61	65.6732	93.0529	119.547	53.5636	56.5899	24.0035	74.2964	45.3813	59.6854	58.8027	83.995	61.2644	66.2182	79.8611
ENSG00000162399.8_BSND	0	0.0276632	0.07833	0	0	0	0	0	0	0	0.0385907	0.071258	0	0
ENSG00000169174.10_PCSK9	0.467519	0.34992	0.63052	1.19395	1.20004	2.76355	0	5.17567	0.612138	0.185345	0.922049	1.70257	0.800563	1.17132
ENSG00000162402.14_USP24	1.89611	0.910076	0.161706	1.09233	2.62141	1.84029	0.67031	5.10272	1.18931	1.18059	1.07857	0.860951	1.41352	0.625244
ENSG00000284686.1_AC119674.2	0.553961	0.802362	0.25348	0.373323	0	0	0	0	0.435609	0.695445	0	0.845514	0.607921	0.253556
ENSG00000162407.9_PLPP3	0.0232481	0.146936	0.127654	0.188007	0	0	0	0	0.0398862	0.6129	0	0.44946	0.342169	0.0425639
ENSG00000162409.11_PRKAA2	0.759315	0.0103429	0.375401	0.13234	0	0.243552	0	0	0.325685	0.221876	0.0288571	0.745989	0.283957	0.0719068
ENSG00000187889.13_FYB2	10.6004	8.06226	11.9211	7.38369	11.0598	19.568	8.98887	7.23149	10.3602	9.21117	12.0026	10.7595	8.90601	7.55554
ENSG00000157131.10_C8A	0	0	0	0	0	0	0	0	0	0	0	0	0	0
ENSG00000021852.13_C8B	0	0	0	0	0	0	0	0	0	0	0	0	0	0
ENSG00000173406.15_DAB1	21.5477	23.9511	18.6942	25.4261	22.145	20.7543	15.9736	15.0598	26.6054	20.1507	20.9206	17.7123	24.025	18.239
ENSG00000162600.12_OMA1	28.9433	32.8672	24.3959	12.3297	36.6262	31.6402	16.0859	23.4639	27.091	19.8335	29.0288	17.107	32.8393	15.2998
ENSG00000184292.6_TACSTD2	0.417061	0.741365	0.190838	0.210798	0	0	0	0	0.536657	0.392685	0.804391	1.90969	0.0403841	0.859028
ENSG00000162601.10_MYSM1	2.0599	1.68165	1.8935	1.59643	0.182656	2.39392	7.67537	11.9319	3.31029	2.67651	2.64863	2.48728	2.12757	2.90396
ENSG00000177606.6_JUN	0	0	0	0	7.70586	11.2361	12.0719	1.96658	0	0	0.0381583	0	0	0.63389
ENSG00000172456.17_FGGY	13.5813	13.8716	13.1569	7.85677	11.9268	17.2381	8.68434	13.3402	11.7542	13.2899	11.5729	8.77931	12.6887	8.27619
ENSG00000134709.11_HOOK1	3.21955	5.31972	2.81731	2.62225	4.79615	13.665	18.7188	10.058	2.54091	5.52577	3.06171	4.39923	5.28728	3.97461
ENSG00000134716.11_CYP2J2	0.783287	0.35827	1.50911	0.0833479	0	0	0	0	0.035365	0	0.681535	0.167795	0	0.264174
ENSG00000162598.13_C1orf87	0	0.17518	0	0	0	0	0	0	0.261542	0.208775	0.366568	0	0.236176	0.304474
ENSG00000162599.16_NFIA	0	0	0	0.105057	2.08882	0.350083	0	0	0	0.0543623	0.661784	0.0117499	0.0983957	0.0211416
ENSG00000162604.12_TM2D1	8.66568	7.74152	11.5229	10.9162	11.2897	9.32373	11.7461	22.2246	9.30173	6.90394	9.06086	6.7376	6.98819	9.70245
ENSG00000132849.20_PATJ	6.11286	5.2009	5.40712	5.01167	0	1.34527	4.56358	7.31225	4.70017	5.07223	3.50375	3.76532	4.48188	4.47297
ENSG00000240563.2_L1TD1	0	0	0	0	0	0	0	0	0	0	0	0.390645	0	0
ENSG00000132854.19_KANK4	0	0	0	0	0	0	0	0	0	0	0	0	0	0
ENSG00000162607.13_USP1	85.7218	66.8228	73.3658	67.6965	59.6913	142.117	128.05	118.982	76.1443	69.109	78.0665	80.0693	82.0107	57.3028
ENSG00000116641.17_DOCK7	0.596262	0.502217	0.47502	0.592783	1.41137	3.25615	1.00192	1.32953	0.676359	0.473256	0.923273	0.391108	0.774904	0.473659
ENSG00000132855.4_ANGPTL3	0	0	0	0	0	0	0	0	0	0	0	0	0	0
ENSG00000125703.15_ATG4C	73.9474	63.3935	60.522	37.2565	63.6177	33.5792	65.2378	62.9061	51.5578	59.626	58.9567	48.2684	53.413	26.3213
ENSG00000187140.5_FOXD3	0.293777	0.417773	0	0.356366	0	0	1.37254	0	0.0504027	0	0	0.0597859	0.182057	0.0537865
ENSG00000088035.17_ALG6	42.215	55.1983	49.0348	30.5008	30.3537	21.2507	36.9871	46.2934	48.1127	41.8263	45.4937	39.4381	38.3849	34.1536
ENSG00000142856.16_ITGB3BP	19.6677	18.802	20.5605	20.5625	7.52539	28.9285	20.8431	29.2714	17.7384	16.1083	16.5046	13.456	15.1832	14.7981
ENSG00000203965.13_EFCAB7	14.5684	13.1903	10.1205	5.43026	18.8628	9.19409	7.06446	20.4623	9.23478	12.9684	11.0357	9.81702	9.45435	5.09457
ENSG00000079739.17_PGM1	12.2053	8.57391	7.39146	5.8955	29.8824	26.5549	0.70226	0.0800416	10.6765	12.058	11.7288	8.41211	11.5972	6.16445
ENSG00000185483.12_ROR1	0.0911933	0	0	0.239681	0	0	0	0	0	0.343453	0.0201012	0	0.0423852	0
ENSG00000177414.13_UBE2U	12.0697	12.4858	13.7918	18.6047	14.0137	13.4623	10.2695	23.7912	20.1928	11.2387	15.1396	18.9309	15.3934	16.1156
ENSG00000158966.15_CACHD1	0	0.0827375	0.0745424	0	0	0.986166	0	0	0.14973	0.542326	0	0	0	0.0319563
ENSG00000162437.14_RAVER2	2.60473	0.446665	3.53557	1.57167	0	0	0	1.9354	2.47694	2.09127	2.82623	1.4793	3.34725	1.42328
ENSG00000162434.12_JAK1	15.9514	13.5916	14.6568	11.8794	22.2246	16.2342	32.5858	40.4877	15.2703	17.0507	14.3955	15.349	15.8636	10.7225
ENSG00000162433.15_AK4	13.0845	9.57061	11.555	9.84241	24.4667	11.8572	13.2377	8.68432	8.10264	11.741	7.1836	8.77174	10.0857	9.43131
ENSG00000116675.16_DNAJC6	1.14496	0.125248	0.623318	1.22864	0	0.218467	0	8.67648	0.815976	1.54243	0.0194137	0.43017	0.805064	0.870756
ENSG00000213625.9_LEPROT	19.7291	12.536	13.2505	14.1001	23.1182	20.1247	39.5048	24.2187	22.064	17.2539	20.5058	19.8846	17.4766	13.5615
ENSG00000116678.19_LEPR	0.808469	0.638724	0.953616	0.686499	1.55804	1.20324	1.61347	1.40635	1.10041	1.34989	1.49693	1.02008	0.926884	0.611813
ENSG00000184588.18_PDE4B	0	0	0.0251209	0	0	0	0	0	0.058869	0	0	0	0	0
ENSG00000118473.22_SGIP1	0	0	0	0	0	0.107781	0	0	0	0	0	0	0	0
ENSG00000152760.10_TCTEX1D1	0	0	0	0	0	0	0	0	0	0	0	0	0.423852	0
ENSG00000172410.4_INSL5	0	0	0	0	0	0	0	0	0	0	0	0	0	0
ENSG00000152763.17_WDR78	0.220406	0.0145108	0.347381	0.111401	0	0	0	0	0.0630242	0.57069	0	0.0186892	0.128051	0.13451
ENSG00000198160.14_MIER1	4.72596	4.88073	4.41085	3.38458	12.5062	6.57385	11.2796	17.3296	4.6133	4.84031	3.37986	4.2963	4.99216	3.90586
ENSG00000116704.8_SLC35D1	18.1283	10.7103	11.3741	10.8032	31.0089	20.2635	45.0329	43.0329	17.4017	14.7768	15.3991	10.9952	15.8519	10.4354
ENSG00000203963.11_C1orf141	0	0	0	0	0.0216408	0.0168159	3.63184	0.02166	0.0418718	0	0	0	0	0
ENSG00000162594.15_IL23R	3.41393	3.05281	2.74662	3.45106	14.5705	15.949	5.48545	13.4514	3.4757	4.59199	7.60782	3.05389	7.43967	3.4343
ENSG00000081985.11_IL12RB2	0	0	0	0	0	0.324585	0	0	0	0	0	0	0	0
ENSG00000142864.14_SERBP1	9.06934	8.93121	9.20583	10.4108	14.8097	17.0417	3.95099	6.92961	13.4096	10.9146	11.1746	8.9522	12.6162	8.59468
ENSG00000116717.13_GADD45A	0.0636695	0.150905	0.07769	0.579257	9.3719	46.7214	8.70365	4.29455	0.546182	0.839275	0	0	1.57827	1.69026
ENSG00000172380.6_GNG12	93.5021	74.7536	77.4093	93.7306	71.6851	82.8196	114.835	140.706	86.1413	77.9289	79.6157	74.6693	88.2979	77.3611
ENSG00000162595.6_DIRAS3	133.564	159.089	202.546	145.893	158.41	80.4734	41.0851	94.746	138.502	155.471	133.159	133.276	151.424	100.203
ENSG00000116729.14_WLS	40.2682	37.4597	38.1346	35.0934	39.509	57.7832	28.181	70.2083	44.3055	46.9987	48.8034	40.1913	39.5826	33.0381
ENSG00000116745.7_RPE65	0.329346	0.111513	0.0861151	0.142683	0.667518	0.291764	0	1.79554	0.726496	0.265797	0.0518542	0.335122	0.218679	0.0861409
ENSG00000024526.17_DEPDC1	0.643543	0	0.240643	0.272808	2.26417	0	0	0	0.765756	0.645022	0.0228794	0	0	0.0380076
ENSG00000033122.19_LRRC7	1.36744	1.47318	1.47136	1.50797	1.19049	1.14206	0	2.47871	2.40296	1.72449	1.63496	1.38299	2.68349	1.83596
ENSG00000066557.6_LRRC40	49.06	36.5115	40.5577	15.9501	22.0189	30.239	37.2245	64.0492	27.9954	39.4951	34.2571	19.9155	31.6922	15.2334
ENSG00000116754.13_SRSF11	35.3675	38.6156	32.1064	33.0908	30.7327	40.3958	31.5133	40.979	41.9915	31.666	33.3197	30.3504	32.9549	34.5216
ENSG00000118454.13_ANKRD13C	3.29004	2.53663	3.02299	2.38417	0.0702977	0.0136561	1.38896	1.65346	4.74354	3.6949	3.49496	2.01671	2.22618	2.32235
ENSG00000197568.14_HHLA3	4.21251	1.58479	0.91788	4.05554	0	8.84577	1.90909	0	1.46267	2.07758	3.09513	2.14319	1.3985	1.92813
ENSG00000116761.11_CTH	8.88512	4.61289	7.68211	3.07945	0	0.419798	0	0	11.4112	5.40192	17.6824	2.58313	8.84928	5.39148
ENSG00000050628.20_PTGER3	0	0	0	0.012835	0	0	0	0	0	0	0	0	0	0
ENSG00000132485.14_ZRANB2	18.4153	19.0553	13.9803	11.9299	21.9323	6.48829	24.7607	39.321	12.3384	13.7045	13.1422	9.38165	10.9513	10.2183
ENSG00000172260.15_NEGR1	0.909393	0.857751	1.31346	1.10689	2.31217	0.179027	1.55754	1.67184	1.01096	1.01351	1.21703	0.802592	1.09262	0.917432
ENSG00000162620.16_LRRIQ3	0.517737	0.287429	0.614673	0.353627	0	0	0.0121065	0.0124188	0.22807	0.540177	0.508922	0.299005	0.216789	0.397095
ENSG00000254685.6_FPGT	25.539	13.8296	16.4222	8.86247	37.8041	3.778	37.6979	26.1272	18.8145	18.6076	23.4613	8.35401	11.9928	8.26726
ENSG00000259030.7_FPGT-TNNI3K	1.54815	1.05676	1.209	0.838832	2.63574	0.0256011	2.08954	1.19812	1.21119	1.06118	1.3923	0.504096	0.671585	0.657591
ENSG00000116783.15_TNNI3K	0	0	0	0	0	0	0	0	0	0	0	0	0	0
ENSG00000162621.6_LRRC53	0	0	0	0	0	0	0	0	0	0	0	0	0	0
ENSG00000178965.14_ERICH3	0	0	0	0	0	0	0	0	0	0	0	0	0	0
ENSG00000116791.14_CRYZ	206.243	211.415	186.987	112.614	110.888	110.229	251.747	130.132	179.291	173.425	139.908	162.967	175.894	76.5477
ENSG00000162623.16_TYW3	16.4357	18.0194	19.7147	12.642	16.6458	3.27479	14.6105	6.40971	12.4592	10.35	13.4905	14.2653	18.6759	11.1324
ENSG00000162624.14_LHX8	65.3345	66.2986	76.2056	66.1073	91.2455	36.7781	84.2038	54.2378	62.8144	81.7697	73.1953	73.1597	91.4575	55.3235
ENSG00000137968.16_SLC44A5	0.0972883	0.32282	0.736014	0.983463	3.76128	2.45344	0	0.0172689	0.233682	1.13587	1.71558	1.06914	1.22089	0.195933
ENSG00000117054.13_ACADM	4.66373	5.22314	5.48748	3.6524	6.68032	2.22468	6.69548	4.63943	5.07785	4.4394	4.20802	5.4756	3.83107	3.58904
ENSG00000137955.16_RABGGTB	15.8588	20.5928	16.9637	14.6499	11.6391	8.73025	24.3429	14.0748	18.364	13.4309	14.01	17.9275	16.7754	14.0438
ENSG00000057468.7_MSH4	0	0	0	0	0	0	0	0	0	0	0	0	0	0
ENSG00000154007.6_ASB17	0	0	0	0	0	0	0	0	0	0	0	0	0	0
ENSG00000184005.11_ST6GALNAC3	2.02234	2.69869	2.8824	3.53892	6.23871	5.39811	1.08806	2.006	3.61547	2.51218	4.86978	3.11265	3.29114	4.77606
ENSG00000117069.15_ST6GALNAC5	1.19348	0.431494	2.03633	1.32914	0	5.29638	4.25285	8.50967	0.38176	1.9427	1.04782	1.35849	3.13395	1.11106
ENSG00000142892.15_PIGK	6.46828	4.98728	4.08193	3.28054	4.04052	4.15049	13.2888	0.0394547	5.9873	5.14844	3.06221	4.81755	5.80264	1.83131
ENSG00000154027.19_AK5	8.13212	10.0621	9.79372	10.9132	18.6296	25.6825	11.3703	35.4761	7.44515	10.0818	9.74024	8.29268	12.189	7.62201
ENSG00000036549.13_AC118549.1	6.19078	3.75154	4.67354	3.75486	9.79666	6.67496	13.2434	6.33966	5.61416	4.1251	8.21758	3.29505	3.28843	3.68681
ENSG00000077254.14_USP33	14.758	16.8942	18.2564	11.3903	23.439	11.7067	2.28392	6.99704	12.9487	18.8664	17.9053	14.6743	12.9829	10.8825
ENSG00000180488.15_MIGA1	4.32023	4.19714	2.93111	1.94506	5.52629	3.72718	5.37117	10.3643	4.26664	3.46383	2.52075	4.51914	3.70285	2.47041
ENSG00000162614.18_NEXN	0	0	0.0842839	0.167579	0	1.02801	0.0239047	0.956331	0.0711046	0	0	0	0	0
ENSG00000162613.16_FUBP1	11.7891	6.95553	6.22919	5.26987	5.73515	17.036	12.3147	14.1106	7.88643	9.93918	7.79584	6.99944	10.188	6.45548
ENSG00000162616.9_DNAJB4	28.7042	25.8947	29.2077	11.1447	40.8358	64.6716	35.6049	32.3803	26.5264	14.9316	23.0972	15.1933	22.1072	18.4876
ENSG00000137960.6_GIPC2	18.3971	10.194	12.8714	7.20403	38.5002	25.7848	37.1851	17.9158	10.8264	9.45904	13.1136	4.60008	11.7706	5.74788
ENSG00000122420.10_PTGFR	0	0	0	0	0	0	0	0	0	0	0	0.0865464	0	0
ENSG00000137959.16_IFI44L	0	0	0	0	0	2.73801	0	0	0	0	0	0	0	0
ENSG00000137965.11_IFI44	0	0	0	0	0	9.61348	0	0	0	0	0	0	0	0
ENSG00000162618.14_ADGRL4	0	0	0	0	0	0	0	0	0	0	0	0	0	0
ENSG00000117114.19_ADGRL2	0	0	0.173585	0	0.0700801	0.174257	0	5.49915	0	0	0	0.0321675	0	0
ENSG00000137941.17_TTLL7	0	0	0	0.0469884	0	0	0	0	0	0.0656492	0	0.0354736	0	0
ENSG00000142875.19_PRKACB	0.0182116	0.27337	0.166664	0.0736385	0.403716	0	0	0	0.296829	0.0857358	0.561998	0.57446	0.141074	0.083357
ENSG00000203943.8_SAMD13	0	0	0	0	0.440383	0	0	0	0	0	0	0	0	0
ENSG00000137976.7_DNASE2B	0	0	0	0	0	0	0	0	0	0	0	0	0	0
ENSG00000117133.11_RPF1	88.3637	88.3737	112.491	91.7052	100.233	92.5625	121.554	102.364	85.7649	83.1487	86.6519	92.0374	91.4603	74.0314
ENSG00000174021.11_GNG5	135.059	153.487	157.243	143.887	211.772	180.428	234.456	151.014	139.161	122.459	144.301	147.268	152.094	102.152
ENSG00000122432.17_SPATA1	2.63455	1.87779	2.0616	1.85266	4.01203	3.27538	0.37164	0	2.11263	1.99524	2.61955	3.58405	2.15174	1.62531
ENSG00000117151.13_CTBS	5.6209	3.56097	3.38619	4.14538	8.08754	4.71329	0.550546	0	4.12433	3.32854	4.90917	5.59358	3.19032	2.7993
ENSG00000117155.16_SSX2IP	22.3024	16.286	12.0055	8.69098	19.3483	19.9124	30.1958	29.0734	14.4463	14.9878	13.7598	16.486	17.3533	9.92241
ENSG00000171517.6_LPAR3	0	0	0	0	0	0	0	0	0	0	0	0	0	0
ENSG00000153898.13_MCOLN2	8.72404	4.21981	7.99471	7.23511	11.9984	19.1373	0.030808	12.4831	14.9066	14.8525	6.71084	9.34807	3.55829	4.75915
ENSG00000162643.13_WDR63	2.90554	5.05997	5.98518	1.04221	0	0	0.0270307	3.10552	5.789	4.26537	2.20371	1.74847	2.15394	1.85901
ENSG00000055732.13_MCOLN3	0	0	0	0	0	0	0	0	0	0	0	0	0	0
ENSG00000097096.9_SYDE2	0.822833	0.725662	1.2025	0.619	0	0.751541	1.37415	0.0169831	1.47738	0.792758	1.13885	1.22669	1.20068	0.735728
ENSG00000162642.14_C1orf52	4.08546	3.62407	1.85848	1.92004	4.35356	1.90135	16.8364	9.95528	1.26045	4.58902	4.1472	2.44322	2.44298	2.36207
ENSG00000142867.13_BCL10	8.12138	14.2792	13.0349	7.51214	19.2038	30.0273	5.92435	33.5186	9.42572	12.9694	10.7643	9.85716	10.5469	8.3578
ENSG00000153904.20_DDAH1	7.48155	3.03981	4.05916	5.64517	1.84806	6.13073	5.98751	3.13026	5.50111	5.86184	6.24308	3.01792	4.69851	3.32658
ENSG00000142871.17_CCN1	6.12067	0.990897	2.66294	2.84004	32.7865	92.8149	69.9273	29.8768	5.72396	5.38503	7.07747	3.36925	1.01044	1.05631
ENSG00000117174.11_ZNHIT6	4.3667	3.82452	3.7973	2.277	20.3589	2.36889	8.4621	4.01577	4.89851	5.89745	3.8109	3.09622	4.98975	4.05166
ENSG00000171502.15_COL24A1	0.243386	0	0	0.0129491	0	0.203003	0	0	0	0.10855	0	0	0.138922	0
ENSG00000122417.15_ODF2L	10.8416	10.6089	9.94231	8.44699	9.32428	18.3808	10.6158	8.64383	7.71812	7.3065	9.96554	7.58717	9.47861	6.71256
ENSG00000137975.8_CLCA2	0	0	0	0	0	0	0	0	0	0	0	0	0	0
ENSG00000016490.15_CLCA1	0.69722	0	0	0	0	0	0	0	0	0	0	0	0	0
ENSG00000016602.9_CLCA4	0	0	0.0216933	0	0	0	0	0	0.0915057	0	0	0	0	0
ENSG00000097033.14_SH3GLB1	110.95	104.303	109.519	90.1362	96.6766	74.1893	57.3742	37.4655	92.901	105.707	113.29	95.2251	112.328	74.0435
ENSG00000183291.17_SELENOF	330.16	273.774	273.015	252.691	219.977	182.558	215.021	234.109	266.409	269.075	281.944	234.638	293.24	224.346
ENSG00000153936.17_HS2ST1	2.19512	0.691088	1.3896	0.433789	1.60986	4.74218	12.8089	0.366202	2.50603	1.44522	0.964079	0.990855	0.473053	0.710117
ENSG00000267561.2_AC093155.3	4.26203	0.673436	2.04308	0.738579	2.53749	8.39041	6.79549	0.162111	2.82045	2.63707	1.00656	0.991264	0.660309	0.891792
ENSG00000143013.13_LMO4	4.81574	6.16243	5.51755	3.7025	10.3849	3.24027	13.3603	15.9122	8.18467	6.38629	5.88064	4.85418	4.37848	7.88557
ENSG00000065243.20_PKN2	15.2294	12.5934	8.641	6.50292	8.90305	12.2076	14.514	3.81672	9.96978	10.5411	13.2201	12.1694	10.3657	8.49176
ENSG00000137947.12_GTF2B	136.549	133.238	117.824	160.712	140.113	186.364	127.636	201.435	127.343	142.833	124.751	155.793	139.857	111.265
ENSG00000137944.18_KYAT3	13.8973	15.9179	17.8088	14.4998	10.9373	2.96111	20.5226	1.68415	15.4646	15.0819	15.501	19.8769	14.8727	11.7001
ENSG00000213516.10_RBMXL1	13.1069	15.3421	14.9641	15.4658	11.7717	7.43726	1.79272	4.06281	13.2898	9.41442	13.755	13.9742	11.7396	13.41
ENSG00000117226.12_GBP3	0	0	0.0174549	0	0.0761066	2.89778	0	0	0	0	0.0630627	0	0	0
ENSG00000117228.10_GBP1	0	0	0.199938	0	0	0	0	0	0	0.0474703	0	0	0	0.0230766
ENSG00000162645.13_GBP2	4.71726	0.522828	4.94853	2.14414	0	2.45527	7.88373	0.0150597	2.34356	3.1634	4.32002	4.45467	2.06369	0.714542
ENSG00000213512.3_GBP7	0.604756	0.159261	0.368964	0.203777	0	0	0	0	0	0.427057	0	0	0.039039	0.184537
ENSG00000162654.9_GBP4	0	0.0157679	0	0	0.0176975	0	14.5049	0.0354263	0	0.0187918	0	0.0203083	0	0
ENSG00000154451.14_GBP5	0	0	0	0	0	0	0	0	0	0.0141717	0	0	0	0
ENSG00000183347.14_GBP6	1.06684	1.62087	1.72735	0.497744	0	0	0	0	2.18235	0.772684	0.723563	0	0.731064	0.901495
ENSG00000197147.13_LRRC8B	41.6953	22.7074	22.9893	28.4361	56.239	57.0263	41.1486	65.7321	51.1682	42.2512	50.9861	53.9063	38.6107	26.038
ENSG00000171488.15_LRRC8C	2.92715	1.77572	2.05374	1.2787	0.750861	3.57275	5.11936	1.44738	2.64554	4.09472	4.68933	2.95721	3.0854	2.22981
ENSG00000271949.1_AC093423.3	22.4888	18.6554	21.0381	17.05	15.6207	31.6363	10.215	29.6058	27.0085	32.4674	34.493	24.5994	26.2763	18.3566
ENSG00000171492.14_LRRC8D	14.6006	12.7923	11.2042	11.9505	11.5803	25.8639	17.0689	18.4508	17.8773	19.2889	21.4369	16.6302	14.6758	10.4521
ENSG00000162664.17_ZNF326	0.959273	0.528743	1.21815	0.935878	2.00783	1.90603	0	0	1.1578	1.23928	1.53668	0.919347	0.86406	1.0211
ENSG00000143032.8_BARHL2	2.15866	0.710596	0.402418	1.33353	0.0531704	0	3.94283	7.23758	0.565822	2.25832	1.05738	2.37956	0.743193	0.933158
ENSG00000122482.21_ZNF644	1.78914	1.0824	1.71109	1.09167	1.74369	1.71031	4.67173	0.486376	1.06467	1.60868	2.11396	2.27974	1.5982	1.32797
ENSG00000162669.16_HFM1	1.0962	0	0	0.170481	2.93478	0	0	0	0.126588	0.436671	0	0	0.375591	0.057894
ENSG00000097046.13_CDC7	103.118	86.2031	89.4868	47.9545	115.142	103.691	161.935	139.484	73.1219	93.1796	115.751	65.1462	70.1454	45.6089
ENSG00000069702.11_TGFBR3	1.41469	1.63699	2.27547	1.83454	1.54588	1.65413	3.69667	0.621435	3.21169	2.71783	3.11833	3.1989	2.88913	2.5247
ENSG00000137948.18_BRDT	71.8302	71.9414	73.7069	45.0533	26.5808	25.6037	54.4887	27.4326	56.6213	52.721	59.9041	47.4797	58.6219	36.8904
ENSG00000172031.7_EPHX4	0	0	0.0997022	0	0	0	0	0	0	0	0.300178	0	0.210984	0.049866
ENSG00000230667.5_SETSIP	0	0	1.3162	0	0	0.0929037	0	0.119666	0	0	0.148603	0.137198	0.313343	0.123431
ENSG00000189195.13_BTBD8	6.4601	4.30233	2.7687	1.52914	0	3.65412	16.0748	0.0157945	7.29736	4.5577	4.17774	6.12068	3.08802	2.02013
ENSG00000203910.9_C1orf146	27.9888	19.3483	12.2562	33.427	76.4564	34.3708	78.1151	64.6048	4.8407	13.7078	15.4235	45.2459	27.9758	30.8908
ENSG00000174842.17_GLMN	17.9002	12.2785	30.5274	13.0283	11.5029	1.79927	28.3506	4.33611	30.2052	26.4509	16.0611	8.69994	13.1485	12.4151
ENSG00000122484.9_RPAP2	1.38035	1.51085	1.01761	1.03199	0.924368	1.13933	2.04021	1.37183	1.27663	1.61106	1.65602	0.885166	0.913341	0.914805
ENSG00000162676.12_GFI1	0.870448	0.573075	1.47518	0.513283	0.471684	0	0	0.0643775	0.560028	0.546382	0.852746	1.13174	1.14254	0.863236
ENSG00000067208.14_EVI5	1.94005	2.51553	1.69865	2.11085	1.54957	1.9796	6.68844	1.97154	3.46825	3.33261	2.13817	2.26039	3.51046	3.03679
ENSG00000122406.13_RPL5	63.2439	66.4814	53.6533	55.3319	28.5954	53.5278	67.6987	36.6978	63.5875	47.4703	33.4339	47.946	53.6145	44.644
ENSG00000154511.12_DIPK1A	2.89458	5.67011	3.24169	1.16241	5.97724	10.9558	16.4671	10.487	3.97974	4.66679	3.8894	4.72063	4.36166	1.92382
ENSG00000143033.18_MTF2	235.894	217.856	203.708	211.486	117.953	97.0447	122.862	158.681	223.469	188.759	209.241	201.944	205.878	239.175
ENSG00000117500.13_TMED5	2.95399	4.12089	4.52183	3.41654	2.97334	7.09628	4.35171	2.64531	2.71668	2.16744	2.11177	2.81624	2.35012	2.53363
ENSG00000122483.17_CCDC18	5.09142	4.15995	5.54884	4.90484	14.3351	7.10617	7.73708	3.74625	6.68208	4.77335	4.89195	5.82276	4.53393	3.32632
ENSG00000117505.13_DR1	13.5297	13.0289	11.8753	15.1511	10.7337	13.852	6.60999	6.26274	10.3648	10.9855	11.6966	11.5866	12.8879	10.5369
ENSG00000137942.16_FNBP1L	23.6545	28.4579	19.9	16.5395	33.1214	13.5748	18.6916	4.16495	26.1671	25.3172	26.0935	26.2204	21.9427	17.3968
ENSG00000137936.18_BCAR3	4.81824	5.31805	6.77626	8.54151	10.0371	13.0232	2.51348	16.5704	6.83813	7.68891	7.37973	7.3541	7.27269	6.50262
ENSG00000067334.14_DNTTIP2	55.4782	69.873	63.1792	35.9099	54.9906	30.9131	50.1009	65.5292	46.5564	47.9377	40.3372	41.8863	52.4851	32.9522
ENSG00000023909.10_GCLM	18.5224	12.831	12.0999	16.3034	8.65276	15.5016	31.7577	19.0048	20.4041	15.0578	15.1362	14.3423	15.9405	11.5176
ENSG00000198691.13_ABCA4	1.92156	0.668422	3.43831	1.50758	0.648495	0	1.25309	1.98539	2.91543	2.38983	2.41807	1.99903	2.12169	3.00614
ENSG00000137962.13_ARHGAP29	6.61858	7.73274	5.57263	7.15593	7.8626	3.42027	9.98069	9.62231	8.53369	6.57097	7.61067	6.70071	8.07299	7.98277
ENSG00000117528.13_ABCD3	12.8408	5.12297	11.1652	7.55843	34.0877	9.77429	26.7216	14.1104	10.0127	10.4772	13.8521	9.15596	8.89276	5.51099
ENSG00000117525.14_F3	0	0	0	0	9.0002	10.3001	0.0734867	5.12599	0.182155	0	0	0	0	0
ENSG00000143036.17_SLC44A3	0.939841	0.675012	0.78191	0.777323	0.340928	1.0008	6.68995	9.25112	1.06276	0.402232	0.564992	0.956324	0.761132	0.469286
ENSG00000117519.16_CNN3	316.121	240.945	356.929	327.572	494.977	327.632	391.282	414.86	345.757	415.615	463.923	397.219	439.132	312.85
ENSG00000172339.10_ALG14	1.5891	1.12488	0.318	1.45217	2.48	1.33143	2.62876	0	1.48315	1.52016	1.16291	1.34532	1.59535	1.87366
ENSG00000152078.10_TMEM56	20.5297	13.0331	16.7779	16.2064	19.4697	24.3457	23.7929	15.5542	21.6971	21.1112	15.6389	21.7341	16.3145	16.6209
ENSG00000271092.5_TMEM56-RWDD3	55.5631	47.2549	56.2827	52.6292	61.1846	45.2608	71.7577	65.4545	62.194	53.1983	49.5271	59.5902	50.0617	44.2844
ENSG00000122481.17_RWDD3	19.5263	25.0744	23.4768	21.5389	30.7937	4.60155	41.2169	32.2886	19.4239	16.4088	22.712	19.1568	17.0474	13.217
ENSG00000117569.18_PTBP2	7.10543	4.31871	4.43331	2.85392	11.9794	2.66332	12.2869	6.62564	3.86036	6.45821	6.49454	3.33546	3.94097	2.01206
ENSG00000188641.13_DPYD	0.378124	0.0543152	0.398473	0.0521231	0	0	0	0	0.206417	0.598768	0	0.122422	0.0798847	0.314678
ENSG00000162627.17_SNX7	4.86223	2.81075	0.90441	2.51749	0.683523	8.04864	1.94948	1.89451	7.52817	2.34485	3.13684	3.98214	2.5263	2.11695
ENSG00000117598.12_PLPPR5	0	0	0	0	0	0	0	0	0	0	0	0	0	0
ENSG00000117600.12_PLPPR4	0	0	0	0	0	0	0	0	0	0	0	0	0	0
ENSG00000099260.11_PALMD	0	0	0	0	0	0	0	0	0	0	0	0	0	0
ENSG00000156869.13_FRRS1	0	0	0	0	0	0	0	4.42471	0	0	0	0	0	0
ENSG00000162688.17_AGL	0.120205	0.189934	1.10923	0.167079	0	0	2.67801	1.20018	1.06983	1.04691	1.80504	0.535119	0.267707	0.412646
ENSG00000117620.15_SLC35A3	3.45478	3.57373	3.09194	1.98398	2.09195	1.15779	2.45986	4.61711	4.07645	3.17691	3.55572	3.19392	3.17084	2.22736
ENSG00000283761.1_AC118553.2	139.572	117.288	121.199	73.8437	90.4883	54.449	141.56	124.985	111.943	114.239	126.481	107.494	106.026	64.069
ENSG00000156875.14_MFSD14A	265.146	220.787	229.814	140.851	169.571	105.383	272.467	236.058	209.637	215.518	239.521	201.066	198.88	119.475
ENSG00000156876.10_SASS6	73.1927	81.8622	79.5961	82.4106	82.1121	96.7172	81.7735	81.5824	79.4374	65.9514	81.0753	76.6742	81.5333	75.9289
ENSG00000122435.10_TRMT13	37.4748	34.9236	32.7939	18.3717	30.3642	21.6741	3.30898	59.835	28.078	33.1071	29.5059	25.4917	22.8515	17.4784
ENSG00000122477.12_LRRC39	16.0053	14.4443	12.807	6.53398	11.1355	11.4946	0.958686	20.9249	11.5649	12.7514	15.8758	12.0266	9.82333	5.52258
ENSG00000137992.14_DBT	2.72171	1.79903	2.16993	1.66613	4.71143	2.5104	5.21622	8.62282	2.15805	2.40949	2.23481	1.43437	2.46114	1.78676
ENSG00000137996.12_RTCA	50.6882	37.0806	39.3704	35.6963	31.9921	47.7166	44.5185	51.8273	36.1084	44.3058	38.785	39.5042	40.672	26.7474
ENSG00000079335.20_CDC14A	0.225924	0.550342	0.827023	0.133222	0	0	0	0	0.0484516	0.460892	0.207497	0.0574716	0.379188	0.275757
ENSG00000181656.7_GPR88	0	0	0	0	0	0	0	0	0	0	0	0	0	0
ENSG00000162692.12_VCAM1	0.22288	0	0.284322	0	0	0	0	0	0	0.496017	0	0.14432	0.109869	0
ENSG00000162694.14_EXTL2	1.09895	0.0482344	1.84381	1.14176	2.00307	1.00961	0	0	1.02129	0.804784	1.21118	0.372742	0.874941	1.25752
ENSG00000162695.12_SLC30A7	5.3301	6.78939	3.49537	5.41688	2.24943	7.99324	16.6707	10.4729	6.72407	5.71634	6.00008	5.16255	5.3985	5.1794
ENSG00000117543.21_DPH5	32.9313	22.6916	29.2057	18.6054	31.4697	36.9075	19.8515	32.2301	17.7357	41.8861	24.8784	27.924	33.278	30.2974
ENSG00000170989.9_S1PR1	0	0	0	0	7.51169	0	0	6.68529	0.664297	0	0	0	0	0
ENSG00000118733.16_OLFM3	0	0	0	0	0	0	0	0	0	0	0	0	0	0
ENSG00000060718.22_COL11A1	0	0	0.213859	0	0	0	0	0	0	0	0	0	0.0208872	0
ENSG00000185946.16_RNPC3	6.56815	8.96814	9.01632	5.91789	4.71628	3.34502	13.7126	0.839545	9.00282	6.70522	5.6849	6.48357	6.60881	5.71858
ENSG00000240038.6_AMY2B	0.294507	0.529976	0.539039	0.215012	0.449751	0	0.424675	0.159731	0.519314	0.41594	0.30655	0.382914	0.583016	0.209689
ENSG00000243480.7_AMY2A	0	0	0	0	0	0	0	0	0	0	0	0	0	0
ENSG00000237763.9_AMY1A	0	0	0	0	0	0	0	0	0	0	0	0	0	0
ENSG00000174876.16_AMY1B	0	0	0	0	0	0	0	0	0	0	0	0	0	0
ENSG00000187733.6_AMY1C	0	0	0	0	0	0	0	0	0	0	0	0	0	0
ENSG00000198890.8_PRMT6	1.44193	1.8763	0.741729	0.971739	1.17831	9.11703	0	0	1.57649	1.30441	1.8073	1.58229	1.20458	1.03528
ENSG00000162631.18_NTNG1	0	0	0	0	0	0	0	0	0	0	0	0	0	0
ENSG00000134215.16_VAV3	33.2832	26.4806	29.8759	26.9975	41.7852	21.8464	23.4115	55.3411	32.1061	27.6417	27.2342	30.6236	34.6842	19.9334
ENSG00000085491.17_SLC25A24	0	0	0	0	0	0	0.0157659	0	0	0	0.341416	0	0	0
ENSG00000196427.13_NBPF4	0	0	0	0	0	0	0	0	0	0	0	0	0	0
ENSG00000186086.18_NBPF6	0	0	0	0	0	0	0	0	0	0	0	0	0	0
ENSG00000162636.16_FAM102B	0.0786506	0.414248	0.431865	0.0927569	2.26659	0	0	0	0.494777	0	0.910166	0.813638	0.497562	0.179998
ENSG00000162639.16_HENMT1	894.221	820.984	809.536	672.086	657.009	422.735	599.662	557.513	889.66	736.64	727.351	716.202	719.116	586.846
ENSG00000134186.12_PRPF38B	13.4107	17.9878	11.7406	11.9532	25.3144	8.31745	14.0575	14.4983	11.3379	12.3116	13.8673	14.3452	13.7056	15.4223
ENSG00000143107.9_FNDC7	3.7767	1.85307	7.5189	3.29534	0	0	0	0	1.26182	4.00514	1.13918	1.05175	3.91105	1.63767
ENSG00000116266.11_STXBP3	37.9008	37.0756	29.0502	17.9158	24.0159	32.937	75.6975	33.1573	29.6219	30.4953	31.0189	27.8552	24.5575	12.7775
ENSG00000162641.19_AKNAD1	0.872784	0.866845	0.715056	0.176455	3.07356	0	0	0	0.149742	1.08004	0.137416	0.152244	0.482924	0.228278
ENSG00000274068.1_AL449266.1	13.4226	4.51992	7.78644	1.77949	7.41445	9.55173	10.8516	16.0138	5.47408	6.21546	9.45804	2.46292	5.96589	4.23011
ENSG00000121957.14_GPSM2	65.2152	52.1273	44.9479	23.1645	24.4739	31.0881	36.4698	13.8085	41.7105	51.848	55.3637	41.43	47.8874	22.5134
ENSG00000121940.15_CLCC1	43.4554	24.5197	28.1843	13.1534	25.5499	25.9439	29.8001	21.5406	27.0899	24.9213	33.7973	19.8727	23.6975	14.0587
ENSG00000085433.15_WDR47	36.1346	27.0591	25.3933	22.2975	69.9062	8.80199	62.3349	55.9745	30.1419	28.5435	41.3517	20.5271	27.6693	17.6047
ENSG00000197780.9_TAF13	0.350182	1.1758	0	1.85845	8.53916	0.180963	0	0	1.2016	0.741859	1.92972	1.60346	2.17012	1.9234
ENSG00000215717.6_TMEM167B	2.00968	2.07464	2.48493	2.49202	0.0237604	2.91714	4.59033	0	3.53991	0.756889	0.915498	2.31759	2.51161	2.03596
ENSG00000179902.12_C1orf194	0	0.313621	0	0	0	0	0	0	0	0	0	0	0	0
ENSG00000116299.17_KIAA1324	0	0	0	0	0	0	0	0	0.0114357	0	0	0	0.0309799	0
ENSG00000031698.13_SARS	109.827	117.887	126.376	131.268	99.5318	83.5499	79.7858	73.9873	117.951	109.074	113.918	99.181	107.918	126.715
ENSG00000143126.8_CELSR2	0	0	0.00582826	0	0	0	0	0	0.00819486	0	0	0	0	0
ENSG00000134222.16_PSRC1	5.19448	3.56119	3.24774	5.12077	2.81693	4.28903	0	0	7.29167	9.25628	6.95509	10.5712	11.1404	8.76367
ENSG00000221986.7_MYBPHL	0	0.550486	2.08303	0	0	0	0	0	0	0.721662	0	0.425401	0.323853	0.318927
ENSG00000134243.12_SORT1	8.21837	3.53288	4.14561	6.12221	5.37031	15.9887	4.51956	4.85067	8.32872	6.3725	6.06803	12.0109	10.1112	6.14652
ENSG00000143106.13_PSMA5	155.866	171.674	166.859	155.66	151.819	98.8091	147.078	126.286	168.29	129.77	158.096	128.541	143.905	161.097
ENSG00000143028.9_SYPL2	2.24387	0.0479122	0	3.15719	6.31862	11.4911	0.157409	0.753524	1.61274	2.19837	4.14398	1.26503	2.81869	1.94307
ENSG00000162650.16_ATXN7L2	14.1492	11.7892	14.1635	24.3199	16.867	22.7749	9.85016	22.6826	15.4133	22.7404	22.3585	20.8094	22.3384	28.4356
ENSG00000174151.14_CYB561D1	0.452345	0	0.354828	0.0653234	0	0	0	0	0.388039	0.16225	0.640978	0.284934	0.467206	0.611275
ENSG00000181754.7_AMIGO1	7.08062	5.93301	8.59619	11.4233	15.9606	13.7984	9.90076	6.22064	10.0007	7.40753	10.0896	13.2452	9.51091	8.33687
ENSG00000156097.12_GPR61	0.0727094	0.765913	0.0887205	0.1715	0	0	0.2726	0	0.041582	0.0912797	0.480808	0.0739846	0.0750982	0.0221868
ENSG00000065135.11_GNAI3	36.1156	35.9128	36.3715	28.1826	52.0984	33.5274	30.4976	26.8128	32.6993	34.8329	33.4805	30.9753	35.5377	23.3085
ENSG00000134183.11_GNAT2	153.893	257.887	209.602	183.737	421.972	251.575	160.252	131.934	199.621	235.48	191.91	194.249	245.229	148.434
ENSG00000116337.16_AMPD2	15.7	12.8861	14.7296	25.0408	40.7929	25.4351	8.43916	26.5923	18.5686	32.4738	18.1546	22.1717	32.5197	26.7711
ENSG00000168765.17_GSTM4	1.34827	0	1.63211	0.62738	1.65098	0.17695	0	0	0.715988	0.644807	0.471731	0.0435528	0.629969	0.901193
ENSG00000213366.13_GSTM2	0.268898	0	0.213273	0	2.67051	0	0.0232649	0	0	0.0379773	0.340812	0	0.0416599	0.0615394
ENSG00000134184.12_GSTM1	0.73187	0	0.446517	0	6.14355	0	0.0844278	0	0	0.0918793	0.967932	0	0	0.044665
ENSG00000134201.12_GSTM5	0	0	0	0	0	0	0	0	0	0	0.0445295	0	0	0
ENSG00000134202.10_GSTM3	54.728	84.7624	59.6167	35.3692	26.518	82.5649	86.619	42.8236	32.7594	29.4696	47.7189	62.2779	58.8446	29.337
ENSG00000198758.10_EPS8L3	0	0.139244	0	0	0	0	0	0	0	0	0	0	0	0
ENSG00000184371.14_CSF1	0	0	0	0	0	0	0	0	0	0	0	0	0	0
ENSG00000168710.18_AHCYL1	4.64939	3.28858	2.67325	2.11621	3.32408	13.0154	16.8487	14.2155	2.77728	3.41503	2.60234	3.02185	2.14965	2.40664
ENSG00000143093.15_STRIP1	48.2145	12.684	32.3075	44.3525	60.2447	30.5991	28.3297	35.3701	54.1592	55.0603	48.172	49.6714	57.8009	41.0814
ENSG00000156150.8_ALX3	0.183479	0	0.671646	1.36014	3.19967	0	6.40269	0	0.944372	1.03653	0.943674	1.99143	0.994911	0.61586
ENSG00000186150.4_UBL4B	0	0.72066	0.303559	0.167655	0	0	0	0	0.497957	1.17118	0	0.675039	0	0
ENSG00000197106.7_SLC6A17	4.63585	4.07108	4.04533	3.39801	5.61744	0	5.64083	0.590108	8.14376	15.738	9.5061	9.37793	7.12501	4.93701
ENSG00000116396.14_KCNC4	1.26763	0.742411	0.770401	1.33089	0.737786	2.64052	0.287949	0.595096	1.65003	2.19354	1.03028	1.17034	1.42555	1.7384
ENSG00000162775.15_RBM15	25.3789	13.2909	14.2508	23.0283	24.2494	11.5191	26.2946	11.8792	30.9341	28.6895	28.954	32.8474	27.0191	23.665
ENSG00000168679.18_SLC16A4	0	0	0	0	0	0	0	0	0	0	0	0	0	0
ENSG00000134248.13_LAMTOR5	95.9262	85.6796	83.7323	88.0455	39.0484	89.6126	47.7363	67.6892	89.7301	79.9297	103.46	81.5233	69.4976	74.4701
ENSG00000143125.6_PROK1	0	0	0	0	0	0	0	0	0	0	0	0	0	0
ENSG00000143105.7_KCNA10	0	0	0	0	0	0	0	0	0	0	0	0	0	0
ENSG00000177301.15_KCNA2	0.183363	0.0501453	0	0	0	0	0	0	0.0786478	0.0730424	0.116589	0.236811	0.152966	0.142032
ENSG00000177272.9_KCNA3	0.64351	0.469292	0	0.600469	0	0	0	0	0.679419	0.326253	1.09112	0	0	0.0906289
ENSG00000143119.14_CD53	0	0	0	0	0	0	0	0	0	0	0	0	0	0.312821
ENSG00000121931.16_LRIF1	17.6741	9.37337	12.4699	8.45554	42.6404	20.9315	0.0302802	13.698	11.5288	14.0049	9.83594	9.43719	10.248	11.0212
ENSG00000156171.14_DRAM2	26.989	19.039	20.6363	21.5181	10.7018	2.36824	43.1194	14.455	18.763	15.9604	20.6624	17.5664	21.8447	15.6606
ENSG00000134255.14_CEPT1	8.10977	5.7859	5.52519	5.2985	3.48582	0.05016	0.70543	0.374735	9.04269	6.22378	6.1298	6.02974	5.79718	4.99815
ENSG00000162777.17_DENND2D	0.0550684	0	0.0671948	0	0	0	0	0	0	0	0	0.130746	0	0
ENSG00000064886.14_CHI3L2	0	0	0.022694	0	0	0	0	0	0	0	0	0	0	0
ENSG00000134216.19_CHIA	0	0	0	0	0	0	0	0	0	0	0	0	0	0
ENSG00000173947.14_PIFO	11.018	1.49574	1.76101	4.42376	0.963233	0	0	12.7535	2.98194	2.22092	4.20736	6.9794	2.11572	1.39218
ENSG00000085465.12_OVGP1	0	0	0	0	0	0	0	0	0	0	0	0	0	0
ENSG00000116455.14_WDR77	1.96285	0.829461	1.67099	0.830592	5.86914	0.0629046	0.0789879	3.2005	0	2.36388	2.66639	1.53279	1.94483	1.12825
ENSG00000116459.11_ATP5PB	37.1441	36.6277	30.9782	32.2574	24.763	41.9018	59.4412	66.1048	43.2555	43.6889	31.7684	25.7932	29.4692	22.5613
ENSG00000143110.11_C1orf162	0	0	0	0	0	0	0	0	0	0	0	0	0	0
ENSG00000121933.19_TMIGD3	0	0	0	0.459255	0	0	0	0	0.476335	0	0	0	0	0
ENSG00000282608.1_ADORA3	0	0	0	0	0	0	0	0	0	0	0	0	0	0
ENSG00000116473.14_RAP1A	2.32632	2.13545	3.31169	2.50839	2.39678	0	10.3128	0	2.60379	4.2764	4.10222	2.52493	4.08467	3.14367
ENSG00000197852.11_INKA2	0.115029	0.090878	0.0701799	0.0387601	0	0	0	0	0.148015	0.0722042	0.0211294	0.097539	0.0891065	0.0877511
ENSG00000064703.12_DDX20	26.1148	25.5903	34.9984	10.8479	9.82695	21.9553	30.7776	21.171	19.1831	23.0387	21.5258	21.4145	28.4574	13.2991
ENSG00000171385.9_KCND3	0	0	0.0665696	0.110298	0	0	0	0	0.0401145	0	0.0171792	0	0	0.0998843
ENSG00000143079.15_CTTNBP2NL	22.5307	13.3994	16.9924	13.615	20.2734	30.4641	50.4239	30.6215	18.6859	12.4465	19.4621	17.5793	19.308	13.8212
ENSG00000134245.18_WNT2B	0.455628	0.289537	0.0120861	0.0700886	0.281054	0	0	0	0.169937	0.317085	0.0982481	0	0.0613822	0.0997401
ENSG00000007341.19_ST7L	2.35816	2.62737	1.60473	1.54336	3.9542	2.83304	6.13386	3.63572	1.81544	3.13124	3.19874	2.16879	2.25999	2.15873
ENSG00000116489.13_CAPZA1	100.646	66.9363	84.7896	69.6941	211.203	86.6724	168.27	167.88	94.0996	82.0184	76.2556	77.7541	106.461	57.0142
ENSG00000155363.18_MOV10	16.6645	11.7672	17.9905	13.8953	12.6563	13.2078	19.0447	9.7095	12.3409	13.2793	18.221	13.0864	19.3124	11.2388
ENSG00000155366.16_RHOC	29.0891	18.7267	21.5902	29.7131	19.9121	29.4357	29.8537	15.1229	21.2473	25.6413	24.0784	23.6237	22.8636	32.5064
ENSG00000271810.5_AL603832.3	51.0493	33.3248	33.6425	44.019	34.1768	49.5103	55.5782	19.273	36.6722	42.6061	37.9678	38.2932	37.1669	49.23
ENSG00000155367.15_PPM1J	0	0	0	0.560424	0	0	0	0	0	0	0	0.260362	0	0
ENSG00000184599.13_FAM19A3	0	0	0	0	0	0	0	0	0	0	0	0	0	0
ENSG00000155380.11_SLC16A1	33.0867	18.1922	25.3666	18.286	31.9371	50.8891	85.0806	58.9752	28.4227	22.55	29.7014	25.6376	23.7536	17.7845
ENSG00000198799.12_LRIG2	2.26114	0.9398	0.797729	0.993797	2.51062	1.68669	1.46299	1.12555	1.77946	1.68468	1.46273	1.58055	2.10189	0.881965
ENSG00000081026.19_MAGI3	0.684633	0.886136	0.53323	0.912954	0.0129166	0	2.571	5.45563	1.09963	1.3441	1.39672	0.726284	0.789875	0.960102
ENSG00000116793.16_PHTF1	22.8376	17.1918	22.6729	15.5	41.9412	23.7212	7.64621	40.0061	21.4826	20.8429	20.0077	16.7676	18.1146	14.0679
ENSG00000081019.13_RSBN1	5.05066	3.29442	4.39734	2.23483	2.11973	3.88871	2.34818	1.54734	3.91635	2.57235	3.50626	3.09086	3.60613	4.03118
ENSG00000134242.16_PTPN22	0	0	0	0	0	0	0	0	0	0	0	0	0	0
ENSG00000188761.13_BCL2L15	0	0.0425863	0	0	0	0	0	0	0.057801	0	0	0	0.010439	0
ENSG00000134262.13_AP4B1	55.7585	54.0707	54.9027	29.5809	24.6468	26.3011	19.8771	18.6224	54.0356	51.1377	60.9675	52.5345	47.5121	33.8879
ENSG00000118655.6_DCLRE1B	26.2859	19.4398	24.255	24.685	38.2312	31.3578	59.1032	73.8521	36.2386	32.1012	39.5298	33.5523	33.2059	22.8384
ENSG00000163349.22_HIPK1	4.16674	1.97937	1.5449	2.3295	1.04546	8.096	21.9316	1.49823	2.32163	1.55162	2.31828	3.21735	3.11356	1.0793
ENSG00000116774.12_OLFML3	0	0	0	0	0	0	0	0	0	0	0	0	0	0
ENSG00000134207.16_SYT6	0	0	0	0	0	0	0	0	0	0	0	0	0	0
ENSG00000197323.12_TRIM33	14.089	9.8	9.53005	8.29504	20.7651	30.8376	34.3607	21.4744	14.1442	16.0892	17.2437	15.8684	15.6294	9.83665
ENSG00000116752.6_BCAS2	150.994	136.419	152.338	121.109	188.188	181.347	291.14	153.249	100.98	130.709	150.066	105.847	151.511	97.9235
ENSG00000175984.15_DENND2C	0	0.052249	0	0	0	0	0	0	0.0141832	0	0	0	0.0512305	0.0151354
ENSG00000116748.21_AMPD1	0	0	0	0	0	0	0	0	0	0	0	0	0	0
ENSG00000213281.5_NRAS	13.1177	12.6466	11.4602	9.07888	25.0221	33.4792	15.9332	39.4271	9.86751	8.32291	14.0513	14.7892	10.7102	8.48103
ENSG00000009307.16_CSDE1	517.237	361.715	419.916	240.824	596.537	376.252	551.752	420.554	372.558	466.255	470.022	375.37	315.589	197.076
ENSG00000052723.11_SIKE1	21.065	19.2051	16.2519	19.7806	21.1128	25.6185	35.0472	26.9819	19.0515	16.7599	22.0703	15.4887	19.7006	18.6363
ENSG00000198765.12_SYCP1	0	0	0	0	0	0	0	0	0	0	0	0	0	0
ENSG00000134200.3_TSHB	0	0	0	0	0	0	0	0	0	0	0	0	0	0
ENSG00000134198.10_TSPAN2	0	0	0	0	0	0	0	0	0	0	0	0	0	0
ENSG00000134259.3_NGF	0	0	0	0	0	0	0	0	0	0	0	0	0	0
ENSG00000173218.15_VANGL1	2.80494	3.04034	2.6455	4.09565	0.793023	4.42554	0	3.29517	5.97479	3.48306	4.01731	3.26778	3.67386	2.59254
ENSG00000118729.11_CASQ2	0	0	0	0	0	0	0	0	0	0	0	0	0	0
ENSG00000177551.5_NHLH2	0	0	0	0	0	0	0	0	0	0	0	0	0	0
ENSG00000163393.13_SLC22A15	0	0.201845	0	0	0	3.07263	0	0	0.0597726	0.0218686	0.0511958	0	0.125943	0
ENSG00000173212.4_MAB21L3	0	0	0	0	0	0	0	0	0	0	0	0	0	0
ENSG00000163399.16_ATP1A1	49.5342	24.8031	31.4643	50.0729	110.995	83.1845	78.3543	108.388	62.8211	55.4087	52.9777	65.5529	52.5011	39.0852
ENSG00000116815.16_CD58	1.58014	0.488495	1.04788	0.625039	0	3.92898	0.0594402	0.731681	0.70722	0.776236	0.605741	2.30692	1.1176	0.377349
ENSG00000143061.17_IGSF3	3.37879	0.837453	0.687137	3.39879	1.11618	2.13406	6.06155	2.70471	2.25909	1.32554	1.31429	2.35944	2.89961	2.07719
ENSG00000116824.5_CD2	0	0	0	0	0	0	0	0	0.128612	0	0	0	0	0
ENSG00000134247.10_PTGFRN	1.60572	1.73125	1.26779	2.73077	8.82775	1.47084	3.31788	3.9735	3.46794	1.95654	2.72742	2.03755	4.11205	1.08947
ENSG00000134256.12_CD101	0	0	0	0	0	0	0	0	0	0	0	0	0	0
ENSG00000116830.12_TTF2	10.5575	7.59735	6.59577	6.09848	15.2781	6.37652	9.44747	9.05936	8.82895	9.48605	13.4708	8.95019	9.90741	6.9917
ENSG00000134253.10_TRIM45	12.2901	10.1087	14.7225	6.66569	4.9762	10.4208	18.062	4.55726	8.47283	10.013	13.2359	8.05155	12.0852	4.39239
ENSG00000134258.17_VTCN1	35.4694	54.5411	53.4331	52.2683	24.0913	24.6067	15.0286	45.2068	67.2799	71.9394	75.7288	48.8224	70.5093	59.1572
ENSG00000198162.12_MAN1A2	2.63715	3.99662	2.09625	3.31946	3.17035	7.09351	5.18853	2.08169	3.89367	3.28283	2.99029	3.50906	4.68478	3.53994
ENSG00000183508.5_TENT5C	254.449	143.465	193.475	195.816	443.967	334.855	602.826	320.904	262.329	220.228	239.006	244.971	266.492	164.012
ENSG00000196505.11_GDAP2	7.772	5.90013	8.94867	6.58057	16.5088	7.16697	4.96484	21.0043	9.74503	9.23247	7.6898	5.86285	10.8188	5.15683
ENSG00000065183.16_WDR3	0.310107	0.0471149	0.276519	0.132626	0.951851	3.88717	0	0	0.327412	0.842256	0.354921	0.376228	0.138589	0.502251
ENSG00000155761.13_SPAG17	0.0128312	0	0	0	0	1.26427	0	0	0.0330214	0.0483251	0	0	0	0.117461
ENSG00000092607.15_TBX15	0	0	0	0	0	0	0	0	0	0	0	0	0	0
ENSG00000116874.11_WARS2	6.75423	9.66543	8.02775	7.53622	3.55958	7.96859	0.0275647	0	8.03514	11.729	9.86679	7.13204	10.6863	4.75393
ENSG00000116882.14_HAO2	0	0	0	0	0	0	0	0	0	0	0	0	0	0
ENSG00000203859.10_HSD3B2	0	0	0.62396	0	17.2304	6.86129	0.232853	32.7715	0.784972	0	0.593238	0	0	0
ENSG00000203857.10_HSD3B1	0	0	0	0	0.266918	0.0345679	0	0	0	0	0	0	0	0
ENSG00000143067.5_ZNF697	1.07647	0.711606	0.643355	0.888308	0	0	0	0.526432	2.12956	0.186163	0.895854	0.290603	1.17424	0.22122
ENSG00000092621.12_PHGDH	0.0265952	0	0	0	1.61541	0	0	0	0	0	0	0	0	0
ENSG00000134240.11_HMGCS2	0.381373	0	0	0	0	0	0	0	0	0	0	0	0	0
ENSG00000134193.15_REG4	0	0	0	0	0	0	0	0	0	0	0	0	0	0
ENSG00000134249.6_ADAM30	0	0	0	0	0	0	0	0	0	0	0	0	0	0
ENSG00000134250.20_NOTCH2	0.0922458	0.0534438	0.0525275	0.0559493	1.36873	1.47882	0.260714	0.0382055	0.121336	0.0636931	0.0406664	0.087606	0.0857488	0.0394074
ENSG00000265808.3_SEC22B	8.70998	5.68078	4.0393	8.83213	17.6001	12.3393	23.9456	3.50387	11.0913	8.46916	8.13412	8.33815	8.27099	5.05477
ENSG00000286106.1_AC253572.1	4.52306	1.3945	2.55762	3.56858	1.95644	6.84109	18.3258	0.293726	6.62449	3.01225	4.74179	6.84745	2.73463	8.0791
ENSG00000273136.7_NBPF26	2.11442	1.69903	2.1831	2.35663	3.39726	13.4108	7.95857	3.67293	3.34861	3.40314	3.52539	3.65939	2.96784	3.97046
ENSG00000263353.3_PPIAL4A	0	0	0.339894	0.375445	0.494001	0.127954	0	0	0.159303	0.349698	0.818668	0.18896	0.143853	0.169998
ENSG00000198019.12_FCGR1B	0.0724587	0.0286227	0.0221036	0	0	0	0	0	0	0.0682237	0	0.0737294	0.0561294	0.132662
ENSG00000188610.12_FAM72B	42.7943	27.3284	40.4824	23.4885	31.9268	33.6907	52.9682	65.9545	40.9398	33.8249	33.1354	47.2455	37.9396	24.5261
ENSG00000171943.11_SRGAP2C	2.93375	2.11912	2.06605	1.60993	3.87984	3.67322	12.0531	2.63349	3.17822	2.32032	2.64211	1.04056	2.63622	1.39654
ENSG00000203818.7_HIST2H3PS2	4.17492	0	0.909691	2.41161	10.8416	0	0.258008	0	2.55815	2.80779	5.2586	3.33783	0.462009	5.18679
ENSG00000263513.5_FAM72C	65.4706	39.0779	50.3285	34.5206	51.4776	74.817	105.626	67.2927	58.3603	47.7779	53.1029	68.7362	55.3868	31.7497
ENSG00000271567.1_PPIAL4E	0.156132	0.246702	0	0	0.138446	0	0	0	0.267873	0.147007	0	0	0	0.142928
ENSG00000266338.6_NBPF15	0.923964	1.07671	0.831478	0.630458	1.24943	2.6102	1.21909	1.55805	3.05156	1.1962	2.5458	2.18589	1.78935	1.75508
ENSG00000279782.1_PPIAL4F	0	0	0	0.187722	0.164667	0.127954	0	0	0	0	0	0.18896	0	0.169998
ENSG00000196369.11_SRGAP2B	1.91559	1.71429	1.99611	1.50801	4.76509	3.7611	17.8642	3.0993	3.14111	1.6919	2.09253	1.44895	2.25867	1.50529
ENSG00000215784.6_FAM72D	58.9298	37.1257	42.7736	30.0666	42.7903	59.5294	90.1985	51.1784	54.8047	45.2457	45.3241	66.1912	51.096	29.1262
ENSG00000256374.2_PPIAL4D	0.247604	0.391234	0	0	0.219556	0	0	0	0.424808	0.233132	0	0	0	0.226664
ENSG00000162825.16_NBPF20	0.154858	0.096856	0.244072	0.110884	0.875392	2.29407	0.362868	2.47961	0.487093	0.321991	0.348457	0.275755	0.234921	0.212643
ENSG00000117262.19_GPR89A	16.574	13.1812	16.3511	10.7833	20.8331	25.8618	27.0204	25.4092	16.0329	14.3602	17.805	13.9492	12.0194	9.07919
ENSG00000174827.13_PDZK1	66.0758	39.5521	75.9827	42.5146	85.9363	23.1214	50.5406	43.3352	64.0591	71.2876	54.6857	52.9529	65.1201	30.3117
ENSG00000117281.15_CD160	0	0	0	0	0	0	0	0	0	0	0.544267	0	0	0.169527
ENSG00000265491.5_RNF115	15.4604	12.5296	14.6524	13.2758	13.4143	12.5387	15.2077	6.95406	15.3066	13.9933	16.3674	13.2844	14.1912	11.3122
ENSG00000186141.9_POLR3C	36.5862	38.567	32.5254	30.2477	6.00174	23.4082	0.406981	8.21042	21.4988	37.4005	39.4872	24.7299	29.9404	18.1575
ENSG00000186364.12_NUDT17	6.87896	1.81155	3.79073	6.72945	0	14.5761	4.7357	20.2192	6.47211	5.15367	1.5489	3.3869	4.06816	4.46898
ENSG00000131788.16_PIAS3	7.01312	3.2841	3.20516	4.35675	0	8.5574	7.85491	11.5204	6.36616	7.08346	3.0074	3.03609	4.54367	3.59521
ENSG00000198483.13_ANKRD35	0	0.0287929	0	0	0	0	0	0	0	0	0	0	0	0
ENSG00000143127.13_ITGA10	35.108	27.1008	38.9576	21.3574	27.4225	26.842	35.2848	16.8515	26.4787	25.8273	32.7205	29.3702	28.8084	22.0551
ENSG00000131779.11_PEX11B	168.151	167.34	206.31	193.489	88.7534	127.166	221.032	68.6976	194.062	176.392	201.441	189.32	199.336	155.824
ENSG00000265241.6_RBM8A	56.9916	54.9775	53.8499	48.9819	56.3736	55.6898	34.1762	58.9555	61.1638	48.1231	46.8246	48.7688	50.9819	50.5647
ENSG00000280778.1_AC243547.3	114.953	107.619	84.3371	119.823	125.851	102.959	61.2037	77.584	129.529	106.548	105.227	102.162	87.8331	137.712
ENSG00000271601.4_LIX1L	0.24568	0	0.0374726	0.0620881	0.680783	1.88324	0	0	0.105377	0.375897	0	0	0.0237893	0.421693
ENSG00000272031.3_ANKRD34A	0.33387	0.105509	0	0.10125	0	0	0	0	0	0.157178	0.404762	0	0.103452	0.061127
ENSG00000121851.13_POLR3GL	78.9119	68.5994	54.2967	84.6958	78.3146	80.9521	46.609	38.0808	94.9802	84.7501	76.7518	73.616	55.414	95.2232
ENSG00000265972.5_TXNIP	2.16389	0	0	2.97352	0.0299807	8.71285	0.643561	3.6909	0	1.49623	0.931588	0.516055	0.314294	0.247611
ENSG00000168509.20_HJV	0	0	0	0	0	0	0	0	0	0	0	0	0	0
ENSG00000271425.8_NBPF10	0.844151	0.922901	0.63467	1.07744	4.48361	6.8563	1.7558	3.76109	1.66041	1.3006	0.526262	1.51836	1.06343	1.24891
ENSG00000264343.6_NOTCH2NLA	2.98431	3.8968	2.20006	4.60894	15.51	13.2515	9.00114	15.0087	4.4801	5.26853	1.37045	7.54944	3.56397	5.53973
ENSG00000270339.3_PPIAL4H	0	0.146713	0	0	0	0	0	0	0.159303	0	0	0	0	0
ENSG00000268043.7_NBPF12	2.32588	0.985349	3.26994	2.30006	3.58681	8.88391	1.32697	14.2104	3.75913	2.93579	1.61606	3.9273	2.78092	2.68462
ENSG00000131791.8_PRKAB2	2.28965	0.496567	1.4654	0.453834	4.9762	0.696012	4.05909	11.3956	1.48274	2.45173	0.519539	1.32479	1.65194	1.52064
ENSG00000131781.13_FMO5	1.67952	4.06157	1.86192	1.55285	6.35663	0.211688	0.301254	1.34516	2.96936	4.89834	2.75398	2.33421	4.14106	2.06247
ENSG00000131778.19_CHD1L	12.0256	6.82159	5.85904	4.09052	12.6343	6.30278	6.28703	42.5647	11.0249	8.37129	7.88308	5.39332	9.35964	3.23474
ENSG00000116128.11_BCL9	1.95529	1.25416	0.259846	1.87871	7.87936	2.97461	0.100497	6.85545	2.60733	1.89569	2.60303	2.36386	1.33469	1.89626
ENSG00000162836.12_ACP6	1.38987	0.993092	1.36547	0.578522	3.4073	4.72489	0.00884193	0	1.52542	0.75054	0.878534	1.51823	0.38791	1.80558
ENSG00000265107.3_GJA5	0	0.0294497	0.29565	0	3.47063	1.69515	0.032251	11.6121	0.767446	0	0	0	0	0.545978
ENSG00000121634.5_GJA8	0	0	0	0	0	0	0	0	0	0	0	0	0	0
ENSG00000188092.14_GPR89B	14.0842	11.2589	14.2051	10.407	10.0164	20.591	21.0928	18.7393	11.1825	13.6649	16.1266	12.7551	12.5163	8.11547
ENSG00000263956.6_NBPF11	2.34947	1.33514	2.23814	1.89585	1.69956	2.57026	4.02982	2.59732	2.1569	1.84346	1.43098	1.90834	1.78806	1.73571
ENSG00000236334.2_PPIAL4G	0.158926	0.125558	0.0387846	0.321309	0.140924	0.394214	0.0275003	0.0282097	0.0817998	0.11971	0.280249	0.097028	0.0984885	0.0872914
ENSG00000270629.6_NBPF14	0.582907	1.01799	0.511613	1.09579	6.93703	16.2064	0.990957	3.97531	2.06157	1.25174	0.72133	1.49843	0.768416	1.00169
ENSG00000286019.1_AC239811.1	2.10173	5.06874	2.56454	7.71559	19.1269	9.83211	2.58404	12.8608	5.6935	7.08233	4.5108	10.0176	2.82772	6.27826
ENSG00000177144.7_NUDT4B	30.2853	21.1967	20.7093	29.3818	56.4128	42.8549	31.1265	66.9255	27.8979	24.3049	28.3377	28.2311	31.9625	29.2126
ENSG00000178104.19_PDE4DIP	0.488072	0.431168	0.351916	0.282572	0	0.782647	0	0	0.205538	0.259017	0.464563	0.546295	0.536187	0.231521
ENSG00000269713.7_NBPF9	0.690997	0.749296	0.429846	0.890259	1.05725	3.35146	1.17224	1.16641	1.42961	0.829209	0.851158	1.03399	1.32244	1.10388
ENSG00000286219.1_AC242843.1	1.83513	1.70355	1.04964	2.55075	6.28527	4.06205	3.37395	3.9903	2.2433	2.28943	0.809015	2.94102	1.29718	2.20491
ENSG00000286185.1_AC242842.3	0.909139	1.10759	1.14562	1.31412	10.7588	15.2799	7.87315	12.7214	2.18662	1.192	0.861517	1.39195	0.875384	1.47783
ENSG00000271383.7_NBPF19	0.418824	0.542093	0.793761	0.495443	9.07117	14.4904	7.25497	11.8077	1.56709	0.385954	0.599091	0.453371	0.427982	0.783122
ENSG00000263464.2_PPIAL4C	1.02137	0.968305	0.498511	2.27144	1.44907	0.985244	0.176735	0.181294	0.5257	0.96167	1.3508	1.45499	0.949429	0.560993
ENSG00000150337.13_FCGR1A	0.694992	0.775161	0.773207	0.785203	0	0	0	0	0.350701	1.15477	0.315397	0.665582	0.696713	1.12273
ENSG00000203814.6_HIST2H2BF	0.613586	0.12119	0.350954	1.04669	0	0.0264235	0.0331794	0.0680704	0.394769	0.866586	0.0422654	0.0390217	0.83179	0.94786
ENSG00000183598.3_HIST2H3D	0.596418	0.235597	0.363877	0.301452	1.32214	0	15.7385	5.55792	1.02326	0.280779	0	0.910317	0.693014	0.545978
ENSG00000270882.2_HIST2H4A	0.783991	0.103231	0.239158	0.594387	1.68002	0	0	0.115966	0.448358	0.369084	0.0720044	0	0.354265	0
ENSG00000203811.1_HIST2H3C	0	0	0	0.0748169	1.37819	0	0.0640346	0	0.126981	0.209059	0	0	0.114665	0
ENSG00000203812.2_HIST2H2AA3	0.446499	0	1.22585	0	0	0.461472	0.386307	0	1.72361	0	0.738143	0.227165	0	1.83932
ENSG00000272196.2_HIST2H2AA4	0.434624	0	1.19324	0	0	0.449199	0.376033	0	1.86419	0	0.479008	0	0	2.18827
ENSG00000203852.3_HIST2H3A	0	0	0	0.0748169	1.37819	0	0	0	0.126981	0.209059	0	0	0.114665	0
ENSG00000270276.2_HIST2H4B	0	0	0	0.0642285	1.63387	0	0	0	0	0	0	0	0	0
ENSG00000184678.10_HIST2H2BE	2.17866	0.970953	1.09063	0.84706	0	0	0.0483324	18.5426	1.00635	1.26236	0.800384	2.3874	0	0.0511388
ENSG00000184260.5_HIST2H2AC	3.7712	0	2.87602	0.953052	0	0	0	0	7.00934	1.77539	0	3.83733	2.19099	3.73995
ENSG00000184270.5_HIST2H2AB	0	0	0	0	0	0	0	0	0	0	0	0	0	0
ENSG00000178096.9_BOLA1	25.7543	23.3295	22.1617	28.8329	15.3982	10.8091	5.58876	16.6776	20.5099	24.96	21.635	21.0843	20.9901	25.8802
ENSG00000159164.10_SV2A	0	0	0	0	0	0	0.864106	0	0	0	0	0	0	0
ENSG00000143368.10_SF3B4	149.321	102.172	115.061	153.344	144.971	89.7523	140.891	136.354	161.968	192.131	160.844	145.133	139.573	137.68
ENSG00000014914.21_MTMR11	0.160845	0.042358	0.130843	0.135495	0.0237708	0.443304	0	4.09221	0	0.100963	0	0.0545553	0.26996	0.171783
ENSG00000264522.6_OTUD7B	1.75421	1.3463	0.92347	2.209	6.33753	7.01731	3.25227	4.99089	2.74308	1.91595	1.6903	1.26478	2.50034	1.67009
ENSG00000136631.14_VPS45	16.9525	10.3585	13.0806	10.5285	12.8543	13.8183	11.8072	13.1935	11.7069	13.2492	14.7353	11.9508	13.361	10.4473
ENSG00000023902.14_PLEKHO1	10.3354	9.99126	9.65588	9.66278	2.83628	6.29326	3.02335	8.82814	11.8955	16.7817	14.4882	11.9653	11.9305	10.9338
ENSG00000143401.15_ANP32E	0.611969	0	0.124455	0.309312	0	5.27077	9.85404	0.0301738	0.17499	0	0.187351	0.657297	1.39583	1.2138
ENSG00000118298.12_CA14	0.185928	1.38077	0.453742	0.52626	0	3.10024	0	0.0330026	0.733684	0.560196	0.942611	0.454054	0.518499	0.680816
ENSG00000117362.13_APH1A	9.35198	3.70816	6.02864	16.9453	64.5259	17.9695	21.8617	12.8728	18.6485	8.77215	10.4237	14.256	11.3177	14.2146
ENSG00000118292.9_C1orf54	3.37774	5.64209	5.88792	7.80452	16.0025	3.45777	5.17682	4.02559	6.04348	4.99765	2.76542	3.82978	2.6913	5.12403
ENSG00000159208.16_CIART	291.675	371.28	335.353	300.849	235.442	182.742	197.902	196.401	245.155	238.861	337.677	302.087	308.356	286.857
ENSG00000266472.5_MRPS21	47.726	37.4104	44.2918	43.8659	22.2526	49.3522	78.3193	66.6845	45.4902	23.6989	45.8499	34.4273	35.3505	36.0321
ENSG00000117360.13_PRPF3	45.0322	33.6794	43.6381	28.2479	40.9761	53.4368	49.8245	48.5954	43.3158	36.7668	37.0921	36.9436	45.5227	27.0538
ENSG00000163125.15_RPRD2	2.44062	2.09441	1.65162	3.03432	4.17905	4.2331	2.92469	4.07072	2.73138	3.44695	1.82416	3.28268	3.08581	2.99179
ENSG00000143374.17_TARS2	20.5325	23.3704	20.2119	13.037	17.3803	32.8932	25.4634	14.8077	20.2956	21.7667	28.2287	16.8548	22.3094	15.0259
ENSG00000143369.15_ECM1	0.0729547	0	0	0	0	0	0.0631198	0	0	0	0	0	0	0
ENSG00000143382.14_ADAMTSL4	0	0	0	0	0.304142	0	0	0	0.0326928	0	0	0	0	0
ENSG00000143384.13_MCL1	4.40232	2.12668	1.45413	2.04085	24.4661	33.4629	16.9579	21.4268	1.68378	3.11536	2.93585	2.8532	3.30161	1.71981
ENSG00000143420.18_ENSA	62.1633	49.0587	46.6248	33.9007	117.03	54.1165	90.8098	31.2289	53.5175	60.6309	56.7076	38.1655	43.5393	26.9415
ENSG00000143457.11_GOLPH3L	42.3496	19.9237	32.7232	30.2495	88.3067	57.0933	72.5177	46.7211	36.2976	32.2595	29.6172	32.8803	32.3216	21.6051
ENSG00000143452.16_HORMAD1	0	0	0	0.0513668	0	0	0	0	0	0	0	0	0	0
ENSG00000163131.11_CTSS	0	0	0	0	0	0	0	0	0	0	0	0	0	0
ENSG00000143387.13_CTSK	0.604756	0	0	0	12.2742	16.4825	0.0581367	0.119273	1.38342	0	0	0.410241	0.52052	0.553611
ENSG00000143437.21_ARNT	3.91566	1.32151	2.67888	2.80535	8.73082	1.58474	0	6.4274	3.44053	3.6689	3.62421	2.74648	2.98905	2.36647
ENSG00000283324.1_CTXND2	0	0	0.547591	0	0	0	0	0	0.598845	0	3.84687	0	0.231757	0
ENSG00000143379.12_SETDB1	6.65263	3.69957	3.58439	4.75115	3.50878	18.7758	7.71427	0	5.46971	5.62929	6.76068	4.36048	6.11715	4.74546
ENSG00000143418.19_CERS2	26.9725	20.8715	22.301	20.2226	34.4716	36.8966	30.9173	21.3384	30.0885	29.3719	33.1011	22.6922	36.1658	18.1682
ENSG00000143412.10_ANXA9	0	0	0	1.01045	0	0	0	0	0	0	0	0	0	0
ENSG00000143409.15_MINDY1	0	0	0.118317	0	0	0	0	0	0.0277268	0.0304326	0	0	0.425641	0.0887647
ENSG00000143363.17_PRUNE1	32.7381	24.0849	30.2566	24.693	42.4941	42.2515	15.6576	38.7404	39.844	34.0789	31.6728	31.1783	29.3613	23.7835
ENSG00000163141.19_BNIPL	0.547016	0.635538	0.824526	1.00835	1.31249	1.61849	0	0	0.496855	0.454451	0.212781	0.294676	0.149556	0.147281
ENSG00000143443.9_C1orf56	116.938	112.2	142.496	142.819	165.282	88.6882	151.806	60.3847	148.937	123.717	127.663	139.64	137.629	137.228
ENSG00000197622.13_CDC42SE1	73.3801	44.8975	55.868	81.4035	45.4566	35.4227	43.1616	56.8321	67.3962	60.7893	57.6609	64.1749	63.0608	58.9418
ENSG00000213190.3_MLLT11	65.9288	41.8213	55.4356	59.4096	41.9519	16.3096	26.8291	19.78	46.9583	51.739	44.6179	63.1065	46.1318	30.4795
ENSG00000143458.12_GABPB2	1.06705	1.78086	2.22157	1.2	1.72677	0.0275708	0.253881	8.91378	2.1282	1.95913	1.89633	1.91366	1.56017	1.50184
ENSG00000143434.15_SEMA6C	0.105495	0.0500071	0.399049	0.0213284	0	3.47451	3.48664	0	0	0	0	0	0.27785	0.386292
ENSG00000163154.6_TNFAIP8L2	0	0	0.258296	0.213984	0.469258	0.145854	0	0	1.27112	0	0.233299	0.107697	0.0819887	0.0968899
ENSG00000163156.11_SCNM1	20.7589	25.4162	20.4061	24.0963	17.2424	13.3464	15.1348	5.06402	19.4501	20.2172	21.3894	16.4629	20.8206	21.9243
ENSG00000163155.12_LYSMD1	3.1765	1.776	0.954088	3.90265	6.54335	3.06415	1.94494	3.72998	8.80359	3.86508	4.09334	1.69069	3.17991	3.75785
ENSG00000163157.15_TMOD4	0.931033	1.05079	1.74465	1.68064	4.71754	0	0	0.472172	2.51013	1.37754	0.80623	0.744355	2.62729	1.9481
ENSG00000163159.12_VPS72	156.785	171.568	143.384	200.743	111.765	94.483	126.456	116.028	161.793	171.615	196.037	153.552	161.998	199.365
ENSG00000143398.20_PIP5K1A	6.07717	6.30608	4.09508	1.9255	22.2588	5.31227	11.6145	3.68291	3.11238	5.16686	4.8234	3.41491	3.82934	2.71934
ENSG00000159352.15_PSMD4	125.763	145.134	140.66	118.371	126.524	61.2098	78.191	81.3937	109.968	139.647	139.052	113.466	121.133	132.918
ENSG00000143373.18_ZNF687	0.600803	0.796203	1.35979	0.842435	0.532746	3.80583	0.117376	1.73726	2.02832	1.44159	0.854397	1.40017	1.29113	1.63224
ENSG00000143393.16_PI4KB	15.8596	6.93928	11.7318	19.6881	34.361	19.7967	23.4006	1.65477	19.6367	21.5107	17.3059	19.2236	16.5315	16.472
ENSG00000143390.17_RFX5	0	0	0	0	0	0	0	0	0	0	0	0.652665	0	0
ENSG00000143416.21_SELENBP1	0	0	0	0	0	0	0	0	0	0	0	0	0	0
ENSG00000159377.11_PSMB4	29.3576	49.6228	30.1218	34.9243	35.238	29.6467	65.1717	33.8359	28.4002	20.4191	27.2067	28.8748	31.9008	18.0046
ENSG00000143442.22_POGZ	1.98701	1.57922	1.09613	2.0447	5.92935	5.91909	4.94125	1.53117	2.21487	2.57665	2.57021	3.11148	2.82036	2.24375
ENSG00000143375.15_CGN	7.46572	4.24438	4.83742	7.04129	18.6445	17.3596	14.3451	14.0903	6.70633	7.84918	6.10474	5.91898	8.15109	5.25719
ENSG00000143367.16_TUFT1	5.49926	2.89643	8.52276	7.15649	10.201	12.2166	14.6019	13.7443	6.61531	11.6055	9.61376	7.84684	6.21854	8.44816
ENSG00000143376.14_SNX27	1.85558	0.620003	0.88599	1.57179	9.59268	2.47117	4.54979	3.12445	1.69246	2.4446	1.14783	1.52244	2.00556	0.96011
ENSG00000159409.14_CELF3	0.138053	0.0654408	0	0.167466	0	0.0190244	0.0238885	0	0.118428	0.155982	0	0.0280949	0	0.126378
ENSG00000178796.12_RIIAD1	145.927	154.218	134.406	146.309	140.837	115.787	130.664	111.471	110.534	112.44	125.88	126.147	115.141	127.334
ENSG00000143436.11_MRPL9	31.768	31.3864	38.0329	37.4538	40.7863	18.4915	23.3413	29.3822	20.605	35.5486	24.066	39.3492	28.1555	38.4312
ENSG00000143450.16_OAZ3	3.41263	3.40673	3.3894	4.01133	2.93223	1.3124	3.1128	3.4044	1.49779	3.13845	2.30333	3.9301	2.93046	3.55994
ENSG00000182134.16_TDRKH	41.6168	31.7951	22.8794	16.5455	19.8066	9.4533	41.2128	24.7161	19.7396	26.4705	24.9628	26.133	30.0193	13.6392
ENSG00000213171.2_LINGO4	0	0	0	0	0	0	0	0	0	0	0	0	0	0
ENSG00000143365.18_RORC	0	0	0	0	0	0	0	0	0	0	0	0	0	0
ENSG00000225556.1_C2CD4D	0	0	0.170237	0	0	0	0	0	0	0.459762	0	0	0	0
ENSG00000196407.12_THEM5	0.527837	0.166805	1.09492	0	0	0	0	0	0.4528	0.298192	1.97792	1.39645	0.163554	0
ENSG00000159445.13_THEM4	1.25444	1.01897	1.54145	1.4824	0.532669	2.77562	1.81907	4.21809	0.575944	1.39738	1.77199	1.0607	0.752755	1.00278
ENSG00000197747.9_S100A10	0	0	0	0.367283	80.9732	78.775	34.3691	22.0348	3.63627	0	0	0	0	0
ENSG00000163191.6_S100A11	0	0	1.03696	0	45.2136	13.1424	18.6267	2.01128	1.94404	0	0.208136	0	0	0
ENSG00000182898.4_TCHHL1	0	0	0	0	0	0	0	0	0	0	0	0	0	0
ENSG00000159450.12_TCHH	0.157695	0.249171	0.662781	0.230258	0	0	0	0	0.240492	0.329951	0	0.106974	0.488627	0.208518
ENSG00000215853.3_RPTN	0	0	0	0	0	0	0	0	0	0	0	0	0	0
ENSG00000197915.6_HRNR	0	0	0	0	0	0	0	0	0	0	0	0	0	0
ENSG00000143631.10_FLG	0	0	0	0	0	0	0.00831892	0	0	0	0	0	0	0
ENSG00000143520.6_FLG2	0	0	0	0	0	0	0	0	0	0	0	0	0	0
ENSG00000143536.7_CRNN	0	0	0	0	0	0	0	0	0	0	0	0	0	0
ENSG00000186207.5_LCE5A	0	0	0	0	0	0	0	0	0	0	0	0	0	0
ENSG00000169509.6_CRCT1	0	0	0	0	0	3.17568	0	0	0	0	0	0	0	0
ENSG00000185966.3_LCE3E	0	0	0	0	0	0	0	0	0	0	0	0	0	0
ENSG00000163202.5_LCE3D	0	0	0	0	0	0	0	0	0	0	0	0	0	0
ENSG00000244057.4_LCE3C	0	0	0	0	0	0	0	0	0	0	0	0	0	0
ENSG00000187238.5_LCE3B	0	0	0	0	0	0	0	0	0	0	0	0	0	0
ENSG00000185962.1_LCE3A	0	0	0	0	0	0	0	0	0	0	0	0	0	0
ENSG00000187223.3_LCE2D	0	0	0	0	0	0	0	0	0	0	0	0	0	0
ENSG00000187180.3_LCE2C	0	0	0	0	0	0	0	0	0	0	0	0	0	0
ENSG00000159455.8_LCE2B	0	0	0	0	0	0	0	0	0	0	0	0	0	0
ENSG00000187173.4_LCE2A	0	0	0	0	0	0	0	0	0	0	0	0	0	0
ENSG00000187170.4_LCE4A	0	0	0	0	0	0	0	0	0	0	0	0	0	0
ENSG00000198854.5_C1orf68	0	0	0	0	0	0	0	0	0	0	0	0	0	0
ENSG00000203786.6_KPRP	0	0	0	0	0	0	0	0	0	0	0	0	0	0
ENSG00000240386.3_LCE1F	0	0	0	0	0	0	0	0	0	0	0	0	0	0
ENSG00000186226.9_LCE1E	0	0	0	0	0	0	0	0	0	0	0	0	0	0
ENSG00000172155.9_LCE1D	0	0	0	0	0	0	0	0	0	0	0	0	0	0
ENSG00000197084.5_LCE1C	0	0	0	0	0	0	0	0	0	0	0	0	0	0
ENSG00000196734.8_LCE1B	0	0	0	0	0	0	0	0	0	0	0	0	0	0
ENSG00000186844.5_LCE1A	0	0	0	0	0	0	0	0	0	0	0	0	0	0
ENSG00000235942.2_LCE6A	0	0	0	0	0	0	0	0	0	0	0	0	0	0
ENSG00000285946.1_AL162596.1	0	0	0	0	0	0	0	0	0	0	0	0	0	0
ENSG00000163206.6_SMCP	0	0	0	0	0	0	0	0	0	0	0	0	0	0
ENSG00000163207.7_IVL	0	0	0	0	0	0	0	0	0	0	0	0	0	0
ENSG00000283227.1_SPRR5	0	0	0	0	0	0	0	0	0	0	0	0	0	0
ENSG00000184148.4_SPRR4	0	0	0	0	0	0	0	0	0	0	0	0	0	0
ENSG00000169474.4_SPRR1A	0	0	0	0	0	0	0	0	0	0	0	0	0	0
ENSG00000163209.15_SPRR3	0	0	0	0	0	0	0	0	0	0	0	0	0	0
ENSG00000169469.9_SPRR1B	0	0	0	0	0	0	0	0	0	0	0	0	0	0
ENSG00000163216.7_SPRR2D	0	0	0	0	0.206616	0	0.201599	0	0	0	0	0	0	0
ENSG00000241794.2_SPRR2A	0	0	0	0	0	0	0	0	0	0	0	0	0	0
ENSG00000196805.7_SPRR2B	0	0	0	0	0	0.273742	0	0.176299	0	0	0	0	0	0
ENSG00000203785.9_SPRR2E	0	0	0	0	0.443593	0.574486	0	0	0	0	0	0	0	0
ENSG00000244094.2_SPRR2F	0	0	0.997022	0	47.6583	64.0565	84.3617	0.966902	0	0	0	0.739042	0	0
ENSG00000159516.9_SPRR2G	0	0	0	0	0	0	0	0	0	0	0	0	0	0
ENSG00000203784.3_LELP1	0	0	0	0	0	0	0	0	0	0	0	0	0	0
ENSG00000203783.5_PRR9	0	0	0.061192	0	7.64853	12.3011	0	0.0890152	0.430197	0	0	0	0	0
ENSG00000203782.6_LOR	0	0	0	0	0	0	0	0	0	0	0	0	0	0
ENSG00000159527.3_PGLYRP3	0	0	0	0	0	0	0	0	0	0	0	0	0	0
ENSG00000163218.15_PGLYRP4	0	0	0	0	0	0	0	0	0	0	0	0	0	0
ENSG00000163220.11_S100A9	0	0	0	0	0	0	0	0	0	0	0	0	0	0
ENSG00000163221.9_S100A12	0	0	0	0	0	0	0	0	0	0	0	0	0	0
ENSG00000143546.10_S100A8	0	0	0	0	0	0	0	0	0	0	0	0	0	0
ENSG00000184330.12_S100A7A	0	0	0	0	0	0	0	0	0	0	0	0	0	0
ENSG00000197364.7_S100A7L2	0	0	0	0	0	0	0	0	0	0	0	0	0	0
ENSG00000143556.9_S100A7	0	0	0	0	0	0	0	0	0	0	0	0	0	0
ENSG00000197956.10_S100A6	0	0.199445	0	0	14.6623	4.00069	8.95508	11.5386	0.433121	0	0	0	0	0
ENSG00000196420.7_S100A5	0	0	0	0	0	0	0	0	0	0	0	0	0	0
ENSG00000196154.12_S100A4	0	0	0	0	0	6.07036	0	0	0	0	0	0	0	0
ENSG00000188015.10_S100A3	0	0	0	0	0	2.00831	0	0	0	0	0	0	0	0
ENSG00000196754.10_S100A2	0	0	0	0	3.67585	0	5.34605	0	0	0	0.775828	0	0	0
ENSG00000188643.11_S100A16	0	0	0.483564	0	55.4582	50.2924	34.4743	6.13906	2.16338	0	0	0	0.27908	0
ENSG00000189334.9_S100A14	0	0	0	0	0	0	0	0	0	0	0	0	0	0
ENSG00000189171.14_S100A13	0	0	0	0	0	7.69801	0.0957051	0	0.0948917	0	0.18287	0	0.0428443	0
ENSG00000160678.11_S100A1	0	0	0	0	0	0	0	0	0.0346997	0	0.0891619	0	0.0313343	0
ENSG00000160679.13_CHTOP	40.3317	44.8605	43.1112	48.7878	80.6069	50.2493	39.2117	51.6326	33.1588	40.1491	43.2257	41.5268	44.8637	46.0962
ENSG00000143553.10_SNAPIN	214.804	221.192	185.489	230.3	208.28	152.272	99.7914	163.869	212.8	249.561	235.516	210.575	186.196	219.092
ENSG00000143621.17_ILF2	920.611	806.336	877.278	880.209	628.865	593.91	527.58	666.948	737.329	817.347	803.432	774.37	700.797	661.629
ENSG00000169418.10_NPR1	0	0	0	0	0	0.0170536	0	0	0	0	0	0	0	0
ENSG00000143624.14_INTS3	0.351286	0.434798	0.250041	0.982462	0.301111	1.60556	0	10.1013	0.301347	0.496132	0.464592	0.953193	0.281191	0.964734
ENSG00000143554.14_SLC27A3	0.0672197	0.159319	0	0.0453004	0	0	0	0	0.0768849	0.0421939	0	0.045599	0.138856	0
ENSG00000143614.10_GATAD2B	1.6706	1.38269	1.24574	1.87641	2.89218	0.210119	6.50426	5.30703	2.07004	0.836415	1.51973	1.34913	1.3352	1.08023
ENSG00000198837.10_DENND4B	0.98296	0.572886	0.452238	0.570127	0	0.11103	3.03931	0.443344	0.511462	0.515857	0.550551	0.524695	0.923715	0.958836
ENSG00000160741.17_CRTC2	2.34784	0.268824	2.24205	2.16699	1.35775	5.76751	0.0294396	0.0301989	1.6346	1.24948	1.38755	2.45826	2.45133	3.02145
ENSG00000143570.18_SLC39A1	26.9872	23.2359	27.3901	27.1344	40.2579	35.0959	9.95311	0.545809	25.1368	33.5506	35.2453	31.7673	28.7799	23.2478
ENSG00000285779.1_AL358472.7	51.2451	45.1704	51.1123	49.9326	70.1863	63.7588	43.6308	32.6861	47.6934	61.7722	64.0327	56.7936	52.0437	40.7859
ENSG00000143578.16_CREB3L4	1.64714	2.10211	0.438044	2.04929	0.11235	7.85712	0	0.599733	0.941985	2.74384	1.53606	2.96527	2.94447	3.28631
ENSG00000143543.15_JTB	35.8925	40.052	33.5536	30.598	30.1401	39.4895	80.2823	83.0137	34.8339	34.4955	38.6464	32.7352	31.6476	24.3021
ENSG00000285641.1_AL358472.6	25.2168	27.8686	26.3428	22.8766	35.9932	66.9754	67.1305	84.101	31.1229	24.0136	24.9415	23.6122	22.1496	21.9004
ENSG00000143545.8_RAB13	1.29202	1.37273	2.12017	2.70222	11.8517	25.5098	10.1377	20.3635	5.38886	1.34235	0.491022	1.36001	0.724755	4.11925
ENSG00000177954.13_RPS27	53.7623	45.2811	62.061	76.9716	109.1	109.58	98.3571	76.5114	55.262	41.7002	48.159	43.6196	49.0768	49.866
ENSG00000143552.9_NUP210L	0	0	0	0.126232	0	0	0	0	0.0714145	0	0	0	0	0.0762089
ENSG00000143549.20_TPM3	21.6322	18.6684	18.334	19.6276	29.3069	17.5797	35.2072	22.852	22.0117	22.9263	25.4189	24.3486	24.2181	21.8312
ENSG00000163263.7_C1orf189	0	0	0	0	0	0	0	0	0	0	0	0	0	0
ENSG00000143612.20_C1orf43	72.6661	73.5839	76.7091	62.7372	108.07	108.867	79.67	106.047	61.9814	65.9122	58.636	57.9193	65.9267	39.4166
ENSG00000143569.19_UBAP2L	13.0519	5.82041	7.48464	11.2123	11.2982	19.2918	9.87909	5.46565	17.208	14.3654	10.7841	16.4223	14.5015	10.2733
ENSG00000143575.14_HAX1	28.2665	33.7446	39.5223	37.3127	25.3167	23.9829	15.9923	15.1934	28.1512	30.2558	34.914	21.2389	39.2989	30.8221
ENSG00000143595.13_AQP10	0	0	0	0	0	0	0	0	0	0	0	0	0	0
ENSG00000143515.17_ATP8B2	0	0	0	0.0162551	0	0	0	0	0	0	0	0	0	0
ENSG00000160712.13_IL6R	0.0189933	0	0.115879	0	0.168418	3.14084	0	0	0	0	0	0	0	0
ENSG00000169291.10_SHE	2.04741	1.29624	1.7368	2.14055	3.08383	1.30443	3.82185	6.55895	2.49016	2.94443	1.46826	2.31162	2.02052	2.97827
ENSG00000163239.12_TDRD10	9.33043	12.5601	9.1191	10.1645	2.73106	0.780206	52.0409	0.24119	9.40277	14.5423	4.09334	12.075	10.7714	8.58282
ENSG00000160714.10_UBE2Q1	13.4849	13.658	13.4741	9.78754	8.48173	12.4356	10.098	16.8487	17.7157	11.843	10.0585	11.1617	10.8312	11.6751
ENSG00000160716.5_CHRNB2	0.187216	0	0	0.21028	0	0	0	0	0	0	0	0	0.128911	0
ENSG00000160710.16_ADAR	38.8016	20.2734	23.2794	34.2119	37.3332	41.6278	23.0225	59.4112	59.443	34.3307	34.4287	45.9294	37.5324	29.905
ENSG00000143603.19_KCNN3	3.1184	0.526911	2.23797	2.32323	0.463523	0.329129	0.966918	1.69576	1.15972	2.67307	1.69856	2.01757	1.22178	1.42734
ENSG00000163344.6_PMVK	7.21683	1.93274	4.85078	6.92437	6.61626	0	6.45561	0	6.71553	5.18265	7.27977	2.73822	5.02193	6.1586
ENSG00000163346.17_PBXIP1	0.318265	0	0.912621	0.933006	8.43817	0.109646	9.80283	5.19732	1.44701	0.509428	0.175383	0.356231	0.320503	0.320484
ENSG00000163348.4_PYGO2	26.6269	16.4644	20.5309	38.8192	55.6749	69.6985	33.1379	62.6415	32.0241	29.795	32.3691	33.1185	37.9357	28.5702
ENSG00000160691.18_SHC1	55.4388	37.2648	47.9969	69.3388	80.2461	76.4363	58.6377	65.7619	73.2009	73.2481	81.1352	81.4572	79.5491	61.81
ENSG00000173207.13_CKS1B	2689.91	3011.97	2643.35	3043.25	2432.3	1964.28	1887.31	1832.88	2879.35	2249.96	2603.93	2543.57	2574.17	2898.32
ENSG00000160688.19_FLAD1	89.75	81.7482	98.6106	73.5242	46.133	57.3643	38.4429	32.4516	61.6086	90.7353	89.3365	88.7485	73.2329	82.1598
ENSG00000163352.5_LENEP	0	0	0	0	0	0	0	0	0	0	0	0	0	0
ENSG00000160685.13_ZBTB7B	0	0	0	0	0	0	0	0	0.0244341	0	0	0	0	0
ENSG00000163354.15_DCST2	0	0	0	0	0	0	0	0	0	0.413352	0	0	0.15458	0
ENSG00000163357.10_DCST1	5.68101	3.45715	3.32549	6.75165	3.64196	2.61838	10.9263	8.10799	5.86124	3.72259	8.88407	7.26486	3.36002	4.14639
ENSG00000143537.13_ADAM15	5.36124	2.13251	2.98698	8.2234	9.8215	6.32345	4.68682	13.0023	5.8766	3.82097	4.92395	7.97453	4.91731	5.21457
ENSG00000243364.8_EFNA4	5.07026	2.46506	1.96311	6.80101	0	8.4651	0	18.9515	5.35319	6.97727	7.62983	6.34977	5.74038	3.65962
ENSG00000251246.1_AL691442.1	16.1144	9.01397	10.1185	18.0732	24.8233	19.2888	11.9067	5.11521	13.2182	11.1856	15.0377	19.6286	10.9339	15.5054
ENSG00000143590.14_EFNA3	13.9965	8.66693	8.6547	17.3353	27.8409	20.287	11.8915	0	10.5465	11.7537	13.6192	18.6685	11.2818	16.2757
ENSG00000169242.12_EFNA1	0	0	0	0.0572271	0	0	0	0	0.194254	0	0	0	0	0
ENSG00000169241.19_SLC50A1	4.87113	8.68992	7.63744	6.03599	0	6.82092	0	0	4.76275	6.6084	9.29398	3.51756	4.13854	5.89762
ENSG00000179085.7_DPM3	4.72915	5.29299	3.60659	4.97977	3.84399	7.19585	4.60308	4.19716	6.93045	6.49359	8.904	1.40353	3.81603	2.52537
ENSG00000163463.11_KRTCAP2	9.32203	14.0209	9.43991	13.2446	12.811	12.9786	9.2017	7.02243	12.641	10.3456	11.7215	12.8755	10.0998	8.15243
ENSG00000273088.1_AL713999.1	47.3653	70.4689	47.5671	66.6377	65.0927	65.9446	46.7539	35.681	63.8101	52.5662	59.5573	63.4332	50.5606	41.4226
ENSG00000163462.18_TRIM46	0.216305	0.0640837	0.0329921	0.355318	0	0	0	0	0	1.01831	0.178796	0.165074	0.0209448	0.099006
ENSG00000185499.16_MUC1	0	0	0	0	0	0	0	0	0	0	0	0	0	0
ENSG00000169231.13_THBS3	0.424188	0.397962	0.0161749	0.241201	0	0.0365345	0.275253	0	0	0.274584	0.788918	0	0.164297	0.509662
ENSG00000173171.14_MTX1	11.4039	8.4483	8.91936	8.39081	5.83518	6.13147	11.3223	5.34259	13.0543	11.6527	10.302	7.91348	9.87661	7.97507
ENSG00000177628.16_GBA	0.26878	1.11482	0.614939	0.950962	6.67335	5.90313	0	0	0.201749	0.664311	1.33303	0.649549	0.234234	0.215293
ENSG00000160767.21_FAM189B	0	0.086688	0.0334721	0.277298	0	3.74239	0	0	0.188254	0.0258282	0.665122	0.223301	0.382492	0.175781
ENSG00000116521.11_SCAMP3	52.1474	47.6222	50.7085	49.6703	38.0069	34.2708	32.3074	50.6911	44.3035	56.0935	45.7458	44.4311	40.0455	53.2507
ENSG00000176444.19_CLK2	7.90735	7.91479	5.51933	7.72238	0	0.808018	0.0289889	10.6457	6.86946	9.46422	9.8596	9.40976	8.77275	7.48399
ENSG00000143630.10_HCN3	0	0	0	0	0	0	0	0	0	0	0	0	0	0
ENSG00000143627.19_PKLR	0	0	0	0	0	0	0	0	0	0	0	0	0	0
ENSG00000160752.14_FDPS	37.8768	27.1115	29.4038	27.9584	29.0847	33.7071	36.3073	24.8097	23.8106	32.0315	27.9025	20.4278	23.1101	26.8576
ENSG00000160753.16_RUSC1	5.1247	2.8894	4.75188	7.46256	14.6735	12.2109	6.93399	0	6.6814	5.05899	5.44899	7.64958	3.68999	6.53062
ENSG00000116539.13_ASH1L	2.60131	1.99725	1.22383	1.52776	0.00812198	8.88609	8.26553	7.46258	2.0115	1.22464	0.847974	2.30209	1.68869	0.905571
ENSG00000125459.15_MSTO1	18.1457	8.14591	12.9722	12.1306	2.97011	8.40882	2.36879	3.67069	16.5905	10.9148	8.50672	11.2325	13.0186	13.3049
ENSG00000163374.19_YY1AP1	34.3845	22.4989	24.2527	28.7135	50.8956	24.0971	2.60809	17.4008	43.3721	40.4282	35.3839	36.7332	32.1792	30.5343
ENSG00000132676.16_DAP3	57.9961	55.9498	53.491	48.2571	17.7423	21.8118	75.7405	53.4636	49.293	50.8587	50.8465	48.0859	46.7886	35.6551
ENSG00000116580.18_GON4L	7.24097	6.31943	6.41103	7.37148	11.2703	7.90368	11.5106	5.472	6.47516	5.80522	5.86962	5.87769	7.90993	9.46942
ENSG00000132718.9_SYT11	4.16272	3.9801	8.94664	4.71008	13.1498	10.3484	11.2753	30.7102	6.22887	12.315	7.82016	6.52206	9.36238	5.04482
ENSG00000143622.11_RIT1	7.10251	0.335717	1.12961	0.675019	0	0	6.25008	0.188568	0	0	0	2.31637	1.50479	1.19478
ENSG00000132680.11_KHDC4	0.45587	0.960416	0.5695	0.460827	0.192491	0	1.48375	0.770645	1.04283	0.470104	0.622049	0.220888	0.470847	0.556422
ENSG00000173080.5_RXFP4	0	0	0.48243	0	0	4.22247	0	0	0	0	0	0	0	0
ENSG00000116584.18_ARHGEF2	0	0	0	0	0	0.138366	0	0	0	0	0	0	0	0
ENSG00000163479.14_SSR2	14.9446	8.33766	14.3745	14.1372	19.0922	23.0478	8.61994	11.7897	12.2977	12.0733	10.2688	12.8412	17.2507	9.62715
ENSG00000160803.8_UBQLN4	0.15778	1.09695	0.327292	0.829381	0.531649	6.06627	0.218417	0.112025	0.839171	0.118847	1.32159	0.610081	0.366669	0.66441
ENSG00000116586.11_LAMTOR2	52.5882	59.9299	44.7724	52.6432	42.0966	38.1726	30.603	61.045	47.0864	54.1691	56.3617	45.5317	53.5457	51.7299
ENSG00000132698.15_RAB25	13.5698	13.8739	15.3184	24.1338	17.5021	22.7499	0	0	9.77323	10.9319	9.59717	17.7951	10.062	22.7187
ENSG00000254726.3_MEX3A	0.111574	0.102839	0.0340358	0.26317	0.774992	0.691894	2.18808	0.940716	0.781651	0.0350176	0.0204946	0.302748	0.0864296	0.289391
ENSG00000160789.20_LMNA	17.8977	11.1317	16.9465	27.4045	29.3911	22.4513	13.7694	33.4038	24.204	18.7515	16.4572	22.6752	21.2313	30.9209
ENSG00000196189.13_SEMA4A	0	0	0.276092	0.29277	0	0	1.4095	0	0	0.238607	0.239398	0	0	0.149134
ENSG00000160785.13_SLC25A44	27.4437	18.0437	24.7307	26.2302	9.89492	10.3174	23.3951	3.54982	26.0507	29.9379	32.9875	27.4291	36.5556	22.7536
ENSG00000260238.6_PMF1-BGLAP	8.51983	9.0388	9.50487	8.24338	9.6053	5.45106	0	0.10802	7.30864	8.02187	4.02424	7.05925	13.7653	5.90519
ENSG00000160783.19_PMF1	5.64183	5.80215	6.20171	5.85068	3.01889	3.31766	0	0.0431653	4.506	5.35787	2.14413	4.80047	9.72035	4.89756
ENSG00000242252.2_BGLAP	0	0	0	0	4.73503	0	0	0	0	0.47884	0	0.129371	0	0
ENSG00000160781.17_PAQR6	0	0	0	0	0	0	0	0	0	0	0	0	0	0
ENSG00000198952.8_SMG5	2.38011	0.675477	1.64948	1.12124	1.92608	6.01846	1.43947	2.52253	2.45803	0.913804	1.7318	1.73997	1.05611	2.49612
ENSG00000163472.19_TMEM79	9.6612	7.66468	5.10513	18.2249	4.33717	11.6981	0	0	12.7611	18.3453	15.2366	15.1778	14.373	13.0997
ENSG00000198715.13_GLMP	4.30792	5.5794	3.72698	8.88801	0.594908	5.71755	0	0	6.51256	7.64681	10.741	6.46742	5.25181	6.75583
ENSG00000189030.9_VHLL	0	0	0	0	0	0	0	0	0	0	0	0	0	0
ENSG00000163468.15_CCT3	309.804	320.287	288.056	272.002	172.64	202.141	210.93	155.958	283.693	266.55	267.364	270.955	299.129	198.525
ENSG00000163467.11_TSACC	2.4183	0.694748	1.60954	2.11124	4.77608	0	0	0	2.73458	2.79445	1.45378	2.68441	2.46937	4.12569
ENSG00000132677.13_RHBG	0.905466	0.429213	0	0.988538	0	0	0	0	0.652465	0.886646	0	1.06876	1.17837	2.05565
ENSG00000125462.17_C1orf61	0	0.0314538	0	0	0	0	0	0	0	0	0	0	0	0
ENSG00000116604.18_MEF2D	0.771934	1.28071	2.084	2.57509	5.64706	2.36687	2.0537	3.04869	3.02954	2.16228	1.7228	2.19932	2.0032	1.58997
ENSG00000183856.11_IQGAP3	1.45433	2.09689	1.17566	1.43339	1.53139	1.80373	8.16307	1.19393	2.33922	2.20805	1.10196	2.60821	2.225	1.16492
ENSG00000187862.11_TTC24	0.21662	0.547645	0.370051	0.963495	0	0	0	0	1.67243	1.87643	1.71894	2.2042	0.738333	1.15014
ENSG00000163382.12_NAXE	11.1595	13.926	10.3287	10.9603	17.2606	6.11636	12.3431	37.5344	12.8909	13.9698	14.4654	13.2262	11.8863	13.4661
ENSG00000160818.16_GPATCH4	13.6458	16.1057	16.3642	15.8047	14.7209	19.3185	6.9308	14.2437	16.8006	18.6482	16.9269	13.4635	15.214	19.9009
ENSG00000132702.13_HAPLN2	0	0	0	0	0	0	0	0	0	0	0	0	0	0
ENSG00000132692.19_BCAN	0	0	0	0	0	0	0	0	0	0	0	0	0	0
ENSG00000132688.11_NES	0	0	0	0.178013	0	0.0455008	0	0	0	0	0.242601	0.223982	0.255773	0.0201506
ENSG00000143320.9_CRABP2	0	0	0	0.229014	0	5.22931	0	0	0.097172	0	0	0	0	0
ENSG00000143319.16_ISG20L2	0.163046	0.0368037	0.82422	0.306092	3.18068	0.176538	0	0	0.079924	0.0219309	0	0.213307	0.0541294	0.234547
ENSG00000143303.12_RRNAD1	4.13832	0.733333	1.22701	3.83145	0.102884	4.95664	7.12742	0	4.41263	5.13457	1.96077	2.67608	1.85751	2.65538
ENSG00000143314.12_MRPL24	12.9433	15.8242	22.0139	16.2272	5.83475	10.3631	6.69405	20.8569	16.6239	12.323	8.20842	16.8492	16.356	10.6572
ENSG00000143321.19_HDGF	14.4448	7.5377	10.9295	12.8146	14.5538	25.79	4.18508	35.7358	15.3675	12.8153	18.8245	15.7844	16.4613	18.4453
ENSG00000143294.15_PRCC	15.5952	11.8214	15.466	23.6168	27.684	29.353	13.7012	16.3526	18.6726	20.6366	22.53	25.151	21.526	19.1545
ENSG00000027869.11_SH2D2A	0	0	0	0	0	0	0	0	0	0	0	0	0.0377958	0
ENSG00000198400.11_NTRK1	0.0281368	0	0	0	0	0	0	0	0.120684	0.0264923	0.0310102	0	0.0217959	0.592417
ENSG00000027644.5_INSRR	0	0	0	0	0	0	0	0	0	0	0	0	0	0
ENSG00000187800.13_PEAR1	0	0	0	0	0	0	0	0	0	0	0	0	0	0
ENSG00000160838.14_LRRC71	0	0	0	0	0	0	0	0	0	0	0	0	0	0
ENSG00000132694.18_ARHGEF11	1.31465	0.843886	0.442811	1.52275	0.388577	3.00999	5.10657	6.47798	1.59766	1.99855	3.41096	2.11804	1.44271	1.96818
ENSG00000253831.2_ETV3L	0.247979	0.195914	0.0378233	0.564021	0.549723	1.23876	0.750925	0.55021	0.425453	0.350229	0	0.126164	0.38419	0.454015
ENSG00000117036.12_ETV3	1.91877	1.15498	0.613197	1.73644	0.32408	4.78467	2.1028	3.08149	1.56762	1.35927	1.06743	1.54334	1.78363	2.00743
ENSG00000143297.19_FCRL5	0.0592382	0.101401	0.0783064	0.099804	0.350186	0	0	0	0.101634	0.027888	0	0.190878	0.175905	0.00903807
ENSG00000163518.11_FCRL4	0	0	0	0	0	0	0	0	0	0	0	0	0	0
ENSG00000160856.21_FCRL3	0	0	0	0	0	0	0	0	0	0	0	0	0	0
ENSG00000132704.16_FCRL2	0	0	0	0	0	0	0	0	0	0	0	0	0	0
ENSG00000163534.15_FCRL1	0	0	0	0	0	0	0	0	0	0	0	0	0	0
ENSG00000073754.6_CD5L	0	0	0	0	0	0	0	0	0	0	0	0	0	0
ENSG00000183853.18_KIRREL1	0	0	0	0	0	0.0107278	0	0	0	0	0	0	0	0
ENSG00000158473.6_CD1D	0	0	0	0	0	0	0	0	0	0	0	0	0	0
ENSG00000158477.7_CD1A	0	0	0	0	0	0	0	0	0	0	0	0	0	0
ENSG00000158481.13_CD1C	0	0	0	0	0	0	0	0	0	0	0	0	0	0
ENSG00000158485.10_CD1B	0	0	0	0	0	0	0	0	0	0	0	0	0	0
ENSG00000158488.16_CD1E	0	0	0	0	0	0	0	0	0	0	0	0	0	0
ENSG00000186306.1_OR10T2	0	0	0	0	0	0	0	0	0	0	0	0	0	0
ENSG00000180708.5_OR10K2	0	0	0	0	0.107853	0	0	0	0	0	0	0	0	0
ENSG00000173285.4_OR10K1	0	0	0	0	0	0	0	0	0	0	0	0	0	0
ENSG00000198965.4_OR10R2	0	0	0	0	0	0	0	0	0	0	0	0	0	0
ENSG00000197532.2_OR6Y1	0	0	0	0	0	0	0	0	0	0	0	0	0	0
ENSG00000186440.2_OR6P1	0	0	0	0	0	0	0	0	0	0	0	0	0	0
ENSG00000279111.2_OR10X1	0	0	0	0	0	0	0	0	0	0	0	0	0	0
ENSG00000198967.4_OR10Z1	0	0	0	0	0	0	0	0	0	0	0	0	0	0
ENSG00000163554.13_SPTA1	0	0	0	0	0	0	0	0	0	0	0	0	0	0
ENSG00000196171.3_OR6K2	0	0	0	0	0	0	0	0	0	0	0	0	0	0
ENSG00000203757.2_OR6K3	0	0	0	0	0	0	0	0	0	0	0	0	0	0
ENSG00000197403.4_OR6N1	0	0	0	0	0	0	0	0	0	0	0	0	0	0
ENSG00000180433.5_OR6K6	0	0	0	0	0	0	0	0	0	0	0	0	0	0
ENSG00000188340.2_OR6N2	0	0	0	0	0	0	0	0	0	0	0	0	0	0
ENSG00000163563.8_MNDA	0	0	0	0	0	0	0	0	0	0	0	0	0	0
ENSG00000163564.14_PYHIN1	0	0	0	0.106838	0	0	0	0	0	0	0	0	0	0
ENSG00000163565.18_IFI16	0	0	0	0	0.0205289	0.0638077	0.0200305	0.0205471	0.278043	0	0	0	0	0
ENSG00000163568.15_AIM2	0	0	0	0	0	0	0	0	0	0	0	0	0	0
ENSG00000162706.13_CADM3	0	0	0	0	0	0	0	0	0	0	0	0	0	0
ENSG00000213088.11_ACKR1	0	0	0	0	0	0	0	0	0	0	0	0	0	0
ENSG00000179639.10_FCER1A	0	0	0	0	0	0	0	0	0	0	0	0	0	0
ENSG00000196184.9_OR10J1	0	0	0	0	0	0	0	0	0	0	0	0	0	0
ENSG00000184155.8_OR10J5	0	0	0	0	0	0	0	0	0	0	0	0	0	0
ENSG00000132703.4_APCS	0	0	0	0	0	0	0	0	0	0	0	0	0	0
ENSG00000132693.12_CRP	0	0	0	0	0	0	0	0	0	0	0	0	0	0
ENSG00000158716.8_DUSP23	52.7396	16.0797	24.2911	26.5815	20.8139	19.5513	12.2108	21.4916	14.5284	56.6511	56.8156	21.7682	7.13511	15.6398
ENSG00000181036.14_FCRL6	0	0	0	0	0	0	0	0	0	0	0	0	0	0
ENSG00000158714.11_SLAMF8	0	0	0	0	0	0	0	0	0	0	0.382543	0	0	0
ENSG00000256029.6_AL590560.1	0	0	0	0	0	0	0	0	0	0	0.0500297	0	0	0
ENSG00000243284.1_VSIG8	0	0	0	0	0	0	0	0	0	0	0	0	0	0
ENSG00000213085.10_CFAP45	0	0	0	0	0	0	0	0	0.200114	0	0	0	0	0
ENSG00000158710.14_TAGLN2	46.2756	28.1108	37.1628	62.3718	81.5429	140.987	33.3431	26.7677	43.5019	44.0814	36.9339	53.8569	41.8787	48.0915
ENSG00000085552.17_IGSF9	23.0096	7.48441	15.6268	35.9164	24.153	37.3323	23.1191	12.6362	26.1068	27.8373	25.9292	31.4179	23.5891	33.2691
ENSG00000162723.10_SLAMF9	0	0	0	0	0	0	0	0	0	0	0	0	0	0
ENSG00000177807.9_KCNJ10	0.0372818	0	0.136474	0.0188436	0	0	0	0	0.191891	0.0175514	0	0.0379356	0	0.0682577
ENSG00000143315.7_PIGM	11.9969	8.9691	9.00847	9.38158	10.8696	3.23929	7.35163	6.30499	10.8889	10.8203	12.8575	8.80559	5.61106	8.27263
ENSG00000162728.5_KCNJ9	0	0	0	0	0	0	0	0.0258868	0	0	0	0	0	0
ENSG00000162729.14_IGSF8	0	0	0	0	0	1.17291	0	0	0	0	0	0.144344	0	0
ENSG00000018625.14_ATP1A2	0	0	0	0	0	0	0	0	0	0	0	0	0	0
ENSG00000132681.16_ATP1A4	0	0	0	0	0	0	0	0	0	0	0	0	0	0
ENSG00000143318.13_CASQ1	0	0	0	0	0	0	0	0	0	0	0	0	0	0
ENSG00000162734.12_PEA15	0.305754	0.793693	0.532977	0.220771	0.542239	2.52807	4.83724	1.4731	0.674455	0.904778	1.97373	1.06669	0.845892	0.679749
ENSG00000132716.18_DCAF8	21.7277	10.274	14.8134	17.8815	31.5426	24.6881	28.1072	23.7711	23.1982	23.5455	16.7537	18.361	21.3862	15.5129
ENSG00000258465.7_AL139011.2	57.3011	31.9341	42.6428	47.477	69.6816	38.8752	74.1825	59.8237	59.9909	65.4488	48.8094	51.7237	57.1674	41.3824
ENSG00000162735.18_PEX19	23.9303	19.9261	23.2493	19.5802	42.025	9.18135	28.7864	17.8002	22.0132	33.5259	28.8874	27.1177	24.9223	18.5111
ENSG00000122218.15_COPA	3.12639	1.95592	2.35281	3.30477	8.69667	8.82438	7.53809	17.0566	3.26733	5.61835	4.09281	4.05322	3.27008	1.56901
ENSG00000162736.17_NCSTN	17.3565	10.2667	10.3359	8.9376	17.6004	1.5741	11.8337	24.3569	19.7758	14.8057	10.8561	16.3326	13.8818	9.50605
ENSG00000171786.6_NHLH1	0	0	0	0	0	0	0	0	0	0	0	0	0	0
ENSG00000162738.6_VANGL2	0	0	0	0	0	0	0	0	0	0	0	0	0	0.041912
ENSG00000162739.14_SLAMF6	0	0	0	0	0	0	0	0	0	0	0	0	0	0
ENSG00000066294.14_CD84	0	0	0	0	0	0	0	0	0	0	0	0	0	0
ENSG00000117090.15_SLAMF1	0	0	0	0	0	0	0	0	0	0	0	0	0	0
ENSG00000117091.10_CD48	0	0	0	0	0	0	0	0	0	0	0	0	0	0
ENSG00000026751.17_SLAMF7	0	0	0	0	0	0	0	0	0	0	0	0	0	0
ENSG00000122224.18_LY9	0	0	0	0	0	0	0	0	0	0	0	0	0	0
ENSG00000122223.13_CD244	0	0	0	0	0	0	0	0	0	0	0	0	0	0
ENSG00000179914.5_ITLN1	0.657179	0	0	0	0	0	0	0	0.775161	0	0.905363	1.50458	0	0
ENSG00000158764.7_ITLN2	0.223385	0	0	0.0752714	0	0	0	0	0	0	0	0	0	0
ENSG00000158769.18_F11R	7.65267	2.25766	2.03896	4.70029	0	0.150177	12.6554	7.88796	4.63273	4.26395	2.37545	2.61206	2.64512	4.76639
ENSG00000270149.5_AL591806.3	20.5819	7.09968	5.02284	12.5421	0.411278	3.27571	31.9528	17.7006	11.8867	9.55301	5.55912	6.43035	6.2427	11.8886
ENSG00000215845.11_TSTD1	21.2976	18.8484	4.74772	20.4942	9.26097	24.0579	14.1743	7.26994	11.8579	1.63894	4.85251	10.9398	2.14157	12.654
ENSG00000158773.14_USF1	0.419739	0.331611	0.0320105	0.848608	0	1.59066	0.0907888	0	0.540103	0	0	1.17453	0	1.00863
ENSG00000186517.14_ARHGAP30	1.40377	0.0191213	1.25514	1.68817	5.96625	0	0	0	1.51564	1.27615	1.4671	1.256	1.42489	1.57308
ENSG00000143217.9_NECTIN4	0	0	0	0	0	0	0	0	0	0.033372	0	0	0	0
ENSG00000162755.14_KLHDC9	13.1827	10.6964	10.6948	15.5591	2.21152	14.3859	8.32301	8.03175	11.7977	16.572	13.1939	16.1692	6.01673	11.4156
ENSG00000143256.5_PFDN2	310.456	309.047	300.431	256.572	164.508	217.311	340.152	216.327	245.157	232.845	220.783	257.259	261.437	249.33
ENSG00000158793.14_NIT1	76.4005	65.5916	69.1201	69.4919	89.9176	61.3672	42.4556	71.6767	63.2946	75.4938	83.1701	75.8667	75.1986	51.9591
ENSG00000158796.17_DEDD	219.885	172.894	197.081	197.901	253.073	173.988	120.513	212.81	196.043	216.033	238.222	230.107	234.648	152.369
ENSG00000143222.12_UFC1	51.185	52.6573	45.7562	57.1695	57.0312	45.3212	57.9187	1.39856	43.2076	58.7443	41.6819	41.6305	53.6654	53.9087
ENSG00000143258.16_USP21	11.1362	8.901	8.93982	11.2903	7.6515	9.91675	8.14185	18.0042	8.54752	12.9381	18.5897	13.5846	12.0318	9.59828
ENSG00000143224.18_PPOX	12.7622	8.97603	10.7299	12.2979	8.14239	16.5861	23.4076	9.39277	9.32353	9.3053	10.4634	13.4875	8.90153	14.5086
ENSG00000158850.15_B4GALT3	24.7648	21.0837	23.9708	27.5503	21.0376	53.8392	5.91541	32.6609	24.2173	26.462	22.1545	29.7517	28.3608	22.9877
ENSG00000158859.10_ADAMTS4	0	0.00936646	0	0.0119846	0	0	0	0	0.0203405	0.0111627	0.0391991	0	0.00918388	0
ENSG00000158864.12_NDUFS2	66.3413	66.9713	77.7816	79.9334	49.4973	65.0339	57.34	42.3449	70.994	79.2786	68.4633	63.4477	71.4019	72.1715
ENSG00000158869.11_FCER1G	0	0	0	0	0	0	0	0	0.763465	0	0	0	0	0
ENSG00000158874.11_APOA2	0.129697	0	1.81996	0	0	0	0	0	1.33511	0	0	0.659859	1.10516	0
ENSG00000158882.15_TOMM40L	4.87872	3.03055	6.49836	3.08706	8.0247	0	0	0	4.79216	3.99746	7.18294	4.16848	2.62528	2.96605
ENSG00000143257.11_NR1I3	1.85422	0.585964	1.71952	0.937191	3.78161	0	0	0	1.62243	1.50143	2.53403	1.16978	1.03417	1.56161
ENSG00000248485.2_PCP4L1	3031.84	2547.07	3360.53	4367.4	2935.53	2981.56	2009.88	2814.81	3497.81	3745.75	3982.46	3245.56	3777.12	4516.91
ENSG00000158887.16_MPZ	0	0	0	0	0	0	0	0	0	0	0	0	0	0
ENSG00000143252.14_SDHC	13.8404	10.825	12.7796	22.2944	21.6439	6.31582	28.9142	7.79719	19.4019	14.3843	14.1472	16.2145	16.2529	16.9169
ENSG00000188931.3_CFAP126	0	0	0.0966106	0	0	0	0	0	0	1.64006	0.349045	0	0	0
ENSG00000143226.13_FCGR2A	0.0922573	0	0	0	0	0	0	0	0	0	0.203358	0	0.142933	0
ENSG00000173110.8_HSPA6	2.91447	0	0	0.31566	0	6.88505	0	33.2103	4.95565	2.2051	3.90041	0	1.24978	0
ENSG00000203747.11_FCGR3A	0	0	0	0	0	0	0	0	0	0	0	0	0	0
ENSG00000162747.11_FCGR3B	0	0	0	0	0	0	0	0	0	0	0	0	0	0
ENSG00000072694.20_FCGR2B	0	0	0	0	0	0	0	0	0	0	0	0	0	0
ENSG00000132185.16_FCRLA	0	0	0	0	0	0	0	0	0	0	0	0	0	0
ENSG00000162746.14_FCRLB	0.945709	0.186787	1.18281	1.29059	0	0	0	0	0.730139	0.356174	0.312686	0	0.769214	0.779157
ENSG00000081721.11_DUSP12	66.4989	101.447	80.5058	68.3471	10.979	22.5742	60.0018	0.0617347	69.7552	74.9251	75.0531	52.8015	67.4623	55.8446
ENSG00000118217.6_ATF6	26.1679	30.6474	25.5214	19.0319	32.0347	23.8937	32.2007	22.4773	28.4108	33.0323	20.6124	27.2136	29.6395	17.449
ENSG00000162745.10_OLFML2B	0	0	0	0.181401	0	0.741869	0	0	0	0	0	0	0	0
ENSG00000198929.13_NOS1AP	14.7626	18.9617	14.3955	42.4347	22.1539	34.2464	16.8499	50.635	29.5849	17.6465	14.3783	24.3107	22.7143	29.0568
ENSG00000254706.2_AL512785.2	15.6146	15.547	16.7693	51.4615	29.9677	73.0274	13.9723	83.1485	43.6707	23.362	17.7985	32.4298	31.0677	30.3504
ENSG00000239887.5_C1orf226	15.7742	13.0013	10.9226	28.912	33.5406	70.1395	21.3688	87.8496	24.6755	9.73875	11.6703	17.1894	22.3457	17.8378
ENSG00000171722.12_SPATA46	0	0	0	0	0	0	0	0	0	0	0	0	0	0
ENSG00000198574.6_SH2D1B	3.11343	1.07397	1.95302	0.44328	0	0	0	0	0.789961	0.578034	0	0.356961	0	1.20428
ENSG00000152332.16_UHMK1	12.7627	8.34493	8.74065	8.98948	15.1245	28.7008	9.75791	18.2196	15.5527	12.4659	10.2829	11.6919	13.2025	7.27932
ENSG00000117143.13_UAP1	19.1138	20.7353	19.5372	18.3844	19.6364	40.0748	47.2974	23.8315	22.9736	27.868	31.9524	28.1939	26.3807	16.4201
ENSG00000162733.18_DDR2	0	0	0	0	0	2.46993	0.00987717	0	0.362349	0	0.050328	0	0	0.135859
ENSG00000132196.14_HSD17B7	13.6467	18.8676	12.5202	7.90885	25.2708	15.7658	0.24413	19.2146	8.33991	10.7237	7.23745	10.8061	12.8564	6.95077
ENSG00000185860.13_CCDC190	0	0	0	0	0	0	0	0	0	0	0	0	0	0
ENSG00000117152.13_RGS4	0	0	2.02559	0	28.1813	28.9356	107.905	19.8164	2.30456	0	0	0	0	0
ENSG00000143248.13_RGS5	0.962156	0.70167	1.11759	0.916506	2.05088	2.19283	0.0320173	2.47966	1.12695	1.08014	1.14198	0.884893	0.673659	0.626713
ENSG00000143228.13_NUF2	143.38	136.548	138.499	99.3532	73.9297	102.409	75.4779	23.8131	133.348	127.277	135.08	112.138	127.645	105.09
ENSG00000185630.18_PBX1	17.1136	20.5199	20.3789	23.6377	8.301	10.2258	9.37199	9.73148	20.8707	13.6532	29.0198	10.6231	20.7008	18.1269
ENSG00000162761.14_LMX1A	0	0	0	0	0	0	0	0	0	0	0	0	0	0
ENSG00000143171.13_RXRG	0	0	0	0	0	0	0	0	0	0	0	0	0	0
ENSG00000162763.3_LRRC52	0	0	0	0	0	0	0	0	0	0	0	0	0	0
ENSG00000143198.13_MGST3	1.9788	0.481026	1.6066	0.846289	5.08848	2.05565	4.46448	6.70059	1.85418	2.99536	3.72427	1.78118	1.56823	1.5049
ENSG00000143149.12_ALDH9A1	56.3912	46.2784	62.2988	49.5886	40.6072	77.0971	86.5512	47.9761	72.9751	72.3869	63.375	67.6725	64.606	38.9371
ENSG00000143183.16_TMCO1	33.9114	31.0052	31.5096	30.0423	48.6764	20.0083	42.7659	29.3564	35.304	29.6974	36.2133	33.3894	34.6004	29.0945
ENSG00000143179.16_UCK2	12.8285	8.72085	8.71538	13.5712	13.0404	16.0942	24.2328	9.98364	9.69505	9.84803	14.0225	9.96421	10.6716	11.1652
ENSG00000188859.6_FAM78B	0	0.0543686	0	0	0	0	0	0	0.0787124	0	0.15169	0	0	0.0629975
ENSG00000143157.11_POGK	0.551305	0	0.230136	0.527969	3.79506	0	0	0.012876	0.858743	0.191241	0.447709	0.354299	0.179816	0.0929676
ENSG00000152382.6_TADA1	78.9058	65.1769	74.8282	56.0953	31.9295	44.2923	109.405	36.3089	63.9179	80.7007	85.1937	74.1399	78.1806	58.8849
ENSG00000143195.13_ILDR2	0.817327	0.624892	0.579082	0.932823	4.03674	1.98014	2.54724	1.76276	1.67368	1.99423	1.75316	0.974742	1.19819	0.973471
ENSG00000143194.13_MAEL	364.421	312.331	303.026	298.997	260.032	222.525	266.484	312.853	331.218	289.674	326.716	303.583	295.596	219.087
ENSG00000143167.12_GPA33	0	0	0	0	0	0	0	0	0	0	0	0	0	0
ENSG00000198842.9_DUSP27	0	0	0	0	0	0	0	0	0	0	0	0	0	0
ENSG00000143190.23_POU2F1	13.1654	9.75493	7.92499	11.1832	18.7179	15.1715	6.81982	17.4588	15.1502	10.6395	10.1788	11.4359	14.0007	11.968
ENSG00000198821.10_CD247	0	0	0	0	0	0	0	0	0	0	0.468796	0	0	0
ENSG00000143162.9_CREG1	7.08677	2.38687	1.866	2.5639	4.82876	0	0	8.83851	2.01577	4.38985	4.64518	6.75562	3.09157	1.12677
ENSG00000198771.11_RCSD1	0	0	0	0	0	0	0	0	0	0	0	0	0	0
ENSG00000197965.12_MPZL1	28.348	16.7114	14.3756	11.1821	17.5112	20.0461	6.66039	29.8678	21.2392	14.8556	13.4717	15.8251	17.4736	13.1578
ENSG00000143199.17_ADCY10	0	0	0	0	0	0	0	0	0.0342532	0	0	0	0	0
ENSG00000143158.11_MPC2	14.9139	17.5822	16.384	17.8002	35.3478	24.4897	28.9021	27.8333	16.8591	18.7668	17.5123	10.117	18.6791	14.5884
ENSG00000143164.15_DCAF6	29.8732	25.3516	21.0361	15.4822	26.024	42.0372	9.8205	10.0911	24.7594	27.505	24.4841	22.4468	24.6015	17.3653
ENSG00000143147.14_GPR161	0.0218396	0	0.413057	0.551928	0.213023	1.3167	0.0472386	0	0.140511	0.246758	0.108315	0.5889	0.499076	0.45983
ENSG00000143155.13_TIPRL	58.0505	58.232	53.7706	48.2987	58.4335	27.5402	60.3763	32.0594	67.8493	46.2543	44.2636	45.1724	59.9279	49.0913
ENSG00000213064.10_SFT2D2	6.17354	4.18675	3.86649	4.51759	5.34826	15.2155	4.67009	11.6176	6.58941	4.97939	6.43067	5.87043	3.58036	4.41112
ENSG00000143178.13_TBX19	0	0	0	0.130075	0	0	0	0	0	0	0	0	0	0
ENSG00000143185.4_XCL2	0	0	0	0	0	0	0	0	0	0.821355	0	0	0	0
ENSG00000143184.5_XCL1	0	0	0	0	0	0	0	0	0	0.0940508	0	0	0	0
ENSG00000143196.5_DPT	0	0	0	0	0	0	0	0	0	0	0	0	0	0
ENSG00000143153.12_ATP1B1	17.7929	12.8475	19.035	23.4659	21.648	21.1551	21.0507	21.1898	22.5402	25.1683	22.8022	19.9996	23.4633	17.7654
ENSG00000143156.14_NME7	23.8354	20.9647	27.1095	24.1813	19.824	18.033	21.6793	4.33736	23.2235	28.5171	23.6473	19.9568	23.1629	18.739
ENSG00000117475.14_BLZF1	70.5865	52.1415	55.8867	29.4174	29.7021	30.5742	45.8864	51.0281	56.1756	63.4098	74.8245	51.7136	46.3779	28.0203
ENSG00000117477.12_CCDC181	24.5066	21.048	35.0946	29.9967	19.5904	10.9799	37.1318	31.0319	25.4821	32.6594	35.569	19.2375	24.281	25.1533
ENSG00000117479.14_SLC19A2	96.5008	76.9496	78.7862	69.9261	102.131	36.9224	63.1534	151.026	90.034	96.9955	108.058	97.0501	79.2569	89.0338
ENSG00000198734.10_F5	0	0	0	0	0	0	0.0148144	0	0	0	0	0	0	0
ENSG00000174175.17_SELP	0	0	0	0	0	0	0	0	0	0	0	0	0	0
ENSG00000000460.17_C1orf112	15.3975	10.7049	14.2289	6.7863	22.2094	16.4938	9.53839	4.84666	10.2498	17.9576	14.1416	12.7847	12.5795	7.91216
ENSG00000188404.9_SELL	0	0	0	0	0	0	0	0	0	0	0	0	0	0
ENSG00000007908.16_SELE	0	0	0.0652217	0	0	0	0	0	0	0	0	0.0271944	0	0.0244655
ENSG00000171806.12_METTL18	82.4874	88.7152	76.201	47.1201	55.3407	6.64872	40.06	34.325	73.2976	56.5645	70.5848	49.0143	52.3844	37.0433
ENSG00000000457.14_SCYL3	11.8949	10.1571	10.9183	6.87615	24.4582	8.25722	9.32079	8.96067	11.3801	15.2403	10.1266	11.5237	12.0834	7.71029
ENSG00000075945.13_KIFAP3	21.1741	15.9698	16.4485	11.6729	7.92505	17.236	25.7541	18.3334	17.7416	16.7606	17.8823	13.6037	15.8683	9.19586
ENSG00000203740.3_METTL11B	0	3.37781	0	0	0	0	0	0	0	0	0	0	0.473138	0.186376
ENSG00000120370.12_GORAB	8.44596	2.56641	3.30975	1.80607	13.5094	4.70034	0	0	3.5669	5.47486	4.58263	4.7598	5.13341	2.05187
ENSG00000116132.12_PRRX1	0	0	0	0	0	0	0	0	0	0	0	0	0	0
ENSG00000117501.14_MROH9	0	0	0	0	0	0	0	0	0	0	0	0	0	0
ENSG00000007933.13_FMO3	0	0	0	0	0	0	0	0	0	0	0	0	0	0
ENSG00000094963.14_FMO2	0	0	0	0.0199801	0	4.35798	0	0	0.0339107	0.781618	1.85161	0.764249	0	0
ENSG00000010932.17_FMO1	0	0.10753	0.0622793	0.0343966	0.0603444	0	0.0883187	0	0.0291894	0	0.0375015	0	0.0790752	0.031149
ENSG00000076258.10_FMO4	0	0	0	0.243699	10.2609	0	0	0	0	0.136192	0	0	0	0.0441379
ENSG00000117523.16_PRRC2C	7.26407	6.53826	6.37867	8.57565	11.1188	12.477	18.8544	14.4058	10.1557	6.17184	6.95749	7.96342	8.54774	8.55758
ENSG00000283683.1_MYOCOS	932.922	1164.86	1068.73	840.999	637.659	539.934	665.915	547.831	844.221	796.11	856.444	829.568	801.684	828.021
ENSG00000034971.17_MYOC	17.0098	17.9946	14.0739	12.2483	0	12.7637	0	16.027	12.193	13.9863	12.8403	14.8779	15.6584	15.358
ENSG00000117533.15_VAMP4	9.34101	7.90413	6.77879	8.22499	3.64011	20.8498	1.23353	8.22478	8.62461	6.73516	6.55624	8.25419	8.68311	4.29802
ENSG00000010165.20_EEF1AKNMT	16.4122	12.2839	17.5279	14.0681	20.3687	21.5147	19.2098	24.6174	21.1872	18.9171	17.7357	15.1049	14.0766	12.9156
ENSG00000197959.14_DNM3	9.63937	10.6497	9.44526	6.2774	2.35031	5.19563	2.5834	10.9266	11.9627	10.6854	15.3812	7.69482	11.2299	5.80354
ENSG00000135845.10_PIGC	28.3598	25.908	37.4241	28.7867	31.5745	20.0901	17.3522	16.176	27.8495	21.4015	43.7427	26.5419	31.7627	26.4767
ENSG00000180999.11_C1orf105	0	0	0	0	0	0	0	0	0	0	0	0	0	0.259719
ENSG00000094975.14_SUCO	14.7499	13.8487	14.4552	17.3901	19.1367	31.3021	24.2737	60.1068	20.6844	15.569	12.8852	18.7844	17.4515	15.6771
ENSG00000117560.8_FASLG	0	0	0	0	0	0	0	0	0	0	0	0	0	0
ENSG00000120337.8_TNFSF18	0	0	0	0	0	0	0	0	0	0	0	0	0	0
ENSG00000117586.11_TNFSF4	0	0	0	0	8.96756	1.00155	0	0	0	0.553269	0	0	0	0.254804
ENSG00000117592.9_PRDX6	16.4408	7.79337	10.1924	7.88092	12.3212	29.0512	12.022	0.0941381	9.32657	18.0766	10.1705	8.68838	10.5994	8.01071
ENSG00000162753.13_SLC9C2	0.0239242	0.113407	0	0	0	0	0	0	0	0	0	0	0	0.0438019
ENSG00000285777.1_AL139142.2	21.7541	18.4336	22.9438	12.7643	34.3201	29.8836	19.712	35.6295	23.9597	24.424	15.2022	17.8062	16.0542	13.6322
ENSG00000183831.6_ANKRD45	15.9994	13.4385	16.8768	10.3425	25.0887	23.1794	14.2068	26.4188	18.2758	17.4032	11.2296	12.8098	11.6436	9.98263
ENSG00000232113.3_TEX50	0	0	0	0	0	0	0	0	0	0	0	0	0	0
ENSG00000076321.11_KLHL20	43.5789	31.4403	26.4114	40.6372	62.4834	39.419	28.5842	65.3069	34.4851	31.4333	29.696	38.3191	33.2211	25.9082
ENSG00000120334.15_CENPL	10.5504	9.3993	12.6302	5.97548	0	14.0062	0.151056	15.2739	13.5651	9.27618	7.97177	11.0399	10.1821	6.8269
ENSG00000117593.11_DARS2	2.30693	4.41322	4.38325	1.74901	3.71132	7.47079	0	2.93951	3.78832	6.1129	4.43124	3.60492	4.04637	1.97607
ENSG00000185278.15_ZBTB37	0.648586	0.452711	0.841352	0.572889	1.17815	1.64873	0.582944	3.29727	0.842676	0.877479	0.61072	1.01877	1.81457	0.881955
ENSG00000117601.13_SERPINC1	0	0	0	0	0	0	0	0	0	0	0	0	0	0
ENSG00000135870.11_RC3H1	1.7999	1.02653	0.909691	2.20706	8.35784	3.79391	12.7714	16.2673	3.00583	3.55988	2.0424	3.47871	1.95529	2.08642
ENSG00000152061.23_RABGAP1L	3.90472	2.09676	2.69868	2.43615	4.28067	6.12181	3.29915	3.53316	3.74869	4.96902	3.50498	3.81023	3.30832	2.31783
ENSG00000203737.3_GPR52	0	0	0	0	0	0	0	0	0	0	0	0	0	0
ENSG00000116161.17_CACYBP	59.3936	61.2408	60.0235	54.8211	44.908	55.9564	52.3272	54.9308	48.433	61.9084	59.1706	56.5094	57.5845	57.1066
ENSG00000120333.4_MRPS14	85.7097	88.4689	79.6772	65.1962	97.3681	53.489	68.3913	34.7632	58.9336	80.5222	80.6628	62.9817	68.151	60.3813
ENSG00000120332.15_TNN	0.146842	0.135346	0.656983	0.915371	0	0	0	0	1.46961	1.15216	0.782214	0.821793	1.19437	0.40327
ENSG00000235750.10_KIAA0040	0	5.54536	0.0156863	0.233914	0	4.74773	0	0	0.882232	0	5.07224	0	0	0
ENSG00000116147.17_TNR	0.0287124	0	0.0233567	0	0	0	0.42231	0	0	0.00901143	0	0	0	0
ENSG00000143207.21_COP1	20.9212	12.0314	15.7	12.7842	27.9441	12.4541	0	28.2553	20.6907	20.0576	19.1447	29.9766	19.2295	13.0007
ENSG00000116183.11_PAPPA2	0	0	0	0	0	0	0	0	0	0	0	0	0	0
ENSG00000152092.16_ASTN1	0	0	0	0	0	0	0	0	0	0	0	0	0	0
ENSG00000198797.7_BRINP2	0	0	0	0	0	0	0	0	0	0	0	0	0	0
ENSG00000120341.18_SEC16B	15.119	5.9067	18.2963	17.2485	9.75279	2.54138	12.4915	12.5041	16.2905	20.5865	13.4403	16.3478	19.524	11.7415
ENSG00000075391.16_RASAL2	0.870873	0.452648	0.806305	0.926677	0.921248	2.23704	1.3351	0	0.85192	1.27312	0.412549	0.754001	0.745625	0.384625
ENSG00000188585.9_CLEC20A	0	0	0	0	0	0	0	0	0	0	0	0.0370289	0	0
ENSG00000240021.10_TEX35	0.0917623	0.0966613	0.559845	0.494721	0	0	0	0	0.472304	0	0.809066	1.05821	0.379108	0.252006
ENSG00000116191.17_RALGPS2	2.4438	1.19218	1.95537	2.36238	0.461814	7.99592	8.13391	6.58964	1.54651	1.11905	1.33932	2.39154	2.0172	2.33492
ENSG00000116194.13_ANGPTL1	0.340644	0.107649	0.124697	0	0.483292	0	0	0	0.146109	0.128294	0	0.0693237	0.0263877	0.187102
ENSG00000116199.12_FAM20B	1.33794	0.912891	1.15022	1.04511	3.3075	2.96118	0.105234	0.251881	0.747771	1.33609	0.558552	0.515685	0.957909	0.686627
ENSG00000186283.14_TOR3A	501.85	537.253	456.198	264.51	310.703	245.438	270.892	337.666	340.923	382.461	416.721	427.948	399.237	356.919
ENSG00000143322.20_ABL2	1.95118	1.16892	1.41045	1.51436	7.04363	6.6456	1.51213	6.59028	2.20529	1.50628	1.16185	1.5902	2.25645	1.07509
ENSG00000057252.13_SOAT1	86.9757	58.043	52.3276	63.213	27.6626	45.5943	74.1759	43.0448	68.2472	74.2813	66.2578	62.4724	55.0547	50.9819
ENSG00000162779.22_AXDND1	0.0603862	0	0.0368418	0.203476	2.23108	0	0	0	0.725223	0.246379	0.0887372	0.0409635	0	0.165838
ENSG00000116218.12_NPHS2	0	0	0	0	0	0	0	0	0	0	0	0	0	0
ENSG00000162782.16_TDRD5	5.39401	6.22651	5.32029	3.42306	5.47387	5.71944	0	0	5.98964	7.53347	6.04393	2.16495	2.64633	4.60864
ENSG00000143340.6_FAM163A	0	0	0	0	0	0	0.0364528	0	0	0	0	0	0	0
ENSG00000169905.12_TOR1AIP2	2.20116	2.44179	1.80247	1.81815	2.59667	1.87457	7.24132	4.25863	1.70443	1.86465	1.38114	1.80371	1.90127	1.71781
ENSG00000143337.18_TOR1AIP1	9.17795	7.77464	6.26055	5.64397	34.0226	3.51324	12.8816	17.8522	9.91805	9.67371	5.95674	6.75774	5.84568	4.98271
ENSG00000135837.16_CEP350	2.48376	1.49377	1.36329	1.96344	0.38104	8.08313	1.09306	13.8593	2.55828	1.60222	1.00403	1.33799	1.57118	1.17226
ENSG00000116260.17_QSOX1	1.58556	1.36749	1.88634	2.87169	3.13996	5.08008	4.9271	2.31015	3.28704	2.47571	2.46103	2.4335	2.5486	2.33445
ENSG00000121454.6_LHX4	18.1681	19.8435	19.4284	16.1463	15.1099	14.3918	15.9628	19.8604	13.1835	16.8976	21.8215	15.9453	17.8028	14.1977
ENSG00000230124.8_ACBD6	6.41209	5.6072	5.47486	7.12505	9.15796	8.53263	9.35907	20.8517	4.77273	5.94515	6.94102	5.32921	6.85025	5.67565
ENSG00000143324.13_XPR1	5.01103	3.62176	3.30082	3.70173	8.98446	11.1644	2.27495	9.35896	5.75123	4.00525	6.55449	4.86078	4.48961	1.94076
ENSG00000135835.12_KIAA1614	1.13746	1.52861	1.53102	1.74252	1.70528	0	0	0	1.44854	1.49053	2.30045	1.73014	1.74407	1.30963
ENSG00000135823.14_STX6	124.078	98.8786	93.3755	129.922	107.623	183.228	116.945	164.03	159.455	128.478	124.089	135.843	126.136	131.877
ENSG00000153029.14_MR1	0	0	0	0	2.96464	0	0.0113437	0	0	0	0	0	0	0
ENSG00000162783.10_IER5	2.28271	0.901717	1.64266	2.75129	0	13.5305	3.92464	7.66215	2.28456	1.70841	0.54832	2.14407	4.39803	2.73263
ENSG00000198216.12_CACNA1E	2.18014	2.23647	2.32871	1.34943	2.32576	1.20635	0.504931	0.79777	1.68606	2.39378	2.18837	2.20472	2.40072	2.30894
ENSG00000179930.5_ZNF648	0.268707	0	0	0.305582	0	0	0	0	0.720335	0.158126	0.666332	0	0	0.0922433
ENSG00000135821.18_GLUL	38.9458	41.436	39.5823	20.4117	49.2502	19.9436	28.3536	26.062	31.244	88.6201	24.6171	45.6353	65.0473	17.1801
ENSG00000203730.2_TEDDM1	0	0	0	0	0	0	0	0	0	0	0	0	0	0
ENSG00000121446.20_RGSL1	0	0	0	0	0	0.00931805	0	0	0	0	0	0	0	0
ENSG00000135828.11_RNASEL	0	0	0	0	0.0177437	0	0	0	0	0	0	0	0	0
[truncated: 21,065 more rows]
