# Supplementary material for: Single-cell transcriptome and translatome dual-omics reveals potential mechanisms of human oocyte maturation
Source: Nat Commun. 2022 Aug 30;13:5114. doi: 10.1038/s41467-022-32791-2 (PMC9427852; doi:10.1038/s41467-022-32791-2)
Supplement: Supplementary file 16 — Supplementary Data 13 [file 41467_2022_32791_MOESM16_ESM.xlsx]

## Sheet: Sheet1
name	Forward Primer	Reversed Primer	Experiment
CEP_mut_1	AAAATCCCGACTCGTGCAGATAC	GCACGAGTCGGGATTTTGCCTTTC	Dual-luciferase reporter assay
CEP_mut_2	ATTCTAGGCGATCGCTCGAGGCTAAAGGAGAAATGGAAACTTGAAGC	GCGGCCAGCGGCCGCTTTAATTGAAAATGGAATAGTATCACTTTAATTGTCGATAATAA	Dual-luciferase reporter assay
CPEB4	TTTGTACAAAAAAGCAGGCTCCGCG	ACTTTGTACAAGAAAGCTGGGTCGG	Dual-luciferase reporter assay
OOSP2 3’UTR	ATTCTAGGCGATCGCTCGAGGCTAAAGGAGAAATGGAAACTTGAAGC	GCGGCCAGCGGCCGCTTTAATTGAAAATGGAATAGTATCACTTTAATTAAAAATAATAA	Dual-luciferase reporter assay
