# Supplementary material for: Single-cell transcriptome and translatome dual-omics reveals potential mechanisms of human oocyte maturation
Source: Nat Commun. 2022 Aug 30;13:5114. doi: 10.1038/s41467-022-32791-2 (PMC9427852; doi:10.1038/s41467-022-32791-2)
Supplement: Supplementary file 18 — Source Data File [file 41467_2022_32791_MOESM18_ESM.xlsx]

## Sheet: Figure 1b
transcription		100A	100B	50A	50B	20A	20B	single1	single2	translation		100A	100B	80A	80B	50A	50B	singlea	singleb
	ENSMUSG00000102693.1_4933401J01Rik	0	0	0	0	0	0	0	0		ENSMUSG00000102693.1_4933401J01Rik	0	0	0	0	0	0	0	0
	ENSMUSG00000064842.1_Gm26206	0	0	0	0	0	0	0	0		ENSMUSG00000064842.1_Gm26206	0	0	0	0	0	0	0	0
	ENSMUSG00000051951.5_Xkr4	0.14973	0.394819	0.123653	0.314197	0.130469	0.331461	0.051853	0.061936		ENSMUSG00000051951.5_Xkr4	0.425567	0.0918424	0.108424	0.214589	0.0592324	0.763659	0	0.0986
	ENSMUSG00000102851.1_Gm18956	0	0	0	0	0	0	0	0		ENSMUSG00000102851.1_Gm18956	0	0	0	0	0	0	0	0
	ENSMUSG00000103377.1_Gm37180	0	0	0	0	0	0.035827	0	0		ENSMUSG00000103377.1_Gm37180	0	0.198541	0	0	0	0	0	0
	ENSMUSG00000104017.1_Gm37363	0	0	0	0	0	0	0	0		ENSMUSG00000104017.1_Gm37363	0	0	0	0	0	0	0	0
	ENSMUSG00000103025.1_Gm37686	0	0	0.054392	0	0	0	0	0		ENSMUSG00000103025.1_Gm37686	0.15316	0	0	0	0	0	0	0
	ENSMUSG00000089699.1_Gm1992	0	0	0.502361	0	0.397539	0	0	1.13232		ENSMUSG00000089699.1_Gm1992	0	0	0	0	0	0	0	0
	ENSMUSG00000103201.1_Gm37329	0	0	0.12211	0	0.386523	0	0	0.366981		ENSMUSG00000103201.1_Gm37329	0	0	0	0	0	0	0	0
	ENSMUSG00000103147.1_Gm7341	0	0	0	0.217656	0	0	0	0		ENSMUSG00000103147.1_Gm7341	0	0	0	0	0	0	0	0
	ENSMUSG00000103161.1_Gm38148	0	0	0	0	0	0	0	0		ENSMUSG00000103161.1_Gm38148	0	0	0	0	0	0	3.58504	0
	ENSMUSG00000102331.1_Gm19938	0.101811	0.152746	0.115609	0.061844	0	0	0.09696	0.086861		ENSMUSG00000102331.1_Gm19938	0.144685	0.0343472	0.202743	0	0.0276897	0	0	0
	ENSMUSG00000102348.1_Gm10568	0	0	0	0	0	0	0	0		ENSMUSG00000102348.1_Gm10568	0	0	0	0	0	0	0	0
	ENSMUSG00000102592.1_Gm38385	0	0	0	0	0	0	0	0		ENSMUSG00000102592.1_Gm38385	0	0	0	0	0	0	0	0
	ENSMUSG00000088333.2_Gm27396	0	0	0	0	0	0	0	0		ENSMUSG00000088333.2_Gm27396	0	0	0	0	0	0	0	0
	ENSMUSG00000102343.1_Gm37381	19.5214	19.3426	16.4814	17.8793	15.5926	15.8454	15.5216	19.1626		ENSMUSG00000102343.1_Gm37381	14.5192	12.7202	14.3248	14.8167	15.3488	15.0266	14.8537	7.99226
	ENSMUSG00000025900.12_Rp1	0.498606	0.276308	0.510074	0.507515	0.508588	0.631687	0.367899	0.37557		ENSMUSG00000025900.12_Rp1	0.459616	0.345514	0.0766722	0.328324	0.798979	0.402143	0.732435	0.202202
	ENSMUSG00000102948.1_Gm6101	0.0888597	0	0.134537	0	0	0	0	0		ENSMUSG00000102948.1_Gm6101	0.252559	0	0	0	0.435011	0	0	0
	ENSMUSG00000104123.1_Gm37483	0	0	0	0	0	0	0	0		ENSMUSG00000104123.1_Gm37483	0	0	0	0	0	0	0	0
	ENSMUSG00000025902.13_Sox17	0.19121	0	0.131591	0.168943	0.166613	0.042329	0.132436	0.395474		ENSMUSG00000025902.13_Sox17	0.222326	0.445686	0.158242	0.298949	0.302567	0.248992	0	0
	ENSMUSG00000104238.1_Gm37587	0	0	0	0	0	0	0	0		ENSMUSG00000104238.1_Gm37587	0	0	0	0	0	0	0	0
	ENSMUSG00000102269.1_Gm7357	0	0	0	0	0	0	0	0		ENSMUSG00000102269.1_Gm7357	0.0788245	0.0374248	0	0	0.0301707	0.0993136	0	0.631374
	ENSMUSG00000096126.1_Gm22307	0	0	0	0	0	0	0	0		ENSMUSG00000096126.1_Gm22307	0	0	0	0	0	0	0	0
	ENSMUSG00000103003.1_Gm38076	0	0	0	0	0	0	0	0		ENSMUSG00000103003.1_Gm38076	0	0	0	0	0	0	0	0
	ENSMUSG00000104328.1_Gm37323	0	0	0	0	0	0	0	0		ENSMUSG00000104328.1_Gm37323	0	0	0	0	0	0	0	0
	ENSMUSG00000102735.1_Gm7369	0	0	0	0	0	0	0	0		ENSMUSG00000102735.1_Gm7369	0	0	0	0	0	0	0	0
	ENSMUSG00000098104.1_Gm6085	0	0.282199	0.512614	0.137108	0.338043	0.206114	1.0748	0.256762		ENSMUSG00000098104.1_Gm6085	0.320767	0.076148	0.38527	0.404361	0.613882	0.606218	2.95342	0.116787
	ENSMUSG00000102175.1_Gm6119	0	0	0	0	0	0	0	0		ENSMUSG00000102175.1_Gm6119	0	0	0	0	0	0	0	1.28117
	ENSMUSG00000088000.1_Gm25493	0	0	0	0	0	0	0	0		ENSMUSG00000088000.1_Gm25493	0	0	0	0	0	0	0	0
	ENSMUSG00000103265.1_Gm2053	0	0	0	0	0	0	0	0		ENSMUSG00000103265.1_Gm2053	0.747271	0.177397	0	0.188403	0.286024	0.313837	0	0
	ENSMUSG00000103922.1_Gm6123	3.41424	1.62984	3.40704	1.79113	3.71879	3.40118	2.75889	4.50174		ENSMUSG00000103922.1_Gm6123	4.08011	7.01573	6.1809	4.00352	4.81171	5.46485	3.95716	3.77399
	ENSMUSG00000033845.13_Mrpl15	10.9662	9.88325	10.7285	11.6365	15.6683	13.2686	16.6553	14.3425		ENSMUSG00000033845.13_Mrpl15	9.52834	7.97952	8.02998	8.34851	7.64499	8.41172	35.5462	9.40609
	ENSMUSG00000102275.1_Gm37144	0.288524	0.505014	0.327627	0.08763	0.60495	0.175645	0.091592	0.246157		ENSMUSG00000102275.1_Gm37144	0.410024	0.194674	0.328317	0.620255	0.706231	0.344402	0.96801	0.895703
	ENSMUSG00000025903.14_Lypla1	7.47658	9.44042	11.1089	4.68259	11.6146	15.7749	8.99252	12.1103		ENSMUSG00000025903.14_Lypla1	14.0732	12.2669	16.857	13.2609	10.8238	12.8325	7.16693	9.93536
	ENSMUSG00000104217.1_Gm37988	184.603	372.997	168.824	177.241	190.457	199.421	125.375	140.339		ENSMUSG00000104217.1_Gm37988	149.174	152.778	198.736	152.89	148.651	143.663	205.775	250.231
	ENSMUSG00000033813.15_Tcea1	87.1572	190.023	91.7472	76.6915	110.947	90.786	72.7921	113.188		ENSMUSG00000033813.15_Tcea1	71.8545	90.6037	116.448	91.6146	81.4469	77.3221	185.67	202.062
	ENSMUSG00000062588.4_Gm6104	16.6451	13.6214	16.0372	12.8684	18.1299	15.074	14.4982	14.5531		ENSMUSG00000062588.4_Gm6104	21.6997	16.7071	21.7585	13.012	30.5292	28.5717	1.4769	20.214
	ENSMUSG00000103280.1_Gm37277	0	0	0.226085	0	0	0	0	0		ENSMUSG00000103280.1_Gm37277	0	0	0	0	0	0	0	0
	ENSMUSG00000002459.17_Rgs20	0	0	0.059255	0.023773	0.046891	0	0	0		ENSMUSG00000002459.17_Rgs20	0.0556178	0.0792198	0	0	0	0	0	0
	ENSMUSG00000091305.1_Gm17100	0	0	0	0	0	0	0	0		ENSMUSG00000091305.1_Gm17100	0	0	0	0	0	0	0	0
	ENSMUSG00000102653.1_Gm37079	0	0	0	0	0.04655	0.18922	0	0.088394		ENSMUSG00000102653.1_Gm37079	0	0	0	0.278413	0.338138	0	0	0
	ENSMUSG00000085623.1_Gm16041	0	0	0	0	0	0	0	0		ENSMUSG00000085623.1_Gm16041	0.126585	0.180302	0	0	0	0	0	0
	ENSMUSG00000091665.1_Gm17101	0	0	0	0	0	0	0	0		ENSMUSG00000091665.1_Gm17101	0	0	0	0	0	0	0	0
	ENSMUSG00000033793.12_Atp6v1h	24.5464	27.0454	26.7778	22.6241	25.922	25.6169	22.5229	20.9033		ENSMUSG00000033793.12_Atp6v1h	20.8525	20.8576	20.7843	21.7369	22.574	19.1712	16.3338	22.3359
	ENSMUSG00000104352.1_Gm7182	0.226641	0.113342	0.514715	0.13767	0.407314	0	0.143894	0.128907		ENSMUSG00000104352.1_Gm7182	0	0.45876	0	0	0	0	0	0
	ENSMUSG00000104046.1_Gm37567	0.0727956	0	0.055108	0.044219	0.218044	0	0	0		ENSMUSG00000104046.1_Gm37567	0	0	0	0	0	0	0	0
	ENSMUSG00000102907.1_Gm38264	0	0	0	0	0	0	0	0		ENSMUSG00000102907.1_Gm38264	0	0	0	0	0	0	0	0
	ENSMUSG00000025905.14_Oprk1	0.344456	0.172261	0.178415	0.363409	0.369258	0.165549	0.345308	0.309344		ENSMUSG00000025905.14_Oprk1	0.309165	0.122323	0.216612	0.0519647	0.276116	0.0757414	2.81009	0
	ENSMUSG00000103936.1_Gm36965	0	0	0	0	0	0	0	0		ENSMUSG00000103936.1_Gm36965	0	0	0	0	0	0	0	0
	ENSMUSG00000093015.1_Gm22463	5.74905	4.9287	17.4086	6.98437	12.7921	11.9995	14.6003	17.7509		ENSMUSG00000093015.1_Gm22463	3.50145	7.75805	9.34566	1.17705	7.14777	4.90177	13.2263	21.2471
	ENSMUSG00000103519.1_Gm37429	0	0	0	0	0	0	0	0		ENSMUSG00000103519.1_Gm37429	0	0	0	0	0	0	0	0
	ENSMUSG00000033774.4_Npbwr1	0	0	0	0	0	0	0	0		ENSMUSG00000033774.4_Npbwr1	0	0	0	0	0	0	0	0
	ENSMUSG00000103090.1_Gm19214	0	0	0	0	0	0	0	0		ENSMUSG00000103090.1_Gm19214	0	0	0	0	0	0	0	0
	ENSMUSG00000025907.14_Rb1cc1	4.85619	14.5714	4.95009	3.88966	6.27835	5.83013	3.44887	5.75539		ENSMUSG00000025907.14_Rb1cc1	6.08268	6.54557	8.68733	5.31692	5.41812	5.08896	14.9893	17.1735
	ENSMUSG00000090031.2_4732440D04Rik	1.06974	0.978235	0.624713	1.11394	0.659146	0.967538	0.19405	0.434599		ENSMUSG00000090031.2_4732440D04Rik	0.846978	0.886757	1.66941	0.91987	1.03075	1.22219	0	0
	ENSMUSG00000087247.3_Alkal1	0.085428	0	0	0.103784	0	0	0	0		ENSMUSG00000087247.3_Alkal1	0	0	0	0	0	0	0	0
	ENSMUSG00000103355.1_Gm2147	12.0726	3.63547	13.5614	4.10037	9.33189	7.42851	6.42861	6.49741		ENSMUSG00000103355.1_Gm2147	8.11707	9.80986	14.0331	7.81385	8.33208	10.8468	4.00686	10.6122
	ENSMUSG00000102706.1_Gm7417	0	0	0	0	0	0	0	0		ENSMUSG00000102706.1_Gm7417	0	0	0	0	0	0	0	0
	ENSMUSG00000103845.1_Gm19026	1.02544	0.146519	1.66345	1.46824	1.09696	1.18163	0.976573	1.2498		ENSMUSG00000103845.1_Gm19026	2.68032	2.07566	1.62528	1.52211	1.69326	1.22403	3.17007	1.26957
	ENSMUSG00000033740.17_St18	0.230989	0.731605	0.427442	0.233852	0.246002	0.406234	0.162949	0.364945		ENSMUSG00000033740.17_St18	0.620048	0.606098	0.408873	0.25748	0.404854	0.505495	0	0.398383
	ENSMUSG00000103329.2_Gm42492	0	0	0.043084	0.034571	0.034094	0.034647	0	0.064741		ENSMUSG00000103329.2_Gm42492	0.0404398	0.0384005	0	0	0.216701	0	0	0.117788
	ENSMUSG00000104385.1_Gm7449	0	0	0	0	0	0	0	0		ENSMUSG00000104385.1_Gm7449	0	0	0	0	0	0	0	0
	ENSMUSG00000102135.1_Gm37108	2.51767	4.10857	4.2131	2.25374	3.81027	3.06538	2.18737	3.61764		ENSMUSG00000102135.1_Gm37108	1.69479	3.93391	4.07118	2.08898	4.61294	6.16871	10.6698	11.244
	ENSMUSG00000103282.1_Gm37275	0	0	0	0	0	0	0	0		ENSMUSG00000103282.1_Gm37275	0	0	0	0	0	0	0	0
	ENSMUSG00000102534.1_Gm37225	5.35988	6.8926	5.02361	2.79068	6.42178	2.1753	3.56503	6.09711		ENSMUSG00000102534.1_Gm37225	6.52885	5.51077	4.93738	5.48687	2.49897	3.04664	8.22064	5.28235
	ENSMUSG00000102213.1_Gm37489	0	0	0	0	0	0	0	0		ENSMUSG00000102213.1_Gm37489	0	0	0	0	0	0	0	0
	ENSMUSG00000103629.1_Gm5694	0	0	0	0	0	0	0	0		ENSMUSG00000103629.1_Gm5694	0	0	0	0	0	0	0	0
	ENSMUSG00000051285.17_Pcmtd1	3.64015	7.58095	3.71826	3.57421	5.06333	4.17402	2.89682	4.62299		ENSMUSG00000051285.17_Pcmtd1	4.64158	4.50846	5.14938	3.87698	3.62102	2.64875	12.3132	5.19879
	ENSMUSG00000098201.1_Gm26983	0	0.213831	0.647373	0	0.256146	0	0.54294	0		ENSMUSG00000098201.1_Gm26983	0	0	0.486552	0.306397	0	0.255195	0	0.442465
	ENSMUSG00000103509.1_Gm38372	0.041187	0	0	0.025018	0	0	0.02615	0		ENSMUSG00000103509.1_Gm38372	0.0877969	0	0.0234338	0	0.0224033	0.0491637	0	0.063931
	ENSMUSG00000048538.7_Gm9826	0.638572	0.510956	0.773459	0.853364	0.994611	1.08849	2.75691	2.10658		ENSMUSG00000048538.7_Gm9826	4.35592	3.27454	5.59517	4.94199	2.77877	3.58255	0.599883	0.792962
	ENSMUSG00000103709.1_Nras-ps2	0	0	0	0	0	0	0	0		ENSMUSG00000103709.1_Nras-ps2	0	0	0	0	0	0	0	0
	ENSMUSG00000077244.1_Gm23274	0	0	0	0	0	0	0	0		ENSMUSG00000077244.1_Gm23274	0	0	0	0	0	0	0	0
	ENSMUSG00000102768.1_Gm19002	0	0	0	0	0	0	0	0		ENSMUSG00000102768.1_Gm19002	0	0	0	0	0	0	0	0
	ENSMUSG00000097797.6_Gm26901	2.14115	3.13586	2.34451	2.57801	2.93183	2.32763	1.67499	1.60928		ENSMUSG00000097797.6_Gm26901	1.79309	1.67687	1.34876	1.72611	1.66381	1.4833	2.36035	2.86853
	ENSMUSG00000103498.1_Gm18984	0	0	0	0	0	0	0	0		ENSMUSG00000103498.1_Gm18984	0	0	0	0	0	0	0	0
	ENSMUSG00000103067.1_Gm30414	0.0639064	0	0.048378	0.038819	0.191419	0	0.121722	0.072697		ENSMUSG00000103067.1_Gm30414	0.0908182	0.215596	0.0363602	0.137383	0.556183	0	0	0
	ENSMUSG00000102320.1_Gm37791	0	0	0	0	0	0	0	0		ENSMUSG00000102320.1_Gm37791	0	0	0	0	0	0	0	0
	ENSMUSG00000104226.1_Gm7470	0	0	0	0	0	0	0	0		ENSMUSG00000104226.1_Gm7470	0.0562683	0	0	0	0	0	0	0
	ENSMUSG00000103903.1_Rps2-ps2	0.094155	0	0	0	0	0.458552	0.358673	0.321317		ENSMUSG00000103903.1_Rps2-ps2	0	0	0	0	0.10243	1.1239	0	0.584596
	ENSMUSG00000103557.1_Gm38216	0	0	0	0	0	0	0	0		ENSMUSG00000103557.1_Gm38216	0	0	0	0	0	0	0	0
	ENSMUSG00000025909.16_Sntg1	0.212928	0.11409	0.264813	0.12934	0.136668	0.16666	0.115875	0.147059		ENSMUSG00000025909.16_Sntg1	0.205332	0.10262	0.121147	0.23977	0.198549	0.0907734	0	0.369856
	ENSMUSG00000102647.1_Gm38024	0	0	0	0	0	0	0	0		ENSMUSG00000102647.1_Gm38024	0	0	0	0	0	0	0	0
	ENSMUSG00000086235.1_Gm16284	0	0	0	0	0	0	0	0		ENSMUSG00000086235.1_Gm16284	0	0	0	0.297206	0.225602	0	0.556606	0.214595
	ENSMUSG00000102253.1_Gm38259	0	0	0	0	0	0	0	0		ENSMUSG00000102253.1_Gm38259	0	0	0	0	0	0	0	0
	ENSMUSG00000093970.1_Gm23358	0	0	0	0	0	0	0	0		ENSMUSG00000093970.1_Gm23358	0	0	0	0	0	0	0	0
	ENSMUSG00000103884.1_Gm37005	0	0	0	0	0	0	0	0		ENSMUSG00000103884.1_Gm37005	0	0	0	0	0	0	0	0
	ENSMUSG00000084353.1_Gm15452	288.253	293.494	313.453	213.726	317.203	260.906	189.595	152.156		ENSMUSG00000084353.1_Gm15452	210.714	208.95	226.539	191.202	271.85	331.29	181.361	264.668
	ENSMUSG00000103933.1_Gm36964	0.418942	1.67609	0.634295	0.508962	1.00388	0	0	0.476566		ENSMUSG00000103933.1_Gm36964	0	0	1.43017	0	1.36728	0	1.12446	3.46821
	ENSMUSG00000076135.1_Gm24276	0	4.52545	3.42519	0.916132	1.80699	0.918146	2.87265	3.43128		ENSMUSG00000076135.1_Gm24276	3.21496	2.03523	0	0	0.820369	2.70043	97.153	57.7457
	ENSMUSG00000086195.1_Gm6152	0	0.244019	0	0	0	0	0	0		ENSMUSG00000086195.1_Gm6152	0	0	0	0	0.530827	0	0	0
	ENSMUSG00000104504.1_Gm7445	0	0	0	0	0	0	0	0		ENSMUSG00000104504.1_Gm7445	0	0	0	0	0	0	0	0
	ENSMUSG00000066693.2_Gm7493	11.7933	4.6387	12.0374	6.27828	11.7483	9.03479	5.72082	4.67278		ENSMUSG00000066693.2_Gm7493	6.02592	5.72205	12.5151	6.64677	5.91033	11.8629	5.86837	9.59852
	ENSMUSG00000102316.1_Gm37629	0	0.237047	0	0	0.094652	0	0.100315	0		ENSMUSG00000102316.1_Gm37629	0	0	0	0	0.171887	0	0	0
	ENSMUSG00000103819.1_Gm38008	1.92163	0	1.45471	0.583636	0.191862	0	0.203341	1.63946		ENSMUSG00000103819.1_Gm38008	0.910286	1.08048	0.182222	0	0.17421	0	0	2.31995
	ENSMUSG00000102871.1_Gm37143	0	0	0	0	0	0	0	0		ENSMUSG00000102871.1_Gm37143	0	0	0	0	0	0	0	0
	ENSMUSG00000101571.2_Gm6187	0	0	0	0.31492	0	0	0	0		ENSMUSG00000101571.2_Gm6187	0	0	0.0983241	0	0	0.309424	0.347878	0
	ENSMUSG00000104428.1_Gm18299	0	0	0.197469	0.15845	0.156265	0	0	0		ENSMUSG00000104428.1_Gm18299	0.185349	0	0	0	0	0	0	0
	ENSMUSG00000102272.1_Gm7512	0	0	0	0	0	0	0	0		ENSMUSG00000102272.1_Gm7512	0	0	0	0	0	0	0	0
	ENSMUSG00000065625.1_Gm24765	0	0	0	0	0	0	0	0		ENSMUSG00000065625.1_Gm24765	0	0	0	0	0	0	0	0
	ENSMUSG00000103411.1_Gm18300	0	0	0	0	0	0	0	0		ENSMUSG00000103411.1_Gm18300	0	0	0	0	0	0	0	0
	ENSMUSG00000061024.8_Rrs1	0.769561	0.445621	0.613234	0.295238	1.4073	0.542459	2.10866	1.65867		ENSMUSG00000061024.8_Rrs1	4.48965	2.29559	13.0894	2.7863	8.01943	6.76865	5.87045	0
	ENSMUSG00000025911.14_Adhfe1	15.1198	13.2351	16.0809	15.0628	12.8832	11.5959	9.3627	11.8075		ENSMUSG00000025911.14_Adhfe1	11.2892	9.23929	7.01691	8.86899	10.5281	9.7182	10.1308	11.0136
	ENSMUSG00000079671.8_2610203C22Rik	3.14232	2.80498	3.45309	2.54502	2.61112	2.36549	1.86634	1.57587		ENSMUSG00000079671.8_2610203C22Rik	3.00107	2.02901	2.13389	3.48657	2.70171	3.06525	1.22431	1.3811
	ENSMUSG00000081441.3_Gm6161	12.7211	25.3718	11.8524	9.32758	16.504	11.6393	15.293	13.7002		ENSMUSG00000081441.3_Gm6161	23.4266	15.4397	18.844	14.4557	15.4768	16.4427	38.2856	14.7218
	ENSMUSG00000067879.3_Vxn	0	0.152887	0.077144	0.061901	0.091571	0	0	0		ENSMUSG00000067879.3_Vxn	0	0	0	0	0	0.0304102	0	0
	ENSMUSG00000099827.1_Gm29520	0	0	0	0	0	0	0	0		ENSMUSG00000099827.1_Gm29520	0	0	0	0	0	0	0	0
	ENSMUSG00000025912.16_Mybl1	1.05953	3.77819	1.39493	1.19392	2.20773	1.02828	1.50138	2.4804		ENSMUSG00000025912.16_Mybl1	1.06927	1.36762	0.786302	1.16637	1.23617	0.898143	27.6345	13.4907
	ENSMUSG00000045210.8_Vcpip1	3.8459	16.561	4.70207	3.43185	6.60593	5.08658	3.0792	7.11403		ENSMUSG00000045210.8_Vcpip1	7.61777	7.60105	9.58532	8.53601	9.05276	5.0884	24.8015	25.5075
	ENSMUSG00000097893.8_1700034P13Rik	0.936236	0.535095	0.728999	0.844933	1.02557	0.846791	0.509499	1.24759		ENSMUSG00000097893.8_1700034P13Rik	4.40965	4.11509	5.72252	5.29047	6.0238	3.38461	0.358985	1.88229
	ENSMUSG00000025915.14_Sgk3	0.0347777	0.011595	0.122861	0.042251	0.027779	0	0.01472	0.046155		ENSMUSG00000025915.14_Sgk3	0.0906088	0.00782178	0.171488	0.0996846	0.100891	0.0276754	0	0
	ENSMUSG00000046334.4_Gm6195	6.04122	14.4087	9.14664	5.64563	9.18681	8.48706	5.31078	5.81491		ENSMUSG00000046334.4_Gm6195	5.94363	6.58456	8.72523	5.32805	7.0777	9.43006	10.2902	8.65595
	ENSMUSG00000088916.1_Gm22607	0	0	0	0	0	0	0	0		ENSMUSG00000088916.1_Gm22607	0	0	0	0	0	0	0	0
	ENSMUSG00000046101.16_Mcmdc2	1.03758	3.05725	1.69832	1.43087	1.36074	1.19502	1.99408	1.7545		ENSMUSG00000046101.16_Mcmdc2	0.976372	0.964979	0.622254	0.803801	0.762683	0.887057	0.413973	2.01682
	ENSMUSG00000098234.7_Snhg6	36.4085	84.1973	38.7949	38.8676	45.7898	40.4513	49.2645	43.0631		ENSMUSG00000098234.7_Snhg6	30.8592	30.9635	30.393	24.8968	31.6551	35.6837	2.81703	44.0426
	ENSMUSG00000093178.1_Snord87	0	0.953638	0	0	2.2847	5.80437	0	2.1692		ENSMUSG00000093178.1_Snord87	1.35497	0	4.33982	4.09939	3.11175	0	0	0
	ENSMUSG00000099032.2_Tcf24	0.336313	0.51446	0.239619	0.696986	1.18513	0.553997	1.20579	1.41776		ENSMUSG00000099032.2_Tcf24	0.590394	0.320356	0.56279	0.907281	0.731739	0.330603	0.690281	0.798399
	ENSMUSG00000104025.1_E330040D14Rik	0.724459	0.724599	0.54843	1.39353	1.01265	0.661546	1.30321	0.824106		ENSMUSG00000104025.1_E330040D14Rik	0.772153	0.244405	0.824377	1.47089	1.05084	0.288255	0	0.687205
	ENSMUSG00000025916.10_Ppp1r42	1.36163	3.15959	1.15447	2.77907	1.56614	1.45891	0.276639	0.247827		ENSMUSG00000025916.10_Ppp1r42	1.00622	1.39646	1.05361	1.56116	1.54055	0.845176	0	1.35267
	ENSMUSG00000087199.1_Gm15818	0	0	0	0	0	0	0	0		ENSMUSG00000087199.1_Gm15818	0	0	0	0	0	0	0	0
	ENSMUSG00000095780.1_Gm24674	0	0	0	0	0	0	0	0		ENSMUSG00000095780.1_Gm24674	0	0	0	0	0	0	0	0
	ENSMUSG00000025917.9_Cops5	93.6332	88.2979	90.1743	110.916	88.5911	88.1771	75.3199	92.08		ENSMUSG00000025917.9_Cops5	67.5802	70.8898	66.8207	79.1391	63.595	72.5133	16.3464	48.1159
	ENSMUSG00000056763.16_Cspp1	1.93282	2.00882	1.88175	1.26879	2.07795	1.94478	1.56618	1.70948		ENSMUSG00000056763.16_Cspp1	2.79376	1.65805	1.48957	1.64578	1.79936	1.59075	0.82446	2.25929
	ENSMUSG00000102356.1_1700047N06Rik	0	0	0	0	0	0	0	0		ENSMUSG00000102356.1_1700047N06Rik	0	0	0	0	0	0	0	0
	ENSMUSG00000067851.11_Arfgef1	7.03592	21.3024	7.93401	5.56495	9.33432	7.05848	5.9189	11.1385		ENSMUSG00000067851.11_Arfgef1	8.72814	6.46821	10.7752	5.82962	7.9732	5.93149	33.5006	28.2209
	ENSMUSG00000088153.1_Gm26348	0.691254	1.03708	0	0	0	0.841634	0	0		ENSMUSG00000088153.1_Gm26348	0.98235	0	0	0	1.50401	0	0	0
	ENSMUSG00000102556.1_Gm37569	0	0	0	0	0.115429	0	0	0.109594		ENSMUSG00000102556.1_Gm37569	0.205369	0	0.164445	0.138075	0	0	0	0
	ENSMUSG00000042501.12_Cpa6	0.291055	0.278981	0.330501	0.338862	0.174359	0.310076	0.046198	0.20693		ENSMUSG00000042501.12_Cpa6	0.206811	0.63824	0.317397	0.712598	0.184703	0.318471	0	0.138044
	ENSMUSG00000103810.1_Gm38005	0	0	0	0	0	0	0	0		ENSMUSG00000103810.1_Gm38005	0	0	0	0	0	0	0	0
	ENSMUSG00000083422.1_Gm15604	0	0.170948	0	0	0	0	0	0.518462		ENSMUSG00000083422.1_Gm15604	0.161926	0	0.0648291	0.0816499	0	0	16.6676	0
	ENSMUSG00000094979.1_Gm25253	0	0	0	0	0	0	0	0		ENSMUSG00000094979.1_Gm25253	0	0	0	0	0	0	0	0
	ENSMUSG00000081417.1_Gm15603	0	0	0	0.204826	0	0	0	0		ENSMUSG00000081417.1_Gm15603	0	0	0	0	0	0	0	0
	ENSMUSG00000103448.1_Gm37133	0	0.1295	0.392061	0.314593	0.155127	0.367832	0	0.785516		ENSMUSG00000103448.1_Gm37133	0.306665	0	0.0491109	0.432974	0	0.051517	0.405436	1.47381
	ENSMUSG00000100212.1_Gm5522	0	0	0	0	0	0	0	0		ENSMUSG00000100212.1_Gm5522	0	0	0	0	0.435945	0	0	0
	ENSMUSG00000100648.1_Gm28659	0.218578	0	0	0	0.392825	0	0	0		ENSMUSG00000100648.1_Gm28659	0.465937	0	0.124363	0.31326	0	0.130455	0.146668	3.73209
	ENSMUSG00000088585.1_Gm22963	0	0	0	0	0	0	0	0		ENSMUSG00000088585.1_Gm22963	0	0	0	0	0	0	0	0
	ENSMUSG00000048960.13_Prex2	6.73233	7.39301	7.3423	4.99352	6.85741	6.80442	4.95926	4.00529		ENSMUSG00000048960.13_Prex2	9.2835	7.99313	8.6952	11.2161	7.76953	8.01235	3.20377	5.30254
	ENSMUSG00000077318.1_Gm24173	0	0	0	0	0	0	0	0		ENSMUSG00000077318.1_Gm24173	0	0	0	0	0	0	0	0
	ENSMUSG00000101827.1_Gm28686	0	0	0	0	0	0	0	0.464828		ENSMUSG00000101827.1_Gm28686	0	0	0	0	0	0	0	0
	ENSMUSG00000103494.1_Gm37410	0	0	0	0	0	0	0	0		ENSMUSG00000103494.1_Gm37410	0	0	0	0	0	0	0	0
	ENSMUSG00000057715.13_A830018L16Rik	0.587149	0.822166	0.957348	0.504805	0.454552	0.912847	0.057351	0.09248		ENSMUSG00000057715.13_A830018L16Rik	0.80873	1.09707	0.493387	0.945051	0.756673	0.463647	0.024245	0.962793
	ENSMUSG00000103825.1_Gm38178	0.0335696	0	0.050826	0.040783	0	0	0	0		ENSMUSG00000103825.1_Gm38178	0	0	0	0.048111	0.0730398	0	0	0
	ENSMUSG00000099845.1_Gm29273	0	0	0	0	0	0	0	0		ENSMUSG00000099845.1_Gm29273	0	0	0	0	0	0	0	0
	ENSMUSG00000103561.1_Gm38069	0.0386896	0	0	0	0	0	0	0		ENSMUSG00000103561.1_Gm38069	0	0	0	0	0.0420898	0	0	0
	ENSMUSG00000101610.1_Gm7560	0.760142	0.380144	0.863164	0.461739	1.02458	0.925508	0.72392	0.864697		ENSMUSG00000101610.1_Gm7560	0.270062	0.897552	0.324368	0.40853	1.24042	1.36104	0.127516	0.294976
	ENSMUSG00000093864.1_Gm22633	0	0	0	0	0	0	0	0		ENSMUSG00000093864.1_Gm22633	0	0	0	0	0	0	0	0
	ENSMUSG00000098555.1_Mir6341	0	0	0	0	0	0	0	0		ENSMUSG00000098555.1_Mir6341	0	0	0	0	0	0	0	0
	ENSMUSG00000097628.1_Gm2383	0.102789	0	0	0.624377	0	0	0	0		ENSMUSG00000097628.1_Gm2383	0.292149	0	0.233931	0.147314	0	0	0	0
	ENSMUSG00000098163.1_Gm6216	0	0	0	0	0	0	0	0		ENSMUSG00000098163.1_Gm6216	0	0	0	0	0	0	0	0
	ENSMUSG00000097171.1_Gm17644	3.13657	3.88906	3.29675	3.5586	5.55933	3.97672	4.90445	4.65903		ENSMUSG00000097171.1_Gm17644	2.61551	3.56801	1.71084	1.67178	3.55322	2.6301	4.20933	2.38737
	ENSMUSG00000101314.1_Gm29663	15.0731	15.7568	15.754	17.0123	28.5454	17.6417	27.2896	26.5492		ENSMUSG00000101314.1_Gm29663	14.7871	17.1909	9.40592	10.0346	17.5615	13.8134	22.0554	21.6356
	ENSMUSG00000016918.15_Sulf1	0.0734465	0.073461	0.066721	0.080306	0.096798	0.196734	0.158546	0.242292		ENSMUSG00000016918.15_Sulf1	0.574067	0.257692	0.0835764	0.147366	0.655191	0.359451	0	0.182408
	ENSMUSG00000025938.16_Slco5a1	0.669312	2.01464	0.841284	0.644368	1.28609	1.16087	1.21871	2.25539		ENSMUSG00000025938.16_Slco5a1	1.9472	1.62747	0.696958	2.15376	1.25706	1.19087	4.35556	2.03863
	ENSMUSG00000104518.1_Gm37162	0	0	0	0	0	0	0	0		ENSMUSG00000104518.1_Gm37162	0	0	0	0	0	0	0	0
	ENSMUSG00000069620.6_Gm5250	1.03365	1.03385	1.17374	0.941818	1.85766	0.629259	3.60945	0.88187		ENSMUSG00000069620.6_Gm5250	1.1017	2.44101	0.88216	1.85175	1.68674	1.23384	10.4038	5.34817
	ENSMUSG00000099498.1_Gm29283	22.7538	35.1456	13.0823	15.0462	16.5641	18.5861	11.3377	11.795		ENSMUSG00000099498.1_Gm29283	15.5539	19.0449	6.88269	13.6219	19.7401	14.4398	11.9825	14.0083
	ENSMUSG00000042414.7_Prdm14	0.420576	0.194149	0.146947	0.157215	0.038762	0.19695	0	0.18401		ENSMUSG00000042414.7_Prdm14	0.229879	0.0873148	0.257698	0.0927318	0	0.0772353	0	0
	ENSMUSG00000005886.14_Ncoa2	1.7235	6.15274	2.1839	1.7717	3.67244	2.14363	3.19856	6.4065		ENSMUSG00000005886.14_Ncoa2	2.87885	3.52802	4.98447	4.0661	2.73456	3.4689	12.3761	10.1632
	ENSMUSG00000103506.1_Gm38376	0	0	0	0	0	0	0	0.041882		ENSMUSG00000103506.1_Gm38376	0.156967	0	0.29327	0	0	0	0	0
	ENSMUSG00000103495.1_Gm37409	0	0	0	0	0	0	0	0		ENSMUSG00000103495.1_Gm37409	0.362491	0	0	0	0	0	0	0
	ENSMUSG00000099183.1_Gm27881	0	0	0	0	0	0	0	0		ENSMUSG00000099183.1_Gm27881	0	0	0	0	0	0	0	0
	ENSMUSG00000102639.1_Gm38223	0	0	0	0	0	0	0	0		ENSMUSG00000102639.1_Gm38223	0	0	0	0	0	0	0	0
	ENSMUSG00000104170.1_Gm37702	0	0	0	0	0	0	0	0		ENSMUSG00000104170.1_Gm37702	0.0629711	0	0	0.0635055	0	0	0	0
	ENSMUSG00000087782.1_Gm23169	0	0	0	0	0	0	0	0		ENSMUSG00000087782.1_Gm23169	0	0	0	0	0	0	0	0
	ENSMUSG00000103085.1_Gm38120	0.0357391	0.071492	0.027055	0.021709	0.128459	0.108785	0	0.08131		ENSMUSG00000103085.1_Gm38120	0.203157	0.0482282	0.122005	0.102441	0.311041	0.0213304	0.0959251	0.166425
	ENSMUSG00000102664.1_Gm38380	0	0	0.111735	0	0.04421	0	0	0.041975		ENSMUSG00000102664.1_Gm38380	0	0.0497943	0	0.0528836	0.321141	0.0440461	2.77312	0.076368
	ENSMUSG00000101476.1_Gm29570	0	0	0	0	0	0	0	0.277122		ENSMUSG00000101476.1_Gm29570	0	0	0	0	0	0	0	0
	ENSMUSG00000101171.1_Gm7593	0	0.38649	0	0.156482	0.154324	0	1.30845	0.293044		ENSMUSG00000101171.1_Gm7593	0	0.173816	0	0	0	0	0	0.399867
	ENSMUSG00000025935.10_Tram1	59.1042	53.8679	57.6715	51.9808	57.8644	68.8639	48.6678	56.6996		ENSMUSG00000025935.10_Tram1	58.2699	65.6332	65.9126	58.9899	61.1593	59.0587	115.405	69.3872
	ENSMUSG00000025937.6_Lactb2	24.2166	35.5233	23.7373	25.5136	23.747	22.1192	13.5873	20.2112		ENSMUSG00000025937.6_Lactb2	15.8002	17.3815	18.44	17.184	16.9176	20.1024	7.24099	19.119
	ENSMUSG00000102982.1_Gm38319	22.605	33.7502	19.9397	23.4822	21.8238	19.3855	11.4815	10.8074		ENSMUSG00000102982.1_Gm38319	16.9467	15.9153	14.017	13.71	14.256	15.8769	15.0363	9.96699
	ENSMUSG00000067813.3_Xkr9	0.473757	0	0.586871	1.04646	0.206406	0.209753	0	0.097986		ENSMUSG00000067813.3_Xkr9	0	1.10426	0.392071	0.2469	0.655955	0.15423	0	0
	ENSMUSG00000077368.1_Gm26273	0	0	0	0	0	0	0	0		ENSMUSG00000077368.1_Gm26273	0	0	0	0	0	0	0	0
	ENSMUSG00000097711.1_Gm5523	0	0	0.251937	0.101078	0.199367	0.1013	0.105647	0.094644		ENSMUSG00000097711.1_Gm5523	0	0.898195	0	0.11924	0.0905122	0	0	0
	ENSMUSG00000102166.1_Gm36947	1.84416	0.295123	0.949327	1.47868	1.856	2.42498	0.702515	1.46848		ENSMUSG00000102166.1_Gm36947	1.78212	1.59271	0.755465	0.63432	1.88586	0.396239	0	0
	ENSMUSG00000089358.1_Gm25491	0	0	0	0	0	0	0	0		ENSMUSG00000089358.1_Gm25491	0	0	0	0	0	0	26.3845	0
	ENSMUSG00000104209.1_Gm37400	0	0	0	0	0	0	0	0		ENSMUSG00000104209.1_Gm37400	0	0	0	0	0	0	0	0
	ENSMUSG00000025932.14_Eya1	7.84036	6.12048	7.15775	8.32474	6.82251	6.57095	5.47696	9.83723		ENSMUSG00000025932.14_Eya1	9.73795	10.1214	10.6746	11.3431	8.67965	8.99105	7.71321	9.37755
	ENSMUSG00000095853.1_Gm22616	5.80654	0.829665	7.53542	2.01549	8.94462	4.03984	4.21321	8.49241		ENSMUSG00000095853.1_Gm22616	1.17882	3.35813	2.83174	19.0212	13.5361	7.92125	2.22642	16.3092
	ENSMUSG00000102588.1_Gm37444	9.82558	10.7724	14.0181	15.8393	8.60277	9.66249	6.71811	5.58852		ENSMUSG00000102588.1_Gm37444	6.7131	10.4543	9.89065	8.93648	6.78346	8.57083	12.6789	16.6201
	ENSMUSG00000054493.2_Gm9947	0	0.046532	0.070438	0.02826	0	0.028322	0	0		ENSMUSG00000054493.2_Gm9947	0.0991716	0	0	0.0333377	0	0	0	0.024071
	ENSMUSG00000025930.6_Msc	0	0	0	0	0	0	0	0		ENSMUSG00000025930.6_Msc	0	0	0	0	0	0	0	0.033715
	ENSMUSG00000103492.1_Gm37412	0	0	0	0	0	0	0	0		ENSMUSG00000103492.1_Gm37412	0	0	0	0	0	0	0	0
	ENSMUSG00000081201.1_Smt3h2-ps4	302.424	220.668	380.696	271.881	364.755	257.049	292.95	312.568		ENSMUSG00000081201.1_Smt3h2-ps4	200.154	223.486	286.451	231.16	222.782	265.761	126.782	219.96
	ENSMUSG00000082193.1_Rpl5-ps1	211.273	191.64	233.901	182.386	260.245	178.946	223.15	212.152		ENSMUSG00000082193.1_Rpl5-ps1	203.722	214.234	221.83	202.924	176.04	234.913	263.485	211.907
	ENSMUSG00000032769.5_Trpa1	2.80199	4.14541	1.85601	3.19131	1.46874	2.39282	1.26011	1.90358		ENSMUSG00000032769.5_Trpa1	5.30925	8.82266	2.4799	5.46585	2.79422	2.74076	8.17347	6.34272
	ENSMUSG00000088159.1_Gm26345	0	0	0	0	0	0	0	0		ENSMUSG00000088159.1_Gm26345	0	0	0	0	0	0	0	0
	ENSMUSG00000073737.3_Gm10566	2.49851	0.583098	2.3958	1.31533	4.19092	3.95467	9.3063	11.6529		ENSMUSG00000073737.3_Gm10566	5.08928	2.13535	6.53915	3.58079	3.44292	5.56715	3.12951	1.98221
	ENSMUSG00000092083.4_Kcnb2	0.082048	0.098477	0.04969	0.139549	0.072089	0.026639	0.076402	0.168		ENSMUSG00000092083.4_Kcnb2	0.202106	0.155007	0.336111	0.274374	0.190419	0.241581	0	0.113206
	ENSMUSG00000102937.1_Gm38116	0	0	0	0	0	0	0	0		ENSMUSG00000102937.1_Gm38116	0	0	0	0.0775487	0	0	0	0
	ENSMUSG00000104149.1_Gm37138	0	0	0	0	0	0	0	0		ENSMUSG00000104149.1_Gm37138	0	0	0	0	0.302386	0	0	0
	ENSMUSG00000088829.1_Gm25227	0	0	0	0	0	0	0	0		ENSMUSG00000088829.1_Gm25227	0	0	0	0	0	0	0	0
	ENSMUSG00000077377.1_Gm25168	0	0	0	0	0	0	0	0		ENSMUSG00000077377.1_Gm25168	0	0	0	0	0	0	0	0
	ENSMUSG00000101652.1_Gm6060	0	0	0	0	0.395955	0	0	0		ENSMUSG00000101652.1_Gm6060	0	0	0	0	0	0	0	0
	ENSMUSG00000100814.1_Gm28669	0	0	0	0	0	0	0	0		ENSMUSG00000100814.1_Gm28669	0	0	0	0	0	0	0	0
	ENSMUSG00000025925.14_Terf1	69.7735	62.603	69.4454	59.135	63.1075	67.4622	37.2131	41.3644		ENSMUSG00000025925.14_Terf1	42.5941	58.398	52.0913	42.8007	38.7165	47.2301	96.7779	70.3582
	ENSMUSG00000104379.1_Gm37509	0.314107	0.497433	0.277416	0.318001	0.4077	0.15935	0	0		ENSMUSG00000104379.1_Gm37509	0.185992	0.388549	0.446787	0.225085	0.427141	0.249961	0	0.460476
	ENSMUSG00000032719.4_Sbspon	1.35836	0.996323	1.23397	1.35686	1.26582	1.28634	0.07666	0.034338		ENSMUSG00000032719.4_Sbspon	1.07243	0.855418	1.6831	0.562398	1.64193	0.972861	0	1.43688
	ENSMUSG00000088943.1_Gm23259	0.273764	0	0	0	0.328002	0	0	0		ENSMUSG00000088943.1_Gm23259	1.16715	1.84715	0	0.784701	0.297824	0	0	3.68282
	ENSMUSG00000100652.1_Gm7634	0	0	0	0	0	0	0	0		ENSMUSG00000100652.1_Gm7634	0	0	0	0	0	0	0	0
	ENSMUSG00000067795.13_4930444P10Rik	0.0402087	0.120649	0	0.048849	0	0	0	0		ENSMUSG00000067795.13_4930444P10Rik	0.0571411	0	0	0	0	0	0	0.374476
	ENSMUSG00000043716.13_Rpl7	55.074	110.879	61.6501	64.9202	78.8567	60.7029	97.0592	89.1979		ENSMUSG00000043716.13_Rpl7	66.6404	62.1551	56.6979	66.4095	59.0074	60.1759	83.7705	79.7685
	ENSMUSG00000025921.7_Rdh10	40.0595	62.9828	47.7908	34.3748	43.4091	44.7685	31.0168	53.4632		ENSMUSG00000025921.7_Rdh10	107.624	135.482	116.355	111.738	115.751	95.493	82.5275	96.6298
	ENSMUSG00000104165.1_Gm38249	0	0	0	0	0	0	0	0		ENSMUSG00000104165.1_Gm38249	0	0	0	0.102441	0.11664	0	0	0
	ENSMUSG00000100868.1_Gm28095	0	0	0	0.133036	0	0.133328	0	0.186852		ENSMUSG00000100868.1_Gm28095	0	0.221659	0	0.15694	0.0595648	0.0653569	0	0
	ENSMUSG00000025920.19_Stau2	15.1222	14.7193	16.1013	14.2342	16.6157	14.4751	9.63226	13.0904		ENSMUSG00000025920.19_Stau2	8.96301	8.34513	9.34538	7.92901	8.62683	7.17632	21.6306	13.1931
	ENSMUSG00000089982.7_Gm7568	1.07513	0.49631	0.125215	0.803785	1.08996	0.604164	1.26018	1.03486		ENSMUSG00000089982.7_Gm7568	0.587647	0.446411	0	0.592633	0.809736	0.0987195	0	0.427907
	ENSMUSG00000025939.18_Ube2w	90.051	101.933	112.063	58.3184	109.283	99.644	95.0751	107.088		ENSMUSG00000025939.18_Ube2w	68.5772	76.0403	102.145	94.9852	82.4796	66.0171	60.2444	91.5665
	ENSMUSG00000102457.1_Gm38342	11.858	15.2848	8.68175	10.0098	11.1724	13.1498	10.1089	12.6974		ENSMUSG00000102457.1_Gm38342	8.228	10.1796	13.9053	9.97334	10.3868	7.5757	9.18959	13.8839
	ENSMUSG00000079658.9_Eloc	473.662	985.893	558.308	544.236	541.755	449.476	757.885	699.531		ENSMUSG00000079658.9_Eloc	427.897	438.095	535.029	516.112	499.455	509.803	476.407	546.346
	ENSMUSG00000097744.1_D030040B21Rik	0.981839	2.41043	1.21626	1.33739	1.14071	1.15921	3.13573	0.913817		ENSMUSG00000097744.1_D030040B21Rik	0.972484	1.28479	1.86209	0.63961	0.582615	1.24302	8.54473	0.153942
	ENSMUSG00000100959.1_Gm7654	0.485801	1.57916	0.18388	0	0	0	0.308434	0.276311		ENSMUSG00000100959.1_Gm7654	0	0.491673	0.138201	0.696236	1.18912	0	0	0.125678
	ENSMUSG00000025940.6_Tmem70	150.861	129.783	162.37	146.843	191.561	156.71	183.518	178.714		ENSMUSG00000025940.6_Tmem70	137.248	148.779	152.893	139.654	130.799	122.355	122.147	99.3742
	ENSMUSG00000025779.10_Ly96	13.8928	18.5273	18.8201	25.4651	18.4947	19.3881	28.2669	31.6998		ENSMUSG00000025779.10_Ly96	14.7785	14.3622	11.2789	12.1095	11.0481	16.9713	12.9747	16.6464
	ENSMUSG00000100093.1_Gm29649	0	0	0	0	0	0	0	0		ENSMUSG00000100093.1_Gm29649	0	0	0	0	0	0	0	0
	ENSMUSG00000091020.3_Gm5828	0.0891941	0	0.202565	0	0.160298	0	0	0.050731		ENSMUSG00000091020.3_Gm5828	0.0633774	0	0.0507479	0.0639152	0.145549	0.0532342	0.17955	0.04615
	ENSMUSG00000101640.1_Gm28376	2.35655	11.3136	2.14074	4.58066	0.564685	1.72152	5.38621	4.82523		ENSMUSG00000101640.1_Gm28376	8.03741	5.72408	4.29051	4.72827	4.10185	6.18848	0	0
	ENSMUSG00000104133.1_4921511E07Rik	0	0	0	0	0	0	0	0		ENSMUSG00000104133.1_4921511E07Rik	0	0	0	0	0	0	0	0
	ENSMUSG00000042686.5_Jph1	0.149371	0.365199	0.075384	0.060489	0.278388	0.020207	0.063224	0.302073		ENSMUSG00000042686.5_Jph1	0.28303	0.291154	0.566574	0.475719	0.433328	0.1783	0	0.360665
	ENSMUSG00000100110.1_Gm28783	0	0	0	0	0	0	0	0		ENSMUSG00000100110.1_Gm28783	0	0	0	0	0	0	0	0
	ENSMUSG00000025777.8_Gdap1	22.3283	42.4008	23.1167	22.2249	22.5354	23.4103	10.8995	17.7101		ENSMUSG00000025777.8_Gdap1	26.4247	28.8278	27.4346	26.0646	21.4892	24.296	29.893	54.5163
	ENSMUSG00000099899.1_Gm28784	83.1146	87.1518	83.7269	86.4209	77.6596	79.9178	45.7369	47.2267		ENSMUSG00000099899.1_Gm28784	54.4519	58.46	58.3526	45.6244	80.3329	71.9847	46.0259	151.894
	ENSMUSG00000100272.1_Gm28785	0	0	0	0	0	0	0	0		ENSMUSG00000100272.1_Gm28785	0	0	0	0	0	0	0	0
	ENSMUSG00000100398.1_Gm5251	0.702971	0.878883	0.532163	0.854021	0.210561	0.855899	0.223158	0.799662		ENSMUSG00000100398.1_Gm5251	0.4995	0.237156	0	1.00748	0	0	0	5.27395
	ENSMUSG00000101589.1_Rbm6-ps1	0.346832	1.01179	0.350078	0.175565	0.450174	0.633425	0.477106	0.723318		ENSMUSG00000101589.1_Rbm6-ps1	0.53396	0.702047	1.05245	0.662758	0.534526	0.862506	1.43515	1.40571
	ENSMUSG00000102048.1_Gm6075	0.34136	0	0.516833	0	0.204495	0	0	0.194157		ENSMUSG00000102048.1_Gm6075	0.242556	0	0	0.244614	0	0.407472	0	0
	ENSMUSG00000089534.1_Gm25166	0	0	0	0	0	0	0	0		ENSMUSG00000089534.1_Gm25166	0	0	0	0	0	0	0	0
	ENSMUSG00000067780.3_Pi15	0	0	0	0.014556	0	0	0	0.01363		ENSMUSG00000067780.3_Pi15	0.0340552	0	0	0	0	0	0	0
	ENSMUSG00000100053.1_Gm28154	0.0393317	0.059009	0.089325	0.047783	0.11781	0.11972	0.024972	0.156596		ENSMUSG00000100053.1_Gm28154	0.0558947	0	0.134269	0.0281845	0.0427884	0	0.897325	0
	ENSMUSG00000085125.7_Gm16070	0.0298204	0	0.01505	0	0.011909	0.036308	0.037866	0.04523		ENSMUSG00000085125.7_Gm16070	0.0423782	0	0.0113111	0.0142459	0.0648824	0.0237305	0	0
	ENSMUSG00000025776.13_Crispld1	0.16535	0.183758	0.139081	0	0.066036	0	0	0		ENSMUSG00000025776.13_Crispld1	0.417743	0.0247924	0	0.0263305	0.259829	0	0	0.152094
	ENSMUSG00000099895.1_Gm28153	1.7144	0.791414	2.396	2.40321	0.632017	1.76623	0	0		ENSMUSG00000099895.1_Gm28153	0.749647	0.889806	0.750327	0	1.86507	1.57418	0	7.50572
	ENSMUSG00000100554.1_Gm7690	0.711513	0	0.538629	0.144066	0.568318	0.43315	0	0.134896		ENSMUSG00000100554.1_Gm7690	0.168523	0.720113	0.742175	1.01972	1.99961	0.283104	0	0.061357
	ENSMUSG00000099473.1_Gm18775	9.05944	11.0433	8.78704	6.19093	5.42715	7.41097	2.15694	1.28819		ENSMUSG00000099473.1_Gm18775	5.43142	8.40487	7.7317	4.46316	3.54187	4.05525	15.9573	9.81426
	ENSMUSG00000099591.1_Gm17969	1.45983	1.62234	1.66995	1.45822	0.932824	0.789958	0.494315	0.221416		ENSMUSG00000099591.1_Gm17969	1.52136	1.88241	1.40276	0.836871	0.88229	0.851914	1.78497	3.25628
	ENSMUSG00000109887.1_Gm28756	2.16252	2.80859	2.05245	1.45084	1.39216	1.80771	0.491815	0.220296		ENSMUSG00000109887.1_Gm28756	1.51366	2.04711	1.79968	1.01767	0.877827	0.809077	3.98504	2.5718
	ENSMUSG00000102001.1_Gm28755	0.833674	1.66767	0	1.01281	0	0.507518	0	0		ENSMUSG00000102001.1_Gm28755	0	0	0.948655	0.597398	0	0	0	2.58808
	ENSMUSG00000101717.2_Gm45784	0	0	0	0	0	0	0	0		ENSMUSG00000101717.2_Gm45784	0	0	0	0	0	0	0	0
	ENSMUSG00000025774.14_Crisp4	0	0	0	0	0	0	0	0		ENSMUSG00000025774.14_Crisp4	0	0	0	0	0	0	0	0
	ENSMUSG00000070977.4_Defb44-ps	0	0	0	0	0	0	0	0		ENSMUSG00000070977.4_Defb44-ps	0	0	0	0	0	0	0	0
	ENSMUSG00000073735.1_Defb18	0	0	0	0	0	0	0	0		ENSMUSG00000073735.1_Defb18	0	0	0	0	0	0	0	0
	ENSMUSG00000067773.6_Defb41	29.1007	72.4937	38.0889	66.5773	32.911	33.1135	14.6772	27.2252		ENSMUSG00000067773.6_Defb41	16.4262	35.9668	25.9963	17.1502	26.4804	39.6063	28.469	4.08083
	ENSMUSG00000101685.1_Gm17837	0	0	0	0	0	0	0	0		ENSMUSG00000101685.1_Gm17837	0	0	0	0	0	0	0.113016	0
	ENSMUSG00000101306.1_Gm5252	0	0	0	0	0	0	0	0		ENSMUSG00000101306.1_Gm5252	0	0	0	0	0	0	0	0
	ENSMUSG00000088800.1_Gm24075	0	0	0	0	0	0	0	0		ENSMUSG00000088800.1_Gm24075	0	0	0	0	0	0	0	0
	ENSMUSG00000101644.1_Gm28343	0	0	0	0	0	0.901751	0	0		ENSMUSG00000101644.1_Gm28343	1.05252	0	0	0	0	0	0	0
	ENSMUSG00000099433.1_Gm28344	0	0	0	0	0	0	0	0		ENSMUSG00000099433.1_Gm28344	0	0	0	0	0	0	0	0
	ENSMUSG00000089787.2_Gm15825	0	0	0	0	0	0	0	0		ENSMUSG00000089787.2_Gm15825	0	0	0	0	0.294904	0.21572	0	0
	ENSMUSG00000042596.7_Tfap2d	0.212258	0.297219	0.257094	0.15472	0.762932	0.723616	0.485145	0.338035		ENSMUSG00000042596.7_Tfap2d	1.08591	0.171859	0	0.425883	0.0461825	0.45606	0	0.79073
	ENSMUSG00000100720.1_Gm10075	47.4873	47.192	58.0711	47.5212	66.9251	56.1501	58.9464	54.7115		ENSMUSG00000100720.1_Gm10075	54.0743	40.2564	64.9481	36.8644	60.7675	70.4919	100.291	104.738
	ENSMUSG00000025927.13_Tfap2b	3.37665	2.10754	1.90228	3.38671	1.27014	2.07155	0.116332	0.29776		ENSMUSG00000025927.13_Tfap2b	1.35774	1.74847	2.18926	2.34463	2.24961	1.53101	0	4.53704
	ENSMUSG00000100538.1_Gm28340	0.410646	2.46435	0	0	0	0	0	0		ENSMUSG00000100538.1_Gm28340	0	0	0	0	0	0	0	0
	ENSMUSG00000101117.1_Gm28341	0	0	0	0	0	0	0	0		ENSMUSG00000101117.1_Gm28341	0	0	0	0	0	0	0	0
	ENSMUSG00000100204.1_Gm4849	1.21877	0.812673	1.00651	0.538421	1.10624	1.21411	1.92277	2.22666		ENSMUSG00000100204.1_Gm4849	2.83421	3.23951	1.93321	2.22309	1.36606	3.04189	0.545206	1.2612
	ENSMUSG00000084668.1_Gm24633	0	0	0	0	0	0	0	0		ENSMUSG00000084668.1_Gm24633	0	0	0	0	0	0	0	0
	ENSMUSG00000102597.1_Gm38382	0	0	0	0	0	0	0	0		ENSMUSG00000102597.1_Gm38382	0	0	0	0	0	0	0	0
	ENSMUSG00000043760.16_Pkhd1	2.38244	0.591376	1.98347	1.27465	1.38208	1.90559	0.485801	0.514332		ENSMUSG00000043760.16_Pkhd1	2.87497	3.87205	1.8931	1.72799	1.62067	1.79903	2.35711	1.66758
	ENSMUSG00000104095.1_Gm37315	0	0	0	0	0	0	0	0		ENSMUSG00000104095.1_Gm37315	0	0	0	0	0	0	0	0
	ENSMUSG00000089914.2_4930486I03Rik	0.210534	0	0	0	0	0	0	0.239493		ENSMUSG00000089914.2_4930486I03Rik	0	0	0	0.150866	0	0	0	0
	ENSMUSG00000090142.2_Gm15795	0.600004	0.900179	0	0.182232	0.359438	0.365266	0.190471	0.170633		ENSMUSG00000090142.2_Gm15795	0.639504	0.607256	0	0	0.326368	0.179052	1.40913	0.931336
	ENSMUSG00000070175.1_Gm24162	0	0	0	0	0	0	0	0		ENSMUSG00000070175.1_Gm24162	0	0	0	0	0	0	0	0
	ENSMUSG00000099906.2_Gm28653	0.0149433	0	0	0	0.017904	0	0	0		ENSMUSG00000099906.2_Gm28653	0	0	0	0	0.0162566	0	0	0
	ENSMUSG00000065559.1_Mir206	0	0	0	0	0	0	0	0		ENSMUSG00000065559.1_Mir206	0	0	0	0	0	0	0	0
	ENSMUSG00000065480.1_Mir133b	0	0	0	0	0	0	0	0		ENSMUSG00000065480.1_Mir133b	0	0	0	0	0	0	0	0
	ENSMUSG00000025929.4_Il17a	0	0	0	0	0	0	0	0		ENSMUSG00000025929.4_Il17a	0	0	0	0	0	0	0	0
	ENSMUSG00000041872.9_Il17f	107.032	60.6862	110.124	85.7729	108.035	105.442	44.1221	56.7001		ENSMUSG00000041872.9_Il17f	96.2528	129.985	97.3321	103.948	121.526	115.469	31.2712	70.4705
	ENSMUSG00000041859.10_Mcm3	11.2089	19.9898	10.2427	10.7167	13.4826	10.5249	15.5244	23.1625		ENSMUSG00000041859.10_Mcm3	33.2093	23.4794	41.7616	28.2314	35.4276	22.2205	50.32	31.4115
	ENSMUSG00000099714.1_Gm20587	0	0	0	0.08497	0.083798	0	0	0		ENSMUSG00000099714.1_Gm20587	0	0.188765	0	0	0	0	0	0
	ENSMUSG00000102121.1_Gm28065	4.77986	7.76877	5.27691	4.3552	4.65306	4.84975	5.05788	6.23026		ENSMUSG00000102121.1_Gm28065	2.8303	6.9877	5.55242	7.56393	3.89996	3.32826	11.3593	9.99556
	ENSMUSG00000088858.1_Gm24723	0	0	0	0	0	0	0	0		ENSMUSG00000088858.1_Gm24723	0	0	0	0.900623	0	0	0	0
	ENSMUSG00000097934.1_6720483E21Rik	0	0	0	0	0.088736	0.631225	0	0		ENSMUSG00000097934.1_6720483E21Rik	0.105252	0	1.09561	0	0.966864	0	0	0
	ENSMUSG00000025931.15_Paqr8	0.181379	0.302356	0.320384	0.348891	0.162985	0.165628	0.230314	0.30949		ENSMUSG00000025931.15_Paqr8	1.2888	0.265158	0.498787	0.606542	1.05237	0.306718	0	0.484873
	ENSMUSG00000077314.1_Gm24171	0	0	0	0	0	0	0	0		ENSMUSG00000077314.1_Gm24171	0	0	0	0	0	0	0	0
	ENSMUSG00000100929.1_Gm28064	0	0	0	0	0	0	0	0		ENSMUSG00000100929.1_Gm28064	0	0	0	0	0	0	0	0
	ENSMUSG00000041809.5_Efhc1	0.41325	0.41333	1.13759	0.867172	1.80045	0.731856	2.3375	0.811975		ENSMUSG00000041809.5_Efhc1	1.92199	2.63621	2.00923	1.61525	0.817397	2.78033	13.1085	0.349884
	ENSMUSG00000041779.5_Tram2	7.70851	4.11034	9.44614	7.70068	8.90747	8.62735	5.1076	6.1764		ENSMUSG00000041779.5_Tram2	6.74269	5.96575	6.43351	4.03354	6.63833	8.38385	8.40632	6.64953
	ENSMUSG00000099971.1_Gm28287	0	0	0	0	0	0	0	0		ENSMUSG00000099971.1_Gm28287	0	0	0	0	0	0	0	0
	ENSMUSG00000100819.1_Gm2693	3.34127	4.64961	3.07927	4.76517	2.78486	2.12251	1.84466	1.98305		ENSMUSG00000100819.1_Gm2693	2.27093	1.96038	0.991851	1.6656	4.42511	1.73407	0	2.85626
	ENSMUSG00000025933.15_Tmem14a	23.2704	22.2923	22.1247	24.2426	19.4944	21.1561	16.4506	15.715		ENSMUSG00000025933.15_Tmem14a	11.2559	14.4168	17.5368	13.1994	11.5556	19.7152	7.82791	21.2213
	ENSMUSG00000102633.1_Gm38224	0.987506	1.69884	1.85395	0.431891	1.04117	1.10615	0	0.674001		ENSMUSG00000102633.1_Gm38224	3.98553	1.4925	3.77565	3.96274	5.45741	3.30052	0	0
	ENSMUSG00000025934.15_Gsta3	0.305527	0.687568	0.404757	0.510368	0.274543	0.348743	0.096989	0.021722		ENSMUSG00000025934.15_Gsta3	0.325641	0.386525	0.434582	0.301037	0.602435	0.205143	0	0
	ENSMUSG00000099343.1_Gm28836	0	0	0	0	0	0	0	0		ENSMUSG00000099343.1_Gm28836	0	0	0	0	0	0	0	0
	ENSMUSG00000096375.2_Gm7094	0.906563	0.906738	1.02943	0	0.271543	0.827837	1.43894	0.515629		ENSMUSG00000096375.2_Gm7094	0.966246	0.30584	1.0316	0.324815	1.72591	1.08214	2.7374	5.3942
	ENSMUSG00000025936.15_Gm4956	2.67386	1.945	2.94424	1.69803	2.18428	2.07171	1.00315	3.59467		ENSMUSG00000025936.15_Gm4956	2.24537	1.39409	0.829813	1.56768	0.727214	1.59586	0	1.6979
	ENSMUSG00000093963.1_Gm21909	0.188953	0.18899	0.572166	0.229555	0	0	0.239933	0.64483		ENSMUSG00000093963.1_Gm21909	0	0.509966	0.645042	0	0.411119	0	0	0
	ENSMUSG00000067750.3_Khdc1a	28.0537	73.3212	27.8739	25.8656	35.0122	29.3788	30.3746	54.1371		ENSMUSG00000067750.3_Khdc1a	27.1123	26.5338	35.7708	26.6244	25.0239	32.9388	128.745	90.0285
	ENSMUSG00000086194.1_Gm16329	4.9189	3.8017	9.81704	5.70422	5.62554	8.71125	13.6276	8.64756		ENSMUSG00000086194.1_Gm16329	5.4016	8.1464	6.10617	7.04962	2.91883	2.66889	0.300057	2.77644
	ENSMUSG00000094436.1_Gm16327	18.1909	18.1944	28.0926	19.4477	18.3077	22.5912	37.42	17.796		ENSMUSG00000094436.1_Gm16327	16.5448	10.801	8.69392	9.90685	6.33268	13.0284	0	0
	ENSMUSG00000041722.7_Khdc1c	25.7888	84.8424	23.4272	25.3231	33.707	36.1738	36.9143	37.2398		ENSMUSG00000041722.7_Khdc1c	56.0333	69.4289	39.6288	30.6675	25.0875	35.1592	111.149	116.142
	ENSMUSG00000085507.1_Gm2709	4.02903	8.05961	2.87064	4.89476	6.24703	2.8856	2.7085	2.1568		ENSMUSG00000085507.1_Gm2709	1.34722	1.91893	8.36036	2.71731	6.18793	4.24353	0	1.71676
	ENSMUSG00000094926.1_Gm16533	2.91055	10.5528	9.36419	7.51389	3.92308	3.10076	6.00568	8.2772		ENSMUSG00000094926.1_Gm16533	0	3.92763	4.13996	6.25696	9.10322	1.30284	0	0
	ENSMUSG00000085079.3_Khdc1b	707.565	1072.48	783.03	588.692	944.865	820.074	1068.47	1531.79		ENSMUSG00000085079.3_Khdc1b	1572.06	1537.29	1591.14	1601.93	1571.83	1493.25	1499.8	1249.72
	ENSMUSG00000085679.2_Gm16328	27.0859	31.7474	19.8638	28.2786	46.6499	26.2796	39.2302	16.3686		ENSMUSG00000085679.2_Gm16328	62.5496	23.9866	5.29746	27.9009	23.481	16.1658	0	17.518
	ENSMUSG00000028033.16_Kcnq5	0.11867	0.140274	0.081669	0.104851	0.11633	0.183892	0.095892	0		ENSMUSG00000028033.16_Kcnq5	0.551925	0.189256	0.147314	0.262843	0.140836	0.360572	0.014478	0
	ENSMUSG00000104138.1_Gm36949	0	0	0	0	0	0	0	0		ENSMUSG00000104138.1_Gm36949	0	0	0	0	0	0.0851016	0	0
	ENSMUSG00000082935.3_Gm7658	16.0883	12.9912	18.7715	17.4831	19.0104	17.7911	16.9616	21.3234		ENSMUSG00000082935.3_Gm7658	11.4316	13.3449	15.7039	13.644	12.0428	16.0328	38.3285	37.4969
	ENSMUSG00000103748.1_Gm38243	0	0	0	0	0	0	0	0.180651		ENSMUSG00000103748.1_Gm38243	0.526595	0	0	0	0	0.189564	0	0
	ENSMUSG00000099692.1_Gm5696	0	0	0	0	0	0	0	0		ENSMUSG00000099692.1_Gm5696	0	0	0	0	0	0	0	0
	ENSMUSG00000100418.1_Gm28239	0	0	0	0	0	0	0	0		ENSMUSG00000100418.1_Gm28239	0	0	0	0	0	0	0	0
	ENSMUSG00000041670.16_Rims1	11.7068	13.3432	11.1909	8.8975	7.34382	10.5221	1.71688	2.0892		ENSMUSG00000041670.16_Rims1	11.0324	13.4106	14.4882	12.9346	11.7428	11.607	0	23.9722
	ENSMUSG00000097642.1_Gm26866	0	0	0	0	0	0	0	0		ENSMUSG00000097642.1_Gm26866	0.88191	0	0	0	0	0	0	0
	ENSMUSG00000101468.1_Gm7761	0	0	0	0.109419	0	0	0	0		ENSMUSG00000101468.1_Gm7761	0	0	0	0	0	0	0	0
	ENSMUSG00000101227.1_Gm29506	0.0399185	0	0.181314	0.290975	0	0.048603	0	0		ENSMUSG00000101227.1_Gm29506	0.7942	0.0538679	0.136272	0.11442	0.0868534	0.0476495	0	0
	ENSMUSG00000073730.2_4933415F23Rik	0	0	0	0	0	0	0	0		ENSMUSG00000073730.2_4933415F23Rik	0	0	0	0	0	0	0	0
	ENSMUSG00000089553.1_Gm24176	0	0	0	0	0	0	0	0		ENSMUSG00000089553.1_Gm24176	0	0	0	0	0	0	0	0
	ENSMUSG00000102766.1_Gm6420	0	0	0	0	0	0	0	0		ENSMUSG00000102766.1_Gm6420	0	0.309647	0	0	0.124814	0	0	0
	ENSMUSG00000065405.3_Mir30a	0	0	0	0	0	0	0	0		ENSMUSG00000065405.3_Mir30a	0	0	0	0	0	0	0	0
	ENSMUSG00000097970.1_Gm27028	0	0	0	0	0	0	0	0		ENSMUSG00000097970.1_Gm27028	0	0	0	0	0	0	0	0
	ENSMUSG00000065567.1_Mir30c-2	0	0	0	0	0	0	0	0		ENSMUSG00000065567.1_Mir30c-2	0	0	0	0	0	0	0	0
	ENSMUSG00000100775.1_Gm29107	0	0	0	0	0	0	0	0		ENSMUSG00000100775.1_Gm29107	0	0	0	0	0	0	0	0
	ENSMUSG00000101226.1_Gm20954	0	0	0	0	0	0	0	0		ENSMUSG00000101226.1_Gm20954	0	0	0	0	0	0	0	0
	ENSMUSG00000026158.11_Ogfrl1	0.838814	1.7905	0.929266	1.01905	1.2011	0.635195	2.1952	2.79275		ENSMUSG00000026158.11_Ogfrl1	1.06121	1.04911	1.04763	1.09954	1.01269	1.20885	3.78895	2.49819
	ENSMUSG00000097920.1_Gm7784	0	0	0.253974	0.203791	0.30147	0	0.319506	0.09541		ENSMUSG00000097920.1_Gm7784	0	0	0	0.601022	0	0	0	0
	ENSMUSG00000099503.1_Gm28822	0	0	0	0	0	0	0	0		ENSMUSG00000099503.1_Gm28822	0	0	0	0	0	0	0	0
	ENSMUSG00000026156.8_B3gat2	3.61061	16.4382	4.9402	4.38644	7.86681	5.68235	8.25255	14.71		ENSMUSG00000026156.8_B3gat2	4.50395	3.9881	4.32163	5.97957	4.01522	4.30989	16.0979	15.7894
	ENSMUSG00000026155.13_Smap1	12.5296	41.4252	14.7547	15.6729	24.2137	18.5042	37.8306	55.2699		ENSMUSG00000026155.13_Smap1	18.3995	17.4717	24.7397	23.6767	19.3607	21.7973	46.677	42.9071
	ENSMUSG00000026154.4_Sdhaf4	318.989	553.806	331.507	382.344	361.492	316.739	335.274	225.428		ENSMUSG00000026154.4_Sdhaf4	238.866	273.056	206.818	224.162	286.209	280.053	266.457	498.922
	ENSMUSG00000102495.1_Gm26524	73.592	138.916	70.5238	98.9657	75.9401	79.2431	79.1328	61.9389		ENSMUSG00000102495.1_Gm26524	46.5483	45.062	42.113	48.7722	63.8626	55.3472	93.9093	82.0965
	ENSMUSG00000026153.15_Fam135a	2.66791	4.47227	2.6821	1.99656	2.9919	2.27381	2.75081	3.33835		ENSMUSG00000026153.15_Fam135a	3.13927	1.44008	2.86586	1.98825	2.55409	2.81519	0	5.36696
	ENSMUSG00000102398.1_Gm37580	0	0	0	0	0	0	0	0		ENSMUSG00000102398.1_Gm37580	0	0	0	0	0	0	1.66982	0
	ENSMUSG00000097670.1_Gm26607	0	0	0	0	0	0	0	0		ENSMUSG00000097670.1_Gm26607	0	0	0	0	0	0	0	0
	ENSMUSG00000026147.16_Col9a1	0	0.032741	0	0.039769	0	0	0	0		ENSMUSG00000026147.16_Col9a1	0.372161	0.176697	0	0	0.445149	0.234449	0	0.423432
	ENSMUSG00000026141.13_Col19a1	0.397469	0.373452	0.419425	0.307284	0.129877	0.234636	0.214117	0.10961		ENSMUSG00000026141.13_Col19a1	0.821597	0.601378	0.671579	0.65595	0.222752	0.373807	0	1.27131
	ENSMUSG00000077463.1_Gm26418	0	0	0	0	0	0	0	0		ENSMUSG00000077463.1_Gm26418	0	0	0	0	0	0	0	0
	ENSMUSG00000099997.1_Tubb4b-ps2	12.4705	5.39872	12.869	6.70825	11.0758	10.2734	22.4526	25.3368		ENSMUSG00000099997.1_Tubb4b-ps2	16.4876	22.1866	38.6884	22.496	20.046	33.7705	8.24292	17.5914
	ENSMUSG00000100131.1_Gm28439	174.992	175.688	206.306	97.3233	198.769	171.901	218.356	197.876		ENSMUSG00000100131.1_Gm28439	48.1755	40.1237	44.5018	45.3272	56.864	58.3243	63.0311	71.6298
	ENSMUSG00000067736.2_Gm10222	236.437	230.557	255.452	142.593	233.25	256.269	368.656	330.26		ENSMUSG00000067736.2_Gm10222	78.588	53.6843	71.275	76.4243	92.3892	89.2488	65.5053	97.8088
	ENSMUSG00000101939.1_Gm28438	33.1802	179.881	41.4994	30.6705	56.462	40.1057	188.374	139.762		ENSMUSG00000101939.1_Gm28438	11.2757	9.08479	11.4911	6.54714	13.8631	10.0451	46.1418	49.5125
	ENSMUSG00000101111.1_Gm28437	883.852	958.936	1020.76	760.12	1123.82	952.949	1262.35	1261.99		ENSMUSG00000101111.1_Gm28437	534.459	282.346	333.684	241.408	560.806	594.347	266.858	193.273
	ENSMUSG00000100862.1_Gm10925	4103.85	2470.64	5378.34	3549.7	4082.25	4868.96	2663.24	1919.63		ENSMUSG00000100862.1_Gm10925	818.915	848.942	587.787	576.351	993.312	1304.87	189.968	300.434
	ENSMUSG00000102070.1_Gm28661	848.994	1315.89	950.688	670.35	932.844	801.591	1134.97	1191.62		ENSMUSG00000102070.1_Gm28661	362.301	222.56	250.047	259.237	382.164	412.202	233.921	155.92
	ENSMUSG00000101249.1_Gm29216	1262.47	2022.06	1485.9	980.093	2093.74	1303.3	1040.46	1415.98		ENSMUSG00000101249.1_Gm29216	1007.51	546.719	797.721	489.543	1116.45	1134.45	1241.5	942.649
	ENSMUSG00000073725.8_Lmbrd1	25.5254	28.0082	31.0815	27.2226	19.4434	22.0632	10.1796	9.81598		ENSMUSG00000073725.8_Lmbrd1	21.3018	27.3646	26.211	26.1102	26.7239	23.4248	1.83045	16.5627
	ENSMUSG00000100808.1_Gm28594	0	0	0	0	0	0	0	0		ENSMUSG00000100808.1_Gm28594	0	0	0	0	0	0	0	0
	ENSMUSG00000100483.1_Gm28237	0	0	0	0	0	0	0	0		ENSMUSG00000100483.1_Gm28237	0	0	0	0	0	0	0	0
	ENSMUSG00000100450.1_Gm9443	0	0	0	0	0	0	0	0		ENSMUSG00000100450.1_Gm9443	0	0	0	0	0	0	0	0
	ENSMUSG00000099392.1_Gm29414	0	0	0	0	0	0	0	0		ENSMUSG00000099392.1_Gm29414	0	0	0	0	0	0	0	0
	ENSMUSG00000033569.17_Adgrb3	1.07269	1.7837	1.52259	0.961102	1.29593	1.01219	0.448359	0.605035		ENSMUSG00000033569.17_Adgrb3	2.15959	2.65383	2.42094	2.46617	2.80072	2.17675	1.79347	2.06282
	ENSMUSG00000080849.1_Gm15702	0.747302	1.12117	0.848584	0.680909	0.223839	0.454937	1.66061	1.06261		ENSMUSG00000080849.1_Gm15702	0.7965	0.252112	2.9763	2.14202	1.42271	0.892033	2.00579	0.579988
	ENSMUSG00000104257.1_Gm20172	0	0	0	0	0	0	0	0		ENSMUSG00000104257.1_Gm20172	0	0	0	0	0	0	0	0
	ENSMUSG00000096866.1_Gm22260	0	0	0	0	0	0	0	0		ENSMUSG00000096866.1_Gm22260	0	0	0	0	0	0	0	0
	ENSMUSG00000102296.1_Gm37543	0.160913	0	0	0.097744	0.289189	0	0	0		ENSMUSG00000102296.1_Gm37543	0	0	0	0	0	0	0	0
	ENSMUSG00000103209.1_Gm37331	0.0491559	0	0.111636	0	0	0.05985	0	0		ENSMUSG00000103209.1_Gm37331	0.034928	0.0331667	0	0.105673	0.320856	0.205366	0	0
	ENSMUSG00000104027.1_Gm37211	0	0	0	0	0	0	0	0		ENSMUSG00000104027.1_Gm37211	0	0	0	0	0	0	0	0.6501
	ENSMUSG00000102407.1_Gm37862	0	0	0	0.039785	0	0	0	0		ENSMUSG00000102407.1_Gm37862	0	0	0	0	0	0	0	0
	ENSMUSG00000103214.1_Gm38286	0	0	0	0	0.032008	0	0	0		ENSMUSG00000103214.1_Gm38286	0	0	0	0	0	0	0	0.165871
	ENSMUSG00000104100.1_Gm37880	0	0	0	0	0	0	0	0		ENSMUSG00000104100.1_Gm37880	0	0	0	0	0	0	0	0
	ENSMUSG00000084740.1_Gm25294	0	0	0	0	0	0	0	0		ENSMUSG00000084740.1_Gm25294	0	0	0	0	0	0	0	0
	ENSMUSG00000103889.1_Gm37011	0	0	0	0	0	0	0	0		ENSMUSG00000103889.1_Gm37011	0	0	0	0	0	0	0	0
	ENSMUSG00000101301.1_Gm29214	0	0	0	0	0	0	0	0		ENSMUSG00000101301.1_Gm29214	0	0	0	0	0	0	0	0
	ENSMUSG00000104221.1_Gm37051	0	0	0	0	0	0	0	0		ENSMUSG00000104221.1_Gm37051	0	0	0	0	0	0	0	0
	ENSMUSG00000102250.1_Gm38260	0	0	0	0	0	0	0	0		ENSMUSG00000102250.1_Gm38260	0	0	0	0	0	0	0	0
	ENSMUSG00000102317.1_Gm37628	0	0	0	0	0	0	0	0		ENSMUSG00000102317.1_Gm37628	0	0	0	0	0	0	0	0
	ENSMUSG00000103563.1_8030445P17Rik	0.0302629	0	0	0	0	0	0	0		ENSMUSG00000103563.1_8030445P17Rik	0	0	0	0	0	0	0	0
	ENSMUSG00000102465.1_Gm38198	0	0	0	0	0	0	0	0		ENSMUSG00000102465.1_Gm38198	0	0	0	0	0	0	0	0
	ENSMUSG00000102659.1_Gm37077	0	0	0	0	0	0	0	0		ENSMUSG00000102659.1_Gm37077	0.0319377	0	0	0	0	0	0	0
	ENSMUSG00000103924.1_Gm37895	0	0	0	0	0	0	0	0		ENSMUSG00000103924.1_Gm37895	0	0	0	0	0	0	0	0
	ENSMUSG00000104132.1_Gm36952	0	0	0	0	0	0	0	0		ENSMUSG00000104132.1_Gm36952	0	0	0	0	0.024894	0	0	0
	ENSMUSG00000102747.1_Gm37602	0	0	0	0	0	0	0	0		ENSMUSG00000102747.1_Gm37602	0	0	0	0	0	0	0	0
	ENSMUSG00000102386.1_2900022M07Rik	0	0	0	0	0	0	0	0		ENSMUSG00000102386.1_2900022M07Rik	0	0	0	0	0	0	0	0
	ENSMUSG00000103004.1_2900002M20Rik	0	0	0	0	0	0	0	0		ENSMUSG00000103004.1_2900002M20Rik	0	0	0	0	0	0	0	0
	ENSMUSG00000104516.1_Gm9884	0	0	0	0	0	0	0	0		ENSMUSG00000104516.1_Gm9884	0	0	0	0	0	0	0	0
	ENSMUSG00000101618.1_Gm18443	0	0	0	0	0	0	0	0		ENSMUSG00000101618.1_Gm18443	0	0	0	0	0	0	0	0
	ENSMUSG00000099458.1_Gm19123	0	0	0	0	0	0	0	0		ENSMUSG00000099458.1_Gm19123	0	0	0	0	0	0	0	0
	ENSMUSG00000088111.1_Gm24064	0	0	0	0	0	0	0	0		ENSMUSG00000088111.1_Gm24064	0	0	0	0	0	0	0	0
	ENSMUSG00000073722.3_4931408C20Rik	0	0	0	0	0	0	0	0		ENSMUSG00000073722.3_4931408C20Rik	0	0	0	0	0	0	0	0
	ENSMUSG00000095256.1_n-R5s209	0	2.78879	6.33229	0.846845	1.67033	1.69741	0	0		ENSMUSG00000095256.1_n-R5s209	0.990605	0.940652	0	3.99604	0	2.49619	0	2.16399
	ENSMUSG00000100310.1_Gm19641	0	0	0	0	0	0	0	0		ENSMUSG00000100310.1_Gm19641	0	0	0	0	0	0	0	0
	ENSMUSG00000101514.1_Gm5524	0	0	0	0	0	0	0	0		ENSMUSG00000101514.1_Gm5524	0	0	0	0	0	0	0	0
	ENSMUSG00000101033.1_Gm18776	0	0	0	0	0	0	0	0		ENSMUSG00000101033.1_Gm18776	0	0	0	0	0	0	0	0
	ENSMUSG00000101372.1_Gm19028	0	0	0	0	0	0	0.056236	0		ENSMUSG00000101372.1_Gm19028	0	0	0	0	0.144539	0	0	0
	ENSMUSG00000103241.1_Gm38089	0	0	0	0	0	0	0	0		ENSMUSG00000103241.1_Gm38089	0	0	0	0	0	0	0	0
	ENSMUSG00000086240.4_Gm7846	118.976	340.042	135.674	131.301	184.261	155.917	163.762	137.752		ENSMUSG00000086240.4_Gm7846	82.6034	87.8342	71.9991	62.9121	103.085	94.3178	177.545	226.5
	ENSMUSG00000048411.4_Gm597	0	0	0	0	0	0	0	0		ENSMUSG00000048411.4_Gm597	0	0	0	0	0	0	0	0
	ENSMUSG00000081557.2_Gm5697	0.0334208	0.434555	0.101201	0.040602	0.080084	0	0.127313	0.456213		ENSMUSG00000081557.2_Gm5697	0.0474948	0.0450997	0.0380303	0.0478978	0.109074	0.199468	0.627919	0.864607
	ENSMUSG00000058590.2_Gm6462	0	0	0	0	0	0	0	0		ENSMUSG00000058590.2_Gm6462	0	0	0	0	0	0	0	0
	ENSMUSG00000101235.1_Gm18033	0	0	0	0	0	0	0	0		ENSMUSG00000101235.1_Gm18033	0	0	0	0	0	0	0	0
	ENSMUSG00000064433.1_Gm25586	0	0	0	0	0	0	0	0		ENSMUSG00000064433.1_Gm25586	0	0	0	0	0	0	0	0
	ENSMUSG00000080625.1_Gm22679	0	0	0	0	0	0	0	0		ENSMUSG00000080625.1_Gm22679	0	0	0	0	0	0	0	0
	ENSMUSG00000080391.1_Gm23785	0	0	0	0	0	0	0	0		ENSMUSG00000080391.1_Gm23785	0	0	0	0	0	0	0	0
	ENSMUSG00000099257.1_Mir6342	0	0	0	0	0	0	0	0		ENSMUSG00000099257.1_Mir6342	0	0	0	0	0	0	0	0
	ENSMUSG00000099492.1_Gm5525	1.01159	0.126473	0.957244	0.15362	0.606004	0.461872	0.963388	0.503446		ENSMUSG00000099492.1_Gm5525	1.79698	0.597228	2.23028	2.17467	2.26977	1.73579	0.763636	2.28989
	ENSMUSG00000118548.1_AC125120.1	0	0	0	0	0	0	0	0		ENSMUSG00000118548.1_AC125120.1	0	0	0	0	0	0	0	0
	ENSMUSG00000101726.1_Gm7858	0	0	0	0	0	0	0	0		ENSMUSG00000101726.1_Gm7858	0.189521	0	0	0	0	0	0	0
	ENSMUSG00000096829.1_Gm23771	0	0	0	0	0	0	0	0		ENSMUSG00000096829.1_Gm23771	0	0	0	0	0	0	0	0
	ENSMUSG00000098883.1_Gm27430	0	0	0	0	0	0	0	0		ENSMUSG00000098883.1_Gm27430	0	0	0	0	0	0	0	0
	ENSMUSG00000053185.2_Gm9898	2.57211	4.64498	2.27166	5.38158	2.48248	2.69671	1.45158	2.76335		ENSMUSG00000053185.2_Gm9898	1.42149	2.50678	0.975619	2.66231	2.3318	2.04684	9.10896	2.07017
	ENSMUSG00000100261.1_Gm6473	2.60506	0.479972	2.49105	2.33197	3.28544	2.92137	3.482	4.67901		ENSMUSG00000100261.1_Gm6473	1.2665	4.4405	4.05648	4.02824	4.92222	1.80028	0	3.90173
	ENSMUSG00000101180.1_Gm2914	0	0	0	0	0	0	0	0		ENSMUSG00000101180.1_Gm2914	0	0	0	0	0	0	0	0
	ENSMUSG00000048874.15_Phf3	7.20191	29.9942	7.94786	6.34901	9.86843	6.41279	5.74529	11.1317		ENSMUSG00000048874.15_Phf3	6.41331	7.68338	10.8094	8.29411	7.59955	7.34767	42.8418	33.3372
	ENSMUSG00000103783.1_Gm37522	0	0.258911	0	0	0	0	0	0.032718		ENSMUSG00000103783.1_Gm37522	0.0408745	0	0	0	0	0	0	0
	ENSMUSG00000104315.1_Gm37906	0	0	0.124142	0.033204	0.065492	0.033277	0	0		ENSMUSG00000104315.1_Gm37906	0.155363	0.110647	0	0.0391704	0.1784	0	0.366791	0.028283
	ENSMUSG00000026064.16_Ptp4a1	21.9465	40.1132	31.2786	15.3499	34.3479	40.938	17.4695	29.2055		ENSMUSG00000026064.16_Ptp4a1	41.5704	43.4538	43.5075	38.6619	36.448	39.2953	47.4737	62.6474
	ENSMUSG00000117310.2_Ptp4a1	29.538	53.7231	41.8432	20.7384	46.3715	55.1153	23.5564	39.4742		ENSMUSG00000117310.2_Ptp4a1	56.5663	59.3039	59.3218	52.6581	49.8337	53.533	63.6504	84.0365
	ENSMUSG00000117091.1_Gm5698	0.114257	0	0	0	0	0	0	0		ENSMUSG00000117091.1_Gm5698	0	0	0	0	0	0	0	0
	ENSMUSG00000086726.3_Gm9458	0	0	0	0	0	0	0	0		ENSMUSG00000086726.3_Gm9458	0	0	0	0	0	0	0	0
	ENSMUSG00000086727.8_4931428L18Rik	159.267	168.41	153.715	180.513	141.698	147.469	108.644	104.624		ENSMUSG00000086727.8_4931428L18Rik	92.0806	112.236	127.935	108.804	115.814	124.357	61.1064	212.09
	ENSMUSG00000100237.1_Gm28644	42.5387	33.6121	42.2928	36.3477	51.646	53.8646	9.54275	9.67796		ENSMUSG00000100237.1_Gm28644	38.085	41.5221	39.8541	34.9534	28.3834	34.8671	25.4992	26.5585
	ENSMUSG00000098529.1_Gm27362	0	0	0	0	0	0	0	0		ENSMUSG00000098529.1_Gm27362	0	0	0	0	0	0	0	0
	ENSMUSG00000100910.1_Gm29128	0	0.319325	0.087887	0.141042	0.139097	0.212028	0	0.231113		ENSMUSG00000100910.1_Gm29128	0	0.195832	0	0	0.0947242	0.0346451	0	0
	ENSMUSG00000099796.1_Gm7893	0	0	0	0	0	0	0	0.838756		ENSMUSG00000099796.1_Gm7893	0	0.4975	0	0	0	0	0	0
	ENSMUSG00000050217.13_Lgsn	273.561	277.298	245.994	307.942	234.018	252.777	166.071	153.305		ENSMUSG00000050217.13_Lgsn	157.014	188.45	208.567	180.072	192.594	204.626	93.9649	282.641
	ENSMUSG00000026063.4_Pih1d3	0.0571678	0	0.173109	0.069452	0	1.18328	0.072592	0.520249		ENSMUSG00000026063.4_Pih1d3	0	0.540016	0	0	0	0	0	0
	ENSMUSG00000077664.1_Gm26145	0	0	0	0	0	0	0	0		ENSMUSG00000077664.1_Gm26145	0	0	0	0	0	0	0	0
	ENSMUSG00000100205.1_Gm4850	2.22586	4.15575	2.69604	4.14636	1.42232	2.16807	1.31899	0		ENSMUSG00000100205.1_Gm4850	2.31968	2.00246	4.728	4.04072	0.968594	0.70852	0	0
	ENSMUSG00000100592.1_Gm28645	0.735377	2.50076	3.11749	0.536035	0.176214	1.96978	0	0		ENSMUSG00000100592.1_Gm28645	0	0.793883	0.669441	0.421568	0	1.05336	0	2.58732
	ENSMUSG00000094215.2_Gm6489	0	0	0	0	0	0	0	0		ENSMUSG00000094215.2_Gm6489	0	0	0	0.170808	0	0.284528	0	0
	ENSMUSG00000101093.1_Gm10307	0	0	0	0	0	0	0	0		ENSMUSG00000101093.1_Gm10307	0	0	0	0	0	0	0	0
	ENSMUSG00000070960.4_Gm19680	10.7457	7.45767	13.1982	13.7874	14.6482	12.6829	41.9094	54.3834		ENSMUSG00000070960.4_Gm19680	63.1872	72.8741	82.9744	89.417	54.9317	50.5222	7.35764	16.9067
	ENSMUSG00000088620.1_Gm23032	0	0	0	0	0	0	0	0		ENSMUSG00000088620.1_Gm23032	0	0	0	0	0	0	0	0
	ENSMUSG00000082159.2_Gm7910	0	0	0	0	0	0	0	0		ENSMUSG00000082159.2_Gm7910	0	0	0	0	0	0	0	0
	ENSMUSG00000026058.11_Khdrbs2	1.28162	0.515971	1.23259	1.44929	1.043	1.00103	0.460584	0.641843		ENSMUSG00000026058.11_Khdrbs2	1.56932	0.815792	0.889704	0.90106	1.55209	1.07762	0.032452	0.658946
	ENSMUSG00000064688.1_Gm25814	0	0	0	0	0	0	0	0		ENSMUSG00000064688.1_Gm25814	0	0	0	0	0	0	0	0
	ENSMUSG00000103482.1_Gm37999	0.137563	0.091726	0.069425	0.055707	0.109878	0.334979	0.116451	0.312969		ENSMUSG00000103482.1_Gm37999	0.130328	0	0.0521786	0.262868	0	0.10947	0	2.08783
	ENSMUSG00000104498.1_Gm37110	2372.6	1787.55	3083.14	2240.81	2378.15	2808.16	1107.26	1161.71		ENSMUSG00000104498.1_Gm37110	2341.93	3225.7	2278.55	2265.55	2637.93	2638.76	1848.63	4754.9
	ENSMUSG00000104313.1_Gm37911	0	0	0	0	0	0	0.068175	0		ENSMUSG00000104313.1_Gm37911	0	0	0	0	0	0	0	1.27785
	ENSMUSG00000102865.1_Gm9839	0	0	0	0	0	0	0	0		ENSMUSG00000102865.1_Gm9839	0	0	0	0	0	0	0	0
	ENSMUSG00000102321.1_Gm37792	0	0	0	0	0	0	0	0		ENSMUSG00000102321.1_Gm37792	0	0	0	0	0	0	0	0
	ENSMUSG00000091318.2_Gm5415	0	0	0	0	0	0.055969	0	0		ENSMUSG00000091318.2_Gm5415	0	0	0	0	0	0	0	0
	ENSMUSG00000089489.1_Gm24732	0	0	0	0	0	0	0	0		ENSMUSG00000089489.1_Gm24732	0	0	0	0	0	0	0	0
	ENSMUSG00000104433.1_Gm37426	0	0	0	0	0	0	0	0		ENSMUSG00000104433.1_Gm37426	0	0	0	0	0	0	0	0
	ENSMUSG00000089395.1_Gm23024	0	0	0	0	0	0	0	0		ENSMUSG00000089395.1_Gm23024	0	0	0	0	0	0	0	0
	ENSMUSG00000102926.1_Gm37151	0	0.099421	0	0	0	0	0	0.037691		ENSMUSG00000102926.1_Gm37151	0.0706303	0.0447124	0	0.0474864	0	0	0	0.137149
	ENSMUSG00000100497.1_Gm28624	0	0	0	0	0	0	0	0		ENSMUSG00000100497.1_Gm28624	0	0	0	0	0	0	0	0
	ENSMUSG00000102917.1_Gm37724	1138.28	1022.71	1558.92	1157.96	1105.28	1422.96	639.142	681.85		ENSMUSG00000102917.1_Gm37724	1110.85	1511.75	1143.52	1120.18	1188.35	1285.74	902.786	3228.6
	ENSMUSG00000100481.1_Gm7114	0.092734	0	0	0	0.055553	0	0.058877	0.369212		ENSMUSG00000100481.1_Gm7114	0.0658927	0.31285	0.633144	0.465162	0.403536	0.387429	0.248901	0.143943
	ENSMUSG00000100590.1_Gm4785	0	0	0	0	0.397009	0	0	0		ENSMUSG00000100590.1_Gm4785	0	0	0.125687	0	0	0	0	0
	ENSMUSG00000088750.1_Gm24901	0	0	0	0	0	0	0	0		ENSMUSG00000088750.1_Gm24901	0	0	0	0	0	0	0	0
	ENSMUSG00000104230.1_Gm37591	0	0	0	0	0	0	0	0		ENSMUSG00000104230.1_Gm37591	0	0	0	0	0	0	0	0
	ENSMUSG00000101754.2_Gm2987	0	0	0	0	0	0	0	0		ENSMUSG00000101754.2_Gm2987	0	0	0	0	0	0	0	0
											ENSMUSG00000065223.1_Gm25792	0	0	0	0	0	0	0	0
	ENSMUSG00000065223.1_Gm25792	0	0	0	0	0	0	0	0		ENSMUSG00000100318.2_Gm18799	0	0	0	0	0	0	0	0
	ENSMUSG00000100318.2_Gm18799	0	0	0	0	0	0	0	0		ENSMUSG00000101612.2_Gm7933	0	0	0	0.0527194	0	0	0	0.038066
	ENSMUSG00000101612.2_Gm7933	0	0	0	0	0	0	0	0		ENSMUSG00000065260.1_Gm23453	0	0	0	0	0	0	0	0
	ENSMUSG00000065260.1_Gm23453	0	0	0	0	0	0	0	0		ENSMUSG00000026134.11_Prim2	26.8996	26.071	24.0031	25.0457	22.507	22.5111	33.0326	23.3026
	ENSMUSG00000026134.11_Prim2	26.2486	10.6887	26.7974	21.5703	26.0763	27.9278	23.0067	25.7274		ENSMUSG00000101682.1_Gm29228	0	0	0	0	0	0	0.798955	0.410709
	ENSMUSG00000101682.1_Gm29228	0.198446	0.396969	0	0	0	0	0	0		ENSMUSG00000102714.1_Gm37618	0	0	0	0	0	0	0	0
	ENSMUSG00000102714.1_Gm37618	0	0	0	0	0	0	0	0		ENSMUSG00000102093.1_Gm17813	0	0.341273	0	0	0	0	0	0
	ENSMUSG00000102093.1_Gm17813	0	0.252947	0	0	0	0	0	0		ENSMUSG00000103746.1_1700001G17Rik	0.663003	0.125914	0.31853	0.534903	0.50754	0.111379	0	1.15867
	ENSMUSG00000103746.1_1700001G17Rik	0.933077	0.65328	0.141271	0.566786	0.335381	0.227213	0.710891	0.424567		ENSMUSG00000102198.1_Gm38173	0	0	0	0	0	0	0	0
	ENSMUSG00000102198.1_Gm38173	0	0	0	0	0	0	0	0		ENSMUSG00000004768.14_Rab23	4.06931	5.18817	4.93318	5.35221	4.58555	5.18682	6.74511	6.52722
	ENSMUSG00000004768.14_Rab23	2.48301	4.25598	2.98628	2.45702	4.13853	3.75459	3.16563	5.83131		ENSMUSG00000042215.8_Bag2	3.46825	0.146371	2.96226	1.36021	3.45151	1.26238	0	0
	ENSMUSG00000042215.8_Bag2	0.0542338	0	1.27274	0.131774	1.42953	0.231112	0.034433	0.123387		ENSMUSG00000103072.1_Gm37905	3.11125	0.328263	3.59849	1.04588	4.76344	0.580737	0	0
	ENSMUSG00000103072.1_Gm37905	0	0	1.4732	0	0.582901	0	0	0		ENSMUSG00000042197.13_Zfp451	6.66849	6.14141	10.0416	7.10786	5.79992	6.38266	11.4983	10.9255
	ENSMUSG00000042197.13_Zfp451	3.9802	8.85766	3.56813	3.22575	4.64326	4.49537	4.22279	6.81533		ENSMUSG00000081402.4_Gm15455	0.461017	0.175108	0.184574	0.0929857	1.02346	0.11617	0.391822	0.03357
	ENSMUSG00000081402.4_Gm15455	0.259525	0	0.049116	0.118234	0.116603	0.315983	0.164772	0.036903		ENSMUSG00000042182.16_Bend6	1.30942	1.34155	1.04848	1.56378	1.50357	0.752531	0	2.0826
	ENSMUSG00000042182.16_Bend6	1.67307	1.18835	1.39504	1.23722	1.59782	1.26946	1.41631	1.24122		ENSMUSG00000104416.1_Gm37067	0	0	0	0	0	0	0	0
	ENSMUSG00000104416.1_Gm37067	0	0	0	0	0	0	0	0		ENSMUSG00000026131.20_Dst	2.32257	1.25603	1.31316	1.28825	1.40937	0.739899	5.52339	3.40721
	ENSMUSG00000026131.20_Dst	0.729472	1.30971	0.763458	0.76757	1.11996	0.859045	1.37424	1.87954		ENSMUSG00000103596.1_Gm37354	0.34613	0	0	0.1496	0	0	0	0
	ENSMUSG00000103596.1_Gm37354	0	0	0	0	0	0	0.044182	0.158322		ENSMUSG00000099382.1_Gm28631	0	0	0	0	0	0	0	0
	ENSMUSG00000099382.1_Gm28631	0	0	0	0	0	0	0	0		ENSMUSG00000084506.1_Gm23792	0	0	0	0	0	0	0	0
	ENSMUSG00000084506.1_Gm23792	0	0	0	0	0	0	0	0		ENSMUSG00000103364.1_Gm38157	0.485968	0.659232	0.0555896	0.280052	0.318871	0.93301	11.6697	0.556078
	ENSMUSG00000103364.1_Gm38157	0.24426	0.342029	0.295855	0.237396	0.234122	0.237918	0.434224	0.666856		ENSMUSG00000105982.1_Mir6896	0	0	0	1.62852	0	0	0	0
	ENSMUSG00000105982.1_Mir6896	1.13631	0	0	1.38047	0	0	0	0		ENSMUSG00000096992.3_Gm26788	1.18326	0.749059	0.355299	0.348045	0.584998	0.248471	2.81678	0.269254
	ENSMUSG00000096992.3_Gm26788	0.43366	0.329645	0.210105	0.252885	0.436444	0.549121	0.638766	0.572238		ENSMUSG00000103001.1_A930005N03Rik	0.37813	0.448827	0.227084	0.572007	0.144732	0	7.32023	0
	ENSMUSG00000103001.1_A930005N03Rik	0	0	0	0	0	0.080991	0.084467	0.454018		ENSMUSG00000104397.1_Gm37958	6.30532	2.86352	0.878057	1.65882	2.51834	2.07242	17.6043	0.798495
	ENSMUSG00000104397.1_Gm37958	2.50781	2.50829	3.50485	2.34359	4.16029	2.34875	1.46973	2.63331		ENSMUSG00000102839.1_Gm37385	0	0	0	0	0	0	0	0
	ENSMUSG00000102839.1_Gm37385	0	0	0	0	0	0	0	0		ENSMUSG00000101206.1_Gm5266	3.04342	2.4083	2.11202	3.99002	2.48511	2.55634	8.23891	2.65936
	ENSMUSG00000101206.1_Gm5266	1.57049	2.21339	1.29697	1.30088	1.19741	1.1299	2.08485	1.13687		ENSMUSG00000101462.2_Gm3052	0.120411	0	0.0321386	0	0.245804	0	1.36451	0.292265
	ENSMUSG00000101462.2_Gm3052	0	0.028249	0	0	0	0	0	0.16064		ENSMUSG00000102336.1_Gm37233	0.0564659	0.0357457	0.0452137	0	0.0144085	0.0158096	0	0.013706
	ENSMUSG00000102336.1_Gm37233	0.0132445	0.013247	0.020053	0.048271	0	0.048377	0	0.015066		ENSMUSG00000092852.1_Mir5103	0	0	0	0	0	0	0	0
	ENSMUSG00000092852.1_Mir5103	0	0	0	0	0	0	0	0		ENSMUSG00000042111.9_Ccdc115	381.181	357.822	331.613	367.866	396.519	337.191	151.726	235.574
	ENSMUSG00000042111.9_Ccdc115	262.747	191.707	253.057	310.13	248.52	265.974	243.258	304.453		ENSMUSG00000101711.1_Gm28306	393.089	351.26	355.082	371.029	316.098	388.763	79.7556	217.111
	ENSMUSG00000101711.1_Gm28306	388.723	205.613	339.023	461.772	292.894	402.457	323.159	390.283		ENSMUSG00000026127.13_Imp4	70.5252	64.744	66.3045	67.1067	60.2026	74.5656	17.5709	46.4768
	ENSMUSG00000026127.13_Imp4	68.4514	30.3425	58.7645	75.3953	52.9052	71.499	56.4151	67.9375		ENSMUSG00000026126.15_Ptpn18	34.4276	30.0362	37.2214	47.5199	24.2699	16.3653	19.2223	11.1463
	ENSMUSG00000026126.15_Ptpn18	9.77467	9.18868	8.2218	9.5	10.3641	9.4431	33.1469	47.2963		ENSMUSG00000100280.2_Gm28417	61.6079	55.295	64.0246	88.2364	42.6292	28.4429	30.5914	14.7161
	ENSMUSG00000100280.2_Gm28417	19.6272	14.6371	15.2231	20.1214	18.4825	18.9079	60.4261	82.6483		ENSMUSG00000101223.6_4930568A12Rik	0.0908182	0.431192	0	0.0915888	0.139046	0.4577	0	0
	ENSMUSG00000101223.6_4930568A12Rik	0.191719	0	0	0.077638	0	0.311236	0	0		ENSMUSG00000026125.9_Prss39	0	0	0	0	0	0	0	0
	ENSMUSG00000026125.9_Prss39	0	0	0	0	0.149114	0	0	0		ENSMUSG00000101116.1_Gm28416	0	0	0	0	0	0	0	0
	ENSMUSG00000101116.1_Gm28416	0	0	0	0	0	0	0	0		ENSMUSG00000026124.4_Cfc1	3.96718	2.79844	1.08913	2.05758	1.82217	1.2377	9.52652	0.74283
	ENSMUSG00000026124.4_Cfc1	3.34993	3.66967	2.17368	3.97284	3.15355	5.0498	3.94989	1.45169		ENSMUSG00000101803.1_Gm28419	0	0	0	1.00111	0	0.208454	0	0
	ENSMUSG00000101803.1_Gm28419	0	0	0	0.212157	0.209231	0.212623	0	0		ENSMUSG00000037529.13_Prss40	1.06402	0.904009	0.358731	0.677713	0.471566	0.56446	4.70669	0.203891
	ENSMUSG00000037529.13_Prss40	0.985161	1.81305	0.656292	1.34047	0.613777	1.91917	0.950726	0.717226		ENSMUSG00000045815.4_1700101I19Rik	0	0	0	0	0	0	0	0
	ENSMUSG00000045815.4_1700101I19Rik	0	0	0	0	0	0	0	0		ENSMUSG00000045174.10_Amer3	0.0268402	0	0	0	0	0	0	0
	ENSMUSG00000045174.10_Amer3	0	0	0	0	0	0	0	0.042969		ENSMUSG00000100524.1_Gm28418	0	0	0	0	0	0	0	0
	ENSMUSG00000100524.1_Gm28418	0	0	0	0	0	0	0	0		ENSMUSG00000102499.1_Gm36984	0	0	0	0	0	0	0	0
	ENSMUSG00000102499.1_Gm36984	0	0	0	0	0	0	0	0		ENSMUSG00000103521.1_Gm29730	0	0	0	0	0	0	0	0
	ENSMUSG00000103521.1_Gm29730	0	0	0	0	0	0	0	0.067593		ENSMUSG00000104098.1_AA619741	76.2766	63.593	72.4737	102.32	72.9189	52.2668	30.6736	30.4287
	ENSMUSG00000104098.1_AA619741	15.2804	16.3108	14.3865	15.4438	8.92308	15.6341	64.0787	77.8544		ENSMUSG00000037509.21_Arhgef4	1.21935	0.805959	1.1678	1.65164	1.33608	1.20494	2.65292	1.43629
	ENSMUSG00000037509.21_Arhgef4	0.336479	0.942323	0.445762	0.378122	0.302357	0.67597	1.31383	1.2344		ENSMUSG00000102537.1_Gm37224	0	0	4.46445	0	0	0	0	0
	ENSMUSG00000102537.1_Gm37224	0	0	0.848584	0	0	0	0	0		ENSMUSG00000102612.1_Gm37845	0	0	0	0	0	0	0	0
	ENSMUSG00000102612.1_Gm37845	0	0	0	0	0	0	0	0		ENSMUSG00000118272.1_Arhgef4	0.689368	0	1.65599	0	0	0	0	0
	ENSMUSG00000118272.1_Arhgef4	0	0	0	0	0	0	0	0		ENSMUSG00000104002.2_Gm38336	1.38739	0.790457	1.37013	1.679	1.69931	1.00997	0	1.34701
	ENSMUSG00000104002.2_Gm38336	0.227797	0	0.246352	0.237209	0.194948	0.554706	1.1157	0.814406		ENSMUSG00000037503.12_Fam168b	8.62827	5.19044	9.02495	8.76981	7.55608	8.59439	6.44165	9.60519
	ENSMUSG00000037503.12_Fam168b	9.67942	7.4557	7.38767	7.72366	8.37885	9.77257	13.0578	12.638		ENSMUSG00000104358.1_Gm37127	0	0.0368701	0	0.078315	0	0	0	0
	ENSMUSG00000104358.1_Gm37127	0.0273223	0	0	0	0	0	0.104081	0		ENSMUSG00000026123.11_Plekhb2	9.84441	12.8097	7.4454	7.38269	7.81852	4.97124	6.272	4.56757
	ENSMUSG00000026123.11_Plekhb2	2.74182	3.05398	2.59452	2.32159	3.52145	3.03481	3.03318	3.09532		ENSMUSG00000103716.1_Gm19430	0	0	0	0	0	0	0	0.040168
	ENSMUSG00000103716.1_Gm19430	0	0	0	0	0	0	0	0.176622		ENSMUSG00000103548.1_Gm37670	0.514769	0.48881	0.824377	0.519136	0.394064	0	33.056	1.12452
	ENSMUSG00000103548.1_Gm37670	0	13.0428	1.64529	0.440063	3.90595	0	0.459958	0		ENSMUSG00000103760.1_Gm8009	0	0	0.432987	0.272666	0.413948	0.908401	0	2.16564
	ENSMUSG00000103760.1_Gm8009	1.52203	0.570871	0.288051	0	0.455893	0.231642	0	0.649267		ENSMUSG00000103997.1_Gm38027	0	0	0	0	0	0	0	0
	ENSMUSG00000103997.1_Gm38027	0	0	0	0	0	0	0	0		ENSMUSG00000077231.1_Gm25096	0	0	2.92686	3.68627	2.09862	3.07025	0	0
	ENSMUSG00000077231.1_Gm25096	0.643027	0.643151	2.92071	1.56239	3.08169	4.69749	14.6973	12.4351		ENSMUSG00000104417.1_Gm37068	0	0	0	0	0	0	0	0
	ENSMUSG00000104417.1_Gm37068	0	0	0	0	0	0.789032	0	0		ENSMUSG00000064601.1_Gm25634	0	0	0	0	0	0	0	0
	ENSMUSG00000064601.1_Gm25634	0	0	0	0	0	0	0	0		ENSMUSG00000101714.1_Gm28415	0	0.495299	0.62649	0.789041	0	0.438122	0.492571	0
	ENSMUSG00000101714.1_Gm28415	0.367038	1.65199	0.833564	0.445905	0.87951	1.11721	2.79638	1.25257		ENSMUSG00000102531.1_1110002O04Rik	0	0.19777	0	0.840157	0.159436	0.349879	0	0
	ENSMUSG00000102531.1_1110002O04Rik	0.146556	0	0.443782	0.712187	0.175591	0	0.186096	0.333428		ENSMUSG00000103096.1_Gm8022	0	0	0	0	0	0	0	0
	ENSMUSG00000103096.1_Gm8022	0	0	0	0	0	0	0	0		ENSMUSG00000102279.1_Gm37146	0	0	0	0	0	0	0	0
	ENSMUSG00000102279.1_Gm37146	0.358318	0	0	0	0	0	0	0		ENSMUSG00000103708.1_Gm33222	0	0	0	0.781092	0	0	0	0
	ENSMUSG00000103708.1_Gm33222	0	0	0	0	0	0	0.415231	0		ENSMUSG00000104201.1_4930535G08Rik	0	0	0	0	0	0	0	0
	ENSMUSG00000104201.1_4930535G08Rik	0	0	0	0	0	0	0	0		ENSMUSG00000102434.1_Gm38049	0	0	0	0	0	0	0	0
	ENSMUSG00000102434.1_Gm38049	0	0	0	0	0	0	0	0		ENSMUSG00000045216.7_Hs6st1	1.14862	1.11089	0.885662	1.9306	2.06795	0.482393	9.7421	7.97666
	ENSMUSG00000045216.7_Hs6st1	1.48179	2.45516	1.01977	1.07284	2.52855	1.03875	2.41374	4.46091		ENSMUSG00000104523.1_Gm37335	6.59295	5.00839	2.53399	9.0425	8.07522	1.10756	90.6507	69.7075
	ENSMUSG00000104523.1_Gm37335	11.3199	23.9434	6.74311	8.11607	17.787	7.45609	13.4314	33.5643		ENSMUSG00000102202.1_Gm33280	0.0271617	0.0257921	0.0434982	0.0273922	0.0207928	0.0456293	0	0
	ENSMUSG00000102202.1_Gm33280	0.019113	0.1147	0.057876	0.13932	0.068699	0.069813	0	0		ENSMUSG00000037470.14_Uggt1	6.88784	5.04255	5.64746	7.27001	5.70806	5.38489	7.47453	7.934
	ENSMUSG00000037470.14_Uggt1	2.07167	3.4018	1.73929	1.65436	1.91764	1.86229	6.19542	7.83336		ENSMUSG00000098752.1_Mir6897	0	0	0	0	0	0	0	0
	ENSMUSG00000098752.1_Mir6897	0	0	0	0	0	1.62897	0	0		ENSMUSG00000047180.8_Neurl3	0.0732869	0	0.352096	0.258681	0.252461	0	0	0
	ENSMUSG00000047180.8_Neurl3	0.0773552	0	0.078079	0	0	0	0	0		ENSMUSG00000037447.16_Arid5a	2.90475	3.22244	2.39365	3.119	2.74896	2.44776	2.10392	0.835108
	ENSMUSG00000037447.16_Arid5a	1.09145	0.568989	1.08164	0.586646	1.44243	1.69132	4.82134	6.1477		ENSMUSG00000102762.1_4930403P22Rik	0	0.156995	0	0.166735	0.379694	0	0	0
	ENSMUSG00000102762.1_4930403P22Rik	0	0	0	0.141339	0	0	0	0		ENSMUSG00000010453.12_Kansl3	8.91721	3.81869	7.68626	5.11359	5.24686	7.21102	12.2351	4.32883
	ENSMUSG00000010453.12_Kansl3	1.43952	2.9042	1.04317	1.43494	1.22351	1.10853	2.84339	3.49897		ENSMUSG00000098680.1_Mir6898	0	0	0	0	0	0	0	0
	ENSMUSG00000098680.1_Mir6898	0	0	0	0	0	0	0	0		ENSMUSG00000037432.15_Fer1l5	3.2642	2.34231	2.61373	2.61855	2.12966	2.33674	6.28765	3.2142
	ENSMUSG00000037432.15_Fer1l5	1.55304	3.14584	2.17353	2.01359	2.03273	2.84429	3.56294	3.2067		ENSMUSG00000001143.13_Lman2l	15.8105	14.131	10.7615	13.4891	11.2326	12.3921	14.9154	7.65183
	ENSMUSG00000001143.13_Lman2l	6.39122	6.20079	5.03454	5.49131	5.40207	6.84835	10.7062	9.24495		ENSMUSG00000037408.10_Cnnm4	3.27111	3.68566	2.36515	2.92959	2.56015	3.64978	4.93326	8.78112
	ENSMUSG00000037408.10_Cnnm4	2.09566	1.76963	1.79452	1.25212	2.32563	2.19602	3.35906	5.92071		ENSMUSG00000104316.1_Gm37909	0	0	0	0	0	0	0	0
	ENSMUSG00000104316.1_Gm37909	0	0	0	0	0.046033	0	0	0		ENSMUSG00000106081.1_Gm47280	0	0	0	0	0	0	0	0
	ENSMUSG00000106081.1_Gm47280	0	0	0	0	0	0.716284	0	0		ENSMUSG00000001138.13_Cnnm3	0.734467	0.0523073	0.38227	0.333315	0.759033	0.061692	1.76865	0.267409
	ENSMUSG00000001138.13_Cnnm3	0.0775239	0.24554	0.176061	0.078485	0.727582	0.251704	0.72189	1.21992		ENSMUSG00000102845.1_Gm38033	0	0	0	0.441941	0	0	0	0
	ENSMUSG00000102845.1_Gm38033	0	0.308426	0	0	0.738919	0	0	1.40312		ENSMUSG00000067653.12_Ankrd23	2.22914	0	3.07988	0.969747	0.568814	0.844405	0	0
	ENSMUSG00000067653.12_Ankrd23	0	0.030763	0	0.186827	0.589601	0.037448	0.156219	0		ENSMUSG00000109510.1_Gm42417	4.91386	1.05828	4.70536	2.50332	2.13289	2.42539	0.526228	1.10664
	ENSMUSG00000109510.1_Gm42417	0.855528	0.784385	1.2953	1.60234	1.70837	1.56247	1.90111	1.2976		ENSMUSG00000079610.9_Ankrd39	3.54608	1.56337	2.57578	1.63482	1.86143	2.10626	0.382711	0.866866
	ENSMUSG00000079610.9_Ankrd39	1.05159	0.713077	0.998462	1.08266	1.02502	1.23695	1.65215	1.3787		ENSMUSG00000026121.13_Sema4c	0.641639	0.194971	0.123307	0.3106	0.451891	0.129348	0.0969485	0
	ENSMUSG00000026121.13_Sema4c	0.0541806	0.180637	0.082032	0.021941	0.259659	0	0.068798	0.102722		ENSMUSG00000087589.3_D430040D24Rik	5.29011	2.76877	2.33476	4.66287	4.7193	2.76404	0	0.576299
	ENSMUSG00000087589.3_D430040D24Rik	3.4294	3.40075	1.86389	4.66483	3.40647	3.64014	8.7093	4.56796		ENSMUSG00000046337.17_Fam178b	14.7075	11.0885	8.49225	13.677	16.0962	13.1917	19.8214	8.98744
	ENSMUSG00000046337.17_Fam178b	13.9898	8.4527	10.8268	15.8902	13.6148	16.21	22.651	14.7604		ENSMUSG00000089906.1_Gm6428	12.3007	11.0315	20.5198	18.6077	15.1709	23.8212	51.6272	22.1438
	ENSMUSG00000089906.1_Gm6428	13.224	7.21448	16.7454	10.2235	17.2843	12.8807	10.3804	13.9489		ENSMUSG00000077939.1_Gm24133	0	0	0	0	0	0	0	0
	ENSMUSG00000077939.1_Gm24133	0	0	0	0	0	0	0	0		ENSMUSG00000061518.11_Cox5b	243.712	205.043	208.767	210.572	250.195	286.565	233.374	265.195
	ENSMUSG00000061518.11_Cox5b	299.657	455.035	272.231	328.422	318.131	295.288	270.594	216.725		ENSMUSG00000037351.9_Actr1b	10.205	4.03331	9.27569	6.31405	8.36109	7.41343	5.15713	0.783268
	ENSMUSG00000037351.9_Actr1b	1.59147	1.7859	1.11662	1.72123	2.46485	1.79591	4.85496	6.35838		ENSMUSG00000102416.4_4933424G06Rik	7.50281	7.57376	2.81442	5.45331	5.5883	5.16653	1.59577	10.4345
	ENSMUSG00000102416.4_4933424G06Rik	8.7041	8.13491	7.77738	9.1298	5.29975	9.43943	2.899	2.05601		ENSMUSG00000104237.1_Gm33533	0.866249	0.891113	0.346814	0.509599	0.497346	0.545708	0	0.157694
	ENSMUSG00000104237.1_Gm33533	0.406371	0.355643	0.230723	0.678824	0.06086	0.432929	0.516009	0		ENSMUSG00000026117.10_Zap70	6.54024	3.70382	4.06967	7.23147	3.37799	4.73237	3.90666	2.123
	ENSMUSG00000026117.10_Zap70	2.38427	1.6915	2.77038	2.45874	1.52797	1.92406	6.05509	2.99606		ENSMUSG00000097291.1_Gm18828	0	0	0	0	0	0	0	0.08482
	ENSMUSG00000097291.1_Gm18828	0	0	0	0	0	0	0	0		ENSMUSG00000026116.11_Tmem131	2.19158	3.22268	3.41946	3.11951	2.84728	2.35626	10.9748	8.75434
	ENSMUSG00000026116.11_Tmem131	1.69197	4.84772	2.09473	1.50953	2.80849	2.04932	3.18912	5.83423		ENSMUSG00000103016.1_Gm37506	0	0	0	0	0	1.38483	0	0
	ENSMUSG00000103016.1_Gm37506	0	0	0	0	0	0	0	0		ENSMUSG00000102930.1_Gm38115	0	0.0463894	0	0.0492674	0.261784	0	0	0
	ENSMUSG00000102930.1_Gm38115	0	0	0	0	0.28831	0.041855	0	0		ENSMUSG00000103159.1_F830112A20Rik	0.0995625	0	0	0	0	0	0	0
	ENSMUSG00000103159.1_F830112A20Rik	0	0	0	0	0	0	0	0		ENSMUSG00000080054.3_Rpl12-ps1	0.236711	0.224774	0.189541	0.954877	0.181206	0.397653	0.670609	1.03419
	ENSMUSG00000080054.3_Rpl12-ps1	0	0.333199	0.252189	0.202358	0.399135	0	0	0
	ENSMUSG00000095944.1_n-R5s210	0	0	0	0	0	0	0	0		ENSMUSG00000095944.1_n-R5s210	0	0	0	0	0	0	0	0
	ENSMUSG00000050122.19_Vwa3b	0.333805	0.653827	0.400103	0.270354	0.216633	0.287883	0.070644	0.031643		ENSMUSG00000050122.19_Vwa3b	0.474374	0.375377	0.411497	0.0797332	0.317749	0.381851	1.32525	0.63328
	ENSMUSG00000103603.1_Gm37020	0	0	0.126603	0	0	0	0	0		ENSMUSG00000103603.1_Gm37020	0.118833	0	0	0	0	0	0	0
	ENSMUSG00000026114.14_Cnga3	0	0	0	0	0	0	0	0		ENSMUSG00000026114.14_Cnga3	0.0297907	0	0	0	0	0	0	0
	ENSMUSG00000102231.1_1700074A21Rik	0	0	0	0	0	0	0	0		ENSMUSG00000102231.1_1700074A21Rik	0	0	0	0	0	0	0	0
	ENSMUSG00000026113.17_Inpp4a	10.3259	3.96182	11.3173	8.88702	10.3528	10.8804	6.0945	8.72106		ENSMUSG00000026113.17_Inpp4a	4.86872	5.55	5.14349	5.28772	4.20492	2.81213	27.1792	23.4367
	ENSMUSG00000086064.1_4930439A04Rik	0	0	0	0	0	0	0	0		ENSMUSG00000086064.1_4930439A04Rik	0.136913	0	0	0.138075	0	0	0	0
	ENSMUSG00000102879.1_Gm37135	0	0	0	0.188716	0	0	0	0		ENSMUSG00000102879.1_Gm37135	0.220753	0	0	0	0	0	0	0
	ENSMUSG00000026112.7_Coa5	4.46534	7.6609	4.49912	4.49817	6.24486	4.70154	5.87187	8.22487		ENSMUSG00000026112.7_Coa5	5.73602	5.14655	4.80997	5.94411	5.77402	4.4007	8.08251	5.295
	ENSMUSG00000026111.15_Unc50	1789.45	1326.15	1837.4	1774.56	1719.06	1765.35	932.03	945.991		ENSMUSG00000026111.15_Unc50	1315.37	1698.35	1361.23	1402.72	1564.27	1371.55	497.808	898.881
	ENSMUSG00000026110.15_Mgat4a	3.36799	4.83075	3.49052	1.94023	4.80682	4.64954	4.7673	7.2596		ENSMUSG00000026110.15_Mgat4a	2.68142	2.75477	1.48024	2.2058	1.36611	2.43676	28.6232	9.95592
	ENSMUSG00000103948.1_4930594C11Rik	0.0602182	0.331264	0	0.036579	0.036074	0	0.15293	0		ENSMUSG00000103948.1_4930594C11Rik	0.213942	0	0.0685235	0.0863029	0.0655104	0.359404	0	0.062314
	ENSMUSG00000087233.1_Gm43213	0.0926822	0.0927	0	0	0.055522	0.056422	0.117688	0		ENSMUSG00000087233.1_Gm43213	0.329279	0	0.105465	0.0664146	0.100828	0.055316	0	0.095909
	ENSMUSG00000026090.16_2010300C02Rik	0.0163449	0.310614	0	0.039714	0.019583	0.019901	0.103774	0.204524		ENSMUSG00000026090.16_2010300C02Rik	0.46456	0.374963	0.520779	0.187401	0.337847	0.40972	0	0.202967
	ENSMUSG00000089767.1_4930556I23Rik	2.22189	1.03708	0.897074	3.05923	2.83956	2.34455	1.31663	2.8645		ENSMUSG00000089767.1_4930556I23Rik	0.842014	1.59911	1.17989	2.54748	0.161144	1.76814	0	0
	ENSMUSG00000104365.1_4930470B04Rik	0	0	0	0	0	0	0	0		ENSMUSG00000104365.1_4930470B04Rik	0	0	0	0	0	0	0	0
	ENSMUSG00000102650.1_Gm19863	0.0373988	0	0	0	0	0	0	0		ENSMUSG00000102650.1_Gm19863	0	0	0	0	0	0	0	0
	ENSMUSG00000060771.14_Tsga10	3.44655	5.04242	3.08616	3.35537	3.6633	3.90268	2.41049	2.83204		ENSMUSG00000060771.14_Tsga10	2.16703	2.74017	2.96577	2.23002	3.1993	2.19168	6.80748	3.66314
	ENSMUSG00000097268.1_Gm26805	0.161121	0	0.121972	0.097871	0.096521	0.392345	0	0.122189		ENSMUSG00000097268.1_Gm26805	0.305295	0.253662	0.244458	0.307885	0.233708	0.44876	0	0
	ENSMUSG00000037216.5_Lipt1	130.877	74.0671	123.876	127.504	120.56	124.879	105.741	128.957		ENSMUSG00000037216.5_Lipt1	87.1327	110.082	102.583	99.3487	94.0245	124.94	93.3556	114.841
	ENSMUSG00000026088.15_Mitd1	52.166	53.9432	51.4603	56.4628	48.0419	51.1179	48.4063	55.4919		ENSMUSG00000026088.15_Mitd1	37.4924	42.5524	41.8456	44.6345	43.7195	46.9341	39.7461	51.9367
	ENSMUSG00000026087.11_Mrpl30	32.3214	42.872	32.0399	39.2664	34.5043	36.0029	45.025	34.2516		ENSMUSG00000026087.11_Mrpl30	21.9978	21.5478	22.6469	19.9365	26.3225	30.5396	24.0862	28.7103
	ENSMUSG00000061584.6_Lyg2	0	0	0	0	0.038762	0	0	0		ENSMUSG00000061584.6_Lyg2	0	0	0	0	0	0	0	0
	ENSMUSG00000087374.1_Gm15457	0.207896	0.582221	0.094429	0	0.199267	0.126562	0.211189	0.118246		ENSMUSG00000087374.1_Gm15457	0.0590887	0	0.496796	0.11918	0.0452334	0	0.2232	0.473293
	ENSMUSG00000026085.11_Lyg1	0	0.654015	0	0	0.11192	0	0	0		ENSMUSG00000026085.11_Lyg1	0.13275	0	0	0.267753	0	0	0	0
	ENSMUSG00000089141.1_Gm23409	0	0	0	0	0	0	0	0		ENSMUSG00000089141.1_Gm23409	0	0	0	0	0	0	0	0
	ENSMUSG00000058407.12_Txndc9	208.151	223.805	203.508	228.774	200.407	205.454	127.989	125.399		ENSMUSG00000058407.12_Txndc9	104.659	121.075	116.439	105.299	125.238	144.629	182.906	203.958
	ENSMUSG00000026083.12_Eif5b	26.9187	86.8711	26.7586	27.6192	30.6826	24.4905	29.721	40.4221		ENSMUSG00000026083.12_Eif5b	38.5325	29.9671	31.667	29.6931	43.0431	26.3047	131.193	141.295
	ENSMUSG00000026082.11_Rev1	12.3995	35.1612	12.502	13.0216	14.6628	13.0339	7.99199	11.076		ENSMUSG00000026082.11_Rev1	9.13547	7.56776	7.31501	8.018	7.3006	6.6781	17.1819	23.6027
	ENSMUSG00000103804.1_Gm37062	0	0.118355	0	0	0	0	0	0		ENSMUSG00000103804.1_Gm37062	0	0	0	0	0	0	0	0
	ENSMUSG00000102716.1_Gm5099	0.314207	0	0.06796	0.163595	0.05378	0.054652	0	0.153182		ENSMUSG00000102716.1_Gm5099	0	0	0	0.0643302	0	0.0535799	0	0.789637
	ENSMUSG00000037138.18_Aff3	0.73551	2.54361	0.943721	0.651233	1.95663	1.15355	1.39301	2.15551		ENSMUSG00000037138.18_Aff3	3.95066	2.10282	2.5676	2.39408	2.35976	2.27674	3.02812	3.07026
	ENSMUSG00000085391.1_Gm16150	4.27486	7.55068	4.26897	4.30944	5.66667	5.64781	6.46765	4.03514		ENSMUSG00000085391.1_Gm16150	5.68729	5.52323	2.79448	2.73742	3.95792	2.49711	10.6194	1.88242
	ENSMUSG00000085280.1_Gm16151	0	0	0	0	0	0	0	0		ENSMUSG00000085280.1_Gm16151	0.184479	0.175176	0	0	0	0	0	0
	ENSMUSG00000087131.7_Gm16152	0.0447655	0.223871	0.067777	0.108769	0.053634	0.109008	0.056843	0.050923		ENSMUSG00000087131.7_Gm16152	0.636168	0.120818	0	0	0	0.480918	0	0
	ENSMUSG00000102984.1_Gm34727	0	0	0	0	0	0	0.597337	0		ENSMUSG00000102984.1_Gm34727	0.222839	0.634807	1.0706	0.22473	0	0	0	0
	ENSMUSG00000102541.1_Gm38135	0.33048	0.330544	0.75054	0.602238	0	0.201187	1.04911	0.751873		ENSMUSG00000102541.1_Gm38135	0.234825	0.891933	0.18803	0.710452	2.51667	0	0	3.24885
	ENSMUSG00000103531.1_2610300A13Rik	0	0	0	0	0	0	0	0		ENSMUSG00000103531.1_2610300A13Rik	0	0	0	0	0	0	0	0
	ENSMUSG00000048814.11_Lonrf2	0.696228	0.884269	0.568888	0.577312	0.609072	0.578581	0.996331	1.63427		ENSMUSG00000048814.11_Lonrf2	1.14647	0.38774	0.792252	0.728561	0.87764	0.606811	5.14634	1.45236
	ENSMUSG00000026080.13_Chst10	0.1664	0.11789	0.178455	0.261117	0.290744	0.25325	0.281726	0.181401		ENSMUSG00000026080.13_Chst10	0.502506	0.561372	0.520714	0.38753	0.550616	0.446911	2.80071	0.538103
	ENSMUSG00000103647.1_Gm37707	0.255232	0	0	0	0	0	0.648187	0		ENSMUSG00000103647.1_Gm37707	0.362714	0	0	0	0	0	0	0
	ENSMUSG00000102447.1_Gm6621	0	0	0	0	0	0	0	0		ENSMUSG00000102447.1_Gm6621	0	0	0	0	0	0	0	0
	ENSMUSG00000067604.8_Nms	0	0	0	0	0	0	0	0		ENSMUSG00000067604.8_Nms	0	0	0	0	0	0	0	0
	ENSMUSG00000026078.10_Pdcl3	63.6039	76.4968	64.5961	60.073	69.2795	55.3216	40.819	59.045		ENSMUSG00000026078.10_Pdcl3	48.3654	50.3042	61.3241	51.6218	57.1517	53.5328	44.4335	81.5859
	ENSMUSG00000103046.1_Gm37309	0	0.151861	0	0	0	0.246482	0.12853	0		ENSMUSG00000103046.1_Gm37309	0.143846	0	0.287954	0.0725334	0	0	0.0679201	0
	ENSMUSG00000104188.1_Gm37821	0.270051	0.31512	0.408867	0.382757	0.107851	0.1096	0.228606	0		ENSMUSG00000104188.1_Gm37821	0.191886	0.242946	0	0	0.097928	0.107451	0	0
	ENSMUSG00000103182.1_Gm37091	0.0397463	0.079508	0	0.048287	0	0.096786	0.353288	0.361706		ENSMUSG00000103182.1_Gm37091	1.01671	0.160907	0.633194	0.569632	0.432394	0.47444	3.41378	0.452429
	ENSMUSG00000098833.1_Mir6349	0	0.855325	0	0	0	0	0	0		ENSMUSG00000098833.1_Mir6349	0	0	0	0	0	0	0	0
	ENSMUSG00000026077.15_Npas2	12.3448	5.05661	10.3282	10.1174	9.1896	12.6271	13.6527	15.2638		ENSMUSG00000026077.15_Npas2	20.053	24.0651	22.2039	22.0593	18.8166	22.6924	9.29419	21.2132
	ENSMUSG00000092553.1_Gm20428	0	0	0	0	0	0	0	0		ENSMUSG00000092553.1_Gm20428	0	0	0	0	0	0	0	0
	ENSMUSG00000092563.1_Gm3617	0	0	0.452578	0.181576	0	0	0.379569	0		ENSMUSG00000092563.1_Gm3617	0.2124	0	0	0	0.162596	0.53522	0.200579	0.154663
	ENSMUSG00000073702.11_Rpl31	106.808	207.965	94.8351	108.414	128.626	118.072	155.144	126.779		ENSMUSG00000073702.11_Rpl31	81.9216	58.1914	71.2761	64.1621	66.2416	90.8537	204.558	170.798
	ENSMUSG00000003134.10_Tbc1d8	12.1441	37.2629	11.7704	12.7146	19.3116	12.8968	33.3141	53.0607		ENSMUSG00000003134.10_Tbc1d8	46.3068	49.2491	54.3033	52.3272	35.4486	41.9574	80.5957	43.0911
	ENSMUSG00000102607.1_Gm37265	0	0.093747	0	0	0	0	0	0		ENSMUSG00000102607.1_Gm37265	0	0	0	0	0	0	0	0
	ENSMUSG00000065629.2_Gm24826	0	0	0	0	0	0	0	0		ENSMUSG00000065629.2_Gm24826	0	0	0	0.552941	0.419724	0	0	0
	ENSMUSG00000104827.1_Gm24826	0	0	0	0	0	0	0	0		ENSMUSG00000104827.1_Gm24826	0	0	0	0.550381	0.417781	0	0	0
	ENSMUSG00000003135.15_Cnot11	86.4738	129.085	77.4378	82.1019	80.8846	80.6702	111.125	125.105		ENSMUSG00000003135.15_Cnot11	206.26	210.792	239.557	260.639	219.762	191.624	71.8446	82.1922
	ENSMUSG00000085894.1_Gm15832	0.860295	2.03793	1.30252	0.495071	3.3092	1.04745	1.43737	3.81149		ENSMUSG00000085894.1_Gm15832	2.76688	0.48881	2.57618	1.94676	2.11809	1.89167	37.6742	3.04557
	ENSMUSG00000077704.1_Snord89	0	0	0	0	1.80699	0	0.957549	0		ENSMUSG00000077704.1_Snord89	0	0	0	1.08075	0	0	0	0
	ENSMUSG00000048234.13_Rnf149	2.046	1.98792	2.52243	1.24281	5.95327	2.24199	6.42077	7.94646		ENSMUSG00000048234.13_Rnf149	7.22744	2.3271	6.48565	5.99019	5.53272	4.67516	29.7327	2.44993
	ENSMUSG00000064936.1_Gm23722	0	0	0	0.775188	0	0	0	0		ENSMUSG00000064936.1_Gm23722	0	0	0	0.914479	0	0	75.3558	0
	ENSMUSG00000102471.1_Gm5100	0.140833	0.28172	0	0	0	0	0	0		ENSMUSG00000102471.1_Gm5100	0	0	0.160257	0	0	0.168108	0.378	0.582942
	ENSMUSG00000050967.5_Creg2	0.817112	0.803649	0.597951	1.1085	0.505816	1.21043	0.190221	0.294343		ENSMUSG00000050967.5_Creg2	1.85793	1.9664	0.759345	1.05395	0.800032	1.0729	0.986922	1.86023
	ENSMUSG00000097083.1_D930019O06Rik	2.17397	2.65004	2.88004	3.68654	1.92637	3.11563	1.61029	2.11235		ENSMUSG00000097083.1_D930019O06Rik	2.57455	2.84199	1.85535	2.53148	1.13324	2.2436	2.00579	1.26543
	ENSMUSG00000057173.8_Rfx8	0.0387801	0	0	0	0	0.188866	0	0		ENSMUSG00000057173.8_Rfx8	0.165332	0.523317	0	0.277892	0.0421882	0	0	0
	ENSMUSG00000091937.3_Gm3646	0	0	0	0	0	0	0	0		ENSMUSG00000091937.3_Gm3646	0	0	0	0	0	0	0	0.487717
	ENSMUSG00000101634.6_1700066B17Rik	0.155338	0.155368	0	0.094358	0.186114	0	0	0		ENSMUSG00000101634.6_1700066B17Rik	0.662258	0.209621	0	0	0.16899	0.278134	0	0
	ENSMUSG00000026074.15_Map4k4	1.08245	3.12673	1.27177	0.957352	1.91942	1.36011	1.75936	2.83701		ENSMUSG00000026074.15_Map4k4	2.11668	0.689458	1.28102	0.670179	0.894964	0.723572	21.0231	5.95912
	ENSMUSG00000102985.1_4930456G14Rik	0	0	0	0	0	0	0	0.070947		ENSMUSG00000102985.1_4930456G14Rik	0	0	0	0	0	0	0	0
	ENSMUSG00000026073.13_Il1r2	35.8235	17.7848	29.8837	41.2499	30.3675	37.9529	25.6701	31.1566		ENSMUSG00000026073.13_Il1r2	30.1501	24.875	22.361	30.8421	29.3235	24.6501	12.9525	16.1509
	ENSMUSG00000097899.2_Gm16894	5.61542	3.84287	4.62387	4.90707	8.49845	6.23729	12.8848	7.7326		ENSMUSG00000097899.2_Gm16894	4.48008	2.65885	2.01786	4.23571	3.10805	1.76394	13.6177	7.13619
	ENSMUSG00000102975.1_Gm37347	0	0	0	0	0	0	0	0		ENSMUSG00000102975.1_Gm37347	0.0383855	0	0	0	0	0	0	0
	ENSMUSG00000026072.12_Il1r1	7.83487	12.6086	7.95425	7.79209	10.2462	7.99969	14.352	17.7361		ENSMUSG00000026072.12_Il1r1	8.85551	7.01919	8.57427	11.3595	8.66526	4.76172	14.1885	19.3045
	ENSMUSG00000103560.1_Gm38070	8.38466	6.95229	11.2217	6.99823	7.45385	7.01362	7.73723	9.96023		ENSMUSG00000103560.1_Gm38070	7.25847	8.51624	7.3998	7.72368	7.90998	7.04417	10.6683	13.7897
	ENSMUSG00000070942.8_Il1rl2	0.0243542	0.012179	0	0.029587	0.029179	0.059305	0.015462	0		ENSMUSG00000070942.8_Il1rl2	0	0	0.152423	0.0349038	0.0529892	0	0	0
	ENSMUSG00000103230.1_Gm17970	0	0	0	0	0	0	0	0		ENSMUSG00000103230.1_Gm17970	0	0	0	0	0	0	0	0
	ENSMUSG00000026069.15_Il1rl1	0	0	0	0	0	0	0	0		ENSMUSG00000026069.15_Il1rl1	0	0	0	0	0	0	0	0
	ENSMUSG00000026070.15_Il18r1	1.36041	0.620053	1.38183	1.06695	0.928443	1.88699	1.37758	0.783559		ENSMUSG00000026070.15_Il18r1	1.4928	1.02247	1.07775	0.962509	0.955423	1.06888	0	1.01573
	ENSMUSG00000026068.11_Il18rap	1.16711	0.946153	1.17183	0.820882	0.986192	0.987225	1.80959	0.852483		ENSMUSG00000026068.11_Il18rap	0.488847	0.928392	0.880723	1.28531	0.948917	0.615915	1.38492	0.851771
	ENSMUSG00000104441.1_Gm35801	6.23428	2.07849	6.03043	7.78425	4.35715	7.59052	4.83772	6.5008		ENSMUSG00000104441.1_Gm35801	6.89081	7.47808	6.10882	5.46014	6.59378	8.68196	0	1.43362
	ENSMUSG00000026065.8_Slc9a4	4.01843	2.87346	3.57886	4.61681	3.13709	4.67124	3.00152	4.57115		ENSMUSG00000026065.8_Slc9a4	5.14216	5.22637	4.9244	5.13367	5.28151	6.3594	2.17176	1.88159
	ENSMUSG00000102676.1_Gm37435	3.40461	1.68161	2.67281	3.98298	2.4928	4.0685	1.84135	2.70147		ENSMUSG00000102676.1_Gm37435	2.86716	3.45994	3.01325	2.80113	3.20083	3.13579	0	0.500197
	ENSMUSG00000026062.12_Slc9a2	0.0237544	0.071277	0.107895	0.014429	0.184994	0.086766	0.030163	0.081065		ENSMUSG00000026062.12_Slc9a2	0	0.0320554	0.121638	0.221287	0.258421	0.085065	0	0.565372
	ENSMUSG00000103679.1_Gm37623	13.0159	10.4354	12.1993	31.3744	13.4906	10.8165	21.5121	18.919		ENSMUSG00000103679.1_Gm37623	6.16568	7.52756	8.81611	6.51409	8.31607	9.37135	0	8.65864
	ENSMUSG00000103270.1_Gm37915	3.68839	12.4666	6.31611	2.68856	6.79631	6.72068	4.9742	7.17611		ENSMUSG00000103270.1_Gm37915	19.0505	22.6209	26.0509	22.5661	18.6237	13.1474	9.28529	15.2408
	ENSMUSG00000041945.12_Mfsd9	3.57699	8.01335	5.3912	2.77253	4.77046	6.16815	4.97365	6.66505		ENSMUSG00000041945.12_Mfsd9	18.6771	21.8196	24.9561	21.9903	16.8156	12.616	5.92989	10.3508
	ENSMUSG00000079588.3_Tmem182	16.248	18.2368	19.4212	9.86967	13.9417	21.3073	2.94739	5.83671		ENSMUSG00000079588.3_Tmem182	20.6163	18.0518	18.2457	22.6296	19.7028	17.6814	10.2468	14.9174
	ENSMUSG00000094136.2_Gm5973	0.334478	0	0.253206	1.01587	0.400745	0	2.33596	0.570726		ENSMUSG00000094136.2_Gm5973	0	1.1284	0	0	0.181937	0.598885	0	0
	ENSMUSG00000104072.1_4930448I06Rik	0	0	0	0	0	0	0	0		ENSMUSG00000104072.1_4930448I06Rik	0	0	0	0	0	0	0	0
	ENSMUSG00000100185.1_Gm28634	0	0	0.096127	0	0	0	0	0		ENSMUSG00000100185.1_Gm28634	0	0	0	0	0	0	0	0
	ENSMUSG00000100832.1_Gm29260	0	0	0	0	0	0	0	0		ENSMUSG00000100832.1_Gm29260	0	0	0	0	0	0	0	0
	ENSMUSG00000100178.1_Gm5267	0	0	0	0	0	0	0	0		ENSMUSG00000100178.1_Gm5267	0	0	0	0	0	0	0	0
	ENSMUSG00000101877.1_Gm8176	0	0	0	0.091697	0	0	0	0		ENSMUSG00000101877.1_Gm8176	0	0	0.429441	0	0	0	0	0
	ENSMUSG00000053640.2_Gm9915	0	0	0	0	0	0	0	0		ENSMUSG00000053640.2_Gm9915	0	0	0	0	0	0	0	0
	ENSMUSG00000101919.1_Gm29664	0	0	0	0	0	0	0	0		ENSMUSG00000101919.1_Gm29664	0	0	0	0	0	0	0	0
	ENSMUSG00000101299.2_Gm28175	0.239188	0.334928	0.072428	0.116234	0	0.058245	0	0		ENSMUSG00000101299.2_Gm28175	0.203948	0.387327	0	0.0685595	0.364293	0.171307	0	0
	ENSMUSG00000100180.1_Gm28140	0.522112	1.50136	0.395249	0.951451	1.17291	0.39731	0.082872	0		ENSMUSG00000100180.1_Gm28140	0.556485	0.352282	0.742653	0.561206	0.354999	1.24646	0	0.742895
	ENSMUSG00000103106.1_Gm37047	0	0	0	0	0	0	0	0		ENSMUSG00000103106.1_Gm37047	0	0	0	0	0.677228	0	0	0
	ENSMUSG00000060424.14_Pantr1	0.39075	0.80026	0.309891	0.226053	0.156055	0.31717	0	0.042333		ENSMUSG00000060424.14_Pantr1	0.0528856	0.150656	0	0.106669	0.384606	0.222108	0	0
	ENSMUSG00000104199.1_4930420N18Rik	0	0.490926	0	0	0	0	0	0		ENSMUSG00000104199.1_4930420N18Rik	0.174382	0	0	0	0	0	0	0
	ENSMUSG00000093436.6_Gm20646	13.8574	12.1639	16.5057	16.5407	15.6159	15.8691	19.6879	20.9444		ENSMUSG00000093436.6_Gm20646	15.2172	10.3961	10.2	10.8327	10.4894	16.4255	29.3909	10.6295
	ENSMUSG00000045515.3_Pou3f3	0	0.123179	0.016951	0.040805	0.026828	0.040895	0.113732	0.101887		ENSMUSG00000045515.3_Pou3f3	0.0477319	0.0302166	0.101921	0.0160457	0	0	0.240402	0.220128
	ENSMUSG00000097063.3_Pantr2	0.263964	0.924051	0.099913	0.080171	0.079065	0.562428	0	0		ENSMUSG00000097063.3_Pantr2	0	0.267154	0	0.283728	0.358952	0.236314	0	0
	ENSMUSG00000099784.1_Dalir	0	0.038233	0	0	0	0	0	0		ENSMUSG00000099784.1_Dalir	0.108647	0	0.260989	0	0.207928	0	2.8215	0
	ENSMUSG00000060679.14_Mrps9	10.7089	11.5171	11.136	13.0099	9.62288	10.3397	6.14107	7.51541		ENSMUSG00000060679.14_Mrps9	11.9252	10.4304	12.104	10.9744	12.8401	10.9101	8.09362	9.14535
	ENSMUSG00000077448.1_Gm23126	0	0	0	0	0	0	0	0		ENSMUSG00000077448.1_Gm23126	0	0	0	0	0	0	0	0
	ENSMUSG00000041907.9_Gpr45	0.0114604	0.126089	0.017352	0.013923	0	0	0	0		ENSMUSG00000041907.9_Gpr45	0.0651462	0	0	0.0492742	0.187014	0	0	0
	ENSMUSG00000089088.1_Gm24001	0	0	0	0	0	0	0	0		ENSMUSG00000089088.1_Gm24001	0	0	0	0	0	0	0	0
	ENSMUSG00000070939.9_Tgfbrap1	2.08662	5.09656	2.30073	2.06656	2.24639	1.90541	1.88159	3.46583		ENSMUSG00000070939.9_Tgfbrap1	3.98598	3.24427	3.43256	4.12816	3.96427	3.30293	7.52828	8.40231
	ENSMUSG00000100269.1_Gm28782	0	0	0	0	0	0	0.254421	0		ENSMUSG00000100269.1_Gm28782	0	0	0	0	0	0	0	0
	ENSMUSG00000041878.3_8430432A02Rik	0	0	0	0	0	0	0	0		ENSMUSG00000041878.3_8430432A02Rik	0	0	0.453804	0	0.144616	0	0	0
	ENSMUSG00000010290.7_AI597479	8.68366	12.3562	7.04584	4.83764	9.2257	5.75368	6.42704	12.7978		ENSMUSG00000010290.7_AI597479	16.4312	16.9622	17.8246	19.149	10.6994	11.0813	45.359	9.95405
	ENSMUSG00000008136.14_Fhl2	0.393545	0.131207	0.198614	0.265615	0.419123	0.266199	0.222099	0.348192		ENSMUSG00000008136.14_Fhl2	0.434989	0.472061	0.79613	0.313343	0.332991	0.835135	0	0.497744
	ENSMUSG00000094497.1_Gm8210	4.46525	4.98143	5.20043	4.59014	8.84791	5.22754	15.7014	8.79131		ENSMUSG00000094497.1_Gm8210	5.36937	4.40334	11.1393	6.15332	8.78118	10.2501	15.4421	14.0398
	ENSMUSG00000099576.1_Gm29040	0.768061	1.81577	0.422863	1.18758	0.501943	0.425068	0	0.158855		ENSMUSG00000099576.1_Gm29040	0.595364	0.565341	0	0.600415	0.15192	0.166693	0	1.22832
	ENSMUSG00000099694.1_Gm29610	0	0	0	0	0	0	0	0		ENSMUSG00000099694.1_Gm29610	0	0	0	0	0	0	0	0
	ENSMUSG00000101923.1_Gm29041	0	0	0	0	0	0	0	0		ENSMUSG00000101923.1_Gm29041	0	0	0	0	0	0	0	0.22589
	ENSMUSG00000066877.11_Nck2	0.409632	0.521451	0.873917	0.475031	1.11543	0.204032	1.22945	1.63091		ENSMUSG00000066877.11_Nck2	3.25465	1.85934	5.12742	1.46768	1.13434	1.86696	2.77366	0.770713
	ENSMUSG00000103422.1_Gm37536	0	0	0	0	0	0	0	0		ENSMUSG00000103422.1_Gm37536	0	0	0	0	0	0	0	0
	ENSMUSG00000103945.1_Gm38228	0.384921	0	0	0.233816	0.768636	0.07811	0.651696	1.16764		ENSMUSG00000103945.1_Gm38228	0.729355	0.086572	0.43801	0.367772	0.907292	0.689204	6.02666	0
	ENSMUSG00000026051.8_Ecrg4	0	0	0	0	0	0.223938	0	0		ENSMUSG00000026051.8_Ecrg4	0	0	0	0	0	0	0	0
	ENSMUSG00000100764.1_Gm29155	0	0	0	0	0.216997	0	0	0		ENSMUSG00000100764.1_Gm29155	0	0	0	0	0.197032	0	0	0
	ENSMUSG00000100635.1_Gm29157	0	0	0	0	0	0	0	0		ENSMUSG00000100635.1_Gm29157	0	0	0	0	1.17962	0	0	0
	ENSMUSG00000100480.1_Gm29156	0	0	0	0	0	0	0	0		ENSMUSG00000100480.1_Gm29156	0	0	0	0	0	0	0	0
	ENSMUSG00000057363.12_Uxs1	17.5926	22.5118	17.6423	15.1646	18.7187	16.1491	14.321	18.661		ENSMUSG00000057363.12_Uxs1	16.8139	17.679	23.1487	19.9187	20.9269	15.4245	23.697	33.3282
	ENSMUSG00000090243.1_Gm16103	0.778269	0.648683	1.08014	1.41825	0.31082	1.5793	0.576476	1.03287		ENSMUSG00000090243.1_Gm16103	0.184335	0.350078	1.40221	0.371797	1.41111	0.387082	12.3593	1.74495
	ENSMUSG00000100701.1_Gm19587	1.82643	0.608929	2.07397	1.66417	1.45886	0.555942	1.35287	0.519413		ENSMUSG00000100701.1_Gm19587	1.73038	3.90241	4.32987	2.61759	2.98042	2.18016	0	0.787506
	ENSMUSG00000101395.1_Gm8241	0	0	0	0	0	0	0	0		ENSMUSG00000101395.1_Gm8241	0	0	0	0	0	0	0	0
	ENSMUSG00000088848.1_Gm26352	0	0	0	0	0	0	0	0		ENSMUSG00000088848.1_Gm26352	0	0	0	0	0	0	0	0
	ENSMUSG00000095757.1_Gm24180	0	0	0	0	0	0	0	0		ENSMUSG00000095757.1_Gm24180	0	0	0	0	0	0	0	0
	ENSMUSG00000041763.14_Tpp2	2.8808	3.53995	2.5796	2.19988	2.84013	3.3672	1.66179	3.41749		ENSMUSG00000041763.14_Tpp2	4.45654	4.70942	5.35739	4.56513	3.72496	2.86888	8.8699	4.83787
	ENSMUSG00000047343.4_Mettl21c	0.115745	0.038589	0	0.023436	0.138676	0.09395	0.097982	0		ENSMUSG00000047343.4_Mettl21c	0.0822433	0	0.46098	0.0552941	0	0.0460538	0	0.119774
	ENSMUSG00000090106.1_Gm15838	0	0	0	0	0	0	0	0		ENSMUSG00000090106.1_Gm15838	0	0	0	0	0	0	0	0
	ENSMUSG00000091844.2_Gm8251	0.00414007	0	0	0	0	0	0	0.009419		ENSMUSG00000091844.2_Gm8251	0.023534	0	0	0.00593343	0	0	0.00555605	0.017137
	ENSMUSG00000026049.11_Tex30	344.594	335.269	365.686	398.127	315.182	309.805	205.793	228.943		ENSMUSG00000026049.11_Tex30	241.211	227.711	209.905	229.185	234.738	209.136	239.057	181.749
	ENSMUSG00000101104.6_Gm29247	390.825	327.57	399.251	458.554	341.671	347.062	224.684	252.511		ENSMUSG00000101104.6_Gm29247	292.089	266.597	240.027	249.547	268.72	230.841	211.444	190.215
	ENSMUSG00000026047.13_Poglut2	10.8388	6.45785	10.8748	7.05642	10.594	10.4185	5.63035	8.55406		ENSMUSG00000026047.13_Poglut2	12.8605	11.9671	14.9893	9.55071	13.8506	11.2046	10.3004	13.4164
	ENSMUSG00000041684.11_Bivm	1.75525	2.01203	1.79159	0.886509	1.18146	1.17661	1.4024	3.16328		ENSMUSG00000041684.11_Bivm	2.43836	2.52831	2.4013	2.93955	1.99533	1.74207	0	4.65314
	ENSMUSG00000026048.16_Ercc5	2.85744	8.2061	2.78423	3.35113	3.4405	3.03126	3.26912	4.47342		ENSMUSG00000026048.16_Ercc5	2.73396	3.95141	5.71434	3.66945	2.30834	4.86298	13.6494	10.1735
	ENSMUSG00000046828.3_Mettl21e	0	0	0	0	0	0	0	0		ENSMUSG00000046828.3_Mettl21e	0	0	0	0	0	0	0	0
	ENSMUSG00000089703.1_Gm15833	0	0	0	0	0	0	0	0		ENSMUSG00000089703.1_Gm15833	0	0	0	0	0	0	0	0
	ENSMUSG00000100966.1_Gm5700	0	0	0	0	0	0	0	0		ENSMUSG00000100966.1_Gm5700	0	0	0	0	0	0	0	0
	ENSMUSG00000100769.1_Gm28893	0	0	0	0	0	0	0	0		ENSMUSG00000100769.1_Gm28893	0	0	0	0	0	0	0	0
	ENSMUSG00000101567.1_Txn-ps1	3.22138	8.592	6.50306	4.2397	6.7543	5.22957	10.5671	3.05373		ENSMUSG00000101567.1_Txn-ps1	4.19645	4.34709	3.97115	2.69312	6.71694	5.7679	8.28604	8.05601
	ENSMUSG00000056870.9_Gulp1	1.7217	3.26744	2.27252	1.31398	2.16858	2.15	0.308311	0.30131		ENSMUSG00000056870.9_Gulp1	2.35262	2.94886	1.28099	2.53076	2.95359	1.68627	4.70997	2.83234
	ENSMUSG00000102319.1_Gm37626	0	0	0	0	0	0	0	0		ENSMUSG00000102319.1_Gm37626	0	0	0	0	0.0197766	0	0	0
	ENSMUSG00000089877.1_Gm16102	0	0	0	0	0	0	0	0		ENSMUSG00000089877.1_Gm16102	0	0	0	0	0	0	0	0
	ENSMUSG00000101701.1_4930521E06Rik	1.0999	1.74184	0.971417	1.11353	0.988356	0.669587	2.32774	2.08531		ENSMUSG00000101701.1_4930521E06Rik	1.30256	0.865815	0.208599	1.31362	1.19656	0.656457	0	0
	ENSMUSG00000103071.1_Gm38110	55.8887	43.0078	90.5287	50.9395	73.4331	58.3446	55.5514	84.4435		ENSMUSG00000103071.1_Gm38110	44.8423	52.7572	51.547	58.6363	49.9203	52.1572	12.4169	154.852
	ENSMUSG00000100434.1_Gm3489	0	0	0	0	0	0	0	0		ENSMUSG00000100434.1_Gm3489	0	0	0	0	0	0	0	0
	ENSMUSG00000100013.1_Gm19480	0	0	0	0	0	0	0	0		ENSMUSG00000100013.1_Gm19480	0	0	0	0	0	0	0	0
	ENSMUSG00000101251.1_Gm3496	0	0	0	0	0	0	0	0		ENSMUSG00000101251.1_Gm3496	0	0	0	0	0	0	0	0
	ENSMUSG00000101937.1_Gm5268	0.0882452	0.088262	0	0.107207	0	0	0	0		ENSMUSG00000101937.1_Gm5268	0	0	0.200832	0.252941	0.192001	0.105336	0.236853	0
	ENSMUSG00000026043.18_Col3a1	0	0	0.012794	0.020533	0.010125	0.030867	0	0.009613		ENSMUSG00000026043.18_Col3a1	0.156119	0	0.182705	0.0363332	0.0459661	0.0403487	0	0
	ENSMUSG00000105211.1_Gm47302	0	0	0	0	0	0	0	0		ENSMUSG00000105211.1_Gm47302	0	0	0.669441	0	0	0	0	0
	ENSMUSG00000026042.16_Col5a2	0.00864879	0	0.039284	0.021014	0.072536	0.052651	0	0		ENSMUSG00000026042.16_Col5a2	0.0860363	0.0466844	0.1181	0.136347	0	0.0309714	0	0
	ENSMUSG00000104476.1_Gm38211	0	0	0	0	0	0	0	0		ENSMUSG00000104476.1_Gm38211	0	0	0	0	0	0	0	0
	ENSMUSG00000100218.1_Gm8296	0	0	0	0	0	0	0	0		ENSMUSG00000100218.1_Gm8296	0	0	0	0	0	0	0	0
	ENSMUSG00000100361.1_Gm7063	0	0	0.128023	0	0	0	0	0		ENSMUSG00000100361.1_Gm7063	0	0	0	0	0	0	0	0
	ENSMUSG00000100894.1_Gm8304	0	0	0	0	0	0	0	0		ENSMUSG00000100894.1_Gm8304	0	0	0	0	0	0	0	0
	ENSMUSG00000095121.1_Gm23216	0	0	0	0	0	0	0	0		ENSMUSG00000095121.1_Gm23216	0	0	0	0	0	0	0	0
	ENSMUSG00000065255.1_Gm23974	2.53284	9.49999	6.71094	1.53854	13.6559	6.1677	15.2769	14.4061		ENSMUSG00000065255.1_Gm23974	9.89849	3.41794	0	2.72249	6.8886	0	0	4.58677
											ENSMUSG00000100843.1_Gm8307	0.820049	0.097337	0	0.516879	0.392351	0	2.61363	0.373209
	ENSMUSG00000100843.1_Gm8307	0.288524	0	0.546045	0.17526	0.172843	0.351291	1.37387	0.492314		ENSMUSG00000087764.1_Gm23984	0	0	0	0	0	0	0	0
	ENSMUSG00000087764.1_Gm23984	0	0	0	0	0	0	0	0		ENSMUSG00000025995.16_Wdr75	25.2845	26.4767	26.0635	31.3461	24.2545	25.8653	34.6231	42.6913
	ENSMUSG00000025995.16_Wdr75	36.3797	63.5964	38.4717	35.1065	39.044	36.4823	30.2664	40.1897		ENSMUSG00000099850.1_Gm28906	0	0	0	0	0	0	0	0
	ENSMUSG00000099850.1_Gm28906	0	0.233183	0.070596	0	0	0	0	0.053041		ENSMUSG00000084817.3_Gm5526	22.5731	25.9335	36.5961	26.1372	24.7468	36.2823	43.4231	40.7884
	ENSMUSG00000084817.3_Gm5526	19.6101	28.6362	21.9709	17.1531	32.4234	24.8312	26.3949	24.315		ENSMUSG00000098549.1_Gm5269	0.472158	0.448348	0.756138	0.317443	0.481926	0.660986	0.148626	1.26064
	ENSMUSG00000098549.1_Gm5269	0.442994	0	0.503032	0.134545	0.26538	0.134841	0.140628	0.755889		ENSMUSG00000099381.1_Gm18303	0	0	0	0	0	0	0	0
	ENSMUSG00000099381.1_Gm18303	0	0	0	0	0	0	0	0		ENSMUSG00000025993.10_Slc40a1	2.13497	0.24875	5.34883	0.250974	2.76738	3.05848	0	0
	ENSMUSG00000025993.10_Slc40a1	0.0184335	0.036874	0.237226	0.134366	1.4466	0.157105	0	0		ENSMUSG00000099946.1_Gm9496	0	0	0	0	0	0	0	0
	ENSMUSG00000099946.1_Gm9496	0.103623	0	0	0	0	0	0	0		ENSMUSG00000070896.2_Rpl23a-ps1	0	0.240726	1.82693	0.511321	1.35846	0.425874	0.2394	0.553795
	ENSMUSG00000070896.2_Rpl23a-ps1	0.535165	0.892113	0.81026	0.216719	0.21373	0.651588	0.453034	0		ENSMUSG00000090682.4_Gm3852	4.46523	5.08807	2.5028	1.35093	3.07639	3.00047	1.26501	0.975434
	ENSMUSG00000090682.4_Gm3852	1.57103	0.314267	3.80577	0.381722	3.01166	1.53024	1.19694	1.4297		ENSMUSG00000044457.8_Stk-ps2	0	0	0	0	0	0	0	0
	ENSMUSG00000044457.8_Stk-ps2	0	0	0	0	0	0	0	0		ENSMUSG00000099432.1_Gm18849	0.210504	0.199888	0	0	0.161144	0	0.198788	0
	ENSMUSG00000099432.1_Gm18849	0	0.148155	0.224269	0	0	0	0	0		ENSMUSG00000041144.11_Dnah7b	2.66627	2.12852	2.97098	1.94528	2.78615	1.49633	1.56531	2.17774
	ENSMUSG00000041144.11_Dnah7b	2.29957	2.20037	2.87204	1.52796	2.11859	2.16305	0.78534	1.41181		ENSMUSG00000096047.1_n-R5s211	0	0	0	0	0	0	0	0
	ENSMUSG00000096047.1_n-R5s211	0	0	0	0	0	0	0	0		ENSMUSG00000101262.1_Gm8326	1.44863	1.66216	3.62485	1.2783	1.98686	3.29545	2.508	3.16454
	ENSMUSG00000101262.1_Gm8326	0.976888	0.594742	0.835983	0.206399	1.06865	0.827413	0.808989	1.20789		ENSMUSG00000101337.6_Dnah7c	12.1221	11.422	13.4738	10.6969	14.4064	10.6613	4.24863	10.5501
	ENSMUSG00000101337.6_Dnah7c	14.5655	12.1195	17.997	9.63527	11.7498	14.4967	4.22893	6.60363		ENSMUSG00000025986.6_Slc39a10	51.2144	59.2837	60.1192	57.6954	51.1832	50.4257	70.5734	95.105
	ENSMUSG00000025986.6_Slc39a10	67.1634	93.1485	62.517	64.6809	68.5827	59.3714	27.2355	47.0949		ENSMUSG00000100213.1_Gm28151	0	0.117705	0	0	0	0	0	0
	ENSMUSG00000100213.1_Gm28151	0.0872245	0.087241	0	0.317901	0.104505	0	0	0		ENSMUSG00000103129.1_Gm37393	0	0	0	0	0	0	0	0
	ENSMUSG00000103129.1_Gm37393	0	0	0	0	0	0	0.027217	0		ENSMUSG00000100160.1_Gm28527	1.19073	1.13068	0.635631	0.400277	0	0	0	0.289017
	ENSMUSG00000100160.1_Gm28527	0	0	0	0	0	0	0.709295	0		ENSMUSG00000101921.1_Gm28825	0	0	0	0.499505	0	0	0	0
	ENSMUSG00000101921.1_Gm28825	0	0	0	0	0	0	0	0		ENSMUSG00000101447.1_Gm28826	0	0	0	0	0	0	0	7.38771
	ENSMUSG00000101447.1_Gm28826	0	0	0	0	0	0	0.431682	0		ENSMUSG00000081185.1_Gm4852	8.08518	8.75232	15.0197	9.29532	9.65538	13.854	21.2258	22.8431
	ENSMUSG00000081185.1_Gm4852	9.21673	3.75569	13.4376	8.43243	13.0877	7.75827	12.1368	13.0732		ENSMUSG00000103246.1_Gm38090	0.485611	0	0	0	0.743486	0	0	0
	ENSMUSG00000103246.1_Gm38090	0	0	0	0	0	0	0	0		ENSMUSG00000098876.1_Mir6350	0	0	0	0	0	0	0	0
	ENSMUSG00000098876.1_Mir6350	0	0	0	0	0	0	0	0		ENSMUSG00000100530.1_Gm18117	0	0	0	0	0	0.133444	0	0
	ENSMUSG00000100530.1_Gm18117	0	0.559074	0	0.407444	0	0	0.567819	0		ENSMUSG00000104067.1_Gm37196	0.130113	0	0	0.131217	0	0	0	0
	ENSMUSG00000104067.1_Gm37196	0	0	0	0	0	0	0	0		ENSMUSG00000100033.1_Gm8337	3.71042	5.89145	10.082	4.41668	5.26171	6.28428	4.76762	5.49223
	ENSMUSG00000100033.1_Gm8337	1.71209	0.813397	2.52736	0.935986	3.33333	1.71975	3.20665	3.16481		ENSMUSG00000094968.1_Gm22419	0	0	0	0	0	0.818311	0	0.709406
	ENSMUSG00000094968.1_Gm22419	0	0	0	0	0	0	0	0		ENSMUSG00000088017.1_Gm23829	0	0	0	0	0	0	0	0
	ENSMUSG00000088017.1_Gm23829	0	0	0	0	0	0	0	0		ENSMUSG00000101996.1_Gm19206	0	0	0	0	0	0	0	0
	ENSMUSG00000101996.1_Gm19206	0	0	0	0	0	0	0	0		ENSMUSG00000096973.1_Gm5974	0	0	0	0	0	0	0	0
	ENSMUSG00000096973.1_Gm5974	0	0	0	0	0	0	0	0		ENSMUSG00000064943.1_Gm23240	0	0	0	0	0	0	0	0
	ENSMUSG00000064943.1_Gm23240	0	0	0	0	0	0	0	0		ENSMUSG00000100866.1_Gm28830	0	0	0	0	0	0	0	0
	ENSMUSG00000100866.1_Gm28830	0	0	0	0	0	0	0	0		ENSMUSG00000101721.1_Gm8354	0	0	0	0	0	0	0	0
	ENSMUSG00000101721.1_Gm8354	0	0	0	0	0	0	0	0		ENSMUSG00000099376.1_Gm19124	0	0	0	0	0	0	0	0
	ENSMUSG00000099376.1_Gm19124	0	0	0	0	0	0	0	0		ENSMUSG00000097883.1_Gm8357	0	0	0	0	0	0	0	0
	ENSMUSG00000097883.1_Gm8357	0	0	0	0	0	0	0	0		ENSMUSG00000092790.1_Gm22693	0	0	0	0	0	0	0	0
	ENSMUSG00000092790.1_Gm22693	0	0	0	0	0	0	0	0		ENSMUSG00000099698.1_Gm28740	0	0	0	0	0	0	0	0
	ENSMUSG00000099698.1_Gm28740	0	0	0	0	0	0	0	0		ENSMUSG00000099454.1_Gm8367	0	0	0	0.134027	0.101737	0	0	0
	ENSMUSG00000099454.1_Gm8367	0	0	0	0	0	0	0	0		ENSMUSG00000051616.14_C230029F24Rik	0	0	0	0	0	0	0.191273	0
	ENSMUSG00000051616.14_C230029F24Rik	0	0	0	0	0	0	0	0		ENSMUSG00000099627.1_Gm6757	0	0	0	0	0	0	0	0
	ENSMUSG00000099627.1_Gm6757	0	0	0	0	0	0	0	0		ENSMUSG00000099577.1_Gm3605	0	0	0	0	0	0	0	0
	ENSMUSG00000099577.1_Gm3605	0	0	0	0	0	0	0	0		ENSMUSG00000099882.1_Gm28388	0	0	0	0	0	0	0	0
	ENSMUSG00000099882.1_Gm28388	0	0	0	0	0	0	0	0		ENSMUSG00000101760.1_Gm8384	0	0	0	0	0	0	0	0
	ENSMUSG00000101760.1_Gm8384	0	0	0	0	0	0	0	0		ENSMUSG00000099608.1_4933411E06Rik	0	0	0	0	0	0	0	0
	ENSMUSG00000099608.1_4933411E06Rik	0	0	0	0	0	0	0	0		ENSMUSG00000099864.1_Gm8391	0	0	0	0	0	0	0	0
	ENSMUSG00000099864.1_Gm8391	0	0	0	0	0	0	0	0		ENSMUSG00000098249.1_Gm27330	0	0	0	0	0	0	0	0
	ENSMUSG00000098249.1_Gm27330	0	0	0	0	0	0	0	0		ENSMUSG00000100451.1_Gm29665	0	0	0	0	0	0	0	0
	ENSMUSG00000100451.1_Gm29665	0	0	0	0	0	0	0	0		ENSMUSG00000099941.1_Gm20118	0	0	0	0	0	0	0	0
	ENSMUSG00000099941.1_Gm20118	0	0	0	0	0	0	0	0		ENSMUSG00000084531.1_Gm25843	0	0	0	0	0	0	0	0
	ENSMUSG00000084531.1_Gm25843	0	0	0	0	0	0	0	0		ENSMUSG00000100816.1_Gm28321	0	0	0.0405635	0	0	0	0	0
	ENSMUSG00000100816.1_Gm28321	0	0	0	0	0	0	0	0		ENSMUSG00000026109.14_Tmeff2	1.30062	0.700966	0.506647	1.08123	1.48002	1.68299	0	2.39328
	ENSMUSG00000026109.14_Tmeff2	2.11489	0.667988	1.23587	1.51755	1.61517	1.0842	0.376909	0.168827		ENSMUSG00000100671.1_Gm28322	0	0	0	0	0	0	0	0
	ENSMUSG00000100671.1_Gm28322	0	0	0	0	0	0	0	0		ENSMUSG00000092906.1_Gm25736	0	1.10829	0	0	0.893472	0	2.20438	4.24941
	ENSMUSG00000092906.1_Gm25736	0	0	3.73041	0.997767	0	0.999961	0	1.86852		ENSMUSG00000101242.1_Gm28319	0	0.990598	4.1766	2.10411	2.39577	0.438122	0	2.27889
	ENSMUSG00000101242.1_Gm28319	4.03742	0.734217	1.11142	4.01314	3.51804	4.02197	0	0.417523		ENSMUSG00000099924.1_Gm28320	0.311171	0.246233	0.664434	0.313811	0.35731	0.304932	0	0.755285
	ENSMUSG00000099924.1_Gm28320	0.620396	0.219005	0.552531	0.798038	0.393516	0.488762	0.139019	0.041513		ENSMUSG00000099625.1_Gm29325	0	0	0	0	0	0	0	0.305595
	ENSMUSG00000099625.1_Gm29325	0	0	0	0	0	0	0	0		ENSMUSG00000101799.1_9330175M20Rik	0	0	0	0.0465839	0	0	0	0
	ENSMUSG00000101799.1_9330175M20Rik	0	0	0	0	0	0	0	0		ENSMUSG00000045954.7_Cavin2	0.154346	0	0.587048	0.350226	0.147693	0	0	0
	ENSMUSG00000045954.7_Cavin2	0	0	0.04111	0.065973	0	0	0	0		ENSMUSG00000099741.1_Gm5253	0.34502	0	0	0	0	0	0	0.083745
	ENSMUSG00000099741.1_Gm5253	0	0	0	0	0	0	0	0		ENSMUSG00000101702.1_1700072G22Rik	0.215113	0.817062	0	0	0.164673	0	0	0
	ENSMUSG00000101702.1_1700072G22Rik	1.05959	0.302798	0.916718	0.551685	0.362718	0	0	0		ENSMUSG00000026107.11_Nabp1	1.9143	1.77825	1.76609	2.21033	1.29552	0.908828	2.24005	0.676766
	ENSMUSG00000026107.11_Nabp1	0.361164	1.06417	0.842392	0.260889	0.87713	0.677427	1.36342	1.177		ENSMUSG00000099413.1_Gm17767	4.62166	5.37323	5.66964	5.73646	5.66981	4.10595	3.58108	16.007
	ENSMUSG00000099413.1_Gm17767	3.71078	6.63065	3.91385	3.87497	3.42189	3.68043	1.13828	1.06715		ENSMUSG00000103424.1_Gm37535	0	0	0	0	0.11447	0	0	0
	ENSMUSG00000103424.1_Gm37535	0	0	0	0.042611	0	0.128113	0	0.039899		ENSMUSG00000101741.1_Gm28055	0	0	0	0	0	0	0	0
	ENSMUSG00000101741.1_Gm28055	0	0.058427	0	0	0	0	0	0		ENSMUSG00000018417.14_Myo1b	12.6271	5.53879	11.1079	6.92892	8.11932	5.7435	12.0378	10.8173
	ENSMUSG00000018417.14_Myo1b	6.58716	9.43291	6.30745	5.9389	7.68039	6.1672	4.8117	6.65382		ENSMUSG00000101724.1_Gm29453	0.829506	0.437598	0.295203	0.371797	0.705556	0	0	0.872475
	ENSMUSG00000101724.1_Gm29453	0	0.194605	0.098194	0.236375	1.6318	0.394824	0.576476	1.2542		ENSMUSG00000100313.1_Gm28323	0	0	0	0	0	0	0	0
	ENSMUSG00000100313.1_Gm28323	0	0	0	0	0	0	0	0		ENSMUSG00000100696.1_Gm8419	0	0	0	0	0	0	0	0.208345
	ENSMUSG00000100696.1_Gm8419	0.201336	0.40275	0	0	0.241225	0	0	0		ENSMUSG00000099135.1_Gm27607	0	0	0	0	0	0	0	0
	ENSMUSG00000099135.1_Gm27607	0	0	0	0	0	0	0	0		ENSMUSG00000072324.4_Gm8420	4.3368	1.12312	1.10491	4.57239	1.81085	2.81483	1.30309	1.14834
	ENSMUSG00000072324.4_Gm8420	1.38713	1.3874	1.68014	1.51667	3.82249	1.35112	3.17048	3.47144		ENSMUSG00000062939.11_Stat4	11.4777	9.59795	8.02032	10.6847	12.1424	12.3258	4.9163	13.6561
	ENSMUSG00000062939.11_Stat4	14.5892	11.8064	15.7312	11.8681	13.5268	17.4239	5.16859	10.3572		ENSMUSG00000101628.1_Gm28177	11.2141	7.89141	11.8924	8.58295	10.7052	11.6901	0.977054	5.54108
	ENSMUSG00000101628.1_Gm28177	9.46463	4.9094	11.3785	8.87341	10.1017	12.6388	6.26257	10.9268		ENSMUSG00000078291.1_Gm3940	1.0915	0.777344	3.71447	2.20152	1.46223	5.50087	6.44219	10.1337
	ENSMUSG00000078291.1_Gm3940	3.26426	3.07283	1.45359	1.16637	3.45085	2.80545	2.4382	3.05797		ENSMUSG00000109599.1_Gm31812	2.82111	3.25289	2.98502	3.65791	2.69951	3.72367	7.23111	4.76879
	ENSMUSG00000109599.1_Gm31812	2.76502	5.17654	3.43495	3.01462	2.29349	4.48872	4.5013	3.38728		ENSMUSG00000026104.14_Stat1	2.40575	1.0083	3.91913	1.23818	1.66383	2.11828	0	0.894022
	ENSMUSG00000026104.14_Stat1	0.898971	1.0743	1.11361	0.992852	1.49671	1.26512	1.95688	2.15149		ENSMUSG00000099569.1_Gm18301	0	0	0	0	0	0	0	0
	ENSMUSG00000099569.1_Gm18301	0	0	0	0	0	0	0	0.212523		ENSMUSG00000026103.14_Gls	1.91812	1.0631	2.71444	1.06589	2.48121	1.53222	0.887198	1.32831
	ENSMUSG00000026103.14_Gls	0.225873	1.22877	0.225207	0.32795	1.94717	0.4427	0.314795	0.689354		ENSMUSG00000099648.1_Gm5975	0	0	0	0	0	0	0	0
	ENSMUSG00000099648.1_Gm5975	0	0	0	0	0	0	0.07529	0		ENSMUSG00000065192.1_Gm23460	0	0	0	0	0	0	0	0
	ENSMUSG00000065192.1_Gm23460	0	0	0	0	0	0	0	0		ENSMUSG00000002881.14_Nab1	8.42425	5.29656	7.13689	5.65415	7.21925	6.18244	10.2904	10.7821
	ENSMUSG00000002881.14_Nab1	3.15617	17.4837	3.76771	3.4165	7.44173	5.641	6.60242	11.0931		ENSMUSG00000097833.1_Gm5976	0	0	0	0	0	0	0	0
	ENSMUSG00000097833.1_Gm5976	0	0	0	0	0	0	0	0		ENSMUSG00000101501.1_Rps27a-ps1	0.763814	0.967063	1.01934	1.02706	0.584713	2.13857	0.961737	2.03935
	ENSMUSG00000101501.1_Rps27a-ps1	1.07495	2.32951	0.81376	0.217656	0.858615	0	0.454991	0.203801		ENSMUSG00000100120.1_Gm553	0.336325	0	0	0	0	0	0	1.34696
	ENSMUSG00000100120.1_Gm553	0.118332	0.355064	0.179159	0.143758	0	0	0.450772	0.807647		ENSMUSG00000099878.1_Gm28178	0.0801101	0	0	0	0	0	0	0
	ENSMUSG00000099878.1_Gm28178	0.0281857	0.140956	0.042674	0.034242	0	0	0.07158	0.192375		ENSMUSG00000100007.1_Gm5527	38.0087	23.7126	41.3145	17.2213	39.0762	38.0948	65.1974	66.5847
	ENSMUSG00000100007.1_Gm5527	36.6946	37.3479	37.5597	33.5915	43.3453	36.0251	26.7428	26.897		ENSMUSG00000043015.15_Nemp2	2.01522	2.13501	1.787	2.30105	2.05266	0.993234	0.503288	2.03741
	ENSMUSG00000043015.15_Nemp2	1.51181	0.808801	2.5551	0.882738	1.75517	1.89778	1.60719	1.9064		ENSMUSG00000103630.1_Gm37242	0.169614	0	0	0	0	0	0	0
	ENSMUSG00000103630.1_Gm37242	0	0	0	0.096666	0	0	0	0
	ENSMUSG00000041439.15_Mfsd6	1.15895	2.12683	1.48005	0.673381	1.54553	0.957076	1.11332	2.05205		ENSMUSG00000041439.15_Mfsd6	3.22238	4.25665	2.59171	3.37972	2.26945	2.1533	2.32623	3.83774
	ENSMUSG00000100302.1_Gm29670	0	0	0	0	0	0	0	0		ENSMUSG00000100302.1_Gm29670	0	0	0	0	0	0	0	0
	ENSMUSG00000100230.1_Gm28650	0	0	0	0	0	0	0	0		ENSMUSG00000100230.1_Gm28650	0	0	0	0	0	0	0	0
	ENSMUSG00000026102.9_Inpp1	0.513626	0.488038	0.46659	0.265196	0.538462	0.359584	0.750031	0.657307		ENSMUSG00000026102.9_Inpp1	2.99267	0.935701	1.41733	1.26979	0.768303	1.31817	1.96449	0.332191
	ENSMUSG00000041426.12_Hibch	0.424404	0.424486	0.39383	0.449069	0.52489	0.250032	0.399835	0.700809		ENSMUSG00000041426.12_Hibch	0.661493	0.295593	1.05935	0.333553	0.997875	0.996857	0	0
	ENSMUSG00000089802.1_Gm16107	0	0	0	0	0	0	0	0		ENSMUSG00000089802.1_Gm16107	0	0	0	0	0	0	0	0
	ENSMUSG00000043629.12_1700019D03Rik	9.2146	11.9755	9.31051	10.6826	10.5123	9.79639	7.00581	11.3101		ENSMUSG00000043629.12_1700019D03Rik	6.37053	6.3595	4.01108	5.98529	5.18936	5.05369	5.09043	8.10804
	ENSMUSG00000026100.6_Mstn	0	0	0	0	0	0	0	0		ENSMUSG00000026100.6_Mstn	0	0	0	0.0878981	0	0	0	0
	ENSMUSG00000089334.1_Gm24349	0	0	0	0	0	0	0	0		ENSMUSG00000089334.1_Gm24349	0	0	0	0	0	0	0	0
	ENSMUSG00000060715.9_1700019A02Rik	0	0.213556	0.161635	0.129697	0	0	0.13556	0.242883		ENSMUSG00000060715.9_1700019A02Rik	0.151714	0.144064	0	0	0	0	0	0
	ENSMUSG00000026098.13_Pms1	9.89863	12.9587	10.674	7.83	9.29013	11.6905	7.52759	9.77131		ENSMUSG00000026098.13_Pms1	12.5666	14.5005	13.2288	10.4349	12.6232	9.9252	9.83026	16.4233
	ENSMUSG00000100763.1_Gm28777	5.89181	18.4542	9.85943	3.01382	7.24486	13.9695	5.11886	10.0533		ENSMUSG00000100763.1_Gm28777	12.339	16.5291	11.9974	9.99944	9.7831	9.80903	27.6742	28.2384
	ENSMUSG00000026097.9_Ormdl1	26.6054	16.942	28.5517	13.5193	34.4924	28.2986	44.8733	35.8532		ENSMUSG00000026097.9_Ormdl1	24.3471	22.6441	18.8141	22.4844	22.0861	14.2922	20.9598	13.3558
	ENSMUSG00000100679.1_Gm28778	85.0639	51.5767	78.394	57.3837	92.2948	85.4285	104.525	104.818		ENSMUSG00000100679.1_Gm28778	69.0773	63.8828	54.3501	70.2692	67.9391	50.2016	30.7728	41.3335
	ENSMUSG00000026096.14_Osgepl1	16.4633	10.7842	15.4664	14.394	15.3111	16.2001	12.029	11.6818		ENSMUSG00000026096.14_Osgepl1	9.83788	9.85167	9.1059	9.61192	10.5112	10.1641	9.61632	9.761
	ENSMUSG00000099913.1_Gm28551	21.7805	31.2643	26.3012	17.929	23.8498	27.258	22.7624	29.3111		ENSMUSG00000099913.1_Gm28551	23.1112	28.0378	29.6512	25.9937	21.7703	27.3538	15.6601	34.3134
	ENSMUSG00000101838.6_Gm18800	0.503112	0.880615	0.666514	0.764022	0.678136	0.535991	0.479137	1.21616		ENSMUSG00000101838.6_Gm18800	0.357489	0.763789	0.715627	0.0901306	0.889407	1.05096	0	1.17141
	ENSMUSG00000026095.15_Asnsd1	17.1403	29.0195	20.2554	12.7968	20.3953	21.9283	18.6	24.7401		ENSMUSG00000026095.15_Asnsd1	19.8141	23.9549	25.9255	21.9366	18.2374	23.491	19.1846	36.8121
	ENSMUSG00000117809.1_Asdurf	48.9408	99.2833	55.6784	34.9352	44.3918	59.9243	58.2828	55.6725		ENSMUSG00000117809.1_Asdurf	45.581	52.9838	72.6812	40.42	41.5107	55.1187	25.9749	67.2399
	ENSMUSG00000100267.1_Gm28779	0	0	0	0	0	0	0	0		ENSMUSG00000100267.1_Gm28779	0	0	0	0	0	0	0	0
	ENSMUSG00000099450.1_Gm6799	0	0	0	0	0	0	0	0		ENSMUSG00000099450.1_Gm6799	0	0	0	0	0	0	0	0
	ENSMUSG00000100069.1_Gm6801	0	0	0	0	0	0	0	0		ENSMUSG00000100069.1_Gm6801	0	0	0.27844	0	0	0	0	0
	ENSMUSG00000096141.2_Dnah7a	2.07912	1.62463	2.2527	1.25504	1.72037	1.74827	0.907523	1.27124		ENSMUSG00000096141.2_Dnah7a	3.6564	2.66539	2.63943	2.09513	2.21237	2.17932	5.03112	2.42716
	ENSMUSG00000092657.1_Gm25240	0	0	0	0	0	0	0	0		ENSMUSG00000092657.1_Gm25240	0	0	0	0	0	0	0	0
	ENSMUSG00000026094.14_Stk17b	0	0.032003	0.072666	0.13605	0.230013	0.019479	0.101572	0		ENSMUSG00000026094.14_Stk17b	0.659321	0	0	0.0687843	0.382892	0.496511	1.18084	0
	ENSMUSG00000102405.1_Gm37863	0	0	0	0	0	0	0	0		ENSMUSG00000102405.1_Gm37863	0	0	0	0	0	0	0	0
	ENSMUSG00000042807.15_Hecw2	0.691949	1.29445	0.717826	0.583771	0.63713	0.561653	0.585756	0.728818		ENSMUSG00000042807.15_Hecw2	1.11081	1.01156	0.605118	0.8264	1.57522	0.818311	2.63105	3.04315
	ENSMUSG00000098443.1_Mir7681	0	0	0	0	0	0	0	0		ENSMUSG00000098443.1_Mir7681	0	0	0	0	0	0	0	0
	ENSMUSG00000087949.1_Gm24251	0	0	0	0	0	0	0	0		ENSMUSG00000087949.1_Gm24251	0	0	0	0	0	0	0	0
	ENSMUSG00000102868.1_Gm37633	0	0	0	0	0	0	0	0		ENSMUSG00000102868.1_Gm37633	0	0	0	0	0	0	0	0
	ENSMUSG00000094013.1_Gm25829	0.775239	0	0	0	0	0	0.984396	0		ENSMUSG00000094013.1_Gm25829	0	0	0	0	0	0	0	0
	ENSMUSG00000025983.11_Ccdc150	0.429539	0.644432	0.300156	0.561977	0.217732	0.583327	0.419559	0.78931		ENSMUSG00000025983.11_Ccdc150	0.469556	0.535053	0.808369	0.520894	0.251617	0.216923	2.66053	0.017096
	ENSMUSG00000041303.7_Gtf3c3	4.46333	7.21009	4.4371	4.15375	6.37676	4.94214	4.21321	6.97403		ENSMUSG00000041303.7_Gtf3c3	3.8536	5.25027	5.28974	5.16564	4.15931	2.9755	8.56664	6.81477
	ENSMUSG00000109809.1_Gm34066	16.4896	4.92771	13.5485	10.6271	13.4922	19.5871	8.29876	6.74818		ENSMUSG00000109809.1_Gm34066	48.5817	39.0764	18.0773	34.2957	27.6738	14.0422	10.5249	12.4855
	ENSMUSG00000073678.4_Pgap1	0.504365	1.01891	0.476322	0.461072	0.358984	0.474246	0.431188	0.539655		ENSMUSG00000073678.4_Pgap1	0.58902	0.59975	0.454596	0.729997	0.353118	0.453025	1.38054	1.93783
	ENSMUSG00000104136.1_Gm36955	0	0	0	0	0	0	0	0		ENSMUSG00000104136.1_Gm36955	0	0	0	0	0	0	0	0
	ENSMUSG00000101130.1_Gm19637	0	0	0	0	0	0	0	0		ENSMUSG00000101130.1_Gm19637	0	0	0	0	0	0	0	0
	ENSMUSG00000052331.14_Ankrd44	9.64391	29.7626	10.1535	8.06196	12.4099	9.78255	7.44558	14.1257		ENSMUSG00000052331.14_Ankrd44	10.8942	9.39723	11.307	11.8337	8.21237	5.87458	21.6438	31.0834
	ENSMUSG00000101674.6_4930444A19Rik	6.44065	1.86721	4.00419	4.27139	3.01956	3.37159	2.72611	4.49502		ENSMUSG00000101674.6_4930444A19Rik	11.2311	7.1378	8.88679	10.6129	7.95444	3.7883	0	0.804934
	ENSMUSG00000102503.1_Gm37370	0	0	0	0	0	0	0.074702	0		ENSMUSG00000102503.1_Gm37370	0	0.0793883	0	0	0	0	3.15805	0
	ENSMUSG00000089245.1_Gm24053	0	0	0	0	0	0	0	0		ENSMUSG00000089245.1_Gm24053	0	0	1.79793	0	0.859435	0	0	0
	ENSMUSG00000102642.1_A130048G24Rik	0	0	0	0	0	0	0	0		ENSMUSG00000102642.1_A130048G24Rik	0.128599	0	0	0	0.0328148	0	6.76023	0.124856
	ENSMUSG00000025982.13_Sf3b1	42.5842	44.2196	40.3281	46.9749	40.9426	37.8402	31.6917	44.126		ENSMUSG00000025982.13_Sf3b1	43.7625	43.0817	56.2279	49.6963	41.8028	36.5147	64.3743	57.3462
	ENSMUSG00000103030.1_E330011M16Rik	13.3627	5.59585	12.8811	8.59448	12.7416	13.0608	11.0967	11.2559		ENSMUSG00000103030.1_E330011M16Rik	10.842	10.4824	12.575	9.80745	9.05424	10.9833	5.46057	5.78953
	ENSMUSG00000025981.13_Coq10b	74.0944	41.7509	78.4907	58.1367	73.8611	65.3269	63.6586	56.9695		ENSMUSG00000025981.13_Coq10b	53.4088	54.4196	59.0706	54.1341	46.3129	47.7666	27.0599	34.7461
	ENSMUSG00000101122.1_Gm17971	0.926247	1.1323	0	0	0.246612	0.125305	0.130683	0		ENSMUSG00000101122.1_Gm17971	0.585022	0.13888	1.17111	0	0	0	0	0
	ENSMUSG00000025980.14_Hspd1	42.2602	55.2692	46.7755	42.7967	56.6515	47.631	57.4094	78.7525		ENSMUSG00000025980.14_Hspd1	109.271	105.328	120.329	98.4986	97.1402	91.2203	93.5401	78.3655
	ENSMUSG00000073676.4_Hspe1	164.438	345.769	168.107	195.054	212.187	168.418	264.469	199.347		ENSMUSG00000073676.4_Hspe1	156.51	162.818	157.468	141.546	185.746	171.9	357.98	335.375
	ENSMUSG00000100736.1_Gm5147	0	0	0	0	0	0	0	0		ENSMUSG00000100736.1_Gm5147	0	0	0	0	0	0	0	0
	ENSMUSG00000089670.1_Gm16581	0.0837039	0	0.126731	0	0	0	0.106287	0.380868		ENSMUSG00000089670.1_Gm16581	0.118953	0.112954	0.57149	0.359886	0.0910602	0.499575	0	0.519706
	ENSMUSG00000025979.13_Mob4	90.7245	120.135	104.766	111.278	96.8258	84.2293	89.1891	99.5494		ENSMUSG00000025979.13_Mob4	58.8075	62.1593	66.278	64.3507	64.6833	54.2904	58.3547	49.9117
	ENSMUSG00000061863.6_Gm6822	3.78276	5.40499	2.04545	2.29779	3.23728	0.657955	2.05857	0.922086		ENSMUSG00000061863.6_Gm6822	0	1.09385	3.68956	1.54895	1.76366	3.22527	0.362609	3.07563
	ENSMUSG00000025978.14_Rftn2	2.38778	3.30679	2.01082	2.79786	2.52228	2.51157	2.52965	1.1572		ENSMUSG00000025978.14_Rftn2	2.32913	2.7074	1.54344	2.20715	1.27576	2.04069	7.6224	2.01766
	ENSMUSG00000097649.2_Gm10561	0	0	0	0	0	0.051979	0	0.097128		ENSMUSG00000097649.2_Gm10561	0	0.115221	0	0.428294	0.417996	0.0509602	0	0
	ENSMUSG00000046994.9_Mars2	0.0954805	0.286497	0.233522	0.115997	0.413589	0.268274	0.811382	0.818779		ENSMUSG00000046994.9_Mars2	0.521879	0.624408	0.877552	0.536833	0.55931	0.385753	1.82348	0.045602
	ENSMUSG00000025977.15_Boll	0.0944229	0.283323	0.03574	0.086034	0.141412	0.028741	0.209821	0		ENSMUSG00000025977.15_Boll	0.503196	0.0955642	0	0.067662	0.410885	0	0	0
	ENSMUSG00000100215.1_Gm8292	3.77048	5.02827	4.75721	2.29033	4.26651	3.57057	13.0333	12.3907		ENSMUSG00000100215.1_Gm8292	2.67914	1.41335	4.05215	1.80125	1.1394	4.50071	20.5213	15.3902
	ENSMUSG00000101945.1_Gm29138	0	0	0	0	0	0	0	0		ENSMUSG00000101945.1_Gm29138	0	0	0.271239	0.683231	0.259312	0	0.319888	0
	ENSMUSG00000101085.1_Gm8531	0	0	0	0.677096	1.11293	0	0	0		ENSMUSG00000101085.1_Gm8531	0	0	0.105701	0	0	0	0	0
	ENSMUSG00000038349.10_Plcl1	3.60978	7.28299	4.03797	3.96346	3.50752	3.24722	1.0081	2.08842		ENSMUSG00000038349.10_Plcl1	2.57377	2.74529	2.68197	2.79116	1.92978	3.19835	6.9919	15.4039
	ENSMUSG00000102145.1_Gm38056	48.1829	55.058	51.3404	44.7842	62.0388	50.046	96.4882	116.359		ENSMUSG00000102145.1_Gm38056	51.0501	56.4921	70.1315	61.4867	54.3921	66.7327	143.099	106.277
	ENSMUSG00000100309.1_Gm6644	74.4025	29.2259	71.9734	71.3157	80.4692	69.3485	149.301	171.356		ENSMUSG00000100309.1_Gm6644	84.7858	87.6903	118.907	104.006	90.2406	113.28	57.0067	85.1161
	ENSMUSG00000102831.1_Gm37382	0	0	0	0	0	0	0	0		ENSMUSG00000102831.1_Gm37382	0	0	0	0	0	0	0	0
	ENSMUSG00000099950.1_9130227L01Rik	1.34419	2.40585	1.17825	1.80492	0.720486	0.904442	1.30259	1.08645		ENSMUSG00000099950.1_9130227L01Rik	1.45782	0.859222	0.483025	0.456264	1.19295	0.464466	0	1.5008
	ENSMUSG00000102491.1_Gm36986	0	4.46562	0	0	0	0	0.298386	0.267309		ENSMUSG00000102491.1_Gm36986	0	0	0	0	0	0	0	4.13385
	ENSMUSG00000100372.1_1700003I22Rik	0	0	0	0.209076	0	0	0	0		ENSMUSG00000100372.1_1700003I22Rik	0	0	0	0	0	0	0	0
	ENSMUSG00000100944.1_Gm28900	111.132	144.128	144.107	98.1905	151.625	111.355	154.62	107.062		ENSMUSG00000100944.1_Gm28900	108.814	99.7392	127.065	71.6342	101.231	163.122	92.054	144.164
	ENSMUSG00000101332.1_Gm28240	0	0	0	0	0	0	0	0		ENSMUSG00000101332.1_Gm28240	0	0	0	0	0	0	0	0
	ENSMUSG00000045336.5_Hsfy2	1.19182	1.07284	0.631561	1.30312	1.71353	0	0.983689	0.745662		ENSMUSG00000045336.5_Hsfy2	0.423427	0.32166	0.0678098	0.170808	0.972421	0	0	0
	ENSMUSG00000038331.15_Satb2	0.611009	0.8678	0.666066	0.564147	0.849191	0.595145	0.43448	1.19549		ENSMUSG00000038331.15_Satb2	0.659917	0.98943	0.681374	0.700543	0.970472	0.656409	3.14874	0.910481
	ENSMUSG00000087022.4_9130024F11Rik	0.559798	0.545549	0.434644	0.505703	0.756692	0.681579	0.346302	0.277578		ENSMUSG00000087022.4_9130024F11Rik	0.469162	0.426134	0.294003	0.473143	0.577765	0.359808	0	0.475311
	ENSMUSG00000104310.1_Gm4081	0	0	0	0	0	0	0	0		ENSMUSG00000104310.1_Gm4081	0	0	0	0	0	0	0	0
	ENSMUSG00000094128.1_Gm23943	0	0	0	0	0	0	0	0		ENSMUSG00000094128.1_Gm23943	0.974231	0	0	0	0	0	0	0
	ENSMUSG00000099945.1_1700126A01Rik	0	0	0	0	0	0	0	0		ENSMUSG00000099945.1_1700126A01Rik	0	0	0	0	0	0	0	0
	ENSMUSG00000101429.1_BC055402	0	0	0.038046	0	0	0	0	0		ENSMUSG00000101429.1_BC055402	0.107133	0	0	0	0	0	0	0
	ENSMUSG00000101129.1_Gm5254	0	0	0	0	0	0	0	0		ENSMUSG00000101129.1_Gm5254	0	0	0	0	0	0	0	0
	ENSMUSG00000097519.2_4930558J18Rik	1.09145	2.0216	1.16287	0.982208	1.30769	1.91952	1.33459	1.93135		ENSMUSG00000097519.2_4930558J18Rik	1.49363	0.545505	1.14999	1.62217	0.483746	1.49585	1.03075	1.84058
	ENSMUSG00000038323.3_1700066M21Rik	7.20529	20.312	10.715	6.44832	13.4254	15.048	9.18181	12.1049		ENSMUSG00000038323.3_1700066M21Rik	13.0454	14.8789	18.8782	16.9044	15.3423	12.6716	35.2373	20.8559
	ENSMUSG00000048495.16_Tyw5	17.5768	19.3529	20.7081	22.3943	17.3074	17.5161	14.2541	16.0627		ENSMUSG00000048495.16_Tyw5	12.9301	14.7895	15.2613	12.8281	16.0364	17.0668	3.64727	15.4374
	ENSMUSG00000025971.6_Maip1	1.01082	1.45334	1.09999	1.43269	1.56432	1.1538	1.09636	1.6649		ENSMUSG00000025971.6_Maip1	1.60109	1.02304	1.84517	1.04124	2.18786	1.57108	1.5685	1.47095
	ENSMUSG00000077776.1_Gm22371	0	0	0	0	0	0	0	0		ENSMUSG00000077776.1_Gm22371	0	0	0	0	0	0	0	0
	ENSMUSG00000088353.1_Gm24014	0	0	0	0	0	0	0	0		ENSMUSG00000088353.1_Gm24014	0	0	0	0	0	0	0	0
	ENSMUSG00000101826.1_Gm8581	0	0	0	0	0	0	0	0		ENSMUSG00000101826.1_Gm8581	0	0	0	0	0	0	0	0
	ENSMUSG00000102685.1_Gm37373	0.560477	0.737611	1.60784	0.645071	0.954262	0.897903	0.486947	0.704681		ENSMUSG00000102685.1_Gm37373	0.461132	0.199035	0.167836	0.549598	0.192548	0.0352118	0	0.21368
	ENSMUSG00000101151.1_Gm17929	0	0	0	0	0	0	0	0		ENSMUSG00000101151.1_Gm17929	0	0	0	0	0	0	0	0
	ENSMUSG00000038305.15_Spats2l	0.649905	0.309538	0.968362	0.551434	0.617987	0.464725	0.537066	0.199493		ENSMUSG00000038305.15_Spats2l	0.586405	1.28072	0.845189	0.694872	0.931473	0.48024	0.0138442	0.074725
	ENSMUSG00000091283.1_Gm17234	0.634826	3.80969	0	1.28539	3.04239	2.57643	0.2687	0		ENSMUSG00000091283.1_Gm17234	0.902158	0.856665	1.92635	0.303271	0.690617	0.252591	0	0
	ENSMUSG00000054770.16_Kctd18	2.69191	4.45754	2.75906	2.91301	3.19459	3.22303	3.70235	4.93876		ENSMUSG00000054770.16_Kctd18	4.05268	3.96048	6.01723	4.06874	4.07624	3.61778	4.85684	8.14513
	ENSMUSG00000026039.9_Sgo2a	6.70044	12.622	8.15522	7.1047	8.09885	7.78334	8.5984	10.3558		ENSMUSG00000026039.9_Sgo2a	6.96491	8.16328	11.9218	7.51603	8.10066	7.03722	11.4705	19.4903
	ENSMUSG00000063558.4_Aox1	0	0	0	0	0.03431	0	0	0		ENSMUSG00000063558.4_Aox1	0	0	0	0	0	0.0683652	0.0768615	0.009878
	ENSMUSG00000064294.12_Aox3	0.0353834	0	0.125001	0.11463	0.127181	0.129243	0	0.080501		ENSMUSG00000064294.12_Aox3	0.217896	0.0954963	0.214739	0.169035	0	0.11263	0	0
	ENSMUSG00000089275.1_Gm24548	0	0	0	0	0	0	0	0		ENSMUSG00000089275.1_Gm24548	0	0	0	0	0	0	0	0
	ENSMUSG00000038242.12_Aox4	0.206982	0.32532	0.447684	0.191586	0.259798	0.564023	0.350434	0.437268		ENSMUSG00000038242.12_Aox4	0.434214	0.545323	0.0560784	0.649784	0.246618	0.811797	0	1.40752
	ENSMUSG00000089822.1_Gm15759	0.0222806	0.04457	0.404804	0.081204	0.133474	0.217021	0.169751	0.253452		ENSMUSG00000089822.1_Gm15759	0.221642	0.450997	0	0.287387	0.0242387	0.265957	0	0
	ENSMUSG00000079554.2_Aox2	0.0287474	0.014376	0	0	0	0	0	0		ENSMUSG00000079554.2_Aox2	0.0612798	0.0193966	0.228986	0.103	0.125095	0	0	0.104118
	ENSMUSG00000103839.1_Gm37607	0.0632486	0.094891	0.04788	0	0.03789	0.077008	0.281095	0		ENSMUSG00000103839.1_Gm37607	0.134825	0.0853508	0.395846	0.045323	0.0688072	0.113247	0.127321	0.032725
	ENSMUSG00000051223.14_Bzw1	13.4514	21.2096	16.9094	11.0694	27.2796	18.5314	20.9982	21.2445		ENSMUSG00000051223.14_Bzw1	41.7103	34.9441	39.3901	32.1303	31.7509	27.0556	21.3644	22.4333
	ENSMUSG00000026034.17_Clk1	49.1869	46.9008	52.9574	31.0428	48.8735	45.555	48.3779	41.6219		ENSMUSG00000026034.17_Clk1	41.8211	46.994	52.0243	48.7984	37.874	40.6924	6.98153	30.7379
	ENSMUSG00000026035.15_Ppil3	79.5676	86.7175	83.6196	86.1668	58.3662	65.5262	39.2995	37.2954		ENSMUSG00000026035.15_Ppil3	49.8341	47.3472	55.8076	50.5062	50.9141	55.4958	39.8483	53.3513
	ENSMUSG00000026036.17_Nif3l1	17.492	18.6603	18.9283	21.4972	21.5207	17.7716	24.6671	25.0638		ENSMUSG00000026036.17_Nif3l1	17.2807	14.6212	15.8555	17.2741	15.972	15.4844	12.7195	14.452
	ENSMUSG00000026037.14_Orc2	19.0117	30.8463	21.2953	17.8975	23.0875	20.6863	22.5571	30.0181		ENSMUSG00000026037.14_Orc2	23.503	17.7324	24.2035	22.9319	16.4946	21.3588	33.076	32.4703
	ENSMUSG00000094245.1_Gm23966	0	0	0	0	0	0	0	0		ENSMUSG00000094245.1_Gm23966	0	0	0	0	0	0	0	0
	ENSMUSG00000085054.2_Gm15834	0.251583	1.50979	0.435322	0.218316	1.03346	0.459471	0.593282	0.633701		ENSMUSG00000085054.2_Gm15834	0.459678	0.145499	0.736153	0.463579	0.43009	0.343209	5.28148	2.00834
	ENSMUSG00000038174.14_Fam126b	3.62362	15.5653	4.78747	3.44814	7.11482	5.49393	3.85771	6.17521		ENSMUSG00000038174.14_Fam126b	5.20831	3.39317	5.33846	3.53458	4.66155	3.70867	26.0252	22.9976
	ENSMUSG00000026032.8_Ndufb3	201.016	515.85	210.36	238.002	246.964	193.785	226.26	216.917		ENSMUSG00000026032.8_Ndufb3	191.269	186.465	176.535	192.58	220.575	206.856	196.672	248.064
	ENSMUSG00000100202.1_Gm29389	0	0	0	0	0	0	0	0		ENSMUSG00000100202.1_Gm29389	0	0	0	0	0	0	0	0
	ENSMUSG00000099490.1_Gm18802	0	0	0	0	0	0	0	0		ENSMUSG00000099490.1_Gm18802	0	0	0	0	0	0	0	0
	ENSMUSG00000059647.5_Cbx3-ps7	4.50818	1.80362	4.09534	2.37331	5.22129	2.92742	3.05306	3.41884		ENSMUSG00000059647.5_Cbx3-ps7	2.56265	3.04178	4.27496	2.15366	3.43307	5.56066	5.24339	7.7752
	ENSMUSG00000047528.13_Flacc1	0.439667	0.219876	0.4068	0.326419	0.585304	0.446096	0.279144	0.277857		ENSMUSG00000047528.13_Flacc1	0.312408	0.527385	0.583691	0.420079	0.292299	0.670601	1.18008	1.21326
	ENSMUSG00000102059.1_Gm20257	1.94969	0.443197	2.28102	0.86132	0.530901	1.51063	0.337597	0		ENSMUSG00000102059.1_Gm20257	2.3929	0.478366	1.31099	1.27011	0.867698	1.69258	1.66506	0.550245
	ENSMUSG00000101046.1_Gm28803	0.217148	0	0	0	0	0	0	0		ENSMUSG00000101046.1_Gm28803	0	0	0	0	0	0	0	0
	ENSMUSG00000026031.15_Cflar	3.32614	3.49705	3.93554	2.60109	4.25183	4.20917	1.63786	2.5696		ENSMUSG00000026031.15_Cflar	11.296	6.9094	3.9935	5.29241	7.07309	7.20597	4.22649	3.78748
	ENSMUSG00000100236.1_Gm3841	0	0	0	0	0	0	0	0		ENSMUSG00000100236.1_Gm3841	0	0	0	0	0	0	0	0
	ENSMUSG00000026029.14_Casp8	48.3137	33.7544	46.0599	50.0215	40.7776	47.5132	26.5055	20.4507		ENSMUSG00000026029.14_Casp8	23.1852	19.385	29.4299	22.8477	24.5487	29.0236	19.8554	16.7048
	ENSMUSG00000102719.1_Gm37760	0.151173	0.0432	0.032697	0	0	0.131471	0	0		ENSMUSG00000102719.1_Gm37760	0.184143	0.0874284	0	0.71187	0.0939762	0	0.0579646	0.022348
	ENSMUSG00000099719.1_Gm28802	63.7946	62.8401	63.0613	63.1976	58.22	66.1182	19.4147	29.1877		ENSMUSG00000099719.1_Gm28802	32.7172	39.7236	34.8967	27.8315	32.9799	38.8091	127.123	100.114
	ENSMUSG00000026028.12_Trak2	0.643662	1.43974	0.708749	0.497617	1.37411	0.712444	0.668717	1.2647		ENSMUSG00000026028.12_Trak2	9.51305	3.23747	3.91521	4.0589	5.30902	1.73222	4.33474	0.714511
	ENSMUSG00000026027.13_Stradb	22.9897	8.68999	22.5529	13.6523	21.1206	27.3786	16.026	18.9734		ENSMUSG00000026027.13_Stradb	29.503	27.9227	29.5948	27.4923	26.9254	24.7676	5.72254	9.78337
	ENSMUSG00000072295.7_C2cd6	0.229175	0.305626	0.198274	0.172355	0.222278	0.23917	0.041572	0		ENSMUSG00000072295.7_C2cd6	0.170596	0.427074	0.049673	0.156403	0.189955	0.07816	0.556532	0.575943
	ENSMUSG00000047383.8_AC169382.1	0	0.755959	0	0.459109	0.113194	0.11503	0	0		ENSMUSG00000047383.8_AC169382.1	0	0.382475	0	0.135401	0.411119	0	0	1.36872
	ENSMUSG00000099752.1_Gm29018	1.04297	2.36451	0.736909	0.675772	1.16629	0.846572	0.706323	0.711853		ENSMUSG00000099752.1_Gm29018	1.08693	0.281486	0.237363	0.697549	0.0756418	1.07896	0	1.29513
	ENSMUSG00000077616.1_Gm25502	0	0	0	0	0	0	0	0		ENSMUSG00000077616.1_Gm25502	0	0	0	0	0	0	0	0
	ENSMUSG00000038079.14_Tmem237	28.5761	21.0108	26.3903	28.7686	26.791	29.2969	14.6378	18.09		ENSMUSG00000038079.14_Tmem237	23.5369	20.1947	29.7516	22.5423	27.6123	19.3555	13.42	27.0198
	ENSMUSG00000097573.2_G730003C15Rik	0.538873	0.39525	0.271958	0.349154	0.645634	0.612363	0.50179	0.572127		ENSMUSG00000097573.2_G730003C15Rik	0.970012	0.82414	1.18551	1.39013	1.13338	0.900532	0	0.929387
	ENSMUSG00000079550.9_Mpp4	0.622452	1.50357	0.533443	0.399502	0.576918	0.614871	0.387737	1.00198		ENSMUSG00000079550.9_Mpp4	0.917954	0.792422	0.187098	0.942575	0.549391	0.294397	2.26961	2.2848
	ENSMUSG00000101586.1_Gm29017	0.713724	0.674202	1.26071	1.05977	0.997647	1.30349	0.855935	0.947209		ENSMUSG00000101586.1_Gm29017	1.57777	1.49821	0.857281	1.07971	0.948993	0.378645	0	1.51817
	ENSMUSG00000099563.1_Gm19125	0	0	0	0	0	0	0	0		ENSMUSG00000099563.1_Gm19125	0	0	0	0.0859597	0	0	0	0
	ENSMUSG00000026024.14_Als2	1.19674	2.10562	1.1374	0.82776	1.09892	1.32946	1.15358	2.03705		ENSMUSG00000026024.14_Als2	2.28415	1.87427	1.26239	2.01559	1.8816	0.469219	2.36804	3.10955
	ENSMUSG00000026023.16_Cdk15	12.1431	9.2994	11.1213	14.5112	13.32	12.5288	14.7471	21.5293		ENSMUSG00000026023.16_Cdk15	13.8242	9.1979	10.1281	11.7128	11.9145	11.9277	7.50429	12.9083
	ENSMUSG00000099922.1_Gm29016	71.4865	35.9549	58.6419	65.9561	44.7378	69.1918	12.9973	16.7669		ENSMUSG00000099922.1_Gm29016	38.0527	40.1119	30.6562	32.0383	41.3343	44.6695	37.3635	34.1488
	ENSMUSG00000104502.1_Gm37737	0.303848	0.151953	0.076673	0.369137	0.121349	0	0.257217	0		ENSMUSG00000104502.1_Gm37737	0.287868	0.0683379	0	0.0725777	0.27546	0.483593	0	0.995681
	ENSMUSG00000041075.8_Fzd7	0.402672	2.06867	0.415679	0.533669	0.701745	0.356562	0.557795	1.06186		ENSMUSG00000041075.8_Fzd7	0.676287	0.79038	1.91615	1.91492	1.21462	0.917621	2.28439	4.88664
	ENSMUSG00000097819.1_Gm26813	0	0	0	0.056189	0.027707	0.084468	0.088093	0.105225		ENSMUSG00000097819.1_Gm26813	0	0.0624129	0	0.066285	0.0503154	0	0	0
	ENSMUSG00000047361.16_Gm973	5.03693	7.91238	5.06117	5.0718	5.2012	5.39603	4.99378	5.19634		ENSMUSG00000047361.16_Gm973	4.32062	3.44957	4.50957	2.81814	2.9784	4.62218	7.93701	12.6942
	ENSMUSG00000099811.6_Gm28411	0	0	0	0	0	0	0	0		ENSMUSG00000099811.6_Gm28411	0	0	0	0	0	0	0	0
	ENSMUSG00000101409.1_1700122D07Rik	0	0	0	0	0	0	0	0		ENSMUSG00000101409.1_1700122D07Rik	0	0	0	0	0	0	0	0
	ENSMUSG00000026021.15_Sumo1	210.613	218.047	232.306	222.908	222.275	209.922	141.303	161.221		ENSMUSG00000026021.15_Sumo1	120.097	125.148	121.626	103.65	132.753	154.056	246.719	219.35
	ENSMUSG00000089276.1_Gm24545	0	0	0	0	0	0	0	0		ENSMUSG00000089276.1_Gm24545	0	0	0	0	0	0	0	0
	ENSMUSG00000103821.1_D430013B06Rik	0	0	0	0	0	0	0	0.100812		ENSMUSG00000103821.1_D430013B06Rik	0	0	0	0	0	0	0	0
	ENSMUSG00000101400.1_Gm29596	0	0	0	0	0	0	0	0		ENSMUSG00000101400.1_Gm29596	0	0	0	0	0	0	0	0
	ENSMUSG00000026020.9_Nop58	15.4752	14.144	13.4369	15.3532	16.638	16.8608	14.7451	15.8144		ENSMUSG00000026020.9_Nop58	15.0229	13.3497	21.6719	9.90133	16.4997	14.6158	28.4356	20.8731
	ENSMUSG00000077345.1_Snord70	0	0	0	0	0	0	0	0		ENSMUSG00000077345.1_Snord70	0	0	0	0	0	0	0	0
	ENSMUSG00000077358.1_Gm26293	0	0	0	0	0	0	0	0		ENSMUSG00000077358.1_Gm26293	1.40336	0	4.49482	1.41526	3.22288	1.17876	0	0
	ENSMUSG00000089512.3_Gm26287	0	0	0	0	0	0	0	0		ENSMUSG00000089512.3_Gm26287	0	0	4.66129	0	0	0	0	0
	ENSMUSG00000089093.3_Snord11	0	0	0	0	0	0	0	0		ENSMUSG00000089093.3_Snord11	0	0	0	0	0	0	0	0
	ENSMUSG00000067336.6_Bmpr2	3.59792	8.58593	4.00872	3.25585	3.73045	2.95974	0.866869	2.16709		ENSMUSG00000067336.6_Bmpr2	3.24482	2.25954	3.70573	2.41956	4.25034	2.51077	2.34614	9.64205
	ENSMUSG00000104052.1_Gm38125	0	0	0	0	0	0	0	0		ENSMUSG00000104052.1_Gm38125	0.205728	0	0	0.103737	0	0	0	0
	ENSMUSG00000103131.1_Gm37977	0	0.115071	0	0	0	0	0	0		ENSMUSG00000103131.1_Gm37977	0.490494	0	0	0	0	0.549324	0	0
	ENSMUSG00000041040.12_Fam117b	5.91691	23.2853	7.40794	5.51564	8.98415	8.36785	8.33685	16.8657		ENSMUSG00000041040.12_Fam117b	15.0546	13.4356	20.678	20.9715	13.4185	11.7624	30.1132	28.0122
	ENSMUSG00000103696.1_Gm37531	0	0	0	0	0	0	0.058355	0.12198		ENSMUSG00000103696.1_Gm37531	0	0	0.0348629	0.0658627	0	0.109713	0	0.015852
	ENSMUSG00000100901.1_Gm18829	0	0	0	0	0	0	0	0		ENSMUSG00000100901.1_Gm18829	0	0	0	0	0	0	0	0
	ENSMUSG00000026018.12_Ica1l	20.1027	24.0101	20.1188	19.9065	26.5718	19.6863	26.7849	26.8845		ENSMUSG00000026018.12_Ica1l	15.6266	17.4093	12.8651	13.0957	14.3212	13.9576	24.2554	13.5745
	ENSMUSG00000026019.15_Wdr12	7.80588	10.8471	7.91046	8.05016	8.91178	8.31285	6.96916	7.75087		ENSMUSG00000026019.15_Wdr12	5.99517	6.06738	8.843	5.89688	5.38198	6.95719	5.58701	5.25584
	ENSMUSG00000026017.13_Carf	0.216536	0.205179	0.301962	0.173069	0.587146	0.228953	0.267722	0.525051		ENSMUSG00000026017.13_Carf	0.153861	0.115344	0.30476	0.285833	0.161177	0.21086	1.60592	0.259454
	ENSMUSG00000082609.1_Gm15464	4.61906	4.81244	4.66229	3.0396	5.76477	5.15525	4.64334	5.47332		ENSMUSG00000082609.1_Gm15464	3.55561	2.85687	6.57015	1.65497	2.93125	6.89204	12.9143	12.7463
	ENSMUSG00000073664.11_Nbeal1	1.40871	3.27304	1.46164	1.48818	1.74371	1.05822	0.774025	1.36028		ENSMUSG00000073664.11_Nbeal1	0.89113	0.633661	0.935913	0.756573	0.685348	0.557031	4.45034	2.22737
	ENSMUSG00000100516.1_Gm29332	0	0	0	0	0	0	0	0		ENSMUSG00000100516.1_Gm29332	0	0	0	0	0	0	0	0
	ENSMUSG00000049439.13_Cyp20a1	17.1271	6.67797	17.2508	13.0487	17.9118	15.0655	10.275	14.1581		ENSMUSG00000049439.13_Cyp20a1	11.3963	17.7749	8.62981	10.3489	10.9347	9.0093	13.489	7.2095
	ENSMUSG00000103822.1_6030460B20Rik	0	0	0	0	0	0	0	0		ENSMUSG00000103822.1_6030460B20Rik	0	0	0	0	0	0.467938	0	0
	ENSMUSG00000026782.15_Abi2	0.330132	1.06828	0.558637	0.342088	1.16335	0.56746	1.12198	1.82248		ENSMUSG00000026782.15_Abi2	1.44886	0.851685	2.46392	1.19675	1.39433	1.54151	0.96427	0.924395
	ENSMUSG00000026014.15_Raph1	0.760791	0.979505	0.64333	0.727614	0.504244	0.699651	0.277483	0.35446		ENSMUSG00000026014.15_Raph1	0.948899	0.901049	0.400626	0.910553	0.915702	0.748728	0.847209	2.23201
	ENSMUSG00000081562.1_Gm11575	79.6762	75.6888	67.2019	50.3873	87.6154	69.9885	77.1499	61.6651		ENSMUSG00000081562.1_Gm11575	38.777	47.1316	39.3297	30.242	48.2867	62.1019	55.6606	93.3678
	ENSMUSG00000084400.1_Gm11576	0	0	0	0	0	0	0	0		ENSMUSG00000084400.1_Gm11576	0	0	0	0	0	0	0	0
	ENSMUSG00000082160.1_Gm11578	0.36144	1.26528	1.36809	1.09776	1.94872	1.76028	0.458956	0.82231		ENSMUSG00000082160.1_Gm11578	0.770471	0	0.205645	0.518005	1.57282	2.37292	0	2.24413
	ENSMUSG00000103215.1_Gm38388	1.16015	1.97263	0.878254	1.33896	1.0425	0.84752	0.29463	1.05578		ENSMUSG00000103215.1_Gm38388	0.741915	0.547946	0.726086	0.498807	0.315527	1.17711	0.544929	1.14051
	ENSMUSG00000088973.1_Gm23762	0	0	0	0	0	0	0	0		ENSMUSG00000088973.1_Gm23762	0	0	0	0	0	0	0	0
	ENSMUSG00000084151.1_Gm11577	0.112552	0	0	0	0	0	0	0		ENSMUSG00000084151.1_Gm11577	0	0	0	0	0	0	0	0
	ENSMUSG00000101188.1_Eif4a-ps4	75.7996	22.683	75.1686	54.9378	91.5514	72.6376	50.9356	71.7385		ENSMUSG00000101188.1_Eif4a-ps4	52.263	48.4328	79.8993	63.9309	51.3438	49.9143	27.9674	45.8085
	ENSMUSG00000026012.2_Cd28	0	0	0	0	0	0	0	0		ENSMUSG00000026012.2_Cd28	0	0	0	0	0	0	0	0
	ENSMUSG00000086795.1_Gm11579	0	0	0	0	0	0	0	0		ENSMUSG00000086795.1_Gm11579	0	0	0	0	0	0	0	0
	ENSMUSG00000085965.1_2310016D23Rik	0	1.06916	0	0	0	0	0	0		ENSMUSG00000085965.1_2310016D23Rik	0	0	0	0	0.697737	0	0	0
	ENSMUSG00000104069.1_Gm37198	0	0	0	0	0	0	0	0		ENSMUSG00000104069.1_Gm37198	0	0	0	0	0	0	0	0
	ENSMUSG00000083118.1_Gm11609	0	0	0	0	0	0	0	0		ENSMUSG00000083118.1_Gm11609	0	0	0	0	0	0	0	0
	ENSMUSG00000083355.1_Gm11581	0	0.108737	0	0	0	0	0	0		ENSMUSG00000083355.1_Gm11581	0	0	0	0	0	0	0	0
	ENSMUSG00000102549.1_Gm38137	0	0	0	0.07193	0	0	0	0.067352		ENSMUSG00000102549.1_Gm38137	0	0	0	0	0	0	0	0
	ENSMUSG00000026011.13_Ctla4	0.605218	1.03263	1.29364	0.605512	0.853087	0.780227	0.994536	0.404979		ENSMUSG00000026011.13_Ctla4	1.51779	1.34517	1.13431	1.02045	1.5492	0.339968	0	2.65251
	ENSMUSG00000081382.1_Rpl18-ps1	48.8223	41.4042	60.5226	39.542	64.742	42.8993	54.7718	37.3846		ENSMUSG00000081382.1_Rpl18-ps1	37.4977	40.5107	44.9482	31.9284	37.8151	75.6291	92.0254	92.7052
	ENSMUSG00000080800.1_Gm11582	0	0	0.532163	0.427011	1.68449	0	0.446315	0.399831		ENSMUSG00000080800.1_Gm11582	0.4995	0	0.399963	0	0	0.839116	0	0.363721
	ENSMUSG00000026009.14_Icos	0	0	0	0.02938	0	0	0	0		ENSMUSG00000026009.14_Icos	0	0.0979046	0	0	0.0263092	0	0	0
	ENSMUSG00000102561.1_Gm37039	0	0	0	0	0	0	0	0		ENSMUSG00000102561.1_Gm37039	0	0	0	0	0	0	0	0
	ENSMUSG00000082804.3_Rpl17-ps1	2.40436	1.35271	0.682556	0.365125	1.26031	0.548892	0.95408	1.1966		ENSMUSG00000082804.3_Rpl17-ps1	0.640663	0.608356	1.88098	0.215366	0.817397	1.97314	2.62169	2.64357
	ENSMUSG00000082661.1_Gm11590	0	0	0	0	0	0	0	0
	ENSMUSG00000080785.1_Gm11591	0	0	0	0	0	0	0.750216	0		ENSMUSG00000082661.1_Gm11590	0	0	0	0	0	0	0	0
	ENSMUSG00000100893.1_Gm28083	0	0	0	0	0	0	0	0		ENSMUSG00000080785.1_Gm11591	0	0	0	0	0	0	0	0
	ENSMUSG00000085248.2_Gm11587	15.7014	30.8902	17.6051	16.1959	19.6994	14.6985	17.6805	20.3885		ENSMUSG00000100893.1_Gm28083	0	0	0	0	0	0	0	0
	ENSMUSG00000085447.1_9530026F06Rik	0	0	0	0	0	0	0	0		ENSMUSG00000085248.2_Gm11587	14.63	9.79454	11.0404	12.4189	10.6355	13.6147	5.16848	17.1676
	ENSMUSG00000086408.1_Gm11588	1.51278	1.26089	2.67213	3.36936	1.81249	2.60932	0.48023	1.29064		ENSMUSG00000085447.1_9530026F06Rik	0.132155	0	0	0	0	0	0	0
	ENSMUSG00000089546.1_Gm25839	1.61069	0.8055	3.65797	0	0	0	0	0.916117		ENSMUSG00000086408.1_Gm11588	1.07491	1.8713	1.86487	0.90336	1.09715	1.65528	0	0
	ENSMUSG00000100965.1_Gm28449	1.80327	2.13155	1.73742	2.38991	1.37489	1.19758	0.416326	0.74593		ENSMUSG00000089546.1_Gm25839	0	2.17354	0	1.1542	0	5.7679	0	0
	ENSMUSG00000102168.1_Gm36943	0	0	0	0	0	0	0	0		ENSMUSG00000100965.1_Gm28449	0.698905	1.1061	0.186544	0.234945	0.535024	2.93525	0	2.37497
	ENSMUSG00000100381.1_Gm28094	0	0	0	0	0	0	0	0		ENSMUSG00000102168.1_Gm36943	0	0	0	0	0	0	0	0
	ENSMUSG00000086009.1_4930587A21Rik	0	0	0	0	0	0	0	0		ENSMUSG00000100381.1_Gm28094	0	0	0	0	0	0	0	0
	ENSMUSG00000052062.14_Pard3b	0.290103	0.37216	0.343743	0.252836	0.408026	0.406964	0.216218	0.538053		ENSMUSG00000086009.1_4930587A21Rik	0	0	0	0	0	0	0	0
	ENSMUSG00000103656.1_Gm37205	0	0	0	0	0	0	0	0		ENSMUSG00000052062.14_Pard3b	0.367457	0.570198	0.294232	0.352498	0.32932	0.481791	1.25261	0.626508
	ENSMUSG00000104402.1_Gm38012	0	0	0	0	0	0	0	0		ENSMUSG00000103656.1_Gm37205	0	0	0	0	0	0	0	0
	ENSMUSG00000104081.1_Gm38278	0	0	0.184015	0	0	0	0	0		ENSMUSG00000104402.1_Gm38012	0	0	0	0	0	0	0	0
	ENSMUSG00000085842.7_Pard3bos1	0.250858	0.209089	0.37981	0.507936	0.601117	0.356337	0.26545	0.523166		ENSMUSG00000104081.1_Gm38278	0	0	0	0	0	0	0	0
	ENSMUSG00000103002.1_Gm38075	0	0	0	0	0	0	0	0		ENSMUSG00000085842.7_Pard3bos1	0.475331	0.846302	0.333033	0.179761	0.272905	0.948235	0	0.562448
	ENSMUSG00000100344.1_Gm29640	0	0	0	0	0	0	0	0		ENSMUSG00000103002.1_Gm38075	0	0	0	0.12922	0	0	8.83309	0
	ENSMUSG00000101509.1_Gm29641	0	0	0	0	0	0	0	0		ENSMUSG00000100344.1_Gm29640	0	0	0	0	0	0	0	0
	ENSMUSG00000085019.2_Pard3bos2	19.1756	8.94315	19.4094	11.2553	12.5199	16.9201	2.32548	3.67637		ENSMUSG00000101509.1_Gm29641	0	0	0	0	0	0	0	0
	ENSMUSG00000102359.1_Gm38351	0	0	0	0	0	0	0	0		ENSMUSG00000085019.2_Pard3bos2	7.50158	8.14091	5.88413	7.56523	9.61004	10.8017	0	4.79356
	ENSMUSG00000085400.1_Pard3bos3	0	0	0	0	0	0	0	0		ENSMUSG00000102359.1_Gm38351	0.0468157	0.0444549	0	0	0	0	0	0
	ENSMUSG00000100750.1_Gm29084	0	0	0	0	0.068447	0	0	0.389918		ENSMUSG00000085400.1_Pard3bos3	0	0	0	0	0	0	0	0
	ENSMUSG00000081950.1_Gm11600	0	0	0	0	0	0	0	0		ENSMUSG00000100750.1_Gm29084	0	0	0	0	0	0	0	0
	ENSMUSG00000084333.1_Gm11599	1.41715	1.98439	1.85954	0.803441	1.47153	1.72545	2.87919	2.14943		ENSMUSG00000081950.1_Gm11600	0	0	0	0	0	0	0	0
	ENSMUSG00000025969.15_Nrp2	0.00700477	0	0	0.02553	0	0.042643	0	0.103587		ENSMUSG00000084333.1_Gm11599	1.47688	1.5299	2.25765	2.03102	3.18617	3.15768	4.18405	3.81286
	ENSMUSG00000100811.1_Gm29083	0	0	0	0	0	0	0	0		ENSMUSG00000025969.15_Nrp2	0.0597274	0.0283578	0	0	0.259093	0	0	0
	ENSMUSG00000103032.1_Gm37121	0.0324533	0	0	0	0.077766	0	0	0		ENSMUSG00000100811.1_Gm29083	0	0	0	0	0	0	0	0
	ENSMUSG00000100426.1_Gm4208	0	0.381017	0.288382	0	0	0.347862	0.241861	0		ENSMUSG00000103032.1_Gm37121	0	0	0	0	0.247138	0	0	0
	ENSMUSG00000040865.15_Ino80d	2.95968	4.74951	2.89993	2.58863	2.63709	2.41186	1.92667	3.24957		ENSMUSG00000100426.1_Gm4208	0	0.257032	0	0.818936	0	0	0	0
	ENSMUSG00000104991.1_Gm44468	0	0	0	0	0	0	0	0		ENSMUSG00000040865.15_Ino80d	5.01795	5.88979	6.53326	4.61086	4.09096	3.92977	5.80079	6.26595
	ENSMUSG00000088953.1_Gm24942	0	0	0	0	0	0	0	0		ENSMUSG00000104991.1_Gm44468	0	0	0	0	0	0	0	0
	ENSMUSG00000081617.1_Rps13-ps7	0	0	0	0	0	0	0	0		ENSMUSG00000088953.1_Gm24942	0	0	0	0	0	0	0	0
	ENSMUSG00000081429.1_Rps27-ps1	0.674395	0.337262	0	0	0.404003	0	0.856345	0		ENSMUSG00000081617.1_Rps13-ps7	0	0	0	0	0	0	0	0
	ENSMUSG00000084799.7_Ino80dos	2.18897	2.39105	2.52925	1.64458	3.27831	3.01586	2.34068	2.88322		ENSMUSG00000081429.1_Rps27-ps1	0.479195	0	0	0.966522	0.366832	0	0.90505	0
	ENSMUSG00000101599.1_Gm20342	0	0.085357	0	0.010368	0.010225	0.020781	0	0.009708		ENSMUSG00000084799.7_Ino80dos	7.73601	6.14102	6.39107	5.69644	5.2327	4.50384	4.25185	7.36181
	ENSMUSG00000025968.16_Ndufs1	3.14937	3.07816	4.37998	2.43025	5.13762	4.33411	3.39986	5.29798		ENSMUSG00000101599.1_Gm20342	0.169789	0	0	0.0122307	0.0835561	0	0.0343584	0.008831
	ENSMUSG00000077884.2_Gm24557	0	0	0	0	0	0	0	0		ENSMUSG00000025968.16_Ndufs1	13.3977	10.4518	12.4905	9.98281	10.0887	8.90235	6.15391	4.1401
	ENSMUSG00000025967.16_Eef1b2	36.1025	120.092	38.0442	43.3028	48.9465	38.9704	48.0892	45.913		ENSMUSG00000077884.2_Gm24557	0	0	0	0	0	0	0	0
	ENSMUSG00000098850.1_Gm27390	0	0	0	0	0.564685	0.573841	0	0		ENSMUSG00000025967.16_Eef1b2	42.8789	30.1064	44.7352	48.83	43.5522	45.9101	67.7072	50.3096
	ENSMUSG00000064612.2_Gm26457	0	1.06367	0	1.29198	1.27416	1.29482	0	0		ENSMUSG00000098850.1_Gm27390	6.02806	1.90803	0.536313	1.35093	2.05092	7.31366	0	0
	ENSMUSG00000105060.1_Gm26457	0	0	0	0	2.83956	2.8856	0	0		ENSMUSG00000064612.2_Gm26457	10.5792	4.30529	0	1.52413	1.15693	5.07773	0	0
	ENSMUSG00000064602.1_Snora41	0	1.8856	1.90288	0.763443	0.752914	2.29536	0	0		ENSMUSG00000105060.1_Gm26457	23.5764	9.59465	0	0	2.5783	11.3161	0	0
	ENSMUSG00000046856.13_Gpr1	287.569	135.552	283.685	264.331	211.75	242.051	162.637	183.579		ENSMUSG00000064602.1_Snora41	7.14436	0	7.15085	1.80125	1.36728	9.75154	0	0
	ENSMUSG00000094290.2_Gm27512	0	0	0	0	0	0	0	0		ENSMUSG00000046856.13_Gpr1	187.308	194.545	231.705	230.477	206.187	184.464	126.262	116.48
	ENSMUSG00000086730.2_Platr12	0.182109	0.546432	0.13786	0.553098	0.109094	0.886903	0.809344	0.414314		ENSMUSG00000094290.2_Gm27512	0	0	0	0	0	0.785839	0	0
	ENSMUSG00000102536.1_1700039I01Rik	0	0	0	0	0	0	0	0		ENSMUSG00000086730.2_Platr12	0.129398	0.36862	0	0.130496	0	0.108689	0	0.376896
	ENSMUSG00000087561.7_Gm11608	0	0	0	0	0	0	0	0		ENSMUSG00000102536.1_1700039I01Rik	0	0	0	0	0	0	0	0
	ENSMUSG00000092705.1_Gm24513	0	1.20241	0	1.4605	0	0	0.763264	0		ENSMUSG00000087561.7_Gm11608	0	0	0	0	0	0	0	0
	ENSMUSG00000027520.15_Zdbf2	0.0458689	0.31459	0.128973	0.087568	0.157018	0.063826	0.158091	0.11181		ENSMUSG00000092705.1_Gm24513	0	0	0	0	0.653918	0	0	2.48806
	ENSMUSG00000094214.1_Gm23448	0	0	0	0	0	0	0	0		ENSMUSG00000027520.15_Zdbf2	0.0744969	0.229906	0.0745645	0.131476	0.1996	0.156435	0.131907	0.223766
	ENSMUSG00000083039.1_Gm11606	0	0	0	0	0	0	0	0		ENSMUSG00000094214.1_Gm23448	0	0	0	0	0	0	0	0
	ENSMUSG00000081643.1_Gm11605	12.969	6.54999	10.4983	7.01989	15.5385	11.5692	23.1531	22.6406		ENSMUSG00000083039.1_Gm11606	0	0	0	0	0	0	0	0
	ENSMUSG00000025964.15_Adam23	0.0648521	0.009266	0.056108	0.022511	0	0.00564	0	0		ENSMUSG00000081643.1_Gm11605	12.5911	10.3967	16.365	11.2257	14.6676	16.8603	12.235	11.9589
	ENSMUSG00000087823.1_Gm22281	0	0	0	0	0	0	0	0		ENSMUSG00000025964.15_Adam23	0.487143	0.156276	0.258288	0.0464721	0.161261	0.0995299	0	0.057523
	ENSMUSG00000115378.1_Gm39653	0	0	0	0	0	0	0	0		ENSMUSG00000087823.1_Gm22281	0	0	0	0	0	0	0	0
	ENSMUSG00000069085.5_Dytn	0	0	0	0	0	0	0	0		ENSMUSG00000115378.1_Gm39653	0	0	0	0	0	0	0	0
	ENSMUSG00000083066.1_Gm12748	0	0	0	0	0	0	0	0		ENSMUSG00000069085.5_Dytn	0.0959482	0	0	0.0193525	0	0	0	0
	ENSMUSG00000025963.5_Mdh1b	0	0	0.07306	0	0	0	0	0		ENSMUSG00000083066.1_Gm12748	0	0	0	0	0	0	0	0
	ENSMUSG00000025962.15_Fastkd2	12.1891	5.48119	12.1891	5.61098	13.2502	11.625	6.95866	8.91705		ENSMUSG00000025963.5_Mdh1b	0	0	0	0	0	0	0	0
	ENSMUSG00000025961.1_4933402D24Rik	0	0	0	0	0	0	0	0		ENSMUSG00000025962.15_Fastkd2	8.30975	9.58702	7.6503	8.05638	9.44968	8.10941	0.928782	6.21168
	ENSMUSG00000080817.1_Gm13751	0	0.330984	0	0	0	0	0	0.250958		ENSMUSG00000025961.1_4933402D24Rik	0	0	0	0	0	0	0	0
	ENSMUSG00000082373.2_Gm13754	0.664934	0.166266	0.125842	0.605859	0.099584	0.708389	0.211083	0		ENSMUSG00000080817.1_Gm13751	0.156758	0.297706	0.627601	0.158088	0.600004	0.13167	0	0
	ENSMUSG00000044689.5_Gm13749	0	0	0	0	0.208208	0	0	0		ENSMUSG00000082373.2_Gm13754	0	0.448648	0	0	0.361686	0.49607	0	1.29015
	ENSMUSG00000025959.13_Klf7	7.09023	9.73436	6.5336	8.05601	7.61489	7.63898	8.3684	9.60892		ENSMUSG00000044689.5_Gm13749	0.0823198	0	0	0	0	0	0	0
	ENSMUSG00000098487.1_Mir6899	3.88831	5.18541	0	0	10.8702	11.0465	11.5205	17.6925		ENSMUSG00000025959.13_Klf7	6.64001	8.39773	9.93713	9.98605	8.88977	10.3996	11.7195	13.629
	ENSMUSG00000086836.1_Gm13748	30.503	44.1171	27.909	38.3903	34.9687	41.1465	37.0607	46.4312		ENSMUSG00000098487.1_Mir6899	5.52572	6.9961	8.84917	9.28767	11.2801	7.7356	66.0969	9.38855
	ENSMUSG00000086721.2_Gm13750	1.60549	0.535268	1.08035	0.866877	1.92357	1.95476	0.679551	1.6234		ENSMUSG00000086836.1_Gm13748	31.8094	40.2738	39.4545	49.6915	39.6295	46.6264	62.1396	26.796
	ENSMUSG00000101895.1_Gm28981	0	0	0	0	0	0	0	0		ENSMUSG00000086721.2_Gm13750	0.760529	0.722178	3.45086	0.766982	0.582198	1.91643	3.1122	1.84598
	ENSMUSG00000093228.1_Gm25748	0	0	0	0	0	0	0	0		ENSMUSG00000101895.1_Gm28981	0	0	0	0.1846	0	0	0	0
	ENSMUSG00000099658.1_Gm28980	0	0	0	0	0	0	0	0		ENSMUSG00000093228.1_Gm25748	0	0	0	0	0	0	0	0
	ENSMUSG00000025958.14_Creb1	0.488939	0.652044	0.502654	0.703999	0.658129	0.507112	0.674507	0.707254		ENSMUSG00000099658.1_Gm28980	0	0	0	0	0	0	0	0
	ENSMUSG00000025956.10_Mettl21a	1.10417	0.027609	1.17023	0.368892	1.45522	0.537749	1.0165	1.16184		ENSMUSG00000025958.14_Creb1	0.82351	0.790128	0.604455	0.795893	0.81428	0.482757	0.0648063	0.724584
	ENSMUSG00000101832.1_Gm28982	0.162013	0	0	0.39365	0.582332	0.394516	0	0.184297		ENSMUSG00000025956.10_Mettl21a	1.49069	0.707758	1.94751	0.830791	0.960965	1.71342	5.11225	0
	ENSMUSG00000100437.1_Gm29152	0.510465	3.31866	0.386432	2.17053	0.305799	1.55379	0.648187	0.290339		ENSMUSG00000101832.1_Gm28982	0.230238	0.218628	0	0	0.176251	0.19339	0	0
	ENSMUSG00000087213.2_2810408I11Rik	80.541	115.926	82.7791	89.1086	71.8745	72.5653	70.6402	53.4479		ENSMUSG00000100437.1_Gm29152	0	1.72212	0.290434	0	0.277663	3.3513	0	0.528235
	ENSMUSG00000070871.10_Ccnyl1	28.5142	57.9757	31.761	29.9466	29.8499	27.8207	24.2601	27.0302		ENSMUSG00000087213.2_2810408I11Rik	60.7286	61.3959	60.562	59.6696	65.7627	60.526	105.853	109.269
	ENSMUSG00000045005.9_Fzd5	0.0839702	0.095984	0.09081	0.102013	0.459914	0.204475	0.731144	1.00978		ENSMUSG00000070871.10_Ccnyl1	19.34	18.7534	19.4463	19.1945	19.5312	19.5969	89.0955	59.4856
	ENSMUSG00000102140.1_Gm38058	0.189905	0.094971	0.028752	0.115355	0.250282	0.323705	0.578738	0.799296		ENSMUSG00000045005.9_Fzd5	0.750081	0.194252	0.764412	0.584526	0.482849	0.128871	0	0.136547
	ENSMUSG00000051344.13_Plekhm3	1.0178	2.59816	1.10399	1.01503	1.13754	1.18373	0.781225	1.27876		ENSMUSG00000102140.1_Gm38058	0.863604	0.128134	0.497023	0.108867	0.454509	0.204016	0.611654	0.039303
	ENSMUSG00000097264.1_Rpl31-ps24	0	0	0	0	0	0	0	0		ENSMUSG00000051344.13_Plekhm3	1.59752	1.52721	1.78048	2.07916	1.85918	1.12425	1.73286	2.92389
	ENSMUSG00000084416.3_Rpl10a-ps1	15.9813	57.2139	18.2432	14.0221	32.8243	17.296	42.0355	37.5132		ENSMUSG00000097264.1_Rpl31-ps24	0	0	0	0	0	0	0	0
	ENSMUSG00000077471.1_Gm24788	0	0	0	0	0	0	0	0		ENSMUSG00000084416.3_Rpl10a-ps1	25.7754	13.5215	31.4637	19.6319	17.3858	36.7902	68.7672	63.0005
	ENSMUSG00000025955.13_Akr1cl	25.9159	28.7002	38.9691	30.7423	57.7796	26.7547	2.65265	4.08019		ENSMUSG00000077471.1_Gm24788	0	0	0	0	0	0	0	0
	ENSMUSG00000090042.1_Gm8550	3.93793	2.7952	8.07779	4.01246	5.78349	2.6293	0.322605	1.01152		ENSMUSG00000025955.13_Akr1cl	100.686	18.4834	104.685	40.39	79.4778	77.6552	10.9761	15.7237
	ENSMUSG00000070870.6_Cryge	0	0	0	0.278768	0	0	0	0		ENSMUSG00000090042.1_Gm8550	13.3588	0.685682	13.4432	7.82839	8.29164	12.5855	0	1.05162
	ENSMUSG00000067299.11_Crygd	0	0	0	0	0	0	0	0		ENSMUSG00000070870.6_Cryge	0	0	0	0.164429	0	0	0	0
	ENSMUSG00000025952.15_Crygc	0.42214	0	0.159784	0	0	0.128494	0.134008	0		ENSMUSG00000067299.11_Crygd	0	0	0	0	0	0	0	0
	ENSMUSG00000073658.4_Crygb	1.4392	0	0.99046	0.635801	0.470274	0.955799	0.332272	0		ENSMUSG00000025952.15_Crygc	0.299954	0.142414	0.120091	0	0.11481	0.881819	0	0
	ENSMUSG00000100774.1_Gm7329	91.2456	115.363	147.12	57.5854	149.55	140.433	122.885	168.95		ENSMUSG00000073658.4_Crygb	0.929669	0.882788	0.74441	0.187511	0.854012	2.65499	15.2759	0
	ENSMUSG00000044429.8_Cryga	1.24994	0.227306	1.03225	1.24242	0.680717	0.691754	1.29859	0.904823		ENSMUSG00000100774.1_Gm7329	169.526	181.232	204.065	158.51	200.678	144.28	144.187	262.011
	ENSMUSG00000100846.1_Gm28845	4.6398	3.73519	5.31146	5.22433	3.52524	6.06252	2.29916	2.0597		ENSMUSG00000044429.8_Cryga	0.807411	0.460017	0	1.62852	0.618087	1.62765	0	1.99897
	ENSMUSG00000044816.10_D630023F18Rik	2.70592	2.20871	3.06088	2.41829	1.86323	3.44606	1.46128	1.13218		ENSMUSG00000100846.1_Gm28845	5.95039	6.87202	7.72643	4.70339	2.95467	9.99612	0	8.54868
	ENSMUSG00000025950.16_Idh1	23.3495	16.5873	30.6837	14.1834	43.4696	31.7093	33.7544	41.7827		ENSMUSG00000044816.10_D630023F18Rik	4.19902	4.02925	5.73355	3.52145	3.0114	5.75457	0	5.37494
	ENSMUSG00000025949.16_Pikfyve	1.31263	3.19584	1.56244	1.04913	2.09519	1.22493	1.64484	2.30853		ENSMUSG00000025950.16_Idh1	24.0784	17.7339	27.149	23.5104	22.4055	26.2994	33.6655	33.4555
	ENSMUSG00000025946.13_Pth2r	0.128506	0	0.291844	0.273207	0	0.156462	0.040794	0.219272		ENSMUSG00000025949.16_Pikfyve	1.89608	1.16535	1.3954	2.08544	1.22601	0.603031	9.98419	1.69344
	ENSMUSG00000100503.1_Gm28927	0	0	0	0	0	0	0	0		ENSMUSG00000025946.13_Pth2r	0.136966	0.043353	0.182787	0.0460427	0	0.115045	0	0
	ENSMUSG00000100504.1_Gm28926	0	0	0	0	0	0	0	0		ENSMUSG00000100503.1_Gm28927	0	0	0	0	0	0	0	0
	ENSMUSG00000099383.1_Gm28925	0	0	0	0	0	0	0	0		ENSMUSG00000100504.1_Gm28926	0	0	0	0	0	0	0	0
	ENSMUSG00000100340.1_Gm28923	52.8101	35.0418	71.7659	55.0817	58.6431	51.1253	24.2064	38.9748		ENSMUSG00000099383.1_Gm28925	0	0	0	2.1229	0	0	0	0
	ENSMUSG00000100439.1_Gm28922	0	0	0	0	0	0	0	0		ENSMUSG00000100340.1_Gm28923	31.1179	38.2395	24.9169	31.0128	40.9166	36.9002	28.3489	45.0517
	ENSMUSG00000099819.1_Gm28728	0	0	0	0	0	0	0.260075	0		ENSMUSG00000100439.1_Gm28922	0	0	0	0	0	0	0	0
	ENSMUSG00000082565.1_Gm5255	0.129206	0	0	0	0	0	0	0		ENSMUSG00000099819.1_Gm28728	0	0	0.233065	0	0	0	0	0.423892
	ENSMUSG00000082774.1_Gm8805	0	0	0.802494	0	0.317523	0	1.00956	2.11029		ENSMUSG00000082565.1_Gm5255	0	0	0	0	0	0	0	0
	ENSMUSG00000025945.11_Crygf	0	0	0	0	0	0	0	0		ENSMUSG00000082774.1_Gm8805	0	0	0	0.379815	0	0.949032	24.1848	0
	ENSMUSG00000081623.1_Gm8809	0.334928	0	0	0.135632	0	0.13593	0	0.126999		ENSMUSG00000025945.11_Crygf	0	0	0	0	0	0	0	0
	ENSMUSG00000083242.1_Gm15659	3.40559	0.973214	1.8415	1.18211	0.874352	0	2.47109	1.6603		ENSMUSG00000081623.1_Gm8809	0	0.150656	0	0	0	0	0	0
	ENSMUSG00000083289.1_Gm8812	0	0	0	0	0	0	0	0		ENSMUSG00000083242.1_Gm15659	0.345695	0.984788	3.32168	1.39451	2.64635	2.90369	8.16137	1.76207
	ENSMUSG00000015222.17_Map2	0.307616	0.716229	0.244324	0.245059	0.435023	0.423657	0.288155	0.6597		ENSMUSG00000083289.1_Gm8812	0	0	0	0	0	0	0	0
	ENSMUSG00000088850.1_Gm24729	0	0	0	0	0	0	0	0		ENSMUSG00000015222.17_Map2	0.508823	0.598851	0.424643	0.520367	0.455345	0.914972	0.615856	0.834951
	ENSMUSG00000073656.4_Gm10558	0.19976	0.0999	0.151223	0.121342	0.119668	0.060804	0.063414	0.511283		ENSMUSG00000088850.1_Gm24729	0	0	0	0	0	0	0	0
	ENSMUSG00000065694.1_Gm25411	0	0	0	0	0	0	0	0		ENSMUSG00000073656.4_Gm10558	0	0.336958	0.0568279	0.357863	0.108658	0.178836	0	0
	ENSMUSG00000055567.18_Unc80	5.22143	4.02035	4.24874	4.68767	4.84349	5.63618	2.45345	3.83982		ENSMUSG00000065694.1_Gm25411	0	0	0	0	0	0	0	0
	ENSMUSG00000103375.1_Gm37181	0	0	0.072722	0.058352	0.345285	0	0	0.054638		ENSMUSG00000055567.18_Unc80	5.4998	5.05174	4.18789	4.37618	5.13605	4.3107	5.71847	3.13599
	ENSMUSG00000026005.15_Rpe	28.565	34.0874	32.7189	28.2285	43.5147	41.3977	38.505	53.9244		ENSMUSG00000103375.1_Gm37181	0.0682582	0	0	0.137675	0.0522528	0	0	0
	ENSMUSG00000026004.15_Kansl1l	1.43147	4.94263	1.54538	1.10392	2.53532	1.63679	3.82502	4.80013		ENSMUSG00000026005.15_Rpe	49.9853	58.2881	57.1866	47.6598	56.3243	48.7286	31.8622	42.602
	ENSMUSG00000102559.1_Gm37570	0	0.080135	0	0	0.031998	0	0.033912	0.09114		ENSMUSG00000026004.15_Kansl1l	2.44113	1.78052	3.52692	1.69475	2.84372	2.40704	16.2872	6.82686
	ENSMUSG00000102374.1_Gm38387	0.0643776	0.51512	0.09747	0.039105	0.154264	0.039191	0.204366	0.219698		ENSMUSG00000102559.1_Gm37570	0	0	0.0303899	0.038275	0.0290536	0	0	0
	ENSMUSG00000102776.1_Gm38162	0.396979	0.415103	0.355161	0.131531	0.302672	0.26364	0.366606	0.390003		ENSMUSG00000102374.1_Gm38387	0.0457439	0.130311	0	0.184528	0.0350177	0	0	0
	ENSMUSG00000082057.1_Gm15789	0	0.488398	0	0	0	0	0	0		ENSMUSG00000102776.1_Gm38162	0.666724	0.340902	0.51333	0.31033	0.510389	0.495401	0	0.205399
	ENSMUSG00000103706.1_6820402A03Rik	0	0.031261	0	0	0	0	0	0.17777		ENSMUSG00000082057.1_Gm15789	0	0	0	0	0	0	0	0
	ENSMUSG00000103756.1_Gm37285	0	0	0	0	0	0	0	0.082845		ENSMUSG00000103706.1_6820402A03Rik	0	0.0421769	0	0	0	0	8.72449	0
	ENSMUSG00000103382.1_Gm37755	0	0	0	0	0	0	0	0		ENSMUSG00000103756.1_Gm37285	0	0.294831	0	0	0	0	1.75924	0
	ENSMUSG00000103553.1_Gm38218	0	0	0.026784	0.021492	0	0	0	0		ENSMUSG00000103382.1_Gm37755	0	0	0	0	0	0	0	0
	ENSMUSG00000026003.5_Acadl	2.6478	1.98623	5.88803	2.66386	7.83181	2.92158	0.945609	2.72962		ENSMUSG00000103553.1_Gm38218	0	0	0	0	0.404149	0	0	0
	ENSMUSG00000082769.3_Gm15793	0.670307	0.167609	0.507436	0.203585	1.00388	0.81613	0.425577	0.571879		ENSMUSG00000026003.5_Acadl	10.7593	5.13629	18.3133	5.15848	12.5572	9.53118	0	7.92023
	ENSMUSG00000089420.2_Gm27934	0	0	0	0	0	0	0	0		ENSMUSG00000082769.3_Gm15793	0.238145	1.13068	0.762757	0.720498	0.911522	1.20019	0.449782	2.08093
	ENSMUSG00000077328.1_Gm25832	0	0	0	0	0	0	0	0		ENSMUSG00000089420.2_Gm27934	0	0	0	0	0	0	0	0
	ENSMUSG00000061816.15_Myl1	0	0.040003	0.181664	0.048589	0	0	0	0		ENSMUSG00000077328.1_Gm25832	0	0	0	0	0	0	0	0
	ENSMUSG00000094191.1_Rpl31-ps14	10.9723	13.6083	10.9642	7.46478	16.3012	9.35149	14.7685	11.2333		ENSMUSG00000061816.15_Myl1	0	0	0	0.401242	0.0435104	0	0	0
	ENSMUSG00000082212.1_Gm15826	0	0	0	0	0	0	0	0		ENSMUSG00000094191.1_Rpl31-ps14	6.549	5.03423	11.4868	5.34655	10.2655	9.69201	14.725	24.2981
	ENSMUSG00000026000.16_Lancl1	197.326	103.868	194.415	204.706	194.859	210.807	157.973	164.233		ENSMUSG00000082212.1_Gm15826	0	0	0	0	0	0	0	0
	ENSMUSG00000025991.8_Cps1	3.67342	2.92735	2.93911	5.71449	2.12903	3.38169	0.189614	0.424663		ENSMUSG00000026000.16_Lancl1	167.711	159.107	118.212	139.34	157.799	166.147	101.086	115.306
	ENSMUSG00000086204.1_Gm15668	99.4672	61.1848	85.394	56.3327	55.7023	76.8643	3.72851	8.21128		ENSMUSG00000025991.8_Cps1	2.10087	2.23674	2.32792	2.58951	2.32303	2.69152	0	1.88519
	ENSMUSG00000077745.1_Gm26342	0	0	0	0	0	0	0	1.46295		ENSMUSG00000086204.1_Gm15668	76.1539	66.3701	53.182	55.9343	71.2076	56.6638	11.6575	52.0346
	ENSMUSG00000082473.1_Kif22-ps	0	0	0	0	0	0	0	0		ENSMUSG00000077745.1_Gm26342	0	0	0	0	0	0	0	0
	ENSMUSG00000095282.1_Gm22548	0	0	0	0	0	0	0	0		ENSMUSG00000082473.1_Kif22-ps	0	0	0	0.0599205	0	0	0	0
	ENSMUSG00000085075.1_Gm15669	0	0	0	0	0	0	0	0		ENSMUSG00000095282.1_Gm22548	0	0	0	0	0	0	0	0
	ENSMUSG00000104395.1_Gm37957	0	0.036025	0	0	0	0	0	0		ENSMUSG00000085075.1_Gm15669	0	0	0	0	0	0	0	0
	ENSMUSG00000096031.1_Gm23189	0	2.44019	3.69383	3.95194	0.974359	0.990158	3.09795	11.1012		ENSMUSG00000104395.1_Gm37957	0	0	0	0	0	0	0	0
	ENSMUSG00000087329.3_Gm15671	27.5062	38.7465	22.458	31.1421	18.9797	18.2354	10.4233	13.1056		ENSMUSG00000096031.1_Gm23189	0	5.48713	2.77621	2.33102	1.76942	1.94148	1.09138	9.25706
	ENSMUSG00000062209.15_Erbb4	0.0671392	0.127589	0.101651	0.065253	0.008044	0	0	0.007637		ENSMUSG00000087329.3_Gm15671	20.0563	16.1299	7.70206	13.2091	22.4035	9.28272	47.3501	17.1378
	ENSMUSG00000102449.1_Gm37100	0	0	0	0	0	0	0	0		ENSMUSG00000062209.15_Erbb4	0.353026	0.226503	0.091679	0.144333	0.0730398	0.112199	0	0.430754
	ENSMUSG00000083795.1_Gm15670	0	0	0	0	0	0	0	0		ENSMUSG00000102449.1_Gm37100	0	0	0	0	0	0	0	0
	ENSMUSG00000080539.1_Gm25542	0	0	0	0	0	0	0	0		ENSMUSG00000083795.1_Gm15670	0	0	0	0	0	0	0	0
	ENSMUSG00000103307.1_Gm19335	0	0	0	0	0	0	0	0		ENSMUSG00000080539.1_Gm25542	0	0	0	0	0	0	0	0
	ENSMUSG00000104508.1_Gm37735	0	0	0	0	0	0	0	0		ENSMUSG00000103307.1_Gm19335	0	0	0	0	0	0	0	0
	ENSMUSG00000103642.1_Gm37769	0	0	0	0	0	0	0	0		ENSMUSG00000104508.1_Gm37735	0	0	0	0	0	0	0	0
	ENSMUSG00000103809.1_Gm37061	0	0	0	0	0	0	0	0		ENSMUSG00000103642.1_Gm37769	0	0	0	0	0.0761846	0	0	0
	ENSMUSG00000087514.1_Gm16076	0	0	0	0	0	0	0	0		ENSMUSG00000103809.1_Gm37061	0	0	0	0	0	0	0	0
	ENSMUSG00000084332.1_Gm8840	0	0	0	0	0	0	0	0		ENSMUSG00000087514.1_Gm16076	0	0	0	0	0	0	0	0
	ENSMUSG00000101387.1_Pced1c-ps	0	0	0	0	0	0.134482	0	0.251292		ENSMUSG00000084332.1_Gm8840	0	0	0	0	0	0	0	0
	ENSMUSG00000099804.1_Gm28497	0	0	0	0	0	0	0	0		ENSMUSG00000101387.1_Pced1c-ps	0.627867	0.447154	0	0.633194	0	0	0	0.228597
	ENSMUSG00000100354.1_Gm29113	0	0	0	0	0	0	0	0		ENSMUSG00000099804.1_Gm28497	0	0	0	0	0	0	0	0
	ENSMUSG00000101156.1_Gm29114	0.0992231	0	0.100152	0	0	0	0.125993	0		ENSMUSG00000100354.1_Gm29113	0	0	0	0	0	0	0	0
	ENSMUSG00000025997.13_Ikzf2	0.157144	0.421513	0.183849	0.043389	0.162603	0.182633	0.0907	0.130006		ENSMUSG00000101156.1_Gm29114	0.0940048	0	0	0.0474012	0	0	0	0
	ENSMUSG00000100815.1_Gm29112	0.0237885	0	0	0	0	0	0	0		ENSMUSG00000025997.13_Ikzf2	0.0913578	0.019278	0	0.071659	0.101019	0.119368	0.939419	0.170006
	ENSMUSG00000099954.1_Gm28112	0	0	0	0	0	0	0	0		ENSMUSG00000100815.1_Gm29112	0	0	0	0	0	0	0	0
	ENSMUSG00000103402.1_Gm37930	0	0	0	0	0	0	0	0		ENSMUSG00000099954.1_Gm28112	0	0	0	0	0	0	0	0
	ENSMUSG00000053153.14_Spag16	1.52068	3.88829	1.72677	1.56436	1.83665	1.95602	1.72852	3.08303		ENSMUSG00000103402.1_Gm37930	0	0	0	0	0	0	0	0
	ENSMUSG00000089345.1_Gm22665	0	0	0	0	0	0	0	0		ENSMUSG00000053153.14_Spag16	2.05649	1.40667	1.73041	1.75757	1.64098	1.62489	5.48047	2.10661
	ENSMUSG00000080524.1_Gm23879	0	0	0	0	0	0	0	0		ENSMUSG00000089345.1_Gm22665	0	0	0	0	0	0	0	0
	ENSMUSG00000101730.1_Gm28580	0	0	0	0	0	0	0	0		ENSMUSG00000080524.1_Gm23879	0	0	0	0	0	0	0	0
	ENSMUSG00000103052.1_Gm38272	0	0	0	0	0	0	0	0		ENSMUSG00000101730.1_Gm28580	0	0	0	0	0	0	0	0
	ENSMUSG00000104287.1_Gm37456	0	0	0	0	0	0	0	0		ENSMUSG00000103052.1_Gm38272	0	0	0	0	0	0	0	0
	ENSMUSG00000075952.1_Gm23422	0	0	0	0	0	0	0	0		ENSMUSG00000104287.1_Gm37456	0	0	0	0	0	0	0	0
	ENSMUSG00000045648.15_Vwc2l	2.38419	2.03937	3.13608	2.56884	2.48171	2.03595	2.15072	2.07398		ENSMUSG00000075952.1_Gm23422	0	0	0	0	0	0	0	0
	ENSMUSG00000026196.7_Bard1	4.23621	6.97863	4.28325	4.45196	4.12712	4.53313	2.66164	3.16812		ENSMUSG00000045648.15_Vwc2l	1.31849	1.86344	1.30127	1.73167	2.1008	2.54976	1.80975	1.62991
	ENSMUSG00000089965.1_Gm16236	0	0	0	0	0	0	0	0		ENSMUSG00000026196.7_Bard1	4.20784	3.6396	3.11913	6.09221	2.80656	3.88434	7.3178	4.12581
	ENSMUSG00000101551.1_Gm8870	0	0	0	0.130032	0	0	0	0		ENSMUSG00000089965.1_Gm16236	0	0	0	0	0	0	0	0
	ENSMUSG00000050296.14_Abca12	0.448139	0.784395	0.517356	0.231384	0.355712	0.613834	0.113809	0.280378		ENSMUSG00000101551.1_Gm8870	0	0	0	0	0	0	0	0
	ENSMUSG00000101617.1_Gm6947	0	1.06367	1.61013	0	1.27416	0	1.35039	0		ENSMUSG00000050296.14_Abca12	0.318428	0.778604	0.33784	0.570005	0.505806	0.802396	0	0.910089
	ENSMUSG00000026192.13_Atic	5.14221	3.04436	4.24664	5.31322	3.8335	4.46482	3.6803	2.64705		ENSMUSG00000101617.1_Gm6947	0	0	0	0	2.31386	3.80829	2.85439	0
	ENSMUSG00000026193.15_Fn1	3.35778	0.859131	3.51459	2.64765	2.27092	3.28443	1.73973	2.26109		ENSMUSG00000026192.13_Atic	5.22608	3.65882	6.2888	3.37962	3.49209	3.22405	4.9631	1.53724
	ENSMUSG00000073652.10_Apol7d	0	0	0	0	0	0	0	0		ENSMUSG00000026193.15_Fn1	3.00632	3.01757	3.2635	2.85887	2.47901	3.0336	3.15338	2.48295
	ENSMUSG00000101834.1_Gm5829	0.945305	2.12735	1.07342	0.287107	0.283147	0.287738	0.600173	0.806497		ENSMUSG00000073652.10_Apol7d	0	0	0	0	0.0431567	0.0947065	0	0
	ENSMUSG00000100319.1_Gm5256	0.662091	0.189205	1.00243	0.574541	0.679941	0.345483	0.480412	0.215188		ENSMUSG00000101834.1_Gm5829	0	0.956731	0.806762	0.677392	1.02838	0.564192	0.317154	0.733659
	ENSMUSG00000102689.1_Gm37217	0	0	0	0	0	0	0	0		ENSMUSG00000100319.1_Gm5256	0.940905	1.14873	1.0763	0.542222	0.823176	1.35483	0.253868	0.587262
	ENSMUSG00000099707.6_Gm8883	0	0	0	0.065396	0	0	0	0		ENSMUSG00000102689.1_Gm37217	0	0	0	0	0	0	0	0
	ENSMUSG00000101211.1_Gm28818	0.243415	0.054103	0.204745	0.328577	0.259236	0.16465	0.103029	0.49226		ENSMUSG00000099707.6_Gm8883	0.152994	0	0.551279	0	0	0	0	0
	ENSMUSG00000101848.1_4933417E11Rik	105.946	78.7157	107.665	108.427	97.2024	95.2671	69.3851	74.8492		ENSMUSG00000101211.1_Gm28818	0.499663	0.401471	0.0307764	0.116285	0.0294231	0.387411	0.108889	0.111951
	ENSMUSG00000101764.1_4930556G22Rik	17.2394	36.5008	20.3385	24.0716	20.1183	17.9912	16.0625	19.8653		ENSMUSG00000101848.1_4933417E11Rik	68.4859	56.2248	54.3203	61.5621	63.6556	72.2008	13.0367	66.4402
	ENSMUSG00000059483.5_Gm5528	0	0.172847	0.261647	0.419894	0.828205	0.631225	0.219438	0.589751		ENSMUSG00000101764.1_4930556G22Rik	11.7723	10.4233	12.9931	12.193	11.9347	13.2288	30.6471	20.7355
	ENSMUSG00000101496.1_Gm8885	1.24842	0.97118	1.47012	0.505558	1.32956	1.18223	0.704551	0.473378		ENSMUSG00000059483.5_Gm5528	0.245587	0.69961	0.196648	0	0.376003	0.825131	0	0.715318
	ENSMUSG00000102123.1_Gm4319	4.45535	2.99781	4.66058	4.77301	2.08669	4.38899	0.205723	0.460743		ENSMUSG00000101496.1_Gm8885	0.394254	1.87187	1.26276	1.1928	1.50904	1.82136	1.30309	1.29188
	ENSMUSG00000039395.8_Mreg	3.84972	4.06841	4.17901	2.77968	4.8735	6.36753	5.85681	7.72563		ENSMUSG00000102123.1_Gm4319	4.54721	5.02844	3.77933	5.39846	7.09411	6.86534	0	5.19723
	ENSMUSG00000094655.1_Gm25360	0	0	0	0.527615	0	0	0.551468	0		ENSMUSG00000039395.8_Mreg	6.09023	3.72472	5.04191	9.9936	5.25482	5.07217	15.7916	9.05735
	ENSMUSG00000094050.1_Gm23472	0.868592	3.47504	1.31508	0	0	0.528775	2.20587	0.988064		ENSMUSG00000094655.1_Gm25360	1.23437	1.75818	0.494195	0	0	0.518407	0	0
	ENSMUSG00000093956.1_Gm24497	0.868592	3.47504	1.31508	0	0	0.528775	2.20587	0.988064		ENSMUSG00000094050.1_Gm23472	1.23437	0	0.494195	0	1.41739	2.59203	0	3.1459
	ENSMUSG00000093843.1_Gm25939	0	0	0	0	0.520338	0.528775	0	0		ENSMUSG00000093956.1_Gm24497	0	0	1.48258	0	1.88986	2.59203	0	2.69649
	ENSMUSG00000026189.13_Pecr	1347.4	962.215	1324.17	1545.32	1393.88	1255.52	1616.15	1553.39		ENSMUSG00000093843.1_Gm25939	0.617183	0	0.988389	0.62242	0	0	0	1.34824
	ENSMUSG00000026188.11_Tmem169	12.9831	18.4189	12.0902	8.94233	13.2122	13.0296	18.2793	26.757		ENSMUSG00000026189.13_Pecr	1684.79	2055.12	1930.6	2005	1472.66	1294.13	990.582	770.901
	ENSMUSG00000026187.9_Xrcc5	98.7336	94.7166	98.8858	105.954	109.912	103.651	120.868	135.155		ENSMUSG00000026188.11_Tmem169	34.1217	34.5269	38.0161	46.3228	27.9232	26.7478	10.8259	23.6378
	ENSMUSG00000039372.5_March4	0.437253	0.692451	0.441345	0.575475	0.174627	0.244005	0	0.062174		ENSMUSG00000026187.9_Xrcc5	99.3834	122.213	121.646	127.977	88.3997	106.28	155.343	99.0388
	ENSMUSG00000085812.1_Gm15843	4.23377	3.4504	7.59715	3.2385	3.94533	4.58205	5.57514	2.67562		ENSMUSG00000039372.5_March4	1.68292	1.89308	2.0317	1.72331	1.14956	0.130484	0	1.05577
	ENSMUSG00000039354.16_Smarcal1	9.07996	16.4253	9.18686	7.70587	11.5729	10.7379	16.0533	21.4814		ENSMUSG00000085812.1_Gm15843	2.67407	2.53923	6.06673	2.02257	2.55881	5.42808	10.7323	9.41137
	ENSMUSG00000110712.1_Gm39662	0.129408	0.064716	0	0.078607	2.71331	0.31512	0.328644	0.515227		ENSMUSG00000039354.16_Smarcal1	20.7034	23.3334	21.9664	23.8885	21.8985	27.7963	48.0811	33.9127
	ENSMUSG00000039342.5_Ankar	0.0180799	0.036167	0.054747	0	0.129971	0.066039	0	0		ENSMUSG00000110712.1_Gm39662	0	0.698518	0.36814	0	0.140781	0.463412	0	0
	ENSMUSG00000110487.1_Gm18035	0	0	0	0	0	0	0	0		ENSMUSG00000039342.5_Ankar	0	0.0243979	0.205735	0.0518231	0	0.0215814	0	0
	ENSMUSG00000110596.1_Gm45859	0	0.387694	2.34748	0.470909	0.928828	0.471944	0	0		ENSMUSG00000110487.1_Gm18035	0	0	0	0	0	0	0	0
	ENSMUSG00000046330.10_Rpl37a	42.7695	95.029	44.0012	44.884	66.6089	49.4952	80.6786	77.8303		ENSMUSG00000110596.1_Gm45859	0	0	3.08756	0.555524	0	0.92538	0	0
	ENSMUSG00000039323.18_Igfbp2	0.404199	0.718714	0.815963	1.14579	2.4752	0.984261	0	0		ENSMUSG00000046330.10_Rpl37a	53.1723	40.1705	48.9361	46.8784	45.1843	65.5891	59.845	81.7593
	ENSMUSG00000026185.8_Igfbp5	0.303848	0.870278	0.313662	0.419474	1.85333	0.571739	0.035075	0.031422		ENSMUSG00000039323.18_Igfbp2	7.72264	0.909076	16.3025	4.24809	8.15928	8.4166	0	0
	ENSMUSG00000101968.6_1700027A15Rik	0	0	0	0	0	0	0	0		ENSMUSG00000026185.8_Igfbp5	2.00199	0.31684	2.6246	1.68248	1.56261	0.906737	0	0.82894
	ENSMUSG00000026182.6_Tnp1	0	0	0	0	0	0	0	0		ENSMUSG00000101968.6_1700027A15Rik	0.168885	0	0	0	0	0	0	0
	ENSMUSG00000102266.1_Gm38106	0.0982051	0.163707	0.099124	0	0.117661	0.039856	0.083134	0		ENSMUSG00000026182.6_Tnp1	0	0	0	0	0	0	0	0
	ENSMUSG00000101112.1_Gm29185	4.34044	10.612	5.84141	5.46838	4.42994	3.32739	0	0.365737		ENSMUSG00000102266.1_Gm38106	0.0465201	0.132523	0	0	0	0	0	1.01624
	ENSMUSG00000100697.1_Gm29184	0	0	0	0	0	0	0	0		ENSMUSG00000101112.1_Gm29185	3.65526	3.68787	2.561	4.37745	4.89678	4.60538	0	6.65412
	ENSMUSG00000099877.6_Pinc	0	0	0.048547	0	0	0.03904	0	0		ENSMUSG00000100697.1_Gm29184	0	0	0	0	0	0	0	0
	ENSMUSG00000098697.1_Gm27315	0	0	0	0	0	0	0	0		ENSMUSG00000099877.6_Pinc	0	0.0432693	0	0	0	0	0	0
	ENSMUSG00000101812.1_D530049I02Rik	0	0	0	0	0	0	0	0		ENSMUSG00000098697.1_Gm27315	0	0	0	0	0	0	0	0
	ENSMUSG00000100044.1_Gm9553	0	0	0	0	0	0	0	0		ENSMUSG00000101812.1_D530049I02Rik	0	0.398354	0	0	0	0	0	0
	ENSMUSG00000100444.1_C530043A13Rik	0	0	0	0.076152	0	0	0	0		ENSMUSG00000100044.1_Gm9553	0	0	0	0	0	0	0	0
	ENSMUSG00000100429.1_Gm29186	0	0	0	0	0	0	0	0		ENSMUSG00000100444.1_C530043A13Rik	0.0593864	0	0.142657	0.0598903	0.0227306	0.0498819	0	0
	ENSMUSG00000100301.6_6030407O03Rik	1.93619	2.03849	2.16003	3.09504	0.813961	1.81975	0.431328	0.347764		ENSMUSG00000100429.1_Gm29186	0	0	0	0	0	0	0	0
	ENSMUSG00000101344.1_Gm29183	14.8051	18.3787	15.8975	17.7312	13.5868	12.9122	2.66659	2.14998		ENSMUSG00000100301.6_6030407O03Rik	3.28255	1.7877	1.08229	1.6552	3.39973	0.770392	0	3.05812
	ENSMUSG00000088666.1_Gm25329	0	0	0	0	0	0	0	0		ENSMUSG00000101344.1_Gm29183	10.8929	13.4608	9.79756	10.3834	12.3367	11.9069	0	15.9724
	ENSMUSG00000098504.1_Mir6351	0	0	0	0	0	0	0	0		ENSMUSG00000088666.1_Gm25329	1.87114	0	0	0	0	0	0	0
	ENSMUSG00000055322.15_Tns1	0.031087	0.031093	0.054911	0	0.037246	0.012617	0	0.017681		ENSMUSG00000098504.1_Mir6351	0	0	0	0	0	0	0	0
	ENSMUSG00000061815.11_Rufy4	0.106849	0	0.161774	0.129808	0.042673	0.043365	0.271353	0.324122		ENSMUSG00000055322.15_Tns1	1.45052	0.104876	0.624951	0.631167	0.450921	0.599908	0	0
	ENSMUSG00000026180.8_Cxcr2	0.0544295	0.02722	0.123613	0.13225	0.032607	0.06627	0.207343	0.061916		ENSMUSG00000061815.11_Rufy4	0.354304	0.096125	0	0	0.232479	0.127543	0	0
	ENSMUSG00000048480.5_Cxcr1	0	0	0	0	0	0	0	0		ENSMUSG00000026180.8_Cxcr2	0.0773504	0	0.0309682	0.11701	0	0.129942	0.292181	0.028162
	ENSMUSG00000087820.1_Mir1928	0	0	0	0	0	0	0	0		ENSMUSG00000048480.5_Cxcr1	0	0	0	0	0	0	0	0
	ENSMUSG00000094768.1_Gm25524	0	0	0	0	0	0	0	0		ENSMUSG00000087820.1_Mir1928	0	0	0	0	0	0	0	0
	ENSMUSG00000006304.14_Arpc2	129.098	106.963	115.027	119.561	132.725	131.25	82.1194	98.1196		ENSMUSG00000094768.1_Gm25524	0	0	0	0	0	0	0	0
	ENSMUSG00000064272.3_Gpbar1	0.46298	0	0	0.281231	0	0	0.097982	0		ENSMUSG00000006304.14_Arpc2	132.204	108.964	120.856	112.567	115.32	130.576	133.717	108.892
	ENSMUSG00000006299.13_Aamp	10.5307	12.1643	13.7285	12.5604	15.8648	15.4502	31.0082	41.6134		ENSMUSG00000064272.3_Gpbar1	1.42555	0.728896	0	0.331764	0	0	0	0.239548
	ENSMUSG00000101503.1_Gm28364	35.7631	24.0951	54.5228	50.689	47.6094	60.4767	115.107	135.325		ENSMUSG00000006299.13_Aamp	56.1456	46.1281	62.2905	45.1395	51.0963	52.7435	46.9686	24.6989
	ENSMUSG00000026179.14_Pnkd	17.6132	17.1717	13.6783	16.6757	16.3568	17.5763	13.2604	11.8794		ENSMUSG00000101503.1_Gm28364	223.411	166.566	202.913	188.29	200.745	179.948	47.6614	43.6901
	ENSMUSG00000103013.1_Gm37503	1.5602	2.08067	1.5748	1.89545	1.55775	0.633204	1.65095	0.591599		ENSMUSG00000026179.14_Pnkd	14.946	11.8055	12.51	12.4013	13.2734	13.7171	22.1448	13.1081
	ENSMUSG00000006301.17_Tmbim1	10.3467	7.45185	10.4171	8.01642	10.795	12.3263	17.7229	20.9159		ENSMUSG00000103013.1_Gm37503	1.84768	0.350901	0.591794	0.745343	1.13154	0.620788	24.4278	3.22902
	ENSMUSG00000099931.1_Gm29358	0	0	0	0	0.030439	0	0	0		ENSMUSG00000006301.17_Tmbim1	29.4728	30.4713	29.2218	25.7786	23.1322	28.5964	7.71219	10.1441
	ENSMUSG00000103403.1_Gm37931	0	0.463177	0	0	0	0.035239	0	0		ENSMUSG00000099931.1_Gm29358	0.324943	0.17142	0	0	0.138194	0.0606528	0	0
	ENSMUSG00000073650.8_Catip	0	0	0	0	0	0	0	0		ENSMUSG00000103403.1_Gm37931	0.0822624	0.117171	0.0658696	0.0414802	0.0944598	0.0345484	0	0.029951
	ENSMUSG00000026177.11_Slc11a1	0	0	0	0	0	0	0	0		ENSMUSG00000073650.8_Catip	0	0	0	0.215074	0	0	0	0
	ENSMUSG00000026176.13_Ctdsp1	0.895687	2.96131	0.8664	1.02769	2.65304	1.06025	3.69636	6.62275		ENSMUSG00000026177.11_Slc11a1	0.063634	0.271913	0.0254767	0.513392	0	0	0	0.023168
	ENSMUSG00000065468.1_Mir26b	0	0	0	0	0	0	0	0		ENSMUSG00000026176.13_Ctdsp1	4.20755	2.18235	4.44494	3.56575	4.95322	2.4353	6.91166	4.06792
	ENSMUSG00000026175.12_Vil1	43.7528	31.0979	41.6277	37.12	39.5467	48.5213	87.1475	98.5586		ENSMUSG00000065468.1_Mir26b	0	0	1.11048	0	1.06165	0	0	0
	ENSMUSG00000033364.13_Usp37	14.7097	15.9554	14.87	10.986	13.3009	13.9267	8.84011	12.7136		ENSMUSG00000026175.12_Vil1	108.753	102.827	116.055	127.52	104.218	99.8801	56.3032	63.0431
	ENSMUSG00000103227.1_Gm37733	0.0280049	0	0	0	0	0	0.284484	0		ENSMUSG00000033364.13_Usp37	8.82971	8.52588	13.5356	9.98821	9.31642	7.94377	21.2978	27.4688
	ENSMUSG00000026174.9_Cnot9	36.1635	29.73	33.5477	26.2867	34.6521	36.0323	34.7431	45.4783		ENSMUSG00000103227.1_Gm37733	0	0.0377912	0.0637348	0	0	0.0334287	0	0.260818
	ENSMUSG00000026173.15_Plcd4	1.18921	4.13361	1.58659	1.77375	2.01732	2.10737	1.73433	2.79933		ENSMUSG00000026174.9_Cnot9	39.4994	38.8534	32.9111	37.6284	34.3886	36.8785	157.38	85.1651
	ENSMUSG00000026135.17_Zfp142	0.978897	2.69614	1.27194	1.49098	1.60171	1.80557	1.79029	3.27414		ENSMUSG00000026173.15_Plcd4	1.28842	0.842114	0.334958	0.928108	0.61484	0.80112	3.2867	4.02081
	ENSMUSG00000093155.1_Gm25035	0	0	0	0	0	0	0	0		ENSMUSG00000026135.17_Zfp142	1.89982	1.65614	1.08897	2.05204	1.62123	1.3952	2.03917	3.37154
	ENSMUSG00000026172.12_Bcs1l	7.45495	1.89248	7.39104	7.3558	6.98231	8.70815	5.76626	8.99692		ENSMUSG00000093155.1_Gm25035	0	0	0	0	0	0	0	0
	ENSMUSG00000026171.12_Rnf25	47.4275	17.1944	33.8017	42.0933	35.4522	49.734	50.0331	90.1202		ENSMUSG00000026172.12_Bcs1l	8.44319	4.90237	9.64581	6.72509	7.32793	9.9377	13.8136	1.60555
	ENSMUSG00000033276.18_Stk36	13.5695	40.1493	12.8185	14.3404	18.3114	15.1094	31.892	64.9248		ENSMUSG00000026171.12_Rnf25	130.53	123.793	152.774	127.876	128.265	149.999	97.591	76.5105
	ENSMUSG00000033257.14_Ttll4	3.25988	10.055	4.06395	2.47412	5.5525	3.04907	3.36268	5.91848		ENSMUSG00000033276.18_Stk36	45.6365	39.6311	50.7662	55.3319	38.973	38.4711	39.8107	49.6733
	ENSMUSG00000026170.6_Cyp27a1	19.4302	7.40705	17.6277	19.3387	15.7332	13.5715	19.7767	18.8025		ENSMUSG00000033257.14_Ttll4	5.461	4.42817	5.511	6.39429	5.11992	5.17111	16.4369	9.74774
	ENSMUSG00000006542.13_Prkag3	0	0	0	0	0	0	0	0		ENSMUSG00000026170.6_Cyp27a1	14.5928	14.2691	17.549	14.3884	12.2508	16.0394	28.0224	16.1564
	ENSMUSG00000098351.1_Gm27507	0	0	0	0	0	0	0	0		ENSMUSG00000006542.13_Prkag3	0.22411	0	0	0	0	0	0	0
	ENSMUSG00000033227.7_Wnt6	0	0	0.11459	0.183895	0.317378	0	0	0.129142		ENSMUSG00000098351.1_Gm27507	0	0	0	0	0	0	0	0
	ENSMUSG00000099472.1_Gm29539	0	0	0	0.132948	0	0	0	0		ENSMUSG00000033227.7_Wnt6	2.74269	0	8.05253	0.488111	3.54046	3.4782	0	0
	ENSMUSG00000026167.14_Wnt10a	0	0	0	0	0	0	0	0		ENSMUSG00000099472.1_Gm29539	0.311034	0	0	0	0	0	0	0
	ENSMUSG00000089964.1_Gm16582	0.0429795	0	0	0	0	0	0	0		ENSMUSG00000026167.14_Wnt10a	0	0	0	0	0	0	0	0
	ENSMUSG00000090071.4_Cdk5r2	0	0.563188	0.134609	0	0.071014	0.108249	0.338683	0.303409		ENSMUSG00000089964.1_Gm16582	0	0	0	0	0	0	0	0
	ENSMUSG00000055197.4_Fev	0	0	0	0.186966	0	0.062459	0.065139	0		ENSMUSG00000090071.4_Cdk5r2	2.10579	1.15977	3.67583	3.3129	0.548085	1.13201	0.0397717	0.337342
	ENSMUSG00000006546.3_Cryba2	0.556248	0.764989	1.158	0.506829	0.916371	0.423286	1.14777	0		ENSMUSG00000055197.4_Fev	0	0.0692254	0	0	0.22323	0	0	0
	ENSMUSG00000065616.3_Mir375	0	0	0	0	0	0	0	0		ENSMUSG00000006546.3_Cryba2	0.296434	0.469143	1.66154	0.398599	0.605134	0.0829972	0	1.29513
	ENSMUSG00000047021.14_Cfap65	0	0.010614	0	0	0.025428	0	0	0.012071		ENSMUSG00000065616.3_Mir375	0	0	0	0	0	0	0	0
	ENSMUSG00000089653.1_Gm15841	0	0	0	0	0.192233	0	0	0		ENSMUSG00000047021.14_Cfap65	0	0.0429593	0	0	0.115442	0	0	0
	ENSMUSG00000006538.12_Ihh	0.51708	0.2722	0.288429	0.297562	0.554311	0.132541	0	0.061916		ENSMUSG00000089653.1_Gm15841	0	0.649541	0	0	0.174547	0	0	0
	ENSMUSG00000103145.1_Gm37744	0	0	0.078988	0	0	0	0	0		ENSMUSG00000006538.12_Ihh	19.2989	1.21192	24.0004	2.3012	21.8792	14.2611	0	0.028162
	ENSMUSG00000026162.7_Nhej1	161.969	157.622	192.205	208.039	180.457	178.776	209.436	191.759		ENSMUSG00000103145.1_Gm37744	0	0.140802	0	0	0	0	0	0
	ENSMUSG00000026205.8_Slc23a3	30.8911	34.1131	28.5722	36.5058	43.6614	37.3317	44.1833	47.9421		ENSMUSG00000026162.7_Nhej1	125.052	137.869	127.149	126.857	129.065	136.036	162.401	148.105
	ENSMUSG00000033159.14_Cnppd1	17.2378	26.6494	12.8822	12.5722	18.3425	16.6863	36.0759	59.9316		ENSMUSG00000026205.8_Slc23a3	41.887	42.2026	33.8014	37.4696	34.0641	28.8777	14.3325	23.8065
	ENSMUSG00000049339.16_Retreg2	1.41063	2.65581	1.34008	0.87367	2.35289	1.27971	6.6029	10.1943		ENSMUSG00000033159.14_Cnppd1	104.012	89.6096	106.201	119.557	103.853	89.6325	23.7656	42.0127
	ENSMUSG00000026197.12_Zfand2b	115.953	64.0041	86.0422	110.784	99.609	112.395	133.625	118.749		ENSMUSG00000049339.16_Retreg2	7.94003	5.33747	16.9017	6.1443	7.79337	7.13151	5.41943	2.97671
	ENSMUSG00000026198.15_Abcb6	2.06011	4.63614	2.05576	1.68748	2.29996	2.98333	9.63134	13.83		ENSMUSG00000026197.12_Zfand2b	126.331	124.445	109.36	125.256	104.194	115.388	99.3221	79.6377
	ENSMUSG00000099519.1_Gm29253	3.20321	7.48618	2.90507	2.65855	3.24886	4.34413	11.6184	19.6982		ENSMUSG00000026198.15_Abcb6	18.6305	15.8166	16.1255	19.5714	15.4165	18.201	7.74954	9.1087
	ENSMUSG00000033124.16_Atg9a	1.38203	2.73579	1.08982	1.27673	1.19013	1.57752	3.76572	8.04075		ENSMUSG00000099519.1_Gm29253	25.6902	21.4845	23.0068	28.1354	23.427	25.8376	11.5343	12.4384
	ENSMUSG00000026199.17_Ankzf1	2.3714	2.00075	2.54014	2.3518	2.82189	2.848	3.17507	3.39491		ENSMUSG00000033124.16_Atg9a	13.5026	10.5682	14.2684	14.6488	14.1892	14.5035	3.80601	3.53066
	ENSMUSG00000026200.13_Glb1l	0.44952	0.365306	0.148879	0.443715	0.488087	0.376277	0.78485	1.03868		ENSMUSG00000026199.17_Ankzf1	7.01515	5.70355	9.06831	5.15572	6.08975	3.88976	0	4.37371
	ENSMUSG00000099204.2_Gm27943	0	0	0	0	0	0	0	0		ENSMUSG00000026200.13_Glb1l	1.79668	0.68243	2.4457	1.14755	1.23785	0.737797	0.716376	1.96243
	ENSMUSG00000026201.12_Stk16	9.63901	22.9912	10.0072	11.4871	13.1545	11.8254	31.4965	37.1551		ENSMUSG00000099204.2_Gm27943	1.01622	0	0	0	0	0	0	0
	ENSMUSG00000026202.13_Tuba4a	132.214	92.2921	113.103	144.64	114.611	121.981	269.061	341.746		ENSMUSG00000026201.12_Stk16	20.1688	16.0796	26.1989	23.4975	16.598	18.5189	50.3631	30.0187
	ENSMUSG00000096094.2_A630095N17Rik	0.664786	0.369397	0.223669	0.269211	0	0.359737	1.40691	0.252075		ENSMUSG00000026202.13_Tuba4a	196.109	174.182	276.16	274.672	179.896	206.566	121.728	100.287
	ENSMUSG00000118482.1_AC166150.1	0	0	0	0	0	0	0	0		ENSMUSG00000096094.2_A630095N17Rik	0	0.797418	0.252158	0.211723	0	0	11.7963	0
	ENSMUSG00000026203.16_Dnajb2	2.34268	7.75187	3.2809	2.70376	2.97055	2.87609	7.83347	11.0816		ENSMUSG00000118482.1_AC166150.1	0	0	0	0	0	0	0	0
	ENSMUSG00000026204.15_Ptprn	1.77654	0.624836	1.03452	1.68392	0.935605	1.23601	0.89242	1.28804		ENSMUSG00000026203.16_Dnajb2	12.6233	14.8056	15.9281	13.4578	13.3163	14.9374	14.4097	5.95958
	ENSMUSG00000101840.1_Gm28294	0.859591	0.429878	0.650727	0.783221	1.02989	0.261648	1.91014	0.488912		ENSMUSG00000026204.15_Ptprn	1.19297	0.895711	1.02189	0.559577	0.892	1.60793	0	0.909089
	ENSMUSG00000033061.15_Resp18	0.401892	0	0.243392	0.195299	0.577818	0.685051	0	0.091434		ENSMUSG00000101840.1_Gm28294	0.305394	1.44997	0.73361	0.923955	0.701352	0	0	0.222379
	ENSMUSG00000100556.1_Gm28902	0.385816	0	1.16828	0.937437	1.84902	1.40925	0	0.438884		ENSMUSG00000033061.15_Resp18	1.02804	0.9762	0	0	0.262327	0	0	0.665412
	ENSMUSG00000026209.15_Dnpep	9.18664	13.7536	8.2868	8.71703	9.47734	8.1946	6.85175	5.69813		ENSMUSG00000100556.1_Gm28902	1.64486	2.6032	0	0	0.419724	0	0	0.798495
	ENSMUSG00000026208.9_Des	0	0	0	0.026845	0	0	0	0		ENSMUSG00000026209.15_Dnpep	15.7213	6.83787	11.378	8.31538	11.5089	11.9354	14.5608	10.8874
	ENSMUSG00000085653.7_Gm15179	0	0	0	0	0	0	0	0		ENSMUSG00000026208.9_Des	0	0	0	0.0316681	0.288462	0.422017	0	0
	ENSMUSG00000026207.16_Speg	0	0.045582	0.049286	0.007909	0.0078	0.063415	0.115739	0.022218		ENSMUSG00000085653.7_Gm15179	0	0	0	0	0	0	0	0
	ENSMUSG00000086053.1_Gm15178	0	0	0	0	0	0	0	0		ENSMUSG00000026207.16_Speg	0.0925218	0.14057	0.333381	0.186614	0.10624	0.139886	0	0
	ENSMUSG00000033021.16_Gmppa	8.76262	2.84061	6.6597	7.86841	8.50683	7.21099	12.3582	11.9772		ENSMUSG00000086053.1_Gm15178	0	0	0	0	0	0	0	0
	ENSMUSG00000033007.15_Asic4	0.0608365	0.060848	0	0	0.036445	0	0	0.034602		ENSMUSG00000033021.16_Gmppa	18.4575	12.1986	14.3065	12.2605	15.2222	16.413	1.2085	2.68804
	ENSMUSG00000102605.1_Gm37264	0	0	0	0	0.04534	0	0	0		ENSMUSG00000033007.15_Asic4	0.518733	0.615718	0.346136	0.348756	0.397098	0	0	0
	ENSMUSG00000032997.16_Chpf	1.48433	3.61472	0.879393	1.12378	1.57221	1.57152	7.73042	10.1065		ENSMUSG00000102605.1_Gm37264	0	0	0	0.0542346	0	0	0	0
	ENSMUSG00000026211.17_Obsl1	0.146954	0.313562	0.192828	0.142824	0.516467	0.286277	0.199042	0.111445		ENSMUSG00000032997.16_Chpf	12.9316	6.9961	23.6223	12.733	13.0587	7.62647	3.00244	2.60453
	ENSMUSG00000051703.14_Tmem198	0	0.298202	0.100312	0	0.03969	0.080668	0.546843	0.150735		ENSMUSG00000026211.17_Obsl1	11.0545	1.17662	18.4947	3.59441	11.4146	5.89393	0	0
	ENSMUSG00000032968.4_Inha	61.7489	26.0993	111.712	59.7132	140.082	63.8843	0.357052	0.255892		ENSMUSG00000051703.14_Tmem198	2.16556	0	0.565442	0.664677	1.15323	1.18629	0	0
	ENSMUSG00000082745.1_Gm15181	0	0	0	0	0	0	0	0		ENSMUSG00000032968.4_Inha	648.551	114.973	787.702	417.821	904.486	931.15	0	0
	ENSMUSG00000026213.15_Stk11ip	0.0433313	0.028893	0.196816	0.035095	0.553771	0.035172	0.366813	0.558635		ENSMUSG00000082745.1_Gm15181	2.664	0	1.06657	0	2.03934	0	0	0
	ENSMUSG00000082059.1_Gm15183	0	0	0	0	0	0	0	0		ENSMUSG00000026213.15_Stk11ip	2.05262	1.05252	2.51469	1.15922	2.40411	1.44825	0	0.642703
	ENSMUSG00000006576.16_Slc4a3	0.491973	0.569255	0.423552	0.51565	0.45075	0.552019	0.502215	0.208494		ENSMUSG00000082059.1_Gm15183	0	0	0	0	0	0	0	0
	ENSMUSG00000083244.1_Gm15180	0	0	0	0	0	0	0	0		ENSMUSG00000006576.16_Slc4a3	0.863655	0.455613	1.27333	0.511529	0.356807	0.759976	3.92258	0.159717
	ENSMUSG00000082528.1_Gm15182	0.0494932	0	0.224804	0	0	0	0	0.112602		ENSMUSG00000083244.1_Gm15180	0	0	0	0	0	0	0	0
	ENSMUSG00000082012.1_Gm5257	0.735005	0.840167	0.635901	0.382688	0.880623	0.127843	0.666648	0.358329		ENSMUSG00000082528.1_Gm15182	0	0	0	0	0	0	0	0
	ENSMUSG00000099996.1_Gm29065	0	0	0	0	0.204075	0	0	0		ENSMUSG00000082012.1_Gm5257	0.895306	0.566772	0.597412	0.601935	0.456915	1.12803	0.845477	0.760591
	ENSMUSG00000101763.1_Gm29068	0	0	0	0	0	0	0	0		ENSMUSG00000099996.1_Gm29065	0	0	0	0	0	0.406635	0	0
	ENSMUSG00000100827.1_Gm29069	0.614448	0	0	0.298591	0	0	0	0		ENSMUSG00000101763.1_Gm29068	0	0	0	0	0	0	0	0
	ENSMUSG00000100553.6_Gm17751	416.08	258.683	486.691	308.864	352.57	392.121	233.238	140.246		ENSMUSG00000100827.1_Gm29069	0	0	0	0	0.401069	0	0	0
	ENSMUSG00000098611.1_Mir6343	0	0	0	0	0	0	0	0		ENSMUSG00000100553.6_Gm17751	329.348	353.156	229.766	249.881	349.827	251.748	87.9172	226.286
	ENSMUSG00000100534.1_Gm816	0	0.067562	0	0.041032	0	0	0	0		ENSMUSG00000098611.1_Mir6343	0	0	0	0	0	0	0	0
	ENSMUSG00000102904.1_Gm38265	0	0	0	0	0	0	0	0		ENSMUSG00000100534.1_Gm816	0.239988	0	0	0.242024	0.0367429	0.443474	0	0
	ENSMUSG00000089326.1_Gm25974	0	0	0	0	0	0	0	0		ENSMUSG00000102904.1_Gm38265	0	0	0	0	0	0	0	0
	ENSMUSG00000026235.14_Epha4	24.0386	20.9013	21.4879	21.734	21.7427	20.4651	13.6273	18.3706		ENSMUSG00000089326.1_Gm25974	0	0	0	0	0	0	0	0
	ENSMUSG00000099141.1_Mir6352	0	0	0	0	0	0	0	0		ENSMUSG00000026235.14_Epha4	20.7838	20.3472	25.3616	23.3071	18.7675	16.1051	22.9443	26.8471
	ENSMUSG00000101849.1_Gm28386	0	0	0	0	0	0	0	0		ENSMUSG00000099141.1_Mir6352	0	0	2.44115	0	0	0	0	0
	ENSMUSG00000101506.1_Gm28385	0	0	0	0	0	0	0	0		ENSMUSG00000101849.1_Gm28386	0	0	0	0	0	0	0	0
	ENSMUSG00000065215.1_Gm26263	0	0	0	0	0	0	0	0		ENSMUSG00000101506.1_Gm28385	0	0	0	0	0	0	0	0
	ENSMUSG00000102052.1_Gm28387	87.71	111.237	80.8837	94.5203	84.4886	74.2688	56.7353	50.1633		ENSMUSG00000065215.1_Gm26263	0	0	0	0	0	0	0	0
	ENSMUSG00000004872.15_Pax3	0.160887	0.107279	0.182692	0.244322	0.064254	0.114267	0.017024	0.045754		ENSMUSG00000102052.1_Gm28387	53.0055	61.3428	49.2956	56.9354	50.9321	68.8704	58.789	66.5396
	ENSMUSG00000118426.1_AC115893.1	0	0	0	0.135268	0.133402	0	0.141383	0.886605		ENSMUSG00000004872.15_Pax3	0.190532	0.217109	0.366153	0.365082	0.0583421	0.160038	0	0
	ENSMUSG00000032908.9_Sgpp2	0.684	1.30607	0.345201	0.881336	1.36586	0.555201	0.131597	1.24965		ENSMUSG00000118426.1_AC115893.1	1.10762	1.65277	1.90049	1.75531	1.45354	1.46198	0	0
	ENSMUSG00000099561.1_Gm28410	0.171622	0	0	0.0695	0	0.069652	0	0		ENSMUSG00000032908.9_Sgpp2	3.50524	1.25867	3.13694	3.23792	3.65292	2.84528	0	2.03764
	ENSMUSG00000102945.1_Gm37884	0	0	0	0	0	0	0	0		ENSMUSG00000099561.1_Gm28410	0	0	0	1.47578	0.186705	0	0	0
	ENSMUSG00000026245.16_Farsb	182.46	86.7032	183.113	148.277	167.437	174.854	184.851	144.457		ENSMUSG00000102945.1_Gm37884	0	0	0.115393	0	0	0	0	0
	ENSMUSG00000101798.1_Gm28995	0	0.635759	0	0	0	0	0	0.361533		ENSMUSG00000026245.16_Farsb	166.205	207.554	205.715	194.568	163.88	171.501	90.9689	104.644
	ENSMUSG00000104018.1_4833412K13Rik	0.0560855	0	0	0	0	0	0.142435	0.1276		ENSMUSG00000101798.1_Gm28995	0	0.42888	0	0	0	0	0	0
	ENSMUSG00000090486.2_BC035947	0	0	0.037943	0	0.030026	0	0	0		ENSMUSG00000104018.1_4833412K13Rik	0.159408	0	0.574388	0.24114	0	0.0669477	0.0752678	0
	ENSMUSG00000012187.13_Mogat1	0.425933	0.798779	0.40305	0.194046	0.25516	0.194473	0.135212	0.24226		ENSMUSG00000090486.2_BC035947	0	0	0	0.0359161	0	0	0	0
	ENSMUSG00000099364.1_5730419F03Rik	0	0.475907	0	0.385371	0	0	0.100698	0.09021		ENSMUSG00000012187.13_Mogat1	0	0.287388	0.302924	0.305218	0	0.0635531	0	0.275475
	ENSMUSG00000100562.1_Gm29611	0.82048	0.164128	0.745343	1.09646	0.491517	1.09887	0.208369	0.560001		ENSMUSG00000099364.1_5730419F03Rik	0.281745	0.107015	0.0451201	0.397789	0.301952	0.662629	0	0
	ENSMUSG00000032883.15_Acsl3	54.3357	74.8546	48.8007	49.3349	55.8169	43.9265	55.1915	82.5136		ENSMUSG00000100562.1_Gm29611	0.116599	0.885757	0.466821	0	0.535553	0.685568	8.69868	0.254713
	ENSMUSG00000079470.8_Utp14b	2.48452	3.45739	2.74765	2.27035	2.73084	2.26219	4.04642	4.39913		ENSMUSG00000032883.15_Acsl3	48.1322	67.5941	84.1223	68.0769	60.5401	49.8828	65.5867	84.9319
	ENSMUSG00000099377.1_Gm6159	0.240576	0.096249	0	0.175362	0.576477	0.117165	0.244386	0.1642		ENSMUSG00000079470.8_Utp14b	3.76105	3.09035	5.28561	3.22015	3.643	2.0502	3.50823	3.0405
	ENSMUSG00000099706.1_Gm29536	0.176867	0.075815	0.114764	0.153479	0.090818	0	0.032084	0.114968		ENSMUSG00000099377.1_Gm6159	1.50429	0.519432	1.36878	0.551658	0.8375	1.32097	0.645714	1.44391
	ENSMUSG00000047330.8_Kcne4	0	0	0.094535	0	0	0	0	0		ENSMUSG00000099706.1_Gm29536	0.0359068	0	0	0.25348	0.164923	0	0	0
	ENSMUSG00000101324.1_Gm29187	0	0	0	0	0	0	0	0		ENSMUSG00000047330.8_Kcne4	0	0	0	0	0	0	0	0
	ENSMUSG00000072978.3_Gm5830	2.62146	1.49827	1.134	2.5023	4.48689	2.96377	4.75532	2.98204		ENSMUSG00000101324.1_Gm29187	0	0	0	0	0	0	0	0
	ENSMUSG00000050711.7_Scg2	0.758593	2.44116	0.499365	0.480833	0.395168	0.923622	0.753856	0.900454		ENSMUSG00000072978.3_Gm5830	4.52369	4.04289	2.98302	1.8785	3.87037	6.70535	8.29254	6.39426
	ENSMUSG00000099562.1_Gm19027	0	0	0	0	0	0	0	0		ENSMUSG00000050711.7_Scg2	0.937431	0.845651	0.487907	2.17439	0.968786	0.11811	2.43446	1.57
	ENSMUSG00000077782.1_Gm24160	0	0	0	0	0	0	0	0		ENSMUSG00000099562.1_Gm19027	0	0	0	0	0	0	0	0
	ENSMUSG00000054702.14_Ap1s3	1.41229	0.518901	1.35278	1.3656	1.55396	2.21082	0.402583	0.819667		ENSMUSG00000077782.1_Gm24160	0	0	0	0	0	0	0	0
	ENSMUSG00000102235.1_Gm37886	0	0	0	0	0	0	0	0		ENSMUSG00000054702.14_Ap1s3	0.901113	0.933461	0.39357	1.1153	0.219487	1.16975	0	0.656164
	ENSMUSG00000073643.11_Wdfy1	5.75335	4.29666	4.64576	5.49848	3.58446	4.79451	0.941609	2.29792		ENSMUSG00000102235.1_Gm37886	0	0	0	0	0	0	0	0
	ENSMUSG00000104497.1_Gm10555	0	0	0	0	0	0	0	0		ENSMUSG00000073643.11_Wdfy1	6.39557	6.03855	6.03766	5.03894	5.45227	5.69249	10.5522	7.19728
	ENSMUSG00000026248.9_Mrpl44	28.1043	23.7696	31.092	31.5074	34.8209	29.2422	56.8938	65.6044		ENSMUSG00000104497.1_Gm10555	0	0	0	0	0	0	0	0
	ENSMUSG00000026249.10_Serpine2	109.997	54.3032	126.681	93.4295	115.143	119.18	89.4552	79.0566		ENSMUSG00000026248.9_Mrpl44	41.3017	42.2149	57.0711	56.3317	52.805	40.4133	14.9647	19.5277
	ENSMUSG00000067106.6_Gm5529	8.09955	2.51414	8.17535	5.88134	9.3696	6.68773	7.09295	4.76566		ENSMUSG00000026249.10_Serpine2	125.407	111.127	144.508	113.359	139.711	143.32	85.2338	93.8036
	ENSMUSG00000100397.1_Gm28071	10.4122	9.02565	6.56853	8.22219	9.56421	10.7757	15.8657	12.0418		ENSMUSG00000067106.6_Gm5529	4.10139	7.03536	9.11071	6.40443	8.60881	9.22368	4.123	7.70713
	ENSMUSG00000099753.1_Gm28058	0	0	0	0	0	0	0	0		ENSMUSG00000100397.1_Gm28071	11.8375	13.3482	22.7092	16.4147	14.1591	19.2646	30.5085	11.1338
	ENSMUSG00000096297.1_Gm23934	0	0	0	0	0	0	0	0		ENSMUSG00000099753.1_Gm28058	0	0	0	0	0	0	0	0
	ENSMUSG00000102518.1_Gm38339	0.544235	0.045362	1.57932	0.220393	1.73882	0.77307	1.90044	2.27001		ENSMUSG00000096297.1_Gm23934	0	0	0	0	0	0	3.12115	0
	ENSMUSG00000099552.1_9830004L10Rik	21.0132	31.5436	22.9863	12.7858	28.4139	22.7706	24.4702	30.1726		ENSMUSG00000102518.1_Gm38339	1.09568	0.673217	1.96111	0.779982	0.197355	0.108273	0	0.844771
	ENSMUSG00000043230.2_Fam124b	4.20065	3.63303	4.48938	3.96254	4.94407	2.97844	3.4514	2.47354		ENSMUSG00000099552.1_9830004L10Rik	45.6268	42.7503	39.2454	52.2817	43.7085	33.7833	36.5026	42.1648
	ENSMUSG00000101257.1_2310015K22Rik	2.10073	0.511087	3.00867	2.06929	2.1768	3.17989	1.73027	2.38968		ENSMUSG00000043230.2_Fam124b	4.81079	4.8683	4.38636	4.53289	3.11823	5.66309	0.431092	1.66204
	ENSMUSG00000103404.1_Gm37932	0.0710801	0	0	0	0	0	0	0		ENSMUSG00000101257.1_2310015K22Rik	4.43772	2.91145	3.94104	6.91649	5.06484	4.47299	0	0.117506
	ENSMUSG00000004364.14_Cul3	4.88545	18.1154	7.06172	5.3148	10.4014	5.84463	4.66886	11.7345		ENSMUSG00000103404.1_Gm37932	0	0.287757	0	0.10187	0	0	0	0
	ENSMUSG00000103076.1_Gm37902	0	0	0	0.059878	0.118104	0.06001	0	0		ENSMUSG00000004364.14_Cul3	2.61261	3.26188	1.29781	1.65894	1.24074	2.35703	28.3957	27.0743
	ENSMUSG00000103525.1_Gm37262	0	0	0	0	0	0	0	0		ENSMUSG00000103076.1_Gm37902	0.0700428	0.266043	0	0	0.0536189	0.41183	0.0661444	0.051003
	ENSMUSG00000101722.1_Gm29125	0.025761	0	0	0.031296	0	0	0	0		ENSMUSG00000103525.1_Gm37262	0	0	0	0	0	0	0	0
	ENSMUSG00000090637.2_Gm6189	0.0398418	0	0	0.048403	0	0	0	0		ENSMUSG00000101722.1_Gm29125	0	0	0	0.0738399	0	0.0922506	0	0.026658
	ENSMUSG00000101483.1_1700016L21Rik	0.171385	0	0	0	0	0.20867	0	0		ENSMUSG00000090637.2_Gm6189	0	0	0	0.1142	0	0.142674	0	0.041229
	ENSMUSG00000110100.1_Gm45261	0	0	0	0	0	0	0	0		ENSMUSG00000101483.1_1700016L21Rik	0	0	0	0	0	0	0	0
	ENSMUSG00000038608.15_Dock10	0.0726561	0.349725	0.110004	0.126885	0.212186	0.121635	0.14992	0.237618		ENSMUSG00000110100.1_Gm45261	0	0	0	0	0	0	0	0
	ENSMUSG00000103192.1_Gm37645	0	0	0	0	0	0	0	0		ENSMUSG00000038608.15_Dock10	0.161332	0.220603	0.356544	0.201749	0.108682	0.146353	0.554564	0.671969
	ENSMUSG00000104488.1_Gm38062	0	0	0.067667	0	0.053548	0.054416	0.510762	0.101681		ENSMUSG00000103192.1_Gm37645	0	0	0	0	0	0	0	0
	ENSMUSG00000102721.1_A630081D01Rik	0	0	0	0	0	0	0	0		ENSMUSG00000104488.1_Gm38062	0.571626	0	1.068	0.192159	0.194484	0	2.03929	1.06373
	ENSMUSG00000099949.1_Gm29124	0	0	0	0	0	0	0	0		ENSMUSG00000102721.1_A630081D01Rik	0	0	0	0	0	0	0	0
	ENSMUSG00000099918.1_Gm28066	0	0	0	0	0	0	0	0		ENSMUSG00000099949.1_Gm29124	0	0	0	0	0	0	0	0
	ENSMUSG00000054976.14_Nyap2	1.90333	0.888832	1.76718	1.94975	1.27131	1.80869	0.429473	0.648782		ENSMUSG00000099918.1_Gm28066	0	0	0	0	0	0	0	0
	ENSMUSG00000104029.1_Gm37210	0	0	0	0	0	0	0	0		ENSMUSG00000054976.14_Nyap2	2.23361	1.70931	2.27903	2.27157	1.70265	2.82608	2.9637	1.05685
	ENSMUSG00000101986.1_Gm6198	0	0	0	0	0	0	0	0		ENSMUSG00000104029.1_Gm37210	0	0	0	0	0	0	0	0
	ENSMUSG00000087008.4_Gm5530	0	0	0.89252	0.409237	0	0	0.320803	0.287391		ENSMUSG00000101986.1_Gm6198	0	0	0	0	0	0	0	0
	ENSMUSG00000100561.1_Gm7516	0	0.117516	0.35578	0	0.140771	0.143054	0	0.133655		ENSMUSG00000087008.4_Gm5530	0.239354	0	0.479143	0	0	0.301571	0	0.174291
	ENSMUSG00000103571.1_Gm37114	0	0	0	0	0	0	0	0		ENSMUSG00000100561.1_Gm7516	0	0	0	0.168388	0.12782	0.140249	0	0.121584
	ENSMUSG00000098797.1_Mir6344	0	0	0	0	0	0	0	0		ENSMUSG00000103571.1_Gm37114	0	0	0	0	0	0	0	0
	ENSMUSG00000055980.2_Irs1	0.0272147	0.018147	0.054939	0.011021	0.28259	0.033135	0	0.030958		ENSMUSG00000098797.1_Mir6344	0	0	0	0	0	0	0	0
	ENSMUSG00000022591.5_Gm9747	0.0881827	0.0588	0.133512	0.03571	0.810009	0.035789	0	0		ENSMUSG00000055980.2_Irs1	0.322293	0.0979331	0.247746	0.130011	0.059213	0.119113	0	0
	ENSMUSG00000026142.15_Rhbdd1	1.33369	2.6798	1.244	0.969264	1.59791	1.18887	0.9526	2.26215		ENSMUSG00000022591.5_Gm9747	0.710132	0.317328	0.334483	0.252762	0	0.280696	0	0
	ENSMUSG00000104493.1_Gm19552	0	0.058572	0.044331	0	0	0.0713	0.07436	0.099922		ENSMUSG00000026142.15_Rhbdd1	4.11216	4.56363	3.02171	4.21532	1.83953	3.21239	3.11622	3.14222
	ENSMUSG00000100786.1_Gm28940	3.79738	10.5065	5.30138	4.0142	4.90424	3.84289	3.00586	2.9733		ENSMUSG00000104493.1_Gm19552	0.0832206	0	0	0	0.0318534	0.0349508	0	0
	ENSMUSG00000096779.1_Gm22112	9.59758	30.1697	5.18968	4.99708	4.1068	8.34678	3.482	9.35803		ENSMUSG00000100786.1_Gm28940	2.94355	3.39406	4.43335	5.44229	2.57524	2.88452	0	13.3707
	ENSMUSG00000067158.9_Col4a4	0.0156334	0.086	0	0.018993	0.074922	0.028551	0	0		ENSMUSG00000096779.1_Gm22112	0.974231	4.62552	7.80092	12.7725	9.69527	8.18311	0	19.8634
	ENSMUSG00000079465.8_Col4a3	1.19012	1.32354	1.44907	0.879641	2.18373	2.70552	1.60632	2.39521		ENSMUSG00000067158.9_Col4a4	0.122192	0.0105482	0.240158	0.0336079	0.246606	0.0653138	0	0
	ENSMUSG00000065055.1_n-R5s213	0	0	0	0	0	0	0	0		ENSMUSG00000079465.8_Col4a3	1.18272	0.842311	1.3732	0.942279	0.814855	0.794748	2.23379	1.52437
	ENSMUSG00000097564.2_C430014B12Rik	22.9389	13.5826	20.8209	20.0946	20.7557	23.3479	20.906	20.4016		ENSMUSG00000065055.1_n-R5s213	0	0	0	0	0	0	0	0
	ENSMUSG00000026150.14_Mff	92.8039	67.9667	101.674	93.6376	88.0782	94.3092	110.512	99.0892		ENSMUSG00000097564.2_C430014B12Rik	20.1944	21.6246	24.2552	25.4845	23.9783	20.405	4.40876	10.7915
	ENSMUSG00000101450.1_Gm28941	0	0	0	0	0	0	0.310709	0.092783		ENSMUSG00000026150.14_Mff	84.2705	95.0041	96.9935	105.955	95.8454	83.6716	49.8931	70.8119
	ENSMUSG00000026149.2_Tm4sf20	0	0	0.083283	0	0	0	0.209543	0		ENSMUSG00000101450.1_Gm28941	0	0	0	0	0	0	0	0
	ENSMUSG00000114299.1_Gm47791	0	0	0	0	0	0	0	0		ENSMUSG00000026149.2_Tm4sf20	0.0781711	0	0	0	0	0	0	0
	ENSMUSG00000099771.1_Gm19257	0	0	0	0	0	0	0	0		ENSMUSG00000114299.1_Gm47791	0	0	0	0	0	0	0	0
	ENSMUSG00000102280.1_Gm36999	0	0	0	0	0	0	0	0		ENSMUSG00000099771.1_Gm19257	0	0	0	0	0	0	0	0
	ENSMUSG00000100170.1_Gm28942	0	0	0	0	1.08915	0	0	0		ENSMUSG00000102280.1_Gm36999	0	0	0	0	0	0	0	0
	ENSMUSG00000100744.1_Gm17764	0	0	0	0	0	0	0	0		ENSMUSG00000100170.1_Gm28942	0	0	0	0	0	0.542552	0	0
	ENSMUSG00000093782.1_Gm22396	3.13021	4.69622	0	0	3.75036	0	33.7852	14.243		ENSMUSG00000100744.1_Gm17764	0	0	0	0	0	0	0	0.219535
	ENSMUSG00000026159.13_Agfg1	3.42329	9.08436	4.25425	2.0554	6.41306	3.61389	8.05305	7.24808		ENSMUSG00000093782.1_Gm22396	11.1209	8.44812	17.8097	4.48612	11.9186	9.3411	27.3052	6.47835
	ENSMUSG00000113880.1_A030005L19Rik	0	0	0	0	0	0	0	0		ENSMUSG00000026159.13_Agfg1	7.71913	7.22307	7.11537	7.25998	8.32013	8.43239	14.5392	11.0472
	ENSMUSG00000113973.1_A030014E15Rik	0	0	0	0	0	0	0	0		ENSMUSG00000113880.1_A030005L19Rik	0.292511	0	0	0	0	0	0	0
	ENSMUSG00000113846.1_Gm6217	0	0	0	0	0	0	0	0		ENSMUSG00000113973.1_A030014E15Rik	0.148093	0	0	0	0	0	0	0
	ENSMUSG00000113084.1_A030003K21Rik	0	0	0	0	0	0	0	0		ENSMUSG00000113846.1_Gm6217	0	0	0	0	0	0	0	0
	ENSMUSG00000113925.1_Gm7544	0	0	0	0	0	0	0	0		ENSMUSG00000113084.1_A030003K21Rik	0	0	0	0	0	0	0	0
	ENSMUSG00000114011.1_Gm47955	0.129813	0	0	0	0	0	0	0		ENSMUSG00000113925.1_Gm7544	0	0	0	0	0	0	0	0
	ENSMUSG00000113097.1_Gm47959	0	0	0	0	0	0	0	0		ENSMUSG00000114011.1_Gm47955	0	0	0	0	0	0	0	0
	ENSMUSG00000101784.1_Gm7553	0.0581701	0.058181	0.176144	0.141339	0.139389	0.212474	0.221593	0.264685		ENSMUSG00000113097.1_Gm47959	0	0	0	0	0	0	0	0
	ENSMUSG00000038496.16_Slc19a3	0.162383	0.027069	0.204878	0.263033	0.22698	0.296563	0.137462	0.492581		ENSMUSG00000101784.1_Gm7553	0.413331	0.627981	0.66193	0.666941	0.569541	0.972103	1.48324	0.782536
	ENSMUSG00000100432.1_Gm7539	0	0.790157	0	0	0	0	0.334382	0		ENSMUSG00000038496.16_Slc19a3	0.692292	0	0	0.193935	0.441634	1.2276	0	0
	ENSMUSG00000100190.1_Krtap28-10	0	0	0	0	0	0	0	0		ENSMUSG00000100432.1_Gm7539	0	0	0	0	0	0	0	0
	ENSMUSG00000113267.1_Gm47969	0	0	0	0	0	0	0	0		ENSMUSG00000100190.1_Krtap28-10	0	0	0	0	0	0	0	0
	ENSMUSG00000104423.1_A030005K14Rik	0	0	0	0	0	0	0	0		ENSMUSG00000113267.1_Gm47969	0	0	0	0	0	0	0	0
	ENSMUSG00000101315.1_Krtap28-13	0	0	0	0	0	0	0	0		ENSMUSG00000104423.1_A030005K14Rik	0	0	0	0	0	0	0	0
	ENSMUSG00000099691.1_Gm29518	0	0	0	0	0	0	0	0		ENSMUSG00000101315.1_Krtap28-13	0	0	0	0	0	0	0	0
	ENSMUSG00000026166.14_Ccl20	0	0	0	0	0	0	0	0		ENSMUSG00000099691.1_Gm29518	0	0	0	0	0	0	0	0
	ENSMUSG00000101173.1_Gm29519	0.416837	0.208459	0	0	0.49942	0	0.529298	0		ENSMUSG00000026166.14_Ccl20	0	0	0	0	0	0	0	0
	ENSMUSG00000053161.16_Daw1	61.1663	69.94	56.1635	60.8414	55.6833	51.7251	34.7492	9.25963		ENSMUSG00000101173.1_Gm29519	0	0	0.237164	0.298699	0	0	0.279701	0.215674
	ENSMUSG00000101896.1_Gm6244	0.0986332	0.986522	0.298669	0.119827	0	0	0.626221	0.560999		ENSMUSG00000053161.16_Daw1	39.1655	40.7997	30.8756	31.4982	44.53	28.5942	96.1315	41.4751
	ENSMUSG00000084443.1_n-R5s214	0	0	0	0	0	0	0	0		ENSMUSG00000101896.1_Gm6244	0	0	0	0	0	0	0	0
	ENSMUSG00000026163.17_Sphkap	0.00863888	0	0	0	0	0	0	0		ENSMUSG00000084443.1_n-R5s214	0	0	0	0	0	0	0	0
	ENSMUSG00000079140.3_Gm6374	0.315802	0.210575	0.478136	0.383659	0	0.256335	0.534672	0.478985		ENSMUSG00000026163.17_Sphkap	0	0	0.216268	0.012381	0.00939811	0.010312	0	0
	ENSMUSG00000104374.1_Gm37517	0	0	0	0	0	0	0	0		ENSMUSG00000079140.3_Gm6374	0	0.426158	0.119786	0	0.343556	0.628272	0.565082	0
	ENSMUSG00000104219.1_Gm37989	0	0	0	0	0	0	0	0		ENSMUSG00000104374.1_Gm37517	0	0	0	0	0	0	0	0
	ENSMUSG00000100580.6_4933436I20Rik	0.0773071	0.115983	0.117046	0.328715	0.138935	0.235312	0	0		ENSMUSG00000104219.1_Gm37989	0	0	0	0	0	0	0	0
	ENSMUSG00000094946.1_Gm25754	4.79879	8.91376	4.15175	4.16423	4.92816	5.84275	5.22299	9.35803		ENSMUSG00000100580.6_4933436I20Rik	0.054931	0.260805	0.307893	0.110794	0.252304	0.276838	0	0.799983
	ENSMUSG00000077736.1_Gm24555	0	0	0	0	0	0	0	0		ENSMUSG00000094946.1_Gm25754	4.87116	3.70041	3.12037	0	1.49158	1.63662	0	9.93169
	ENSMUSG00000045658.16_Pid1	10.8611	7.26922	11.9873	7.473	10.2279	12.2846	4.26632	6.54701		ENSMUSG00000077736.1_Gm24555	0	0	0	0	0	0	0	0
	ENSMUSG00000102750.1_Gm37058	0	0	0	0	0	0	0	0		ENSMUSG00000045658.16_Pid1	12.7085	13.0402	13.0868	13.0782	14.1677	11.2441	5.89844	12.3841
	ENSMUSG00000101934.1_Gm18304	0	0	0	0	0	0	0	0		ENSMUSG00000102750.1_Gm37058	0	0	0	0	0	0	0	0
	ENSMUSG00000098851.1_Mir6353	0	0	0	0	0	0	0	0		ENSMUSG00000101934.1_Gm18304	0	0	0	0	0	0	0	0
	ENSMUSG00000036766.12_Dner	1.78593	2.47998	1.68014	1.79052	1.7035	2.49112	0.770603	0.749516		ENSMUSG00000098851.1_Mir6353	1.0432	0	0	0	0	0	0	0
	ENSMUSG00000104396.1_Gm37959	0	0.22911	0	0	0	0	0	0		ENSMUSG00000036766.12_Dner	1.50309	1.77827	1.12464	1.6898	1.15064	1.32462	0.698084	1.43542
	ENSMUSG00000102481.1_Gm37925	0.116969	0.311978	0.059032	0.165786	0	0.047472	0.099018	0.066529		ENSMUSG00000104396.1_Gm37959	0	0	0	0	0	0	0	0
	ENSMUSG00000093254.1_Mir5126	0	0	0	0	0	0	0	0		ENSMUSG00000102481.1_Gm37925	0.0277043	0.28938	0	0.0558788	0.127249	0.0465409	1.33428	0
	ENSMUSG00000026219.14_Trip12	10.0134	31.9952	11.5748	9.16629	15.2121	11.115	8.34979	19.7462		ENSMUSG00000093254.1_Mir5126	0	0	0	0	0	0	0	0
	ENSMUSG00000103505.1_Gm38374	0	0	0	0	0	0	0	0		ENSMUSG00000026219.14_Trip12	7.78258	6.72933	6.98225	6.16575	7.28405	6.55492	66.0108	71.6343
	ENSMUSG00000104503.1_Gm37738	0.21107	0.334259	0.39946	0.021369	0.463626	0.385481	1.38475	0.240102		ENSMUSG00000103505.1_Gm38374	0.0579843	0	0	0	0	0	0.0547571	0
	ENSMUSG00000073633.9_Fbxo36	20.9307	13.9436	17.1313	18.2501	18.1372	20.7352	16.084	16.9567		ENSMUSG00000104503.1_Gm37738	0.874866	0.545921	0.260196	0.352916	0.516645	0.209957	2.03003	0.072806
	ENSMUSG00000026220.6_Slc16a14	0.0494932	0	0.037467	0.060128	0.029649	0	0.314231	0.112602		ENSMUSG00000073633.9_Fbxo36	17.5067	12.4028	17.8412	12.3974	15.7543	17.8394	2.33215	16.4643
	ENSMUSG00000096802.1_Gm15433	3.72393	4.09711	5.63818	2.71447	3.68091	4.87411	6.02901	6.98964		ENSMUSG00000026220.6_Slc16a14	0.0351677	0	0.253437	0	0.0269214	0	0	0
	ENSMUSG00000099693.1_Gm29284	31.5537	31.8852	30.5357	41.1002	24.5539	36.0417	68.9811	71.7877		ENSMUSG00000096802.1_Gm15433	4.89521	4.52273	4.97911	4.93675	3.94993	6.77885	2.74867	0
	ENSMUSG00000052477.15_C130026I21Rik	251.886	236.152	236.183	288.473	260.94	246.513	442.624	505.21		ENSMUSG00000099693.1_Gm29284	61.0213	44.775	42.1984	56.4108	37.5118	47.3722	112.631	34.3353
	ENSMUSG00000064281.7_Rpl19-ps1	16.7024	22.4613	18.2754	18.0746	24.5519	17.4308	20.8522	16.9242		ENSMUSG00000052477.15_C130026I21Rik	243.341	253.944	191.175	328.099	242.685	190.451	175.141	214.18
	ENSMUSG00000098842.1_Gm27907	66.3604	70.5216	72.2145	66.7631	90.6885	65.6475	77.6812	63.6931		ENSMUSG00000064281.7_Rpl19-ps1	19.3478	19.1298	24.9154	13.8797	24.8887	35.0157	29.9493	25.2721
	ENSMUSG00000061852.8_Gm7582	4.67714	12.3831	5.62345	3.8438	4.28524	2.17736	4.54161	4.38156		ENSMUSG00000098842.1_Gm27907	67.7821	62.9649	81.4124	46.0669	64.2965	121.294	100.189	94.422
	ENSMUSG00000089976.1_Gm2389	3.07224	1.75591	1.329	3.73239	1.57753	0.534371	1.67191	2.99556		ENSMUSG00000061852.8_Gm7582	5.66928	2.59888	1.7219	4.33733	5.23785	4.92615	3.13841	4.1282
	ENSMUSG00000101279.1_Gm18342	0.956202	0.478193	1.62869	1.01646	0.859233	1.74633	1.6695	2.31141		ENSMUSG00000089976.1_Gm2389	4.366	0.592262	0	0	0.477464	2.09557	0	6.35838
	ENSMUSG00000089844.7_A530032D15Rik	352.139	349.36	319.029	340.798	424.012	352.258	716.746	783.783		ENSMUSG00000101279.1_Gm18342	2.71774	1.61293	0.272021	2.9121	1.95045	1.28406	2.08527	2.35004
	ENSMUSG00000073631.2_Gm10553	430.409	404.376	395.252	409.674	495.906	425.954	872.564	955.736		ENSMUSG00000089844.7_A530032D15Rik	351.587	368.982	286.648	478.421	359.217	304.459	367.714	405.201
	ENSMUSG00000072109.11_A530040E14Rik	562.621	435.262	534.908	634.84	566.018	573.152	1020.88	1127.97		ENSMUSG00000073631.2_Gm10553	419.94	434.358	333.057	567.866	432.555	356.913	428.12	479.716
	ENSMUSG00000090128.1_Gm16038	0	5.58842	2.60291	22.9745	3.08968	1.04659	2.72877	36.6684		ENSMUSG00000072109.11_A530040E14Rik	550.894	561.471	442.619	731.512	551.544	450.408	224.224	426.752
	ENSMUSG00000091199.9_Gm2619	10.966	16.5064	9.86312	8.70565	5.46355	4.75898	2.34374	3.33472		ENSMUSG00000090128.1_Gm16038	36.0365	0	2.44537	54.8213	0.935136	1.5391	14.9966	15.5665
	ENSMUSG00000089716.7_Gm6264	55.5442	31.2954	77.8762	50.7975	50.7711	57.6925	56.3811	66.2569		ENSMUSG00000091199.9_Gm2619	9.10345	8.79091	3.08872	6.69101	7.20508	5.83207	2.62275	3.1459
	ENSMUSG00000079457.10_Gm7609	0.465267	1.76171	1.05665	1.25161	1.95106	1.29482	2.65858	2.11705		ENSMUSG00000089716.7_Gm6264	54.6224	59.0824	46.5552	42.1008	43.0388	56.6955	70.5386	111.287
	ENSMUSG00000090252.1_Gm16028	2.51648	5.77969	2.2578	1.24553	4.35506	2.04262	6.98258	14.8432		ENSMUSG00000079457.10_Gm7609	1.32239	1.3454	1.39923	1.42887	1.22924	1.42811	1.56099	1.13488
	ENSMUSG00000079455.9_Gm16026	42.0448	25.1489	38.3513	41.266	43.1535	42.9202	85.4215	99.7319		ENSMUSG00000090252.1_Gm16028	8.60936	5.28245	5.19682	7.34665	6.28643	3.44886	2.25144	2.79697
	ENSMUSG00000089652.1_Gm16025	1.64191	0.718473	0.932217	1.45448	1.10655	1.66592	0.217176	1.86775		ENSMUSG00000079455.9_Gm16026	44.0623	45.9489	44.497	47.2264	42.1123	43.8833	38.4968	59.4759
	ENSMUSG00000089937.1_Gm7281	10.5407	4.73658	6.93869	7.79471	6.95509	11.1598	3.87957	11.4692		ENSMUSG00000089652.1_Gm16025	0.972223	1.20016	0.622787	1.91192	0.483764	0.285818	1.37717	2.58399
	ENSMUSG00000096292.1_Gm2666	0.372393	0.186232	2.39622	0.113103	0.446171	0.680108	2.60075	2.8594		ENSMUSG00000089937.1_Gm7281	6.07863	7.00898	5.38881	10.29	3.82235	3.46464	13.7358	22.4475
	ENSMUSG00000101751.1_Gm2427	3.7662	4.14362	2.56598	2.74528	3.8355	4.8148	8.84727	6.74766		ENSMUSG00000096292.1_Gm2666	1.98455	1.50758	1.48314	0.667128	1.11408	2.44483	0.749637	0
	ENSMUSG00000089714.1_Gm16092	0.724308	0.758945	0.469985	0.544727	0.578538	1.09185	1.31389	0.980874		ENSMUSG00000101751.1_Gm2427	7.49307	6.73404	3.85707	4.31808	4.60934	3.25931	1.13722	6.04082
	ENSMUSG00000090186.6_Gm7592	0.719035	3.39973	1.78142	2.30296	2.50615	1.67133	3.81812	2.97431		ENSMUSG00000089714.1_Gm16092	1.17637	1.02396	0.470975	0.346019	1.0131	0.576391	0.0925747	1.07075
	ENSMUSG00000094127.1_G530012D18Rik	142.793	702.45	176.125	179.475	217.936	193.095	359.126	637.605		ENSMUSG00000090186.6_Gm7592	1.85787	2.20523	0.96697	2.34205	2.48891	1.79461	0.964958	2.29984
	ENSMUSG00000070034.13_Sp110	65.9592	89.9406	66.0826	73.5337	69.9694	78.953	163.269	204.918		ENSMUSG00000094127.1_G530012D18Rik	126.583	115.402	111.022	176.908	105.925	135.793	1272.77	641.538
	ENSMUSG00000090103.1_Gm16094	0.194264	0	0	0.236006	0.931004	0.236525	0	0.441968		ENSMUSG00000070034.13_Sp110	70.8057	69.7608	87.9045	95.4249	69.1344	79.6535	165.857	118.244
	ENSMUSG00000070031.11_Sp140	67.0982	74.0915	65.9274	76.4893	69.2527	59.1774	114.699	125.832		ENSMUSG00000090103.1_Gm16094	2.7607	0	0.442113	0.278413	0	0	0	0
	ENSMUSG00000073628.5_Gm10552	301.403	307.039	323.728	323.604	319.518	310.161	464.212	488.599		ENSMUSG00000070031.11_Sp140	58.0555	66.362	47.8196	75.8017	62.0404	50.6979	57.9351	72.426
	ENSMUSG00000090246.1_Gm17017	0.482872	0.103493	0.052221	0.293315	0.743835	0.713902	1.09491	0.196175		ENSMUSG00000073628.5_Gm10552	288.789	319.7	222.57	392.221	288.24	237.131	104.891	197.851
	ENSMUSG00000026222.16_Sp100	0.845314	1.14194	1.14687	0.960265	0.578735	1.01584	0.209099	0.212298		ENSMUSG00000090246.1_Gm17017	0.784246	0.837786	0.392479	0.840332	1.57593	0.370537	0.0462874	0.428299
	ENSMUSG00000064414.1_n-R5s215	3.19041	2.39326	1.2076	0	0	0.971116	0	0		ENSMUSG00000026222.16_Sp100	0.967269	0.992564	0.811994	0.613606	0.991262	0.917297	1.28175	0.181764
	ENSMUSG00000052760.16_A630001G21Rik	0	0	0.04636	0.0372	0	0	0	0		ENSMUSG00000064414.1_n-R5s215	2.26696	0	0	0	0	4.76037	0	0
	ENSMUSG00000098634.1_Mir8096	0	0	0	0	0	0	0	0		ENSMUSG00000052760.16_A630001G21Rik	0.0870299	0	0	0	0	0	0	0
	ENSMUSG00000094834.1_Gm25472	0	0	0	0	0	0	0	0		ENSMUSG00000098634.1_Mir8096	0	0	0	0	0	0	0	0
	ENSMUSG00000100217.1_9930111H07Rik	0.101036	0	0	0	0	0	0	0		ENSMUSG00000094834.1_Gm25472	0	0	0	0	0	0	0	0
	ENSMUSG00000092932.2_Gm22906	0	0	0	0	0	0	0	0		ENSMUSG00000100217.1_9930111H07Rik	0	0	0	0	0	0	0	0
	ENSMUSG00000036707.16_Cab39	3.37569	17.0224	3.86869	2.39227	7.27444	4.9235	5.16457	10.1867		ENSMUSG00000092932.2_Gm22906	0	0	0	0	0	0	0.445284	0
	ENSMUSG00000026223.15_Itm2c	1.6983	1.43218	1.91587	1.57776	2.47364	2.31103	2.62163	4.54565		ENSMUSG00000036707.16_Cab39	6.96265	9.22136	9.00297	8.26481	7.1152	7.27542	26.2376	12.6265
	ENSMUSG00000026224.11_4933407L21Rik	0	0	0	0	0	0	0	0		ENSMUSG00000026223.15_Itm2c	14.2916	4.85317	18.037	12.0743	15.2152	17.45	4.29018	1.1027
	ENSMUSG00000099767.1_Gm28884	0	0	0	0	0	0	0	0		ENSMUSG00000026224.11_4933407L21Rik	0	0	0	0	0	0	0	0
	ENSMUSG00000049608.8_Gpr55	0.0668776	0.022297	0	0.027083	0.186964	0.217137	0.169842	0		ENSMUSG00000099767.1_Gm28884	0	0	0.0236332	0	0	0	0	0
	ENSMUSG00000100108.1_Gm28100	1.28274	6.55749	1.72633	2.42413	2.04917	1.73533	1.26686	0.162131		ENSMUSG00000049608.8_Gpr55	0.0633604	0.0300827	0.101469	0.063898	0.194014	0	0.179502	0
	ENSMUSG00000099342.1_Gm18180	1.17383	0.223629	2.20037	0.679073	2.34398	1.70142	3.97473	5.34114		ENSMUSG00000100108.1_Gm28100	2.43056	2.30799	0.324368	2.85971	2.79095	1.87143	0	1.32739
	ENSMUSG00000026226.16_Spata3	0	0	0	0	0	0	0	0		ENSMUSG00000099342.1_Gm18180	1.74758	0.226289	1.52654	1.7624	1.21618	0.200166	0	1.44606
	ENSMUSG00000026227.11_2810459M11Rik	0	0	0	0	0	0	0	0		ENSMUSG00000026226.16_Spata3	0	0	0	0	0	0	0	0
	ENSMUSG00000026229.17_Psmd1	23.4636	20.6474	23.4067	15.9381	20.2873	22.9657	23.1538	32.0292		ENSMUSG00000026227.11_2810459M11Rik	0	0	0	0	0	0	0	0
	ENSMUSG00000077274.1_Gm22786	0.679922	0.680054	1.02943	0	0	0	0	0		ENSMUSG00000026229.17_Psmd1	36.9466	34.5443	43.4082	42.5292	34.9535	30.6519	29.9257	35.1505
	ENSMUSG00000026228.6_Htr2b	0	0	0	0.189159	0	0	0	0		ENSMUSG00000077274.1_Gm22786	0	0	0	0.974444	0	0.811604	0	1.40718
	ENSMUSG00000103272.1_Gm37914	0.0309633	0.030969	0	0	0	0	0.039317	0		ENSMUSG00000026228.6_Htr2b	0	0	0	0	0	0	0	0
	ENSMUSG00000094638.1_Gm21972	12.7205	28.0119	7.93032	10.6488	10.7581	14.3164	7.46543	13.2542		ENSMUSG00000103272.1_Gm37914	0.220011	0.0417833	0.0704675	0	0	0	0	0
	ENSMUSG00000062590.13_Armc9	2.59579	1.93287	2.4334	3.1923	1.93329	2.04229	1.30387	1.81378		ENSMUSG00000094638.1_Gm21972	5.77257	6.92397	8.39303	7.96633	8.72171	5.74189	96.6887	53.317
	ENSMUSG00000087538.1_Gm16341	13.6417	15.1849	3.66444	11.2269	6.32687	10.18	4.74965	6.2573		ENSMUSG00000062590.13_Armc9	3.80674	3.05535	4.50691	4.22294	3.89937	3.0833	1.05278	1.92717
	ENSMUSG00000079445.3_B3gnt7	3.70941	2.40657	0.880377	3.41031	3.45936	3.17367	5.52494	6.88826		ENSMUSG00000087538.1_Gm16341	2.81416	3.563	3.75562	4.73006	7.42032	5.25282	5.31507	1.36613
	ENSMUSG00000099644.1_Gm28626	3.34993	1.27641	2.17368	3.68214	0.764497	1.74801	3.84861	4.718		ENSMUSG00000079445.3_B3gnt7	6.09784	7.00793	6.20604	7.44271	4.36261	4.8347	7.07698	4.83449
	ENSMUSG00000091806.1_Gm5258	0	0	0	0	0	0	0	0		ENSMUSG00000099644.1_Gm28626	4.98732	6.6732	4.71956	4.80101	4.85911	3.99871	1.71263	3.13639
	ENSMUSG00000101853.1_Gm28627	0	0	0	0	0	0	0	0		ENSMUSG00000091806.1_Gm5258	0	0	0	0	0	0	0	0
	ENSMUSG00000026234.12_Ncl	56.6112	84.7093	47.8915	59.2599	51.5263	52.3221	54.8363	64.898		ENSMUSG00000101853.1_Gm28627	0	0	0	0	0	0	0	0
	ENSMUSG00000064837.1_Snora75	0	0.623809	0	0	2.24176	0	0	0		ENSMUSG00000026234.12_Ncl	97.9573	68.5931	84.4314	56.6756	100.152	63.9209	147.117	168.871
	ENSMUSG00000104627.1_Mir3535	0	0	0	0	0	0.687048	0	0		ENSMUSG00000064837.1_Snora75	3.54532	1.68327	2.83883	0	3.3925	2.23344	0	6.454
	ENSMUSG00000064696.1_Gm24148	0	0	0	0	0	1.26245	0	0		ENSMUSG00000104627.1_Mir3535	4.00959	1.52296	1.28423	2.42617	3.68329	0.673576	0	2.91967
	ENSMUSG00000064823.1_Snord82	0	0	0	0	0	0	0	0		ENSMUSG00000064696.1_Gm24148	4.42057	2.79844	2.35978	2.97206	5.64004	1.2377	0	2.14595
	ENSMUSG00000073627.7_C130036L24Rik	1.61082	0.605783	0.643853	1.2681	0.648463	0.784496	1.35815	1.43658		ENSMUSG00000064823.1_Snord82	0	0	0	0	0	0	0	0
	ENSMUSG00000110510.1_Gm45908	0	0	0	0	0	0	0.089491	0		ENSMUSG00000073627.7_C130036L24Rik	2.19758	2.01721	2.74214	1.36667	3.09821	1.75358	2.80162	1.78691
	ENSMUSG00000026237.5_Nmur1	0.831952	0.783165	0.518662	0.356724	0.234536	0.417093	0	0		ENSMUSG00000110510.1_Gm45908	0	0	0	0	0	0	0	0
	ENSMUSG00000036574.5_Tex44	0	0	0	0	0	0	0	0		ENSMUSG00000026237.5_Nmur1	0.556375	0.19812	0.83532	0.490959	0.212957	0.116833	0	0.810272
	ENSMUSG00000101328.1_Rpl30-ps6	0	0	0	0	0	0	0	0		ENSMUSG00000036574.5_Tex44	0	0	0	0	0	0	0	0
	ENSMUSG00000026238.14_Ptma	55.0923	107.822	58.5859	54.8676	79.8068	56.7153	108.572	99.9107		ENSMUSG00000101328.1_Rpl30-ps6	0	0	0	0	0	0	0	0
	ENSMUSG00000026239.14_Pde6d	283.738	173.666	259.081	328.096	250.561	267.561	308.689	331.17		ENSMUSG00000026238.14_Ptma	208.511	61.3283	150.626	106.685	143.385	140.193	161.576	143.142
	ENSMUSG00000102927.1_Gm37152	0	0	0	0	0	0	0	0		ENSMUSG00000026239.14_Pde6d	195.063	218.427	202.737	198.137	233.018	248.448	339.892	266.697
	ENSMUSG00000026240.12_Cops7b	6.21189	2.79815	5.07827	4.73266	4.34301	6.26304	9.12927	9.34191		ENSMUSG00000102927.1_Gm37152	0	0	0	0	0	0.252806	0	0
	ENSMUSG00000084468.1_Gm22955	0	0	0	0	0	0	0	0		ENSMUSG00000026240.12_Cops7b	11.7134	10.4326	12.4086	14.5073	11.9612	12.5857	5.18758	9.93014
	ENSMUSG00000103609.1_Gm37022	0	0	0	0	0	0	0	0		ENSMUSG00000084468.1_Gm22955	0	0	0	0	0	0	0	0
	ENSMUSG00000026241.5_Nppc	0.318428	0.716602	1.68739	1.35398	1.52606	1.5508	0.808679	0.452784		ENSMUSG00000103609.1_Gm37022	0	0	0	0	0	0	0	0
	ENSMUSG00000053333.15_Dis3l2	0.587112	0.494015	0.536168	0.713267	0.90441	0.453864	0.946684	1.88699		ENSMUSG00000026241.5_Nppc	4.63835	1.39653	6.7034	1.93954	6.14883	5.60645	0.747839	0
	ENSMUSG00000100225.1_Gm29097	0	0	0	0	0	0	0.249598	0		ENSMUSG00000053333.15_Dis3l2	2.97983	0.880309	3.00109	2.17704	2.04793	2.92564	2.6639	1.45619
	ENSMUSG00000100768.1_Gm29055	0	0	0	0	0	0	0	0		ENSMUSG00000100225.1_Gm29097	0	0	0	0.845134	0	0	0	0
	ENSMUSG00000104121.1_Gm37485	0.168542	0.168574	0.170119	0.170631	0.033655	0.068402	0.249683	0.063908		ENSMUSG00000100768.1_Gm29055	0.0689368	0	0	0	0	0.231616	0	0.100396
	ENSMUSG00000102383.1_Gm38142	0	0	0	0	0	0	0	0		ENSMUSG00000104121.1_Gm37485	0	0	0.127858	0.0402581	0.0916769	0.134122	1.39481	0.174409
	ENSMUSG00000104400.1_Gm38010	0	0	0	0	0	0	0	0		ENSMUSG00000102383.1_Gm38142	0.066319	0	0	0	0.203073	0	0	0
	ENSMUSG00000102293.1_Gm37541	0	0	0	0	0	0	0	0.04076		ENSMUSG00000104400.1_Gm38010	0	0	0	0	0	0	0	0
	ENSMUSG00000102649.1_Gm38021	0	0	0	0	0	0	0	0		ENSMUSG00000102293.1_Gm37541	0	0	0	0	0	0	0	0
	ENSMUSG00000084106.4_Gm6136	29.419	55.1248	31.2919	33.3653	40.6016	31.3983	47.9957	52.2105		ENSMUSG00000102649.1_Gm38021	0.0755654	0.0717548	0	0	0.289233	0	0	0
	ENSMUSG00000102571.1_Gm37967	0	0	0	0	0	0.075794	0	0		ENSMUSG00000084106.4_Gm6136	37.971	22.8649	49.5792	30.8213	38.0813	48.5632	114.819	78.2274
	ENSMUSG00000099401.1_Gm28375	5.78725	10.612	9.63833	6.3277	6.70268	6.10674	12.2477	5.26661		ENSMUSG00000102571.1_Gm37967	0	0	0	0.223044	0	0.222925	0	0
	ENSMUSG00000102956.1_Gm37017	0.22209	0	0	0	0	0	0	0		ENSMUSG00000099401.1_Gm28375	6.57946	4.42544	5.48786	3.87058	2.93807	8.51995	0	2.79473
	ENSMUSG00000103984.1_Gm37447	0.169981	0.141678	0.042893	0.206505	0.067886	0	0.251814	0.09668		ENSMUSG00000102956.1_Gm37017	0.157807	0	0.12636	0	0	0	0.149024	0
	ENSMUSG00000101940.2_Akp-ps1	0.0799523	0	0.302627	0.145698	0.095792	0	0	0		ENSMUSG00000103984.1_Gm37447	0	0	0.0967123	0	0.0308199	0.202901	0	0
	ENSMUSG00000101625.1_Gm29371	0	0	0	0	0	0	0	0		ENSMUSG00000101940.2_Akp-ps1	0	0.269729	0	0.0572926	0	0	0	0
	ENSMUSG00000026246.12_Alppl2	3.16212	2.02268	2.33812	3.52889	1.98241	3.67096	1.6808	0.920178		ENSMUSG00000101625.1_Gm29371	0.1332	0.252966	0	0.537321	1.5295	0.223764	0.503146	0
	ENSMUSG00000079440.2_Alpi	0.0354944	0	0	0.086243	0	0.216081	0	0		ENSMUSG00000026246.12_Alppl2	6.8451	5.80527	11.8407	6.95587	6.00004	9.78745	0	2.62537
	ENSMUSG00000100940.1_Gm29372	0	0	0	0	0	0	0	0		ENSMUSG00000079440.2_Alpi	0	0	0	0.101739	0.308911	0	0	0
	ENSMUSG00000036500.4_Akp3	0	0	0.119667	0.048011	0	0	0	0		ENSMUSG00000100940.1_Gm29372	0	0	0	0	0	0	0	0
	ENSMUSG00000099839.1_Gm29374	0	0	0.093724	0	0	0	0.078605	0		ENSMUSG00000036500.4_Akp3	0.056161	0	0	0.339825	0.0429922	0	0	0
	ENSMUSG00000026247.13_Ecel1	0.260702	0.189638	0.071766	0.028793	0.141978	0.14428	0.180566	0.02696		ENSMUSG00000099839.1_Gm29374	0.263915	0	0	0	0	0	0	0
	ENSMUSG00000036480.9_Prss56	3.23431	3.0827	2.65007	2.17266	2.1427	2.03845	6.47444	7.7912		ENSMUSG00000026247.13_Ecel1	0.168403	0.0319822	0.296658	0.237764	0.541444	0	0	0
	ENSMUSG00000026251.13_Chrnd	3.91038	7.39331	5.42392	4.19894	4.50374	5.12967	10.6996	14.0048		ENSMUSG00000036480.9_Prss56	4.92076	4.87801	5.10925	4.41718	5.83666	3.72444	3.67666	1.77189
	ENSMUSG00000026253.14_Chrng	8.84699	3.46773	8.86946	8.64196	9.19123	10.9657	11.7905	15.7531		ENSMUSG00000026251.13_Chrnd	11.3651	16.7498	13.6075	18.6205	18.2238	18.0987	17.5378	6.34388
	ENSMUSG00000026254.17_Eif4e2	11.1419	10.1149	11.0229	11.8021	12.3154	13.7949	14.2604	14.9652		ENSMUSG00000026253.14_Chrng	16.282	16.6979	14.0124	15.4778	13.6998	16.0547	11.953	7.44357
	ENSMUSG00000088318.1_Gm26187	0	0	0	0	0	0	0	0		ENSMUSG00000026254.17_Eif4e2	10.5979	10.2128	12.7668	8.3568	12.2656	13.7225	12.859	11.839
	ENSMUSG00000026255.15_Efhd1	1.63949	1.36651	2.00945	1.84951	2.05785	2.89918	0.793076	2.44226		ENSMUSG00000088318.1_Gm26187	0	0	0	0	0	0	0	0
	ENSMUSG00000089821.1_Efhd1os	0	0	0.378284	1.51769	0.598703	0.304205	0.63452	0.284217		ENSMUSG00000026255.15_Efhd1	3.8277	2.94988	1.02165	2.96506	5.3932	1.91042	0	0.565522
	ENSMUSG00000048000.15_Gigyf2	2.24648	5.50348	2.86236	2.39602	3.44658	2.94122	2.58584	4.82553		ENSMUSG00000089821.1_Efhd1os	2.48546	2.02297	0	0	2.17447	0.29824	0	0
	ENSMUSG00000095281.1_Gm22549	0	0	0	0	0	0	0	0.88187		ENSMUSG00000048000.15_Gigyf2	6.68352	4.3386	5.95589	4.59941	3.89756	5.55814	16.28	14.564
	ENSMUSG00000079436.3_Kcnj13	5.02928	5.22624	12.6579	12.696	12.2079	8.90674	6.05442	16.2715		ENSMUSG00000095281.1_Gm22549	0	0	0	0	0	0	0	0
	ENSMUSG00000089613.1_Gm23504	0	0	0	0	0	0	0	0		ENSMUSG00000079436.3_Kcnj13	4.26974	4.49513	5.20266	4.30597	3.69489	7.01686	13.0605	13.4502
	ENSMUSG00000026258.5_Snorc	0.11489	0.919297	0.347896	0.279154	0.275304	0.279768	0.437661	0.653463		ENSMUSG00000089613.1_Gm23504	0	0	0	0	0	0	0	0
	ENSMUSG00000026259.14_Ngef	4.16346	6.22515	3.34479	4.02582	4.81017	5.68992	6.52752	12.6136		ENSMUSG00000026258.5_Snorc	0.326543	0.155038	0	0	0.499948	0.411422	0	0
	ENSMUSG00000079434.8_Neu2	0.480409	0.032033	0.436414	0.272364	0.191862	0.623914	0.244009	1.31157		ENSMUSG00000026259.14_Ngef	11.9844	11.2654	10.0555	12.695	14.2351	12.247	6.10057	8.7267
	ENSMUSG00000091123.1_Gm17181	0.674395	0	0	0	1.61601	0	0	0		ENSMUSG00000079434.8_Neu2	1.31991	1.08048	1.20267	1.05571	1.39368	1.37628	0	0.132569
	ENSMUSG00000090994.1_Gm6153	0.156806	0.47051	0.118705	0	0.563618	0.381838	0.199112	0.089187		ENSMUSG00000091123.1_Gm17181	0	0	0	0	0	0.805005	0	0
	ENSMUSG00000026288.14_Inpp5d	1.44034	2.81575	1.05733	1.10027	1.51652	1.39497	1.4687	3.11555		ENSMUSG00000090994.1_Gm6153	0.334259	0.423204	0.713733	0.22473	0.767642	0.37435	1.47306	0.567927
	ENSMUSG00000026289.15_Atg16l1	9.00325	13.5204	10.2659	8.67699	12.067	12.5878	13.5219	22.1297		ENSMUSG00000026288.14_Inpp5d	4.51245	4.80027	3.41457	4.92606	4.3684	5.31418	5.28636	4.2569
	ENSMUSG00000087968.1_Gm25395	1.52483	2.44019	0	2.59346	1.46154	2.22785	3.09795	2.7753		ENSMUSG00000026289.15_Atg16l1	27.1075	29.1354	23.9213	26.4855	22.8882	25.2578	40.3406	27.1298
	ENSMUSG00000089281.1_Scarna6	0	0	0	0.380281	0	0	0	0		ENSMUSG00000087968.1_Gm25395	10.8347	0.82307	4.51134	14.4232	5.64004	5.46042	0	3.78698
	ENSMUSG00000056055.13_Sag	0.158374	0.130451	0.183364	0.045272	0.212074	0.170142	0.378546	0.16956		ENSMUSG00000089281.1_Scarna6	0.889675	0	0	0	0	0	0	0
	ENSMUSG00000070738.10_Dgkd	4.8075	16.5328	6.39869	4.78127	7.63158	6.29567	8.48794	15.6211		ENSMUSG00000056055.13_Sag	0.489851	0.163431	0.159015	0.280383	0.192562	0.166805	2.1004	0.588065
	ENSMUSG00000101942.1_Gm19582	1.57813	1.38113	1.34401	1.19827	1.77262	1.32099	2.2544	2.4684		ENSMUSG00000070738.10_Dgkd	15.5398	13.1384	15.4195	14.9427	11.0001	9.13546	31.5112	21.9796
	ENSMUSG00000103996.1_4833421G17Rik	0	0	0	0	0	0	0	0		ENSMUSG00000101942.1_Gm19582	3.78456	2.12961	4.37724	1.13087	1.39492	2.47245	4.36813	0.408267
	ENSMUSG00000103591.1_Gm38365	0	0	0	0.03367	0.033206	0	0	0		ENSMUSG00000103996.1_4833421G17Rik	1.39671	0.132627	0.335514	0	0	0	0	0
	ENSMUSG00000005501.14_Usp40	0.104815	0.132791	0.169274	0.161294	0.24279	0.204187	0.106475	0.333849		ENSMUSG00000103591.1_Gm38365	0.275701	0	0	0	0.0603011	0	3.53341	0
	ENSMUSG00000095942.1_Gm25198	0	0	0	0	0	0	0	0		ENSMUSG00000005501.14_Usp40	0.903653	0.414898	0.318056	0.320464	0.547328	0.60055	0.412613	0.282006
	ENSMUSG00000084021.1_Gm5832	0.157302	0.104888	0.55571	0.063701	0.188466	0.383045	0.199742	0.29823		ENSMUSG00000095942.1_Gm25198	0	0	0	0	0	0	0	0
	ENSMUSG00000083478.1_Gm15375	0	0	0	0	0	0	0	0		ENSMUSG00000084021.1_Gm5832	0.149029	0.283028	0.41766	0.150294	0	0.250356	0.422204	0.325556
	ENSMUSG00000118514.1_AC087801.1	0	0	0	0	0	0	0	0		ENSMUSG00000083478.1_Gm15375	0	0	0	0	0	0	0	0
	ENSMUSG00000090165.8_Ugt1a10	0	0	0	0.044453	0	0	0	0		ENSMUSG00000118514.1_AC087801.1	0	0	0	0	0	0	0	0
	ENSMUSG00000092220.1_Gm20528	0	0	0	0	0	0	0	0		ENSMUSG00000090165.8_Ugt1a10	0	0	0	0	0	0	0	0
	ENSMUSG00000090175.1_Ugt1a9	0	0	0	0.046016	0	0	0	0		ENSMUSG00000092220.1_Gm20528	0	0	0	0	0	0	0.104822	0
	ENSMUSG00000089675.1_Ugt1a8	0	0	0	0.045251	0	0	0	0		ENSMUSG00000090175.1_Ugt1a9	0	0	0	0	0	0	0	0
	ENSMUSG00000090124.7_Ugt1a7c	0	0	0	0.023886	0.047113	0	0	0		ENSMUSG00000089675.1_Ugt1a8	0	0	0	0	0	0	0	0
	ENSMUSG00000082837.1_Gm15373	0	0	0	0	0	0	0	0		ENSMUSG00000090124.7_Ugt1a7c	0	0	0	0	0	0	2.08447	0
	ENSMUSG00000090145.7_Ugt1a6b	0	0	0	0.042307	0	0	0	0		ENSMUSG00000082837.1_Gm15373	0	0	0	0	0	0	0	0
	ENSMUSG00000084195.1_Gm15372	0	0	0	0	0	0	0	0		ENSMUSG00000090145.7_Ugt1a6b	0	0	0	0	0	0	0	0
	ENSMUSG00000081261.1_Gm15370	0	0	0	0	0	0	0	0		ENSMUSG00000084195.1_Gm15372	0	0	0	0	0	0	0	0
	ENSMUSG00000054545.17_Ugt1a6a	0	0	0	0.023371	0	0	0	0		ENSMUSG00000081261.1_Gm15370	0	0	0	0	0	0	0	0
	ENSMUSG00000081602.1_Gm15369	0	0	0	0	0	0	0	0		ENSMUSG00000054545.17_Ugt1a6a	0	0	0	0	0	0	0	0
	ENSMUSG00000082513.1_Gm15374	0	0	0	0	0	0	0	0		ENSMUSG00000081602.1_Gm15369	0	0	0	0	0	0	0	0
	ENSMUSG00000082677.1_Gm15371	0	0	0	0	0	0	0	0		ENSMUSG00000082513.1_Gm15374	0	0	0	0	0	0	0	0
	ENSMUSG00000089943.1_Ugt1a5	0	0	0	0.045744	0	0	0	0		ENSMUSG00000082677.1_Gm15371	0	0	0	0	0	0	0	0
	ENSMUSG00000081488.1_Gm15368	0	0	0	0	0	0	0	0		ENSMUSG00000089943.1_Ugt1a5	0	0	0	0	0	0	0	0
	ENSMUSG00000083277.1_Gm15376	0	0	0	0	0	0	0	0		ENSMUSG00000081488.1_Gm15368	0	0	0	0	0	0	0	0
	ENSMUSG00000090171.1_Ugt1a2	0	0	0	0.045579	0	0	0	0		ENSMUSG00000083277.1_Gm15376	0	0	0	0	0	0	0	0
	ENSMUSG00000081984.3_Dnajb3	1.18388	0.394703	0.358488	0.287653	0.567372	0.480476	1.00219	0.628469		ENSMUSG00000090171.1_Ugt1a2	0	0	0	0	0	0	0	0
	ENSMUSG00000089960.1_Ugt1a1	0	0	0	0.045312	0	0	0	0		ENSMUSG00000081984.3_Dnajb3	0.224323	0.532529	0	0.33934	0.429308	0.942109	0	0
	ENSMUSG00000079429.9_Mroh2a	0.0781446	0.244249	0.340153	0.344143	0.31599	0.297327	0.421718	0.81115		ENSMUSG00000089960.1_Ugt1a1	0	0	0	0	0	0	0.0500545	0
	ENSMUSG00000044783.16_Hjurp	20.0631	42.1256	21.3312	16.2091	27.8792	26.4158	51.3693	68.7285		ENSMUSG00000079429.9_Mroh2a	0.610788	0.935889	0.54465	0.349983	0.669472	0.349796	3.91957	0.53573
	ENSMUSG00000036251.16_Trpm8	0.0701188	0.315595	0.026541	0.021296	0.063008	0.042686	0.133555	0.079763		ENSMUSG00000044783.16_Hjurp	74.4987	69.788	80.0133	85.1625	59.0231	61.1019	105.802	49.9306
	ENSMUSG00000085420.1_4930453O03Rik	0	0	0	0	0	0	0	0		ENSMUSG00000036251.16_Trpm8	0.0249117	0.141933	0.0398948	0.125615	0.0572109	0.0836988	0	0.01814
	ENSMUSG00000026295.12_Spp2	0	0	0	0	0	0	0	0		ENSMUSG00000085420.1_4930453O03Rik	0	0	0	0	0	0	0	0
	ENSMUSG00000099553.1_Gm29538	4.05066	2.99455	4.79963	4.27917	3.58713	3.00201	2.01268	3.60612		ENSMUSG00000026295.12_Spp2	0	0	0	0	0	0	0	0
	ENSMUSG00000100908.1_Gm28888	0	0	0.397438	0	0	0	0	0		ENSMUSG00000099553.1_Gm29538	1.2514	0.475319	1.40284	0.757212	1.53275	1.05112	0	3.64493
	ENSMUSG00000062310.7_Glrp1	0.0847732	0	0	0	0	0	0	0		ENSMUSG00000100908.1_Gm28888	0	0	0	0	0	0	0	0
	ENSMUSG00000100798.1_Gm19589	0.158121	0.126522	0.04788	0.153678	0.075779	0	0	0.107922		ENSMUSG00000062310.7_Glrp1	0	0	0	0	0	0	0	0
	ENSMUSG00000104057.1_Gm38130	0	0	0	0	0	0	0	0		ENSMUSG00000100798.1_Gm19589	0	0.0853508	0	0	0	0	0	0.098176
	ENSMUSG00000100367.1_Gm29336	0	0.579173	0	0.351743	0.520338	0	0.919113	0		ENSMUSG00000104057.1_Gm38130	0	0	0	0	0	0	0	0
	ENSMUSG00000049866.12_Arl4c	0.0302078	0.075534	0	0	0.036193	0	0	0		ENSMUSG00000100367.1_Gm29336	0.617183	0	0	0	0	0	0	0
	ENSMUSG00000101736.1_Gm29335	0	0	0	0	0	0	0	0		ENSMUSG00000049866.12_Arl4c	0.321965	0	0.756229	0.0432929	0.262901	0	0	0
	ENSMUSG00000097398.2_Platr5	0	0	0	0	0	0	0	0.494896		ENSMUSG00000101736.1_Gm29335	0	0	0	0	0	0	0	0
	ENSMUSG00000099848.1_Gm29337	0	0	0	0	0	0.35562	0	0		ENSMUSG00000097398.2_Platr5	0	0	0	0	0	0	0	1.20053
	ENSMUSG00000101333.1_Gm4753	0	0	0	0	0	0	0	0		ENSMUSG00000099848.1_Gm29337	0	0	0	0	0	0.697293	0	0
	ENSMUSG00000099378.1_1700067G17Rik	0	0	0	0	0	0	0	0		ENSMUSG00000101333.1_Gm4753	0	0	0	0	0	0	0	0.068397
	ENSMUSG00000099544.1_Gm18699	1.7068	0.682852	1.03367	0.82942	2.45394	3.74059	1.73383	3.88313		ENSMUSG00000099378.1_1700067G17Rik	0	0	0	0	0	0	0	0
	ENSMUSG00000036206.12_Sh3bp4	1.11964	4.6904	1.71974	1.04481	1.90526	1.58053	1.3805	2.08582		ENSMUSG00000099544.1_Gm18699	1.45533	2.30324	1.16532	2.44614	3.34225	1.22242	0.458112	0.353243
	ENSMUSG00000102700.1_Gm38312	0	0	0.07193	0	0	0	0	0		ENSMUSG00000036206.12_Sh3bp4	7.49445	7.46688	13.0914	7.51153	7.59066	6.00447	6.85958	6.26323
	ENSMUSG00000102083.1_Gm5259	0.207376	0.518541	0.470964	0.755809	0.621154	0.126245	0.526652	0.11795		ENSMUSG00000102700.1_Gm38312	0.135031	0.0641109	0.162184	0.0680883	0.0516842	0.05671	0	0
	ENSMUSG00000101288.1_Gm28342	35.6307	54.2311	33.903	49.4462	35.603	40.81	47.5686	45.9785		ENSMUSG00000102083.1_Gm5259	0.442057	0.979454	1.0619	0.594411	0.789606	1.11393	0	0.536488
	ENSMUSG00000099938.1_C030007H22Rik	1.26321	2.66728	1.70004	0.852576	0.840818	0.34178	0.178224	0		ENSMUSG00000101288.1_Gm28342	25.818	29.4573	22.7564	35.7252	27.731	27.2335	57.8341	38.0369
	ENSMUSG00000055013.16_Agap1	1.33814	3.44295	1.36021	1.32122	1.73922	1.37018	2.81594	3.89962		ENSMUSG00000099938.1_C030007H22Rik	0.99731	0.189404	0.798572	1.60923	0.610766	2.17801	0	0
	ENSMUSG00000104114.1_Gm37297	0	0	0	0	0	0	0	0		ENSMUSG00000055013.16_Agap1	4.58949	3.17762	4.22374	3.51029	3.97114	2.68098	5.15264	2.88199
	ENSMUSG00000088371.1_Gm25180	1.44262	0.721448	2.18418	0	2.59264	3.51291	0	4.10261		ENSMUSG00000104114.1_Gm37297	1.28563	0.0939073	0.237562	0	0.264968	0	0	0
	ENSMUSG00000101662.1_Gm28499	10.4622	12.3329	9.61728	11.6511	13.7288	9.85698	26.728	27.7696		ENSMUSG00000088371.1_Gm25180	3.07518	0	0	0	10.2011	3.44402	0	0
	ENSMUSG00000102009.6_4933400F21Rik	0.0244475	0	0	0	0.058582	0.029766	0	0		ENSMUSG00000101662.1_Gm28499	17.346	13.614	13.039	12.4951	13.8206	15.9079	11.8676	12.1153
	ENSMUSG00000088775.1_Gm26037	0	0	0	0	0	0	0	0		ENSMUSG00000102009.6_4933400F21Rik	0	0	0	0	0.132981	0	0	0
	ENSMUSG00000103252.1_Gm37521	0	0	0	0	0	0	0.103013	0		ENSMUSG00000088775.1_Gm26037	0.379042	0	0	0	0	0	0	0
	ENSMUSG00000034486.8_Gbx2	26.3293	96.572	24.0566	26.8948	32.5956	26.6292	104.992	133.933		ENSMUSG00000103252.1_Gm37521	0.115288	0	0	0	0	0	0	0
	ENSMUSG00000092627.2_D130058E05Rik	5.20985	0.597077	2.71147	3.75803	2.11318	3.83237	18.8816	24.1996		ENSMUSG00000034486.8_Gbx2	109.922	110.549	164.849	151.811	119.464	133.582	93.2704	85.1284
	ENSMUSG00000067081.13_Asb18	0	0.020385	0	0	0	0.024815	0	0		ENSMUSG00000092627.2_D130058E05Rik	31.9288	32.0763	49.0945	41.9607	35.3642	40.131	0.0364152	1.71283
	ENSMUSG00000026301.16_Iqca	7.01919	17.3962	6.51731	8.19764	8.10782	10.3404	9.20841	15.6826		ENSMUSG00000067081.13_Asb18	0	0	0	0	0	0	0.0820549	0
	ENSMUSG00000100850.1_4930434B07Rik	0	0	0	0	0	0.297047	0	0		ENSMUSG00000026301.16_Iqca	8.12884	7.56193	11.1645	10.7266	8.85953	8.93409	8.40503	18.7407
	ENSMUSG00000044337.5_Ackr3	3.19612	1.80901	4.91408	3.58189	6.0557	4.76624	9.53259	10.7663		ENSMUSG00000100850.1_4930434B07Rik	0	0	0	0	0.265414	0	0	0
	ENSMUSG00000104087.1_Gm38277	0	0	0	0	0	0	0	0		ENSMUSG00000044337.5_Ackr3	10.4925	7.99076	15.6191	12.9606	8.70601	8.8428	12.901	2.53823
	ENSMUSG00000101951.1_Gm28721	0	0	0.273617	0	0	0	0	0		ENSMUSG00000104087.1_Gm38277	0	0	0	0	0	0	0	0
	ENSMUSG00000101028.1_Gm28723	0.331471	0	0	0.302021	0	0	0.736576	0.188532		ENSMUSG00000101951.1_Gm28721	0	0	0	0	0	0	0	0
	ENSMUSG00000098368.1_Gm27648	0	0	0	0	0	0	0	0		ENSMUSG00000101028.1_Gm28723	0	1.00643	0.942969	0.237527	0	0	0	0
	ENSMUSG00000101997.1_Gm28722	0.240204	0.080084	0	0.291818	0.191862	0.877379	0.203341	0.091081		ENSMUSG00000098368.1_Gm27648	0	0	0	0	0	0	0	0
	ENSMUSG00000103292.1_Gm35048	1.53941	1.95424	1.25501	1.6544	0.815791	1.15342	0.187956	0.134704		ENSMUSG00000101997.1_Gm28722	0.568929	0.756335	0.728889	0.918009	0.435524	0	0	0
	ENSMUSG00000034432.11_Cops8	125.041	74.1625	119.859	132.153	128.342	132.058	128.513	154.608		ENSMUSG00000103292.1_Gm35048	1.89318	1.59797	0.235809	1.73953	0.322058	1.6962	0.47675	3.76806
	ENSMUSG00000056128.3_Gm9991	0	0	0.104052	0.250475	0	0	0.087266	0		ENSMUSG00000034432.11_Cops8	150.798	157.261	143.369	170.359	138.708	132.785	107.242	108.842
	ENSMUSG00000048126.16_Col6a3	1.1649	3.73117	1.40676	1.39836	1.50369	1.01308	1.19744	1.9798		ENSMUSG00000056128.3_Gm9991	0	0	0.703828	0	0	0	0	0
	ENSMUSG00000103061.1_Gm36970	0	0	0	0	0	0	0	0		ENSMUSG00000048126.16_Col6a3	1.91165	1.22576	2.56433	2.65331	1.93109	1.9285	0.558327	4.21908
	ENSMUSG00000103978.1_4930474B08Rik	0	0	0	0	0	0	0	0		ENSMUSG00000103061.1_Gm36970	0	0	0	0	0	0	0	0
	ENSMUSG00000026303.6_Mlph	1.17682	0.8673	0.797101	1.24158	0.500912	0.84839	0.845474	0.775032		ENSMUSG00000103978.1_4930474B08Rik	0	0	0	0	0	0	0	0
	ENSMUSG00000090550.2_Prlh	0	0	0	0	0	0	0	0		ENSMUSG00000026303.6_Mlph	0.440105	0.480598	1.07483	0.754526	0.656969	0.942654	1.64166	0.368542
	ENSMUSG00000026304.13_Rab17	0	0	0	0	0	0.152103	0	0.04737		ENSMUSG00000090550.2_Prlh	0	0	0	0	0	0	0	0
	ENSMUSG00000100791.1_Gm28199	0.268015	0	0.202892	0	0	0	0.680649	0		ENSMUSG00000026304.13_Rab17	0	0	0.379081	0	0	0	0	0
	ENSMUSG00000026305.15_Lrrfip1	45.5209	38.8349	48.6908	44.6156	40.605	44.1048	18.1222	28.5166		ENSMUSG00000100791.1_Gm28199	0.380879	0	0	0	0	0.159961	0	0
	ENSMUSG00000070732.2_Rbm44	0.814488	1.73112	1.17536	1.00496	1.78398	1.42553	1.56751	2.41763		ENSMUSG00000026305.15_Lrrfip1	94.4113	102.801	75.5684	68.3081	111.5	95.7248	76.5946	144.713
	ENSMUSG00000100018.1_Gm7776	0	0	0	0	0.276068	0	0	0		ENSMUSG00000070732.2_Rbm44	1.60962	1.2365	1.60746	2.27988	1.35679	0.653218	0	1.96224
	ENSMUSG00000034353.14_Ramp1	1.48224	1.20798	1.32988	1.56731	0.624854	2.03864	1.42904	0.124898		ENSMUSG00000100018.1_Gm7776	0	0	0.786593	0.165114	0.250668	0.275044	0	0
	ENSMUSG00000034343.14_Ube2f	15.5075	8.14465	14.3175	14.1896	14.376	15.3744	9.06542	10.4904		ENSMUSG00000034353.14_Ramp1	0.936191	0.629695	0.312347	0.472067	0.268751	1.60548	5.23084	0
	ENSMUSG00000083064.1_Gm7785	0.557963	0.651083	0.563185	0.112976	0.334253	0.339673	0.35425	0.423139		ENSMUSG00000034343.14_Ube2f	8.91914	11.9888	9.2555	9.38473	11.451	9.68656	20.8113	10.8438
	ENSMUSG00000026307.12_Scly	0	0.072954	0.055217	0.022153	0.043695	0	0.231546	0.020743		ENSMUSG00000083064.1_Gm7785	0.528619	0.125491	0.952377	0.533104	0.404667	1.44305	0.623997	1.15477
	ENSMUSG00000090322.1_Gm17090	0	0	0	0	0	0	0.64488	0		ENSMUSG00000026307.12_Scly	0.207311	0.0738212	0.228249	0.653343	0.0793499	0.522395	0	0
	ENSMUSG00000049515.12_Espnl	0	0	0	0	0.018252	0	0.019344	0.01733		ENSMUSG00000090322.1_Gm17090	0.721726	0	0.192635	0.970467	0.368329	0.202073	0	0
	ENSMUSG00000026308.8_Klhl30	0.886166	1.82639	0.365916	0.61985	1.02956	0.523126	3.88723	6.38435		ENSMUSG00000049515.12_Espnl	0	0	0	0	0	0	0	0
	ENSMUSG00000047443.14_Erfe	1.56177	3.7136	1.33844	1.75416	3.42462	2.5832	13.7322	16.358		ENSMUSG00000026308.8_Klhl30	5.22818	4.09483	2.50569	2.73248	3.15506	3.94268	8.21664	2.97335
	ENSMUSG00000026309.14_Ilkap	6.39	9.42258	6.84915	8.94201	7.44133	7.19843	7.45047	9.79946		ENSMUSG00000047443.14_Erfe	8.91967	9.26517	7.27634	12.205	10.7391	4.60783	33.4557	5.67172
	ENSMUSG00000100253.1_1700020N18Rik	0	0	0	0	0	0	0	0		ENSMUSG00000026309.14_Ilkap	14.958	10.8795	10.4822	10.8055	11.9054	11.2988	21.6992	6.45795
	ENSMUSG00000067071.8_Hes6	48.1278	30.2865	43.5537	50.7774	59.8616	55.4138	87.9695	107.042		ENSMUSG00000100253.1_1700020N18Rik	0	0	0	0	0	0	0	0
	ENSMUSG00000055866.9_Per2	0	0.453369	0.107232	0.068835	0.169714	0.120726	0.05396	0.112794		ENSMUSG00000067071.8_Hes6	82.9999	73.4281	72.6206	59.7699	62.3898	89.596	67.0513	55.0732
	ENSMUSG00000101911.1_Gm28381	0	0	0	0	1.02989	0	0.545753	0		ENSMUSG00000055866.9_Per2	0.201301	0.210265	0.112831	0.121806	0.0616398	0.135267	0	0.542352
	ENSMUSG00000100151.1_Gm28382	0.0497007	0	0.150498	0.181141	0	0	0	0		ENSMUSG00000101911.1_Gm28381	0	0	0	0	0	0	0	0
	ENSMUSG00000101958.1_Gm19085	0.690615	1.91874	0.929438	0.466117	0.873408	1.07443	0.779503	0.130934		ENSMUSG00000100151.1_Gm28382	0	0	0	0	0	0	0	0
	ENSMUSG00000034292.13_Traf3ip1	1.81007	2.16804	2.13152	1.73749	2.22223	1.95898	4.36985	4.77901		ENSMUSG00000101958.1_Gm19085	0.381672	0.155325	0.130978	0.329923	0.500873	0.732771	0	1.11169
	ENSMUSG00000026311.16_Asb1	0.116069	0.593355	0.312414	0.235015	0.339935	0.251234	0.622288	0.454783		ENSMUSG00000034292.13_Traf3ip1	3.81084	3.10603	3.02601	3.42683	1.14259	2.24066	10.0165	3.3068
	ENSMUSG00000101705.1_Gm28380	0	0	0	0	0.258142	0	0	0		ENSMUSG00000026311.16_Asb1	0.806407	0.469887	1.55558	1.16442	1.03822	1.16996	0.0519222	1.06764
	ENSMUSG00000100980.1_Gm29100	0.0188097	0	0.028479	0	0	0	0	0		ENSMUSG00000101705.1_Gm28380	0	0	0	0	0	0	0	0
	ENSMUSG00000007805.4_Twist2	0.339747	0.130697	0.237411	0.09525	0.031312	0	0	0		ENSMUSG00000100980.1_Gm29100	0	0	0	0	0.0204627	0	0	0
	ENSMUSG00000101414.1_Gm29101	0	0	0	0	0	0	0	0		ENSMUSG00000007805.4_Twist2	0.0742798	0.0705341	0.0594777	0.07491	0	0.155979	0	1.00063
	ENSMUSG00000102745.1_Gm37600	0	0	0	0	0	0	0	0		ENSMUSG00000101414.1_Gm29101	0	0	0	0	0	0	0	0
	ENSMUSG00000026313.16_Hdac4	0.786858	0.870957	0.7148	0.873086	1.09987	0.651464	1.67857	3.32376		ENSMUSG00000102745.1_Gm37600	0	0	0	0	0	0	0	0
	ENSMUSG00000103101.1_Gm37048	0	0	0	0	0	0	0	0		ENSMUSG00000026313.16_Hdac4	5.54634	2.13781	4.84103	2.42832	3.4697	3.07448	4.5759	1.73164
	ENSMUSG00000102565.1_Gm37036	0	0	0	0	0	0	0	0		ENSMUSG00000103101.1_Gm37048	0	0	0	0	0	0	0	0
	ENSMUSG00000101265.1_Gm29099	0	0	0	0	0	0	0	0		ENSMUSG00000102565.1_Gm37036	0	0	0	0	0	0	0	0
	ENSMUSG00000101522.1_Gm7837	0	0	0	0	0	0	0	0		ENSMUSG00000101265.1_Gm29099	0	0	0	0	0	0	0	0
	ENSMUSG00000026260.12_Ndufa10	108.227	64.6845	89.5081	116.446	95.2971	118.612	96.8875	99.4025		ENSMUSG00000101522.1_Gm7837	0	0	0	0	0	0.240329	0	0
	ENSMUSG00000098288.1_Mir6900	2.76502	0	0	0	1.65641	0	0	3.14534		ENSMUSG00000026260.12_Ndufa10	83.4481	65.2941	76.0853	68.5598	75.476	84.5691	40.9392	46.4109
	ENSMUSG00000067064.4_Olfr1416	1.32021	2.50374	1.86906	1.24979	1.12984	1.39866	0.522515	0.312063		ENSMUSG00000098288.1_Mir6900	0	0	0	0	0	0	0	0
	ENSMUSG00000057464.4_Olfr1415	0	0.176838	0.133844	0	0.176527	0.107633	0.074835	0.03352		ENSMUSG00000067064.4_Olfr1416	1.36449	0.948623	0.52678	1.08119	0.895318	1.59637	0	2.80331
	ENSMUSG00000042849.11_Olfr1414	0.0409094	0.013639	0	0.016567	0.032676	0.033206	0	0		ENSMUSG00000057464.4_Olfr1415	0.0418764	0.0397647	0	0.0422317	0	0	0	0
	ENSMUSG00000058904.3_Olfr1413	0	0	0	0	0	0	0	0		ENSMUSG00000042849.11_Olfr1414	0	0	0	0.0390867	0	0	0	0
	ENSMUSG00000097001.1_1700054K02Rik	0	0	0	0	0	0	0	0		ENSMUSG00000058904.3_Olfr1413	0	0	0	0	0	0	0	0
	ENSMUSG00000099363.1_Gm28478	0	0	0	0	0	0	0	0		ENSMUSG00000097001.1_1700054K02Rik	0	0	0	0	0	0	0	0
	ENSMUSG00000046300.4_Olfr1412	0	0	0	0	0	0	0	0		ENSMUSG00000099363.1_Gm28478	0	0	0	0	0	0	0	0
	ENSMUSG00000107778.1_Gm44098	0	0	0	0	0	0	0	0		ENSMUSG00000046300.4_Olfr1412	0	0	0	0	0	0	0	0
	ENSMUSG00000062497.3_Olfr1411	0	0	0	0	0	0	0	0		ENSMUSG00000107778.1_Gm44098	0	0	0	0	0	0	0	0
	ENSMUSG00000108131.1_Gm44099	0	0	0	0	0	0	0	0		ENSMUSG00000062497.3_Olfr1411	0	0	0	0	0	0	0	0
	ENSMUSG00000063583.6_Olfr1410	0	0	0	0	0	0	0	0		ENSMUSG00000108131.1_Gm44099	0	0	0	0	0	0	0	0
	ENSMUSG00000061616.5_Olfr12	0	0	0.060409	0	0.023902	0	0.050664	0		ENSMUSG00000063583.6_Olfr1410	0	0	0	0	0	0	0.0140433	0
	ENSMUSG00000073616.10_Cops9	262.465	646.298	251.348	260.709	312.674	300.697	280.225	220.446		ENSMUSG00000061616.5_Olfr12	0	0	0	0.0857736	0	0	0	0.144509
	ENSMUSG00000044055.5_Otos	0	0.02692	0	0.032698	0.032247	0	0	0		ENSMUSG00000073616.10_Cops9	173.717	175.411	128.206	165.991	189.09	213.29	403.697	287.177
	ENSMUSG00000100546.1_Gm29483	246.005	109.904	249.433	236.886	251.688	281.908	313.548	247.454		ENSMUSG00000044055.5_Otos	0	0.217919	0	0	0	0	0	0
	ENSMUSG00000099665.1_Gm29482	0	0	0	0	0	0	0	0		ENSMUSG00000100546.1_Gm29483	193.991	193.243	156.822	175.235	224.764	196.102	165.639	138.87
	ENSMUSG00000100781.1_Gm29481	0	0	0	0	0	0	0	0		ENSMUSG00000099665.1_Gm29482	0	0	0	0	0	0	0	0
	ENSMUSG00000034220.7_Gpc1	0.225103	0.788013	0.316471	0.234405	0.597194	0.41111	0.83709	1.95707		ENSMUSG00000100781.1_Gm29481	0	0	0	0	0	0	0	0
	ENSMUSG00000101995.1_Gm29480	0	0	0	0	0	0	0	0		ENSMUSG00000034220.7_Gpc1	1.14249	0.629228	2.74446	1.49784	0.769643	0.153542	4.20772	1.39764
	ENSMUSG00000065470.1_Mir149	0	0	0	0	0	0	0	0		ENSMUSG00000101995.1_Gm29480	0.142456	0	0	0	0	0	0	0
	ENSMUSG00000034212.14_Ankmy1	0.393698	0.856031	0.49241	0.311931	0.574241	0.583551	1.23893	1.55774		ENSMUSG00000065470.1_Mir149	0	0	0	0	0	0	0	0
	ENSMUSG00000047067.7_Dusp28	0.505026	0	0.382315	0.306772	0.378176	0.384308	1.52304	1.43623		ENSMUSG00000034212.14_Ankmy1	1.8974	1.20115	1.71408	1.25113	1.26627	1.12378	4.47949	2.21415
	ENSMUSG00000097251.2_5033417F24Rik	0.185676	0.371423	0.28112	0.281966	0.055615	0	0.353655	0.264018		ENSMUSG00000047067.7_Dusp28	2.33252	1.4482	5.53129	1.53805	2.06029	2.26063	0	0.457281
	ENSMUSG00000026269.14_Rnpepl1	0.122669	0.95525	0.17246	0.106448	0.356932	0.160023	1.05697	1.17614		ENSMUSG00000097251.2_5033417F24Rik	0.263866	0.18792	0.422568	0.399157	0.100997	0.0554089	0	0
	ENSMUSG00000100632.1_9430060I03Rik	2.89762	1.37541	1.56151	2.80426	2.41253	2.57124	2.86868	3.18444		ENSMUSG00000026269.14_Rnpepl1	0.971247	0.283775	0.558351	0.640434	0.400349	0.742591	0	0.507757
	ENSMUSG00000026270.11_Capn10	6.41311	4.46713	4.82595	7.09549	6.90616	6.71603	9.86412	10.856		ENSMUSG00000100632.1_9430060I03Rik	4.6064	5.89843	5.25327	4.85664	5.87713	6.09688	0	2.33781
	ENSMUSG00000026271.15_Gpr35	17.1592	10.2701	15.2349	13.2867	13.5963	16.7179	13.082	22.0544		ENSMUSG00000026270.11_Capn10	15.3252	17.9522	14.1174	17.9445	18.9368	17.5658	3.30429	4.91802
	ENSMUSG00000100021.1_Gm18697	0	0	0	0	0	0	0	0		ENSMUSG00000026271.15_Gpr35	37.7593	35.9477	30.3324	34.5419	37.4091	39.6145	5.95829	14.741
	ENSMUSG00000045091.4_Aqp12	1.67731	0.838816	2.19321	1.9451	1.27885	2.78482	0.096811	0.346912		ENSMUSG00000100021.1_Gm18697	0	0	0	0	0	0	0	0
	ENSMUSG00000014602.15_Kif1a	0.0533444	0.017785	0.053844	0.086409	0.213043	0	0.045158	0.171932		ENSMUSG00000045091.4_Aqp12	1.95025	0.205768	0.26027	1.42047	1.82472	2.5482	0	2.76134
	ENSMUSG00000101378.1_Gm28086	0.523347	0	0.396184	0.317901	0.313516	0	0.996817	0.297666		ENSMUSG00000014602.15_Kif1a	1.27611	0.0719856	0.505848	0.140161	0.425572	0.169802	0	0
	ENSMUSG00000026272.6_Agxt	0	0.293341	0	0	0	0	0	0		ENSMUSG00000101378.1_Gm28086	3.34681	4.5905	0.893292	1.87511	0.569342	0	0	0
	ENSMUSG00000034159.12_Mab21l4	0	0	0	0.085114	0	0	0	0.119544		ENSMUSG00000026272.6_Agxt	0	0	0	0	0	0	0	0
	ENSMUSG00000084989.3_Crocc2	0.0348923	0.174495	0.052828	0.02826	0.05574	0.056644	0.059075	0.079383		ENSMUSG00000034159.12_Mab21l4	0	0	0	0.150611	0	0	0	0
	ENSMUSG00000047793.13_Sned1	0.323377	0.611912	0.46314	0.180504	1.30893	0.287314	0.743561	1.16322		ENSMUSG00000084989.3_Crocc2	0.1157	0.0156951	0	0	0.291017	0	0	0
	ENSMUSG00000098997.1_Mir6901	2.67582	0	6.07695	0	3.20596	0	3.39775	1.52194		ENSMUSG00000047793.13_Sned1	3.01816	0.719438	3.50076	1.32773	1.68292	1.10585	2.87364	0.777798
	ENSMUSG00000026273.13_Mterf4	54.246	38.7051	46.867	54.7941	55.9239	45.7749	74.3967	102.147		ENSMUSG00000098997.1_Mir6901	24.7172	3.61089	30.4488	13.4222	14.5549	12.7762	0	4.15346
	ENSMUSG00000101172.1_Gm28535	3.1868	0.562485	1.84483	2.27739	1.90908	2.39652	5.11775	7.89		ENSMUSG00000026273.13_Mterf4	45.5336	49.2474	51.9501	52.0321	49.5288	57.3694	85.323	53.3333
	ENSMUSG00000100351.1_Gm7867	9.87506	10.1809	14.7212	7.19818	11.8315	9.80365	14.4685	13.8256		ENSMUSG00000101172.1_Gm28535	3.8628	3.16208	3.51967	4.56723	4.79244	6.04163	10.4403	4.17067
	ENSMUSG00000026274.11_Pask	0.421162	0.650179	0.152483	0.411551	0.307149	0.724586	0.488287	1.08316		ENSMUSG00000100351.1_Gm7867	8.63604	9.22562	8.98964	9.14479	9.42073	13.9637	25.4856	21.5382
	ENSMUSG00000026275.13_Ppp1r7	19.7991	20.1744	18.0338	19.4732	18.6175	17.8127	17.7441	20.1397		ENSMUSG00000026274.11_Pask	2.43311	2.07566	1.39607	1.61396	2.66937	0.961742	2.34684	0.767427
	ENSMUSG00000106302.1_Mir6902	3.88831	0	1.96235	1.5746	0	3.15613	3.29157	0		ENSMUSG00000026275.13_Ppp1r7	14.0852	15.1454	16.6298	13.3665	15.503	14.8972	25.4782	21.1753
	ENSMUSG00000098689.1_Mir6345	0	0	0	0	0.776442	0	0	0		ENSMUSG00000106302.1_Mir6902	0	3.49805	2.94972	0	7.05005	1.54712	3.47878	1.34122
	ENSMUSG00000064389.1_Gm26446	0	0	0	0	0	0	0	0		ENSMUSG00000098689.1_Mir6345	0	0	0	0	0	0	0	0
	ENSMUSG00000034107.10_Ano7	0.499702	0.166599	0.378284	0.531191	0.149676	1.26752	2.48521	1.11318		ENSMUSG00000064389.1_Gm26446	0	0	0	0	0	0	0	0
	ENSMUSG00000034088.15_Hdlbp	13.1387	22.1342	12.8142	14.1369	14.2317	13.026	18.4979	25.3155		ENSMUSG00000034107.10_Ano7	0.414244	0.505742	0.402774	0.208879	0.113254	0.720747	0	0.60328
	ENSMUSG00000090489.3_Gm17415	0.735936	0.105154	0.159177	0.127724	0.881739	0.512021	0.400496	0.119595		ENSMUSG00000034088.15_Hdlbp	13.1628	10.907	14.1503	12.6129	10.164	11.4148	50.478	31.1505
	ENSMUSG00000026276.20_Sept2	7.29807	9.3479	8.6728	4.2563	11.4469	9.35407	3.53785	5.23894		ENSMUSG00000090489.3_Gm17415	0.597627	0.993109	1.19634	0.301349	0.457494	1.63144	0.423274	0.761555
	ENSMUSG00000116048.1_Sept2	17.386	21.942	20.6744	10.1832	27.2376	22.2585	8.46433	12.3927		ENSMUSG00000026276.20_Sept2	5.85052	3.82992	4.69649	3.60565	2.91792	4.08274	12.0404	10.1125
	ENSMUSG00000034066.13_Farp2	3.70782	10.0004	3.81449	4.52378	3.89185	5.6334	5.51299	9.22872		ENSMUSG00000116048.1_Sept2	13.7146	9.12954	11.2364	8.62654	6.95408	9.76796	28.8066	23.139
	ENSMUSG00000103854.1_Gm37250	0.0694728	0.104229	0	0.0422	0	0.084586	0	0.079029		ENSMUSG00000034066.13_Farp2	5.87721	5.66637	7.5549	6.92628	5.27481	6.03362	13.9922	8.674
	ENSMUSG00000026277.14_Stk25	31.8129	21.5839	30.6845	31.297	24.641	38.3862	50.9073	49.2257		ENSMUSG00000103854.1_Gm37250	0	0	0	0	0	0.0414638	0	0
	ENSMUSG00000100927.1_Gm28536	10.9593	2.26788	10.7758	12.549	5.96157	15.1072	12.6364	10.6039		ENSMUSG00000026277.14_Stk25	44.4998	39.0395	48.5436	47.9865	40.6176	50.7174	23.0802	34.3973
	ENSMUSG00000026278.14_Bok	1.4877	3.42688	2.59371	1.15014	2.10652	1.70156	0.343469	0.564109		ENSMUSG00000100927.1_Gm28536	16.8275	16.7439	18.9212	15.7065	17.9522	19.1716	10.3967	7.23465
	ENSMUSG00000026279.14_Thap4	9.92505	6.17254	8.7657	8.82685	8.08005	12.3476	17.3046	19.5118		ENSMUSG00000026278.14_Bok	33.4426	3.22429	24.6238	7.04248	22.9035	17.1663	0	0
	ENSMUSG00000101952.1_Gm10550	23.7364	4.90026	24.1717	24.0135	17.6099	34.351	47.3021	53.9063		ENSMUSG00000026279.14_Thap4	22.911	19.3345	22.9933	19.0569	18.2032	28.3423	10.2971	13.0225
	ENSMUSG00000026280.17_Atg4b	34.6112	12.6284	31.2535	32.2848	29.9907	32.1484	35.9329	49.9158		ENSMUSG00000101952.1_Gm10550	62.6623	56.8807	68.6306	59.9254	53.4827	78.9504	10.2025	19.8424
	ENSMUSG00000026281.15_Dtymk	96.4446	125.853	88.023	105.294	106.751	96.428	114.658	93.2124		ENSMUSG00000026280.17_Atg4b	39.0187	45.1104	42.0758	44.7639	39.0592	39.4005	24.8785	29.4181
	ENSMUSG00000026283.13_Ing5	9.59483	20.632	10.0122	8.75837	10.1297	9.20476	7.59519	10.1364		ENSMUSG00000026281.15_Dtymk	68.5965	64.7544	82.0855	65.7896	79.6422	81.8921	72.3524	100.389
	ENSMUSG00000088961.1_Gm22089	0	0	0	0	0	0	0	0		ENSMUSG00000026283.13_Ing5	7.17911	6.67507	10.7186	6.18419	5.64839	5.04605	22.6456	16.9716
	ENSMUSG00000073609.9_D2hgdh	0.0581293	0.174422	0.234694	0.07062	0.78932	0.188734	0.492083	0.308582		ENSMUSG00000088961.1_Gm22089	0	0	0	0	0	0	0	0
	ENSMUSG00000094651.2_Gal3st2	0.406222	0.027087	0.205012	0.690912	0.324468	0.527567	0.309492	0.677741		ENSMUSG00000073609.9_D2hgdh	2.14781	1.0459	2.44742	1.74949	1.30692	0.693873	0	0.62158
	ENSMUSG00000101660.1_Gm18666	0	0	0.786578	0	1.03742	0	0	0.295491		ENSMUSG00000094651.2_Gal3st2	0.577287	0.511631	1.69491	0.698622	1.00169	0.937465	0	0.812702
	ENSMUSG00000093805.7_Gal3st2b	0.664087	0.060383	0.274215	0.990142	0.650991	0.735052	0.498288	0.789768		ENSMUSG00000101660.1_Gm18666	1.9688	1.75268	2.85735	2.73007	2.07233	1.34364	0	0
	ENSMUSG00000099624.1_Gm7889	0.0865872	0	0.262193	0	0	0	0	0.295491		ENSMUSG00000093805.7_Gal3st2b	0.943742	0.733215	2.91967	1.03827	1.34638	1.26112	0	1.46812
	ENSMUSG00000073608.4_Gal3st2c	1.01253	0.755256	0.935399	0.979911	0.657972	1.06565	0.348668	0.390442		ENSMUSG00000099624.1_Gm7889	0.12305	0.350535	0.492647	0.496377	1.03617	0.31007	0	0
	ENSMUSG00000034000.15_Neu4	0	0.017892	0	0	0	0.108902	0	0		ENSMUSG00000073608.4_Gal3st2c	1.2682	1.32005	2.75352	1.6479	1.3629	1.69004	0.610326	1.24313
	ENSMUSG00000026285.7_Pdcd1	1.11747	0.98872	0.976091	1.25315	0.875409	1.25591	1.03693	1.07561		ENSMUSG00000034000.15_Neu4	0	0.241401	0	0	0	0.234887	0	0
	ENSMUSG00000100990.1_Gm7891	0	0	0	0	0	0	0	0		ENSMUSG00000026285.7_Pdcd1	3.90904	6.43786	2.93444	1.90951	4.34838	2.9243	0	1.51218
	ENSMUSG00000100347.1_Gm7895	9.90032	7.85105	9.63609	8.41935	9.57414	6.54365	8.97957	11.5838		ENSMUSG00000100990.1_Gm7891	0	0	0	0	0	0	0	0
	ENSMUSG00000077413.1_Gm23389	0	0	0	0	0	0	0	0		ENSMUSG00000100347.1_Gm7895	30.5508	39.3165	47.2358	32.4316	35.7731	42.7971	46.7871	60.2257
	ENSMUSG00000100518.1_4930440C22Rik	0	0	0	0	0	0	0	0		ENSMUSG00000077413.1_Gm23389	0	0	0	0	0	0	0	0
	ENSMUSG00000089310.1_Gm23181	0	0	0	0	0	0	0	0		ENSMUSG00000100518.1_4930440C22Rik	0	0	0	0	0	0.492922	0	0
	ENSMUSG00000099592.1_Gm5264	0.489095	0	0.148102	0.950703	0.117199	0	0	0.222547		ENSMUSG00000089310.1_Gm23181	0	0	0	0	0	0	0	0
	ENSMUSG00000051185.9_Fam174a	4.30778	5.77353	4.30461	4.62633	5.30574	4.46867	7.46108	7.66406		ENSMUSG00000099592.1_Gm5264	0.695059	0.528007	0.333931	0.140191	0.957743	0.467055	0	0.202448
	ENSMUSG00000103973.1_BC055308	0	0	0	0	0	0	0	0		ENSMUSG00000051185.9_Fam174a	8.79095	6.81298	8.86265	9.38414	10.0663	7.58969	0	3.9763
	ENSMUSG00000081051.4_Gm15427	489.736	555.454	469.249	548.092	554.757	503.078	520.106	402.674		ENSMUSG00000103973.1_BC055308	0	0	0	0	0	0	0	0
	ENSMUSG00000040710.10_St8sia4	0	0	0	0	0.01484	0	0	0		ENSMUSG00000081051.4_Gm15427	396.048	342.348	317.126	315.228	326.294	504.215	668.975	555.119
	ENSMUSG00000103197.1_Gm37642	0	0	0	0	0	0	0	0.108772		ENSMUSG00000040710.10_St8sia4	0	0	0	0	0	0	0	0
	ENSMUSG00000100777.1_4930598F16Rik	0	0	0	0	0.130597	0	0	0		ENSMUSG00000103197.1_Gm37642	0	0	0	0	0	0	0	0
	ENSMUSG00000102718.1_Gm37761	0	0	0	0	0	0	0	0.044976		ENSMUSG00000100777.1_4930598F16Rik	0	0	0	0	0	0.260225	0	0
	ENSMUSG00000095955.1_Gm22360	0	0	1.17374	0	0	0	0.984396	0		ENSMUSG00000102718.1_Gm37761	0	0	0	0	0	0	0	0
	ENSMUSG00000100062.1_1700063A18Rik	0	0	0	0	0	0	0	0		ENSMUSG00000095955.1_Gm22360	0	0	0	0	0	0	0	0
	ENSMUSG00000080345.3_Gm24586	0	0	0	0	0	0	0	0		ENSMUSG00000100062.1_1700063A18Rik	0	0	0	0	0	0	0	0
	ENSMUSG00000096585.1_Gm22917	0	0.754241	0	0.916132	0	0	0	0		ENSMUSG00000080345.3_Gm24586	0	0	0	0	0	0	0	0
	ENSMUSG00000102658.1_Gm37076	0	0	0	0	0	0	0	0		ENSMUSG00000096585.1_Gm22917	0	0	0	0	0	0	0	0
	ENSMUSG00000100336.1_Gm29601	0	0.430516	0	0.074703	0	0	0	0		ENSMUSG00000102658.1_Gm37076	0	0	0	0	0	0	0	0
	ENSMUSG00000100589.1_4930533P14Rik	3.69934	4.69622	1.93879	5.35851	2.04565	4.33088	0	0		ENSMUSG00000100336.1_Gm29601	0	0	0	0	0	0	0	0
	ENSMUSG00000095610.1_Gm26245	0	0	0	0	0	0	0	0		ENSMUSG00000100589.1_4930533P14Rik	1.61759	2.11203	3.40003	4.28221	4.02445	2.71741	0	2.9447
	ENSMUSG00000100362.1_Gm1833	2.18931	0.243304	1.8415	1.47763	1.89443	1.03662	0.772217	1.52194		ENSMUSG00000095610.1_Gm26245	0	0	0	0	0	0	0	0
	ENSMUSG00000077255.1_Gm26078	0	0	0	0	0	0	0	0		ENSMUSG00000100362.1_Gm1833	2.76556	2.46197	1.52244	1.74314	0.926223	2.7585	0.979365	1.63621
	ENSMUSG00000040693.7_Slco4c1	2.09573	2.90755	2.40536	2.21753	1.03272	2.07836	0.107305	0.057677		ENSMUSG00000077255.1_Gm26078	0	0	0	0	0	0	0	0
	ENSMUSG00000097814.5_Panct2	0	0	0	0	0	0	0	0		ENSMUSG00000040693.7_Slco4c1	1.75334	2.2351	0.807748	1.98621	1.87542	1.59377	0	3.3055
	ENSMUSG00000045463.15_Slco6b1	0.233007	0.366225	0.050397	0.52571	0.119644	0.121584	0.97215	0.719439		ENSMUSG00000097814.5_Panct2	0	0.0543386	0.0229105	0.11542	0	0	0	0
	ENSMUSG00000097480.1_Gm9499	0	0	0	0	0	0	0	0		ENSMUSG00000045463.15_Slco6b1	0.236521	0.404269	0.416654	0.477055	0.434546	0.2384	0	0
	ENSMUSG00000100454.1_Gm28901	117.076	26.6053	120.026	78.6636	110.707	112.076	154.885	182.35		ENSMUSG00000097480.1_Gm9499	0	0	0	0	0	0	0	0
	ENSMUSG00000044757.7_Gm6430	53.107	12.9635	53.0337	33.1878	49.6923	47.8275	72.077	87.3285		ENSMUSG00000100454.1_Gm28901	320.321	280.789	312.248	329.81	244.069	243.779	86.6614	67.9099
											ENSMUSG00000044757.7_Gm6430	143.102	127.185	150.738	146.602	112.873	117.026	46.1162	37.3479
	ENSMUSG00000026331.13_Slco6c1	0	0	0	0.035459	0	0	0	0		ENSMUSG00000026331.13_Slco6c1	0	0	0	0	0	0	0	0
	ENSMUSG00000100484.1_Gm7133	3.29524	3.9876	3.38768	3.11368	2.14464	2.7738	0.464921	0.925553		ENSMUSG00000100484.1_Gm7133	2.5438	3.1841	1.71284	1.86573	2.34564	2.28236	2.07465	4.88339
	ENSMUSG00000101348.6_Gm7135	0.367852	0.919806	0.167083	0.446894	0.308511	0.089575	0.326968	0.167379		ENSMUSG00000101348.6_Gm7135	0.365931	0.297838	0	0.369036	0.280126	0.351275	0	0.494854
	ENSMUSG00000103179.1_Gm37171	0	0	0	0	0	0	0	0		ENSMUSG00000103179.1_Gm37171	0	0	0	0	0	0	0	0
	ENSMUSG00000044768.16_D1Ertd622e	2.84437	5.14977	3.13338	2.50449	4.68015	3.68556	3.98137	5.18565		ENSMUSG00000044768.16_D1Ertd622e	3.27196	2.97424	4.26455	3.86071	2.27327	2.64288	11.1014	4.59476
	ENSMUSG00000118489.1_AC099860.1	4.99771	3.50482	4.60962	3.83836	5.8502	6.57454	4.44955	5.94652		ENSMUSG00000118489.1_AC099860.1	5.46959	5.96897	7.25583	7.73887	4.99948	6.0342	0	1.96168
	ENSMUSG00000040648.14_Ppip5k2	7.47541	16.0268	8.17416	6.26468	7.56045	6.43296	3.90384	5.86593		ENSMUSG00000040648.14_Ppip5k2	8.44298	7.09096	6.89178	5.62957	8.19514	3.42882	3.74657	15.3997
	ENSMUSG00000026333.14_Gin1	2.40019	4.9522	3.07331	1.84953	5.01196	3.50681	6.13034	7.19246		ENSMUSG00000026333.14_Gin1	9.23877	4.83064	6.44569	7.80361	5.20734	3.86371	10.105	1.46186
	ENSMUSG00000026335.16_Pam	0.31389	0.139533	0.264023	0.152535	0.585009	0.348204	0.070858	0.055543		ENSMUSG00000026335.16_Pam	0.723628	0.225908	2.25421	0.239924	0.842307	0.549532	2.98616	0.606324
	ENSMUSG00000104140.1_Gm37140	0	0	0	0	0.059017	0	0	0		ENSMUSG00000104140.1_Gm37140	0	0	0	0	0	0	0	0
	ENSMUSG00000089169.1_Gm25413	0	0	0	0	0	0	0	0		ENSMUSG00000089169.1_Gm25413	0	0	0	0	0	0	0	0
	ENSMUSG00000089782.1_Gm3531	37.6585	92.6375	53.4209	47.8112	58.33	48.1229	87.883	86.0626		ENSMUSG00000089782.1_Gm3531	29.4102	31.8186	48.8363	30.8753	40.9681	48.3942	89.6943	91.4554
	ENSMUSG00000089706.7_B230216N24Rik	0	0	0	0	0	0	0	0		ENSMUSG00000089706.7_B230216N24Rik	0.100702	0	0	0	0.169596	0	0	0
	ENSMUSG00000096085.1_Gm24465	0	0	0	0	0	0	0	0		ENSMUSG00000096085.1_Gm24465	0	0	0	0	0	0	0	0
	ENSMUSG00000100182.6_1810006J02Rik	0.264454	0.352674	0	0.267732	0	0.107328	0.167902	0.150415		ENSMUSG00000100182.6_1810006J02Rik	0.0626366	0	0.0501547	0.126336	0.191797	0.526119	0	0.866591
	ENSMUSG00000100711.1_Gm29461	0.0198636	0.019867	0	0	0	0.120924	0	0		ENSMUSG00000100711.1_Gm29461	0.169371	0.0536099	0	0.0569359	0.064828	0	0.0266573	0
	ENSMUSG00000097608.1_Gm7952	0	0	0	0	0	0	0	0		ENSMUSG00000097608.1_Gm7952	0	0	0	0	0	0	0	0
	ENSMUSG00000099634.1_Gm29462	0	0.864235	0.872155	0	0	0	1.09719	1.96583		ENSMUSG00000099634.1_Gm29462	1.22794	1.16602	3.60522	2.47671	1.56668	2.40663	1.54613	4.76879
	ENSMUSG00000026336.13_Slco6d1	0	0	0	0	0	0	0	0		ENSMUSG00000026336.13_Slco6d1	0	0	0	0	0	0	0	0
	ENSMUSG00000089791.1_Gm3555	0.65409	1.30843	0.540174	0.433439	0.854922	0.723986	0.453034	0.40585		ENSMUSG00000089791.1_Gm3555	0	0.40121	0.270656	0.340881	0.388132	0.212937	0	0.799925
	ENSMUSG00000096193.1_Gm26134	0	0	0	0	0	0	0	0		ENSMUSG00000096193.1_Gm26134	0	0	0	0	0	0	0	0
	ENSMUSG00000100009.6_Gm7967	0.22306	1.35256	0.316614	0.186306	0.450989	0.152767	0.053108	0.063435		ENSMUSG00000100009.6_Gm7967	0.178309	0.225756	0.126913	0.199802	0.242664	0.232978	0.243223	0.360665
	ENSMUSG00000099686.1_Gm29460	0	0	0	0	0.278388	0	0	0		ENSMUSG00000099686.1_Gm29460	0	0	0	0	0	0	0	2.40443
	ENSMUSG00000087804.1_Gm23434	0	0	0	0	0	0	0	0		ENSMUSG00000087804.1_Gm23434	0	0	0	0	0	0	0	0
	ENSMUSG00000099453.1_Gm18248	0	0	0	0	0	0	0	0		ENSMUSG00000099453.1_Gm18248	0	0	0	0	0	0	0	0
	ENSMUSG00000067028.11_Cntnap5b	0	0	0	0	0	0	0	0		ENSMUSG00000067028.11_Cntnap5b	0.0452957	0	0	0	0	0	0	0
	ENSMUSG00000082431.3_Prdx2-ps1	46.2689	35.9939	41.2323	36.7987	47.112	39.2481	53.9884	50.7363		ENSMUSG00000082431.3_Prdx2-ps1	33.5677	30.9375	49.0138	41.6187	35.9753	56.5567	20.6979	28.4689
	ENSMUSG00000104104.1_Gm37877	0	0	0	0.1116	0	0	0	0		ENSMUSG00000104104.1_Gm37877	0	0	0	0	0	0	0	0
	ENSMUSG00000100662.1_Gm19029	0	0	0	0	0	0	0	0		ENSMUSG00000100662.1_Gm19029	0	0	0	0	0	0	0	0
	ENSMUSG00000087883.1_Gm23602	0	0	0	0	0	0	0	0		ENSMUSG00000087883.1_Gm23602	0	0	0	0	0	0	0	0
	ENSMUSG00000099835.1_Gm29668	0	0	0.3987	0	0	0	0.334382	0		ENSMUSG00000099835.1_Gm29668	0.374229	0	0	0	0.286478	0.314335	0	0
	ENSMUSG00000100794.1_Gm29667	3.55502	0.507958	5.38244	3.2906	6.2876	3.71006	19.9913	28.5006		ENSMUSG00000100794.1_Gm29667	11.5476	4.56888	15.0255	12.1308	6.26159	10.7099	4.99809	2.10216
	ENSMUSG00000099427.1_Gm18700	0	0	0	0	0	0	0	0		ENSMUSG00000099427.1_Gm18700	0	0	0	0	0	0	0	0
	ENSMUSG00000099892.1_Gm18185	0	0	0	0	0	0	0	0		ENSMUSG00000099892.1_Gm18185	0	0	0	0	0	0	0	0
	ENSMUSG00000100977.1_Gm29334	0	0	0	0	0	0	0	0		ENSMUSG00000100977.1_Gm29334	0	0	0	0.333003	0	0	0	0
	ENSMUSG00000077039.1_Gm25537	0	0	0	0	0	0	0	0		ENSMUSG00000077039.1_Gm25537	0	0	0	0	0	0	0	0
	ENSMUSG00000100684.1_Gm20268	0	0	0	0	0	0	0	0		ENSMUSG00000100684.1_Gm20268	0	0	0	0	0	0	0	0
	ENSMUSG00000100088.1_Gm28801	0	0	0	0	0	0	0	0		ENSMUSG00000100088.1_Gm28801	0	0	0	0	0	0	0	0
	ENSMUSG00000100222.1_Psmb6-ps2	6.236	7.88476	5.34427	7.43301	8.59924	8.16564	14.1935	13.3844		ENSMUSG00000100222.1_Psmb6-ps2	6.18671	4.60452	7.76551	4.55294	6.65605	8.14597	16.7376	14.489
	ENSMUSG00000100065.1_Gm18969	0	0	0	0	0	0	0	0		ENSMUSG00000100065.1_Gm18969	0	0	0	0	0	0	0	0
	ENSMUSG00000100349.1_Gm28188	0	0	0	0	0.421121	0	0	0		ENSMUSG00000100349.1_Gm28188	0	0	1.19989	0	0	0	0	0
	ENSMUSG00000099375.1_Gm28187	0	0	0	0	0	0	0	0		ENSMUSG00000099375.1_Gm28187	0	0	0	0	0	0	0	0
	ENSMUSG00000077295.1_Gm24122	0	0	0	0	0	0	0	0		ENSMUSG00000077295.1_Gm24122	0	0	0	0	0	0	0	10.4046
	ENSMUSG00000099770.1_Gm28623	0	0	0	0	0	0	0	0		ENSMUSG00000099770.1_Gm28623	0	0	0	0	0	0	0	0
	ENSMUSG00000088510.1_Gm23036	0	0	0	0	0	0	0	0		ENSMUSG00000088510.1_Gm23036	0	0	0	0	0	0	0	0
	ENSMUSG00000101890.1_Gm3116	0	0	0	0	0	0	0	0		ENSMUSG00000101890.1_Gm3116	0	0	0	0	0	0	0	0
	ENSMUSG00000099989.1_Gm20281	0.310676	0	0	0	0	0	0	0		ENSMUSG00000099989.1_Gm20281	0	0	0	0	0	0	0	0
	ENSMUSG00000087908.1_Gm22034	0	0	0	0	0	0	0	0		ENSMUSG00000087908.1_Gm22034	0	0	0	0	0	0	0	0
	ENSMUSG00000100955.1_Gm18728	0.11016	1.10181	1.00072	0.936815	1.58382	0.670625	1.11905	3.00749		ENSMUSG00000100955.1_Gm18728	0.15655	0.743277	0.752121	0.789391	1.07857	0.131495	14.7837	0
	ENSMUSG00000088594.1_Gm23965	0	0	0	0	0	0	0	0		ENSMUSG00000088594.1_Gm23965	0	0	0	0	0	0	0	0
	ENSMUSG00000099469.1_Gm29141	0	0	0	0	0	0	0	0		ENSMUSG00000099469.1_Gm29141	0	0	0	0	0	0	0	0
	ENSMUSG00000102325.1_Gm37789	0.0287125	0	0.086944	0	0	0	0	0		ENSMUSG00000102325.1_Gm37789	0	0	0	0	0	0	0	0
	ENSMUSG00000101297.1_Gm18447	0	0	0	0	0	0	0	0		ENSMUSG00000101297.1_Gm18447	0	0	0	0	0	0	0	0
	ENSMUSG00000100059.1_Gm29140	0	0	0	0	0	0	0	0		ENSMUSG00000100059.1_Gm29140	0	0	0	0	0	0	0	0
	ENSMUSG00000088161.1_Gm23537	0	0	0	0	0	0	0	0		ENSMUSG00000088161.1_Gm23537	0	0	0	0	0	0	0	0
	ENSMUSG00000099464.1_Gm5260	0	0	0	0	0	0	0	0		ENSMUSG00000099464.1_Gm5260	0	0	0	0	0	0	0	0
	ENSMUSG00000100935.1_Gm29592	0	0	0	0	0	0	0	0		ENSMUSG00000100935.1_Gm29592	0	0	0	0	0	0	0	0
	ENSMUSG00000099801.1_Gm29011	0	0	0	0	0	0	0.295872	1.06023		ENSMUSG00000099801.1_Gm29011	0	0	0.132572	0	0	0	0.3127	0.602796
	ENSMUSG00000050840.8_Cdh20	4.27985	3.47417	2.87994	3.11467	3.76532	3.27256	3.28173	6.30322		ENSMUSG00000050840.8_Cdh20	5.46512	4.96632	6.3994	5.86707	5.69065	6.44145	0	1.69023
	ENSMUSG00000103991.1_Gm38031	0	0	0	0	0	0	0	0		ENSMUSG00000103991.1_Gm38031	0	0	0	0	0	0	0	0
	ENSMUSG00000084704.1_n-R5s216	0	0	0	0	0	0	0	0		ENSMUSG00000084704.1_n-R5s216	0	0	0	0	0	0	0	0
	ENSMUSG00000103060.1_Gm36969	0	0	0	0	0	0	0	0		ENSMUSG00000103060.1_Gm36969	0	0	0	0	0	0	0	0
	ENSMUSG00000089866.1_Gm15699	0	0	0	0	0	0	0	0		ENSMUSG00000089866.1_Gm15699	0	0	0	0	0	0	0	0
	ENSMUSG00000099669.1_Gm29012	0	0	0	0	0	0	0	0		ENSMUSG00000099669.1_Gm29012	0	0	0	0	0	0	0	0
	ENSMUSG00000099702.1_Gm29013	0	0	0	0	0.419344	0	0	0		ENSMUSG00000099702.1_Gm29013	0	0	0	0	0	0	0.469709	1.44874
	ENSMUSG00000047496.6_Rnf152	0.379169	1.07938	0.206079	0.377963	0.093188	0.390632	0.037036	0.066357		ENSMUSG00000047496.6_Rnf152	0.151981	0.603508	0.210201	0.599149	0.454799	0.243709	0.026095	2.2536
	ENSMUSG00000099582.1_Gm29014	0	0	0	0	0	0	0	0		ENSMUSG00000099582.1_Gm29014	0	0	0	0	0	0	0	0
	ENSMUSG00000097482.2_Gm17634	0	0	0	0	0	0.12205	0	0		ENSMUSG00000097482.2_Gm17634	0	0	0	0	0.0545261	0	0	0
	ENSMUSG00000101214.1_Gm28403	0.183654	0.520454	0.648806	0.334675	0.916832	0.521751	0.932815	0.522288		ENSMUSG00000101214.1_Gm28403	0.260993	0.619581	0.278646	0.131604	0.266393	0.109611	0	0
	ENSMUSG00000067017.5_Gm3608	20.1717	14.2245	25.0917	12.0944	30.2536	33.9952	11.5355	19.8427		ENSMUSG00000067017.5_Gm3608	25.4902	31.0198	29.6582	28.8678	30.5644	32.0467	26.9539	22.2254
	ENSMUSG00000056536.14_Pign	4.52125	3.1368	4.25871	3.72113	3.4505	4.30877	1.96792	2.55421		ENSMUSG00000056536.14_Pign	4.4222	5.02257	4.99207	4.87946	5.55582	3.72174	0.196521	2.60766
	ENSMUSG00000100672.1_Gm28404	0	0	0	0	0	0	0	0		ENSMUSG00000100672.1_Gm28404	0	0	0	0	0	0	16.4647	0
	ENSMUSG00000101219.1_Gm20302	0.301638	0.301696	1.37008	0.732905	0.722797	0.367258	0	0.686255		ENSMUSG00000101219.1_Gm20302	0.428662	0	1.7162	1.7292	0.984443	0.720114	0	0.936416
	ENSMUSG00000076999.1_Gm22426	0	0.864235	0	0	0	0	0	0		ENSMUSG00000076999.1_Gm22426	0	0	0.983241	0	0.940007	0	0	0.894147
	ENSMUSG00000101656.1_Gm8004	0.268883	0	0	0	0	0	0	0		ENSMUSG00000101656.1_Gm8004	0	0.181422	0	0	0	0.160479	0	0
	ENSMUSG00000026319.13_Relch	2.47978	6.96919	2.37961	2.24886	4.44616	3.28503	3.35948	5.59208		ENSMUSG00000026319.13_Relch	4.72769	5.95036	4.74937	5.4811	4.40754	4.52345	9.25723	10.3186
	ENSMUSG00000104044.1_Gm37566	0.0190472	0	0	0	0.045642	0	0	0		ENSMUSG00000104044.1_Gm37566	0.0812046	0.0257032	0.281765	0	0	0	0	0
	ENSMUSG00000101330.1_Gm10193	45.6048	7.54241	47.3003	28.3565	38.291	33.6654	16.4151	21.6497		ENSMUSG00000101330.1_Gm10193	28.5775	34.405	44.5396	26.7614	41.4091	44.5785	19.2764	44.2197
	ENSMUSG00000026321.7_Tnfrsf11a	0.0138597	0	0	0	0	0.101249	0	0		ENSMUSG00000026321.7_Tnfrsf11a	0.0984812	0	0.141942	0.0397267	0	0	0	0
	ENSMUSG00000102690.1_Gm37779	0	0	0	0	0	0	0	0		ENSMUSG00000102690.1_Gm37779	0	0	0	0	0	0	0	0
	ENSMUSG00000089206.1_Gm26214	0	0	0	0	0	0	0	0		ENSMUSG00000089206.1_Gm26214	0	0	0	0	0	0	0	0
	ENSMUSG00000099448.1_Gm18801	0	0	0	0	0	0	0	0		ENSMUSG00000099448.1_Gm18801	0	0	0	0	0	0	0	0
	ENSMUSG00000099843.1_Gm7160	1.81473	0.644059	0.79768	1.06677	0.981923	1.56804	0.520334	0.799097		ENSMUSG00000099843.1_Gm7160	0.831912	1.10595	0.333067	1.25846	1.59211	0.489139	0	1.21155
	ENSMUSG00000038866.15_Zcchc2	3.17157	16.5223	3.39283	2.90095	6.20604	2.34077	4.75806	10.0573		ENSMUSG00000038866.15_Zcchc2	2.57551	1.91685	3.79014	3.75565	3.73005	1.79789	21.7745	16.7393
	ENSMUSG00000102501.1_Gm37372	1.42802	1.40324	1.55518	1.4305	0.780429	1.03711	0.28631	0.142495		ENSMUSG00000102501.1_Gm37372	0.534047	0.642348	1.0263	1.04125	0.708625	0.568196	0	2.67029
	ENSMUSG00000097612.1_Gm26509	7.08755	4.0258	8.61115	6.05923	7.23369	12.9974	1.88884	4.87726		ENSMUSG00000097612.1_Gm26509	7.95828	10.7451	6.27283	5.01613	4.37876	3.76009	0	5.34225
	ENSMUSG00000101583.1_Gm20753	0	0.152232	0	0	0	0	0	0		ENSMUSG00000101583.1_Gm20753	0	0	0	0	0.165579	0	0	0
	ENSMUSG00000044340.7_Phlpp1	0.9214	0.380919	0.502213	0.343278	0.897877	0.329075	0.514796	0.978259		ENSMUSG00000044340.7_Phlpp1	0.977694	1.11075	0.433372	0.510602	0.507871	0.967866	5.06155	0.483094
	ENSMUSG00000103291.1_Gm38235	0	0	0	0	0	0	0	0		ENSMUSG00000103291.1_Gm38235	0.0476099	0	0	0	0.0546692	0	0	0
	ENSMUSG00000100247.1_A530053M12Rik	0	0	0	0	0	0	0	0		ENSMUSG00000100247.1_A530053M12Rik	0	0	0	0	0	0	0	0
	ENSMUSG00000099604.1_Gm6651	0	0	0.463433	0.743723	0.366733	0	0	0.348192		ENSMUSG00000099604.1_Gm6651	0	0	0	0	0	2.19223	0.410779	1.90048
	ENSMUSG00000057329.7_Bcl2	0.0181174	0.289934	0.068576	0.055026	0.162801	0.198529	0.195546	0.17518		ENSMUSG00000057329.7_Bcl2	0.682292	0.0122243	0.773107	0.0259653	0.413903	0.14057	1.42236	0.515573
	ENSMUSG00000054006.14_D630008O14Rik	0	0.443887	0.183254	0.049015	0.145016	0.294736	0.204923	0.36716		ENSMUSG00000054006.14_D630008O14Rik	0.802698	0	0.505011	0.0578221	0	0.192637	0	0
	ENSMUSG00000098344.1_Mir3473f	0	0	0	0	0	0	0	0		ENSMUSG00000098344.1_Mir3473f	0	0	0	0	0	0	0	0
	ENSMUSG00000103348.1_Gm37053	0	0	0	0	0	0	0	0		ENSMUSG00000103348.1_Gm37053	0	0	0	0	0	0	0	0
	ENSMUSG00000009905.5_Kdsr	2.64725	2.50519	3.40683	2.13993	4.40381	2.80166	5.24906	7.79481		ENSMUSG00000009905.5_Kdsr	5.03534	4.03948	5.74666	5.53042	3.24543	3.31794	20.1272	6.67993
	ENSMUSG00000009907.17_Vps4b	4.61095	7.32304	5.38748	3.30445	5.72536	4.97892	4.42376	5.93393		ENSMUSG00000009907.17_Vps4b	8.71043	6.81304	7.58945	8.93119	7.16453	8.09471	1.21259	5.77395
	ENSMUSG00000067006.12_Serpinb5	0	0.090509	0	0	0.07228	0	0	0.137251		ENSMUSG00000067006.12_Serpinb5	0.171465	0	0.343241	0	0	0	0	0
	ENSMUSG00000083613.1_Pou2f3-rs1	0	0	0	0	0	0	0	0		ENSMUSG00000083613.1_Pou2f3-rs1	0	0	0	0	0	0	0	0
	ENSMUSG00000059956.14_Serpinb12	58.2447	46.8638	62.041	52.4447	57.5699	57.7756	25.8055	29.6906		ENSMUSG00000059956.14_Serpinb12	39.1682	45.7519	36.3886	36.5023	45.1564	42.0559	68.7624	61.1313
	ENSMUSG00000048775.10_Serpinb13	0	0	0	0	0	0	0	0		ENSMUSG00000048775.10_Serpinb13	0	0	0	0	0	0	0	0
	ENSMUSG00000084228.1_Gm8080	0.718186	0.359162	0.326209	0	0.516284	0	0	0.081697		ENSMUSG00000084228.1_Gm8080	0	0	0.735516	0.411713	0	0.171456	0	1.63501
	ENSMUSG00000044594.14_Serpinb3a	15.4102	6.71464	20.2515	8.27945	18.646	18.0815	10.0745	13.885		ENSMUSG00000044594.14_Serpinb3a	7.58897	12.6281	12.8478	11.0063	13.3341	11.9596	0.0682533	9.2101
	ENSMUSG00000058017.6_Serpinb3d	0	0	0	0	0	0	0	0		ENSMUSG00000058017.6_Serpinb3d	0	0	0	0	0	0	0	0.211772
	ENSMUSG00000083884.1_Gm15388	0	0	0	0	0	0	0	0		ENSMUSG00000083884.1_Gm15388	0	0	0	0	0	0	0	0
	ENSMUSG00000073602.10_Serpinb3b	0.39313	0	0.074402	0.179102	0.353263	0.059832	0	0.111801		ENSMUSG00000073602.10_Serpinb3b	0.0698353	0.198941	0	0.140856	0.10692	0	0	0
	ENSMUSG00000080729.1_Gm8084	0	0	0	0	0	0	0	0		ENSMUSG00000080729.1_Gm8084	0	0	0	0	0	0	0	0
	ENSMUSG00000081114.1_Gm15390	0	0	0	0	0	0	0	0		ENSMUSG00000081114.1_Gm15390	0	0	0	0	0	0	0	0
	ENSMUSG00000073601.2_Serpinb3c	0	0	0	0	0	0	0	0		ENSMUSG00000073601.2_Serpinb3c	0	0	0	0	0	0	0	0
	ENSMUSG00000084189.1_Gm8089	0	0	0.129742	0	0	0.20867	0	0		ENSMUSG00000084189.1_Gm8089	0	0	0	0	0	0.204578	0	0
	ENSMUSG00000026327.8_Serpinb11	0	0	0	0	0	0	0	0		ENSMUSG00000026327.8_Serpinb11	0	0	0	0	0	0	0	0
	ENSMUSG00000087210.1_Gm15391	0	0	0	0	0	0	0	0		ENSMUSG00000087210.1_Gm15391	0	0	0	0	0	0	0	0
	ENSMUSG00000067001.11_Serpinb7	0	0.08479	0.064175	0	0	0	0	0		ENSMUSG00000067001.11_Serpinb7	0	0	0	0	0	0	0	0
	ENSMUSG00000089278.1_Gm24553	0	0	0	0	0	0	0	0		ENSMUSG00000089278.1_Gm24553	0	0	0	0	0	0	0	0
	ENSMUSG00000062345.10_Serpinb2	0.882828	2.33112	1.7109	2.44536	0.846187	1.76281	0.089681	0.281192		ENSMUSG00000062345.10_Serpinb2	0.90331	1.09603	0.843855	0.708536	1.49825	0.505827	2.51172	1.16936
	ENSMUSG00000092572.7_Serpinb10	0.0475361	0.095091	0.035986	0.05775	0	0	0	0		ENSMUSG00000092572.7_Serpinb10	0.0337771	0.0320738	0.0811385	0.136255	0	0	1.69055	0
	ENSMUSG00000026315.13_Serpinb8	1.10716	1.76488	1.17864	1.38709	1.72032	0.9057	1.01047	0.806833		ENSMUSG00000026315.13_Serpinb8	1.49965	1.89092	2.10633	1.61154	2.50302	1.13574	0	2.39881
	ENSMUSG00000086161.1_Gm15389	60.4069	74.2463	34.8862	84.4327	41.1864	45.0388	41.12	7.50914		ENSMUSG00000086161.1_Gm15389	27.612	37.8167	28.204	30.8808	38.8875	57.9821	35.4355	100.144
	ENSMUSG00000096241.1_Gm24267	0	0	0	0	0	0	0	0.88187		ENSMUSG00000096241.1_Gm24267	0	0	0	0	0	0	0	0
	ENSMUSG00000077237.1_Gm22438	0	0	0	0	0	0	0	0		ENSMUSG00000077237.1_Gm22438	0	0	0	0	0	0	0	0
	ENSMUSG00000100457.6_D830032E09Rik	0.937165	0.960208	0.969008	0.888615	1.12284	1.08538	0.957813	1.01406		ENSMUSG00000100457.6_D830032E09Rik	0.844566	1.32635	0.0520205	1.2776	0.497331	0.491122	0.889587	3.61897
	ENSMUSG00000101477.1_Gm18448	0	0	0	0	0	0	0	0		ENSMUSG00000101477.1_Gm18448	0	0.186874	0	0	0	0	0	0
	ENSMUSG00000099484.1_Gm28282	0	0	0	0	0	0	0	0		ENSMUSG00000099484.1_Gm28282	0	0	0	0	0	0	0	0
	ENSMUSG00000100041.1_Gm5702	1.74703	0.168016	2.74681	1.26529	1.61012	2.37253	3.28491	3.59249		ENSMUSG00000100041.1_Gm5702	4.53576	5.03243	2.71437	4.76684	5.70172	4.5317	0	1.84262
	ENSMUSG00000104478.1_Gm38212	0	0	0	0	0	0	0	0		ENSMUSG00000104478.1_Gm38212	0	0	0	0	0	0	0	0
	ENSMUSG00000101231.1_Gm28283	0	0	0	0	0	0	0	0		ENSMUSG00000101231.1_Gm28283	0	0	0	0	0	0	0	0
	ENSMUSG00000101097.1_Gm6679	0	0	0	0	0	0	0	0		ENSMUSG00000101097.1_Gm6679	0	0	0	0	0	0	0	0
	ENSMUSG00000100831.1_Gm17847	0	0	0	0	0	0	0	0		ENSMUSG00000100831.1_Gm17847	0	0	0	0	0	0	0	0
	ENSMUSG00000100884.1_Gm28281	0	0	0	0	0	0	0	0		ENSMUSG00000100884.1_Gm28281	0	0	0	0	0	0	0	0
	ENSMUSG00000089037.1_Gm22159	0	0	0	0	0	0	0	0		ENSMUSG00000089037.1_Gm22159	0	0	0	0	0	0	0	0
	ENSMUSG00000084741.1_Gm25293	0	0	0	0	0	0	0	0		ENSMUSG00000084741.1_Gm25293	0	0	0	0	0	0	0	0
	ENSMUSG00000100025.1_Gm8141	0.866576	0.048152	0.583124	0.175463	0.576812	0.117233	0.30566	0.65718		ENSMUSG00000100025.1_Gm8141	1.2315	1.62417	2.52002	0.965961	1.4141	1.66654	0.710698	0.747285
	ENSMUSG00000026312.17_Cdh7	0	0	0	0	0.069313	0	0	0		ENSMUSG00000026312.17_Cdh7	0	0	0	0	0	0	0	0.059865
	ENSMUSG00000100290.1_Gm18552	0	0	0	0	0	0	0	0		ENSMUSG00000100290.1_Gm18552	0	0	0	0	0	0	0	0
	ENSMUSG00000100758.1_Gm3332	0	0	0	0	0	0	0	0		ENSMUSG00000100758.1_Gm3332	0	0	0	0	0	0	0	0
	ENSMUSG00000099926.1_Gm6693	0	0	0	0	0	0	0	0		ENSMUSG00000099926.1_Gm6693	0	0	0	0	0	0	0	0
	ENSMUSG00000047216.8_Cdh19	0.891524	2.03539	1.1444	0.706363	0.928828	0.684319	0.861347	1.45509		ENSMUSG00000047216.8_Cdh19	2.47883	0.627687	1.16886	1.0555	0.927707	0.855977	1.14442	0.32089
	ENSMUSG00000102788.1_Gm38255	0	0	0	0	0	0	0	0		ENSMUSG00000102788.1_Gm38255	0	0	0	0	0	0	0	0
	ENSMUSG00000102160.1_Gm36944	0	0.030071	0	0	0	0	0	0		ENSMUSG00000102160.1_Gm36944	0	0	0	0	0	0	0	0
	ENSMUSG00000101253.1_Gm29088	0	0	0	0	0	0	0	0		ENSMUSG00000101253.1_Gm29088	0	0	0	0	0	0	0	0
	ENSMUSG00000101846.1_Gm19927	0	0	0	0	0	0	0	0		ENSMUSG00000101846.1_Gm19927	0	0	0	0	0	0	0	0
	ENSMUSG00000100555.1_Gm8173	0.0419578	0.041966	0.063526	0.101947	0.100541	0.051086	0.266389	0.286374		ENSMUSG00000100555.1_Gm8173	0.238507	0.16986	0.334213	0.360796	0.0912905	0.200335	0.28154	0.781531
	ENSMUSG00000102728.1_Gm37934	0	0	0	0	0	0	0	0		ENSMUSG00000102728.1_Gm37934	0	0	0	0	0	0	0	0
	ENSMUSG00000038702.6_Dsel	0.0719682	0.273532	0.283303	0.244811	0.448378	0.140199	0.201047	0.704058		ENSMUSG00000038702.6_Dsel	0.715924	0.194235	0.851699	0.721999	0.156586	0.412351	0	1.25116
	ENSMUSG00000101875.1_Gm6028	0.144513	0	0.218799	0.175565	0.519432	0	0.367005	0.16439		ENSMUSG00000101875.1_Gm6028	0	0.195013	0	0	0.314427	0	0.581818	0
	ENSMUSG00000099732.2_Gm17752	0	0	0	0	0	0	0	0		ENSMUSG00000099732.2_Gm17752	0	0	0	0	0	0	0	0
	ENSMUSG00000101220.1_Gm6717	0	0	0	0	0	0	0	0		ENSMUSG00000101220.1_Gm6717	0	0	0	0	0	0	0	0
	ENSMUSG00000100020.1_Gm19086	0	0	0	0	0	0	0	0		ENSMUSG00000100020.1_Gm19086	0	0	0	0	0	0	0	0
	ENSMUSG00000101054.1_Gm18406	0	0	0	0	0	0	0	0		ENSMUSG00000101054.1_Gm18406	0	0	0	0	0	0	0	0
	ENSMUSG00000088691.1_Gm22331	0	0	0	0	0	0	0	0		ENSMUSG00000088691.1_Gm22331	0	0	0	0	0	0	0	0
	ENSMUSG00000099884.1_Gm8204	0	0	0	0	0	0	0	0		ENSMUSG00000099884.1_Gm8204	0	0	0	0	0	0	0	0
	ENSMUSG00000100304.1_Gm28190	0	0	0	0	0	0	0	0		ENSMUSG00000100304.1_Gm28190	0	0	0	0	0	0	0	0
	ENSMUSG00000101453.1_Gm28189	0	0	0	0	0	0	0	0		ENSMUSG00000101453.1_Gm28189	0	0	0	0	0	0	0	0
	ENSMUSG00000102105.1_Gm17946	0	0.154213	0	0	0	0	0	0		ENSMUSG00000102105.1_Gm17946	0	0	0	0	0	0	0	0
	ENSMUSG00000099943.1_Gm18181	0	0	0	0	0	0	0	0		ENSMUSG00000099943.1_Gm18181	0	0	0	0	0	0	0	0
	ENSMUSG00000084546.1_Gm24937	0	0	0	0	0	0	0	0		ENSMUSG00000084546.1_Gm24937	0	0	0	0	0	0	0	0
	ENSMUSG00000097648.1_9330185C12Rik	0	0	0	0	0	0	0	0		ENSMUSG00000097648.1_9330185C12Rik	0	0	0	0	0	0	0	0
	ENSMUSG00000101687.1_Gm4854	0	0	0	0	0	0	0	0		ENSMUSG00000101687.1_Gm4854	0	0	0	0	0	0	0	0
	ENSMUSG00000100515.6_Gm17916	0	0	0	0	0	0.048254	0	0		ENSMUSG00000100515.6_Gm17916	0	0	0	0	0	0	0	0
	ENSMUSG00000070695.4_Cntnap5a	0.159156	0.288052	0.206544	0.193354	0.054482	0.138414	0.028871	0.008621		ENSMUSG00000070695.4_Cntnap5a	0.161556	0.153409	0.2501	0.260683	0.0659593	0.208073	0	0.11764
	ENSMUSG00000092948.1_Gm23393	0	0	0	0	0	0	0	0		ENSMUSG00000092948.1_Gm23393	0	0	0	0	0	0	0	0
	ENSMUSG00000102033.1_Gm28263	0	0	0	0	0	0	0	0		ENSMUSG00000102033.1_Gm28263	0	0	0	0	0	0	0	0
	ENSMUSG00000094429.2_Gm19965	0.328517	0.739306	0.124347	0.066518	0.360802	0.299988	0.173813	0.093426		ENSMUSG00000094429.2_Gm19965	1.16715	0.184715	0.186913	0.353116	0.565865	0.42482	0	0
	ENSMUSG00000101154.1_Gm17777	0	0	0	0	0	0	0	0		ENSMUSG00000101154.1_Gm17777	0.277152	0	0	0	0	0	0	0
	ENSMUSG00000065865.1_Gm24030	0	0	0	0	0	0	0	0		ENSMUSG00000065865.1_Gm24030	0	0	0	0	0	0	0	0
	ENSMUSG00000098815.1_Gm27785	0	0.754241	0	0	2.71049	0	0	0		ENSMUSG00000098815.1_Gm27785	1.07165	1.01761	0.858102	0	0.820369	0	0	0.780347
	ENSMUSG00000101573.1_Gm28361	0	0	0	0	0	0	0	0		ENSMUSG00000101573.1_Gm28361	0	0	0	0	0	0	0	0
	ENSMUSG00000107979.1_Zfp813-ps	12.4828	5.6385	16.6641	6.52262	10.7747	19.6109	8.181	9.00849		ENSMUSG00000107979.1_Zfp813-ps	35.8605	25.7203	31.6165	40.2045	40.0096	31.7235	0	10.1395
	ENSMUSG00000101373.2_Zfp813-ps	7.87798	5.03229	9.92294	1.97045	8.32832	12.2517	3.40453	4.51844		ENSMUSG00000101373.2_Zfp813-ps	20.2272	15.6337	21.0553	18.5961	21.3538	17.7406	0	14.9343
	ENSMUSG00000099615.1_Gm28362	33.283	50.7056	30.9305	39.7685	33.2651	35.3486	21.1531	35.2096		ENSMUSG00000099615.1_Gm28362	34.4391	27.1055	20.0094	28.0994	28.8621	28.4363	13.4321	23.6232
	ENSMUSG00000100265.1_Gm28363	3.8209	1.60262	2.05274	1.49739	2.51046	2.10096	0.939052	9.81457		ENSMUSG00000100265.1_Gm28363	0.525477	1.33061	1.5428	3.35626	1.20678	0.882755	11.5787	1.02036
	ENSMUSG00000100527.1_Gm28359	1.81964	4.14205	0.950003	1.60081	1.27802	0.916757	0.79675	0.927898		ENSMUSG00000100527.1_Gm28359	0.891694	1.01607	0.357001	0.719408	1.36521	1.49797	0	0.259722
	ENSMUSG00000099571.1_Gm18182	0	0	0	0	0	0	0	0		ENSMUSG00000099571.1_Gm18182	0.0942302	0	0	0	0	0	0	0
	ENSMUSG00000101303.1_B020011L13Rik	17.6619	8.32835	23.6	6.86065	19.1934	24.6965	18.2563	21.4678		ENSMUSG00000101303.1_B020011L13Rik	20.2271	19.4404	20.4257	17.2604	19.9351	20.8074	6.80532	22.9876
	ENSMUSG00000100305.1_Gm28360	1.9472	1.22419	5.55933	0.608297	1.66641	1.89664	1.20095	2.02517		ENSMUSG00000100305.1_Gm28360	2.05562	0.675679	2.72221	1.59466	1.27099	2.19149	0	4.89352
	ENSMUSG00000099534.1_Gm28169	0	0	0	0	0	0	0.305305	0		ENSMUSG00000099534.1_Gm28169	0.683374	0	1.09439	0.344586	1.04627	0.287002	0	0
	ENSMUSG00000100886.1_Gm7195	0.826104	0.729056	1.03003	0.354216	1.28088	0.650824	0.925575	0.66334		ENSMUSG00000100886.1_Gm7195	2.76232	0.327878	2.26716	0.766083	1.2159	1.45014	3.39115	0.301716
	ENSMUSG00000101415.1_Gm28168	0.599262	0.220823	0.764048	0.153269	0.188944	0.614425	0.280347	0.143513		ENSMUSG00000101415.1_Gm28168	1.16537	0.340494	0.825474	0.226012	0.926425	0.0376485	0.16931	0
	ENSMUSG00000100617.1_Gm7145	8.36903	2.49732	10.9909	4.10063	9.19613	18.3527	3.75761	7.36366		ENSMUSG00000100617.1_Gm7145	31.2775	24.7086	24.9395	22.3981	31.2874	22.629	0	9.091
	ENSMUSG00000100703.6_Gm28358	3.26063	5.08757	4.93673	4.27816	2.96904	3.49357	1.98737	2.81893		ENSMUSG00000100703.6_Gm28358	3.70698	3.69605	2.67145	1.6823	3.83097	3.1137	0	4.58883
	ENSMUSG00000100177.1_Gm29489	2.04816	0	1.16287	1.24413	1.53371	3.42888	1.62547	2.91235		ENSMUSG00000100177.1_Gm29489	1.45533	2.4184	2.03932	0.36692	1.94964	1.22242	0	0.529865
	ENSMUSG00000101363.1_Gm29490	0	0	0	0	0	0	0	0		ENSMUSG00000101363.1_Gm29490	0	0.981908	0	0	0	0.289519	0	0
	ENSMUSG00000101590.1_Gm29104	0.747302	1.12117	1.13145	0	0	1.36481	0.948922	1.70018		ENSMUSG00000101590.1_Gm29104	2.655	2.01689	0.425185	0.535505	0.812979	1.33805	1.50434	0
	ENSMUSG00000102030.1_Gm29106	2.50175	3.88776	4.31991	1.00473	3.76532	3.44877	4.27937	4.42166		ENSMUSG00000102030.1_Gm29106	5.02438	7.00307	6.32882	5.06701	6.97273	9.37835	1.3596	4.53582
	ENSMUSG00000099870.1_Gm7200	0	0	0	0	0	0	0	0		ENSMUSG00000099870.1_Gm7200	0	0	0	0	0	0	0	0
	ENSMUSG00000026374.14_Tsn	29.1051	40.3368	27.6421	30.5019	34.9703	28.4142	35.409	36.9784		ENSMUSG00000026374.14_Tsn	21.2933	24.5877	23.3004	21.5265	23.1737	22.0339	77.9469	40.3855
	ENSMUSG00000026377.12_Nifk	69.822	77.6043	74.779	67.4907	85.6782	71.9051	98.0939	109.967		ENSMUSG00000026377.12_Nifk	77.2082	82.8851	101.068	86.8778	70.0341	74.879	142.593	126.857
	ENSMUSG00000099936.1_Gm28867	0	0	0	0.046526	0	0	0	0		ENSMUSG00000099936.1_Gm28867	0	0	0	0	0	0	0	0
	ENSMUSG00000064302.13_Clasp1	1.38985	2.10417	1.41436	1.44399	1.50142	1.10502	1.23442	2.40177		ENSMUSG00000064302.13_Clasp1	1.41389	0.850652	1.28338	1.19731	1.20216	0.852177	1.8754	2.71535
	ENSMUSG00000077257.1_Gm26080	0	0	0	0	0	0	0	0		ENSMUSG00000077257.1_Gm26080	0	0	0	0	0	0	0	0
	ENSMUSG00000107722.1_2900060B14Rik	0.13466	1.07749	1.0194	0.32719	0.968032	0.163955	0.170991	0.153182		ENSMUSG00000107722.1_2900060B14Rik	0.574101	0.363434	1.07263	0.771962	1.02546	1.44666	3.25289	0.557391
	ENSMUSG00000080542.1_Gm22710	0	3.31866	4.01889	1.61239	2.38523	0.807969	0.842643	0.754881		ENSMUSG00000080542.1_Gm22710	2.82917	1.791	4.53078	2.85317	2.8877	4.75275	16.0302	2.74682
	ENSMUSG00000100770.1_Gm28466	0	0	0	0	0	0	0	0		ENSMUSG00000100770.1_Gm28466	0	0	0	0.721592	0.547743	0	0	0
	ENSMUSG00000026380.10_Tfcp2l1	1.0371	0.562604	0.63873	0.790137	0.716058	0.802575	0.647294	0.989791		ENSMUSG00000026380.10_Tfcp2l1	1.12411	0.676037	0.990117	1.07067	1.44377	1.21698	0.28308	0.127329
	ENSMUSG00000089601.1_Gm22094	1.41796	0	0	0	0	0	0	0		ENSMUSG00000089601.1_Gm22094	0	0	0	0	0.771287	0	0	0
	ENSMUSG00000101624.1_Gm28882	0	0	0	0	0	0	0	0		ENSMUSG00000101624.1_Gm28882	0	0.712978	0	0	0	0	0	0
	ENSMUSG00000088363.1_Gm23497	0	0	0	0	0	0	0	0		ENSMUSG00000088363.1_Gm23497	0	0	0	0	0	0	0	0
	ENSMUSG00000100040.1_Gm28467	0	0	0	0	0	0	0	0		ENSMUSG00000100040.1_Gm28467	0	0	0	0	0	0	0	0
	ENSMUSG00000048402.14_Gli2	1.28006	0.809253	0.914182	0.953609	1.73623	1.19096	3.49619	3.91507		ENSMUSG00000048402.14_Gli2	3.12338	2.52589	1.42913	4.11908	2.54865	3.14244	2.09061	1.3996
	ENSMUSG00000098273.1_Mir6346	0	0	0	0	0	0	0	0		ENSMUSG00000098273.1_Mir6346	0	0	0	0	0	0	0	0
	ENSMUSG00000097408.1_Gm26831	0	0	0	0	0	0	0	0		ENSMUSG00000097408.1_Gm26831	0	0	0	0	0	0	0	0
	ENSMUSG00000096939.1_Gm8321	0	0	0	0	0	0	0	0		ENSMUSG00000096939.1_Gm8321	0	0	0	0	0	0	0	0
	ENSMUSG00000100767.1_Gm3508	0	0	0	0	0	0	0	0		ENSMUSG00000100767.1_Gm3508	0	0	0	0	0	0	0	0
	ENSMUSG00000099860.1_Gm29456	0.216017	0	0	0.39365	0	0.131505	0	0.737188		ENSMUSG00000099860.1_Gm29456	0.306984	0	0.24581	0	0	0.128927	0	0
	ENSMUSG00000101179.1_Gm29455	0	0	0	0	0	0	0	0		ENSMUSG00000101179.1_Gm29455	0	0	0	0	0	0	0	0
	ENSMUSG00000037035.5_Inhbb	0.292423	1.4234	0.885478	0.213154	0.467143	0.522189	0	0		ENSMUSG00000037035.5_Inhbb	5.81791	1.70997	4.14833	3.35273	5.85345	3.42075	0	0
	ENSMUSG00000004451.14_Ralb	0.185082	0	0.458545	0.061323	0.221751	0.225346	0	0.05742		ENSMUSG00000004451.14_Ralb	1.84116	0.272465	2.45072	0.265254	2.0867	1.58666	0	0.644221
	ENSMUSG00000101437.1_Gm29454	0	0	0	0	0	0	0	0		ENSMUSG00000101437.1_Gm29454	0	0	0	0	0	0	0	0
	ENSMUSG00000098447.2_Gm27184	1.91319	0.136683	1.44832	0.332041	1.63731	0.831928	4.16463	3.26452		ENSMUSG00000098447.2_Gm27184	3.68988	3.50381	2.17706	3.32949	3.122	2.1206	0	0
	ENSMUSG00000098923.1_Tmem185b	3.46606	3.14356	3.82464	2.64069	5.13816	2.82531	11.5252	10.659		ENSMUSG00000098923.1_Tmem185b	6.63712	8.08614	6.5178	7.11441	6.07143	5.64502	9.06652	2.73563
	ENSMUSG00000101731.1_3830432H09Rik	0	0	0	0	0.113066	0	0	0		ENSMUSG00000101731.1_3830432H09Rik	0	0	0	0	0.171105	0.150194	0	0
	ENSMUSG00000084505.1_Gm25322	0	0	0	0	0.955622	0	0	0		ENSMUSG00000084505.1_Gm25322	0	0	0	0	0	0.952074	0	0
	ENSMUSG00000026383.14_Epb41l5	10.9716	9.3603	13.4798	8.79506	14.9164	17.8752	8.86437	14.8912		ENSMUSG00000026383.14_Epb41l5	16.3987	19.4324	18.3307	18.2939	17.647	17.216	16.4138	14.349
	ENSMUSG00000102687.1_Gm37219	0	0	0.542507	0	2.03921	0.436268	1.13748	0.713305		ENSMUSG00000102687.1_Gm37219	0.509209	0.725297	0.203869	0.898678	0.194904	0.534642	23.6828	0
	ENSMUSG00000026384.13_Ptpn4	0.124561	0.828126	0.232965	0.195834	0.737418	0.321161	0.707103	1.3836		ENSMUSG00000026384.13_Ptpn4	0.614348	0.197752	0.258469	0.451545	0.470294	0.384833	4.50358	0.51559
	ENSMUSG00000091876.1_Gm3851	38.6059	28.1773	42.6533	21.2324	45.3169	32.0774	33.454	33.8272		ENSMUSG00000091876.1_Gm3851	36.6991	18.6563	49.867	23.5521	47.6743	52.3102	63.0119	59.9248
	ENSMUSG00000103146.1_Gm37745	0	0	0	0	0	0	0	0		ENSMUSG00000103146.1_Gm37745	0	0	0	0	0	0	0	0
	ENSMUSG00000100436.1_Gm29657	0	0	0	0	0	0	0	0		ENSMUSG00000100436.1_Gm29657	0	0	0	0	0	0	0	0
	ENSMUSG00000090277.1_Gm8338	0	0	0	0	0	0	0	0		ENSMUSG00000090277.1_Gm8338	0	0	0	0	0	0	0	0
	ENSMUSG00000100042.1_Gm29658	0	0	0	0	0	0	0	0		ENSMUSG00000100042.1_Gm29658	0	0	0	0	0	0	0	0
	ENSMUSG00000100636.1_Gm3551	0	0	0.378284	0	0.149676	0	0	0.142109		ENSMUSG00000100636.1_Gm3551	0	0	0	0.179039	0.815427	0	0	0
	ENSMUSG00000101224.1_Gm28209	0	0	0	0	0	0	0	0		ENSMUSG00000101224.1_Gm28209	0	0	0	0	0	0	0	0
	ENSMUSG00000036975.5_Tmem177	0.0496561	0.744985	0.526269	0.30163	0.505699	0.030229	1.51328	0.903778		ENSMUSG00000036975.5_Tmem177	1.12907	0	1.69514	0.355828	0.0810302	0.118546	0.0999591	0.025692
	ENSMUSG00000036962.12_Cfap221	6.11814	3.15928	6.16104	5.91164	4.26178	4.29623	1.58989	1.84512		ENSMUSG00000036962.12_Cfap221	6.71301	4.10886	4.20955	4.69004	4.39594	5.29895	0	1.79627
	ENSMUSG00000092245.1_Gm17973	14.8354	7.818	16.6649	15.1162	9.74734	8.74005	3.24093	3.8107		ENSMUSG00000092245.1_Gm17973	14.7352	8.18005	6.71629	10.5165	9.37114	11.0441	0	4.45698
	ENSMUSG00000026387.15_Sctr	0	0.082472	0	0.050087	0.049396	0	0	0		ENSMUSG00000026387.15_Sctr	0.0585895	0.055635	0	0	0.0897024	0	0	0
	ENSMUSG00000050777.7_Tmem37	3.22691	1.39227	0.287392	1.76797	1.36455	4.3141	1.60687	1.22359		ENSMUSG00000050777.7_Tmem37	1.70843	1.87843	0.719994	1.17885	0.550667	1.35948	2.80213	0
	ENSMUSG00000026385.16_Dbi	204.226	345.402	204.725	230.392	210.93	179.975	186.439	175.117		ENSMUSG00000026385.16_Dbi	140.762	125.162	135.945	150.651	141.77	161.266	341.4	271.821
	ENSMUSG00000026388.15_3110009E18Rik	92.0382	144.269	106.09	103.182	86.5727	91.3041	54.0534	53.8257		ENSMUSG00000026388.15_3110009E18Rik	57.97	68.647	63.8346	48.9141	59.4666	77.1572	91.2393	145.444
	ENSMUSG00000026389.16_Steap3	0	0	0.021976	0.035267	0.121731	0.141377	0	0		ENSMUSG00000026389.16_Steap3	1.13447	0.17628	1.78377	0.624054	1.29479	0.918256	0	0
	ENSMUSG00000036907.9_C1ql2	0	0	0	0	0	0	0	0		ENSMUSG00000036907.9_C1ql2	0	0	0	0	0	0	0	0
	ENSMUSG00000101275.1_1700012E03Rik	0.06024	0.602517	0	0.073184	0.14435	0.220035	0.076493	0.274103		ENSMUSG00000101275.1_1700012E03Rik	0.171216	0	0	0	0	0	0	0
	ENSMUSG00000026390.7_Marco	1.24964	2.71527	0.848143	0.994657	0.206514	2.30848	1.42264	1.56858		ENSMUSG00000026390.7_Marco	3.06187	5.23344	7.94357	4.94056	6.04729	1.74885	6.65035	4.36994
	ENSMUSG00000058665.8_En1	0	0	0.047862	0.07681	0	0.115468	0.080282	0		ENSMUSG00000058665.8_En1	0	0	0	0	0	0	0	0
	ENSMUSG00000099957.3_2610027F03Rik	0	0	0	0	0	0	0	0		ENSMUSG00000099957.3_2610027F03Rik	0	0	0	0	0	0	0	0
	ENSMUSG00000101386.1_Gm29346	0	0	0	0	0	0	0	0		ENSMUSG00000101386.1_Gm29346	0	0	0	0	0	0	0	0
	ENSMUSG00000101922.1_Gm29345	0	0	0	0	0	0	0	0		ENSMUSG00000101922.1_Gm29345	0	0	0	0	0	0	0	0
	ENSMUSG00000100761.1_Gm29344	0	0	0	0	0	0	0	0		ENSMUSG00000100761.1_Gm29344	0	0	0	0	0	0	0	0
	ENSMUSG00000099336.1_Gm29348	0	0	0	0	0	0	0	0		ENSMUSG00000099336.1_Gm29348	0	0	0	0	0	0	0	0
	ENSMUSG00000100979.1_Gm29347	0	0	0.279711	0	0.442693	0	0.469178	0.420312		ENSMUSG00000100979.1_Gm29347	0	0	0	0	0	0	0	0
	ENSMUSG00000102360.1_Gm37043	0	0	0	0	0	0	0.033923	0		ENSMUSG00000102360.1_Gm37043	0	0	0	0	0	0	0	0
											ENSMUSG00000097881.7_Celrr	0	0	0	0	0	0.0510917	0	0
	ENSMUSG00000097881.7_Celrr	0	0	0	0	0	0	0.05435	0		ENSMUSG00000101700.1_Gm29359	0	0	0	0	0	0	0	0
	ENSMUSG00000101700.1_Gm29359	0	0	0	0	0	0	0	0		ENSMUSG00000104332.1_Gm38283	0	0	0	0	0	0	0	0
	ENSMUSG00000104332.1_Gm38283	0	0	0	0	0	0	0	0		ENSMUSG00000003721.14_Insig2	3.90338	2.86854	3.805	3.35458	4.96285	3.99142	11.1866	4.96789
	ENSMUSG00000003721.14_Insig2	2.1496	3.96558	2.49517	1.79903	4.03491	2.76263	3.82137	4.646		ENSMUSG00000104253.1_Gm37174	0.0770974	0.0732096	0	0	0	0	0	0
	ENSMUSG00000104253.1_Gm37174	0.0271258	0	0	0.032954	0	0.165134	0.103333	0		ENSMUSG00000101791.1_2210011K15Rik	0	0	0	0	0	0	0	0
	ENSMUSG00000101791.1_2210011K15Rik	0	0	0	0	0	0	0	0		ENSMUSG00000026339.18_Ccdc93	4.21265	4.1078	4.95667	4.66388	3.73736	5.4331	7.27551	4.26003
	ENSMUSG00000026339.18_Ccdc93	4.08773	2.9504	3.71998	4.20004	4.11606	4.49166	4.57398	6.91727		ENSMUSG00000085857.1_Gm15392	15.1519	10.647	18.6841	15.5861	11.1351	13.8724	37.2024	9.7092
	ENSMUSG00000085857.1_Gm15392	15.7798	12.5836	17.5956	25.2584	18.9061	21.8089	17.6002	19.0418		ENSMUSG00000083582.1_Gm15393	0	0	0.43101	0.542841	0	0	0	0
	ENSMUSG00000083582.1_Gm15393	0	0	0	0	0	0	0	0		ENSMUSG00000050534.8_Htr5b	2.315	4.33866	1.60977	3.50196	1.25917	2.30269	14.1525	0.487969
	ENSMUSG00000050534.8_Htr5b	2.40064	2.4011	2.01204	1.87487	6.21475	3.60141	15.3505	13.9955		ENSMUSG00000081130.1_Gm8217	0	0	0	0	0	0	0	0
	ENSMUSG00000081130.1_Gm8217	0	0	0	0	0	0	0	0		ENSMUSG00000001674.11_Ddx18	55.7364	61.4913	92.4144	68.7535	65.0183	67.5125	259.316	214.613
	ENSMUSG00000001674.11_Ddx18	69.9217	113.774	65.3495	60.3511	71.6066	58.8161	71.9454	81.0212		ENSMUSG00000102006.1_Gm28591	0	0	0	0	0	0	0	0
	ENSMUSG00000102006.1_Gm28591	0	0	0	0	0	0	0	0		ENSMUSG00000102488.1_Gm37920	0.944315	0.149449	0	0	0.240963	0.528789	0	1.60445
	ENSMUSG00000102488.1_Gm37920	0.221497	0.886158	0.503032	0	0	0	0	0		ENSMUSG00000083584.1_Gm15394	0	0	0	0	0	0	0	0
	ENSMUSG00000083584.1_Gm15394	0	0	0	0.077045	0	0	0	0		ENSMUSG00000100913.1_Gm8392	0	0	0	0	0	0	0	0
	ENSMUSG00000100913.1_Gm8392	0	0	0	0	0	0	0	0		ENSMUSG00000080410.2_Gm26472	0	0	0	0	0	0	0	0
	ENSMUSG00000080410.2_Gm26472	0	0	0	0	0	0	0	0		ENSMUSG00000099960.1_Gm28590	0	0	0	0	0	0	0	0
	ENSMUSG00000099960.1_Gm28590	0	0	0	0	0	0	0	0		ENSMUSG00000089274.1_Gm24547	0	0	0	0	0	0	0	0
	ENSMUSG00000089274.1_Gm24547	0	0	0	0	0	0	0	0		ENSMUSG00000103263.1_Gm36982	0	0	0	0	0	0	0	0
	ENSMUSG00000103263.1_Gm36982	0	0	0	0	0	0	0	0		ENSMUSG00000089190.1_Gm25771	0	0	0	0	0	0	0	0
	ENSMUSG00000089190.1_Gm25771	0	0	0	0	0	0	0	0		ENSMUSG00000099451.1_Gm29192	0	0	0	0	0	0	0	0
	ENSMUSG00000099451.1_Gm29192	0	0	0	0	0	0	0	0		ENSMUSG00000104180.1_Gm37970	0	0	0	0	0	0	0.578458	0
	ENSMUSG00000104180.1_Gm37970	0	0	0	0	0	0	0	0		ENSMUSG00000100762.1_Gm8403	0	0	0	0	0	0	0	0
	ENSMUSG00000100762.1_Gm8403	0	0	0	0	0	0	0	0		ENSMUSG00000100405.1_Gm28911	1.00754	3.82692	5.64734	1.01609	3.85644	5.07773	14.2719	9.53757
	ENSMUSG00000100405.1_Gm28911	1.41796	3.54558	3.22027	0.86132	2.54832	4.31607	0	0.806497		ENSMUSG00000100525.1_Gm20058	0	0	0	0	0	0	0	0
	ENSMUSG00000100525.1_Gm20058	0	0	0	0	0	0	0	0		ENSMUSG00000101495.1_Gm28912	0	0	0	0	0	0	0	0
	ENSMUSG00000101495.1_Gm28912	0	0	0	0	0	0	0	0		ENSMUSG00000036815.17_Dpp10	3.29826	4.1326	4.15876	3.61608	3.77159	3.40264	1.97091	4.74858
	ENSMUSG00000036815.17_Dpp10	3.25022	2.86075	4.03884	2.10008	3.39801	3.62899	1.56525	2.19098		ENSMUSG00000102801.1_Gm37478	0.843219	0.352307	0.0810225	0.27212	0.206559	0.821589	0	0
	ENSMUSG00000102801.1_Gm37478	0.498415	0.142432	0.287474	0.259505	0.45498	0.260076	0.331512	0.269986		ENSMUSG00000102681.1_Gm37221	0.0392025	0	0	0	0	0	0	0
[truncated: 54,284 more rows]

## Sheet: Figure 1c
transcription	gene	1000	100	10	1	1	1	1	1		translation	gene	1000	100	10	1	1	1	1	1
	ENSG00000223972.5_DDX11L1	0.030603	1.75089	0.233268	0.651917	1.55003	0.219395	0.498008	0			ENSG00000223972.5_DDX11L1	0.590469	0.931767	0.303981	0.110341	0	0.665627	0.281607	0.194196
	ENSG00000227232.5_WASH7P	4.91269	13.1454	5.76674	21.7676	27.1101	5.82294	22.3845	3.13829			ENSG00000227232.5_WASH7P	39.3558	25.1857	27.2487	3.82601	3.4483	32.1626	15.5509	19.0371
	ENSG00000278267.1_MIR6859-1	0	0	0	0	7.53307	0	2.5413	0			ENSG00000278267.1_MIR6859-1	6.02625	0	13.9608	0	0	0	0	0
	ENSG00000243485.5_MIR1302-2HG	0.936077	0.343306	0	0.092318	0	0.497096	0	0			ENSG00000243485.5_MIR1302-2HG	2.00678	1.73416	0	0.187505	0	0	0	0
	ENSG00000284332.1_MIR1302-2	1.53903	0	0	0	0	0.919447	0	0			ENSG00000284332.1_MIR1302-2	2.22709	0	0	0	0	0	0	0
	ENSG00000237613.2_FAM138A	0	0.095848	0	0.077323	0.105055	0	0	0			ENSG00000237613.2_FAM138A	0	0	0	0	0	0	0	0
	ENSG00000268020.3_OR4G4P	0	0	0	0	0	0	0	0			ENSG00000268020.3_OR4G4P	0	0	0	0	0	0	0	0
	ENSG00000240361.2_OR4G11P	0	0	0	0.199978	0	0	0	0			ENSG00000240361.2_OR4G11P	0	0	0	0	0.205916	0	0	0
	ENSG00000186092.6_OR4F5	0	0	0	0.10801	0	0	0	0.033051			ENSG00000186092.6_OR4F5	0	0	0	0	0	0	0	0
	ENSG00000238009.6_AL627309.1	0.114002	0.062715	0	1.16366	0.756137	0.612965	2.80594	0.023222			ENSG00000238009.6_AL627309.1	0.879839	0	1.13238	3.44247	0	0.11623	0	0
	ENSG00000239945.1_AL627309.3	0	0.177162	0	0.142921	0.582542	1.25056	6.81277	0.0656			ENSG00000239945.1_AL627309.3	1.55339	0	1.43947	0	0	0	0	0
	ENSG00000233750.3_CICP27	0.097501	3.67802	0.345052	0.717061	1.00783	0.133141	0.725325	1.47541			ENSG00000233750.3_CICP27	0.618118	0.787588	1.57724	0	0	10.7549	0.128171	0.206236
	ENSG00000268903.1_AL627309.6	0.843916	1.54753	2.81428	2.87139	2.03543	0.504174	0.114443	15.8155			ENSG00000268903.1_AL627309.6	1.62829	2.4471	9.22089	0	0	1.52962	0	0
	ENSG00000269981.1_AL627309.7	0	0	0	1.99133	1.80369	0	0	50.5757			ENSG00000269981.1_AL627309.7	2.88581	0	4.08555	0	0	0	0	0
	ENSG00000239906.1_AL627309.2	0	0	0	0.291815	1.58591	0	0.802517	0			ENSG00000239906.1_AL627309.2	2.53737	0.238333	0	0	0	0	0	0
	ENSG00000241860.6_AL627309.5	0.188559	0.132021	1.02895	0.943325	1.11628	0.286743	0.125527	0.055869			ENSG00000241860.6_AL627309.5	1.88521	1.3172	0.851343	0.247222	0.094	1.44474	0.315472	0.21755
	ENSG00000222623.1_RNU6-1100P	0	0	0	0	0	0	0	0			ENSG00000222623.1_RNU6-1100P	0	0	0	0	0	0	0	0
	ENSG00000241599.1_AL627309.4	0	6.3916	1.5498	0.412501	0	0	0	0			ENSG00000241599.1_AL627309.4	0	0	0	0	0	0	0	0
	ENSG00000279928.2_FO538757.1	0	0.819919	0	0	0.898682	0	0	0			ENSG00000279928.2_FO538757.1	0	0	0	0	0	0	0	0
	ENSG00000279457.4_WASH9P	4.78894	11.7926	7.31509	24.4918	27.6842	10.0817	50.4077	5.76021			ENSG00000279457.4_WASH9P	39.2332	32.5119	26.578	4.38522	4.37686	38.4403	22.0337	63.5112
	ENSG00000273874.1_MIR6859-2	0	0	0	6.93062	7.53307	0	2.5413	0			ENSG00000273874.1_MIR6859-2	10.5459	1.13208	7.75598	0	0	0	0	0
	ENSG00000228463.10_AP006222.1	2.14348	2.50043	0.904272	2.24638	3.28564	1.06456	7.5961	3.55619			ENSG00000228463.10_AP006222.1	2.13015	1.11391	1.15434	2.23474	4.0361	12.5155	4.03988	0.314097
	ENSG00000236679.2_RPL23AP24	14.0671	14.5669	7.09574	14.9341	16.9641	0.659136	10.3236	18.4291			ENSG00000236679.2_RPL23AP24	12.5064	6.59843	9.04126	13.9231	15.1255	45.3696	40.6099	2.33372
	ENSG00000236601.2_AL732372.1	1.60017	0.960316	0	0.086079	0	0	0	0			ENSG00000236601.2_AL732372.1	2.15184	0	2.02293	0	0.265905	0	0	0
	ENSG00000237094.12_AL732372.2	0.504946	0.979303	0.742052	4.8921	3.42655	0.797625	1.72697	0.167364			ENSG00000237094.12_AL732372.2	3.25305	2.85393	4.99863	19.2245	0.281591	3.02491	0.393768	0.579292
	ENSG00000269732.1_WBP1LP7	0	0	0	0	0	0	0	0			ENSG00000269732.1_WBP1LP7	0	0	0	0	0	0	0	0
	ENSG00000284733.1_OR4F29	0.320179	0	0	0.18946	0	0	0	0			ENSG00000284733.1_OR4F29	1.33849	0	0	0	0	0	0	0
	ENSG00000233653.3_CICP7	0.107179	0	0.122543	0.837158	0.620406	0	0.069765	0			ENSG00000233653.3_CICP7	0.124077	0.808043	0.042584	0	0	0.407955	0	0.181365
	ENSG00000250575.1_AL732372.3	1.71417	2.54611	9.92201	3.42335	2.17055	0.716857	0.627634	31.566			ENSG00000250575.1_AL732372.3	6.61477	2.11249	16.2606	0.154514	0.470001	1.74767	0	0.634521
	ENSG00000278757.1_RF00026	0	0	0	0	0	0	0	0			ENSG00000278757.1_RF00026	0	0	0	0	0	0	0	0
	ENSG00000230021.10_AL669831.3	49.3956	22.8148	24.8945	19.8805	22.8158	61.8601	23.5391	17.5573			ENSG00000230021.10_AL669831.3	13.0132	15.8727	11.9206	35.7452	7.84213	26.2445	8.44692	5.84545
	ENSG00000235146.2_AC114498.1	1.17063	9.01588	0.079669	0	0	0	0	0			ENSG00000235146.2_AC114498.1	1.29066	0	0.830562	0	0	0	0	0
	ENSG00000225972.1_MTND1P23	280.469	1687.88	697.516	166.722	194.847	418.853	210.204	354.017			ENSG00000225972.1_MTND1P23	64.9928	86.5009	56.7104	108.072	77.4876	154.059	66.9838	55.8532
	ENSG00000225630.1_MTND2P28	505.941	613.625	554.261	221.466	240.546	727.88	312.429	318.012			ENSG00000225630.1_MTND2P28	87.0401	136.783	105.077	105.623	266.344	202.018	78.1553	52.1748
	ENSG00000237973.1_MTCO1P12	1678.64	1597.95	1030.39	525.893	608.606	2245.18	956.383	848.335			ENSG00000237973.1_MTCO1P12	326.328	331.874	241.247	200.251	431.748	687.267	208.037	174.398
	ENSG00000278791.1_AC114498.2	394.345	462.103	309.793	67.7799	92.0897	245.214	133.975	123.471			ENSG00000278791.1_AC114498.2	63.3095	48.4379	39.1111	10.7552	75.245	79.4779	38.4282	29.024
	ENSG00000229344.1_MTCO2P12	587.797	737.692	474.151	208.691	295.933	667.349	284.298	238.774			ENSG00000229344.1_MTCO2P12	149.463	207.467	92.1802	146.248	96.059	347.983	110.326	73.2816
	ENSG00000240409.1_MTATP8P1	265.738	123.612	252.461	80.1407	98.9852	280.738	126.476	134.598			ENSG00000240409.1_MTATP8P1	42.5622	75.866	34.1413	50.8663	46.4177	98.3307	33.0446	20.6173
	ENSG00000248527.1_MTATP6P1	1259.5	820.614	1356.64	324.845	337.362	1336.1	522.994	711.021			ENSG00000248527.1_MTATP6P1	146.825	214.78	173.014	196.502	221.046	353.582	159.275	85.4284
	ENSG00000198744.5_MTCO3P12	370.704	335.777	299.933	91.6717	97.861	391.089	130.475	141.417			ENSG00000198744.5_MTCO3P12	41.3905	45.035	41.6526	37.7985	54.2941	130.899	43.7674	27.3076
	ENSG00000268663.1_WBP1LP6	0	0	0	0	0	0	0	0			ENSG00000268663.1_WBP1LP6	0	0	0	0	0	0	0	0
	ENSG00000284662.1_OR4F16	0.320179	0	0	0.18946	0	0	0	0			ENSG00000284662.1_OR4F16	1.54442	0	0	0	0	0	0	0
	ENSG00000229376.3_CICP3	0.021628	0	0.041214	0.230362	0.104328	0.051684	0	0			ENSG00000229376.3_CICP3	0.208648	0.407642	0.085932	0	0	0.235206	0	0.045748
	ENSG00000228327.3_AL669831.1	0.932819	3.7057	5.87542	6.60908	4.73862	0.690443	1.62545	2.90576			ENSG00000228327.3_AL669831.1	8.63276	8.09074	11.332	2.20254	0.905365	5.3416	0.835582	1.46674
	ENSG00000223181.1_RNU6-1199P	0	1.12345	0	0	0	0	0	0			ENSG00000223181.1_RNU6-1199P	0	0	5.07122	0	0	0	0	0
	ENSG00000229905.1_AL669831.2	0	8.96786	0.554715	0.206703	0.842514	0.278254	0	0			ENSG00000229905.1_AL669831.2	0.673989	0	1.38791	0	0	0	0	0
	ENSG00000237491.9_AL669831.5	1.40461	2.28638	1.20081	0.529434	1.09058	0.02299	4.30534	0.109746			ENSG00000237491.9_AL669831.5	2.46881	0.543991	1.79657	0.104064	0.263785	0.496974	0.088528	0.345946
	ENSG00000285268.1_AL669831.7	3.72606	1.0249	1.77509	0	1.12335	0	0	0.759009			ENSG00000285268.1_AL669831.7	3.59461	0	0	0	2.55408	1.2663	0	4.92589
	ENSG00000230092.7_AL669831.4	0.365342	0.133989	0.754209	2.8104	3.96523	1.01856	0.990875	0.099228			ENSG00000230092.7_AL669831.4	2.34969	4.41409	0	1.09772	0	1.98658	0	0.386389
	ENSG00000177757.2_FAM87B	0.190896	0	0	2.42055	2.56519	0	0.355025	0.044441			ENSG00000177757.2_FAM87B	0	3.08401	0	0.393307	0	2.00188	0	0.403786
	ENSG00000228794.8_LINC01128	3.49864	2.14677	1.1913	1.96077	2.35299	0.26797	0.246348	0.082233			ENSG00000228794.8_LINC01128	5.09527	3.34915	3.19674	0.404313	0.184477	1.85973	0.103186	0.308349
												ENSG00000225880.5_LINC00115	5.75628	19.9907	0	1.88971	0.663247	9.865	0.370985	1.96138
	ENSG00000225880.5_LINC00115	1.77391	1.1533	4.80163	14.2422	12.4464	0.578058	1.70578	0.2628			ENSG00000230368.2_FAM41C	1.29942	1.01549	0.909784	0	0	0.292964	0.247888	0.170944
	ENSG00000230368.2_FAM41C	0.727348	0.296394	0.385008	0.621681	1.16952	8.04691	0.569891	0.526801			ENSG00000234711.1_TUBB8P11	0	0	0.099699	0	0	0	0	0
	ENSG00000234711.1_TUBB8P11	0	0	0	0	0.363125	0	0	0			ENSG00000283040.1_AL669831.6	0	0	0	0	0	0	0	0
	ENSG00000283040.1_AL669831.6	0	0	0	0.225224	0	0	0	0
	ENSG00000272438.1_AL645608.6	0.453815	0	0	2.9539	0.729699	0	0	0			ENSG00000272438.1_AL645608.6	0.875609	2.41253	0	0	0	1.23383	0	0.319972
	ENSG00000230699.2_AL645608.2	0	0.345562	0	0	0	0	0	0			ENSG00000230699.2_AL645608.2	0.639658	0.025298	0.173318	0	0	0	0	0
	ENSG00000241180.1_AL645608.4	0	2.37369	0	0	0	0	0	0			ENSG00000241180.1_AL645608.4	3.46884	0.173774	0	0	0	0	0	0
	ENSG00000223764.2_LINC02593	0.460373	7.42903	2.58311	2.63337	3.17688	0.305597	0.457826	0.104199			ENSG00000223764.2_LINC02593	5.03349	2.79967	5.00478	0.691627	0.21038	2.9553	0.117675	0.622143
	ENSG00000187634.12_SAMD11	4.80959	34.5504	13.5173	20.9383	19.0267	3.22302	22.3206	92.3121			ENSG00000187634.12_SAMD11	28.8951	25.1994	27.5521	12.4784	2.02344	54.8304	9.95206	8.1279
	ENSG00000188976.11_NOC2L	6.44057	30.2219	13.9807	67.6128	68.9085	14.1313	51.3747	174.272			ENSG00000188976.11_NOC2L	99.1177	87.181	108.223	53.4587	9.88071	229.93	37.1291	17.029
	ENSG00000187961.14_KLHL17	0.874014	3.91522	0.981464	5.92912	5.72177	0.82053	1.04132	1.1191			ENSG00000187961.14_KLHL17	8.6727	9.45865	10.4799	1.46311	0.25676	5.34659	0.287235	1.28751
	ENSG00000187583.10_PLEKHN1	0.037484	0.494903	0	0.199625	0	0	0	0			ENSG00000187583.10_PLEKHN1	0.144647	0	0	0	0	0	0	0
	ENSG00000187642.9_PERM1	0.062028	0.20474	0	0	0	0	0	0			ENSG00000187642.9_PERM1	0.448801	0.022483	0	0	0	0	0	0
	ENSG00000272512.1_AL645608.7	0.025454	1.73633	1.23686	0.813334	0.736695	0	0.207105	0			ENSG00000272512.1_AL645608.7	0.491114	0.885695	0	0.367099	0	0.484422	0	0.16152
	ENSG00000188290.10_HES4	152.165	237.857	127.561	211.613	197.591	206.101	294.841	116.169			ENSG00000188290.10_HES4	182.626	251.602	293.423	124.146	80.9951	236.809	97.8923	40.3835
	ENSG00000187608.9_ISG15	23.473	3.22827	12.9566	36.4605	30.4845	2.96646	35.3514	0.735618			ENSG00000187608.9_ISG15	26.3465	52.0301	34.6373	8.54471	2.16595	33.9034	8.82676	7.28048
	ENSG00000231702.2_AL645608.3	11.7226	3.03476	0.657013	17.1375	10.8104	1.64784	5.61067	0			ENSG00000231702.2_AL645608.3	5.32189	35.4915	15.0688	4.97253	0	7.49911	0	1.45857
	ENSG00000224969.1_AL645608.1	0	0	0	0.400239	0	0	0	0			ENSG00000224969.1_AL645608.1	0.652524	0	0	0	0	0	0	0
	ENSG00000188157.15_AGRN	0.039473	0.488591	0.042311	1.39269	0.963947	0.070746	0.618263	0.032163			ENSG00000188157.15_AGRN	0.133282	1.72406	0.558725	0.231275	0.054115	1.20734	0.181614	0.26092
	ENSG00000242590.1_AL645608.5	0.132081	11.6257	1.00677	1.87575	0.955688	0	2.3643	0			ENSG00000242590.1_AL645608.5	1.27421	2.10646	0.524783	0.476225	0.724292	2.51369	0	0.279379
	ENSG00000217801.10_AL390719.1	4.91678	8.06148	3.72019	7.14517	5.63869	0.575959	0.509876	0.353492			ENSG00000217801.10_AL390719.1	7.20798	9.29511	1.38854	0.955908	0.396503	6.15962	0.221783	1.5804
	ENSG00000273443.1_AL645608.8	3.90697	6.48319	3.35639	5.79864	6.02464	0.306113	0.104227	0.313126			ENSG00000273443.1_AL645608.8	4.32524	8.0789	0	0.461863	0	4.87578	0	0.948338
	ENSG00000237330.3_RNF223	0	0	0	0	0	0	0	0			ENSG00000237330.3_RNF223	0.215676	0	0	0	0	0	0	0
	ENSG00000131591.17_C1orf159	0.781076	1.7742	1.91253	2.0873	1.5395	0.100351	0.287012	0.109493			ENSG00000131591.17_C1orf159	2.80342	2.38665	8.00871	0.242255	0.138168	1.25588	0.154567	0.373065
	ENSG00000285812.1_AL390719.3	0.14547	2.88095	0.138603	3.18492	6.19844	0.695253	19.0957	0.15804			ENSG00000285812.1_AL390719.3	3.18098	6.60847	0.09633	1.049	0	3.82318	0.446199	0.923098
												ENSG00000223823.1_LINC01342	0	0	0	0	0	0	0	0
	ENSG00000223823.1_LINC01342	0	0	0	0.174549	0	0	0	0			ENSG00000207730.3_MIR200B	0	0	0	0	0	0	0	0
	ENSG00000207730.3_MIR200B	0	0	0	0	0	0	0	0			ENSG00000207607.3_MIR200A	0	0	0	0	0	0	0	0
	ENSG00000207607.3_MIR200A	0	0	0	0	0	0	0	0			ENSG00000198976.1_MIR429	0	0	0	0	0	0	0	0
	ENSG00000198976.1_MIR429	0	0	0	0	0	0	0	0			ENSG00000272141.1_AL390719.2	0	0	0	0	0	0	0	0
	ENSG00000272141.1_AL390719.2	0	0	0	0	0	0	0	0			ENSG00000205231.1_TTLL10-AS1	0	0	0	0	0	0	0	0
	ENSG00000205231.1_TTLL10-AS1	0.030066	0	0	0.026686	0.036258	0	0	0			ENSG00000162571.13_TTLL10	0	0	0	0	0	0	0	0
	ENSG00000162571.13_TTLL10	0.026932	0	0	0.071714	0.032478	0	0	0			ENSG00000186891.14_TNFRSF18	0	0	0.331963	0	0	0	0	0.088364
	ENSG00000186891.14_TNFRSF18	0	0.367705	0	0.444955	0	0	0.067981	0			ENSG00000186827.11_TNFRSF4	0	0	0	0	0	0	0	0
	ENSG00000186827.11_TNFRSF4	0	0	0	0	0	0	0	0.050248			ENSG00000078808.16_SDF4	20.9722	28.9029	47.7567	2.96778	0.989307	17.2285	0.830049	4.48383
	ENSG00000078808.16_SDF4	1.80408	9.27959	2.6321	20.7168	20.6411	29.1814	20.6974	31.2372			ENSG00000176022.6_B3GALT6	18.6266	29.3602	45.2117	5.0308	3.61889	21.6332	121.279	5.62349
	ENSG00000176022.6_B3GALT6	11.0492	22.2806	9.91679	23.3967	25.376	2.88372	22.8284	1.41344			ENSG00000184163.3_C1QTNF12	0.913679	0	0	0.213425	0.1623	0	0	0.062603
	ENSG00000184163.3_C1QTNF12	0.059193	1.69331	0.789588	0.10508	0.214151	0	0.048163	0.048231			ENSG00000260179.1_AL162741.1	0	0	0	0	0	0.277968	0	0
	ENSG00000260179.1_AL162741.1	0.102239	0.59994	0	0	0	0	0	0			ENSG00000160087.20_UBE2J2	42.3961	37.2819	49.8753	6.25681	3.46037	23.2835	2.59225	57.8713
	ENSG00000160087.20_UBE2J2	29.2977	26.978	14.8163	30.0452	30.3033	63.8188	32.0349	63.5915			ENSG00000230415.1_LINC01786	0	1.20049	0	0	0	2.81399	0	0
	ENSG00000230415.1_LINC01786	0.103502	0.227755	0	0.551207	0.748902	0.494673	0	0			ENSG00000162572.20_SCNN1D	0.71267	1.33881	1.65101	0.332943	0.072339	1.11183	0.121388	0.111613
	ENSG00000162572.20_SCNN1D	0.131916	0.580564	0.515327	0.889874	0.986317	4.12963	1.00894	0.021497			ENSG00000131584.19_ACAP3	2.8003	4.45604	10.0672	8.17923	0.501606	2.95115	4.48915	0.915818
	ENSG00000131584.19_ACAP3	4.64067	1.74446	1.50486	4.07033	5.04483	9.74908	4.2572	0.327942			ENSG00000278073.1_MIR6726	0	0	0	0	0	0	0	0
	ENSG00000278073.1_MIR6726	0	0	0	0	0	0	0	0			ENSG00000169972.12_PUSL1	32.3295	38.7882	63.2717	110.319	7.3413	28.7659	46.0969	9.95675
	ENSG00000169972.12_PUSL1	62.7267	22.2368	26.766	50.3289	58.4847	160.32	49.8959	18.4033			ENSG00000127054.20_INTS11	27.6306	31.5044	32.9405	8.10486	1.87734	19.037	38.3975	5.16463
	ENSG00000127054.20_INTS11	8.99796	11.0442	6.45607	22.7614	25.1762	56.6809	13.3916	8.27375			ENSG00000283712.1_MIR6727	4.72829	50.9263	3.24558	8.8358	0	26.6507	0	1.72785
	ENSG00000283712.1_MIR6727	0	0	0.778308	23.2016	19.7019	5.85617	7.97578	2.66237			ENSG00000240731.1_AL139287.1	21.2324	8.57568	32.5189	0.495964	70.1513	5.60976	10.1262	2.03672
	ENSG00000240731.1_AL139287.1	3.43888	23.0044	7.33948	10.2559	12.6072	0.657429	2.01461	1.12082			ENSG00000224051.7_CPTP	1.92463	1.44623	3.4266	0.224785	1.25355	1.243	0.382456	0.527485
	ENSG00000224051.7_CPTP	1.12219	3.61262	2.15824	1.47564	1.95477	0	1.5218	0.135463			ENSG00000169962.5_TAS1R3	0.412733	0.044306	0.455315	0	0.083789	0.041542	0	0.064639
	ENSG00000169962.5_TAS1R3	0.076398	1.58026	0.42219	0.162745	0.442229	0.036513	0.323239	2.04179			ENSG00000107404.20_DVL1	4.75021	1.34847	17.0368	0.690415	1.50008	1.07841	0	39.6645
	ENSG00000107404.20_DVL1	1.05317	5.20686	4.86091	2.28235	2.70507	0.392222	1.24643	7.2886			ENSG00000284372.1_MIR6808	0	0	0	0	0	0	0	0
	ENSG00000284372.1_MIR6808	0	0	0	0	0	0	0	0			ENSG00000162576.16_MXRA8	0.056569	1.27523	0	0.369988	0	0.876829	0	0.248062
	ENSG00000162576.16_MXRA8	0.469101	0.258064	1.11739	1.04093	0.530351	0.070063	0.357831	0.047779			ENSG00000175756.13_AURKAIP1	377.007	555.938	547.947	247.648	69.4331	534.617	339.581	420.44
	ENSG00000175756.13_AURKAIP1	256.956	236.197	330.972	462.811	456.62	414.254	677.929	609.37			ENSG00000223663.2_NDUFB4P8	1.11658	0	0	0	0	0	0	0
	ENSG00000223663.2_NDUFB4P8	0.144677	0.318361	0	0	0	0	0.470868	0			ENSG00000221978.12_CCNL2	179.599	175.945	82.5145	26.5233	8.53497	184.737	42.7523	81.9438
	ENSG00000221978.12_CCNL2	12.1494	26.019	16.4969	122.161	112.337	10.5659	46.4091	29.7803			ENSG00000224870.6_MRPL20-AS1	105.814	115.854	90.0665	42.231	80.0273	75.4091	109.715	83.799
	ENSG00000224870.6_MRPL20-AS1	89.0127	67.8357	71.5473	89.4036	91.2918	32.1606	85.5488	122.509			ENSG00000242485.6_MRPL20	197.377	202.484	191.064	96.7244	228.344	138.045	195.823	277.184
	ENSG00000242485.6_MRPL20	257.288	199.896	205.322	189.262	200.262	152.563	278.823	392.608			ENSG00000264293.2_RN7SL657P	43.3561	15.7642	37.0805	1.30677	0	5.91227	0	2.68318
	ENSG00000264293.2_RN7SL657P	4.71162	0	0	13.5112	7.8673	1.29915	1.76937	0			ENSG00000272455.1_AL391244.2	0.538129	0.050546	0.207777	0	0.191179	0.094785	0	0
	ENSG00000272455.1_AL391244.2	0.383493	0.690444	0	0.371332	0.084085	0.083312	0	0			ENSG00000235098.8_ANKRD65	0	0	0	0	0	0	0	0.042477
	ENSG00000235098.8_ANKRD65	0.020082	0.04419	0	0	0	0	0	0			ENSG00000225905.1_AL391244.1	0.943336	0.283542	0.388513	0.352564	0	0	0.899793	0
	ENSG00000225905.1_AL391244.1	0.391134	0	0.37267	0.173585	0.235842	0	0	0			ENSG00000205116.3_TMEM88B	0	0	0	0	0	0	0	0
	ENSG00000205116.3_TMEM88B	0	0	0	0.191578	0	0	0	0			ENSG00000225285.1_LINC01770	1.4446	5.87992	0	0.224962	0	5.93716	1.7224	1.18777
	ENSG00000225285.1_LINC01770	0.062393	0	0	2.54747	6.92228	0.298199	0.203065	0			ENSG00000179403.12_VWA1	1.05177	1.62627	0.833022	0.188985	0.4024	1.48205	0.192927	0.288259
	ENSG00000179403.12_VWA1	0.387871	2.09917	2.13747	1.24683	1.56759	0.175358	3.56535	0.085417			ENSG00000215915.9_ATAD3C	1.62327	1.27787	2.04277	0.433345	0.585846	17.0644	1.47461	6.7228
	ENSG00000215915.9_ATAD3C	0.307147	0.293859	0.521678	1.58832	2.1902	2.07431	2.43392	2.13271			ENSG00000160072.19_ATAD3B	15.3629	17.9577	31.389	3.18987	5.0031	126.168	10.5579	7.04681
	ENSG00000160072.19_ATAD3B	1.21647	4.82137	6.8226	15.1041	16.3203	18.5651	9.47051	34.0161			ENSG00000284740.1_AL645728.2	6.51931	11.6639	0.319641	2.90064	3.08812	6.343	2.22085	2.55251
	ENSG00000284740.1_AL645728.2	4.90739	0.885139	8.89158	6.14095	8.34344	1.53798	5.49846	0.262203			ENSG00000197785.13_ATAD3A	24.8688	23.0268	77.8823	5.86366	4.26929	60.6783	77.2124	206.469
	ENSG00000197785.13_ATAD3A	2.28371	15.5328	7.26953	20.6387	27.1647	6.28424	52.6478	69.0186			ENSG00000205090.9_TMEM240	0.254968	0.038318	0	0	0.144931	0	0	0
	ENSG00000205090.9_TMEM240	0	0.290787	0.050363	0	0	0	0	0.086139			ENSG00000160075.12_SSU72	145.667	179.642	114.247	65.631	148.297	115.023	113.549	305.716
	ENSG00000160075.12_SSU72	103.668	34.1954	75.5889	136.283	139.038	21.9144	105.498	101.546			ENSG00000215014.5_AL645728.1	2.09341	7.40649	4.58029	1.30399	1.23953	5.22368	57.1995	2.15154
	ENSG00000215014.5_AL645728.1	2.59944	0.547136	1.70141	7.42334	5.2337	1.02631	1.06672	1.36292			ENSG00000274481.1_AL691432.3	0	0	0	0	0	0	0	0
	ENSG00000274481.1_AL691432.3	0	0	0	0	0	0	0	0			ENSG00000228594.4_FNDC10	3.32806	0.833606	13.3093	0.360532	0.548334	1.5632	0.920127	1.95644
	ENSG00000228594.4_FNDC10	2.64982	7.81123	6.62148	1.37568	1.08527	0.238952	0.08136	0.325902			ENSG00000272106.1_AL691432.2	2.81501	4.45723	7.19426	0.845427	0.714341	2.90416	0.239739	1.15727
	ENSG00000272106.1_AL691432.2	2.57926	1.43325	2.70575	4.0237	2.45065	0.186777	0.296776	0.127371			ENSG00000197530.12_MIB2	7.31509	9.42185	6.50912	1.79061	0.365327	6.3559	0.613033	1.43478
	ENSG00000197530.12_MIB2	1.42325	1.70586	2.08315	6.16048	6.14967	0.347349	0.85744	0.217132			ENSG00000189409.13_MMP23B	0.180284	3.35292	0	0.673796	0	4.00112	0.214953	0.444695
	ENSG00000189409.13_MMP23B	0.070079	6.37394	5.31941	3.11009	3.43678	0	0.45616	1.02782			ENSG00000248333.8_CDK11B	90.551	130.679	81.621	77.0599	88.9858	79.8355	71.4391	20.3498
	ENSG00000248333.8_CDK11B	11.082	68.6359	41.7426	91.0947	89.3645	82.2853	84.8189	71.2955			ENSG00000272004.1_FO704657.1	34.8317	3.46418	27.9526	2.39303	7.27914	1.80447	0	3.08853
	ENSG00000272004.1_FO704657.1	11.8139	4.08934	48.8194	7.06923	6.08295	0.634419	24.4092	0.86527			ENSG00000189339.11_SLC35E2B	12.1544	10.8297	13.5197	1.55069	2.60124	7.85844	3.55019	2.82281
	ENSG00000189339.11_SLC35E2B	3.76323	15.2955	14.7943	8.2748	9.51886	12.8773	22.1183	0.834865			ENSG00000269737.2_AL691432.1	2.36544	0.169283	0.289943	0	0	0	0	0.061743
	ENSG00000269737.2_AL691432.1	0.02919	0.513858	0.361556	0	0.492818	14.788	0.332507	0.142705			ENSG00000215914.4_MMP23A	0.201468	6.58545	0	1.3177	0	7.80697	0.48042	0.662598
	ENSG00000215914.4_MMP23A	0.104418	12.7523	10.7945	5.74621	5.91831	0	0.8496	0.170161			ENSG00000008128.23_CDK11A	62.8378	91.288	56.2775	24.095	43.8609	55.9263	21.9072	13.6937
	ENSG00000008128.23_CDK11A	5.61767	36.2578	19.5097	58.2777	57.1432	23.8047	41.9023	43.306			ENSG00000268575.1_AL031282.2	62.0447	75.8904	55.4094	22.8042	43.5114	48.8583	21.6444	11.4101
	ENSG00000268575.1_AL031282.2	4.88206	36.3467	19.3834	54.1339	52.4957	22.1091	40.914	38.1101			ENSG00000227775.3_AL031282.1	3.89883	2.09265	6.61409	0.555106	0.105533	1.67432	0.354177	0.407069
	ENSG00000227775.3_AL031282.1	0.866016	0.042348	1.11852	1.43486	1.94948	0.229945	2.38011	0.156809			ENSG00000215790.7_SLC35E2A	10.8251	9.37194	8.65678	2.50689	2.15175	7.54262	2.02707	2.60645
	ENSG00000215790.7_SLC35E2A	3.66229	19.8442	15.0202	7.19785	9.54697	6.5967	28.7902	0.762847			ENSG00000008130.15_NADK	11.293	17.0134	5.96528	2.95584	3.03188	9.97806	1.22805	12.1585
	ENSG00000008130.15_NADK	4.1848	30.9192	9.01901	12.7932	11.5417	7.63125	13.5734	1.63112			ENSG00000078369.18_GNB1	16.2682	28.6597	34.7166	48.1813	6.53387	21.1689	18.4258	5.58314
	ENSG00000078369.18_GNB1	13.363	26.1462	24.211	30.7284	29.6157	115.02	14.7575	11.1783			ENSG00000231050.1_AL109917.1	4.97532	11.5557	13.7382	2.32435	0.964124	8.44478	0.53928	1.61152
	ENSG00000231050.1_AL109917.1	3.22329	0.257921	4.57879	8.32286	8.48094	0.420145	17.834	0			ENSG00000169885.10_CALML6	0	0	0	0	0	0	0	0
	ENSG00000169885.10_CALML6	0	0	0	0.138612	0	0	0	0			ENSG00000178821.13_TMEM52	11.141	4.9557	18.3274	149.205	3.27561	4.87208	0.610734	1.1933
	ENSG00000178821.13_TMEM52	15.4311	0.146048	0	28.0413	23.0512	9.59558	16.7948	0.757112			ENSG00000142609.18_CFAP74	0.039319	0	1.37646	0.036738	0.11175	0.013851	6.23509	0.010776
	ENSG00000142609.18_CFAP74	0.137555	0	0	0.108528	0.380918	0.036524	0.041453	0.016605			ENSG00000233542.1_AL391845.2	0	0	0	0	0	0	0	0
	ENSG00000233542.1_AL391845.2	0	0	0	0	0.065538	0	0	0			ENSG00000187730.9_GABRD	0.333762	0.013933	0.019092	0	0.0527	0.026128	0	0.040655
	ENSG00000187730.9_GABRD	0.182594	0	0.009157	0.01706	0	0.022965	0	0			ENSG00000226969.1_AL391845.1	2.09463	0	0	0	0	0	0	0
	ENSG00000226969.1_AL391845.1	1.67777	0	0	0	0	0	0	0			ENSG00000067606.17_PRKCZ	4.99251	3.37139	5.74356	0.671727	0.908118	2.45756	21.3975	0.613
	ENSG00000067606.17_PRKCZ	1.29032	0.28849	3.30692	2.92752	3.27853	0.36276	0.516517	2.23767			ENSG00000271806.1_AL590822.2	0.439474	0.697165	0.779295	0	0.069391	0.344037	4.07544	0.080298
	ENSG00000271806.1_AL590822.2	0.025308	0	0.024113	0.449268	0.518841	0.090718	0.10296	0			ENSG00000182873.5_PRKCZ-AS1	0.590809	0	4.25819	0	0.167915	0.166503	0	0
	ENSG00000182873.5_PRKCZ-AS1	0.091862	0	0.408454	0.163073	0.147707	0	0.049829	0			ENSG00000162585.17_FAAP20	6.10961	5.69817	12.2527	19.2916	2.0005	3.99378	18.1273	1.61531
	ENSG00000162585.17_FAAP20	9.12016	4.44191	9.89925	8.20297	8.63446	6.00943	9.03937	2.21153			ENSG00000234396.3_AL590822.1	0	0	0	0	0	0	0	0
	ENSG00000234396.3_AL590822.1	0.162872	0	0	0	0	0	0	0			ENSG00000157933.10_SKI	4.36374	0.575893	5.92628	0.292278	1.15577	0.991772	3.72967	0.582985
	ENSG00000157933.10_SKI	0.972758	10.5957	7.73139	1.66927	1.77918	0.348688	8.11277	3.67245			ENSG00000116151.14_MORN1	4.01219	6.32177	1.17233	0.793666	0.205462	3.8964	0.301677	0.980746
	ENSG00000116151.14_MORN1	1.23175	0.927534	0.901401	4.20691	4.08913	0.257416	3.66591	0.137381			ENSG00000272161.1_AL589739.1	0	0	0	0	0	0	0	0
	ENSG00000272161.1_AL589739.1	0	0	0	0.191189	0	0	0	0			ENSG00000269896.2_AL513477.1	0.553304	0	0	0	0	0	0	0
	ENSG00000269896.2_AL513477.1	0.088237	0.097082	0.252214	0	0	0	0	0.035948			ENSG00000272420.1_AL513477.2	1.62327	3.11721	3.89984	0.337046	0	2.79566	0	0.197729
	ENSG00000272420.1_AL513477.2	0.280439	0	0	3.15294	3.38192	0	0	0			ENSG00000157916.20_RER1	71.0767	86.535	74.332	15.5132	9.00776	57.5757	107.525	82.5004
	ENSG00000157916.20_RER1	62.7749	29.2045	54.5828	72.3036	65.7531	21.8573	55.9373	127.897			ENSG00000157911.10_PEX10	18.8994	14.608	40.5334	3.43575	2.84326	10.5154	35.7189	2.93447
	ENSG00000157911.10_PEX10	4.31609	3.26864	6.11513	10.8461	10.7141	1.00462	16.2592	0.685091			ENSG00000149527.18_PLCH2	0	0	0	0	0	0	0	0
	ENSG00000149527.18_PLCH2	0	0.021619	0	0.034881	0.047391	0	0	0			ENSG00000224387.1_AL139246.1	0.450313	0	0	0	0	0	0	2.71519
	ENSG00000224387.1_AL139246.1	0	0.256788	0	0	0	0	0	0			ENSG00000229393.1_AL139246.4	0	0	0	0	0	0	0	0
	ENSG00000229393.1_AL139246.4	0	0.227312	0	0	0	0	0	0			ENSG00000157881.14_PANK4	36.3545	42.5818	51.5948	6.3327	2.73555	26.5603	54.7019	6.90261
	ENSG00000157881.14_PANK4	2.30718	6.35762	3.57467	29.2233	32.1597	25.6052	21.7491	1.06698			ENSG00000197921.6_HES5	8.04714	15.8731	33.0625	3.32566	1.5394	12.2115	0.738047	2.20549
	ENSG00000197921.6_HES5	2.6067	3.00038	7.22168	11.1057	13.8315	0.862503	1.43572	0.065353			ENSG00000272449.2_AL139246.5	0.066915	0.050282	0	0	0	0	0	0
	ENSG00000272449.2_AL139246.5	0.277447	0.076315	0.066088	0	0	0.082876	0	0.113033			ENSG00000238164.6_TNFRSF14-AS1	0	0	0	0.06239	0	0	0	0
	ENSG00000238164.6_TNFRSF14-AS1	0	0	0	0	0	0	0	0			ENSG00000157873.17_TNFRSF14	0.098839	0	0	0	0.046819	0	0	0
	ENSG00000157873.17_TNFRSF14	0	0.018787	0	0.015156	0.041184	0	0	0.013913			ENSG00000225931.3_AL139246.2	0	0	0	0.147604	0	0	0	0
	ENSG00000225931.3_AL139246.2	0	0	0	0	0	0	0	0			ENSG00000228037.1_AL139246.3	0	2.09056	0	0	0	0.691811	0	0.179409
	ENSG00000228037.1_AL139246.3	0	0	0.080815	1.50569	1.63658	0	0.414078	0			ENSG00000157870.16_PRXL2B	2.73514	0.022836	12.8292	0.283955	1.12286	0.214117	0.144938	71.3975
	ENSG00000157870.16_PRXL2B	1.08681	3.77793	4.23209	0.810868	2.39333	0.414038	0.30758	0.359353			ENSG00000142606.16_MMEL1	0.926517	0.019892	2.45305	0	0.075237	0.186509	0.12625	44.6049
	ENSG00000142606.16_MMEL1	0.45276	0.030191	1.29416	0.243557	0.959639	0.196719	0.089307	0.089434			ENSG00000237058.1_AL831784.1	0	0	0.282792	0	0	0	0	0
	ENSG00000237058.1_AL831784.1	0.427049	0	5.15394	1.51619	0.34333	0	0.231647	0			ENSG00000215912.12_TTC34	0.011623	0	0.035902	0.086881	0.198207	0.016378	0	0.050969
	ENSG00000215912.12_TTC34	0.078313	0.636288	0.958535	0.106939	0.058118	0.014396	0.009803	0			ENSG00000285945.1_AC242022.2	0	0	0	0	0	0	0	0
	ENSG00000285945.1_AC242022.2	0	0	0	0.158948	0	0	0	0			ENSG00000283259.1_AC242022.1	0	0	0	0	0	0	0	0
	ENSG00000283259.1_AC242022.1	0	0	0	0	0.163658	0	0	0			ENSG00000233234.1_AL592464.2	0	0	0	0	0	0	0	0
	ENSG00000233234.1_AL592464.2	0	0	0	0.155282	0	0	0	0			ENSG00000231630.1_AL592464.1	0	0	0	0	0.678707	0	0	0.261796
	ENSG00000231630.1_AL592464.1	0.618839	0	3.18399	0.659136	0.597026	0	0.201409	0			ENSG00000284745.1_AL589702.1	0	0	0	0	0	0	0	0
	ENSG00000284745.1_AL589702.1	0	0	0	0.170961	0	0	0	0			ENSG00000169717.6_ACTRT2	0	0	0	0	0	0	0	0
	ENSG00000169717.6_ACTRT2	0	0	0	0	0	0	0	0			ENSG00000177133.10_LINC00982	0.823229	1.2647	0.075344	0.102558	0.051994	0.464008	0.087248	0.140388
	ENSG00000177133.10_LINC00982	0.009481	0.751104	0	0.639597	0.365892	0.022658	0.108005	0.030903			ENSG00000142611.17_PRDM16	2.73764	2.04927	5.75628	0.41162	0.447167	1.00505	0.050024	0.241478
	ENSG00000142611.17_PRDM16	0.391414	0.945043	0.388476	1.56338	2.16343	0.155893	3.51208	0.150605			ENSG00000283572.1_MIR4251	0	0	0	0	0	0	0	0
	ENSG00000283572.1_MIR4251	0	0	0	0	0	0	0	0			ENSG00000226286.1_AL008733.1	0	0	0	0	0	0	0	0
	ENSG00000226286.1_AL008733.1	0	0	0	0	0	0	0	0			ENSG00000279839.1_AL512383.1	0	0	0	0	0.108766	0	0	0
	ENSG00000279839.1_AL512383.1	0	0.130936	0.28347	0.140839	0	0	0	0			ENSG00000272235.1_AL590438.1	0	0	0	0	0	0	0	0.0649
	ENSG00000272235.1_AL590438.1	0	0	0.920881	0.245105	0	0.036661	0	0			ENSG00000130762.15_ARHGEF16	0.904391	0.014459	0	0	0	0	0	0
	ENSG00000130762.15_ARHGEF16	0.069811	1.38257	0.237556	0.159336	0.024054	0	0.032458	0.016252			ENSG00000272088.1_AL512413.1	0	0	0	0	0	0	0	0
	ENSG00000272088.1_AL512413.1	0	0	0	0	0	0	0	0			ENSG00000162591.16_MEGF6	0.204416	0	0	0	0	0.016002	0	0.01245
	ENSG00000162591.16_MEGF6	0.094174	0.56988	0	0.020897	0.028392	0	0	0.009592			ENSG00000207776.1_MIR551A	0	0	0	0	0	0	0	0
	ENSG00000207776.1_MIR551A	0	0	0	0	0	0	0	0			ENSG00000238260.1_AL513320.1	0.658819	0	0	0	2.80867	0.928347	0	166.299
	ENSG00000238260.1_AL513320.1	0	0	0	0.303075	2.88243	0.611979	1.25022	0.417333			ENSG00000158109.15_TPRG1L	4.09614	3.36654	5.88692	1.03655	0.606342	2.70558	0.203493	0.982306
	ENSG00000158109.15_TPRG1L	3.096	11.241	7.88033	2.1984	3.30689	1.58539	0.539802	0.288303			ENSG00000116213.16_WRAP73	17.647	12.2925	23.9869	11.4354	1.64005	8.50944	28.8647	24.6424
	ENSG00000116213.16_WRAP73	10.3285	11.3716	7.73363	11.5814	11.5414	1.62885	6.07796	0.544053			ENSG00000078900.15_TP73	1.58961	3.09428	2.44726	0.678974	0.344218	1.94127	0	0.663871
	ENSG00000078900.15_TP73	0.768944	2.65895	4.04451	2.59076	2.23309	0.281255	6.20548	0.191799			ENSG00000227589.1_AL136528.1	0	0	0	0	0	0	0	0
	ENSG00000227589.1_AL136528.1	0	0	0.067095	0	0	0	0	0			ENSG00000235131.1_AL136528.2	0	0	0.300517	0	0	0	0	0
	ENSG00000235131.1_AL136528.2	0	3.99447	0	0	0	0	0	0			ENSG00000227372.12_TP73-AS1	4.61489	3.32495	5.65409	0.789371	0.600279	2.17259	0.251823	0.82198
	ENSG00000227372.12_TP73-AS1	1.55989	4.67305	5.62169	2.73024	3.41904	0.366225	11.1245	13.3523			ENSG00000276189.1_RF02197	8.27206	1.43444	0	0	1.80848	0	0	1.39516
	ENSG00000276189.1_RF02197	2.63833	0	0	1.75633	2.38625	0	59.034	0			ENSG00000162592.10_CCDC27	0.483465	0	0	0	0	0	0	0
	ENSG00000162592.10_CCDC27	0.112758	0	0	0.133445	0.090653	0	0	0			ENSG00000235169.8_SMIM1	13.3671	17.3424	21.7199	4.6836	9.49775	267.378	1.9922	98.2286
	ENSG00000235169.8_SMIM1	19.2143	0.714608	28.0024	23.5401	23.8893	93.5137	2.81849	1.85226			ENSG00000130764.10_LRRC47	17.4493	23.0484	46.4595	3.86366	3.48701	14.407	2.05881	67.177
	ENSG00000130764.10_LRRC47	7.46576	17.5944	17.7048	16.0543	18.8586	1.85725	33.4196	18.0193			ENSG00000266075.2_RN7SL574P	0	0	1.77578	0	0.980355	0	0	0
	ENSG00000266075.2_RN7SL574P	0	0	0	0	0	0	0	0			ENSG00000272153.1_AL365330.1	9.83948	11.598	35.3591	2.88425	1.09667	5.16535	3.68051	70.2204
	ENSG00000272153.1_AL365330.1	1.19992	0	0.095273	6.92279	11.3351	0.477905	17.0856	0.814755			ENSG00000116198.13_CEP104	18.4042	24.3141	34.066	3.42947	1.29473	16.7999	29.8578	38.4974
	ENSG00000116198.13_CEP104	5.57205	5.59625	6.69734	19.1243	17.0348	1.62816	6.71826	19.205			ENSG00000169598.15_DFFB	10.8005	19.2355	14.9636	3.1165	1.05331	12.0858	1.01	2.98914
	ENSG00000169598.15_DFFB	4.71968	3.9248	1.55561	14.4429	13.0048	1.04917	5.78261	58.2213			ENSG00000198912.11_C1orf174	41.0672	36.6312	18.9424	24.7374	5.57381	26.1871	3.00635	69.7204
	ENSG00000198912.11_C1orf174	26.3183	7.61526	17.0286	36.6672	30.1769	2.83378	18.9231	104.471			ENSG00000236423.5_LINC01134	0	0	0.05191	0	0	0	0	0
	ENSG00000236423.5_LINC01134	0.143716	0	0	0.023193	0	0	0	0			ENSG00000233304.6_LINC01346	0	0	0	0	0	0	0	0
	ENSG00000233304.6_LINC01346	0	0	0	0	0	0	0	0			ENSG00000226374.2_LINC01345	0	0	0	0	0	0	0	0
	ENSG00000226374.2_LINC01345	0	0	0	0	0	0	0	0			ENSG00000284668.1_AL805961.1	0	0	0	0	0	0	0	0.061372
	ENSG00000284668.1_AL805961.1	0	0	0	0	0.279917	0	0	0			ENSG00000284703.1_AL805961.2	0	0	0.043795	0	0.181336	0	0	0
	ENSG00000284703.1_AL805961.2	0	0	0	0	0	0.052682	0	0			ENSG00000229280.1_EEF1DP6	0	0	0	0	0	0	0	0
	ENSG00000229280.1_EEF1DP6	0	0	0	0	0	0	0	0			ENSG00000235054.3_LINC01777	0	0	0	0	0	0	0	0
	ENSG00000235054.3_LINC01777	0	0	0	0	0	0	0	0			ENSG00000284694.1_AL355602.1	0	0	0	0	0.171173	0	0	0
	ENSG00000284694.1_AL355602.1	0	0	0	0	0	0	0	0			ENSG00000227169.2_Z98747.1	0	0	0	0	0	0	0	0
	ENSG00000227169.2_Z98747.1	0	0	0	0	0	0	0	0			ENSG00000232596.2_LINC01646	0	0	0	0	0	0	0	0
	ENSG00000232596.2_LINC01646	0	0	0	0	0	0	0	0			ENSG00000196581.10_AJAP1	0	0	0	0	0	0	0	0
	ENSG00000196581.10_AJAP1	0	0	0	0.053188	0	0	0	0			ENSG00000284739.1_BX005132.2	0	0	0	0	0	0	0	0
	ENSG00000284739.1_BX005132.2	0	0	0	0	0	0	0	0			ENSG00000284674.1_BX005132.1	0	0	0	0	0	0	0	0
	ENSG00000284674.1_BX005132.1	0	0	0	0	0.081052	0	0	0			ENSG00000231510.1_AL691497.1	0	0	0	0	0	0	0	0
	ENSG00000231510.1_AL691497.1	0	0	0	0	0	0	0	0			ENSG00000284616.1_AL139823.1	0	0	0	0	0	0	0	0
	ENSG00000284616.1_AL139823.1	0	0	0	0	0	0	0	0			ENSG00000284692.2_Z98259.3	0	0	0	0	0.125719	0	0	0
	ENSG00000284692.2_Z98259.3	0	0	0	0	0	0	0	0.037361			ENSG00000284666.1_Z98259.2	0	0	0	0	0.956208	0	0	0
	ENSG00000284666.1_Z98259.2	0	0	0	0	0	0	0	0
	ENSG00000260972.1_Z98259.1	0	0	0	0	0	0	0	0			ENSG00000260972.1_Z98259.1	0	0	0	0	0	0	0	0
	ENSG00000283356.1_Z97988.2	0	0	0	0	0	0	0	0			ENSG00000283356.1_Z97988.2	0	0	0	0	0	0	0	0
	ENSG00000236948.2_AL365255.1	0	0	0	0.086079	0	0	0	0			ENSG00000236948.2_AL365255.1	0	0	0	0	0	0	0	0
	ENSG00000264341.1_Z97988.1	0	0	0	0	0	0	0	0			ENSG00000264341.1_Z97988.1	0	0	0	0	0	0	0	0
	ENSG00000264101.1_MIR4689	0	0	0	0	0	0	0	0			ENSG00000264101.1_MIR4689	0	0	0	0	0	0	0	0
	ENSG00000131697.18_NPHP4	0.314538	2.45798	0.733857	2.7274	2.09109	1.06965	0.597159	0.092001			ENSG00000131697.18_NPHP4	1.86733	0.064312	2.31519	15.8481	0.265359	0.252163	0.037107	0.145005
	ENSG00000069424.14_KCNAB2	0.39541	0.036765	0.100819	2.19477	2.08198	0.82513	0.380636	0.054454			ENSG00000069424.14_KCNAB2	0.365342	0.403722	2.06891	11.3853	0.213778	0.302828	0	0.1178
	ENSG00000116254.18_CHD5	0.042082	0.11575	0.581379	0.513582	0.380609	0.075421	0.05136	0.017144			ENSG00000116254.18_CHD5	0.121791	0.846539	0	0.113796	0	0.614958	0	0.15577
	ENSG00000285629.1_AL031847.2	659.26	1579.17	770.448	455.644	489.843	642.457	677.159	985.207			ENSG00000285629.1_AL031847.2	462.785	500.323	430.517	220.606	264.377	339.883	552.701	1228.64
	ENSG00000116251.11_RPL22	117.688	397.726	151.857	99.0248	109.148	154.926	146.526	192.01			ENSG00000116251.11_RPL22	105.96	108.847	85.2217	42.4333	51.4299	79.8688	121.492	213.329
	ENSG00000226944.1_AL031847.1	0.140467	0	0	0.748067	0	0	0	0			ENSG00000226944.1_AL031847.1	1.35511	0	0	0	0	0	0	0
	ENSG00000158286.13_RNF207	0.475009	5.84635	0.506284	1.21483	1.80588	1.9047	2.50238	6.54693			ENSG00000158286.13_RNF207	3.21552	1.56415	6.39766	0.696682	0.309046	1.35712	0.148169	2.69068
	ENSG00000116237.16_ICMT	31.3928	27.4606	32.0438	37.5682	37.5579	6.538	33.1187	96.8539			ENSG00000116237.16_ICMT	38.2452	49.2306	47.6063	7.68109	5.93005	35.2809	3.38329	50.0936
	ENSG00000225077.3_LINC00337	11.6866	5.15318	8.17421	6.71547	13.4145	101.486	12.422	34.897			ENSG00000225077.3_LINC00337	11.6001	13.9729	14.6726	2.02971	0.864359	6.12205	0.621612	2.38147
	ENSG00000173673.7_HES3	0	0	0	0.135232	0	0	0	0			ENSG00000173673.7_HES3	0	0	0	0	0	0	0	0
	ENSG00000158292.7_GPR153	0.240312	3.11718	3.15736	1.45942	0.915166	0.151124	0.123494	0.082446			ENSG00000158292.7_GPR153	0.829722	0.971898	0.804051	0.364826	0.416149	0.825295	0	0.187273
	ENSG00000097021.19_ACOT7	48.1138	24.8749	37.7094	61.5044	65.3353	73.7181	65.2851	214.618			ENSG00000097021.19_ACOT7	65.6561	73.7523	106.504	12.998	8.04871	50.8963	46.2049	140.061
	ENSG00000271746.1_AL031848.2	0.19031	0.139592	0.120884	2.47747	2.75402	0.151593	0.412924	0.103378			ENSG00000271746.1_AL031848.2	0.734382	4.04683	0.126023	0.228724	0	2.06965	0	0.402546
	ENSG00000069812.11_HES2	0.098199	0	0	0	0.047369	0	0	0.016003			ENSG00000069812.11_HES2	0	0.014237	0	0	0	0	0	0
	ENSG00000187017.16_ESPN	0.007638	0	0	0.311838	0.313155	0	0.074572	0.012446			ENSG00000187017.16_ESPN	0.176835	0.708692	0.015173	0.055075	0	0.394534	0	0.080776
	ENSG00000265392.1_MIR4252	0	0	0	0	0	0	0	0			ENSG00000265392.1_MIR4252	0	0	0	0	0	0	0	0
	ENSG00000231868.1_AL031848.1	0	0	0	0.268537	0	0	0	0.246516			ENSG00000231868.1_AL031848.1	0	0	0	0	0	0	0	0
	ENSG00000215788.10_TNFRSF25	0.049588	0.054559	0	2.59684	3.01991	0.41475	0.645561	0.020202			ENSG00000215788.10_TNFRSF25	2.00922	5.58984	0.098512	0.581076	0	2.86491	0.342228	0.812893
	ENSG00000171680.21_PLEKHG5	0.045169	0.132526	0.38016	0.20046	0.617342	9.78658	0.073504	0.061341			ENSG00000171680.21_PLEKHG5	0.217878	0	1.36095	0.027143	0.247695	0.225143	0	0.047771
	ENSG00000162408.11_NOL9	6.84243	11.8108	11.0211	13.0282	12.3994	3.21092	15.9	33.416			ENSG00000162408.11_NOL9	19.8242	14.9178	17.336	2.26434	1.80201	9.6093	8.2652	2.17793
	ENSG00000253022.1_RNU6-731P	0.956691	1.0526	0	0	0	0	0	0			ENSG00000253022.1_RNU6-731P	0	0	0	0	0	0	0	0
	ENSG00000229519.2_AL591866.1	0	0.874103	0	0	0	0	0	0			ENSG00000229519.2_AL591866.1	5.87597	0.191974	0	0	0	0	0	0
	ENSG00000173662.21_TAS1R1	0.07684	0	0	0	0.138997	0	0	0			ENSG00000173662.21_TAS1R1	0	0	0	0	0	0	0	0.040633
	ENSG00000204859.13_ZBTB48	2.01319	2.48703	4.16162	8.35977	7.41114	0.87215	1.32193	0.364526			ENSG00000204859.13_ZBTB48	17.4908	10.4292	18.1493	1.95263	1.35576	6.78578	19.8252	2.0171
	ENSG00000162413.16_KLHL21	1.50803	2.16712	3.59943	3.90629	2.5052	0.257408	5.59668	18.6946			ENSG00000162413.16_KLHL21	4.33478	3.5808	4.27978	0.388377	0.548493	2.32194	0.495597	0.65098
	ENSG00000116273.6_PHF13	1.75429	11.4522	7.39628	4.02251	5.00684	0.384284	33.1153	0.524117			ENSG00000116273.6_PHF13	5.1618	4.87494	3.39794	1.26504	0.561167	3.21943	1.07618	1.39151
	ENSG00000041988.15_THAP3	17.6553	25.4508	22.0648	51.3873	49.6901	44.2784	44.157	23.4592			ENSG00000041988.15_THAP3	39.0966	52.3672	42.6381	72.9192	5.50583	31.5517	22.5576	111.483
	ENSG00000007923.16_DNAJC11	9.31772	15.9983	12.9983	41.7599	39.5801	6.19067	37.1761	18.9975			ENSG00000007923.16_DNAJC11	43.4938	42.2544	52.2738	55.6286	3.60878	25.8725	30.3745	6.91582
	ENSG00000228750.6_LINC01672	0	0	0	0	0	0	0	0.039546			ENSG00000228750.6_LINC01672	0	0	0	0	0	0	0	0
	ENSG00000284744.1_AL591163.1	0	0	0	0	0	0	0	0			ENSG00000284744.1_AL591163.1	0	0	0	0	0	0	0	0
	ENSG00000237436.1_CAMTA1-DT	4.09418	9.5723	0	0	0	0	0	10.0079			ENSG00000237436.1_CAMTA1-DT	7.65261	0	0	0	0	0	0	0
	ENSG00000171735.19_CAMTA1	38.191	19.4908	35.2286	28.0304	31.2817	26.3044	41.0078	67.8289			ENSG00000171735.19_CAMTA1	21.4555	23.8182	23.6143	23.4301	111.315	41.5887	41.2953	7.09949
	ENSG00000227950.1_AL590128.1	0	0	0	0	0	0	0	0			ENSG00000227950.1_AL590128.1	0	0	0	0	0	0	0	0
	ENSG00000237365.1_AL512330.1	0	0	0	0	0	0	0	0			ENSG00000237365.1_AL512330.1	0	0	0	0	0	0	0	0
	ENSG00000207056.1_RNU1-8P	0	0	0	0	0	0	0	0			ENSG00000207056.1_RNU1-8P	0	0	0	0	0	0	0	0
	ENSG00000237402.1_CAMTA1-IT1	0.14547	0	0.693014	0	0.701711	0	0	0			ENSG00000237402.1_CAMTA1-IT1	0	0	0	0	0.797714	0	0	0
	ENSG00000237728.2_Z97987.1	0	0	0	0	0	0	0	0			ENSG00000237728.2_Z97987.1	0	0	0	0	0	0	0	0
	ENSG00000225126.1_AL365194.1	0	0	0	0	0	0	0	0			ENSG00000225126.1_AL365194.1	0	0	0	0	0	0	0	0
	ENSG00000270171.1_AL359881.3	0	0	0	0	0	0	0	0			ENSG00000270171.1_AL359881.3	1.19054	0.044731	0	0	0	0	0	0
	ENSG00000270035.1_AL359881.2	0	1.43486	0	0	0	0	0	0			ENSG00000270035.1_AL359881.2	0	0	0	0	0	0	0	0
	ENSG00000269978.1_AL359881.1	0	0	0	0	0	0	0	0			ENSG00000269978.1_AL359881.1	6.90649	0	0	0	0	0	0	0
	ENSG00000049245.13_VAMP3	52.5913	33.7305	41.9825	34.4883	30.8324	3.48199	15.3966	4.11581			ENSG00000049245.13_VAMP3	35.948	34.5896	47.8198	7.35508	6.60529	26.9912	151.242	8.05445
	ENSG00000269925.1_Z98884.2	0.135105	0	0	0	0	0.645719	0	0			ENSG00000269925.1_Z98884.2	2.60678	0	0	0	0	0	0	0
	ENSG00000049246.14_PER3	0.340908	0.346231	0.149915	0.907766	0.60086	0.094	0.106685	0.042735			ENSG00000049246.14_PER3	0.366828	1.58735	4.77981	0.260015	0.071902	0.837736	0.060327	0.263476
	ENSG00000236266.1_Z98884.1	0.063972	0	0	0.227124	0.771459	0	0	0			ENSG00000236266.1_Z98884.1	0	1.66948	7.87933	0.461307	0	0.521776	0	0
	ENSG00000049247.13_UTS2	0.177877	0.130473	0	1.26307	1.35856	0	0	0.096624			ENSG00000049247.13_UTS2	0.286003	1.63333	3.29813	0	0	0.725417	0	0.125416
	ENSG00000049249.8_TNFRSF9	0.008387	0.055365	0	0.014888	0.020228	0	0.027296	0.013667			ENSG00000049249.8_TNFRSF9	0	0.012159	0	0.030239	0	0	0	0
	ENSG00000270330.1_AL009183.1	0	0	0	0	0	0	0	0			ENSG00000270330.1_AL009183.1	0	0	0	0	0	0	0	0
	ENSG00000116288.13_PARK7	701.528	295.045	514.659	721.767	731.616	741.822	550.327	363.832			ENSG00000116288.13_PARK7	773.711	779.002	597.244	653.396	936.175	557.015	857.933	606.391
	ENSG00000200344.1_RF00019	1.5465	0	0	0	0	0	0	0			ENSG00000200344.1_RF00019	0	0.747395	0	0	0	0	0	0
	ENSG00000284747.1_AL034417.4	0.5418	2.44123	0.983285	3.9159	3.01799	0.154135	0.524807	0.021022			ENSG00000284747.1_AL034417.4	9.13455	5.85405	3.56217	0.790699	0.14148	4.03332	0.118704	0.818588
	ENSG00000284716.1_AL034417.3	0.814518	5.37703	0	2.62074	1.10504	0	2.15389	0			ENSG00000284716.1_AL034417.3	2.55379	3.46897	3.74191	0.550649	0	3.59857	0	0.43072
	ENSG00000116285.13_ERRFI1	9.80866	12.6652	6.81555	12.9464	12.2883	0.850142	2.02623	0.310578			ENSG00000116285.13_ERRFI1	17.6995	15.1237	27.7397	2.93187	1.25412	13.2993	16.0173	2.39187
	ENSG00000238290.1_AL034417.2	0.103907	0	0	0.184455	0	0.062076	0	0			ENSG00000238290.1_AL034417.2	0	0	0	0	0	0	0	0
	ENSG00000232848.1_AL034417.1	0.862816	0.292096	0.442662	0.11782	0	0.158605	0	0.216318			ENSG00000232848.1_AL034417.1	0.640289	0	0.263703	0	0	0.360895	0.610734	0.280776
	ENSG00000229305.1_AL358876.1	0	0	0	0	0	0	0	0			ENSG00000229305.1_AL358876.1	0	0	0	0	0	0	0	0
	ENSG00000227634.2_LINC01714	0	0	0	0	0	0	0	0			ENSG00000227634.2_LINC01714	0	0	0	0	0	0	0	0
	ENSG00000200975.1_RNU1-7P	0	0	0	0	0	0	0	0			ENSG00000200975.1_RNU1-7P	0	0	0	0	0	0	0	0
	ENSG00000233645.1_AL358876.2	0	0	0	0	0	0	0	0			ENSG00000233645.1_AL358876.2	0.214772	0	0	0	0	0	0	0.235451
	ENSG00000251977.1_RNU6-991P	0	0	0	0	0	0	0	0			ENSG00000251977.1_RNU6-991P	0	0	0	0	0	0	0	0
	ENSG00000162426.14_SLC45A1	0.018385	0	0	0	0.044343	0	0	0			ENSG00000162426.14_SLC45A1	0	0.079967	0	0	0	0	0	0
	ENSG00000252254.1_RF00019	0	0	0	0	0	0	0	0			ENSG00000252254.1_RF00019	0	0	0	0	0	0	0	0
	ENSG00000142599.18_RERE	1.74987	10.2107	5.5429	6.62254	5.95768	2.52664	4.26011	2.93439			ENSG00000142599.18_RERE	5.44302	6.95513	13.0247	7.07504	1.36721	3.7282	1.99683	1.29889
	ENSG00000232912.5_RERE-AS1	0	0	0	0	0	0	0	0			ENSG00000232912.5_RERE-AS1	0	0	0	0	0	0	0	0
	ENSG00000221083.1_RF00599	0	0	0	0	0	0	0	0			ENSG00000221083.1_RF00599	0	0	0	0	0	0	0	0
	ENSG00000270282.1_AL096855.1	0	0	3.97591	0	1.73526	0	0	0.234491			ENSG00000270282.1_AL096855.1	0	0	3.14443	0.518814	0	0	0	0
	ENSG00000234619.1_RPL7P11	0.564855	0.710264	0.307538	0.42974	0.389247	0.192832	0.131314	0.263			ENSG00000234619.1_RPL7P11	0.934161	0.116993	0.160306	0	0	0.658167	0	0.512053
	ENSG00000224315.2_RPL7P7	0	0.332399	0.071963	0	0	0.180489	0.122908	0			ENSG00000224315.2_RPL7P7	0	0	0	0	0	0	0	0
	ENSG00000222511.2_RF00019	0	4.53741	0	2.74533	3.72997	1.23188	2.51663	0			ENSG00000222511.2_RF00019	0	14.2005	5.12045	0	0	4.2046	0	1.09039
	ENSG00000226545.1_AL357552.1	0	0	0	0	0	0	0	0			ENSG00000226545.1_AL357552.1	0	0	0.254172	0	0	0	0	0
	ENSG00000228423.2_AL357552.2	0.451244	1.65494	0	10.4136	4.71617	2.15666	0.734314	0.980476			ENSG00000228423.2_AL357552.2	1.16087	0	11.9526	66.1642	0	66.2492	1.3841	7.31767
	ENSG00000229716.2_RPL23AP19	0	0	0	0	0	0	0	0			ENSG00000229716.2_RPL23AP19	0	0	0	0	0	0	0	0
	ENSG00000074800.15_ENO1	949.183	239.545	495.755	1059.96	1082.95	735.858	877.75	974.922			ENSG00000074800.15_ENO1	1070.19	1243	1489.28	937.762	671.016	1063.07	1587.82	1744.07
	ENSG00000274258.1_MIR6728	3.57953	0	0	3.17718	0	0	11.65	1.94443			ENSG00000274258.1_MIR6728	12.6619	1.72992	105.481	0	0	25.952	0	2.52383
	ENSG00000230679.1_ENO1-AS1	19.7947	0	8.87544	9.71502	6.45928	0	1.1369	0.948761			ENSG00000230679.1_ENO1-AS1	15.7264	9.62271	3.46978	1.67932	0.638521	9.18066	0	1.97036
	ENSG00000201725.1_RNU6-304P	0	0	0	0	0	0	0	0			ENSG00000201725.1_RNU6-304P	0	0	0	0	0	0	0	0
	ENSG00000238249.2_HMGN2P17	4.50211	0.629009	1.56604	2.15661	3.79188	2.73236	2.20953	1.16456			ENSG00000238249.2_HMGN2P17	2.75764	3.52271	3.26524	4.38024	3.5269	3.69152	5.2607	2.26737
	ENSG00000232208.2_AL139415.1	1.8101	3.6512	1.14977	0.267774	0.727626	6.84884	0.245467	0			ENSG00000232208.2_AL139415.1	0.291041	0.656094	0.898989	0	0	0.820215	0	0.95719
	ENSG00000232663.2_AL139415.2	0	0	0	0	0	0	0	0			ENSG00000232663.2_AL139415.2	0	0	0	0	0	0	0	0
	ENSG00000131686.15_CA6	0	0.087782	0	0.070816	0	0	0	0			ENSG00000131686.15_CA6	0	0	0	0	0	0	0	0
	ENSG00000265141.2_RN7SL451P	0	0	0	0	0	0	0	0			ENSG00000265141.2_RN7SL451P	0	0	0	0	0	0	0	0
	ENSG00000197241.3_SLC2A7	0.172503	0.075918	1.34775	1.34739	0.915324	0.082446	0.112286	0.056223			ENSG00000197241.3_SLC2A7	0.532534	2.30095	0	0.124394	0.378383	0.750398	0	0.218928
	ENSG00000142583.17_SLC2A5	0	0.034914	0	0	0	0.056873	0	0			ENSG00000142583.17_SLC2A5	0.107145	0	0	0	0.087006	0	0	0
	ENSG00000252404.1_RF00424	0	0	0	0	0	0	0	0			ENSG00000252404.1_RF00424	0	0	0	0	0	0	0	0
	ENSG00000180758.12_GPR157	0.550585	0.793021	3.79616	0.621978	0.265589	0.047845	0.097742	0.097881			ENSG00000180758.12_GPR157	0.618077	0.072569	0.039774	0.108282	0.164686	0.217734	0.092117	0.190572
	ENSG00000228526.7_MIR34AHG	0.079321	0.389372	0.191849	0.032495	0.058866	0	0	0.019887			ENSG00000228526.7_MIR34AHG	0.094182	0	0.012122	0.022	0.100379	0	0.056147	0
	ENSG00000284357.1_MIR34A	0.482694	0	1.37973	0	0	0	0	0
	ENSG00000234546.3_LNCTAM34A	0.447262	1.6169	0	0	0	0	0	0			ENSG00000284357.1_MIR34A	0.93133	0	0	0	0	0	0	0
	ENSG00000049239.12_H6PD	0.176589	0.513934	0.184536	1.4865	1.25026	0.095289	1.11238	0.055698			ENSG00000234546.3_LNCTAM34A	0.431483	0	0	0	0	0	0	0
	ENSG00000171621.14_SPSB1	0.893034	1.31008	0.776241	4.64468	4.38336	1.72223	0.407928	5.64251			ENSG00000049239.12_H6PD	1.06612	2.52724	1.82196	0.308082	0.218663	1.3474	0.104836	0.28918
	ENSG00000284652.1_BX323043.1	0.060166	0.132395	0	0	0	0.071889	0	0			ENSG00000171621.14_SPSB1	2.75084	6.76912	0.778116	1.01681	0	3.15211	0	0.729072
	ENSG00000284693.1_LINC02606	0.485823	0.044544	0	4.56369	4.73581	0.145121	0.527056	0.131951			ENSG00000284652.1_BX323043.1	0.17413	0	0	0	0	0	0	0
	ENSG00000252956.1_RNA5SP40	0	0	0	0	0	0	0	0			ENSG00000284693.1_LINC02606	0.195285	6.60346	1.16621	0.656874	0	4.29276	0.558811	1.19889
	ENSG00000235263.1_AL928921.1	0	0	0	0	0	0	0	0			ENSG00000252956.1_RNA5SP40	0	0	0	0	0	0	0	0
	ENSG00000171612.7_SLC25A33	64.9933	21.5841	36.1525	49.7742	41.6823	40.7078	51.9767	94.3178			ENSG00000235263.1_AL928921.1	0	0	0	0	0	0	0	0
	ENSG00000231181.1_AL954705.1	10.3533	40.7576	8.68809	8.76804	6.87275	3.40475	4.48251	4.79846			ENSG00000171612.7_SLC25A33	35.1472	59.6135	37.8805	10.5504	5.65004	41.4959	16.1809	10.5482
	ENSG00000188807.13_TMEM201	1.31581	2.59418	2.55812	3.55099	4.18252	0.199931	4.9137	0.359445			ENSG00000231181.1_AL954705.1	4.94821	9.63992	1.88697	6.50698	2.08347	9.55499	9.61442	6.63012
	ENSG00000171608.15_PIK3CD	0.888853	3.78267	4.45019	1.90537	1.41572	5.55066	1.63748	1.33917			ENSG00000188807.13_TMEM201	2.33333	5.26003	2.56866	0.8227	0.583916	3.70148	3.00949	0.96528
	ENSG00000179840.5_PIK3CD-AS1	0	0	0	0	0	0	0	0			ENSG00000171608.15_PIK3CD	2.21654	1.17928	1.24938	0.241873	0.827697	1.11711	0.385808	0.283791
	ENSG00000233268.3_AL691449.1	0	0.277526	0	0	0	0	0	0			ENSG00000179840.5_PIK3CD-AS1	0	0	0	0	0	0.158374	0	0
	ENSG00000231789.2_PIK3CD-AS2	44.4449	25.1346	47.2497	23.4888	18.0023	3.37816	45.3646	1.56652			ENSG00000233268.3_AL691449.1	0	0	0	0	0	0	0	0
	ENSG00000171603.17_CLSTN1	2.91502	13.5691	8.083	9.40408	10.839	10.2034	3.98345	15.9412			ENSG00000231789.2_PIK3CD-AS2	27.93	23.775	26.9601	4.28146	6.20161	16.296	63.4799	7.17638
	ENSG00000271264.1_MZT1P1	0	0	0	0	0	0	0	0			ENSG00000171603.17_CLSTN1	5.67844	9.64472	13.3267	1.7854	52.3616	7.29029	1.03168	1.71934
	ENSG00000280113.2_AL357140.3	0.026776	0.82488	0	0	0.06458	0	0	0			ENSG00000271264.1_MZT1P1	0	0	0	0	0	0	0	0
	ENSG00000178585.15_CTNNBIP1	2.08315	13.4719	1.22725	2.31477	1.72591	0.532007	11.2825	0.155484			ENSG00000280113.2_AL357140.3	0	0	0	0	0	0	0	0
	ENSG00000223989.1_AL357140.1	2.88023	37.4765	0.715896	6.22448	6.3427	1.49627	28.5297	0.408146			ENSG00000178585.15_CTNNBIP1	1.22727	3.08941	5.27565	0.516017	0.872014	2.2914	0.146327	0.369995
	ENSG00000285701.1_AL357140.4	0	0	0	0	0	0	0	0			ENSG00000223989.1_AL357140.1	1.69133	6.17306	21.146	1.80606	2.06013	4.42607	1.15233	0.794648
	ENSG00000162441.12_LZIC	17.6145	24.8274	15.569	18.7511	16.8669	7.11237	18.3445	13.9959			ENSG00000285701.1_AL357140.4	0	0	0	0	0	0	0	0
	ENSG00000228150.1_AL357140.2	5.91301	9.02842	10.003	14.3527	11.0599	1.44186	85.6188	2.35983			ENSG00000162441.12_LZIC	14.8818	13.58	37.3503	62.423	3.20021	9.17607	2.05853	63.325
	ENSG00000173614.14_NMNAT1	4.4343	4.48599	4.58712	9.3643	12.5562	4.70653	5.04181	0.675699			ENSG00000228150.1_AL357140.2	10.7103	13.4718	13.1852	0.870192	2.64696	7.2179	2.22085	2.29726
	ENSG00000202415.1_RN7SKP269	3.66182	0	12.0528	2.06832	1.20435	0.397755	1.89602	1.62747			ENSG00000173614.14_NMNAT1	5.15565	10.9043	4.41603	1.86874	54.5698	115.392	23.6345	1.94899
	ENSG00000283611.2_TMEM274P	0	0	0	0.212289	0	0	0	0			ENSG00000202415.1_RN7SKP269	0	0	0	0.600133	0.912744	0.905065	81.176	0
	ENSG00000265521.1_MIR5697	0	0	0	8.45891	3.28364	1.62671	1.10775	0			ENSG00000283611.2_TMEM274P	0.92294	0	0	0	0	0	0	0
	ENSG00000241326.1_AL603962.1	3.04452	6.43147	2.66874	12.5387	16.4484	0.291018	2.17992	0.595369			ENSG00000265521.1_MIR5697	0	10.8564	0	0	0	7.40297	0	0
	ENSG00000162444.12_RBP7	0.123193	0	0	4.48319	2.37702	0.735984	0.300711	0.100379			ENSG00000241326.1_AL603962.1	3.7595	18.5392	0.725789	1.31726	0.667811	15.2304	0	2.06074
	ENSG00000130939.19_UBE4B	3.28653	9.5104	5.52566	8.6326	8.02493	0.597721	7.42123	6.59759			ENSG00000162444.12_RBP7	1.06963	4.5546	0	0.222091	0	16.2445	0	0.781742
	ENSG00000224340.1_AL590639.1	0	0	0	0	0	0	0	0			ENSG00000130939.19_UBE4B	11.6947	10.9552	10.1807	1.57298	1.563	7.41716	9.47414	2.14088
	ENSG00000233623.2_PGAM1P11	0	0	0	0	0	0	0	0			ENSG00000224340.1_AL590639.1	0	0	0	0	0	0	0	0
	ENSG00000201746.1_RNU6-828P	0	0	0	0	0	0	0	0			ENSG00000233623.2_PGAM1P11	0	0	0	0	0	0	0	0
	ENSG00000054523.17_KIF1B	2.02258	5.27487	3.8542	7.4203	7.72565	0.73753	1.21415	5.02951			ENSG00000201746.1_RNU6-828P	0	0	0	0	0	0	0	0
	ENSG00000264881.1_AL358013.1	0	0	0	1.096	0	1.47539	0	0			ENSG00000054523.17_KIF1B	7.3944	9.39246	10.4648	6.0609	0.821573	6.53358	6.12113	9.68454
	ENSG00000199562.1_RNU6-37P	7.93964	30.5745	7.09206	2.6427	7.18106	7.11498	1.61503	4.04332			ENSG00000264881.1_AL358013.1	0	0.895136	49.0611	0	0	1.67858	0	0
	ENSG00000264501.2_RN7SL731P	5.6177	60.2137	29.8706	10.9376	13.9863	1.29915	0.58979	0.590628			ENSG00000199562.1_RNU6-37P	3.82977	4.31673	6.90065	0	0	1.34914	0	4.19852
	ENSG00000284735.1_AL139424.3	0.1115	0.294427	0.042495	0.039587	0.699205	0	0	0.036341			ENSG00000264501.2_RN7SL731P	15.0348	3.41557	47.8806	1.30677	3.97496	6.89765	56.6962	2.68318
	ENSG00000284642.1_AL139424.2	0.431386	2.61047	0.479526	5.74345	4.42192	0.601345	1.1115	0.175749			ENSG00000284735.1_AL139424.3	0.344213	0.484975	0.044301	0.160808	0.122287	0	0	0.235847
	ENSG00000142657.21_PGD	47.0109	40.3834	44.807	54.9193	61.8602	181.779	37.9785	30.3221			ENSG00000284642.1_AL139424.2	0.208083	8.02652	0.999823	1.03693	0.197133	4.59365	0	1.06455
	ENSG00000271989.1_AL139424.1	28.5135	14.953	29.897	30.6304	38.0812	60.019	78.4902	45.5977			ENSG00000142657.21_PGD	93.5019	60.6522	136.812	12.6939	10.0462	47.4696	142.926	240.155
	ENSG00000251503.8_CENPS-CORT	49.1449	31.9691	48.1326	51.1185	44.057	56.7697	98.7643	40.6415			ENSG00000271989.1_AL139424.1	19.281	40.7607	23.0286	11.0494	2.92261	30.7915	28.1995	63.6942
	ENSG00000175279.22_CENPS	66.2186	46.8557	62.6008	96.1437	61.5402	107.575	137.12	53.0151			ENSG00000251503.8_CENPS-CORT	34.9705	46.3468	31.776	9.12849	11.4183	281.961	16.7653	52.952
	ENSG00000241563.3_CORT	10.4313	12.3042	13.3414	4.75453	6.00646	0.898292	0.76464	0.612581			ENSG00000175279.22_CENPS	48.6444	61.9641	44.4736	12.5949	15.8242	365.602	21.802	68.1058
	ENSG00000160049.12_DFFA	47.7507	27.3711	39.3266	82.1347	84.0861	57.9164	52.4686	8.11069			ENSG00000241563.3_CORT	6.16491	6.74441	11.855	1.18593	1.54601	5.49327	0	1.49084
	ENSG00000203469.2_AL354956.1	12.6203	30.5231	16.8994	39.5594	38.9397	4.07549	70.3076	1.29698			ENSG00000160049.12_DFFA	86.3951	108.808	124.269	30.4285	11.2071	151.287	8.99738	116.921
	ENSG00000142655.13_PEX14	16.8959	5.73831	14.9251	31.5688	29.6133	9.26095	17.5638	3.45282			ENSG00000203469.2_AL354956.1	35.9769	52.9146	28.2338	6.96899	3.74088	29.3662	23.017	12.9866
	ENSG00000243267.3_RN7SL614P	0	0	0	0	0	0	0	0			ENSG00000142655.13_PEX14	28.5815	45.7637	43.6388	9.40235	2.97918	55.242	2.99951	48.4175
	ENSG00000130940.15_CASZ1	0.149884	0.55657	0.089255	0.083148	0.056485	0.011193	0.038111	0.038165			ENSG00000243267.3_RN7SL614P	0	0	0	0	0	0	0	0
	ENSG00000272078.1_AL139423.1	0.020105	0.029493	0.006385	0.083276	0	0.016015	0	0			ENSG00000130940.15_CASZ1	0.632608	0.033955	1.84239	0.033776	0	0.076407	0.043101	0.059444
	ENSG00000225158.2_HSPE1P24	0	0	0	0	0	0	0	0			ENSG00000272078.1_AL139423.1	0.116372	0	0.372773	0	0	0	0	0.014175
	ENSG00000175262.14_C1orf127	0.01486	0.0327	0	0	0	0	0	0			ENSG00000225158.2_HSPE1P24	0	0	0	0	0	0	0	0
	ENSG00000215785.2_CFL1P6	0	0	0	0	0	0	0	0			ENSG00000175262.14_C1orf127	0.229379	0	0	0	0.08149	0	0	0
	ENSG00000120948.17_TARDBP	44.0356	83.6787	64.2812	96.135	89.7975	42.3851	36.0789	216.139			ENSG00000215785.2_CFL1P6	0	0	0	0	0.589404	0	0	0
	ENSG00000277726.4_AL109811.3	82.2813	105.446	78.6726	151.665	143.685	63.7008	67.6736	189.065			ENSG00000120948.17_TARDBP	130.188	119.397	93.1628	19.551	38.2242	111.829	180.756	218.368
	ENSG00000009724.16_MASP2	1.43639	2.85843	2.20164	1.26385	1.17488	0.268632	4.43099	0.101773			ENSG00000277726.4_AL109811.3	235.046	198.337	157.72	32.2978	78.5685	130.479	292.266	313.094
	ENSG00000271895.2_AL109811.2	17.3326	33.0371	21.806	26.0018	29.8812	3.79193	43.5994	1.69076			ENSG00000009724.16_MASP2	8.86856	2.04632	1.83618	0.67552	0.136987	1.46022	7.12595	0.607654
	ENSG00000116649.10_SRM	680.89	154.962	463.323	277.345	288.377	755.407	329.513	557.263			ENSG00000271895.2_AL109811.2	105.508	31.6775	21.0963	8.80194	4.01608	24.8893	102.21	7.35826
	ENSG00000171824.14_EXOSC10	27.9884	34.1486	15.2589	68.8791	74.7938	15.1219	63.3285	90.2822			ENSG00000116649.10_SRM	196.995	236.595	296.896	245.115	324.371	412.8	265.963	336.872
	ENSG00000226849.1_AL109811.1	9.10676	44.8273	11.8081	25.0226	28.4583	17.8829	39.5939	70.4928			ENSG00000171824.14_EXOSC10	120.196	100.137	97.0126	14.8271	197.95	61.1551	26.0156	81.2848
	ENSG00000230337.1_EXOSC10-AS1	48.0443	12.207	21.9916	71.9232	81.9502	9.94238	63.6748	57.9537			ENSG00000226849.1_AL109811.1	48.0909	45.1786	41.8071	5.49629	79.0337	21.3146	12.5699	35.2592
	ENSG00000198793.12_MTOR	2.67694	8.3394	4.90496	19.8328	18.4818	8.73183	4.74122	0.821075			ENSG00000230337.1_EXOSC10-AS1	96.139	101.685	114.14	14.2867	149.385	59.2514	5.46926	66.0032
	ENSG00000225602.5_MTOR-AS1	0	1.07191	2.18803	1.85301	1.34272	0	0.113243	0			ENSG00000198793.12_MTOR	10.4737	16.3441	22.9084	60.1545	1.82594	11.5424	30.6803	15.4671
	ENSG00000253086.1_RNU6-537P	0	0	0	0	0	0	0	0			ENSG00000225602.5_MTOR-AS1	0.402803	1.5134	4.28561	0.501815	0.763212	2.27037	0	0.441587
	ENSG00000171819.5_ANGPTL7	0	0	0	0.042381	0	0	0	0			ENSG00000253086.1_RNU6-537P	0	0.747395	0	0	0	0	0	0
	ENSG00000207451.1_RNU6-291P	0	0	0	0	0	0	0	0			ENSG00000171819.5_ANGPTL7	0	0	0	0	0	0	0	0
	ENSG00000238173.1_RPL39P6	0	0	0	0	0	0	0	0			ENSG00000207451.1_RNU6-291P	0	0	0	0	0	0	0	0
	ENSG00000120942.13_UBIAD1	17.0197	6.92018	5.51493	31.697	27.2655	5.4179	4.79457	0.987518			ENSG00000238173.1_RPL39P6	0	0	0	0	0	0	0	0
	ENSG00000238199.1_UBE2V2P3	0	0.267365	0	0	0	0	0	0			ENSG00000120942.13_UBIAD1	18.0017	28.6144	43.8987	59.8963	18.5631	19.742	2.21124	4.83982
	ENSG00000284646.1_AL031291.1	0	0	0	0.508121	0	0	0	0			ENSG00000238199.1_UBE2V2P3	0	0	0	0	0	0	0	0
	ENSG00000224338.2_MTCYBP45	0	0	0	0	0	0	0	0			ENSG00000284646.1_AL031291.1	0	0	0	0	0	0	0	0
	ENSG00000204624.8_DISP3	0.026028	0	0	0	0.020925	0	0	0			ENSG00000224338.2_MTCYBP45	0	0	0	0	0	0	0	0
	ENSG00000285833.1_AL590989.1	0	0	0	0	0	0	0	0			ENSG00000204624.8_DISP3	0.167396	0	0	0	0.047576	0	0	0
	ENSG00000235643.1_LINC01647	0.04132	0	0	0	0	0	0	0			ENSG00000285833.1_AL590989.1	0	0	0	0	0	0	0	0
	ENSG00000284708.1_AL031731.1	0	0	0	0	0	0	0	0.041321			ENSG00000235643.1_LINC01647	0	0	0	0	0	0	0	0
	ENSG00000116661.11_FBXO2	0.755402	0.332452	1.6954	1.25159	2.34828	0.40115	17.2918	0.164136			ENSG00000284708.1_AL031731.1	0	0	0	0	0	0	0	0
	ENSG00000132879.14_FBXO44	2.54417	6.69162	2.19458	14.3242	12.2725	0.971324	6.54096	18.2278			ENSG00000116661.11_FBXO2	1.4575	2.82323	0.333485	0.665781	0.368214	1.55174	0	0.674643
	ENSG00000116663.11_FBXO6	9.54817	3.56913	6.56066	1.24951	1.03336	0.511923	0.348605	0.249357			ENSG00000132879.14_FBXO44	20.2743	20.9752	13.1291	2.93107	0.99064	11.5421	0.692639	4.48986
	ENSG00000116670.15_MAD2L2	161.174	21.8633	118.485	136.706	134.188	22.6742	109.955	156.108			ENSG00000116663.11_FBXO6	7.97133	0.354959	7.59952	0.441365	0.839094	0.416017	0	0.453125
	ENSG00000162490.7_DRAXIN	0	0.031728	0.219807	0.076787	0	0	0.011732	0			ENSG00000116670.15_MAD2L2	106.453	134.394	134.263	176.295	23.3002	90.8534	191.672	27.6721
	ENSG00000177674.16_AGTRAP	75.0981	8.30105	41.0537	37.0445	31.7131	2.97017	71.9977	3.19812			ENSG00000162490.7_DRAXIN	0	0.010452	0	0	0	0.019601	0	0
	ENSG00000215910.7_C1orf167	0.081699	0	0.062274	0.087019	0.197049	0.019524	0.02659	0.013314			ENSG00000177674.16_AGTRAP	37.6969	41.7313	63.5054	7.86211	7.65281	26.8559	43.1402	8.25607
	ENSG00000177553.6_AL953897.1	0.028424	0	0.027082	0	0	0	0	0.046321			ENSG00000215910.7_C1orf167	1.33989	0.059226	0.243456	0	0.044802	0.088849	0.075179	0.034562
	ENSG00000177000.12_MTHFR	0.811207	2.73124	2.10334	3.97391	3.66717	0.444909	0.750213	1.58924			ENSG00000177553.6_AL953897.1	0	0	0	0	0	0	0	0
	ENSG00000011021.23_CLCN6	1.96196	7.31938	4.81574	17.5873	15.3555	1.72325	2.78042	6.87092			ENSG00000177000.12_MTHFR	5.53371	5.05799	5.36301	3.2605	0.14585	3.60352	0.244742	0.98452
	ENSG00000276470.1_RF02156	0.613831	0	11.4047	2.72417	3.70122	1.46686	0.998894	0			ENSG00000011021.23_CLCN6	22.5625	22.3608	17.9265	16.8885	0.961883	14.4482	0.956491	3.46289
	ENSG00000278852.1_RF02157	0.712703	2.35245	19.3532	13.2845	9.45425	3.40627	0.579895	0.580718			ENSG00000276470.1_RF02156	6.51393	6.67471	0	0	1.68304	1.66888	0	0
	ENSG00000175206.10_NPPA	0.616297	3.1296	4.69764	3.28214	2.85853	0.906312	0.848614	0.309025			ENSG00000278852.1_RF02157	11.6885	17.5663	23.3617	3.85454	1.95413	4.84422	0	0
	ENSG00000275915.1_RF02158	1.96653	11.9002	3.74741	14.8367	13.0434	2.3497	4.80024	0			ENSG00000175206.10_NPPA	6.58583	5.29249	12.1492	0.683722	0	0.902237	0.436239	0.701939
	ENSG00000120937.9_NPPB	0.224985	0	0	0	0	0	0	0.122213			ENSG00000275915.1_RF02158	15.1772	22.0966	65.4375	1.77261	0	1.33665	4.52396	3.11973
	ENSG00000224904.1_AL021155.1	0	0	0	0	0.242818	0	0	0			ENSG00000120937.9_NPPB	0	0	0	0	0.411251	0	0	0
	ENSG00000285646.1_AL021155.2	0.648395	1.26826	0.617788	1.02314	2.78018	27.7182	20.3994	0.469618			ENSG00000224904.1_AL021155.1	0	0	0	0	0	0.054743	0	0.04259
	ENSG00000199347.1_RNU5E-1	0.44247	2.92096	0.421583	0	0	2.11473	0	0			ENSG00000285646.1_AL021155.2	1.80706	0.940075	0.143123	0	0	1.76285	0	0.457165
	ENSG00000201801.1_RNU5E-4P	0	0	0	0	0	0	0	0			ENSG00000199347.1_RNU5E-1	0	0.641514	0	0	0	0	0	0
	ENSG00000116685.16_KIAA2013	6.91014	19.6214	22.481	14.5363	13.8562	1.27618	15.2478	6.98862			ENSG00000201801.1_RNU5E-4P	0	0	0	0	0	0	0	0
	ENSG00000083444.17_PLOD1	6.69693	8.23579	7.07499	10.8076	12.3489	0.76321	15.4131	12.1333			ENSG00000116685.16_KIAA2013	19.234	21.3278	15.4316	4.7846	3.46097	12.6275	0.744571	4.92919
	ENSG00000116688.16_MFN2	6.90797	38.4841	16.9786	27.0847	28.0176	4.36298	34.6104	122.492			ENSG00000083444.17_PLOD1	15.7521	16.4961	20.4618	2.44701	1.75137	9.49723	0.826558	2.80776
	ENSG00000270914.1_AL096840.1	0	0	0	1.01351	0	6.82171	0	0			ENSG00000116688.16_MFN2	22.5987	32.9103	42.0186	7.89175	4.0399	76.9251	25.8392	5.80409
	ENSG00000116691.11_MIIP	21.3628	12.798	10.8138	31.0067	30.6423	2.51878	4.80875	70.8227			ENSG00000270914.1_AL096840.1	2.20315	0	0	0	0	1.55224	0	0
	ENSG00000202461.1_RF00019	0	0	0	0	0	0	0	0			ENSG00000116691.11_MIIP	39.2208	40.8786	79.3073	7.05778	2.37391	28.1961	2.07836	104.547
	ENSG00000276869.1_MIR6729	0.816867	0	0	0	1.97019	0	0	0			ENSG00000202461.1_RF00019	5.43963	0	0	0	0	0	0	0
	ENSG00000243539.3_RN7SL649P	0	0	0	0	0	0	0	0			ENSG00000276869.1_MIR6729	0	0	0	0	0	0	0	15.5507
	ENSG00000120949.15_TNFRSF8	0	0	0	0.024726	0.033594	0	0	0			ENSG00000243539.3_RN7SL649P	0	0	0	0	0	0	0	0
	ENSG00000201135.1_RNU6-777P	0	0	0	0	0	0	0	0			ENSG00000120949.15_TNFRSF8	0	0	0	0	0	0	0	0
	ENSG00000227875.2_RPL23AP89	0	0	0	0	1.00441	0	0.33884	0			ENSG00000201135.1_RNU6-777P	0	0	0	0	0	0	0	0
	ENSG00000285604.1_AL357835.1	0	0	0	0	0	0	0	0			ENSG00000227875.2_RPL23AP89	0	0	0	0	0	0	0	0
	ENSG00000283789.1_MIR7846	0	0	0	0	0	0	0	0			ENSG00000285604.1_AL357835.1	0	0	0	0	0	0	0	0
	ENSG00000028137.19_TNFRSF1B	0	0	0	0.174641	0	0	0	0			ENSG00000283789.1_MIR7846	0	0	0	0	0	0	0	0
	ENSG00000263676.1_MIR4632	0	0	0	0	0	0	0	0			ENSG00000028137.19_TNFRSF1B	0	0	0	0	0.154137	0	0	0
	ENSG00000225196.2_RPL10P17	0	0	0	0	0	0	0	0			ENSG00000263676.1_MIR4632	0	0	0	0	0	0	0	0
	ENSG00000252969.1_RF00156	0	0	0	0	0	0	0	0			ENSG00000225196.2_RPL10P17	0	0	0	0	0	0	0	0
	ENSG00000048707.15_VPS13D	0.593141	1.21519	0.872073	5.29648	4.65557	1.60071	2.46299	0.470799			ENSG00000252969.1_RF00156	0	0	0	0	0	0	0	0
	ENSG00000239149.1_SNORA59A	38.7743	6.91806	20.6354	419.193	354.699	35.06	56.8449	8.53885			ENSG00000048707.15_VPS13D	3.91672	3.06177	2.52428	21.469	0.616876	2.35638	3.59947	0.643535
	ENSG00000229484.1_AC243836.1	0	0	0	0	0	0	0	0			ENSG00000239149.1_SNORA59A	489.99	416.309	161.692	73.0503	19.1556	384.638	199.292	53.1996
	ENSG00000162496.9_DHRS3	2.29606	0.531839	0.05757	3.51283	5.82929	3.35709	12.1187	0.467714			ENSG00000229484.1_AC243836.1	0	0	0	0	0	0	0	0
	ENSG00000221340.1_RNU6ATAC18P	0	0	0	0	0	0	0	0			ENSG00000162496.9_DHRS3	9.26826	3.83266	3.81113	0.925894	6.70965	99.9211	1.94601	47.4483
	ENSG00000276830.1_MIR6730	0	0	0	0	1.91138	0	0	0			ENSG00000221340.1_RNU6ATAC18P	5.0716	0	0	0	0	0	0	0
	ENSG00000272482.1_AC254633.1	0.307805	0	0	0	0	0	0	0			ENSG00000276830.1_MIR6730	0	0	0	0	0	0	0	0
	ENSG00000204518.2_AADACL4	0	0	0	0.059845	0	0	0	0			ENSG00000272482.1_AC254633.1	0	0	6.72635	0	0	0	0	0
	ENSG00000226166.2_AC244670.1	0	0	0	0	0	0	0	0			ENSG00000204518.2_AADACL4	0	0	0	0	0	0	0	0
	ENSG00000188984.12_AADACL3	0	0	0	0.023244	0	0	0	0			ENSG00000226166.2_AC244670.1	0	0	0	0	0	0	0	0
	ENSG00000157330.10_C1orf158	0	0	0	0	0	0	0.020906	0			ENSG00000188984.12_AADACL3	0	0	0	0	0	0	0	0
	ENSG00000116726.4_PRAMEF12	0	0	0	0	0	0	0	0			ENSG00000157330.10_C1orf158	0	0	0	0	0	0	0	0
	ENSG00000116721.9_PRAMEF1	0	0.047904	0	0	0	0	0	0			ENSG00000116726.4_PRAMEF12	0	0	0	0	0	0	0	0
	ENSG00000228338.1_LINC01784	0	0	0	0	0	0	0	0			ENSG00000116721.9_PRAMEF1	0	0	0	0	0	0	0	0
	ENSG00000239810.3_PRAMEF11	0	0	0	0	0	0	0	0			ENSG00000228338.1_LINC01784	0	0	0	0	0	0	0	0
	ENSG00000231103.2_PRAMEF30P	0	0	0	0	0	0	0	0			ENSG00000239810.3_PRAMEF11	0	0	0	0	0	0	0	0
	ENSG00000179172.9_HNRNPCL1	0.575051	0.316349	0.502247	0.510414	1.04022	0.687096	0.155964	0.234279			ENSG00000231103.2_PRAMEF30P	0	0	0	0	0	0	0	0
	ENSG00000120952.4_PRAMEF2	0	0	0	0	0.077992	0	0	0			ENSG00000179172.9_HNRNPCL1	0.647224	0.625302	0.285599	1.38226	0.788354	0.651435	0.440963	0.202726
	ENSG00000243073.3_PRAMEF4	0	0	0	0	0.140112	0	0	0			ENSG00000120952.4_PRAMEF2	0	0	0	0	0	0	0	0
	ENSG00000187545.5_PRAMEF10	0	0	0	0	0	0	0	0			ENSG00000243073.3_PRAMEF4	0	0	0	0	0	0	0	0
	ENSG00000204510.5_PRAMEF7	0	0	0	0	0.154292	0	0	0			ENSG00000187545.5_PRAMEF10	0	0	0	0	0	0	0	0
	ENSG00000207434.1_RNU6-1072P	0	0	0	0	0	0	0	0			ENSG00000204510.5_PRAMEF7	0	0	0	0	0	0	0	0
	ENSG00000234064.1_PRAMEF29P	0	0	0	0.331015	0	0	0	0			ENSG00000207434.1_RNU6-1072P	0	0	0	0	0	0	0	0
	ENSG00000232423.6_PRAMEF6	0	0	0	0	0	0	0	0			ENSG00000234064.1_PRAMEF29P	0	0	0	0	0	0	0	0
	ENSG00000274178.2_PRAMEF28P	0	0	0	0	0	0	0	0			ENSG00000232423.6_PRAMEF6	0	0	0	0	0	0	0	0
	ENSG00000274764.5_PRAMEF27	0	0	0	0	0.412439	0	0	0			ENSG00000274178.2_PRAMEF28P	0	0	0	0	0	0	0	0
	ENSG00000277058.2_HNRNPCL3	0	0	0	0	0	0.110526	0	0			ENSG00000274764.5_PRAMEF27	0	0	0	0	0	0	0	0
	ENSG00000229571.7_PRAMEF25	0	0	0	0	0	0	0	0			ENSG00000277058.2_HNRNPCL3	0	0	0	0.166762	0	0	0	0.097831
	ENSG00000277862.1_PRAMEF34P	0	0	0	0	0	0	0	0			ENSG00000229571.7_PRAMEF25	0	0	0	0	0	0	0	0
	ENSG00000236179.1_PRAMEF35P	0	0.131132	0	0	0	0	0	0			ENSG00000277862.1_PRAMEF34P	0	0	0	0	0	0	0	0
	ENSG00000275774.2_HNRNPCL2	0	0	0.132204	0	0	0	0	0			ENSG00000236179.1_PRAMEF35P	0	0	0	0	0	0	0	0
	ENSG00000229978.1_PRAMEF36P	0	0	0	0	0	0	0	0			ENSG00000275774.2_HNRNPCL2	0.089239	0.335286	0	0	0	0.125747	0	0.195663
	ENSG00000233336.1_AC245056.1	0	0	0	0	0	0	0	0			ENSG00000229978.1_PRAMEF36P	0	0	0	0	0.601582	0	0	0
	ENSG00000280267.4_PRAMEF26	0.114002	0	0	0	0.06874	0	0	0			ENSG00000233336.1_AC245056.1	0	0	0	0	0	0	0	0
	ENSG00000179412.10_HNRNPCL4	0	0.13247	0	0	0	0.143859	0	0			ENSG00000280267.4_PRAMEF26	0	0	0	0	0	0	0	0
	ENSG00000204505.4_PRAMEF9	0	0.12543	0	0	0	0	0	0			ENSG00000179412.10_HNRNPCL4	0	0	0	0	0.660239	0	0	0
	ENSG00000279169.2_PRAMEF13	0	0	0	0	0	0	0	0			ENSG00000204505.4_PRAMEF9	0	0	0	0	0	0	0	0
	ENSG00000279804.2_PRAMEF18	0	0	0	0	0	0	0	0			ENSG00000279169.2_PRAMEF13	0	0	0	0	0.126594	0	0	0
	ENSG00000250894.1_PRAMEF31P	0	0	0	0	0	0	0	0.063112			ENSG00000279804.2_PRAMEF18	0	0	0	0	0	0	0	0
	ENSG00000270601.4_PRAMEF5	0	0	0	0	0	0	0	0			ENSG00000250894.1_PRAMEF31P	0	0	0	0	0	0	0	0
	ENSG00000231219.1_PRAMEF32P	0	0	0	0	0	0	0	0			ENSG00000270601.4_PRAMEF5	0	0	0	0	0	0	0	0
	ENSG00000207511.1_RNU6-771P	0	0	0	0	0	0	0	0			ENSG00000231219.1_PRAMEF32P	0	0	0	0	0	0	0	0
	ENSG00000182330.10_PRAMEF8	0	0	0	0	0.132227	0	0	0			ENSG00000207511.1_RNU6-771P	0	0	0	0	0	0	0	0
	ENSG00000237700.2_PRAMEF33	0	0	0	0	0	0	0	0			ENSG00000182330.10_PRAMEF8	0	0	0	0	0	0	0	0.057982
	ENSG00000204501.7_PRAMEF15	0	0	0	0	0.137332	0	0	0			ENSG00000237700.2_PRAMEF33	0	0	0	0	0	0	0	0
	ENSG00000228229.2_AC243961.1	0	0	0	0	0	0	0	0			ENSG00000204501.7_PRAMEF15	0	0	0	0	0	0	0	0
	ENSG00000204481.7_PRAMEF14	0	0	0	0	0	0	0	0			ENSG00000228229.2_AC243961.1	0	0	0	0	0	0	0	0
	ENSG00000204480.8_PRAMEF19	0	0	0	0	0	0	0	0			ENSG00000204481.7_PRAMEF14	0	0	0	0	0	0	0	0
	ENSG00000204479.4_PRAMEF17	0	0	0	0	0.162309	0	0	0			ENSG00000204480.8_PRAMEF19	0	0	0	0	0	0	0	0
	ENSG00000204478.9_PRAMEF20	0	0	0	0	0	0	0	0			ENSG00000204479.4_PRAMEF17	0	0	0	0	0	0	0	0
	ENSG00000162494.6_LRRC38	0	0	0	0	0	0	0	0			ENSG00000204478.9_PRAMEF20	0	0	0	0	0.18232	0	0	0
	ENSG00000259961.1_AL354712.1	0	0	0	0	0	0	0	0			ENSG00000162494.6_LRRC38	0	0	0	0	0	0	0	0
	ENSG00000215909.3_BRWD1P1	0	0	0	0.508121	0.690362	0	0.232896	0			ENSG00000259961.1_AL354712.1	0	0	0	0	0	0	0	0
	ENSG00000162493.16_PDPN	33.5165	12.7334	20.3479	33.0037	33.9242	45.7972	16.176	2.05405			ENSG00000215909.3_BRWD1P1	0	0	0	1.03203	0	0	0	0
	ENSG00000222952.1_RNA5SP41	0	0	0	0	0	0	0	0			ENSG00000162493.16_PDPN	24.2091	27.6403	40.4625	74.2633	4.16287	22.7421	86.3298	14.088
	ENSG00000237445.2_AL359771.1	0	0	0	0	0	0	0	0			ENSG00000222952.1_RNA5SP41	0	0	0	0	0	0	0	0
	ENSG00000253085.1_RF00564	0	0	0	0	0	0	0	0			ENSG00000237445.2_AL359771.1	0	0	0	0	0	0	0	0
	ENSG00000116731.22_PRDM2	2.40132	8.73908	4.51109	9.32813	8.88686	1.45202	3.35397	2.65372			ENSG00000253085.1_RF00564	0	0	0	0	0	0	0	0
	ENSG00000189337.17_KAZN	0.605283	1.72813	2.02214	0.394435	0.489704	7.62584	0.910175	0.10613			ENSG00000116731.22_PRDM2	6.6403	11.3679	13.2202	16.1945	1.01293	6.26436	7.4252	1.66568
	ENSG00000252151.1_RNU6-1265P	0	0	0	0	0	0	0	0			ENSG00000189337.17_KAZN	2.38746	0.005554	5.79158	0.124313	0.483175	0.177062	0.035252	0.20258
	ENSG00000231606.1_AL357873.1	0	0	0	0	0	0	0	0			ENSG00000252151.1_RNU6-1265P	0	0	0	0	0	0	0	0
	ENSG00000234593.2_KAZN-AS1	0.069498	0	0	0.246744	0	0	0	0			ENSG00000231606.1_AL357873.1	0	0	0	0	0	0	0	0
	ENSG00000235829.1_TBCAP2	0	0	0	0	0	0	0	0			ENSG00000234593.2_KAZN-AS1	0	0	0	0	0	0	0	0
	ENSG00000175147.12_TMEM51-AS1	0.026976	0.01484	0	0.083805	0.065064	0.080582	0.076823	0			ENSG00000235829.1_TBCAP2	0	0	0	0	0	0	0	0
	ENSG00000171729.14_TMEM51	6.40573	3.55005	15.5748	4.84338	5.43606	0.680342	20.3077	0.502615			ENSG00000175147.12_TMEM51-AS1	0.195185	0	0	0.072949	0.184914	0.055007	6.88851	0.014265
	ENSG00000204464.7_C1orf195	0	0	0	0	0	0	0	0			ENSG00000171729.14_TMEM51	4.76069	4.1277	0.282792	1.19758	1.43111	3.09615	0.436629	1.8066
	ENSG00000215720.4_AL035405.1	0	0	0	0	0	0	0	0			ENSG00000204464.7_C1orf195	0	0	0	0	0	0	0	0
	ENSG00000278480.1_AL391094.1	0	0	0	0.097574	0	0	0	0			ENSG00000215720.4_AL035405.1	0	0	0	0	0	0	0	0
	ENSG00000142621.19_FHAD1	0.058051	0.036498	0.568915	0.103053	0.070007	0	0.013495	0.033786			ENSG00000278480.1_AL391094.1	0	0	0	0	0	0	0	0
	ENSG00000233485.1_AL031283.2	0.051301	0	0	0.151782	0	0	0	0.027867			ENSG00000142621.19_FHAD1	0.176011	0.006012	1.53218	0.029901	0.045477	0.022547	0	0.035083
	ENSG00000236045.1_AL031283.3	0	0	0	1.16686	0.880758	0	0.237701	0			ENSG00000233485.1_AL031283.2	0.461916	0	3.22729	0	0	0.046492	0	0
	ENSG00000228140.1_AL031283.1	0.061525	0	0	0.436878	0.420444	0.098018	0.016687	0.016711			ENSG00000236045.1_AL031283.3	0	2.96491	0	0.263332	0	2.3828	0	0.617938
	ENSG00000142634.13_EFHD2	4.60979	11.5271	13.9352	7.32775	11.2193	3.25471	4.67143	36.4684			ENSG00000228140.1_AL031283.1	0.415483	0.60955	0	0.110917	0	0.418186	0	0.108449
	ENSG00000162438.11_CTRC	0	0.033516	0.014512	0.027039	0.036736	0	0	0			ENSG00000142634.13_EFHD2	9.78374	4.86072	16.1927	5.13736	133.977	4.10172	0.192813	5.54017
	ENSG00000142615.8_CELA2A	0.139819	0	0	0	0	0	0	0			ENSG00000162438.11_CTRC	0.029388	0	0	0	0	0	0	0
	ENSG00000215704.9_CELA2B	0.109327	0	0	0	0	0	0	0			ENSG00000142615.8_CELA2A	0.269773	0	0	0	0	0	0	0
	ENSG00000132906.18_CASP9	4.21224	3.43708	4.24384	2.16455	2.13883	0.216731	0.393567	0.147797			ENSG00000215704.9_CELA2B	0.773445	0	0	0	0.199839	0	0	0
	ENSG00000116138.13_DNAJC16	1.74859	4.17524	2.23321	11.8109	11.9493	3.98595	16.3465	0.353666			ENSG00000132906.18_CASP9	5.85241	1.987	12.8924	0.581339	0.663121	1.45207	0.185457	0.72472
	ENSG00000251866.1_SCARNA21B	0	0	0	0	0	0	0	0			ENSG00000116138.13_DNAJC16	6.43654	5.69968	5.82654	58.9776	1.80215	3.94485	0.85587	1.32469
	ENSG00000272510.1_AL121992.3	0.306915	0	0	12.8036	16.6555	7.70104	6.99226	0.250078			ENSG00000251866.1_SCARNA21B	0	0	0	0	0	0	0	0
	ENSG00000116771.6_AGMAT	1.26951	1.24577	0.310569	0.213181	0.124131	0	1.4517	0			ENSG00000272510.1_AL121992.3	2.96088	0.22249	0	131.132	1.68304	0.834439	0	0
	ENSG00000237301.1_AL121992.1	0.24262	0.082136	0	0.496958	0.045013	0	0	0			ENSG00000116771.6_AGMAT	1.25782	0.223856	0.852031	0.247421	0	0.186569	0.157863	0
	ENSG00000235084.3_CHCHD2P6	26.4888	14.3761	7.80919	6.32593	6.58933	6.52869	10.4381	7.74291			ENSG00000237301.1_AL121992.1	0.288074	0	0	0	0	0	0	0
	ENSG00000252417.1_RNU7-179P	3.90415	17.1821	0	0	0	0	0	0			ENSG00000235084.3_CHCHD2P6	6.41722	4.99434	7.31526	3.42626	5.21101	8.07371	12.0234	7.5376
	ENSG00000236500.1_CD24P1	0	0	0	0	0	0	0	0			ENSG00000252417.1_RNU7-179P	4.51969	0	0	0	0	0	0	0
	ENSG00000197312.12_DDI2	1.87917	10.3618	6.60935	8.91635	7.8238	1.59412	3.9236	17.1235			ENSG00000236500.1_CD24P1	0	0	0	0	0	0	0	0
	ENSG00000215695.1_RSC1A1	1.89016	0	7.25833	12.3032	8.77233	0.342189	16.0319	0.326693			ENSG00000197312.12_DDI2	6.96547	10.8412	8.72227	1.66636	1.33891	32.1954	0.962892	26.2377
	ENSG00000271742.1_AL121992.2	0	0	0	0	0	0	0	0			ENSG00000215695.1_RSC1A1	8.45431	16.3596	0	2.47822	0.628189	9.18783	1.84472	2.48367
	ENSG00000116786.13_PLEKHM2	2.82564	12.9444	6.54709	10.9213	10.0988	0.767318	11.3701	10.5909			ENSG00000271742.1_AL121992.2	0	0	0	0	0	0	0	0
	ENSG00000237938.5_AL450998.3	0.588805	5.8686	0.297006	2.82831	4.00977	0.082768	4.17085	0.169329			ENSG00000116786.13_PLEKHM2	7.0627	14.469	13.9825	2.31546	0.986047	7.89184	0.47275	2.3364
	ENSG00000162461.8_SLC25A34	0.04772	0.035003	2.21274	0.338849	0.07673	0.038012	0	0.077765			ENSG00000237938.5_AL450998.3	1.87116	5.42337	3.8532	0.499523	0.379864	1.78917	0.318713	0.512832
	ENSG00000224459.1_SLC25A34-AS1	0	0	0.475023	0	0.400821	0	0	0			ENSG00000162461.8_SLC25A34	0	0	0	0	0.174455	0.086494	0.146371	0.067292
	ENSG00000162460.7_TMEM82	0	0.161938	0	0	0	0	0	0			ENSG00000224459.1_SLC25A34-AS1	0	0	0	0	0	0	0	0
	ENSG00000162458.13_FBLIM1	0.56135	1.85287	0.069763	5.32914	6.00429	16.0974	7.7051	0.17898			ENSG00000162460.7_TMEM82	0	0	0	0	0	0	0	0
	ENSG00000224321.1_RPL12P14	15.8206	8.3456	12.9056	1.15416	3.39757	4.14314	26.6266	1.58927			ENSG00000162458.13_FBLIM1	2.82545	8.10333	0.218187	1.45199	0.334596	4.47904	1.5721	1.34225
	ENSG00000233954.6_UQCRHL	36.8508	24.3324	28.4279	24.1262	26.4936	28.6361	23.1865	36.5557			ENSG00000224321.1_RPL12P14	3.97241	1.72816	1.72215	2.73489	2.37686	4.41912	6.97982	1.60443
	ENSG00000178715.8_AL450998.1	4.84898	12.0039	3.58057	3.22796	2.63141	2.02782	2.36724	6.32161			ENSG00000233954.6_UQCRHL	17.9986	17.5504	23.2253	21.3397	28.5823	33.1758	19.4987	23.5439
	ENSG00000179743.4_AL450998.2	7.49318	16.1107	11.0672	20.696	22.06	67.88	26.1694	56.2618			ENSG00000178715.8_AL450998.1	1.40337	1.58181	3.13073	2.18541	1.32952	2.96626	3.34649	2.30775
	ENSG00000065526.11_SPEN	7.92477	38.7173	34.4202	58.2137	58.0075	49.7741	42.6206	25.314			ENSG00000179743.4_AL450998.2	18.1031	28.2339	39.3263	4.95443	6.00463	15.1188	16.5958	4.08731
	ENSG00000270620.1_AL034555.1	0	0	0	0	0	0	0	0			ENSG00000065526.11_SPEN	54.9143	76.1974	82.9135	17.7391	20.5269	50.5741	12.6807	64.5782
	ENSG00000116809.11_ZBTB17	0.751364	1.01958	1.01419	13.7161	12.8968	0.927688	2.11935	0.448961			ENSG00000270620.1_AL034555.1	0	0	0.999823	0	0	0	0	0
	ENSG00000234607.2_AL355994.4	0	0	0	0	0	0	0	0.307378			ENSG00000116809.11_ZBTB17	5.29145	19.5722	4.20433	3.20575	0.274684	12.9718	12.5604	3.17859
	ENSG00000231353.1_AL355994.1	0	0	0	0	0	0	0	0			ENSG00000234607.2_AL355994.4	0	0	0	0	0	0	0	0
	ENSG00000275503.1_AL355994.5	0	0	0	0	0	0	0	0			ENSG00000231353.1_AL355994.1	0	0	0	0	0	0	0	0
	ENSG00000224966.4_TBC1D3P6	0	0	0	0.293939	0	0	0	0			ENSG00000275503.1_AL355994.5	0	0	0	0	0	0	0	0
	ENSG00000183888.4_SRARP	0.087358	0	0	1.30265	0.884931	0.083504	0.255886	0.113889
	ENSG00000233078.1_AL355994.3	0.341822	0	0	4.85441	5.22142	0.544565	0.927085	0			ENSG00000224966.4_TBC1D3P6	0	0	0	0	0	0	0	0
	ENSG00000173641.17_HSPB7	0.01358	0	0	0.048213	0	0	0	0			ENSG00000183888.4_SRARP	0	2.35581	0	0.251981	0	1.37755	0.160772	0.591301
	ENSG00000186510.12_CLCNKA	0	0	0	0.216931	0.331576	0	0	0			ENSG00000233078.1_AL355994.3	0	11.0682	0	1.23246	0	4.95649	1.04847	2.41009
	ENSG00000232456.1_AL355994.2	2.11179	0	0	0.937208	1.27334	0.180233	0.613667	0			ENSG00000173641.17_HSPB7	0.445419	0	0	0	0.074467	0	0	0
	ENSG00000184908.17_CLCNKB	0.216794	0	0	0.032071	0	0	0	0			ENSG00000186510.12_CLCNKA	0.088417	0	0	0	0	0	0	0
	ENSG00000185519.9_FAM131C	3.42657	0	1.41181	1.20561	1.56355	0.442618	0.40188	0.301838			ENSG00000232456.1_AL355994.2	1.89176	0	9.13972	0.271935	0	0	22.9025	0
	ENSG00000142627.13_EPHA2	0.435952	0.28215	1.60041	0.341426	0.216478	0.183845	3.33849	0.04179			ENSG00000184908.17_CLCNKB	0.488006	0	0	0	0	0	0	0
	ENSG00000227959.1_AL451042.2	0.528614	0	0	0	0	0	0	0			ENSG00000185519.9_FAM131C	3.09721	0	12.8785	0	0.507847	0.251787	34.6556	0.130593
	ENSG00000224621.1_AL451042.1	0.195207	0	0	0	0	0	0	0			ENSG00000142627.13_EPHA2	2.17708	0.130131	1.40098	0.046231	0.281251	0.104582	0	0.108486
	ENSG00000234166.1_ARHGEF19-AS1	0.604742	1.86303	1.95907	0.644121	0	0.289029	0	0			ENSG00000227959.1_AL451042.2	0	0	0	0	0	0	0	0
	ENSG00000142632.17_ARHGEF19	0.532646	0.21591	0.227041	0.273712	0.202844	0.200977	0.02281	0.045685			ENSG00000224621.1_AL451042.1	0	0	0	0	0	0	0	0
	ENSG00000237276.8_ANO7L1	0.213453	0.058713	0.203377	0.142095	0	0	0	0.173924			ENSG00000234166.1_ARHGEF19-AS1	5.36735	0	5.04581	0	0	0.657667	0	0.255832
	ENSG00000132881.12_CPLANE2	0.371067	0.445381	0.160705	0.958134	2.52219	0.322449	0.109789	0.219891			ENSG00000142632.17_ARHGEF19	2.9479	0.447095	4.51108	0	0	0.266765	0	0.029649
	ENSG00000233929.1_MT1XP1	2.56918	0.628163	5.43978	16.2161	22.0322	0	5.10993	0			ENSG00000237276.8_ANO7L1	0	0	0.530057	0	0	0	0	0
	ENSG00000037637.11_FBXO42	3.51854	1.12831	3.53776	11.4773	11.0734	21.6191	7.46171	1.19096			ENSG00000132881.12_CPLANE2	3.84011	0.440175	0	0.121628	0.184984	0.550284	44.6992	0.285414
	ENSG00000055070.17_SZRD1	20.3562	9.43676	20.8036	21.4075	23.4412	42.4373	15.087	1.38677			ENSG00000233929.1_MT1XP1	7.16022	25.6606	1.13421	4.11704	0	21.7313	2.62681	2.41527
	ENSG00000226457.1_RPL22P3	1.11488	3.98661	1.06226	0.247392	1.00836	0.999084	0	0.681315			ENSG00000037637.11_FBXO42	20.4347	14.6717	13.8628	2.27376	0.678707	10.7359	0.596566	2.35616
	ENSG00000187144.11_SPATA21	4.91371	3.37084	2.95277	4.74838	5.00198	24.8642	3.79673	0.249634			ENSG00000055070.17_SZRD1	17.7585	24.627	24.2238	4.76385	17.438	17.8392	14.7339	69.5841
	ENSG00000157191.20_NECAP2	17.2202	16.0944	14.1762	23.7266	25.5892	4.58255	34.5774	16.2062			ENSG00000226457.1_RPL22P3	0	0.202052	0	0.502473	1.52843	0.378892	1.28238	0.589555
	ENSG00000226029.1_LINC01772	0.049088	2.48439	0	0	0.039464	0	0	0.026665			ENSG00000187144.11_SPATA21	4.27428	4.8861	5.38409	0.97718	0.840025	4.2609	7.26484	20.9367
	ENSG00000080947.14_CROCCP3	0.101314	1.3205	0.801955	0.650235	0.827056	0.037248	0.038047	0.0127			ENSG00000157191.20_NECAP2	17.1611	19.2664	13.86	57.6412	3.54049	14.1214	26.6905	3.9543
	ENSG00000206652.1_RNU1-1	3.56134	21.3729	12.0305	24.1388	21.0834	10.8315	6.84912	21.1042			ENSG00000226029.1_LINC01772	1.76795	0	0	0	0	0.044486	0.301132	0
	ENSG00000261135.1_AL137802.2	12.437	3.05254	2.64344	12.1429	10.2681	2.4005	44.0584	0.623618			ENSG00000080947.14_CROCCP3	1.50369	1.11862	0.278683	0.252896	0.170947	0.487338	0	0.263755
	ENSG00000285853.1_AL137802.3	8.72444	2.09979	1.94827	7.68329	6.90451	0.895841	30.5022	0.499835			ENSG00000206652.1_RNU1-1	16.2415	0	24.4408	49.0279	21.3048	3.52092	0	2.73928
	ENSG00000224174.2_AL137802.1	0.324748	0	0.309419	0	0	0	0.264233	0.264609			ENSG00000261135.1_AL137802.2	18.9203	13.7319	11.9736	2.932	2.09849	8.06323	101.679	1.61889
	ENSG00000233421.4_LINC01783	0.077026	0	0	0.091157	0	0	0	0			ENSG00000285853.1_AL137802.3	12.6907	8.69626	8.8691	1.96603	1.49507	4.81811	69.9326	0.937121
	ENSG00000277344.1_RNU1-6P	0.73745	0	0	0	0	0	0	0			ENSG00000224174.2_AL137802.1	0	0	0	0	0	0	0	0
	ENSG00000225710.1_AL355149.1	0	0	0	0	0	0	0	0			ENSG00000233421.4_LINC01783	0.148616	0.037225	0.051006	0.092574	0	0	0	0
	ENSG00000219481.10_NBPF1	5.6566	13.5859	10.2241	24.5134	20.732	4.38462	9.69324	6.18556			ENSG00000277344.1_RNU1-6P	0	0	0	0	0	0	0	0
	ENSG00000271732.1_AL137798.1	0	2.41259	0	0	0	0	0	0			ENSG00000225710.1_AL355149.1	0	0	0	0	0	0	0	0
	ENSG00000215908.10_CROCCP2	2.30154	21.8004	10.1252	34.6862	32.3696	19.3743	21.5009	7.4241			ENSG00000219481.10_NBPF1	26.9538	25.1268	21.3519	43.1419	3.3618	15.6037	13.4429	12.6731
	ENSG00000283773.1_AL137798.3	31.0262	109.8	100.57	695.567	661.912	408.168	168.645	185.564			ENSG00000271732.1_AL137798.1	0.302201	0	0	0	0	0	0	0
	ENSG00000186301.8_MST1P2	0.278113	1.58096	3.93061	0.946267	1.06206	0.166151	0.188573	0.151073			ENSG00000215908.10_CROCCP2	43.6941	43.9699	34.9221	12.5329	2.80466	29.8965	6.36227	16.0472
	ENSG00000282143.1_AL137798.2	1.94968	3.71824	1.60996	3.57644	2.6647	1.24243	1.05758	0.953174			ENSG00000283773.1_AL137798.3	822.656	958.561	703.421	176.45	29.8181	617.434	179.541	435.033
	ENSG00000207513.1_RNU1-3	3.8851	17.8107	15.7323	19.541	14.8365	6.18945	6.32227	11.0797			ENSG00000186301.8_MST1P2	1.3415	0.974451	0	0.501377	0.254182	0.567098	0.639791	0.19609
	ENSG00000280114.1_AL021920.2	0	0.086483	0.037446	0.209304	0	0	0	0			ENSG00000282143.1_AL137798.2	9.2791	2.44984	4.13146	3.9835	0.356384	2.65039	7.77434	0.549867
	ENSG00000236698.1_EIF1AXP1	212.996	123.016	211.664	177.462	159.562	200.097	142.22	55.4967			ENSG00000207513.1_RNU1-3	16.2415	0	14.7931	44.3586	15.9786	3.52092	0	2.73928
	ENSG00000268869.5_ESPNP	0	0	0.031838	0.029659	0.040296	0	0	0.027227			ENSG00000280114.1_AL021920.2	0	0	0	0	0	0	0	0
	ENSG00000279151.1_AL021920.1	0	0	0	0	0	0	0	0			ENSG00000236698.1_EIF1AXP1	202.302	159.803	180.41	267.139	242.303	122.787	179.71	334.349
	ENSG00000282740.1_AL021920.3	2.39874	1.4266	1.97665	2.41683	2.34546	0.619701	0.632999	1.4791			ENSG00000268869.5_ESPNP	0	0	0	0	0.091619	0	0	0
	ENSG00000058453.17_CROCC	0.299135	1.27699	0.832241	3.09055	3.07349	0.200155	0.496521	0.107245			ENSG00000279151.1_AL021920.1	0	0.18961	0	0	0	0	0	0
	ENSG00000227684.2_CROCCP4	0.348401	0.153331	1.19504	0.123696	0	0	0	0			ENSG00000282740.1_AL021920.3	5.50383	1.22193	4.76534	2.33751	0.355513	2.46766	12.5279	0.411393
	ENSG00000207389.1_RNU1-4	6.47517	3.56215	13.2645	10.3452	3.90433	0.773681	1.05371	17.9385			ENSG00000058453.17_CROCC	3.69384	4.05943	5.2295	0.517703	0.262459	3.41579	0.165156	0.569461
	ENSG00000186715.11_MST1L	0.030066	0.26464	0.286467	0.266864	0.241718	0	0.048927	0			ENSG00000227684.2_CROCCP4	1.61333	0.101026	0.415281	0.251237	0.382107	0	0	0.147389
	ENSG00000223643.6_BX284668.1	0	0	0	0	0	0	0	0			ENSG00000207389.1_RNU1-4	13.7428	0	18.009	22.1793	1.7754	1.76046	0	2.73928
	ENSG00000230239.1_BX284668.3	0	0	0	0.106867	0	0	0	0			ENSG00000186715.11_MST1L	0.116021	0.232485	0	0.108404	0.164873	0.245229	0.184442	0.063596
	ENSG00000263811.1_MIR3675	0	0	0	0	0	0	0	0			ENSG00000223643.6_BX284668.1	0	0	0	0	0	0	0	0
	ENSG00000228549.3_BX284668.2	0.03584	0.078865	0.256109	0	0	0	0	0			ENSG00000230239.1_BX284668.3	0	0	0	0	0	0	0	0
	ENSG00000277234.1_RNU1-5P	0.368725	0	0	0	0	0	0	0			ENSG00000263811.1_MIR3675	0	0	0	0	0	0	0	0
	ENSG00000238142.1_BX284668.5	0.209041	0	1.4938	0.185544	0	0	0.170087	0.170329			ENSG00000228549.3_BX284668.2	0	0	0	0	0	0	0	0
	ENSG00000235241.1_BX284668.4	0	0	0	0	0	0	0	0			ENSG00000277234.1_RNU1-5P	0	0	0	0	0	0	0	0
	ENSG00000207005.1_RNU1-2	5.18013	2.84972	6.16951	8.62101	4.6852	0.773681	1.05371	17.9385			ENSG00000238142.1_BX284668.5	0.403332	0	0	0	0	0	0	0
	ENSG00000272426.1_BX284668.6	1.4547	0	6.00612	0.645592	0.877138	0	0	0			ENSG00000235241.1_BX284668.4	0	0	0	0	0	0	0	0
	ENSG00000117122.13_MFAP2	59.3259	7.93619	17.4765	48.8581	49.819	5.13629	33.9985	92.345			ENSG00000207005.1_RNU1-2	9.37009	0	13.5068	21.012	1.7754	1.76046	0	1.36964
	ENSG00000226526.1_AL049569.1	0.333939	0	0	0.296404	0	0	0	0			ENSG00000272426.1_BX284668.6	8.42024	0.351514	16.6169	0	0	0	0	0.256416
	ENSG00000159363.18_ATP13A2	1.81941	3.91463	5.27762	8.37954	9.21521	5.5797	10.3297	0.840068			ENSG00000117122.13_MFAP2	58.8319	59.3406	38.1397	9.71988	4.99426	41.2027	117.831	9.6321
	ENSG00000117118.9_SDHB	431.176	118.31	247.258	291.689	316.046	187.852	317.436	239.162			ENSG00000226526.1_AL049569.1	0.322158	0	0.165851	0	0	0	0	0
	ENSG00000117115.13_PADI2	0.867241	0.097365	0.548058	1.55523	1.28062	0.042295	0.187209	0.043264			ENSG00000159363.18_ATP13A2	6.55282	7.18085	4.73893	18.4409	11.3628	5.27636	0.744089	1.49662
	ENSG00000204362.6_AL590644.1	0	0	0	0.040315	0	0	0	0			ENSG00000117118.9_SDHB	378.702	308.333	265.417	266.713	789.293	447.146	386.187	407.592
	ENSG00000282843.1_AL590644.3	0	0	0	0.076756	0	0	0	0			ENSG00000117115.13_PADI2	0.802496	2.25813	0.316444	0.478606	0.097055	1.63606	0.407156	0.393086
	ENSG00000142623.11_PADI1	0.021659	0	0	0	0	0	0	0			ENSG00000204362.6_AL590644.1	0	0	0	0	0	0	0	0
	ENSG00000142619.4_PADI3	0.099899	0.036638	0	0	0	0	0	0			ENSG00000282843.1_AL590644.3	0	0	0	0	0	0	0	0
	ENSG00000266634.1_MIR3972	0	0	0	0	0	0	0	0			ENSG00000142623.11_PADI1	0.020895	0	0	0	0	0	0	0
	ENSG00000159339.13_PADI4	0	0.078653	0	0	0	0	0	0			ENSG00000142619.4_PADI3	0.321249	0	0	0	0	0	0	0
	ENSG00000276747.1_PADI6	0	0	0	0	0.160345	0.052956	0	0			ENSG00000266634.1_MIR3972	0	0	0	0	0	0	0	0
	ENSG00000227751.1_RCC2-AS1	78.8763	590.954	391.869	188.513	174.181	40.3906	267.27	194.755			ENSG00000159339.13_PADI4	0	0.025911	0.497051	0	0.098003	0	0	0
	ENSG00000179051.14_RCC2	13.1472	64.9357	42.5656	38.0353	35.7595	7.24783	44.06	29.6767			ENSG00000276747.1_PADI6	0	0	0	0	0	0	0	0
	ENSG00000074964.17_ARHGEF10L	0.066754	1.85085	0	0.047401	0.032201	0.015952	0.032589	0.021757			ENSG00000227751.1_RCC2-AS1	170.305	143.567	189.934	462.293	59.9183	86.3362	70.6959	38.6405
	ENSG00000236648.1_AL136529.1	0	0	0	0	0	0	0	0			ENSG00000179051.14_RCC2	34.6846	32.1591	52.1071	80.3504	6.63849	20.2434	16.5298	36.1794
	ENSG00000117148.8_ACTL8	0	0	0	0.051115	0	0	0	0			ENSG00000074964.17_ARHGEF10L	0.360636	0.009678	2.2677	0	0.073212	0.054447	0	0.01412
	ENSG00000284653.1_AL357509.1	0	0	0	0	0	0	0	0.042984			ENSG00000236648.1_AL136529.1	0	0	0	0	0	0	0	0
	ENSG00000261781.1_LINC01654	0	0	0	0	0	0	0	0			ENSG00000117148.8_ACTL8	0	0.041747	0.057202	0	0	0	0	0
	ENSG00000117154.12_IGSF21	0.105037	0	0	0.031077	0	0	0	0			ENSG00000284653.1_AL357509.1	0	0	0	0	0	0	0	0
	ENSG00000280222.1_AL365209.1	0	0	0	0.072807	0	0.019602	0	0			ENSG00000261781.1_LINC01654	0	0	0	0	0	0.058421	0	0
	ENSG00000230035.2_IGSF21-AS1	0	0	0	0	0	0	0	0			ENSG00000117154.12_IGSF21	0	0	0	0	0	0	0	0
	ENSG00000225387.1_AL591896.1	0	0	0	0	0	0	0	0			ENSG00000280222.1_AL365209.1	0.015827	0	1.80881	0	0	0	0	0.017351
	ENSG00000179023.8_KLHDC7A	0.03096	0.045418	0	0	0.024891	0	0	0			ENSG00000230035.2_IGSF21-AS1	0	0	0	0	0	0	0	0
	ENSG00000235282.3_DYNLL1P3	1.79649	0	2.09207	0	2.88862	0	0.324828	0.32529			ENSG00000225387.1_AL591896.1	0	0	0	0	0	0	0	0
	ENSG00000225478.2_AL031737.1	0	0	0	0	0	0	0	0			ENSG00000179023.8_KLHDC7A	0	0.014962	0	0	0	0	0	0
	ENSG00000009709.12_PAX7	0.131244	0.758105	0.054709	0.407721	1.741	7.68398	0.160181	0.147041			ENSG00000235282.3_DYNLL1P3	1.54055	0.868214	1.58619	0	1.09461	0	0	0
	ENSG00000179002.5_TAS1R2	0	0	0	0	0.100757	0	0	0			ENSG00000225478.2_AL031737.1	0	0	0	0	0	0	0	0
	ENSG00000255275.3_AL080251.1	1.2153	0.320911	1.0074	0.474626	0.850035	0.116167	0.11866	0.059414			ENSG00000009709.12_PAX7	0.617242	0.309211	1.67845	0.029576	0.044982	0.401428	0	56.4935
	ENSG00000159423.17_ALDH4A1	2.456	4.82538	2.20078	3.8668	4.47795	0.593894	0.428215	0.190588			ENSG00000179002.5_TAS1R2	0	0	0	0	0	0	0	0
	ENSG00000265606.1_MIR4695	0.717519	0	0	0	0	0	0	0			ENSG00000255275.3_AL080251.1	1.36001	0.475739	3.30761	0.131455	0.333218	0.495621	0.223661	0.257062
	ENSG00000221662.1_MIR1290	0	0	0	0	0	0	0	0			ENSG00000159423.17_ALDH4A1	4.90794	5.0445	6.5345	1.21233	0.481	3.77588	0.269046	1.17505
	ENSG00000169991.11_IFFO2	0.28357	0.90763	1.51467	0.732207	1.20207	0.903525	0.153819	0.098024			ENSG00000265606.1_MIR4695	0	0	0	0	0	0	0	0
	ENSG00000272084.1_AL137127.1	2.38793	11.7113	10.1864	7.92396	7.03928	1.52917	3.37795	0.381512			ENSG00000221662.1_MIR1290	0	0	0	0	0	0	0	0
	ENSG00000127481.15_UBR4	1.56957	4.65724	3.36432	7.58301	7.19736	0.679155	4.38661	0.375426			ENSG00000169991.11_IFFO2	0.116058	1.53241	0	0.185896	0.141365	1.00459	0	0.254466
	ENSG00000230424.1_EMC1-AS1	6.2836	14.0575	7.78308	27.5147	31.3209	81.0855	17.5535	1.53598			ENSG00000272084.1_AL137127.1	7.98009	6.3812	5.02292	15.4189	1.02704	9.37775	0.430853	6.83369
	ENSG00000127463.15_EMC1	3.14088	6.52212	7.11801	17.6105	19.3254	63.3758	7.41483	11.4624			ENSG00000127481.15_UBR4	9.33445	10.1577	13.3579	3.47004	0.72021	7.80297	1.90197	3.67521
	ENSG00000053372.5_MRTO4	99.6284	88.0859	79.8633	142.86	150.258	27.1043	95.5653	184.124			ENSG00000230424.1_EMC1-AS1	17.3775	24.294	30.1673	84.582	5.16862	16.7991	11.5642	3.54431
	ENSG00000286064.1_AL035413.2	0.156626	0	0	0.556085	0	0	0	0			ENSG00000127463.15_EMC1	9.80506	11.7132	13.1605	57.1416	2.51684	8.29885	6.30961	2.33931
	ENSG00000211454.14_AKR7L	1.76476	1.77284	1.0235	2.38365	1.11037	0.045839	0.156077	0.156299			ENSG00000053372.5_MRTO4	180.884	169.715	138.578	136.766	260.295	105.67	114.692	193.555
	ENSG00000162482.5_AKR7A3	1.92283	0.096163	2.62318	12.5675	12.1211	0.626586	2.4179	0.427294			ENSG00000286064.1_AL035413.2	0.906604	0	14.3131	0	0	0.851669	0	0
	ENSG00000270728.1_AL035413.1	1.31477	0	0	3.05211	7.07391	0.483367	39.3345	0			ENSG00000211454.14_AKR7L	6.10681	1.02902	0.381074	0.276651	0.420759	1.0952	0	0.486894
	ENSG00000053371.12_AKR7A2	183.497	77.0832	108.367	98.1198	99.5879	8.83413	107.314	6.85026			ENSG00000162482.5_AKR7A3	9.61225	22.0491	0.347264	3.30888	0.479285	8.91098	0	3.69746
	ENSG00000200403.1_RNU6-1099P	1.48868	27.2987	7.09206	7.92811	10.7716	4.74332	0.807517	0			ENSG00000270728.1_AL035413.1	6.43948	8.21138	0	0.729304	1.1092	5.49935	0.930643	1.28355
	ENSG00000040487.13_PQLC2	9.33041	4.78489	12.5251	9.36949	14.2556	158.25	2.60564	2.44827			ENSG00000053371.12_AKR7A2	116.942	125.738	226.302	24.938	15.531	79.1091	10.9733	305.275
	ENSG00000077549.18_CAPZB	74.571	59.7358	53.0422	48.4523	49.8173	10.146	80.0287	43.3837			ENSG00000200403.1_RNU6-1099P	4.78721	23.0225	0	3.57836	2.72117	13.4914	0	0
	ENSG00000240490.3_RN7SL277P	0	0	0	0	0	0	0	0			ENSG00000040487.13_PQLC2	6.17882	8.65542	11.2707	1.85313	2.92683	8.76036	19.8273	1.5889
	ENSG00000173436.15_MICOS10	150.898	163.147	184.497	147.972	146.243	182.615	183.625	185.275			ENSG00000077549.18_CAPZB	45.5141	66.5954	40.8052	12.6486	53.1271	68.2792	14.9337	11.9973
	ENSG00000201609.1_RNU4-28P	0	0	0	0	0	0	0	0			ENSG00000240490.3_RN7SL277P	2.1343	0	0	0	0	0	0	0
	ENSG00000235185.1_AL031727.2	0	0	0	0	0	0	0	0			ENSG00000173436.15_MICOS10	140.191	124.337	101.054	191.966	199.618	155.343	105.118	160.268
	ENSG00000158747.14_NBL1	72.2028	60.5636	92.6123	64.0608	58.2619	81.0136	82.9683	85.7089			ENSG00000201609.1_RNU4-28P	0	0	0	0	0	0	0	0
	ENSG00000270136.6_MICOS10-NBL1	604.949	594.447	754.132	583.636	568.15	722.223	721.435	733.988			ENSG00000235185.1_AL031727.2	0	0	0	0	0	0	0	0
	ENSG00000226396.1_AL031727.1	16.5707	52.8983	14.2319	10.9793	17.4502	15.6165	18.6102	14.4529			ENSG00000158747.14_NBL1	62.9891	62.2533	49.1327	99.3945	95.7057	62.5444	43.3424	80.7972
	ENSG00000158748.4_HTR6	0.377264	0	0	1.19061	0.909915	0.300514	9.1634	0.068311			ENSG00000270136.6_MICOS10-NBL1	557.433	503.277	407.128	767.119	803.215	611.371	412.389	652.914
	ENSG00000162542.13_TMCO4	0.681059	0.979898	0.162227	0.674256	0.726549	0.062597	0.085253	0.021344			ENSG00000226396.1_AL031727.1	12.8339	10.9974	15.7643	21.4584	27.5167	11.1044	26.8455	23.6962
	ENSG00000178828.7_RNF186	0	0	0	0	0.204083	0	0	0			ENSG00000158748.4_HTR6	0.539191	2.00557	0	0.352657	0.30649	0.949723	3.72869	0.265998
	ENSG00000235434.1_AL391883.1	0	0	0	0	0.286493	0	0	0			ENSG00000162542.13_TMCO4	1.76893	0.683606	0	0	0	0.56974	0	0.055407
	ENSG00000169914.6_OTUD3	3.3701	8.73955	7.67116	12.9508	12.6109	2.4142	9.85147	0.779183			ENSG00000178828.7_RNF186	0	0	0	0	0	0	0	0
	ENSG00000188784.4_PLA2G2E	0.067639	0	0	0.120072	0	0	0	0			ENSG00000235434.1_AL391883.1	0	0	0	0	0	0	0	0
	ENSG00000242688.3_RN7SL304P	0	0	0	0	0	0	0	0			ENSG00000169914.6_OTUD3	8.82362	12.9812	5.42344	34.8684	1.2264	9.60289	1.20639	40.0794
	ENSG00000188257.11_PLA2G2A	0.25209	0	0	0.167816	0	0	0	0			ENSG00000188784.4_PLA2G2E	0	0	0	0	0	0	0	0
	ENSG00000127472.11_PLA2G5	0	0	0	0	0	0	0	0			ENSG00000242688.3_RN7SL304P	0	0	0	0	0	0	0	0
	ENSG00000117215.14_PLA2G2D	0	0	0	0.105472	0	0	0	0			ENSG00000188257.11_PLA2G2A	0	0	0	0	0	0	0	0
	ENSG00000158786.4_PLA2G2F	0	0	0	0.07318	0	0	0	0			ENSG00000127472.11_PLA2G5	0.030654	0	0	0	0	0	0	0
	ENSG00000227066.1_Z98257.1	0	0	0	0.142867	0	0	0	0			ENSG00000117215.14_PLA2G2D	0	0	0	0	0	0	0	0
	ENSG00000187980.6_PLA2G2C	0	0	0	0	0	0	0	0			ENSG00000158786.4_PLA2G2F	0	0	0	0	0	0	0	0.034879
	ENSG00000225986.1_UBXN10-AS1	0.104111	0	0	0	0	0	0	0			ENSG00000227066.1_Z98257.1	0	0	0	0	0	0	0	0
	ENSG00000162543.6_UBXN10	0	0	0	0.016946	0	0	0	0			ENSG00000187980.6_PLA2G2C	0	0	0	0	0	0	0	0
	ENSG00000228105.1_LINC01757	0	0	0	0	0	0	0	0			ENSG00000225986.1_UBXN10-AS1	0	0	0	0	0	0	0	0
	ENSG00000284710.1_Z98257.2	0.129582	0	0	0.057508	0	0	0	0			ENSG00000162543.6_UBXN10	0	0	0	0	0	0.025954	0	0
	ENSG00000158816.15_VWA5B1	0	0	0	0.059123	0	0	0	0			ENSG00000228105.1_LINC01757	0	0	0	0	0	0	0	0
	ENSG00000226664.1_AL020998.1	0	0	0	0	0	0	0	0			ENSG00000284710.1_Z98257.2	0	0	0	0	0	0.088077	0	0
	ENSG00000236963.6_LINC01141	0	0	0	0	0	0.037385	0	0			ENSG00000158816.15_VWA5B1	0	0	0	0	0.091317	0	0	0
	ENSG00000226487.1_AL139254.1	0	0	0	0	0	0	0	0			ENSG00000226664.1_AL020998.1	0	0	0	0	0	0	0	0
	ENSG00000284641.1_AL139254.2	0	3.05175	0	0.140681	0.286706	0	0	0.064572			ENSG00000236963.6_LINC01141	0	0	0	0	0.085788	0	0	0.033091
	ENSG00000284743.1_AL139254.3	0	0	0	0	0	0	0	0			ENSG00000226487.1_AL139254.1	0	0	0	0	0	0	0	0
	ENSG00000162545.6_CAMK2N1	2.71087	10.3607	1.65073	8.24969	9.14379	0.730616	22.9195	0.398589			ENSG00000284641.1_AL139254.2	0	0	0	0	0	0	0.364617	0
	ENSG00000090432.7_MUL1	13.7552	4.37903	5.68825	63.6269	58.2293	4.33746	38.4335	1.88877			ENSG00000284743.1_AL139254.3	0	0	0	0	0	0	0	0
	ENSG00000215520.3_RPS4XP4	0	0	0	0	0	0	0	0			ENSG00000162545.6_CAMK2N1	7.94401	8.7768	5.54739	1.61679	1.56481	7.14863	39.012	1.46585
	ENSG00000183114.8_FAM43B	0.281966	0.811378	0.516646	1.27061	1.04626	0	0.105888	0			ENSG00000090432.7_MUL1	75.1048	95.9734	84.1071	13.7983	4.67687	56.2449	3.01846	15.0333
	ENSG00000158825.6_CDA	10.2308	2.42226	0	7.3566	9.05806	0.928417	37.3014	0.527604			ENSG00000215520.3_RPS4XP4	0	0	0	0	0	0	0	0
	ENSG00000158828.8_PINK1	6.44891	5.00425	11.9436	20.8288	20.88	12.2604	19.5049	6.67796			ENSG00000183114.8_FAM43B	0.795131	1.19498	4.52432	0.312814	0	0.353818	0	0.137635
	ENSG00000284005.1_MIR6084	19.7905	2.12433	31.2738	67.6932	54.7175	40.3721	79.3349	1.57322			ENSG00000158825.6_CDA	1.99895	9.66965	13.5068	1.4008	0	6.8658	0	2.46535
	ENSG00000117242.7_PINK1-AS	14.0658	20.6433	22.4768	35.9375	35.8274	11.6803	43.0952	12.5224			ENSG00000158828.8_PINK1	23.0838	26.7278	41.6425	4.63454	2.04834	17.2345	51.2547	29.3499
	ENSG00000244038.9_DDOST	192.638	65.0534	123.974	242.863	270.62	37.0719	213.137	42.1346			ENSG00000284005.1_MIR6084	101.515	102.176	161.099	20.8846	5.29392	57.7432	115.484	260.356
	ENSG00000117245.12_KIF17	0.748338	0	0.011318	1.72909	1.83355	0.113542	0.173968	0.019357			ENSG00000117242.7_PINK1-AS	35.2325	41.2717	47.672	21.7597	60.2908	29.4694	64.0013	36.4004
	ENSG00000235432.1_AL663074.2	0	3.4149	0	0	0	0	0	0			ENSG00000244038.9_DDOST	283.506	294.318	298.612	144.092	713.2	210.94	436.155	533.195
	ENSG00000189410.12_SH2D5	0.319501	2.21334	4.71286	2.68884	1.74098	0.14139	0.924316	0.134988			ENSG00000117245.12_KIF17	1.37512	2.9966	0.023598	0.299798	0	1.2272	0	0.301504
	ENSG00000233069.1_AL663074.1	0.35516	0	0	0	0	0	0	0			ENSG00000235432.1_AL663074.2	2.78038	0	0	0.799341	0	0	0	0
	ENSG00000127483.18_HP1BP3	18.8513	74.2197	30.6739	46.9499	50.2595	97.1941	27.4902	3.48353			ENSG00000189410.12_SH2D5	0.5023	2.36761	0	0.597324	0.7138	1.89818	0.435558	0.575694
	ENSG00000075151.20_EIF4G3	7.56385	25.0333	9.62665	20.745	21.0056	44.9567	13.0921	16.2216			ENSG00000233069.1_AL663074.1	0	0	0	0	0	0	0	0
	ENSG00000251914.1_RNU7-200P	0	0	0	0	0	0	0	0			ENSG00000127483.18_HP1BP3	65.3957	61.0903	45.701	23.6135	30.7608	62.6617	22.3105	19.6338
	ENSG00000221808.1_MIR1256	0	0	0	0	0	0	0	0			ENSG00000075151.20_EIF4G3	28.4621	25.3664	23.8421	3.69079	14.4126	17.601	17.2095	4.59962
	ENSG00000233072.1_RPS15AP6	0.965389	1.82086	0	0.734465	0	0	0	0			ENSG00000251914.1_RNU7-200P	0	0	0	0	0	0	0	0
	ENSG00000236073.2_AL627311.1	1.38512	0	0	0	0	0	0	0			ENSG00000221808.1_MIR1256	0	0	0	0	0	0	0	0
	ENSG00000235112.1_HSPE1P27	0.17938	0	7.34922	1.9106	6.92228	270.057	1.75144	0.876963			ENSG00000233072.1_RPS15AP6	1.86266	0	0.547955	0	0	0	0	0
	ENSG00000117298.16_ECE1	0.886393	5.13206	6.61796	2.66982	2.92643	2.62171	1.73802	0.343361			ENSG00000236073.2_AL627311.1	6.23586	0	0	0	0	1.25529	0	0
	ENSG00000236936.1_AL031005.1	0	0	0	0.260737	0	0	0	0			ENSG00000235112.1_HSPE1P27	0.692205	0	0.356356	0	0	0.975391	0	1.13828
	ENSG00000231105.1_AL031728.1	0	0	1.63259	0.342197	0.154976	0.051183	0	0.034904			ENSG00000117298.16_ECE1	2.94386	2.46493	2.28052	0.288159	1.19526	1.52101	12.6359	0.599357
	ENSG00000236216.5_PPP1R11P1	0.423641	0	0.134548	0	0.340591	0	0	0			ENSG00000236936.1_AL031005.1	0	0	0	0	0	0	0	0
	ENSG00000228823.1_AL592309.1	0	0	0	0	0.197322	0	0	0			ENSG00000231105.1_AL031728.1	0	0	3.404	0.154451	0.352358	0.116465	0	0.045305
	ENSG00000236009.1_AL592309.2	0	0	0	0	0	0	0	0			ENSG00000236216.5_PPP1R11P1	0.544927	0	0	0	0	0	0	0
	ENSG00000227001.3_NBPF2P	0.963928	0.35352	0.229607	2.99453	6.00594	0	0.784305	0			ENSG00000228823.1_AL592309.1	0	0	0	0	0	0	0	0
	ENSG00000187952.9_HS6ST1P1	0	0	0.163987	0.076383	0	0	0	0			ENSG00000236009.1_AL592309.2	0	0	0	0.251567	0	0	0	0
	ENSG00000186543.7_CROCCP5	0	0	0	0	0	0.152872	0	0			ENSG00000227001.3_NBPF2P	4.49462	6.40543	1.11705	1.44813	0	5.45983	0	0.849548
	ENSG00000142794.18_NBPF3	2.1357	2.7786	1.46304	6.2404	7.67019	22.9665	3.03151	0.292149			ENSG00000187952.9_HS6ST1P1	0	0	0	0	0	0	0	0
	ENSG00000176378.8_PFN1P10	0.162374	0	0	0	0	0	0	0			ENSG00000186543.7_CROCCP5	0	0	0.127086	0	0	0	0	0
	ENSG00000162551.14_ALPL	0.926514	0.62732	0	0.03163	0.042974	0	0.463916	0			ENSG00000142794.18_NBPF3	7.20373	9.31193	6.20934	2.05157	0.683888	7.1628	4.59037	1.83007
	ENSG00000233431.1_LINC02596	0	0	0	0	0	0	0	0			ENSG00000176378.8_PFN1P10	0	0	0	0	0	0	0	0
	ENSG00000076864.19_RAP1GAP	0.28601	0	0.562599	0.147404	0.044505	0.066143	0.045041	0.045105			ENSG00000162551.14_ALPL	1.54701	0	0	0	0	0	0	0
	ENSG00000090686.15_USP48	12.9596	20.2502	11.8311	34.072	40.4669	6.55996	17.0771	22.6408			ENSG00000233431.1_LINC02596	0	0	0	0	0	0	0	0
	ENSG00000231978.2_AL590103.1	0	0	0	0.614048	0	0	0	0			ENSG00000076864.19_RAP1GAP	0.391628	0	0.348244	0.033265	0	0.12542	0	0.136607
	ENSG00000187942.11_LDLRAD2	0.082778	0.468395	0.067604	0.020993	0.057043	0.028259	0	0.057813			ENSG00000090686.15_USP48	50.5813	44.2095	57.1223	10.4218	253.486	30.8112	28.2956	7.47395
	ENSG00000142798.20_HSPG2	0.026375	0.135424	0.016754	0.026012	0.049478	0.007003	0	0.028654			ENSG00000231978.2_AL590103.1	0	0	0	0	0	0	0	0
	ENSG00000232037.3_AL590556.1	18.5782	24.9158	9.84567	5.46414	10.0753	6.04208	11.2701	5.37435			ENSG00000187942.11_LDLRAD2	0	0	0.023493	0	0.064848	0	0	0
	ENSG00000283234.1_AL590556.2	0	0	0	0.081116	0	0	0	0			ENSG00000142798.20_HSPG2	0.011309	0.012747	0.343493	0.010566	0.032141	0.023903	0	0.006199
	ENSG00000219073.7_CELA3B	0	0	0	0.244663	0.083103	0	0	0			ENSG00000232037.3_AL590556.1	3.60577	3.02826	6.77003	10.3054	13.2622	6.87419	4.04627	7.20832
	ENSG00000285959.1_AL590556.3	4.9438	0	0.816474	1.40419	5.40548	2.75663	12.2822	0.375971			ENSG00000283234.1_AL590556.2	0	0	0	0	0	0	0	0
	ENSG00000273610.1_RN7SL386P	0	0	0	0	0	0	0	0			ENSG00000219073.7_CELA3B	0	0	0	0	0	0	0	0
	ENSG00000201919.1_RNU6-1022P	0	0	0	0	0	0	0	0			ENSG00000285959.1_AL590556.3	7.24946	0	3.01188	0.237669	127.238	0.806469	0	0.278859
	ENSG00000142789.19_CELA3A	0	0	0	0.462041	0.104626	0	0	0			ENSG00000273610.1_RN7SL386P	0	0	0	0	0	0	0	0
	ENSG00000278124.1_RN7SL186P	0	0	0	0	0	0	0.290924	0			ENSG00000201919.1_RNU6-1022P	0	0	0	0	0	0	0	0
	ENSG00000201273.1_RNU6-776P	0	0	0	0	0	0	0	0			ENSG00000142789.19_CELA3A	0	0	0	0	0	0	0	0
	ENSG00000228397.2_LINC01635	0.801633	0	0.044929	3.18094	2.95703	0.112685	8.51765	0			ENSG00000278124.1_RN7SL186P	0	0	0	0	0	0	0	0
	ENSG00000218510.8_LINC00339	3.82283	1.52101	1.70694	2.70449	5.34159	2.42711	17.1018	0.643665			ENSG00000201273.1_RNU6-776P	0	0	0	0	0	0	0	0
	ENSG00000070831.16_CDC42	41.1097	19.5988	35.0811	37.3745	38.788	47.7408	47.1168	81.2388			ENSG00000228397.2_LINC01635	1.27375	6.22143	0	0.850099	0	4.48715	0	1.09717
	ENSG00000285752.1_AL031281.2	5.28076	2.2242	2.49609	3.36891	6.81605	3.4999	13.5951	0.6387			ENSG00000218510.8_LINC00339	5.87896	1.53391	2.57818	0.915505	99.9431	2.41619	0.389416	0.507246
	ENSG00000285794.1_AL031281.3	31.0925	0	17.3191	5.9441	42.1105	20.5757	66.1655	2.72833			ENSG00000070831.16_CDC42	27.5975	30.1159	41.0325	57.6094	80.8621	60.4489	38.7628	57.9124
	ENSG00000230068.2_CDC42-IT1	0.383644	0.506525	0	0.681043	0	0	0.124862	0			ENSG00000285752.1_AL031281.2	8.39789	0.777593	3.77012	1.04126	144.791	2.46766	0.569449	0.567224
	ENSG00000271428.1_AL031281.1	0	0	0	0	0	0	0	0			ENSG00000285794.1_AL031281.3	44.7626	0	17.5802	2.58706	790.868	6.50261	0	3.03541
	ENSG00000162552.15_WNT4	0.045674	0	0	0	0	0	0	0.018608			ENSG00000230068.2_CDC42-IT1	0	0	0	0	0	0	0	0.162298
	ENSG00000285873.1_AL445253.1	0.720173	0	0	3.71912	3.15813	0	0	0.213384			ENSG00000271428.1_AL031281.1	0	0	0	0	0	0	0	0
	ENSG00000266564.1_MIR4418	0	0	0	0	0	0	0	0			ENSG00000162552.15_WNT4	0	0	0	0	0	0	0	0.024153
	ENSG00000234397.3_PPIAP34	6.04349	2.37476	2.77628	1.53262	1.56173	1.03157	1.58057	1.40694			ENSG00000285873.1_AL445253.1	3.28435	4.55625	3.25158	0.944228	0	0.889999	0	0.553935
	ENSG00000279625.1_AL591122.1	0	0	0	0	0	0	0	0			ENSG00000266564.1_MIR4418	0	0	0	0	0	0	0	0
	ENSG00000184677.18_ZBTB40	0.590668	3.65717	3.48155	9.03603	7.97508	6.10271	2.60089	0.339729			ENSG00000234397.3_PPIAP34	1.45757	0.625867	2.14393	1.55644	0.5918	2.34728	1.98613	1.59791
	ENSG00000237200.1_ZBTB40-IT1	0	0	0.555934	0	1.40728	0	0	0			ENSG00000279625.1_AL591122.1	0	0	0	0	0	0	0	0
	ENSG00000070886.12_EPHA8	0.547184	3.41872	1.00547	1.37031	1.15478	0.16345	0.159007	0.079616			ENSG00000184677.18_ZBTB40	8.7262	11.8718	4.60165	2.04617	0.76213	7.88781	0.746016	1.82509
	ENSG00000276835.2_MIR6127	0	0	0	0	0	0	0	0			ENSG00000237200.1_ZBTB40-IT1	0	0	0	0	0	0.528784	0	0
	ENSG00000173372.17_C1QA	0	0	0	0.077259	0	0	0	0			ENSG00000070886.12_EPHA8	0.735261	1.68583	1.55291	0.387535	0.321493	0.876667	0	0.599374
	ENSG00000159189.12_C1QC	0	0	0	0	0	0	0	0			ENSG00000276835.2_MIR6127	0	0	0	0	0	0	0	0
	ENSG00000173369.16_C1QB	0	0	0	0	0.171665	0	0	0			ENSG00000173372.17_C1QA	0	0	0	0	0	0	0	0
	ENSG00000133216.16_EPHB2	0.356352	1.24157	0.606304	0.685309	1.06411	19.4948	0.220912	0.06222			ENSG00000159189.12_C1QC	0	0	0	0	0	0	0	0
	ENSG00000265422.1_MIR4684	0	0	0	0	0	0	0	0			ENSG00000173369.16_C1QB	0.068664	0	0	0	0	0	0	0
	ENSG00000225952.1_AL512444.1	0	0	0	0	0	0	0	0			ENSG00000133216.16_EPHB2	1.12956	0.627367	5.30947	0.137662	0.279162	0.495956	0	0.24228
	ENSG00000264014.1_MIR4253	0.780829	0	11.9035	2.77225	0	0	0	0			ENSG00000265422.1_MIR4684	0	0	0	0	0	0	0	0
	ENSG00000215906.8_LACTBL1	0	0.0712	0	0	0	0	0	0			ENSG00000225952.1_AL512444.1	0	0	0	0	0	0	0	0
	ENSG00000227868.6_TEX46	1.36763	4.77975	0	2.71344	3.10454	0	0.523662	0			ENSG00000264014.1_MIR4253	1.50656	1.13208	31.0239	0	0	0	0	0
	ENSG00000004487.16_KDM1A	17.637	30.2405	25.1741	48.2717	56.804	66.0542	51.0802	32.9248			ENSG00000215906.8_LACTBL1	0	0	0	0	0	0	0	0
	ENSG00000240553.1_AL031428.1	0.717519	0	0	0	0	0	0	0			ENSG00000227868.6_TEX46	4.03576	4.54892	2.3973	0.870192	0	2.18724	0	1.021
	ENSG00000263793.1_MIR3115	0	0	0	8.31674	16.9494	11.1956	2.5413	0			ENSG00000004487.16_KDM1A	86.6839	61.5287	66.2361	14.323	180.052	45.2445	4.31107	61.7913
	ENSG00000266802.1_AL031428.2	0	0	0	0	0	0	0	0			ENSG00000240553.1_AL031428.1	0.307647	0	0.15838	0	0	0	0	0
	ENSG00000169641.13_LUZP1	4.78296	10.8273	6.6472	15.6248	17.158	1.97065	8.89272	11.4408			ENSG00000263793.1_MIR3115	0	0	0	270.272	0	0	0	1.65162
	ENSG00000229010.1_AL161672.1	0	0	0	0	0	0	0	0			ENSG00000266802.1_AL031428.2	0	0	0	0	0	0	0	0
	ENSG00000206935.1_RNU6-514P	0.496228	0	0	0	0	0	0	0			ENSG00000169641.13_LUZP1	15.4126	24.263	15.7818	3.86532	48.4472	13.9754	5.0083	5.44225
	ENSG00000252578.1_RNU6-135P	0	0	0	0	0	0	0	0			ENSG00000229010.1_AL161672.1	0	0	0	0	0	0	0	0
	ENSG00000179546.4_HTR1D	0.374578	0.123639	0	0	0	0	0	0.030521			ENSG00000206935.1_RNU6-514P	9.57442	0	5.91484	0	0	0	0	0
	ENSG00000215381.3_AL109936.1	0.115427	0	0	0	0	0	0	0.188102			ENSG00000252578.1_RNU6-135P	0	0	0	0	0	0	0	0
	ENSG00000261326.3_LINC01355	0.867875	2.68224	1.36579	2.87357	3.62196	0.302936	0.285634	0.079455			ENSG00000179546.4_HTR1D	0	0	0	0	0	0	0	0
	ENSG00000284726.1_AL109936.6	0.43954	0	0	0	0	0	0	0			ENSG00000215381.3_AL109936.1	0	0.167351	0	0	0	0	0	0
	ENSG00000125944.20_HNRNPR	40.1589	62.3111	37.0445	82.621	94.8067	44.108	80.0704	46.9037			ENSG00000261326.3_LINC01355	8.18441	3.74658	2.26654	0.668026	0.481265	3.42005	0.089731	0.639416
	ENSG00000125945.15_ZNF436	1.04285	4.34543	1.19446	3.34801	3.05037	0.583252	0.433285	0.144634			ENSG00000284726.1_AL109936.6	0.169613	0	6.98552	0	0	0	0	0
	ENSG00000249087.6_ZNF436-AS1	1.25991	0.396062	0.095273	12.177	10.4669	1.57709	1.1065	0.879936			ENSG00000125944.20_HNRNPR	109.708	110.033	90.7826	40.2479	164.208	67.57	106.21	117.657
	ENSG00000201405.1_RF00019	0	0	0	12.1621	8.26207	0	0	0			ENSG00000125945.15_ZNF436	5.11589	4.66458	14.8326	0.88001	1.03423	2.47333	11.6379	0.586661
	ENSG00000271420.1_AL109936.2	0	0	0	0	0	0	0	0			ENSG00000249087.6_ZNF436-AS1	18.9844	17.078	5.52238	2.09108	0.658001	10.0588	0.736102	2.11507
	ENSG00000204219.10_TCEA3	0.407853	0.03324	0	0	0.036433	0	0	0			ENSG00000201405.1_RF00019	25.3362	17.383	0	2.05852	0	9.31341	0	1.20764
	ENSG00000232482.2_AL357134.1	0	0	0	0	0	0	0	0			ENSG00000271420.1_AL109936.2	0.472829	0	0	0	0	0	0	0
	ENSG00000088280.19_ASAP3	1.09642	2.7406	0.801245	1.73849	1.66881	0.203502	0.225192	0.069388			ENSG00000204219.10_TCEA3	0.174873	0	0	0	0	0.041069	0	0
	ENSG00000007968.7_E2F2	1.78867	4.87718	4.81633	13.8744	13.7863	1.7655	4.82485	0.506932			ENSG00000232482.2_AL357134.1	0	0	0	0	0	0	0	0
	ENSG00000235052.1_AL021154.1	1.63015	10.249	3.55017	0.413405	0.280838	0	0.189483	0.189752			ENSG00000088280.19_ASAP3	2.07439	2.39217	1.20538	0.345425	0	1.07082	0.097953	0.315225
	ENSG00000117318.9_ID3	707.396	157.451	452.808	731.684	769.657	441.633	675.409	475.783			ENSG00000007968.7_E2F2	9.67819	13.0511	8.41997	25.6214	1.81245	8.72173	0.894521	2.61139
	ENSG00000285802.1_AL450043.1	0	0.08838	0	0	0	0	0	0			ENSG00000235052.1_AL021154.1	4.2686	0	0	0	0	0	0	0
	ENSG00000197880.8_MDS2	0.024788	0	1.25176	0.088008	0	0.059236	0	0.161582			ENSG00000117318.9_ID3	747.803	926.559	912.879	481.037	577.076	620.758	810.611	721.233
	ENSG00000229239.2_AL451000.1	0	0	0	0	0	0	0	0			ENSG00000285802.1_AL450043.1	0	0	0	0	0	0	0	0
	ENSG00000142676.14_RPL11	417.982	839.4	478.426	227.966	233.633	265.649	292.033	394.887			ENSG00000197880.8_MDS2	0	0	0	0.268126	0.407795	0	0	0.052432
	ENSG00000011007.12_ELOA	25.4697	21.4995	22.4938	99.8513	93.784	14.4277	60.5519	71.7768			ENSG00000229239.2_AL451000.1	0	0	0	0	0	0	0	0
	ENSG00000236810.5_ELOA-AS1	19.4726	8.67397	8.11243	18.9632	14.6411	1.03617	27.0695	48.6915			ENSG00000142676.14_RPL11	200.655	192.642	274.156	105.477	421.911	212.058	471.131	385.166
	ENSG00000057757.10_PITHD1	64.1408	56.7793	56.3172	67.9704	76.2598	180.72	56.1051	4.18101			ENSG00000011007.12_ELOA	130.058	123.876	124.05	86.1863	8.69554	78.6457	143.105	113.206
	ENSG00000011009.11_LYPLA2	42.929	10.5796	16.1708	57.5985	61.7816	64.2894	83.0696	3.72481			ENSG00000236810.5_ELOA-AS1	22.5123	18.5739	20.9866	2.98462	1.72927	12.7532	14.1462	4.00215
	ENSG00000117308.15_GALE	14.2441	5.4948	18.087	34.2707	33.934	6.76927	20.1647	1.81586			ENSG00000057757.10_PITHD1	90.3772	90.4437	50.6777	15.77	133.992	58.4606	10.7925	16.4873
	ENSG00000117305.15_HMGCL	10.6702	1.64006	2.25624	10.4673	12.3784	0.901803	2.82487	0.507355			ENSG00000011009.11_LYPLA2	62.0457	87.8376	159.292	14.8721	8.78827	56.286	125.954	78.3004
	ENSG00000179163.11_FUCA1	44.6144	24.0869	2.32314	16.6687	21.083	3.16125	42.3368	1.39491			ENSG00000117308.15_GALE	18.2098	25.7319	34.8582	91.1953	3.31288	14.3445	27.7957	93.8238
	ENSG00000188822.8_CNR2	0.010085	0	0	0	0	0	0.016411	0.032869			ENSG00000117305.15_HMGCL	15.7092	13.35	6.48482	2.14301	12.9338	8.92618	23.0056	112.689
	ENSG00000229106.1_BTBD6P1	0	0.184433	0	0	0	0	0.068196	0			ENSG00000179163.11_FUCA1	44.3917	18.089	51.6328	2.99275	2.41808	14.0338	227.466	3.84061
	ENSG00000232557.3_AL590609.3	0	0	0	0	0	0	0	0			ENSG00000188822.8_CNR2	0	0	0	0	0	0	0	0
	ENSG00000264926.1_MIR378F	0	0	0	0	0	0	0	0			ENSG00000229106.1_BTBD6P1	0	0	0	0	0	0	0	0
	ENSG00000230228.2_AL590609.2	4.32851	3.17496	1.78715	0.256131	1.73998	2.75834	0.469589	2.11615			ENSG00000232557.3_AL590609.3	0	0	0	0	0	0	0	0
	ENSG00000189266.13_PNRC2	81.8833	57.6792	59.4153	147.986	139.186	30.5384	75.7406	89.9718			ENSG00000264926.1_MIR378F	0	0	0	0	0	0	0	0
	ENSG00000188529.14_SRSF10	51.0091	49.3184	54.3115	95.036	94.4547	86.0913	58.4661	155.617			ENSG00000230228.2_AL590609.2	1.67032	0.418379	1.14654	1.04045	0.791211	1.17683	3.98305	0.305191
	ENSG00000215905.4_AL590609.1	0.971275	1.06864	0.771189	0.862101	1.1713	0	0.263428	0			ENSG00000189266.13_PNRC2	97.5149	126.882	118.347	428.753	122.452	87.9314	235.894	23.3319
	ENSG00000225315.2_AL591178.1	0.116952	0.257353	4.79156	0	0.282075	0	0.380636	0			ENSG00000188529.14_SRSF10	139.001	108.218	88.9053	108.938	94.2031	249.259	121.232	133.096
	ENSG00000142661.19_MYOM3	0	0.025361	0	0.051148	0	0	0.009378	0			ENSG00000215905.4_AL590609.1	0.312336	0.704101	0.643179	0.583666	0	2.20058	0	0
	ENSG00000230703.1_AL591178.2	0	0	0	0.408921	0	0	0	0			ENSG00000225315.2_AL591178.1	0	0	0	0.421679	0	0	0	0.494759
	ENSG00000142677.4_IL22RA1	0	0	0	0	0	0	0	0			ENSG00000142661.19_MYOM3	0	0	0	0	0	0	0	0
	ENSG00000185436.12_IFNLR1	0.849112	1.70291	0.378913	2.42319	2.69605	0.179795	0.45476	0.017516			ENSG00000230703.1_AL591178.2	0	0	0	0	0	0	0	0
	ENSG00000230023.2_AL590683.1	0.086149	0	0	0	0	0	0.04673	0			ENSG00000142677.4_IL22RA1	0	0	0	0	0	0	0	0
	ENSG00000232298.2_AL138902.1	0.186085	0	0	0	0	0	0	0			ENSG00000185436.12_IFNLR1	1.99086	3.66208	5.38083	0.620056	0.353642	2.893	0.098904	0.750251
	ENSG00000158055.15_GRHL3	0.161715	0	0	0.40669	0.715068	0	0.04386	0			ENSG00000230023.2_AL590683.1	0.332438	0	0	0	0	0	0	0
	ENSG00000001460.18_STPG1	3.74314	2.38866	0.796506	8.9594	7.91455	4.18921	2.37559	2.05363			ENSG00000232298.2_AL138902.1	0.239361	0	0	0	0	0	0	0
	ENSG00000001461.17_NIPAL3	5.3232	3.40716	6.41259	13.2316	14.0247	17.4607	3.72432	13.4358			ENSG00000158055.15_GRHL3	0.390024	0.547078	0.481895	0.097179	0	0.549586	0	0.05701
	ENSG00000286061.1_RCAN3AS	2.22977	1.37998	3.31955	2.59762	2.01673	0.333028	0.340174	0.45421			ENSG00000001460.18_STPG1	7.40271	7.75153	5.31683	24.4954	0.786841	4.76613	11.1943	3.41774
	ENSG00000117602.12_RCAN3	2.49935	2.86449	1.92778	4.8726	3.82141	0.55105	0.811024	0.193952			ENSG00000001461.17_NIPAL3	10.9468	11.3309	16.2892	26.1206	1.51842	8.18889	15.9639	23.0334
	ENSG00000264443.1_AL445686.2	1.10235	0	0.070021	0	0.354497	0.087809	0	0.119761			ENSG00000286061.1_RCAN3AS	1.34444	3.94001	0	0.251237	0.382107	1.70501	0	0.294778
	ENSG00000184454.7_NCMAP	0.512266	1.74722	1.03718	1.90968	1.60618	0.428454	3.02186	0.04174			ENSG00000117602.12_RCAN3	2.36812	6.66499	2.80771	1.18009	0.4487	4.38858	20.0555	0.755239
	ENSG00000227312.2_AL445686.1	0	0	0	0	0	0	0	0			ENSG00000264443.1_AL445686.2	1.41794	0	1.09496	0	0	0	2.02874	0.155447
	ENSG00000239106.1_RF00019	0	0	0	2.74533	0	0	0	0			ENSG00000184454.7_NCMAP	2.24858	2.69232	2.28975	0.230876	0.140456	7.69491	3.06398	0.433421
	ENSG00000133226.17_SRRM1	61.9301	134.92	115.006	181.136	176.138	76.7997	178.546	169.373			ENSG00000227312.2_AL445686.1	0	0	0	0	0	0	0	0
	ENSG00000284699.1_AL445648.1	0.119856	0	0	0	0	0	0	0			ENSG00000239106.1_RF00019	0	0	0	0	0	0	0	0
	ENSG00000169504.15_CLIC4	14.7272	9.91309	17.0106	28.6757	25.6296	2.30078	15.3775	14.1984			ENSG00000133226.17_SRRM1	192.814	203.629	151.991	150.844	144.517	181.313	133.958	169.77
	ENSG00000238482.1_RNU6-1208P	0	0	0	0	0	0	0	0			ENSG00000284699.1_AL445648.1	0	0	0	0	0	0	0	0.126761
	ENSG00000020633.18_RUNX3	0.551742	1.16244	2.88574	2.89667	1.92532	0.196371	2.75088	0.210435			ENSG00000169504.15_CLIC4	27.6814	34.329	26.3999	5.27141	2.60726	25.4008	87.9392	6.53698
	ENSG00000278034.1_MIR6731	0	0	0	0	0	0	0	0			ENSG00000238482.1_RNU6-1208P	0	0	0	0	0	0	0	0
	ENSG00000229162.1_AL445471.1	0	0	0	0	0	0	0	0			ENSG00000020633.18_RUNX3	0.679502	2.97851	2.37875	0.507917	0.386246	2.04265	0.216046	0.471788
	ENSG00000261025.1_AL445471.2	0	0	0	0	0	0	0	0			ENSG00000278034.1_MIR6731	0	0	0	0	0	0	0	0
	ENSG00000264371.1_MIR4425	0	0	0	0	0	0	0	0			ENSG00000229162.1_AL445471.1	0	0	0	0	0	0	0	0
	ENSG00000285823.1_AL050344.2	0	0	0	0	0	0	0	0			ENSG00000261025.1_AL445471.2	0	0	0	0	0	0	0	0
	ENSG00000233755.1_AL050344.1	0	0	0	0	0	0	0	0			ENSG00000264371.1_MIR4425	0	0	0	0	0	0	0	0
	ENSG00000233419.3_AL121994.1	0	0	0	0	0	0	0	0			ENSG00000285823.1_AL050344.2	0	0	0	0	0	0	0	0
	ENSG00000231953.2_AL031432.1	0	5.20333	0.102409	0	0	0	0	0			ENSG00000233755.1_AL050344.1	0	0	0	0	0	0	0	0
	ENSG00000117614.10_SYF2	25.3731	42.1151	20.9842	47.1906	42.3253	13.6872	61.9922	130.834			ENSG00000233419.3_AL121994.1	0	0	0	0	0	0	0	0
	ENSG00000284602.1_AL031432.4	1.11527	0.426807	0.438909	4.13179	2.16361	0.115876	0.512902	0.07902			ENSG00000231953.2_AL031432.1	0	0	0	0	0	0	0	0
	ENSG00000284657.1_AL031432.5	0.698637	0	1.19818	3.4726	4.38107	0.667809	0.795829	0.113851			ENSG00000117614.10_SYF2	67.0123	56.1091	34.6386	8.87951	73.4666	36.7686	18.5179	36.6728
	ENSG00000117616.18_RSRP1	12.781	22.708	15.5754	167.617	161.248	58.5588	43.3049	6.49274			ENSG00000284602.1_AL031432.4	0.842024	6.04605	0.048165	0.961582	0.531809	3.69134	0.223099	0.461549
	ENSG00000272432.1_AL031432.3	1.75163	0	3.85944	1.16606	0	0.261616	0.178153	0			ENSG00000284657.1_AL031432.5	2.15676	5.87492	9.29902	1.25949	0.766225	4.36873	1.92863	2.21665
	ENSG00000261349.1_AL031432.2	0.69407	0	0	11.089	14.7871	1.65861	0.752979	0			ENSG00000117616.18_RSRP1	249.616	241.32	98.303	119.644	8.86908	145.602	81.0924	36.1129
	ENSG00000187010.21_RHD	0	0.564266	0	0.056901	0.038654	0	0	0			ENSG00000272432.1_AL031432.3	8.02672	0	0	0	0	0.297645	0	0.231568
	ENSG00000224183.1_SDHDP6	21.3492	2.19072	13.3853	14.1385	17.075	9.25194	21.9611	7.03032			ENSG00000261349.1_AL031432.2	12.9453	16.6039	0	0	0	10.6932	0	3.67027
	ENSG00000259984.1_AL928711.1	1.38814	0	0	20.9459	22.5992	1.65861	1.6942	0.188512			ENSG00000187010.21_RHD	0.061845	0	0.191032	0	0	0.087146	0	0
	ENSG00000183726.11_TMEM50A	166.504	54.3046	138.61	146.489	159.163	117.61	186.559	113.434			ENSG00000224183.1_SDHDP6	20.7027	17.4812	18.8987	21.5373	15.1649	33.6835	17.3041	3.5097
	ENSG00000188672.18_RHCE	3.20804	12.0536	7.31923	4.37771	3.52658	0.625814	5.32702	11.3805			ENSG00000259984.1_AL928711.1	20.7571	35.0526	0.229807	2.08543	0	20.7573	1.06446	4.40433
	ENSG00000238084.4_AL031284.1	18.9947	2.68875	9.31364	12.6201	15.271	7.69797	15.5455	5.61159			ENSG00000183726.11_TMEM50A	151.049	158.107	94.758	172.553	88.8006	115.199	448.819	433.048
	ENSG00000204178.11_MACO1	3.44279	5.49102	4.95856	3.67171	3.86214	1.02043	6.70996	0.282697			ENSG00000188672.18_RHCE	2.73695	2.65781	1.4307	8.97017	0.598367	2.25467	9.23757	18.5107
	ENSG00000157978.11_LDLRAP1	1.71183	5.56373	3.3183	8.4354	6.95242	3.15035	2.33742	0.46494			ENSG00000238084.4_AL031284.1	13.288	12.5619	13.461	19.6248	15.2283	30.8044	10.2215	4.69918
	ENSG00000225643.1_AL606491.1	0.549652	0	0	0	0	0	0	0.35829			ENSG00000204178.11_MACO1	9.88675	3.03748	7.44918	0.91415	4.17101	20.9335	13.5071	1.35484
	ENSG00000117643.14_MAN1C1	0.117652	0.737845	0.846343	0.918963	0.61009	0.042173	0.076583	12.7595			ENSG00000157978.11_LDLRAP1	7.68774	2.76717	13.5248	37.0328	1.29479	2.4073	0.090529	29.9869
	ENSG00000233478.1_AL031280.1	0	0	0	0	0	0	0	0			ENSG00000225643.1_AL606491.1	2.12104	0	0	0	0	0	0	0
	ENSG00000162430.17_SELENON	1.66939	10.6769	6.56835	5.1808	4.57675	0.287002	2.83389	0.352293			ENSG00000117643.14_MAN1C1	0.86261	0.503204	0	0.10605	0	0.287884	0	0.149316
	ENSG00000255054.3_AL020996.2	35.5987	3.98313	28.9359	83.7835	82.3026	19.0646	33.2744	2.51278			ENSG00000233478.1_AL031280.1	0	0	0	0	0	0	0	0
	ENSG00000228172.5_AL020996.1	3.34585	3.17928	4.47395	8.50434	6.78597	1.63545	7.14622	0.27882			ENSG00000162430.17_SELENON	3.77714	6.47753	12.359	1.55891	0.790316	4.31017	0.663091	1.06696
	ENSG00000117640.18_MTFR1L	29.5295	7.43719	21.0668	70.3224	60.8168	20.0055	31.2707	4.97042			ENSG00000255054.3_AL020996.2	59.1136	66.873	54.3389	252.356	15.073	45.7498	62.3072	111.743
	ENSG00000272478.1_AL020996.3	169.813	34.7357	139.464	402.076	362.266	99.4494	138.947	20.2676			ENSG00000228172.5_AL020996.1	4.62164	7.19378	7.10007	17.6157	1.56372	4.39328	3.84852	6.83593
	ENSG00000127423.10_AUNIP	44.0779	13.4888	34.9172	71.71	62.9143	22.1836	23.3234	3.26992			ENSG00000117640.18_MTFR1L	44.7816	46.5183	38.3205	220.471	8.48835	31.1277	52.8453	65.968
	ENSG00000236528.1_AL033528.2	0.18762	0	0	0.333061	0.452517	0	0.101772	0.101916			ENSG00000272478.1_AL020996.3	264.884	289.895	238.996	1552.23	47.216	167.767	261.9	589.376
	ENSG00000182749.5_PAQR7	2.04527	0.673318	2.05613	165.985	14.7988	38.9849	7.02346	7.4271			ENSG00000127423.10_AUNIP	57.1368	36.3489	71.7519	292.093	11.2452	132.008	78.7259	59.42
	ENSG00000207302.1_RF00019	0	0	0	0	0	0	0	0			ENSG00000236528.1_AL033528.2	0	0.27202	3.47877	0.225492	0	0	0	0
	ENSG00000117632.23_STMN1	393.255	135.99	262.903	322.738	333.019	295.101	300.956	198.291			ENSG00000182749.5_PAQR7	10.3472	12.7486	7.77433	20.4972	1.14806	10.1143	8.15053	2.65702
	ENSG00000229786.1_SNRPFP2	0	0	0	0	0	0	0	0			ENSG00000207302.1_RF00019	0	0	0	0	0	0	0	0
	ENSG00000223624.1_AL033528.1	0	0.83456	0	0	0	0	0	0			ENSG00000117632.23_STMN1	326.231	379.991	288.347	303.789	576.365	247.444	470.677	337.308
	ENSG00000283938.1_MIR3917	837.553	211.063	613.064	877.699	863.387	833.612	893.774	684.773			ENSG00000229786.1_SNRPFP2	0	0	0	0	0	0	0	0
	ENSG00000158006.14_PAFAH2	3.3159	2.24749	2.25289	0.596088	0.877369	0.200607	15.1407	0.068401			ENSG00000223624.1_AL033528.1	0	0	0	0	0	0	0	0
	ENSG00000207237.1_RNU6-110P	0	0	0	0	0	0	0	0			ENSG00000283938.1_MIR3917	757.882	1003.25	815.496	701.955	1471.48	721.789	1381.7	929.881
	ENSG00000252190.1_RF00492	0	0	0	0	0	0	0	0			ENSG00000158006.14_PAFAH2	3.48236	0.182565	6.36502	0.050446	0.537064	0.266273	0.128745	0.355131
	ENSG00000252691.1_RF00283	0	0	0	0	0	0	0	0			ENSG00000207237.1_RNU6-110P	0	0	0	0	0	0	0	0
	ENSG00000158008.9_EXTL1	0.397901	0.386285	0.524075	0.020775	0.141131	0	3.84696	0.038143			ENSG00000252190.1_RF00492	0	0	0	0	0	0	0	0
	ENSG00000158014.14_SLC30A2	0	0	0	0	0.03661	0	0	0			ENSG00000252691.1_RF00283	0	0	0	0	0	0	0	0
[truncated: 64,261 more rows]

## Sheet: Figure 1d
Geneid_gene_name	single GV oocyte T&T-seq-a	single GV oocyte T&T-seq-b	10 GV oocytes T&T-seq-a	10 GV oocytes T&T-seq-b	10 GV oocytes T&T-seq-c	single MII oocyte T&T-seq-a	single MII oocyte T&T-seq-b	10 MII oocytes T&T-seq-a	10 MII oocytes T&T-seq-b	10 MII oocytes T&T-seq-c	200 GV oocytes Ribotag-a	200 GV oocytes Ribotag-b	200 MI oocytes Ribotag-a	200 MI oocytes Ribotag-b	50 GV oocytes miniRibo-seq-a	50 GV oocytes miniRibo-seq-b	50 MII oocytes miniRibo-seq-a	50 MII oocytes miniRibo-seq-b
[truncated: 22,248 more rows]

[truncated: 62 more sheets: Figure 1e, Figure 2a, Figure 2b, Figure 2c, Figure 2d, Figure 2e, Figure 2f, Figure 2g, Figure 2h, Figure 2i, Figure 2j, Figure 3a, Figure 3b, Figure 3c, Figure 3d, Figure 3e, Figure 3f, Figure 3g, Figure 4a, Figure 4b …]
